# Supplementary material for: M1BP cooperates with CP190 to activate transcription at TAD borders and promote chromatin insulator activity
Source: Nat Commun. 2021 Jul 7;12:4170. doi: 10.1038/s41467-021-24407-y (PMC8263732; doi:10.1038/s41467-021-24407-y)
Supplement: Supplementary file 6 — Source Data [file 41467_2021_24407_MOESM6_ESM.zip › Source Data_updated_060121/Source Data 8/Figure 8c/Figure 8c-tango-slide2/all-rep1/A_C.xls]

	Label	nuc.idx	tag	idx1	idx2	overlap	pcOverlap1	pcOverlap2
1	Feb25-FISH2-3L1-rep1-cp190-100x_Position001_0_cmle.ics	1	0	1	1	0.08761753709954924	0.3333333333333333	0.33628318584070793
2	Feb25-FISH2-3L1-rep1-cp190-100x_Position001_0_cmle.ics	3	0	1	1	0.10145188506263597	0.2485875706214689	0.25
3	Feb25-FISH2-3L1-rep1-cp190-100x_Position001_0_cmle.ics	4	0	1	1	0.10606333438366487	0.46	0.4554455445544554
4	Feb25-FISH2-3L1-rep1-cp190-100x_Position001_0_cmle.ics	6	0	1	1	0.07608891379697698	0.2012195121951219	0.20245398773006132
5	Feb25-FISH2-3L1-rep1-cp190-100x_Position001_0_cmle.ics	9	0	1	1	0.03228014524720235	0.2592592592592592	0.1627906976744186
6	Feb25-FISH2-3L1-rep1-cp190-100x_Position001_0_cmle.ics	9	0	2	1	0.0	0.0	0.0
7	Feb25-FISH2-3L1-rep1-cp190-100x_Position001_0_cmle.ics	12	0	1	1	0.39427891694797157	0.6758893280632411	0.6173285198555956
8	Feb25-FISH2-3L1-rep1-cp190-100x_Position001_0_cmle.ics	14	0	1	1	0.0	0.0	0.0
9	Feb25-FISH2-3L1-rep1-cp190-100x_Position001_0_cmle.ics	16	0	1	1	0.17754079885961294	0.7777777777777778	0.7333333333333333
10	Feb25-FISH2-3L1-rep1-cp190-100x_Position001_0_cmle.ics	17	0	1	1	0.08300608777852034	0.37500000000000006	0.3789473684210526
11	Feb25-FISH2-3L1-rep1-cp190-100x_Position001_0_cmle.ics	19	0	1	1	0.02305724660514454	0.10416666666666667	0.1020408163265306
12	Feb25-FISH2-3L1-rep1-cp190-100x_Position001_0_cmle.ics	21	0	1	1	0.0	0.0	0.0
13	Feb25-FISH2-3L1-rep1-cp190-100x_Position001_0_cmle.ics	21	0	1	2	0.10375760972315042	0.18292682926829268	0.5769230769230768
14	Feb25-FISH2-3L1-rep1-cp190-100x_Position001_0_cmle.ics	22	0	1	1	0.07608891379697698	0.3203883495145631	0.32352941176470584
15	Feb25-FISH2-3L1-rep1-cp190-100x_Position001_0_cmle.ics	23	0	1	1	0.0	0.0	0.0
16	Feb25-FISH2-3L1-rep1-cp190-100x_Position001_0_cmle.ics	25	0	1	1	0.09684043574160706	0.42424242424242425	0.3962264150943396
17	Feb25-FISH2-3L1-rep1-cp190-100x_Position001_0_cmle.ics	26	0	1	1	0.0046114493210289076	0.016528925619834708	0.016666666666666666
18	Feb25-FISH2-3L1-rep1-cp190-100x_Position001_0_cmle.ics	27	0	1	1	0.07608891379697698	0.3113207547169811	0.3142857142857143
19	Feb25-FISH2-3L1-rep1-cp190-100x_Position001_0_cmle.ics	28	0	1	1	0.1706236248780696	0.6379310344827586	0.6324786324786325
20	Feb25-FISH2-3L1-rep1-cp190-100x_Position001_0_cmle.ics	29	0	1	1	0.0645602904944047	0.31111111111111106	0.3146067415730337
21	Feb25-FISH2-3L1-rep1-cp190-100x_Position001_0_cmle.ics	30	0	1	1	0.0945347110810926	0.3904761904761904	0.43157894736842095
22	Feb25-FISH2-3L1-rep1-cp190-100x_Position001_0_cmle.ics	31	0	1	1	0.0645602904944047	0.3218390804597701	0.5283018867924527
23	Feb25-FISH2-3L1-rep1-cp190-100x_Position001_0_cmle.ics	32	0	1	1	0.15678927691498284	0.293103448275862	0.3736263736263736
24	Feb25-FISH2-3L1-rep1-cp190-100x_Position001_0_cmle.ics	32	0	1	2	0.0	0.0	0.0
25	Feb25-FISH2-3L1-rep1-cp190-100x_Position001_0_cmle.ics	33	0	1	1	0.06917173981543362	0.26548672566371684	0.26548672566371684
26	Feb25-FISH2-3L1-rep1-cp190-100x_Position001_0_cmle.ics	34	0	1	1	0.08300608777852034	0.36363636363636365	0.4499999999999999
27	Feb25-FISH2-3L1-rep1-cp190-100x_Position001_0_cmle.ics	35	0	1	1	0.14526065361241058	0.4172185430463576	0.8630136986301368
28	Feb25-FISH2-3L1-rep1-cp190-100x_Position001_0_cmle.ics	35	0	1	2	0.0	0.0	0.0
29	Feb25-FISH2-3L1-rep1-cp190-100x_Position001_0_cmle.ics	35	0	2	1	0.0	0.0	0.0
30	Feb25-FISH2-3L1-rep1-cp190-100x_Position001_0_cmle.ics	35	0	2	2	0.04150304388926017	0.28125	0.19354838709677416
31	Feb25-FISH2-3L1-rep1-cp190-100x_Position001_0_cmle.ics	36	0	1	1	0.1291205809888094	0.5090909090909091	0.5137614678899082
32	Feb25-FISH2-3L1-rep1-cp190-100x_Position001_0_cmle.ics	37	0	1	1	0.0	0.0	0.0
33	Feb25-FISH2-3L1-rep1-cp190-100x_Position001_0_cmle.ics	38	0	1	1	0.18215224818064185	0.6869565217391304	0.79
34	Feb25-FISH2-3L1-rep1-cp190-100x_Position001_0_cmle.ics	39	0	1	1	0.0	0.0	0.0
35	Feb25-FISH2-3L1-rep1-cp190-100x_Position001_0_cmle.ics	41	0	1	1	0.0	0.0	0.0
36	Feb25-FISH2-3L1-rep1-cp190-100x_Position001_0_cmle.ics	43	0	1	1	0.0	0.0	0.0
37	Feb25-FISH2-3L1-rep1-cp190-100x_Position001_0_cmle.ics	44	0	1	1	0.0	0.0	0.0
38	Feb25-FISH2-3L1-rep1-cp190-100x_Position001_0_cmle.ics	44	0	1	2	0.10606333438366487	0.26136363636363635	0.5411764705882353
39	Feb25-FISH2-3L1-rep1-cp190-100x_Position001_0_cmle.ics	44	0	2	1	0.01152862330257227	0.09259259259259257	0.03846153846153846
40	Feb25-FISH2-3L1-rep1-cp190-100x_Position001_0_cmle.ics	44	0	2	2	0.0	0.0	0.0
41	Feb25-FISH2-3L1-rep1-cp190-100x_Position001_0_cmle.ics	46	0	1	1	0.006917173981543361	0.049999999999999996	0.04838709677419355
42	Feb25-FISH2-3L1-rep1-cp190-100x_Position001_0_cmle.ics	49	0	1	1	0.0	0.0	0.0
43	Feb25-FISH2-3L1-rep1-cp190-100x_Position001_0_cmle.ics	50	0	1	1	0.41503043889260166	0.625	0.6040268456375838
44	Feb25-FISH2-3L1-rep1-cp190-100x_Position001_0_cmle.ics	54	0	1	1	0.0	0.0	0.0
45	Feb25-FISH2-3L1-rep1-cp190-100x_Position001_0_cmle.ics	55	0	1	1	0.0	0.0	0.0
46	Feb25-FISH2-3L1-rep1-cp190-100x_Position001_0_cmle.ics	56	0	1	1	0.08300608777852034	0.2571428571428571	0.2589928057553956
47	Feb25-FISH2-3L1-rep1-cp190-100x_Position001_0_cmle.ics	57	0	1	1	0.0046114493210289076	0.027777777777777776	0.016528925619834708
48	Feb25-FISH2-3L1-rep1-cp190-100x_Position001_0_cmle.ics	57	0	2	1	0.0	0.0	0.0
49	Feb25-FISH2-3L1-rep1-cp190-100x_Position001_0_cmle.ics	58	0	1	1	0.0	0.0	0.0
50	Feb25-FISH2-3L1-rep1-cp190-100x_Position001_0_cmle.ics	59	0	1	1	0.16601217555704068	0.3564356435643564	0.3317972350230414
51	Feb25-FISH2-3L1-rep1-cp190-100x_Position001_0_cmle.ics	60	0	1	1	0.08300608777852034	0.36734693877551017	0.36363636363636365
52	Feb25-FISH2-3L1-rep1-cp190-100x_Position001_0_cmle.ics	61	0	1	1	0.21212666876732975	0.7603305785123965	0.8288288288288288
53	Feb25-FISH2-3L1-rep1-cp190-100x_Position001_0_cmle.ics	65	0	1	1	0.08070036311800588	0.3723404255319148	0.5303030303030302
54	Feb25-FISH2-3L1-rep1-cp190-100x_Position001_0_cmle.ics	66	0	1	1	0.08070036311800588	0.36842105263157887	0.3804347826086956
55	Feb25-FISH2-3L1-rep1-cp190-100x_Position001_0_cmle.ics	68	0	1	1	0.09222898642057815	0.38834951456310673	0.38834951456310673
56	Feb25-FISH2-3L1-rep1-cp190-100x_Position001_0_cmle.ics	69	0	1	1	0.04611449321028908	0.17391304347826086	0.17391304347826086
57	Feb25-FISH2-3L1-rep1-cp190-100x_Position001_0_cmle.ics	70	0	1	1	0.3896674676269427	0.747787610619469	0.7511111111111112
58	Feb25-FISH2-3L1-rep1-cp190-100x_Position001_0_cmle.ics	71	0	1	1	0.0023057246605144538	0.009009009009009009	0.008928571428571426
59	Feb25-FISH2-3L1-rep1-cp190-100x_Position001_0_cmle.ics	72	0	1	1	0.07839463845749142	0.40476190476190477	0.39999999999999997
60	Feb25-FISH2-3L1-rep1-cp190-100x_Position001_0_cmle.ics	74	0	1	1	0.006917173981543361	0.044117647058823525	0.044776119402985065
61	Feb25-FISH2-3L1-rep1-cp190-100x_Position001_0_cmle.ics	75	0	1	1	0.0	0.0	0.0
62	Feb25-FISH2-3L1-rep1-cp190-100x_Position001_0_cmle.ics	77	0	1	1	0.06917173981543362	0.25210084033613445	0.2542372881355932
63	Feb25-FISH2-3L1-rep1-cp190-100x_Position001_0_cmle.ics	79	0	1	1	0.0	0.0	0.0
64	Feb25-FISH2-3L1-rep1-cp190-100x_Position001_0_cmle.ics	81	0	1	1	0.2605468866381333	0.7902097902097902	0.7902097902097902
65	Feb25-FISH2-3L1-rep1-cp190-100x_Position001_0_cmle.ics	82	0	1	1	0.01152862330257227	0.04807692307692307	0.04310344827586206
66	Feb25-FISH2-3L1-rep1-cp190-100x_Position001_0_cmle.ics	83	0	1	1	0.03919731922874571	0.21249999999999994	0.16190476190476188
67	Feb25-FISH2-3L1-rep1-cp190-100x_Position001_0_cmle.ics	84	0	1	1	0.0	0.0	0.0
68	Feb25-FISH2-3L1-rep1-cp190-100x_Position001_0_cmle.ics	86	0	1	1	0.0645602904944047	0.2828282828282828	0.27999999999999997
69	Feb25-FISH2-3L1-rep1-cp190-100x_Position001_0_cmle.ics	87	0	1	1	0.0945347110810926	0.6507936507936506	0.6507936507936506
70	Feb25-FISH2-3L1-rep1-cp190-100x_Position001_0_cmle.ics	88	0	1	1	0.1498721029334395	0.7386363636363636	0.7386363636363636
71	Feb25-FISH2-3L1-rep1-cp190-100x_Position001_0_cmle.ics	90	0	1	1	0.0	0.0	0.0
72	Feb25-FISH2-3L1-rep1-cp190-100x_Position001_0_cmle.ics	92	0	1	1	0.0	0.0	0.0
73	Feb25-FISH2-3L1-rep1-cp190-100x_Position001_0_cmle.ics	92	0	1	2	0.18676369750167077	0.3521739130434782	0.5625
74	Feb25-FISH2-3L1-rep1-cp190-100x_Position001_0_cmle.ics	92	0	1	3	0.0	0.0	0.0
75	Feb25-FISH2-3L1-rep1-cp190-100x_Position001_0_cmle.ics	92	0	2	1	0.0	0.0	0.0
76	Feb25-FISH2-3L1-rep1-cp190-100x_Position001_0_cmle.ics	92	0	2	2	0.0	0.0	0.0
77	Feb25-FISH2-3L1-rep1-cp190-100x_Position001_0_cmle.ics	92	0	2	3	0.0	0.0	0.0
78	Feb25-FISH2-3L1-rep1-cp190-100x_Position001_0_cmle.ics	93	0	1	1	0.05533739185234689	0.24	0.2376237623762376
79	Feb25-FISH2-3L1-rep1-cp190-100x_Position001_0_cmle.ics	96	0	1	1	0.09684043574160706	0.38181818181818183	0.44210526315789467
80	Feb25-FISH2-3L1-rep1-cp190-100x_Position001_0_cmle.ics	100	0	1	1	0.0023057246605144538	0.008064516129032258	0.019607843137254898
81	Feb25-FISH2-3L1-rep1-cp190-100x_Position001_0_cmle.ics	102	0	1	1	0.10836905904417933	0.5465116279069767	0.5662650602409637
82	Feb25-FISH2-3L1-rep1-cp190-100x_Position001_0_cmle.ics	104	0	1	1	0.14295492895189613	0.7126436781609194	0.7045454545454545
83	Feb25-FISH2-3L1-rep1-cp190-100x_Position001_0_cmle.ics	106	0	1	1	0.0	0.0	0.0
84	Feb25-FISH2-3L1-rep1-cp190-100x_Position001_0_cmle.ics	106	0	1	2	0.020751521944630084	0.10465116279069767	0.07964601769911504
85	Feb25-FISH2-3L1-rep1-cp190-100x_Position001_0_cmle.ics	106	0	2	1	0.07839463845749142	0.5396825396825395	0.49275362318840576
86	Feb25-FISH2-3L1-rep1-cp190-100x_Position001_0_cmle.ics	106	0	2	2	0.0	0.0	0.0
87	Feb25-FISH2-3L1-rep1-cp190-100x_Position001_0_cmle.ics	107	0	1	1	0.0	0.0	0.0
88	Feb25-FISH2-3L1-rep1-cp190-100x_Position001_0_cmle.ics	108	0	1	1	0.0	0.0	0.0
89	Feb25-FISH2-3L1-rep1-cp190-100x_Position001_0_cmle.ics	109	0	1	1	0.11528623302572269	0.4347826086956521	0.4347826086956521
90	Feb25-FISH2-3L1-rep1-cp190-100x_Position001_0_cmle.ics	110	0	1	1	0.0	0.0	0.0
91	Feb25-FISH2-3L1-rep1-cp190-100x_Position001_0_cmle.ics	111	0	1	1	0.0899232617600637	0.46987951807228906	0.513157894736842
92	Feb25-FISH2-3L1-rep1-cp190-100x_Position001_0_cmle.ics	112	0	1	1	0.06225456583389025	0.18493150684931503	0.20769230769230765
93	Feb25-FISH2-3L1-rep1-cp190-100x_Position001_0_cmle.ics	112	0	1	2	0.0	0.0	0.0
94	Feb25-FISH2-3L1-rep1-cp190-100x_Position001_0_cmle.ics	112	0	2	1	0.0	0.0	0.0
95	Feb25-FISH2-3L1-rep1-cp190-100x_Position001_0_cmle.ics	112	0	2	2	0.1936808714832141	0.7567567567567567	0.6614173228346456
96	Feb25-FISH2-3L1-rep1-cp190-100x_Position001_0_cmle.ics	113	0	1	1	0.016140072623601176	0.12280701754385964	0.07608695652173912
97	Feb25-FISH2-3L1-rep1-cp190-100x_Position001_0_cmle.ics	114	0	1	1	0.04150304388926017	0.20224719101123595	0.2608695652173913
98	Feb25-FISH2-3L1-rep1-cp190-100x_Position001_0_cmle.ics	115	0	1	1	0.14064920429138167	0.5700934579439251	0.5700934579439251
99	Feb25-FISH2-3L1-rep1-cp190-100x_Position001_0_cmle.ics	117	0	1	1	0.0	0.0	0.0
100	Feb25-FISH2-3L1-rep1-cp190-100x_Position001_0_cmle.ics	119	0	1	1	0.01844579728411563	0.12307692307692306	0.12307692307692306
101	Feb25-FISH2-3L1-rep1-cp190-100x_Position001_0_cmle.ics	120	0	1	1	0.0	0.0	0.0
102	Feb25-FISH2-3L1-rep1-cp190-100x_Position001_0_cmle.ics	123	0	1	1	0.30666137984842234	0.7037037037037035	0.7112299465240641
103	Feb25-FISH2-3L1-rep1-cp190-100x_Position001_0_cmle.ics	125	0	1	1	0.0	0.0	0.0
104	Feb25-FISH2-3L1-rep1-cp190-100x_Position001_0_cmle.ics	126	0	1	1	0.0	0.0	0.0
105	Feb25-FISH2-3L1-rep1-cp190-100x_Position001_0_cmle.ics	127	0	1	1	0.0046114493210289076	0.018691588785046724	0.018691588785046724
106	Feb25-FISH2-3L1-rep1-cp190-100x_Position001_0_cmle.ics	128	0	1	1	0.06917173981543362	0.26548672566371684	0.26548672566371684
107	Feb25-FISH2-3L1-rep1-cp190-100x_Position001_0_cmle.ics	129	0	1	1	0.0	0.0	0.0
108	Feb25-FISH2-3L1-rep1-cp190-100x_Position001_0_cmle.ics	129	0	1	2	0.03919731922874571	0.08252427184466017	0.11184210526315787
109	Feb25-FISH2-3L1-rep1-cp190-100x_Position001_0_cmle.ics	130	0	1	1	0.25132398799607547	0.5165876777251185	0.5141509433962264
110	Feb25-FISH2-3L1-rep1-cp190-100x_Position001_0_cmle.ics	131	0	1	1	0.0	0.0	0.0
111	Feb25-FISH2-3L1-rep1-cp190-100x_Position001_0_cmle.ics	132	0	1	1	0.19598659614372857	0.5743243243243243	0.5902777777777778
112	Feb25-FISH2-3L1-rep1-cp190-100x_Position001_0_cmle.ics	133	0	1	1	0.009222898642057815	0.0625	0.0625
113	Feb25-FISH2-3L1-rep1-cp190-100x_Position001_0_cmle.ics	136	0	1	1	0.0	0.0	0.0
114	Feb25-FISH2-3L1-rep1-cp190-100x_Position001_0_cmle.ics	137	0	1	1	0.0	0.0	0.0
115	Feb25-FISH2-3L1-rep1-cp190-100x_Position001_0_cmle.ics	138	0	1	1	0.07608891379697698	0.33	0.33333333333333337
116	Feb25-FISH2-3L1-rep1-cp190-100x_Position001_0_cmle.ics	139	0	1	1	0.10606333438366487	0.21596244131455397	0.2110091743119266
117	Feb25-FISH2-3L1-rep1-cp190-100x_Position001_0_cmle.ics	140	0	1	1	0.050725942531317986	0.08870967741935484	0.08906882591093117
118	Feb25-FISH2-3L1-rep1-cp190-100x_Position001_0_cmle.ics	141	0	1	1	0.0	0.0	0.0
119	Feb25-FISH2-3L1-rep1-cp190-100x_Position002_1_cmle.ics	2	0	1	1	0.22826674139093092	0.6875	0.6827586206896551
120	Feb25-FISH2-3L1-rep1-cp190-100x_Position002_1_cmle.ics	3	0	1	1	0.20059804546475749	0.595890410958904	0.6
121	Feb25-FISH2-3L1-rep1-cp190-100x_Position002_1_cmle.ics	4	0	1	1	0.0	0.0	0.0
122	Feb25-FISH2-3L1-rep1-cp190-100x_Position002_1_cmle.ics	5	0	1	1	0.0046114493210289076	0.026666666666666665	0.026666666666666665
123	Feb25-FISH2-3L1-rep1-cp190-100x_Position002_1_cmle.ics	7	0	1	1	0.0645602904944047	0.22399999999999998	0.4307692307692307
124	Feb25-FISH2-3L1-rep1-cp190-100x_Position002_1_cmle.ics	7	0	1	2	0.0	0.0	0.0
125	Feb25-FISH2-3L1-rep1-cp190-100x_Position002_1_cmle.ics	8	0	1	1	0.0	0.0	0.0
126	Feb25-FISH2-3L1-rep1-cp190-100x_Position002_1_cmle.ics	9	0	1	1	0.0	0.0	0.0
127	Feb25-FISH2-3L1-rep1-cp190-100x_Position002_1_cmle.ics	9	0	1	2	0.0	0.0	0.0
128	Feb25-FISH2-3L1-rep1-cp190-100x_Position002_1_cmle.ics	9	0	1	3	0.0	0.0	0.0
129	Feb25-FISH2-3L1-rep1-cp190-100x_Position002_1_cmle.ics	9	0	2	1	0.0	0.0	0.0
130	Feb25-FISH2-3L1-rep1-cp190-100x_Position002_1_cmle.ics	9	0	2	2	0.0	0.0	0.0
131	Feb25-FISH2-3L1-rep1-cp190-100x_Position002_1_cmle.ics	9	0	2	3	0.0	0.0	0.0
132	Feb25-FISH2-3L1-rep1-cp190-100x_Position002_1_cmle.ics	9	0	3	1	0.0	0.0	0.0
133	Feb25-FISH2-3L1-rep1-cp190-100x_Position002_1_cmle.ics	9	0	3	2	0.0	0.0	0.0
134	Feb25-FISH2-3L1-rep1-cp190-100x_Position002_1_cmle.ics	9	0	3	3	0.04150304388926017	0.3214285714285714	0.28125
135	Feb25-FISH2-3L1-rep1-cp190-100x_Position002_1_cmle.ics	10	0	1	1	0.02305724660514454	0.050761421319796954	0.04950495049504951
136	Feb25-FISH2-3L1-rep1-cp190-100x_Position002_1_cmle.ics	11	0	1	1	0.16140072623601176	0.5384615384615383	0.5343511450381678
137	Feb25-FISH2-3L1-rep1-cp190-100x_Position002_1_cmle.ics	12	0	1	1	0.17754079885961294	0.6209677419354839	0.6209677419354839
138	Feb25-FISH2-3L1-rep1-cp190-100x_Position002_1_cmle.ics	14	0	1	1	0.19137514682269965	0.6803278688524589	0.6803278688524589
139	Feb25-FISH2-3L1-rep1-cp190-100x_Position002_1_cmle.ics	15	0	1	1	0.03689159456823126	0.07339449541284404	0.21333333333333332
140	Feb25-FISH2-3L1-rep1-cp190-100x_Position002_1_cmle.ics	15	0	1	2	0.0	0.0	0.0
141	Feb25-FISH2-3L1-rep1-cp190-100x_Position002_1_cmle.ics	16	0	1	1	0.07147746447594806	0.26050420168067223	0.2583333333333333
142	Feb25-FISH2-3L1-rep1-cp190-100x_Position002_1_cmle.ics	17	0	1	1	0.0	0.0	0.0
143	Feb25-FISH2-3L1-rep1-cp190-100x_Position002_1_cmle.ics	18	0	1	1	0.33663580043511027	0.6212765957446809	0.6212765957446809
144	Feb25-FISH2-3L1-rep1-cp190-100x_Position002_1_cmle.ics	19	0	1	1	0.0	0.0	0.0
145	Feb25-FISH2-3L1-rep1-cp190-100x_Position002_1_cmle.ics	19	0	2	1	0.11759195768623715	0.44347826086956516	0.21338912133891214
146	Feb25-FISH2-3L1-rep1-cp190-100x_Position002_1_cmle.ics	21	0	1	1	0.0	0.0	0.0
147	Feb25-FISH2-3L1-rep1-cp190-100x_Position002_1_cmle.ics	21	0	2	1	0.0	0.0	0.0
148	Feb25-FISH2-3L1-rep1-cp190-100x_Position002_1_cmle.ics	22	0	1	1	0.17754079885961294	0.3407079646017699	0.616
149	Feb25-FISH2-3L1-rep1-cp190-100x_Position002_1_cmle.ics	22	0	1	2	0.0	0.0	0.0
150	Feb25-FISH2-3L1-rep1-cp190-100x_Position002_1_cmle.ics	23	0	1	1	0.0	0.0	0.0
151	Feb25-FISH2-3L1-rep1-cp190-100x_Position002_1_cmle.ics	24	0	1	1	0.11989768234675159	0.3741007194244603	0.3714285714285714
152	Feb25-FISH2-3L1-rep1-cp190-100x_Position002_1_cmle.ics	25	0	1	1	0.26285261129864773	0.7354838709677419	0.7261146496815287
153	Feb25-FISH2-3L1-rep1-cp190-100x_Position002_1_cmle.ics	26	0	1	1	0.0	0.0	0.0
154	Feb25-FISH2-3L1-rep1-cp190-100x_Position002_1_cmle.ics	27	0	1	1	0.12220340700726605	0.5463917525773195	0.5408163265306122
155	Feb25-FISH2-3L1-rep1-cp190-100x_Position002_1_cmle.ics	28	0	1	1	0.016140072623601176	0.1296296296296296	0.1296296296296296
156	Feb25-FISH2-3L1-rep1-cp190-100x_Position002_1_cmle.ics	29	0	1	1	0.17523507419909848	0.5588235294117646	0.6909090909090909
157	Feb25-FISH2-3L1-rep1-cp190-100x_Position002_1_cmle.ics	30	0	1	1	0.0	0.0	0.0
158	Feb25-FISH2-3L1-rep1-cp190-100x_Position002_1_cmle.ics	32	0	1	1	0.0	0.0	0.0
159	Feb25-FISH2-3L1-rep1-cp190-100x_Position002_1_cmle.ics	34	0	1	1	0.0	0.0	0.0
160	Feb25-FISH2-3L1-rep1-cp190-100x_Position002_1_cmle.ics	35	0	1	1	0.0	0.0	0.0
161	Feb25-FISH2-3L1-rep1-cp190-100x_Position002_1_cmle.ics	36	0	1	1	0.08070036311800588	0.25735294117647056	0.25925925925925924
162	Feb25-FISH2-3L1-rep1-cp190-100x_Position002_1_cmle.ics	37	0	1	1	0.059948841173375796	0.30232558139534876	0.30588235294117644
163	Feb25-FISH2-3L1-rep1-cp190-100x_Position002_1_cmle.ics	38	0	1	1	0.0	0.0	0.0
164	Feb25-FISH2-3L1-rep1-cp190-100x_Position002_1_cmle.ics	39	0	1	1	0.09222898642057815	0.31007751937984496	0.30769230769230765
165	Feb25-FISH2-3L1-rep1-cp190-100x_Position002_1_cmle.ics	41	0	1	1	0.0	0.0	0.0
166	Feb25-FISH2-3L1-rep1-cp190-100x_Position002_1_cmle.ics	41	0	1	2	0.0	0.0	0.0
167	Feb25-FISH2-3L1-rep1-cp190-100x_Position002_1_cmle.ics	42	0	1	1	0.09914616040212151	0.37719298245614036	0.37719298245614036
168	Feb25-FISH2-3L1-rep1-cp190-100x_Position002_1_cmle.ics	43	0	1	1	0.16370645089652622	0.6635514018691587	0.6574074074074072
169	Feb25-FISH2-3L1-rep1-cp190-100x_Position002_1_cmle.ics	45	0	1	1	0.10375760972315042	0.5056179775280898	0.37499999999999994
170	Feb25-FISH2-3L1-rep1-cp190-100x_Position002_1_cmle.ics	47	0	1	1	0.0	0.0	0.0
171	Feb25-FISH2-3L1-rep1-cp190-100x_Position002_1_cmle.ics	48	0	1	1	0.0	0.0	0.0
172	Feb25-FISH2-3L1-rep1-cp190-100x_Position002_1_cmle.ics	49	0	1	1	0.2444068140145321	0.5326633165829144	0.6309523809523809
173	Feb25-FISH2-3L1-rep1-cp190-100x_Position002_1_cmle.ics	50	0	1	1	0.23287819071195984	0.8559322033898304	0.8416666666666666
174	Feb25-FISH2-3L1-rep1-cp190-100x_Position002_1_cmle.ics	51	0	1	1	0.050725942531317986	0.176	0.1746031746031746
175	Feb25-FISH2-3L1-rep1-cp190-100x_Position002_1_cmle.ics	52	0	1	1	0.0	0.0	0.0
176	Feb25-FISH2-3L1-rep1-cp190-100x_Position002_1_cmle.ics	52	0	2	1	0.0645602904944047	0.5384615384615384	0.247787610619469
177	Feb25-FISH2-3L1-rep1-cp190-100x_Position002_1_cmle.ics	53	0	1	1	0.006917173981543361	0.033333333333333326	0.033333333333333326
178	Feb25-FISH2-3L1-rep1-cp190-100x_Position002_1_cmle.ics	54	0	1	1	0.30204993052739343	0.6931216931216929	0.6858638743455496
179	Feb25-FISH2-3L1-rep1-cp190-100x_Position002_1_cmle.ics	55	0	1	1	0.18676369750167077	0.6090225563909774	0.6044776119402985
180	Feb25-FISH2-3L1-rep1-cp190-100x_Position002_1_cmle.ics	59	0	1	1	0.3689159456823126	0.599250936329588	0.625
181	Feb25-FISH2-3L1-rep1-cp190-100x_Position002_1_cmle.ics	61	0	1	1	0.14295492895189613	0.4189189189189189	0.484375
182	Feb25-FISH2-3L1-rep1-cp190-100x_Position002_1_cmle.ics	63	0	1	1	0.14295492895189613	0.3263157894736841	0.37575757575757573
183	Feb25-FISH2-3L1-rep1-cp190-100x_Position002_1_cmle.ics	63	0	1	2	0.0	0.0	0.0
184	Feb25-FISH2-3L1-rep1-cp190-100x_Position002_1_cmle.ics	63	0	2	1	0.0	0.0	0.0
185	Feb25-FISH2-3L1-rep1-cp190-100x_Position002_1_cmle.ics	63	0	2	2	0.0	0.0	0.0
186	Feb25-FISH2-3L1-rep1-cp190-100x_Position002_1_cmle.ics	64	0	1	1	0.1706236248780696	0.6016260162601627	0.5967741935483871
187	Feb25-FISH2-3L1-rep1-cp190-100x_Position002_1_cmle.ics	65	0	1	1	0.0	0.0	0.0
188	Feb25-FISH2-3L1-rep1-cp190-100x_Position002_1_cmle.ics	66	0	1	1	0.0	0.0	0.0
189	Feb25-FISH2-3L1-rep1-cp190-100x_Position002_1_cmle.ics	68	0	1	1	0.23748964003298875	0.4364406779661017	0.43829787234042555
190	Feb25-FISH2-3L1-rep1-cp190-100x_Position002_1_cmle.ics	69	0	1	1	0.11989768234675159	0.33121019108280253	0.33121019108280253
191	Feb25-FISH2-3L1-rep1-cp190-100x_Position002_1_cmle.ics	70	0	1	1	0.1890694221621852	0.8631578947368419	0.5942028985507246
192	Feb25-FISH2-3L1-rep1-cp190-100x_Position002_1_cmle.ics	71	0	1	1	0.21673811808835866	0.48958333333333337	0.6962962962962963
193	Feb25-FISH2-3L1-rep1-cp190-100x_Position002_1_cmle.ics	71	0	1	2	0.0	0.0	0.0
194	Feb25-FISH2-3L1-rep1-cp190-100x_Position002_1_cmle.ics	72	0	1	1	0.18676369750167077	0.6694214876033057	0.6639344262295082
195	Feb25-FISH2-3L1-rep1-cp190-100x_Position002_1_cmle.ics	73	0	1	1	0.0	0.0	0.0
196	Feb25-FISH2-3L1-rep1-cp190-100x_Position002_1_cmle.ics	74	0	1	1	0.0	0.0	0.0
197	Feb25-FISH2-3L1-rep1-cp190-100x_Position002_1_cmle.ics	75	0	1	1	0.19137514682269965	0.7155172413793102	0.7217391304347824
198	Feb25-FISH2-3L1-rep1-cp190-100x_Position002_1_cmle.ics	76	0	1	1	0.21212666876732975	0.8214285714285713	0.73015873015873
199	Feb25-FISH2-3L1-rep1-cp190-100x_Position002_1_cmle.ics	77	0	1	1	0.0	0.0	0.0
200	Feb25-FISH2-3L1-rep1-cp190-100x_Position002_1_cmle.ics	78	0	1	1	0.14526065361241058	0.4666666666666667	0.4666666666666667
201	Feb25-FISH2-3L1-rep1-cp190-100x_Position002_1_cmle.ics	79	0	1	1	0.04842021787080353	0.11931818181818181	0.11931818181818181
202	Feb25-FISH2-3L1-rep1-cp190-100x_Position002_1_cmle.ics	80	0	1	1	0.1590950015754973	0.5267175572519083	0.5307692307692307
203	Feb25-FISH2-3L1-rep1-cp190-100x_Position002_1_cmle.ics	81	0	1	1	0.0	0.0	0.0
204	Feb25-FISH2-3L1-rep1-cp190-100x_Position002_1_cmle.ics	81	0	1	2	0.0	0.0	0.0
205	Feb25-FISH2-3L1-rep1-cp190-100x_Position002_1_cmle.ics	82	0	1	1	0.0	0.0	0.0
206	Feb25-FISH2-3L1-rep1-cp190-100x_Position002_1_cmle.ics	83	0	1	1	0.10375760972315042	0.47872340425531906	0.46875
207	Feb25-FISH2-3L1-rep1-cp190-100x_Position002_1_cmle.ics	84	0	1	1	0.16140072623601176	0.5833333333333333	0.5035971223021581
208	Feb25-FISH2-3L1-rep1-cp190-100x_Position002_1_cmle.ics	85	0	1	1	0.0	0.0	0.0
209	Feb25-FISH2-3L1-rep1-cp190-100x_Position002_1_cmle.ics	86	0	1	1	0.0	0.0	0.0
210	Feb25-FISH2-3L1-rep1-cp190-100x_Position002_1_cmle.ics	87	0	1	1	0.0	0.0	0.0
211	Feb25-FISH2-3L1-rep1-cp190-100x_Position002_1_cmle.ics	87	0	1	2	0.2351839153724743	0.4473684210526316	0.5151515151515151
212	Feb25-FISH2-3L1-rep1-cp190-100x_Position002_1_cmle.ics	88	0	1	1	0.0	0.0	0.0
213	Feb25-FISH2-3L1-rep1-cp190-100x_Position002_1_cmle.ics	89	0	1	1	0.0	0.0	0.0
214	Feb25-FISH2-3L1-rep1-cp190-100x_Position002_1_cmle.ics	90	0	1	1	0.04150304388926017	0.19999999999999998	0.07114624505928854
215	Feb25-FISH2-3L1-rep1-cp190-100x_Position002_1_cmle.ics	90	0	2	1	0.0	0.0	0.0
216	Feb25-FISH2-3L1-rep1-cp190-100x_Position002_1_cmle.ics	91	0	1	1	0.04150304388926017	0.15517241379310343	0.15652173913043477
217	Feb25-FISH2-3L1-rep1-cp190-100x_Position002_1_cmle.ics	92	0	1	1	0.0	0.0	0.0
218	Feb25-FISH2-3L1-rep1-cp190-100x_Position002_1_cmle.ics	94	0	1	1	0.10836905904417933	0.4563106796116504	0.4519230769230769
219	Feb25-FISH2-3L1-rep1-cp190-100x_Position002_1_cmle.ics	95	0	1	1	0.01152862330257227	0.03846153846153846	0.03846153846153846
220	Feb25-FISH2-3L1-rep1-cp190-100x_Position002_1_cmle.ics	96	0	1	1	0.06917173981543362	0.3333333333333333	0.3225806451612903
221	Feb25-FISH2-3L1-rep1-cp190-100x_Position002_1_cmle.ics	97	0	1	1	0.10606333438366487	0.42990654205607465	0.42990654205607465
222	Feb25-FISH2-3L1-rep1-cp190-100x_Position002_1_cmle.ics	98	0	1	1	0.14295492895189613	0.4052287581699346	0.39999999999999997
223	Feb25-FISH2-3L1-rep1-cp190-100x_Position002_1_cmle.ics	99	0	1	1	0.09684043574160706	0.3589743589743589	0.39999999999999997
224	Feb25-FISH2-3L1-rep1-cp190-100x_Position002_1_cmle.ics	100	0	1	1	0.12220340700726605	0.5888888888888888	0.5888888888888888
225	Feb25-FISH2-3L1-rep1-cp190-100x_Position002_1_cmle.ics	102	0	1	1	0.0046114493210289076	0.02941176470588235	0.028985507246376812
226	Feb25-FISH2-3L1-rep1-cp190-100x_Position002_1_cmle.ics	103	0	1	1	0.1291205809888094	0.6292134831460674	0.4028776978417265
227	Feb25-FISH2-3L1-rep1-cp190-100x_Position002_1_cmle.ics	104	0	1	1	0.0945347110810926	0.3596491228070175	0.3596491228070175
228	Feb25-FISH2-3L1-rep1-cp190-100x_Position002_1_cmle.ics	105	0	1	1	0.15678927691498284	0.7157894736842103	0.586206896551724
229	Feb25-FISH2-3L1-rep1-cp190-100x_Position002_1_cmle.ics	106	0	1	1	0.2582411619776188	0.4194756554307116	0.4194756554307116
230	Feb25-FISH2-3L1-rep1-cp190-100x_Position002_1_cmle.ics	107	0	1	1	0.07839463845749142	0.3820224719101123	0.3119266055045871
231	Feb25-FISH2-3L1-rep1-cp190-100x_Position002_1_cmle.ics	110	0	1	1	0.0	0.0	0.0
232	Feb25-FISH2-3L1-rep1-cp190-100x_Position002_1_cmle.ics	110	0	1	2	0.0023057246605144538	0.007751937984496123	0.014285714285714284
233	Feb25-FISH2-3L1-rep1-cp190-100x_Position002_1_cmle.ics	111	0	1	1	0.06686601515491916	0.3411764705882353	0.22480620155038758
234	Feb25-FISH2-3L1-rep1-cp190-100x_Position002_1_cmle.ics	113	0	1	1	0.0	0.0	0.0
235	Feb25-FISH2-3L1-rep1-cp190-100x_Position002_1_cmle.ics	115	0	1	1	0.029974420586687898	0.14130434782608695	0.10317460317460315
236	Feb25-FISH2-3L1-rep1-cp190-100x_Position002_1_cmle.ics	116	0	1	1	0.0	0.0	0.0
237	Feb25-FISH2-3L1-rep1-cp190-100x_Position002_1_cmle.ics	117	0	1	1	0.029974420586687898	0.23636363636363636	0.24074074074074067
238	Feb25-FISH2-3L1-rep1-cp190-100x_Position002_1_cmle.ics	119	0	1	1	0.1844579728411563	0.5797101449275363	0.5797101449275363
239	Feb25-FISH2-3L1-rep1-cp190-100x_Position002_1_cmle.ics	120	0	1	1	0.07608891379697698	0.22602739726027393	0.22602739726027393
240	Feb25-FISH2-3L1-rep1-cp190-100x_Position002_1_cmle.ics	121	0	1	1	0.029974420586687898	0.08724832214765099	0.08783783783783784
241	Feb25-FISH2-3L1-rep1-cp190-100x_Position002_1_cmle.ics	122	0	1	1	0.0	0.0	0.0
242	Feb25-FISH2-3L1-rep1-cp190-100x_Position002_1_cmle.ics	123	0	1	1	0.21212666876732975	0.4070796460176991	0.4742268041237113
243	Feb25-FISH2-3L1-rep1-cp190-100x_Position002_1_cmle.ics	126	0	1	1	0.0	0.0	0.0
244	Feb25-FISH2-3L1-rep1-cp190-100x_Position003_2_cmle.ics	1	0	1	1	0.14756637827292504	0.3555555555555555	0.3555555555555555
245	Feb25-FISH2-3L1-rep1-cp190-100x_Position003_2_cmle.ics	3	0	1	1	0.02305724660514454	0.07518796992481203	0.07518796992481203
246	Feb25-FISH2-3L1-rep1-cp190-100x_Position003_2_cmle.ics	4	0	1	1	0.029974420586687898	0.19999999999999996	0.19999999999999996
247	Feb25-FISH2-3L1-rep1-cp190-100x_Position003_2_cmle.ics	5	0	1	1	0.16370645089652622	0.5503875968992248	0.5503875968992248
248	Feb25-FISH2-3L1-rep1-cp190-100x_Position003_2_cmle.ics	6	0	1	1	0.0	0.0	0.0
249	Feb25-FISH2-3L1-rep1-cp190-100x_Position003_2_cmle.ics	7	0	1	1	0.08070036311800588	0.6862745098039215	0.6862745098039215
250	Feb25-FISH2-3L1-rep1-cp190-100x_Position003_2_cmle.ics	8	0	1	1	0.15448355225446841	0.6036036036036037	0.6036036036036037
251	Feb25-FISH2-3L1-rep1-cp190-100x_Position003_2_cmle.ics	9	0	1	1	0.0	0.0	0.0
252	Feb25-FISH2-3L1-rep1-cp190-100x_Position003_2_cmle.ics	10	0	1	1	0.0	0.0	0.0
253	Feb25-FISH2-3L1-rep1-cp190-100x_Position003_2_cmle.ics	13	0	1	1	0.07378318913646252	0.2831858407079646	0.2831858407079646
254	Feb25-FISH2-3L1-rep1-cp190-100x_Position003_2_cmle.ics	14	0	1	1	0.09222898642057815	0.14440433212996387	0.14492753623188406
255	Feb25-FISH2-3L1-rep1-cp190-100x_Position003_2_cmle.ics	15	0	1	1	0.09222898642057815	0.3252032520325203	0.32258064516129037
256	Feb25-FISH2-3L1-rep1-cp190-100x_Position003_2_cmle.ics	16	0	1	1	0.16601217555704068	0.5255474452554745	0.5255474452554745
257	Feb25-FISH2-3L1-rep1-cp190-100x_Position003_2_cmle.ics	17	0	1	1	0.025362971265658993	0.21153846153846154	0.21153846153846154
258	Feb25-FISH2-3L1-rep1-cp190-100x_Position003_2_cmle.ics	18	0	1	1	0.0	0.0	0.0
259	Feb25-FISH2-3L1-rep1-cp190-100x_Position003_2_cmle.ics	18	0	1	2	0.0	0.0	0.0
260	Feb25-FISH2-3L1-rep1-cp190-100x_Position003_2_cmle.ics	18	0	2	1	0.0	0.0	0.0
261	Feb25-FISH2-3L1-rep1-cp190-100x_Position003_2_cmle.ics	18	0	2	2	0.28590985790379225	0.6492146596858638	0.8322147651006709
262	Feb25-FISH2-3L1-rep1-cp190-100x_Position003_2_cmle.ics	19	0	1	1	0.12220340700726605	0.4108527131782945	0.41732283464566927
263	Feb25-FISH2-3L1-rep1-cp190-100x_Position003_2_cmle.ics	20	0	1	1	0.10375760972315042	0.4128440366972477	0.4128440366972477
264	Feb25-FISH2-3L1-rep1-cp190-100x_Position003_2_cmle.ics	21	0	1	1	0.0	0.0	0.0
265	Feb25-FISH2-3L1-rep1-cp190-100x_Position003_2_cmle.ics	21	0	1	2	0.0	0.0	0.0
266	Feb25-FISH2-3L1-rep1-cp190-100x_Position003_2_cmle.ics	21	0	2	1	0.0	0.0	0.0
267	Feb25-FISH2-3L1-rep1-cp190-100x_Position003_2_cmle.ics	21	0	2	2	0.15448355225446841	0.47183098591549294	0.7790697674418604
268	Feb25-FISH2-3L1-rep1-cp190-100x_Position003_2_cmle.ics	23	0	1	1	0.15448355225446841	0.6568627450980392	0.5982142857142857
269	Feb25-FISH2-3L1-rep1-cp190-100x_Position003_2_cmle.ics	24	0	1	1	0.11759195768623715	0.5930232558139534	0.2670157068062827
270	Feb25-FISH2-3L1-rep1-cp190-100x_Position003_2_cmle.ics	24	0	2	1	0.0	0.0	0.0
271	Feb25-FISH2-3L1-rep1-cp190-100x_Position003_2_cmle.ics	25	0	1	1	0.1798465235201274	0.6724137931034481	0.6724137931034481
272	Feb25-FISH2-3L1-rep1-cp190-100x_Position003_2_cmle.ics	26	0	1	1	0.0	0.0	0.0
273	Feb25-FISH2-3L1-rep1-cp190-100x_Position003_2_cmle.ics	28	0	1	1	0.20059804546475749	0.6904761904761904	0.696
274	Feb25-FISH2-3L1-rep1-cp190-100x_Position003_2_cmle.ics	29	0	1	1	0.10606333438366487	0.4742268041237113	0.4791666666666667
275	Feb25-FISH2-3L1-rep1-cp190-100x_Position003_2_cmle.ics	30	0	1	1	0.0	0.0	0.0
276	Feb25-FISH2-3L1-rep1-cp190-100x_Position003_2_cmle.ics	32	0	1	1	0.0	0.0	0.0
277	Feb25-FISH2-3L1-rep1-cp190-100x_Position003_2_cmle.ics	33	0	1	1	0.025362971265658993	0.10377358490566037	0.180327868852459
278	Feb25-FISH2-3L1-rep1-cp190-100x_Position003_2_cmle.ics	33	0	1	2	0.0	0.0	0.0
279	Feb25-FISH2-3L1-rep1-cp190-100x_Position003_2_cmle.ics	34	0	1	1	0.0	0.0	0.0
280	Feb25-FISH2-3L1-rep1-cp190-100x_Position003_2_cmle.ics	34	0	2	1	0.0	0.0	0.0
281	Feb25-FISH2-3L1-rep1-cp190-100x_Position003_2_cmle.ics	35	0	1	1	0.013834347963086722	0.06382978723404253	0.06382978723404253
282	Feb25-FISH2-3L1-rep1-cp190-100x_Position003_2_cmle.ics	36	0	1	1	0.020751521944630084	0.08333333333333331	0.08256880733944955
283	Feb25-FISH2-3L1-rep1-cp190-100x_Position003_2_cmle.ics	37	0	1	1	0.059948841173375796	0.4727272727272727	0.2826086956521739
284	Feb25-FISH2-3L1-rep1-cp190-100x_Position003_2_cmle.ics	38	0	1	1	0.14295492895189613	0.5636363636363636	0.5904761904761904
285	Feb25-FISH2-3L1-rep1-cp190-100x_Position003_2_cmle.ics	39	0	1	1	0.06686601515491916	0.38666666666666666	0.3766233766233766
286	Feb25-FISH2-3L1-rep1-cp190-100x_Position003_2_cmle.ics	40	0	1	1	0.0	0.0	0.0
287	Feb25-FISH2-3L1-rep1-cp190-100x_Position003_2_cmle.ics	40	0	1	2	0.0	0.0	0.0
288	Feb25-FISH2-3L1-rep1-cp190-100x_Position003_2_cmle.ics	40	0	1	3	0.0	0.0	0.0
289	Feb25-FISH2-3L1-rep1-cp190-100x_Position003_2_cmle.ics	40	0	2	1	0.0	0.0	0.0
290	Feb25-FISH2-3L1-rep1-cp190-100x_Position003_2_cmle.ics	40	0	2	2	0.0	0.0	0.0
291	Feb25-FISH2-3L1-rep1-cp190-100x_Position003_2_cmle.ics	40	0	2	3	0.3804445689848849	0.8208955223880595	0.38194444444444436
292	Feb25-FISH2-3L1-rep1-cp190-100x_Position003_2_cmle.ics	40	0	3	1	0.0	0.0	0.0
293	Feb25-FISH2-3L1-rep1-cp190-100x_Position003_2_cmle.ics	40	0	3	2	0.0	0.0	0.0
294	Feb25-FISH2-3L1-rep1-cp190-100x_Position003_2_cmle.ics	40	0	3	3	0.0	0.0	0.0
295	Feb25-FISH2-3L1-rep1-cp190-100x_Position003_2_cmle.ics	41	0	1	1	0.0	0.0	0.0
296	Feb25-FISH2-3L1-rep1-cp190-100x_Position003_2_cmle.ics	41	0	2	1	0.0	0.0	0.0
297	Feb25-FISH2-3L1-rep1-cp190-100x_Position003_2_cmle.ics	42	0	1	1	0.0	0.0	0.0
298	Feb25-FISH2-3L1-rep1-cp190-100x_Position003_2_cmle.ics	42	0	2	1	0.13834347963086724	0.7894736842105263	0.3870967741935484
299	Feb25-FISH2-3L1-rep1-cp190-100x_Position003_2_cmle.ics	44	0	1	1	0.10606333438366487	0.43809523809523804	0.4423076923076923
300	Feb25-FISH2-3L1-rep1-cp190-100x_Position003_2_cmle.ics	46	0	1	1	0.07608891379697698	0.2972972972972973	0.30000000000000004
301	Feb25-FISH2-3L1-rep1-cp190-100x_Position003_2_cmle.ics	47	0	1	1	0.13142630564932387	0.504424778761062	0.5089285714285713
302	Feb25-FISH2-3L1-rep1-cp190-100x_Position003_2_cmle.ics	48	0	1	1	0.04611449321028908	0.2409638554216867	0.392156862745098
303	Feb25-FISH2-3L1-rep1-cp190-100x_Position003_2_cmle.ics	48	0	1	2	0.0	0.0	0.0
304	Feb25-FISH2-3L1-rep1-cp190-100x_Position003_2_cmle.ics	49	0	1	1	0.0	0.0	0.0
305	Feb25-FISH2-3L1-rep1-cp190-100x_Position003_2_cmle.ics	49	0	1	2	0.0	0.0	0.0
306	Feb25-FISH2-3L1-rep1-cp190-100x_Position003_2_cmle.ics	49	0	2	1	0.020751521944630084	0.09375000000000001	0.08823529411764705
307	Feb25-FISH2-3L1-rep1-cp190-100x_Position003_2_cmle.ics	49	0	2	2	0.0	0.0	0.0
308	Feb25-FISH2-3L1-rep1-cp190-100x_Position003_2_cmle.ics	50	0	1	1	0.15448355225446841	0.7204301075268816	0.7282608695652174
309	Feb25-FISH2-3L1-rep1-cp190-100x_Position003_2_cmle.ics	51	0	1	1	0.04380876854977462	0.20652173913043476	0.20430107526881716
310	Feb25-FISH2-3L1-rep1-cp190-100x_Position003_2_cmle.ics	52	0	1	1	0.14756637827292504	0.5663716814159292	0.5714285714285713
311	Feb25-FISH2-3L1-rep1-cp190-100x_Position003_2_cmle.ics	55	0	1	1	0.13142630564932387	0.5181818181818182	0.5181818181818182
312	Feb25-FISH2-3L1-rep1-cp190-100x_Position003_2_cmle.ics	57	0	1	1	0.0	0.0	0.0
313	Feb25-FISH2-3L1-rep1-cp190-100x_Position003_2_cmle.ics	58	0	1	1	0.04611449321028908	0.3389830508474576	0.2857142857142857
314	Feb25-FISH2-3L1-rep1-cp190-100x_Position003_2_cmle.ics	59	0	1	1	0.223655292069902	0.763779527559055	0.763779527559055
315	Feb25-FISH2-3L1-rep1-cp190-100x_Position003_2_cmle.ics	60	0	1	1	0.08761753709954924	0.16309012875536483	0.47499999999999987
316	Feb25-FISH2-3L1-rep1-cp190-100x_Position003_2_cmle.ics	60	0	1	2	0.0	0.0	0.0
317	Feb25-FISH2-3L1-rep1-cp190-100x_Position003_2_cmle.ics	60	0	1	3	0.0	0.0	0.0
318	Feb25-FISH2-3L1-rep1-cp190-100x_Position003_2_cmle.ics	61	0	1	1	0.2351839153724743	0.6986301369863013	0.7034482758620689
319	Feb25-FISH2-3L1-rep1-cp190-100x_Position003_2_cmle.ics	62	0	1	1	0.04842021787080353	0.38181818181818183	0.30434782608695654
320	Feb25-FISH2-3L1-rep1-cp190-100x_Position003_2_cmle.ics	63	0	1	1	0.04380876854977462	0.13669064748201434	0.13669064748201434
321	Feb25-FISH2-3L1-rep1-cp190-100x_Position003_2_cmle.ics	64	0	1	1	0.12220340700726605	0.5047619047619047	0.5047619047619047
322	Feb25-FISH2-3L1-rep1-cp190-100x_Position003_2_cmle.ics	65	0	1	1	0.0	0.0	0.0
323	Feb25-FISH2-3L1-rep1-cp190-100x_Position003_2_cmle.ics	66	0	1	1	0.013834347963086722	0.053571428571428555	0.05405405405405405
324	Feb25-FISH2-3L1-rep1-cp190-100x_Position003_2_cmle.ics	68	0	1	1	0.0	0.0	0.0
325	Feb25-FISH2-3L1-rep1-cp190-100x_Position003_2_cmle.ics	69	0	1	1	0.0	0.0	0.0
326	Feb25-FISH2-3L1-rep1-cp190-100x_Position003_2_cmle.ics	70	0	1	1	0.10606333438366487	0.3309352517985611	0.39999999999999997
327	Feb25-FISH2-3L1-rep1-cp190-100x_Position003_2_cmle.ics	71	0	1	1	0.19829232080424303	0.7610619469026548	0.7678571428571427
328	Feb25-FISH2-3L1-rep1-cp190-100x_Position003_2_cmle.ics	73	0	1	1	0.1498721029334395	0.6435643564356436	0.65
329	Feb25-FISH2-3L1-rep1-cp190-100x_Position003_2_cmle.ics	74	0	1	1	0.06686601515491916	0.31868131868131866	0.31868131868131866
330	Feb25-FISH2-3L1-rep1-cp190-100x_Position003_2_cmle.ics	76	0	1	1	0.1706236248780696	0.6166666666666667	0.6218487394957982
331	Feb25-FISH2-3L1-rep1-cp190-100x_Position003_2_cmle.ics	77	0	1	1	0.16831790021755513	0.7227722772277227	0.7156862745098038
332	Feb25-FISH2-3L1-rep1-cp190-100x_Position003_2_cmle.ics	78	0	1	1	0.24671253867504656	0.8629032258064516	0.8045112781954886
333	Feb25-FISH2-3L1-rep1-cp190-100x_Position003_2_cmle.ics	79	0	1	1	0.009222898642057815	0.03508771929824561	0.03508771929824561
334	Feb25-FISH2-3L1-rep1-cp190-100x_Position003_2_cmle.ics	80	0	1	1	0.04611449321028908	0.32786885245901637	0.18518518518518515
335	Feb25-FISH2-3L1-rep1-cp190-100x_Position003_2_cmle.ics	80	0	2	1	0.0	0.0	0.0
336	Feb25-FISH2-3L1-rep1-cp190-100x_Position003_2_cmle.ics	81	0	1	1	0.15678927691498284	0.6181818181818182	0.6238532110091742
337	Feb25-FISH2-3L1-rep1-cp190-100x_Position003_2_cmle.ics	83	0	1	1	0.12220340700726605	0.3655172413793103	0.3655172413793103
338	Feb25-FISH2-3L1-rep1-cp190-100x_Position003_2_cmle.ics	84	0	1	1	0.11759195768623715	0.42148760330578505	0.425
339	Feb25-FISH2-3L1-rep1-cp190-100x_Position003_2_cmle.ics	85	0	1	1	0.0899232617600637	0.21666666666666665	0.19117647058823525
340	Feb25-FISH2-3L1-rep1-cp190-100x_Position003_2_cmle.ics	85	0	2	1	0.0	0.0	0.0
341	Feb25-FISH2-3L1-rep1-cp190-100x_Position003_2_cmle.ics	86	0	1	1	0.30896710450893683	0.9436619718309859	0.9436619718309859
342	Feb25-FISH2-3L1-rep1-cp190-100x_Position003_2_cmle.ics	87	0	1	1	0.0	0.0	0.0
343	Feb25-FISH2-3L1-rep1-cp190-100x_Position003_2_cmle.ics	89	0	1	1	0.10836905904417933	0.32867132867132864	0.8703703703703701
344	Feb25-FISH2-3L1-rep1-cp190-100x_Position003_2_cmle.ics	89	0	1	2	0.0	0.0	0.0
345	Feb25-FISH2-3L1-rep1-cp190-100x_Position003_2_cmle.ics	92	0	1	1	0.2144323934278442	0.5284090909090909	0.5314285714285714
346	Feb25-FISH2-3L1-rep1-cp190-100x_Position003_2_cmle.ics	93	0	1	1	0.08761753709954924	0.4691358024691358	0.5588235294117646
347	Feb25-FISH2-3L1-rep1-cp190-100x_Position003_2_cmle.ics	95	0	1	1	0.10836905904417933	0.2993630573248408	0.2974683544303798
348	Feb25-FISH2-3L1-rep1-cp190-100x_Position003_2_cmle.ics	96	0	1	1	0.0	0.0	0.0
349	Feb25-FISH2-3L1-rep1-cp190-100x_Position003_2_cmle.ics	97	0	1	1	0.0	0.0	0.0
350	Feb25-FISH2-3L1-rep1-cp190-100x_Position003_2_cmle.ics	97	0	2	1	0.17523507419909848	0.8539325842696628	0.30039525691699603
351	Feb25-FISH2-3L1-rep1-cp190-100x_Position003_2_cmle.ics	99	0	1	1	0.057643116512861345	0.19841269841269837	0.19841269841269837
352	Feb25-FISH2-3L1-rep1-cp190-100x_Position003_2_cmle.ics	100	0	1	1	0.20751521944630083	0.6870229007633587	0.6870229007633587
353	Feb25-FISH2-3L1-rep1-cp190-100x_Position003_2_cmle.ics	102	0	1	1	0.0	0.0	0.0
354	Feb25-FISH2-3L1-rep1-cp190-100x_Position003_2_cmle.ics	103	0	1	1	0.025362971265658993	0.12359550561797752	0.14666666666666667
355	Feb25-FISH2-3L1-rep1-cp190-100x_Position003_2_cmle.ics	104	0	1	1	0.0	0.0	0.0
356	Feb25-FISH2-3L1-rep1-cp190-100x_Position003_2_cmle.ics	105	0	1	1	0.0	0.0	0.0
357	Feb25-FISH2-3L1-rep1-cp190-100x_Position003_2_cmle.ics	106	0	1	1	0.14526065361241058	0.4999999999999999	0.4999999999999999
358	Feb25-FISH2-3L1-rep1-cp190-100x_Position003_2_cmle.ics	107	0	1	1	0.0	0.0	0.0
359	Feb25-FISH2-3L1-rep1-cp190-100x_Position003_2_cmle.ics	108	0	1	1	0.0	0.0	0.0
360	Feb25-FISH2-3L1-rep1-cp190-100x_Position003_2_cmle.ics	109	0	1	1	0.0046114493210289076	0.015748031496062992	0.015748031496062992
361	Feb25-FISH2-3L1-rep1-cp190-100x_Position003_2_cmle.ics	111	0	1	1	0.01844579728411563	0.07339449541284404	0.08888888888888888
362	Feb25-FISH2-3L1-rep1-cp190-100x_Position003_2_cmle.ics	112	0	1	1	0.0	0.0	0.0
363	Feb25-FISH2-3L1-rep1-cp190-100x_Position003_2_cmle.ics	113	0	1	1	0.17292934953858402	0.6410256410256409	0.7352941176470587
364	Feb25-FISH2-3L1-rep1-cp190-100x_Position003_2_cmle.ics	116	0	1	1	0.1706236248780696	0.5323741007194244	0.5362318840579711
365	Feb25-FISH2-3L1-rep1-cp190-100x_Position003_2_cmle.ics	117	0	1	1	0.09222898642057815	0.3125	0.31007751937984496
366	Feb25-FISH2-3L1-rep1-cp190-100x_Position003_2_cmle.ics	118	0	1	1	0.05533739185234689	0.2526315789473684	0.2242990654205607
367	Feb25-FISH2-3L1-rep1-cp190-100x_Position003_2_cmle.ics	119	0	1	1	0.07839463845749142	0.15887850467289716	0.30088495575221236
368	Feb25-FISH2-3L1-rep1-cp190-100x_Position003_2_cmle.ics	119	0	1	2	0.0	0.0	0.0
369	Feb25-FISH2-3L1-rep1-cp190-100x_Position003_2_cmle.ics	120	0	1	1	0.08070036311800588	0.36842105263157887	0.36842105263157887
370	Feb25-FISH2-3L1-rep1-cp190-100x_Position003_2_cmle.ics	121	0	1	1	0.0	0.0	0.0
371	Feb25-FISH2-3L1-rep1-cp190-100x_Position003_2_cmle.ics	123	0	1	1	0.04611449321028908	0.21052631578947364	0.21052631578947364
372	Feb25-FISH2-3L1-rep1-cp190-100x_Position003_2_cmle.ics	124	0	1	1	0.02305724660514454	0.10101010101010101	0.10101010101010101
373	Feb25-FISH2-3L1-rep1-cp190-100x_Position004_3_cmle.ics	1	0	1	1	0.27438123460122	0.5693779904306219	0.5639810426540284
374	Feb25-FISH2-3L1-rep1-cp190-100x_Position004_3_cmle.ics	2	0	1	1	0.07608891379697698	0.3113207547169811	0.3113207547169811
375	Feb25-FISH2-3L1-rep1-cp190-100x_Position004_3_cmle.ics	4	0	1	1	0.0	0.0	0.0
376	Feb25-FISH2-3L1-rep1-cp190-100x_Position004_3_cmle.ics	6	0	1	1	0.16140072623601176	0.43478260869565216	0.43209876543209874
377	Feb25-FISH2-3L1-rep1-cp190-100x_Position004_3_cmle.ics	9	0	1	1	0.08300608777852034	0.5714285714285714	0.5714285714285714
378	Feb25-FISH2-3L1-rep1-cp190-100x_Position004_3_cmle.ics	10	0	1	1	0.26746406061967665	0.45849802371541504	0.45669291338582674
379	Feb25-FISH2-3L1-rep1-cp190-100x_Position004_3_cmle.ics	11	0	1	1	0.029974420586687898	0.18309859154929573	0.18309859154929573
380	Feb25-FISH2-3L1-rep1-cp190-100x_Position004_3_cmle.ics	12	0	1	1	0.0	0.0	0.0
381	Feb25-FISH2-3L1-rep1-cp190-100x_Position004_3_cmle.ics	14	0	1	1	0.0	0.0	0.0
382	Feb25-FISH2-3L1-rep1-cp190-100x_Position004_3_cmle.ics	15	0	1	1	0.0	0.0	0.0
383	Feb25-FISH2-3L1-rep1-cp190-100x_Position004_3_cmle.ics	16	0	1	1	0.12220340700726605	0.3419354838709677	0.31176470588235294
384	Feb25-FISH2-3L1-rep1-cp190-100x_Position004_3_cmle.ics	17	0	1	1	0.14295492895189613	0.5740740740740738	0.5688073394495412
385	Feb25-FISH2-3L1-rep1-cp190-100x_Position004_3_cmle.ics	18	0	1	1	0.15678927691498284	0.693877551020408	0.693877551020408
386	Feb25-FISH2-3L1-rep1-cp190-100x_Position004_3_cmle.ics	19	0	1	1	0.09684043574160706	0.36206896551724127	0.36521739130434777
387	Feb25-FISH2-3L1-rep1-cp190-100x_Position004_3_cmle.ics	20	0	1	1	0.0899232617600637	0.35779816513761464	0.35779816513761464
388	Feb25-FISH2-3L1-rep1-cp190-100x_Position004_3_cmle.ics	21	0	1	1	0.0853118124390348	0.37755102040816324	0.37
389	Feb25-FISH2-3L1-rep1-cp190-100x_Position004_3_cmle.ics	23	0	1	1	0.10606333438366487	0.4509803921568627	0.6052631578947367
390	Feb25-FISH2-3L1-rep1-cp190-100x_Position004_3_cmle.ics	24	0	1	1	0.11298050836520823	0.3983739837398374	0.4711538461538461
391	Feb25-FISH2-3L1-rep1-cp190-100x_Position004_3_cmle.ics	25	0	1	1	0.0	0.0	0.0
392	Feb25-FISH2-3L1-rep1-cp190-100x_Position004_3_cmle.ics	26	0	1	1	0.14756637827292504	0.6153846153846153	0.6213592233009708
393	Feb25-FISH2-3L1-rep1-cp190-100x_Position004_3_cmle.ics	28	0	1	1	0.0	0.0	0.0
394	Feb25-FISH2-3L1-rep1-cp190-100x_Position004_3_cmle.ics	30	0	1	1	0.0	0.0	0.0
395	Feb25-FISH2-3L1-rep1-cp190-100x_Position004_3_cmle.ics	31	0	1	1	0.057643116512861345	0.4545454545454546	0.4545454545454546
396	Feb25-FISH2-3L1-rep1-cp190-100x_Position004_3_cmle.ics	32	0	1	1	0.06917173981543362	0.23255813953488372	0.22900763358778625
397	Feb25-FISH2-3L1-rep1-cp190-100x_Position004_3_cmle.ics	33	0	1	1	0.1890694221621852	0.5616438356164382	0.5655172413793103
398	Feb25-FISH2-3L1-rep1-cp190-100x_Position004_3_cmle.ics	34	0	1	1	0.0046114493210289076	0.026666666666666665	0.035714285714285705
399	Feb25-FISH2-3L1-rep1-cp190-100x_Position004_3_cmle.ics	35	0	1	1	0.05533739185234689	0.23076923076923073	0.22857142857142854
400	Feb25-FISH2-3L1-rep1-cp190-100x_Position004_3_cmle.ics	36	0	1	1	0.0	0.0	0.0
401	Feb25-FISH2-3L1-rep1-cp190-100x_Position004_3_cmle.ics	38	0	1	1	0.1498721029334395	0.5555555555555555	0.5603448275862067
402	Feb25-FISH2-3L1-rep1-cp190-100x_Position004_3_cmle.ics	39	0	1	1	0.13142630564932387	0.5588235294117646	0.5588235294117646
403	Feb25-FISH2-3L1-rep1-cp190-100x_Position004_3_cmle.ics	40	0	1	1	0.0	0.0	0.0
404	Feb25-FISH2-3L1-rep1-cp190-100x_Position004_3_cmle.ics	42	0	1	1	0.0	0.0	0.0
405	Feb25-FISH2-3L1-rep1-cp190-100x_Position004_3_cmle.ics	42	0	1	2	0.0853118124390348	0.21764705882352942	0.21511627906976744
406	Feb25-FISH2-3L1-rep1-cp190-100x_Position004_3_cmle.ics	42	0	2	1	0.0	0.0	0.0
407	Feb25-FISH2-3L1-rep1-cp190-100x_Position004_3_cmle.ics	42	0	2	2	0.0	0.0	0.0
408	Feb25-FISH2-3L1-rep1-cp190-100x_Position004_3_cmle.ics	43	0	1	1	0.04611449321028908	0.16528925619834708	0.16528925619834708
409	Feb25-FISH2-3L1-rep1-cp190-100x_Position004_3_cmle.ics	44	0	1	1	0.20520949478578637	0.6899224806201549	0.6846153846153844
410	Feb25-FISH2-3L1-rep1-cp190-100x_Position004_3_cmle.ics	45	0	1	1	0.16831790021755513	0.6347826086956522	0.6403508771929824
411	Feb25-FISH2-3L1-rep1-cp190-100x_Position004_3_cmle.ics	46	0	1	1	0.1498721029334395	0.5158730158730158	0.52
412	Feb25-FISH2-3L1-rep1-cp190-100x_Position004_3_cmle.ics	47	0	1	1	0.22134956740938755	0.711111111111111	0.3516483516483516
413	Feb25-FISH2-3L1-rep1-cp190-100x_Position004_3_cmle.ics	47	0	2	1	0.0	0.0	0.0
414	Feb25-FISH2-3L1-rep1-cp190-100x_Position004_3_cmle.ics	48	0	1	1	0.009222898642057815	0.07142857142857141	0.07142857142857141
415	Feb25-FISH2-3L1-rep1-cp190-100x_Position004_3_cmle.ics	49	0	1	1	0.0	0.0	0.0
416	Feb25-FISH2-3L1-rep1-cp190-100x_Position004_3_cmle.ics	50	0	1	1	0.08761753709954924	0.49999999999999994	0.4935064935064934
417	Feb25-FISH2-3L1-rep1-cp190-100x_Position004_3_cmle.ics	51	0	1	1	0.0	0.0	0.0
418	Feb25-FISH2-3L1-rep1-cp190-100x_Position004_3_cmle.ics	51	0	1	2	0.0	0.0	0.0
419	Feb25-FISH2-3L1-rep1-cp190-100x_Position004_3_cmle.ics	51	0	2	1	0.0	0.0	0.0
420	Feb25-FISH2-3L1-rep1-cp190-100x_Position004_3_cmle.ics	51	0	2	2	0.0	0.0	0.0
421	Feb25-FISH2-3L1-rep1-cp190-100x_Position004_3_cmle.ics	52	0	1	1	0.1245091316677805	0.48214285714285704	0.47787610619469023
422	Feb25-FISH2-3L1-rep1-cp190-100x_Position004_3_cmle.ics	53	0	1	1	0.08300608777852034	0.3185840707964602	0.3214285714285714
423	Feb25-FISH2-3L1-rep1-cp190-100x_Position004_3_cmle.ics	55	0	1	1	0.07147746447594806	0.2952380952380952	0.2952380952380952
424	Feb25-FISH2-3L1-rep1-cp190-100x_Position004_3_cmle.ics	56	0	1	1	0.03689159456823126	0.15686274509803919	0.20253164556962025
425	Feb25-FISH2-3L1-rep1-cp190-100x_Position004_3_cmle.ics	57	0	1	1	0.0	0.0	0.0
426	Feb25-FISH2-3L1-rep1-cp190-100x_Position004_3_cmle.ics	57	0	1	2	0.0	0.0	0.0
427	Feb25-FISH2-3L1-rep1-cp190-100x_Position004_3_cmle.ics	59	0	1	1	0.10375760972315042	0.8653846153846153	0.7377049180327868
428	Feb25-FISH2-3L1-rep1-cp190-100x_Position004_3_cmle.ics	61	0	1	1	0.07839463845749142	0.3541666666666667	0.35789473684210515
429	Feb25-FISH2-3L1-rep1-cp190-100x_Position004_3_cmle.ics	63	0	1	1	0.06917173981543362	0.3191489361702127	0.3157894736842105
430	Feb25-FISH2-3L1-rep1-cp190-100x_Position004_3_cmle.ics	64	0	1	1	0.02305724660514454	0.12499999999999999	0.09523809523809523
431	Feb25-FISH2-3L1-rep1-cp190-100x_Position004_3_cmle.ics	65	0	1	1	0.0	0.0	0.0
432	Feb25-FISH2-3L1-rep1-cp190-100x_Position004_3_cmle.ics	65	0	1	2	0.0	0.0	0.0
433	Feb25-FISH2-3L1-rep1-cp190-100x_Position004_3_cmle.ics	65	0	2	1	0.0	0.0	0.0
434	Feb25-FISH2-3L1-rep1-cp190-100x_Position004_3_cmle.ics	65	0	2	2	0.0	0.0	0.0
435	Feb25-FISH2-3L1-rep1-cp190-100x_Position004_3_cmle.ics	68	0	1	1	0.16140072623601176	0.7291666666666667	0.7291666666666667
436	Feb25-FISH2-3L1-rep1-cp190-100x_Position004_3_cmle.ics	69	0	1	1	0.2951327565458501	0.4620938628158844	0.5182186234817814
437	Feb25-FISH2-3L1-rep1-cp190-100x_Position004_3_cmle.ics	70	0	1	1	0.08761753709954924	0.25503355704697983	0.2533333333333333
438	Feb25-FISH2-3L1-rep1-cp190-100x_Position004_3_cmle.ics	72	0	1	1	0.1844579728411563	0.8	0.7920792079207921
439	Feb25-FISH2-3L1-rep1-cp190-100x_Position004_3_cmle.ics	73	0	1	1	0.0023057246605144538	0.019607843137254898	0.019607843137254898
440	Feb25-FISH2-3L1-rep1-cp190-100x_Position004_3_cmle.ics	74	0	1	1	0.16370645089652622	0.7802197802197801	0.6120689655172412
441	Feb25-FISH2-3L1-rep1-cp190-100x_Position004_3_cmle.ics	75	0	1	1	0.0	0.0	0.0
442	Feb25-FISH2-3L1-rep1-cp190-100x_Position004_3_cmle.ics	78	0	1	1	0.009222898642057815	0.04347826086956521	0.05128205128205127
443	Feb25-FISH2-3L1-rep1-cp190-100x_Position004_3_cmle.ics	79	0	1	1	0.0	0.0	0.0
444	Feb25-FISH2-3L1-rep1-cp190-100x_Position004_3_cmle.ics	80	0	1	1	0.0	0.0	0.0
445	Feb25-FISH2-3L1-rep1-cp190-100x_Position004_3_cmle.ics	82	0	1	1	0.0645602904944047	0.2947368421052631	0.29787234042553185
446	Feb25-FISH2-3L1-rep1-cp190-100x_Position004_3_cmle.ics	83	0	1	1	0.08761753709954924	0.3838383838383838	0.31147540983606553
447	Feb25-FISH2-3L1-rep1-cp190-100x_Position004_3_cmle.ics	84	0	1	1	0.0023057246605144538	0.008130081300813007	0.008196721311475409
448	Feb25-FISH2-3L1-rep1-cp190-100x_Position004_3_cmle.ics	86	0	1	1	0.0	0.0	0.0
449	Feb25-FISH2-3L1-rep1-cp190-100x_Position004_3_cmle.ics	87	0	1	1	0.0	0.0	0.0
450	Feb25-FISH2-3L1-rep1-cp190-100x_Position004_3_cmle.ics	88	0	1	1	0.11989768234675159	0.5360824742268041	0.5360824742268041
451	Feb25-FISH2-3L1-rep1-cp190-100x_Position004_3_cmle.ics	89	0	1	1	0.0	0.0	0.0
452	Feb25-FISH2-3L1-rep1-cp190-100x_Position004_3_cmle.ics	89	0	1	2	0.0	0.0	0.0
453	Feb25-FISH2-3L1-rep1-cp190-100x_Position004_3_cmle.ics	89	0	2	1	0.0	0.0	0.0
454	Feb25-FISH2-3L1-rep1-cp190-100x_Position004_3_cmle.ics	89	0	2	2	0.08070036311800588	0.24647887323943657	0.23809523809523805
455	Feb25-FISH2-3L1-rep1-cp190-100x_Position004_3_cmle.ics	93	0	1	1	0.21673811808835866	0.39166666666666666	0.39166666666666666
456	Feb25-FISH2-3L1-rep1-cp190-100x_Position004_3_cmle.ics	94	0	1	1	0.0	0.0	0.0
457	Feb25-FISH2-3L1-rep1-cp190-100x_Position004_3_cmle.ics	94	0	1	2	0.0023057246605144538	0.004132231404958677	0.017857142857142853
458	Feb25-FISH2-3L1-rep1-cp190-100x_Position004_3_cmle.ics	95	0	1	1	0.0	0.0	0.0
459	Feb25-FISH2-3L1-rep1-cp190-100x_Position004_3_cmle.ics	95	0	2	1	0.0	0.0	0.0
460	Feb25-FISH2-3L1-rep1-cp190-100x_Position004_3_cmle.ics	96	0	1	1	0.16370645089652622	0.49650349650349646	0.49650349650349646
461	Feb25-FISH2-3L1-rep1-cp190-100x_Position004_3_cmle.ics	97	0	1	1	0.0	0.0	0.0
462	Feb25-FISH2-3L1-rep1-cp190-100x_Position004_3_cmle.ics	99	0	1	1	0.13142630564932387	0.3184357541899441	0.7307692307692306
463	Feb25-FISH2-3L1-rep1-cp190-100x_Position004_3_cmle.ics	99	0	1	2	0.0	0.0	0.0
464	Feb25-FISH2-3L1-rep1-cp190-100x_Position004_3_cmle.ics	102	0	1	1	0.059948841173375796	0.2241379310344827	0.2241379310344827
465	Feb25-FISH2-3L1-rep1-cp190-100x_Position004_3_cmle.ics	103	0	1	1	0.07608891379697698	0.32352941176470584	0.32673267326732675
466	Feb25-FISH2-3L1-rep1-cp190-100x_Position004_3_cmle.ics	104	0	1	1	0.0	0.0	0.0
467	Feb25-FISH2-3L1-rep1-cp190-100x_Position004_3_cmle.ics	105	0	1	1	0.0	0.0	0.0
468	Feb25-FISH2-3L1-rep1-cp190-100x_Position004_3_cmle.ics	106	0	1	1	0.11067478370469377	0.4848484848484848	0.3934426229508196
469	Feb25-FISH2-3L1-rep1-cp190-100x_Position004_3_cmle.ics	107	0	1	1	0.053031667191832436	0.2072072072072072	0.20535714285714282
470	Feb25-FISH2-3L1-rep1-cp190-100x_Position004_3_cmle.ics	108	0	1	1	0.0	0.0	0.0
471	Feb25-FISH2-3L1-rep1-cp190-100x_Position004_3_cmle.ics	109	0	1	1	0.0	0.0	0.0
472	Feb25-FISH2-3L1-rep1-cp190-100x_Position004_3_cmle.ics	111	0	1	1	0.01844579728411563	0.13114754098360654	0.06299212598425197
473	Feb25-FISH2-3L1-rep1-cp190-100x_Position004_3_cmle.ics	111	0	2	1	0.0	0.0	0.0
474	Feb25-FISH2-3L1-rep1-cp190-100x_Position004_3_cmle.ics	112	0	1	1	0.0	0.0	0.0
475	Feb25-FISH2-3L1-rep1-cp190-100x_Position004_3_cmle.ics	112	0	1	2	0.0	0.0	0.0
476	Feb25-FISH2-3L1-rep1-cp190-100x_Position004_3_cmle.ics	113	0	1	1	0.0	0.0	0.0
477	Feb25-FISH2-3L1-rep1-cp190-100x_Position004_3_cmle.ics	114	0	1	1	0.21673811808835866	0.6911764705882353	0.706766917293233
478	Feb25-FISH2-3L1-rep1-cp190-100x_Position004_3_cmle.ics	115	0	1	1	0.07608891379697698	0.6000000000000001	0.6000000000000001
479	Feb25-FISH2-3L1-rep1-cp190-100x_Position004_3_cmle.ics	116	0	1	1	0.0	0.0	0.0
480	Feb25-FISH2-3L1-rep1-cp190-100x_Position004_3_cmle.ics	116	0	1	2	0.0	0.0	0.0
481	Feb25-FISH2-3L1-rep1-cp190-100x_Position004_3_cmle.ics	116	0	2	1	0.0	0.0	0.0
482	Feb25-FISH2-3L1-rep1-cp190-100x_Position004_3_cmle.ics	116	0	2	2	0.0	0.0	0.0
483	Feb25-FISH2-3L1-rep1-cp190-100x_Position004_3_cmle.ics	117	0	1	1	0.02305724660514454	0.08849557522123894	0.09009009009009009
484	Feb25-FISH2-3L1-rep1-cp190-100x_Position004_3_cmle.ics	119	0	1	1	0.025362971265658993	0.0909090909090909	0.09565217391304347
485	Feb25-FISH2-3L1-rep1-cp190-100x_Position004_3_cmle.ics	120	0	1	1	0.0853118124390348	0.3109243697478991	0.3135593220338983
486	Feb25-FISH2-3L1-rep1-cp190-100x_Position004_3_cmle.ics	121	0	1	1	0.07608891379697698	0.4852941176470588	0.47142857142857136
487	Feb25-FISH2-3L1-rep1-cp190-100x_Position004_3_cmle.ics	122	0	1	1	0.0	0.0	0.0
488	Feb25-FISH2-3L1-rep1-cp190-100x_Position004_3_cmle.ics	124	0	1	1	0.01844579728411563	0.08080808080808081	0.08
489	Feb25-FISH2-3L1-rep1-cp190-100x_Position004_3_cmle.ics	127	0	1	1	0.1936808714832141	0.65625	0.65625
490	Feb25-FISH2-3L1-rep1-cp190-100x_Position005_4_cmle.ics	3	0	1	1	0.07608891379697698	0.351063829787234	0.3548387096774193
491	Feb25-FISH2-3L1-rep1-cp190-100x_Position005_4_cmle.ics	4	0	1	1	0.13373203030983832	0.24576271186440676	0.24576271186440676
492	Feb25-FISH2-3L1-rep1-cp190-100x_Position005_4_cmle.ics	6	0	1	1	0.0	0.0	0.0
493	Feb25-FISH2-3L1-rep1-cp190-100x_Position005_4_cmle.ics	7	0	1	1	0.08070036311800588	0.2671755725190839	0.27777777777777773
494	Feb25-FISH2-3L1-rep1-cp190-100x_Position005_4_cmle.ics	8	0	1	1	0.21673811808835866	0.9306930693069307	0.5731707317073169
495	Feb25-FISH2-3L1-rep1-cp190-100x_Position005_4_cmle.ics	8	0	2	1	0.0	0.0	0.0
496	Feb25-FISH2-3L1-rep1-cp190-100x_Position005_4_cmle.ics	9	0	1	1	0.17292934953858402	0.9146341463414631	0.6521739130434782
497	Feb25-FISH2-3L1-rep1-cp190-100x_Position005_4_cmle.ics	10	0	1	1	0.0	0.0	0.0
498	Feb25-FISH2-3L1-rep1-cp190-100x_Position005_4_cmle.ics	11	0	1	1	0.10145188506263597	0.21463414634146344	0.352
499	Feb25-FISH2-3L1-rep1-cp190-100x_Position005_4_cmle.ics	11	0	1	2	0.0	0.0	0.0
500	Feb25-FISH2-3L1-rep1-cp190-100x_Position005_4_cmle.ics	12	0	1	1	0.08070036311800588	0.30701754385964913	0.30973451327433627
501	Feb25-FISH2-3L1-rep1-cp190-100x_Position005_4_cmle.ics	14	0	1	1	0.11528623302572269	0.510204081632653	0.510204081632653
502	Feb25-FISH2-3L1-rep1-cp190-100x_Position005_4_cmle.ics	15	0	1	1	0.13834347963086724	0.6451612903225806	0.6521739130434783
503	Feb25-FISH2-3L1-rep1-cp190-100x_Position005_4_cmle.ics	18	0	1	1	0.0	0.0	0.0
504	Feb25-FISH2-3L1-rep1-cp190-100x_Position005_4_cmle.ics	19	0	1	1	0.0	0.0	0.0
505	Feb25-FISH2-3L1-rep1-cp190-100x_Position005_4_cmle.ics	19	0	2	1	0.13142630564932387	0.9661016949152542	0.42537313432835816
506	Feb25-FISH2-3L1-rep1-cp190-100x_Position005_4_cmle.ics	20	0	1	1	0.0046114493210289076	0.03389830508474576	0.04
507	Feb25-FISH2-3L1-rep1-cp190-100x_Position005_4_cmle.ics	22	0	1	1	0.08300608777852034	0.49315068493150677	0.5
508	Feb25-FISH2-3L1-rep1-cp190-100x_Position005_4_cmle.ics	23	0	1	1	0.13142630564932387	0.5277777777777777	0.5277777777777777
509	Feb25-FISH2-3L1-rep1-cp190-100x_Position005_4_cmle.ics	24	0	1	1	0.24671253867504656	0.575268817204301	0.5721925133689839
510	Feb25-FISH2-3L1-rep1-cp190-100x_Position005_4_cmle.ics	25	0	1	1	0.1936808714832141	0.8235294117647057	0.8235294117647057
511	Feb25-FISH2-3L1-rep1-cp190-100x_Position005_4_cmle.ics	26	0	1	1	0.0	0.0	0.0
512	Feb25-FISH2-3L1-rep1-cp190-100x_Position005_4_cmle.ics	27	0	1	1	0.0	0.0	0.0
513	Feb25-FISH2-3L1-rep1-cp190-100x_Position005_4_cmle.ics	27	0	1	2	0.01844579728411563	0.05333333333333333	0.15686274509803919
514	Feb25-FISH2-3L1-rep1-cp190-100x_Position005_4_cmle.ics	28	0	1	1	0.15217782759395396	0.48175182481751827	0.4925373134328358
515	Feb25-FISH2-3L1-rep1-cp190-100x_Position005_4_cmle.ics	29	0	1	1	0.0853118124390348	0.3189655172413793	0.38947368421052625
516	Feb25-FISH2-3L1-rep1-cp190-100x_Position005_4_cmle.ics	30	0	1	1	0.14295492895189613	0.6888888888888888	0.6813186813186812
517	Feb25-FISH2-3L1-rep1-cp190-100x_Position005_4_cmle.ics	31	0	1	1	0.16831790021755513	0.6239316239316238	0.6186440677966102
518	Feb25-FISH2-3L1-rep1-cp190-100x_Position005_4_cmle.ics	32	0	1	1	0.11528623302572269	0.4545454545454546	0.4545454545454546
519	Feb25-FISH2-3L1-rep1-cp190-100x_Position005_4_cmle.ics	33	0	1	1	0.08300608777852034	0.3	0.3
520	Feb25-FISH2-3L1-rep1-cp190-100x_Position005_4_cmle.ics	34	0	1	1	0.06686601515491916	0.29896907216494845	0.30208333333333337
521	Feb25-FISH2-3L1-rep1-cp190-100x_Position005_4_cmle.ics	35	0	1	1	0.04611449321028908	0.18181818181818182	0.303030303030303
522	Feb25-FISH2-3L1-rep1-cp190-100x_Position005_4_cmle.ics	36	0	1	1	0.1245091316677805	0.5454545454545455	0.5454545454545455
523	Feb25-FISH2-3L1-rep1-cp190-100x_Position005_4_cmle.ics	37	0	1	1	0.16370645089652622	0.6698113207547169	0.6698113207547169
524	Feb25-FISH2-3L1-rep1-cp190-100x_Position005_4_cmle.ics	38	0	1	1	0.16370645089652622	0.568	0.5634920634920634
525	Feb25-FISH2-3L1-rep1-cp190-100x_Position005_4_cmle.ics	39	0	1	1	0.04150304388926017	0.3214285714285714	0.1782178217821782
526	Feb25-FISH2-3L1-rep1-cp190-100x_Position005_4_cmle.ics	41	0	1	1	0.04380876854977462	0.18446601941747567	0.18446601941747567
527	Feb25-FISH2-3L1-rep1-cp190-100x_Position005_4_cmle.ics	42	0	1	1	0.0	0.0	0.0
528	Feb25-FISH2-3L1-rep1-cp190-100x_Position005_4_cmle.ics	42	0	1	2	0.0	0.0	0.0
529	Feb25-FISH2-3L1-rep1-cp190-100x_Position005_4_cmle.ics	42	0	1	3	0.013834347963086722	0.022304832713754642	0.09523809523809522
530	Feb25-FISH2-3L1-rep1-cp190-100x_Position005_4_cmle.ics	43	0	1	1	0.07378318913646252	0.29090909090909095	0.2882882882882883
531	Feb25-FISH2-3L1-rep1-cp190-100x_Position005_4_cmle.ics	44	0	1	1	0.19137514682269965	0.5389610389610389	0.4662921348314606
532	Feb25-FISH2-3L1-rep1-cp190-100x_Position005_4_cmle.ics	45	0	1	1	0.16831790021755513	0.5703125	0.5703125
533	Feb25-FISH2-3L1-rep1-cp190-100x_Position005_4_cmle.ics	46	0	1	1	0.0	0.0	0.0
534	Feb25-FISH2-3L1-rep1-cp190-100x_Position005_4_cmle.ics	47	0	1	1	0.0853118124390348	0.4157303370786517	0.4157303370786517
535	Feb25-FISH2-3L1-rep1-cp190-100x_Position005_4_cmle.ics	48	0	1	1	0.1498721029334395	0.7738095238095238	0.5855855855855856
536	Feb25-FISH2-3L1-rep1-cp190-100x_Position005_4_cmle.ics	49	0	1	1	0.0	0.0	0.0
537	Feb25-FISH2-3L1-rep1-cp190-100x_Position005_4_cmle.ics	50	0	1	1	0.053031667191832436	0.365079365079365	0.3709677419354839
538	Feb25-FISH2-3L1-rep1-cp190-100x_Position005_4_cmle.ics	53	0	1	1	0.0	0.0	0.0
539	Feb25-FISH2-3L1-rep1-cp190-100x_Position005_4_cmle.ics	54	0	1	1	0.0	0.0	0.0
540	Feb25-FISH2-3L1-rep1-cp190-100x_Position005_4_cmle.ics	55	0	1	1	0.0	0.0	0.0
541	Feb25-FISH2-3L1-rep1-cp190-100x_Position005_4_cmle.ics	56	0	1	1	0.21673811808835866	0.3983050847457627	0.4
542	Feb25-FISH2-3L1-rep1-cp190-100x_Position005_4_cmle.ics	57	0	1	1	0.0	0.0	0.0
543	Feb25-FISH2-3L1-rep1-cp190-100x_Position005_4_cmle.ics	59	0	1	1	0.03458586990771681	0.06198347107438016	0.0617283950617284
544	Feb25-FISH2-3L1-rep1-cp190-100x_Position005_4_cmle.ics	61	0	1	1	0.10606333438366487	0.35384615384615375	0.3484848484848484
545	Feb25-FISH2-3L1-rep1-cp190-100x_Position005_4_cmle.ics	64	0	1	1	0.0	0.0	0.0
546	Feb25-FISH2-3L1-rep1-cp190-100x_Position005_4_cmle.ics	66	0	1	1	0.06686601515491916	0.2589285714285714	0.26126126126126126
547	Feb25-FISH2-3L1-rep1-cp190-100x_Position005_4_cmle.ics	67	0	1	1	0.13142630564932387	0.6063829787234042	0.6063829787234042
548	Feb25-FISH2-3L1-rep1-cp190-100x_Position005_4_cmle.ics	68	0	1	1	0.0	0.0	0.0
549	Feb25-FISH2-3L1-rep1-cp190-100x_Position005_4_cmle.ics	68	0	1	2	0.0	0.0	0.0
550	Feb25-FISH2-3L1-rep1-cp190-100x_Position005_4_cmle.ics	69	0	1	1	0.02305724660514454	0.10416666666666667	0.10309278350515463
551	Feb25-FISH2-3L1-rep1-cp190-100x_Position005_4_cmle.ics	70	0	1	1	0.16370645089652622	0.7029702970297029	0.7029702970297029
552	Feb25-FISH2-3L1-rep1-cp190-100x_Position005_4_cmle.ics	71	0	1	1	0.0	0.0	0.0
553	Feb25-FISH2-3L1-rep1-cp190-100x_Position005_4_cmle.ics	72	0	1	1	0.0	0.0	0.0
554	Feb25-FISH2-3L1-rep1-cp190-100x_Position005_4_cmle.ics	73	0	1	1	0.0	0.0	0.0
555	Feb25-FISH2-3L1-rep1-cp190-100x_Position005_4_cmle.ics	73	0	1	2	0.0	0.0	0.0
556	Feb25-FISH2-3L1-rep1-cp190-100x_Position005_4_cmle.ics	74	0	1	1	0.025362971265658993	0.05365853658536586	0.059459459459459456
557	Feb25-FISH2-3L1-rep1-cp190-100x_Position005_4_cmle.ics	75	0	1	1	0.0	0.0	0.0
558	Feb25-FISH2-3L1-rep1-cp190-100x_Position005_4_cmle.ics	75	0	1	2	0.0	0.0	0.0
559	Feb25-FISH2-3L1-rep1-cp190-100x_Position005_4_cmle.ics	76	0	1	1	0.06917173981543362	0.25210084033613445	0.25210084033613445
560	Feb25-FISH2-3L1-rep1-cp190-100x_Position005_4_cmle.ics	77	0	1	1	0.13142630564932387	0.44881889763779526	0.4285714285714285
561	Feb25-FISH2-3L1-rep1-cp190-100x_Position005_4_cmle.ics	78	0	1	1	0.16140072623601176	0.5982905982905982	0.5982905982905982
562	Feb25-FISH2-3L1-rep1-cp190-100x_Position005_4_cmle.ics	80	0	1	1	0.1706236248780696	0.6434782608695652	0.6434782608695652
563	Feb25-FISH2-3L1-rep1-cp190-100x_Position005_4_cmle.ics	81	0	1	1	0.2444068140145321	0.5120772946859903	0.5120772946859903
564	Feb25-FISH2-3L1-rep1-cp190-100x_Position005_4_cmle.ics	83	0	1	1	0.057643116512861345	0.22123893805309733	0.21929824561403508
565	Feb25-FISH2-3L1-rep1-cp190-100x_Position005_4_cmle.ics	84	0	1	1	0.0	0.0	0.0
566	Feb25-FISH2-3L1-rep1-cp190-100x_Position005_4_cmle.ics	84	0	1	2	0.050725942531317986	0.18487394957983191	0.4
567	Feb25-FISH2-3L1-rep1-cp190-100x_Position005_4_cmle.ics	85	0	1	1	0.0645602904944047	0.1618497109826589	0.14070351758793967
568	Feb25-FISH2-3L1-rep1-cp190-100x_Position005_4_cmle.ics	86	0	1	1	0.0	0.0	0.0
569	Feb25-FISH2-3L1-rep1-cp190-100x_Position005_4_cmle.ics	87	0	1	1	0.0	0.0	0.0
570	Feb25-FISH2-3L1-rep1-cp190-100x_Position005_4_cmle.ics	89	0	1	1	0.0	0.0	0.0
571	Feb25-FISH2-3L1-rep1-cp190-100x_Position005_4_cmle.ics	90	0	1	1	0.0	0.0	0.0
572	Feb25-FISH2-3L1-rep1-cp190-100x_Position005_4_cmle.ics	91	0	1	1	0.009222898642057815	0.03478260869565217	0.03478260869565217
573	Feb25-FISH2-3L1-rep1-cp190-100x_Position005_4_cmle.ics	92	0	1	1	0.15678927691498284	0.7999999999999999	0.7010309278350514
574	Feb25-FISH2-3L1-rep1-cp190-100x_Position005_4_cmle.ics	93	0	1	1	0.1798465235201274	0.6902654867256637	0.6902654867256637
575	Feb25-FISH2-3L1-rep1-cp190-100x_Position005_4_cmle.ics	94	0	1	1	0.04611449321028908	0.18181818181818182	0.18181818181818182
576	Feb25-FISH2-3L1-rep1-cp190-100x_Position005_4_cmle.ics	95	0	1	1	0.0	0.0	0.0
577	Feb25-FISH2-3L1-rep1-cp190-100x_Position005_4_cmle.ics	96	0	1	1	0.0899232617600637	0.36792452830188677	0.37499999999999994
578	Feb25-FISH2-3L1-rep1-cp190-100x_Position005_4_cmle.ics	97	0	1	1	0.0023057246605144538	0.011494252873563218	0.013698630136986299
579	Feb25-FISH2-3L1-rep1-cp190-100x_Position005_4_cmle.ics	98	0	1	1	0.0	0.0	0.0
580	Feb25-FISH2-3L1-rep1-cp190-100x_Position006_5_cmle.ics	1	0	1	1	0.03458586990771681	0.11811023622047244	0.11811023622047244
581	Feb25-FISH2-3L1-rep1-cp190-100x_Position006_5_cmle.ics	3	0	1	1	0.2974384812063645	0.9999999999999998	0.4623655913978494
582	Feb25-FISH2-3L1-rep1-cp190-100x_Position006_5_cmle.ics	3	0	2	1	0.0	0.0	0.0
583	Feb25-FISH2-3L1-rep1-cp190-100x_Position006_5_cmle.ics	4	0	1	1	0.05533739185234689	0.2242990654205607	0.2264150943396226
584	Feb25-FISH2-3L1-rep1-cp190-100x_Position006_5_cmle.ics	5	0	1	1	0.0	0.0	0.0
585	Feb25-FISH2-3L1-rep1-cp190-100x_Position006_5_cmle.ics	6	0	1	1	0.0	0.0	0.0
586	Feb25-FISH2-3L1-rep1-cp190-100x_Position006_5_cmle.ics	7	0	1	1	0.09914616040212151	0.46739130434782605	0.46739130434782605
587	Feb25-FISH2-3L1-rep1-cp190-100x_Position006_5_cmle.ics	9	0	1	1	0.13142630564932387	0.8507462686567163	0.46341463414634143
588	Feb25-FISH2-3L1-rep1-cp190-100x_Position006_5_cmle.ics	10	0	1	1	0.03919731922874571	0.12499999999999997	0.1240875912408759
589	Feb25-FISH2-3L1-rep1-cp190-100x_Position006_5_cmle.ics	12	0	1	1	0.0	0.0	0.0
590	Feb25-FISH2-3L1-rep1-cp190-100x_Position006_5_cmle.ics	12	0	2	1	0.0	0.0	0.0
591	Feb25-FISH2-3L1-rep1-cp190-100x_Position006_5_cmle.ics	13	0	1	1	0.24671253867504656	0.38628158844765337	0.3848920863309352
592	Feb25-FISH2-3L1-rep1-cp190-100x_Position006_5_cmle.ics	16	0	1	1	0.3435529744166536	0.553903345724907	0.5559701492537313
593	Feb25-FISH2-3L1-rep1-cp190-100x_Position006_5_cmle.ics	17	0	1	1	0.08761753709954924	0.3064516129032258	0.3166666666666666
594	Feb25-FISH2-3L1-rep1-cp190-100x_Position006_5_cmle.ics	17	0	1	2	0.0	0.0	0.0
595	Feb25-FISH2-3L1-rep1-cp190-100x_Position006_5_cmle.ics	17	0	2	1	0.0	0.0	0.0
596	Feb25-FISH2-3L1-rep1-cp190-100x_Position006_5_cmle.ics	17	0	2	2	0.025362971265658993	0.14864864864864866	0.13924050632911392
597	Feb25-FISH2-3L1-rep1-cp190-100x_Position006_5_cmle.ics	18	0	1	1	0.21904384274887312	0.708955223880597	0.7037037037037037
598	Feb25-FISH2-3L1-rep1-cp190-100x_Position006_5_cmle.ics	19	0	1	1	0.029974420586687898	0.12149532710280371	0.1150442477876106
599	Feb25-FISH2-3L1-rep1-cp190-100x_Position006_5_cmle.ics	20	0	1	1	0.057643116512861345	0.211864406779661	0.211864406779661
600	Feb25-FISH2-3L1-rep1-cp190-100x_Position006_5_cmle.ics	21	0	1	1	0.33663580043511027	0.5863453815261044	0.5863453815261044
601	Feb25-FISH2-3L1-rep1-cp190-100x_Position006_5_cmle.ics	23	0	1	1	0.0	0.0	0.0
602	Feb25-FISH2-3L1-rep1-cp190-100x_Position006_5_cmle.ics	24	0	1	1	0.0	0.0	0.0
603	Feb25-FISH2-3L1-rep1-cp190-100x_Position006_5_cmle.ics	25	0	1	1	0.08761753709954924	0.3015873015873015	0.2992125984251968
604	Feb25-FISH2-3L1-rep1-cp190-100x_Position006_5_cmle.ics	26	0	1	1	0.0	0.0	0.0
605	Feb25-FISH2-3L1-rep1-cp190-100x_Position006_5_cmle.ics	27	0	1	1	0.006917173981543361	0.02884615384615384	0.02884615384615384
606	Feb25-FISH2-3L1-rep1-cp190-100x_Position006_5_cmle.ics	28	0	1	1	0.1291205809888094	0.5599999999999999	0.5544554455445544
607	Feb25-FISH2-3L1-rep1-cp190-100x_Position006_5_cmle.ics	29	0	1	1	0.0	0.0	0.0
608	Feb25-FISH2-3L1-rep1-cp190-100x_Position006_5_cmle.ics	30	0	1	1	0.09222898642057815	0.29629629629629634	0.3703703703703703
609	Feb25-FISH2-3L1-rep1-cp190-100x_Position006_5_cmle.ics	32	0	1	1	0.0	0.0	0.0
610	Feb25-FISH2-3L1-rep1-cp190-100x_Position006_5_cmle.ics	32	0	2	1	0.20059804546475749	0.8130841121495326	0.35950413223140487
611	Feb25-FISH2-3L1-rep1-cp190-100x_Position006_5_cmle.ics	34	0	1	1	0.13142630564932387	0.6477272727272727	0.6551724137931034
612	Feb25-FISH2-3L1-rep1-cp190-100x_Position006_5_cmle.ics	35	0	1	1	0.17523507419909848	0.7524752475247524	0.7238095238095237
613	Feb25-FISH2-3L1-rep1-cp190-100x_Position006_5_cmle.ics	36	0	1	1	0.11759195768623715	0.24878048780487805	0.2125
614	Feb25-FISH2-3L1-rep1-cp190-100x_Position006_5_cmle.ics	37	0	1	1	0.0	0.0	0.0
615	Feb25-FISH2-3L1-rep1-cp190-100x_Position006_5_cmle.ics	38	0	1	1	0.0	0.0	0.0
616	Feb25-FISH2-3L1-rep1-cp190-100x_Position006_5_cmle.ics	39	0	1	1	0.09914616040212151	0.31851851851851853	0.31851851851851853
617	Feb25-FISH2-3L1-rep1-cp190-100x_Position006_5_cmle.ics	40	0	1	1	0.0	0.0	0.0
618	Feb25-FISH2-3L1-rep1-cp190-100x_Position006_5_cmle.ics	42	0	1	1	0.11298050836520823	0.41176470588235287	0.40163934426229503
619	Feb25-FISH2-3L1-rep1-cp190-100x_Position006_5_cmle.ics	45	0	1	1	0.0	0.0	0.0
620	Feb25-FISH2-3L1-rep1-cp190-100x_Position006_5_cmle.ics	45	0	1	2	0.15217782759395396	0.2946428571428571	0.5116279069767442
621	Feb25-FISH2-3L1-rep1-cp190-100x_Position006_5_cmle.ics	47	0	1	1	0.1245091316677805	0.8059701492537313	0.4954128440366972
622	Feb25-FISH2-3L1-rep1-cp190-100x_Position006_5_cmle.ics	48	0	1	1	0.0	0.0	0.0
623	Feb25-FISH2-3L1-rep1-cp190-100x_Position006_5_cmle.ics	49	0	1	1	0.06686601515491916	0.24999999999999994	0.4999999999999999
624	Feb25-FISH2-3L1-rep1-cp190-100x_Position006_5_cmle.ics	50	0	1	1	0.11759195768623715	0.4766355140186915	0.48113207547169806
625	Feb25-FISH2-3L1-rep1-cp190-100x_Position006_5_cmle.ics	51	0	1	1	0.0	0.0	0.0
626	Feb25-FISH2-3L1-rep1-cp190-100x_Position006_5_cmle.ics	52	0	1	1	0.23057246605144538	0.9009009009009008	0.9009009009009008
627	Feb25-FISH2-3L1-rep1-cp190-100x_Position006_5_cmle.ics	53	0	1	1	0.0	0.0	0.0
628	Feb25-FISH2-3L1-rep1-cp190-100x_Position006_5_cmle.ics	53	0	1	2	0.11759195768623715	0.408	0.85
629	Feb25-FISH2-3L1-rep1-cp190-100x_Position006_5_cmle.ics	54	0	1	1	0.020751521944630084	0.08181818181818183	0.08108108108108107
630	Feb25-FISH2-3L1-rep1-cp190-100x_Position006_5_cmle.ics	55	0	1	1	0.0	0.0	0.0
631	Feb25-FISH2-3L1-rep1-cp190-100x_Position006_5_cmle.ics	57	0	1	1	0.0	0.0	0.0
632	Feb25-FISH2-3L1-rep1-cp190-100x_Position006_5_cmle.ics	58	0	1	1	0.21673811808835866	0.6351351351351352	0.6351351351351352
633	Feb25-FISH2-3L1-rep1-cp190-100x_Position006_5_cmle.ics	59	0	1	1	0.07147746447594806	0.20805369127516773	0.20805369127516773
634	Feb25-FISH2-3L1-rep1-cp190-100x_Position006_5_cmle.ics	60	0	1	1	0.059948841173375796	0.21311475409836061	0.2113821138211382
635	Feb25-FISH2-3L1-rep1-cp190-100x_Position006_5_cmle.ics	63	0	1	1	0.14526065361241058	0.5526315789473684	0.5727272727272728
636	Feb25-FISH2-3L1-rep1-cp190-100x_Position006_5_cmle.ics	64	0	1	1	0.0	0.0	0.0
637	Feb25-FISH2-3L1-rep1-cp190-100x_Position006_5_cmle.ics	64	0	2	1	0.3158842784904802	0.6884422110552763	0.5479999999999999
638	Feb25-FISH2-3L1-rep1-cp190-100x_Position006_5_cmle.ics	65	0	1	1	0.01152862330257227	0.0364963503649635	0.06172839506172839
639	Feb25-FISH2-3L1-rep1-cp190-100x_Position006_5_cmle.ics	66	0	1	1	0.07147746447594806	0.39743589743589736	0.4025974025974025
640	Feb25-FISH2-3L1-rep1-cp190-100x_Position006_5_cmle.ics	67	0	1	1	0.16140072623601176	0.46979865771812074	0.6140350877192983
641	Feb25-FISH2-3L1-rep1-cp190-100x_Position006_5_cmle.ics	69	0	1	1	0.08300608777852034	0.4285714285714286	0.34615384615384615
642	Feb25-FISH2-3L1-rep1-cp190-100x_Position006_5_cmle.ics	70	0	1	1	0.1706236248780696	0.5362318840579711	0.5441176470588235
643	Feb25-FISH2-3L1-rep1-cp190-100x_Position006_5_cmle.ics	72	0	1	1	0.0	0.0	0.0
644	Feb25-FISH2-3L1-rep1-cp190-100x_Position006_5_cmle.ics	74	0	1	1	0.17754079885961294	0.616	0.611111111111111
645	Feb25-FISH2-3L1-rep1-cp190-100x_Position006_5_cmle.ics	75	0	1	1	0.006917173981543361	0.02542372881355932	0.02542372881355932
646	Feb25-FISH2-3L1-rep1-cp190-100x_Position006_5_cmle.ics	76	0	1	1	0.1498721029334395	0.6701030927835051	0.6701030927835051
647	Feb25-FISH2-3L1-rep1-cp190-100x_Position006_5_cmle.ics	78	0	1	1	0.0	0.0	0.0
648	Feb25-FISH2-3L1-rep1-cp190-100x_Position006_5_cmle.ics	79	0	1	1	0.050725942531317986	0.20754716981132074	0.20754716981132074
649	Feb25-FISH2-3L1-rep1-cp190-100x_Position006_5_cmle.ics	80	0	1	1	0.04150304388926017	0.14754098360655737	0.15
650	Feb25-FISH2-3L1-rep1-cp190-100x_Position006_5_cmle.ics	82	0	1	1	0.1890694221621852	0.6119402985074626	0.6119402985074626
651	Feb25-FISH2-3L1-rep1-cp190-100x_Position006_5_cmle.ics	83	0	1	1	0.0	0.0	0.0
652	Feb25-FISH2-3L1-rep1-cp190-100x_Position006_5_cmle.ics	83	0	1	2	0.1590950015754973	0.5	0.9718309859154928
653	Feb25-FISH2-3L1-rep1-cp190-100x_Position006_5_cmle.ics	84	0	1	1	0.09684043574160706	0.1596958174904943	0.14685314685314685
654	Feb25-FISH2-3L1-rep1-cp190-100x_Position006_5_cmle.ics	85	0	1	1	0.0	0.0	0.0
655	Feb25-FISH2-3L1-rep1-cp190-100x_Position006_5_cmle.ics	86	0	1	1	0.0	0.0	0.0
656	Feb25-FISH2-3L1-rep1-cp190-100x_Position006_5_cmle.ics	87	0	1	1	0.09684043574160706	0.626865671641791	0.48275862068965514
657	Feb25-FISH2-3L1-rep1-cp190-100x_Position006_5_cmle.ics	88	0	1	1	0.03919731922874571	0.17708333333333334	0.17708333333333334
658	Feb25-FISH2-3L1-rep1-cp190-100x_Position006_5_cmle.ics	91	0	1	1	0.0	0.0	0.0
659	Feb25-FISH2-3L1-rep1-cp190-100x_Position006_5_cmle.ics	91	0	1	2	0.11528623302572269	0.20161290322580647	0.3448275862068965
660	Feb25-FISH2-3L1-rep1-cp190-100x_Position006_5_cmle.ics	92	0	1	1	0.01844579728411563	0.07766990291262135	0.07843137254901959
661	Feb25-FISH2-3L1-rep1-cp190-100x_Position006_5_cmle.ics	93	0	1	1	0.08300608777852034	0.5	0.49315068493150677
662	Feb25-FISH2-3L1-rep1-cp190-100x_Position006_5_cmle.ics	94	0	1	1	0.01152862330257227	0.056179775280898875	0.05813953488372092
663	Feb25-FISH2-3L1-rep1-cp190-100x_Position006_5_cmle.ics	95	0	1	1	0.0	0.0	0.0
664	Feb25-FISH2-3L1-rep1-cp190-100x_Position006_5_cmle.ics	97	0	1	1	0.13373203030983832	0.4393939393939393	0.4393939393939393
665	Feb25-FISH2-3L1-rep1-cp190-100x_Position006_5_cmle.ics	98	0	1	1	0.0	0.0	0.0
666	Feb25-FISH2-3L1-rep1-cp190-100x_Position006_5_cmle.ics	99	0	1	1	0.15678927691498284	0.6238532110091742	0.6238532110091742
667	Feb25-FISH2-3L1-rep1-cp190-100x_Position006_5_cmle.ics	100	0	1	1	0.0	0.0	0.0
668	Feb25-FISH2-3L1-rep1-cp190-100x_Position006_5_cmle.ics	102	0	1	1	0.0	0.0	0.0
669	Feb25-FISH2-3L1-rep1-cp190-100x_Position006_5_cmle.ics	103	0	1	1	0.28129840858276334	0.6421052631578946	0.471042471042471
670	Feb25-FISH2-3L1-rep1-cp190-100x_Position006_5_cmle.ics	103	0	2	1	0.0	0.0	0.0
671	Feb25-FISH2-3L1-rep1-cp190-100x_Position006_5_cmle.ics	104	0	1	1	0.22826674139093092	0.7226277372262774	0.7226277372262774
672	Feb25-FISH2-3L1-rep1-cp190-100x_Position006_5_cmle.ics	105	0	1	1	0.020751521944630084	0.15789473684210525	0.1607142857142857
673	Feb25-FISH2-3L1-rep1-cp190-100x_Position006_5_cmle.ics	106	0	1	1	0.20059804546475749	0.6444444444444445	0.6444444444444445
674	Feb25-FISH2-3L1-rep1-cp190-100x_Position006_5_cmle.ics	107	0	1	1	0.0046114493210289076	0.015151515151515148	0.015151515151515148
675	Feb25-FISH2-3L1-rep1-cp190-100x_Position006_5_cmle.ics	108	0	1	1	0.04150304388926017	0.05341246290801186	0.2222222222222222
676	Feb25-FISH2-3L1-rep1-cp190-100x_Position006_5_cmle.ics	108	0	1	2	0.0	0.0	0.0
677	Feb25-FISH2-3L1-rep1-cp190-100x_Position006_5_cmle.ics	108	0	1	3	0.0	0.0	0.0
678	Feb25-FISH2-3L1-rep1-cp190-100x_Position006_5_cmle.ics	108	0	1	4	0.0	0.0	0.0
679	Feb25-FISH2-3L1-rep1-cp190-100x_Position006_5_cmle.ics	109	0	1	1	0.009222898642057815	0.03636363636363637	0.03636363636363637
680	Feb25-FISH2-3L1-rep1-cp190-100x_Position007_6_cmle.ics	1	0	1	1	0.02305724660514454	0.16666666666666666	0.16393442622950818
681	Feb25-FISH2-3L1-rep1-cp190-100x_Position007_6_cmle.ics	2	0	1	1	0.0	0.0	0.0
682	Feb25-FISH2-3L1-rep1-cp190-100x_Position007_6_cmle.ics	3	0	1	1	0.09222898642057815	0.47058823529411764	0.5063291139240507
683	Feb25-FISH2-3L1-rep1-cp190-100x_Position007_6_cmle.ics	4	0	1	1	0.057643116512861345	0.20161290322580647	0.20161290322580647
684	Feb25-FISH2-3L1-rep1-cp190-100x_Position007_6_cmle.ics	5	0	1	1	0.04842021787080353	0.1615384615384615	0.16030534351145034
685	Feb25-FISH2-3L1-rep1-cp190-100x_Position007_6_cmle.ics	6	0	1	1	0.0	0.0	0.0
686	Feb25-FISH2-3L1-rep1-cp190-100x_Position007_6_cmle.ics	7	0	1	1	0.0	0.0	0.0
687	Feb25-FISH2-3L1-rep1-cp190-100x_Position007_6_cmle.ics	9	0	1	1	0.050725942531317986	0.20560747663551399	0.2018348623853211
688	Feb25-FISH2-3L1-rep1-cp190-100x_Position007_6_cmle.ics	10	0	1	1	0.0	0.0	0.0
689	Feb25-FISH2-3L1-rep1-cp190-100x_Position007_6_cmle.ics	11	0	1	1	0.0	0.0	0.0
690	Feb25-FISH2-3L1-rep1-cp190-100x_Position007_6_cmle.ics	12	0	1	1	0.06917173981543362	0.27777777777777773	0.2564102564102564
691	Feb25-FISH2-3L1-rep1-cp190-100x_Position007_6_cmle.ics	14	0	1	1	0.09914616040212151	0.41747572815533973	0.4095238095238095
692	Feb25-FISH2-3L1-rep1-cp190-100x_Position007_6_cmle.ics	15	0	1	1	0.0	0.0	0.0
693	Feb25-FISH2-3L1-rep1-cp190-100x_Position007_6_cmle.ics	16	0	1	1	0.0	0.0	0.0
694	Feb25-FISH2-3L1-rep1-cp190-100x_Position007_6_cmle.ics	17	0	1	1	0.22826674139093092	0.8114754098360655	0.818181818181818
695	Feb25-FISH2-3L1-rep1-cp190-100x_Position007_6_cmle.ics	18	0	1	1	0.020751521944630084	0.16666666666666663	0.075
696	Feb25-FISH2-3L1-rep1-cp190-100x_Position007_6_cmle.ics	18	0	2	1	0.0	0.0	0.0
697	Feb25-FISH2-3L1-rep1-cp190-100x_Position007_6_cmle.ics	19	0	1	1	0.15448355225446841	0.5726495726495726	0.5726495726495726
698	Feb25-FISH2-3L1-rep1-cp190-100x_Position007_6_cmle.ics	20	0	1	1	0.0	0.0	0.0
699	Feb25-FISH2-3L1-rep1-cp190-100x_Position007_6_cmle.ics	20	0	1	2	0.0	0.0	0.0
700	Feb25-FISH2-3L1-rep1-cp190-100x_Position007_6_cmle.ics	20	0	1	3	0.0	0.0	0.0
701	Feb25-FISH2-3L1-rep1-cp190-100x_Position007_6_cmle.ics	21	0	1	1	0.07147746447594806	0.2627118644067796	0.2818181818181818
702	Feb25-FISH2-3L1-rep1-cp190-100x_Position007_6_cmle.ics	22	0	1	1	0.0	0.0	0.0
703	Feb25-FISH2-3L1-rep1-cp190-100x_Position007_6_cmle.ics	23	0	1	1	0.0	0.0	0.0
704	Feb25-FISH2-3L1-rep1-cp190-100x_Position007_6_cmle.ics	23	0	2	1	0.02305724660514454	0.05555555555555555	0.040983606557377046
705	Feb25-FISH2-3L1-rep1-cp190-100x_Position007_6_cmle.ics	24	0	1	1	0.0853118124390348	0.3394495412844037	0.3425925925925925
706	Feb25-FISH2-3L1-rep1-cp190-100x_Position007_6_cmle.ics	25	0	1	1	0.1245091316677805	0.43902439024390244	0.43902439024390244
707	Feb25-FISH2-3L1-rep1-cp190-100x_Position007_6_cmle.ics	26	0	1	1	0.12681485632829495	0.4435483870967742	0.4435483870967742
708	Feb25-FISH2-3L1-rep1-cp190-100x_Position007_6_cmle.ics	27	0	1	1	0.18215224818064185	0.6752136752136751	0.6752136752136751
709	Feb25-FISH2-3L1-rep1-cp190-100x_Position007_6_cmle.ics	28	0	1	1	0.04150304388926017	0.19148936170212763	0.19354838709677416
710	Feb25-FISH2-3L1-rep1-cp190-100x_Position007_6_cmle.ics	29	0	1	1	0.0	0.0	0.0
711	Feb25-FISH2-3L1-rep1-cp190-100x_Position007_6_cmle.ics	30	0	1	1	0.0	0.0	0.0
712	Feb25-FISH2-3L1-rep1-cp190-100x_Position007_6_cmle.ics	31	0	1	1	0.0	0.0	0.0
713	Feb25-FISH2-3L1-rep1-cp190-100x_Position007_6_cmle.ics	32	0	1	1	0.14526065361241058	0.4921875	0.5249999999999999
714	Feb25-FISH2-3L1-rep1-cp190-100x_Position007_6_cmle.ics	33	0	1	1	0.10145188506263597	0.4	0.4036697247706422
715	Feb25-FISH2-3L1-rep1-cp190-100x_Position007_6_cmle.ics	35	0	1	1	0.0645602904944047	0.2568807339449541	0.2545454545454546
716	Feb25-FISH2-3L1-rep1-cp190-100x_Position007_6_cmle.ics	37	0	1	1	0.0	0.0	0.0
717	Feb25-FISH2-3L1-rep1-cp190-100x_Position007_6_cmle.ics	38	0	1	1	0.013834347963086722	0.04444444444444444	0.04444444444444444
718	Feb25-FISH2-3L1-rep1-cp190-100x_Position007_6_cmle.ics	39	0	1	1	0.08300608777852034	0.2706766917293233	0.26865671641791045
719	Feb25-FISH2-3L1-rep1-cp190-100x_Position007_6_cmle.ics	40	0	1	1	0.12681485632829495	0.42635658914728675	0.42635658914728675
720	Feb25-FISH2-3L1-rep1-cp190-100x_Position007_6_cmle.ics	43	0	1	1	0.016140072623601176	0.06422018348623852	0.06363636363636364
721	Feb25-FISH2-3L1-rep1-cp190-100x_Position007_6_cmle.ics	44	0	1	1	0.21673811808835866	0.7833333333333333	0.7899159663865545
722	Feb25-FISH2-3L1-rep1-cp190-100x_Position007_6_cmle.ics	45	0	1	1	0.0	0.0	0.0
723	Feb25-FISH2-3L1-rep1-cp190-100x_Position007_6_cmle.ics	45	0	1	2	0.29052130722482117	0.5019920318725098	0.7544910179640718
724	Feb25-FISH2-3L1-rep1-cp190-100x_Position007_6_cmle.ics	47	0	1	1	0.0	0.0	0.0
725	Feb25-FISH2-3L1-rep1-cp190-100x_Position007_6_cmle.ics	47	0	2	1	0.050725942531317986	0.3384615384615384	0.12941176470588237
726	Feb25-FISH2-3L1-rep1-cp190-100x_Position007_6_cmle.ics	49	0	1	1	0.0	0.0	0.0
727	Feb25-FISH2-3L1-rep1-cp190-100x_Position007_6_cmle.ics	51	0	1	1	0.13834347963086724	0.410958904109589	0.410958904109589
728	Feb25-FISH2-3L1-rep1-cp190-100x_Position007_6_cmle.ics	52	0	1	1	0.10606333438366487	0.5476190476190477	0.6388888888888888
729	Feb25-FISH2-3L1-rep1-cp190-100x_Position007_6_cmle.ics	53	0	1	1	0.06225456583389025	0.28723404255319146	0.29032258064516125
730	Feb25-FISH2-3L1-rep1-cp190-100x_Position007_6_cmle.ics	55	0	1	1	0.04842021787080353	0.23863636363636362	0.38181818181818183
731	Feb25-FISH2-3L1-rep1-cp190-100x_Position007_6_cmle.ics	56	0	1	1	0.08070036311800588	0.27999999999999997	0.27777777777777773
732	Feb25-FISH2-3L1-rep1-cp190-100x_Position007_6_cmle.ics	58	0	1	1	0.0	0.0	0.0
733	Feb25-FISH2-3L1-rep1-cp190-100x_Position007_6_cmle.ics	59	0	1	1	0.10375760972315042	0.5921052631578947	0.5844155844155843
734	Feb25-FISH2-3L1-rep1-cp190-100x_Position007_6_cmle.ics	60	0	1	1	0.0	0.0	0.0
735	Feb25-FISH2-3L1-rep1-cp190-100x_Position007_6_cmle.ics	61	0	1	1	0.0	0.0	0.0
736	Feb25-FISH2-3L1-rep1-cp190-100x_Position007_6_cmle.ics	62	0	1	1	0.057643116512861345	0.2427184466019417	0.21739130434782605
737	Feb25-FISH2-3L1-rep1-cp190-100x_Position007_6_cmle.ics	63	0	1	1	0.0	0.0	0.0
738	Feb25-FISH2-3L1-rep1-cp190-100x_Position007_6_cmle.ics	63	0	2	1	0.05533739185234689	0.375	0.19512195121951217
739	Feb25-FISH2-3L1-rep1-cp190-100x_Position007_6_cmle.ics	65	0	1	1	0.1498721029334395	0.5652173913043478	0.5652173913043478
740	Feb25-FISH2-3L1-rep1-cp190-100x_Position007_6_cmle.ics	67	0	1	1	0.10606333438366487	0.7419354838709677	0.4144144144144144
741	Feb25-FISH2-3L1-rep1-cp190-100x_Position007_6_cmle.ics	67	0	2	1	0.0	0.0	0.0
742	Feb25-FISH2-3L1-rep1-cp190-100x_Position007_6_cmle.ics	70	0	1	1	0.14756637827292504	0.7272727272727272	0.6956521739130433
743	Feb25-FISH2-3L1-rep1-cp190-100x_Position007_6_cmle.ics	73	0	1	1	0.0	0.0	0.0
744	Feb25-FISH2-3L1-rep1-cp190-100x_Position007_6_cmle.ics	74	0	1	1	0.16831790021755513	0.5934959349593496	0.5887096774193549
745	Feb25-FISH2-3L1-rep1-cp190-100x_Position007_6_cmle.ics	76	0	1	1	0.0	0.0	0.0
746	Feb25-FISH2-3L1-rep1-cp190-100x_Position007_6_cmle.ics	77	0	1	1	0.013834347963086722	0.03973509933774834	0.03947368421052631
747	Feb25-FISH2-3L1-rep1-cp190-100x_Position007_6_cmle.ics	78	0	1	1	0.0	0.0	0.0
748	Feb25-FISH2-3L1-rep1-cp190-100x_Position007_6_cmle.ics	79	0	1	1	0.21212666876732975	0.7131782945736433	0.7076923076923075
749	Feb25-FISH2-3L1-rep1-cp190-100x_Position007_6_cmle.ics	81	0	1	1	0.020751521944630084	0.10588235294117647	0.10588235294117647
750	Feb25-FISH2-3L1-rep1-cp190-100x_Position007_6_cmle.ics	82	0	1	1	0.1498721029334395	0.26422764227642276	0.31553398058252424
751	Feb25-FISH2-3L1-rep1-cp190-100x_Position007_6_cmle.ics	84	0	1	1	0.06225456583389025	0.23076923076923073	0.21259842519685038
752	Feb25-FISH2-3L1-rep1-cp190-100x_Position007_6_cmle.ics	85	0	1	1	0.0	0.0	0.0
753	Feb25-FISH2-3L1-rep1-cp190-100x_Position007_6_cmle.ics	86	0	1	1	0.1590950015754973	0.6330275229357798	0.6330275229357798
754	Feb25-FISH2-3L1-rep1-cp190-100x_Position007_6_cmle.ics	88	0	1	1	0.02305724660514454	0.1111111111111111	0.08928571428571427
755	Feb25-FISH2-3L1-rep1-cp190-100x_Position007_6_cmle.ics	89	0	1	1	0.26515833595916216	0.732484076433121	0.660919540229885
756	Feb25-FISH2-3L1-rep1-cp190-100x_Position007_6_cmle.ics	89	0	2	1	0.0	0.0	0.0
757	Feb25-FISH2-3L1-rep1-cp190-100x_Position007_6_cmle.ics	90	0	1	1	0.03919731922874571	0.24999999999999994	0.17525773195876285
758	Feb25-FISH2-3L1-rep1-cp190-100x_Position007_6_cmle.ics	91	0	1	1	0.013834347963086722	0.06185567010309277	0.0631578947368421
759	Feb25-FISH2-3L1-rep1-cp190-100x_Position007_6_cmle.ics	92	0	1	1	0.09222898642057815	0.3508771929824562	0.3508771929824562
760	Feb25-FISH2-3L1-rep1-cp190-100x_Position007_6_cmle.ics	93	0	1	1	0.07608891379697698	0.4999999999999999	0.3837209302325581
761	Feb25-FISH2-3L1-rep1-cp190-100x_Position007_6_cmle.ics	94	0	1	1	0.006917173981543361	0.024999999999999998	0.02521008403361344
762	Feb25-FISH2-3L1-rep1-cp190-100x_Position007_6_cmle.ics	95	0	1	1	0.0	0.0	0.0
763	Feb25-FISH2-3L1-rep1-cp190-100x_Position007_6_cmle.ics	96	0	1	1	0.0945347110810926	0.37272727272727274	0.3693693693693693
764	Feb25-FISH2-3L1-rep1-cp190-100x_Position007_6_cmle.ics	97	0	1	1	0.0	0.0	0.0
765	Feb25-FISH2-3L1-rep1-cp190-100x_Position007_6_cmle.ics	98	0	1	1	0.20751521944630083	0.8108108108108107	0.8108108108108107
766	Feb25-FISH2-3L1-rep1-cp190-100x_Position007_6_cmle.ics	99	0	1	1	0.21212666876732975	0.7540983606557377	0.7479674796747967
767	Feb25-FISH2-3L1-rep1-cp190-100x_Position007_6_cmle.ics	101	0	1	1	0.0	0.0	0.0
768	Feb25-FISH2-3L1-rep1-cp190-100x_Position007_6_cmle.ics	102	0	1	1	0.06225456583389025	0.2523364485981308	0.2523364485981308
769	Feb25-FISH2-3L1-rep1-cp190-100x_Position007_6_cmle.ics	103	0	1	1	0.05533739185234689	0.2637362637362637	0.26086956521739124
770	Feb25-FISH2-3L1-rep1-cp190-100x_Position007_6_cmle.ics	104	0	1	1	0.0899232617600637	0.36792452830188677	0.36792452830188677
771	Feb25-FISH2-3L1-rep1-cp190-100x_Position007_6_cmle.ics	105	0	1	1	0.016140072623601176	0.0945945945945946	0.09999999999999998
772	Feb25-FISH2-3L1-rep1-cp190-100x_Position007_6_cmle.ics	105	0	1	2	0.0	0.0	0.0
773	Feb25-FISH2-3L1-rep1-cp190-100x_Position007_6_cmle.ics	105	0	2	1	0.0	0.0	0.0
774	Feb25-FISH2-3L1-rep1-cp190-100x_Position007_6_cmle.ics	105	0	2	2	0.1936808714832141	0.6412213740458014	0.626865671641791
775	Feb25-FISH2-3L1-rep1-cp190-100x_Position008_7_cmle.ics	1	0	1	1	0.0	0.0	0.0
776	Feb25-FISH2-3L1-rep1-cp190-100x_Position008_7_cmle.ics	2	0	1	1	0.03689159456823126	0.1415929203539823	0.14678899082568808
777	Feb25-FISH2-3L1-rep1-cp190-100x_Position008_7_cmle.ics	2	0	1	2	0.0	0.0	0.0
778	Feb25-FISH2-3L1-rep1-cp190-100x_Position008_7_cmle.ics	2	0	2	1	0.0	0.0	0.0
779	Feb25-FISH2-3L1-rep1-cp190-100x_Position008_7_cmle.ics	2	0	2	2	0.11298050836520823	0.5833333333333334	0.5444444444444444
780	Feb25-FISH2-3L1-rep1-cp190-100x_Position008_7_cmle.ics	3	0	1	1	0.0	0.0	0.0
781	Feb25-FISH2-3L1-rep1-cp190-100x_Position008_7_cmle.ics	4	0	1	1	0.0	0.0	0.0
782	Feb25-FISH2-3L1-rep1-cp190-100x_Position008_7_cmle.ics	5	0	1	1	0.0	0.0	0.0
783	Feb25-FISH2-3L1-rep1-cp190-100x_Position008_7_cmle.ics	7	0	1	1	0.0	0.0	0.0
784	Feb25-FISH2-3L1-rep1-cp190-100x_Position008_7_cmle.ics	7	0	1	2	0.0	0.0	0.0
785	Feb25-FISH2-3L1-rep1-cp190-100x_Position008_7_cmle.ics	10	0	1	1	0.09684043574160706	0.3134328358208955	0.3134328358208955
786	Feb25-FISH2-3L1-rep1-cp190-100x_Position008_7_cmle.ics	11	0	1	1	0.08761753709954924	0.2676056338028168	0.2657342657342657
787	Feb25-FISH2-3L1-rep1-cp190-100x_Position008_7_cmle.ics	12	0	1	1	0.15448355225446841	0.8933333333333333	0.5153846153846153
788	Feb25-FISH2-3L1-rep1-cp190-100x_Position008_7_cmle.ics	14	0	1	1	0.07608891379697698	0.32673267326732675	0.32352941176470584
789	Feb25-FISH2-3L1-rep1-cp190-100x_Position008_7_cmle.ics	15	0	1	1	0.0	0.0	0.0
790	Feb25-FISH2-3L1-rep1-cp190-100x_Position008_7_cmle.ics	16	0	1	1	0.17754079885961294	0.8191489361702127	0.7333333333333333
791	Feb25-FISH2-3L1-rep1-cp190-100x_Position008_7_cmle.ics	17	0	1	1	0.15217782759395396	0.5546218487394957	0.559322033898305
792	Feb25-FISH2-3L1-rep1-cp190-100x_Position008_7_cmle.ics	18	0	1	1	0.0	0.0	0.0
793	Feb25-FISH2-3L1-rep1-cp190-100x_Position008_7_cmle.ics	19	0	1	1	0.19137514682269965	0.3624454148471615	0.40291262135922323
794	Feb25-FISH2-3L1-rep1-cp190-100x_Position008_7_cmle.ics	20	0	1	1	0.2951327565458501	0.8258064516129032	0.6009389671361502
795	Feb25-FISH2-3L1-rep1-cp190-100x_Position008_7_cmle.ics	20	0	2	1	0.0	0.0	0.0
796	Feb25-FISH2-3L1-rep1-cp190-100x_Position008_7_cmle.ics	26	0	1	1	0.12681485632829495	0.4365079365079364	0.43999999999999995
797	Feb25-FISH2-3L1-rep1-cp190-100x_Position008_7_cmle.ics	28	0	1	1	0.26515833595916216	0.5778894472361807	0.8984374999999999
798	Feb25-FISH2-3L1-rep1-cp190-100x_Position008_7_cmle.ics	28	0	1	2	0.0	0.0	0.0
799	Feb25-FISH2-3L1-rep1-cp190-100x_Position008_7_cmle.ics	29	0	1	1	0.0	0.0	0.0
800	Feb25-FISH2-3L1-rep1-cp190-100x_Position008_7_cmle.ics	31	0	1	1	0.0	0.0	0.0
801	Feb25-FISH2-3L1-rep1-cp190-100x_Position008_7_cmle.ics	32	0	1	1	0.10606333438366487	0.6052631578947367	0.6052631578947367
802	Feb25-FISH2-3L1-rep1-cp190-100x_Position008_7_cmle.ics	33	0	1	1	0.0	0.0	0.0
803	Feb25-FISH2-3L1-rep1-cp190-100x_Position008_7_cmle.ics	34	0	1	1	0.0	0.0	0.0
804	Feb25-FISH2-3L1-rep1-cp190-100x_Position008_7_cmle.ics	35	0	1	1	0.17292934953858402	0.7575757575757576	0.7653061224489794
805	Feb25-FISH2-3L1-rep1-cp190-100x_Position008_7_cmle.ics	36	0	1	1	0.07147746447594806	0.4366197183098591	0.3297872340425531
806	Feb25-FISH2-3L1-rep1-cp190-100x_Position008_7_cmle.ics	37	0	1	1	0.053031667191832436	0.21904761904761902	0.1825396825396825
807	Feb25-FISH2-3L1-rep1-cp190-100x_Position008_7_cmle.ics	38	0	1	1	0.16140072623601176	0.7070707070707071	0.7070707070707071
808	Feb25-FISH2-3L1-rep1-cp190-100x_Position008_7_cmle.ics	40	0	1	1	0.0945347110810926	0.33064516129032256	0.3333333333333333
809	Feb25-FISH2-3L1-rep1-cp190-100x_Position008_7_cmle.ics	41	0	1	1	0.249018263335561	0.857142857142857	0.864
810	Feb25-FISH2-3L1-rep1-cp190-100x_Position008_7_cmle.ics	42	0	1	1	0.0	0.0	0.0
811	Feb25-FISH2-3L1-rep1-cp190-100x_Position008_7_cmle.ics	42	0	1	2	0.0	0.0	0.0
812	Feb25-FISH2-3L1-rep1-cp190-100x_Position008_7_cmle.ics	42	0	2	1	0.0	0.0	0.0
813	Feb25-FISH2-3L1-rep1-cp190-100x_Position008_7_cmle.ics	42	0	2	2	0.0	0.0	0.0
814	Feb25-FISH2-3L1-rep1-cp190-100x_Position008_7_cmle.ics	42	0	3	1	0.0	0.0	0.0
815	Feb25-FISH2-3L1-rep1-cp190-100x_Position008_7_cmle.ics	42	0	3	2	0.06917173981543362	0.3448275862068966	0.34883720930232553
816	Feb25-FISH2-3L1-rep1-cp190-100x_Position008_7_cmle.ics	43	0	1	1	0.2098209441068153	0.45728643216080395	0.4595959595959596
817	Feb25-FISH2-3L1-rep1-cp190-100x_Position008_7_cmle.ics	44	0	1	1	0.053031667191832436	0.17293233082706763	0.1742424242424242
818	Feb25-FISH2-3L1-rep1-cp190-100x_Position008_7_cmle.ics	46	0	1	1	0.07608891379697698	0.30275229357798167	0.30275229357798167
819	Feb25-FISH2-3L1-rep1-cp190-100x_Position008_7_cmle.ics	48	0	1	1	0.10375760972315042	0.4166666666666665	0.4166666666666665
820	Feb25-FISH2-3L1-rep1-cp190-100x_Position008_7_cmle.ics	49	0	1	1	0.0	0.0	0.0
821	Feb25-FISH2-3L1-rep1-cp190-100x_Position008_7_cmle.ics	50	0	1	1	0.0	0.0	0.0
822	Feb25-FISH2-3L1-rep1-cp190-100x_Position008_7_cmle.ics	52	0	1	1	0.0	0.0	0.0
823	Feb25-FISH2-3L1-rep1-cp190-100x_Position008_7_cmle.ics	54	0	1	1	0.059948841173375796	0.20472440944881887	0.2063492063492063
824	Feb25-FISH2-3L1-rep1-cp190-100x_Position008_7_cmle.ics	55	0	1	1	0.04150304388926017	0.14285714285714285	0.14285714285714285
825	Feb25-FISH2-3L1-rep1-cp190-100x_Position008_7_cmle.ics	56	0	1	1	0.23748964003298875	0.7984496124031008	0.8046875
826	Feb25-FISH2-3L1-rep1-cp190-100x_Position008_7_cmle.ics	57	0	1	1	0.0	0.0	0.0
827	Feb25-FISH2-3L1-rep1-cp190-100x_Position008_7_cmle.ics	58	0	1	1	0.025362971265658993	0.1134020618556701	0.11458333333333334
828	Feb25-FISH2-3L1-rep1-cp190-100x_Position008_7_cmle.ics	59	0	1	1	0.0	0.0	0.0
829	Feb25-FISH2-3L1-rep1-cp190-100x_Position008_7_cmle.ics	60	0	1	1	0.059948841173375796	0.21848739495798314	0.21848739495798314
830	Feb25-FISH2-3L1-rep1-cp190-100x_Position008_7_cmle.ics	61	0	1	1	0.0	0.0	0.0
831	Feb25-FISH2-3L1-rep1-cp190-100x_Position008_7_cmle.ics	62	0	1	1	0.0	0.0	0.0
832	Feb25-FISH2-3L1-rep1-cp190-100x_Position008_7_cmle.ics	63	0	1	1	0.06225456583389025	0.10975609756097561	0.12
833	Feb25-FISH2-3L1-rep1-cp190-100x_Position008_7_cmle.ics	64	0	1	1	0.0	0.0	0.0
834	Feb25-FISH2-3L1-rep1-cp190-100x_Position008_7_cmle.ics	65	0	1	1	0.0	0.0	0.0
835	Feb25-FISH2-3L1-rep1-cp190-100x_Position008_7_cmle.ics	67	0	1	1	0.20290377012527194	0.5086705202312137	0.5146198830409356
836	Feb25-FISH2-3L1-rep1-cp190-100x_Position008_7_cmle.ics	68	0	1	1	0.07378318913646252	0.3478260869565217	0.3478260869565217
837	Feb25-FISH2-3L1-rep1-cp190-100x_Position008_7_cmle.ics	69	0	1	1	0.11759195768623715	0.6986301369863013	0.9272727272727274
838	Feb25-FISH2-3L1-rep1-cp190-100x_Position008_7_cmle.ics	69	0	1	2	0.0	0.0	0.0
839	Feb25-FISH2-3L1-rep1-cp190-100x_Position008_7_cmle.ics	69	0	2	1	0.0	0.0	0.0
840	Feb25-FISH2-3L1-rep1-cp190-100x_Position008_7_cmle.ics	69	0	2	2	0.13834347963086724	0.3658536585365853	0.3278688524590164
841	Feb25-FISH2-3L1-rep1-cp190-100x_Position008_7_cmle.ics	70	0	1	1	0.0	0.0	0.0
842	Feb25-FISH2-3L1-rep1-cp190-100x_Position008_7_cmle.ics	71	0	1	1	0.0	0.0	0.0
843	Feb25-FISH2-3L1-rep1-cp190-100x_Position008_7_cmle.ics	72	0	1	1	0.0	0.0	0.0
844	Feb25-FISH2-3L1-rep1-cp190-100x_Position008_7_cmle.ics	72	0	2	1	0.06917173981543362	0.588235294117647	0.4054054054054055
845	Feb25-FISH2-3L1-rep1-cp190-100x_Position008_7_cmle.ics	74	0	1	1	0.0	0.0	0.0
846	Feb25-FISH2-3L1-rep1-cp190-100x_Position008_7_cmle.ics	75	0	1	1	0.050725942531317986	0.360655737704918	0.360655737704918
847	Feb25-FISH2-3L1-rep1-cp190-100x_Position008_7_cmle.ics	78	0	1	1	0.04380876854977462	0.1484375	0.14728682170542634
848	Feb25-FISH2-3L1-rep1-cp190-100x_Position008_7_cmle.ics	80	0	1	1	0.07839463845749142	0.3090909090909091	0.3090909090909091
849	Feb25-FISH2-3L1-rep1-cp190-100x_Position008_7_cmle.ics	84	0	1	1	0.0	0.0	0.0
850	Feb25-FISH2-3L1-rep1-cp190-100x_Position008_7_cmle.ics	85	0	1	1	0.03458586990771681	0.15957446808510636	0.15789473684210525
851	Feb25-FISH2-3L1-rep1-cp190-100x_Position008_7_cmle.ics	86	0	1	1	0.10606333438366487	0.4893617021276595	0.4509803921568627
852	Feb25-FISH2-3L1-rep1-cp190-100x_Position008_7_cmle.ics	88	0	1	1	0.027668695926173444	0.10084033613445376	0.09999999999999999
853	Feb25-FISH2-3L1-rep1-cp190-100x_Position008_7_cmle.ics	89	0	1	1	0.0	0.0	0.0
854	Feb25-FISH2-3L1-rep1-cp190-100x_Position008_7_cmle.ics	89	0	2	1	0.30204993052739343	0.8036809815950918	0.5646551724137929
855	Feb25-FISH2-3L1-rep1-cp190-100x_Position008_7_cmle.ics	90	0	1	1	0.0	0.0	0.0
856	Feb25-FISH2-3L1-rep1-cp190-100x_Position008_7_cmle.ics	92	0	1	1	0.16831790021755513	0.31063829787234043	0.3303167420814479
857	Feb25-FISH2-3L1-rep1-cp190-100x_Position008_7_cmle.ics	94	0	1	1	0.0	0.0	0.0
858	Feb25-FISH2-3L1-rep1-cp190-100x_Position008_7_cmle.ics	95	0	1	1	0.0	0.0	0.0
859	Feb25-FISH2-3L1-rep1-cp190-100x_Position008_7_cmle.ics	95	0	2	1	0.0	0.0	0.0
860	Feb25-FISH2-3L1-rep1-cp190-100x_Position008_7_cmle.ics	97	0	1	1	0.03919731922874571	0.1683168316831683	0.16999999999999998
861	Feb25-FISH2-3L1-rep1-cp190-100x_Position008_7_cmle.ics	98	0	1	1	0.0	0.0	0.0
862	Feb25-FISH2-3L1-rep1-cp190-100x_Position008_7_cmle.ics	100	0	1	1	0.10375760972315042	0.2406417112299465	0.3571428571428571
863	Feb25-FISH2-3L1-rep1-cp190-100x_Position008_7_cmle.ics	100	0	1	2	0.0	0.0	0.0
864	Feb25-FISH2-3L1-rep1-cp190-100x_Position008_7_cmle.ics	101	0	1	1	0.17292934953858402	0.6944444444444442	0.7009345794392521
865	Feb25-FISH2-3L1-rep1-cp190-100x_Position008_7_cmle.ics	103	0	1	1	0.0	0.0	0.0
866	Feb25-FISH2-3L1-rep1-cp190-100x_Position008_7_cmle.ics	104	0	1	1	0.0	0.0	0.0
867	Feb25-FISH2-3L1-rep1-cp190-100x_Position008_7_cmle.ics	105	0	1	1	0.0	0.0	0.0
868	Feb25-FISH2-3L1-rep1-cp190-100x_Position008_7_cmle.ics	107	0	1	1	0.0	0.0	0.0
869	Feb25-FISH2-3L1-rep1-cp190-100x_Position008_7_cmle.ics	108	0	1	1	0.013834347963086722	0.04958677685950412	0.048780487804878044
870	Feb25-FISH2-3L1-rep1-cp190-100x_Position008_7_cmle.ics	109	0	1	1	0.0	0.0	0.0
871	Feb25-FISH2-3L1-rep1-cp190-100x_Position008_7_cmle.ics	109	0	2	1	0.10145188506263597	0.8	0.316546762589928
872	Feb25-FISH2-3L1-rep1-cp190-100x_Position008_7_cmle.ics	111	0	1	1	0.20059804546475749	0.7310924369747898	0.7372881355932204
873	Feb25-FISH2-3L1-rep1-cp190-100x_Position008_7_cmle.ics	113	0	1	1	0.14295492895189613	0.5688073394495412	0.5636363636363636
874	Feb25-FISH2-3L1-rep1-cp190-100x_Position008_7_cmle.ics	114	0	1	1	0.12681485632829495	0.2511415525114155	0.6043956043956042
875	Feb25-FISH2-3L1-rep1-cp190-100x_Position008_7_cmle.ics	114	0	1	2	0.0	0.0	0.0
876	Feb25-FISH2-3L1-rep1-cp190-100x_Position008_7_cmle.ics	115	0	1	1	0.08300608777852034	0.33333333333333326	0.3302752293577982
877	Feb25-FISH2-3L1-rep1-cp190-100x_Position008_7_cmle.ics	116	0	1	1	0.0	0.0	0.0
878	Feb25-FISH2-3L1-rep1-cp190-100x_Position008_7_cmle.ics	117	0	1	1	0.14756637827292504	0.5925925925925924	0.6037735849056604
879	Feb25-FISH2-3L1-rep1-cp190-100x_Position008_7_cmle.ics	118	0	1	1	0.0	0.0	0.0
880	Feb25-FISH2-3L1-rep1-cp190-100x_Position008_7_cmle.ics	119	0	1	1	0.06917173981543362	0.30000000000000004	0.30000000000000004
881	Feb25-FISH2-3L1-rep1-cp190-100x_Position008_7_cmle.ics	120	0	1	1	0.11067478370469377	0.7058823529411764	0.6956521739130435
882	Feb25-FISH2-3L1-rep1-cp190-100x_Position009_8_cmle.ics	1	0	1	1	0.2559354373171044	0.7207792207792207	0.7161290322580646
883	Feb25-FISH2-3L1-rep1-cp190-100x_Position009_8_cmle.ics	2	0	1	1	0.0	0.0	0.0
884	Feb25-FISH2-3L1-rep1-cp190-100x_Position009_8_cmle.ics	5	0	1	1	0.07378318913646252	0.3440860215053763	0.23880597014925373
885	Feb25-FISH2-3L1-rep1-cp190-100x_Position009_8_cmle.ics	6	0	1	1	0.33202435111408135	0.6923076923076923	0.6923076923076923
886	Feb25-FISH2-3L1-rep1-cp190-100x_Position009_8_cmle.ics	7	0	1	1	0.04842021787080353	0.1532846715328467	0.1532846715328467
887	Feb25-FISH2-3L1-rep1-cp190-100x_Position009_8_cmle.ics	8	0	1	1	0.0853118124390348	0.43023255813953487	0.43529411764705883
888	Feb25-FISH2-3L1-rep1-cp190-100x_Position009_8_cmle.ics	9	0	1	1	0.16370645089652622	0.5966386554621848	0.6016949152542372
889	Feb25-FISH2-3L1-rep1-cp190-100x_Position009_8_cmle.ics	10	0	1	1	0.04150304388926017	0.140625	0.2903225806451613
890	Feb25-FISH2-3L1-rep1-cp190-100x_Position009_8_cmle.ics	10	0	1	2	0.0	0.0	0.0
891	Feb25-FISH2-3L1-rep1-cp190-100x_Position009_8_cmle.ics	10	0	1	3	0.0	0.0	0.0
892	Feb25-FISH2-3L1-rep1-cp190-100x_Position009_8_cmle.ics	10	0	2	1	0.0	0.0	0.0
893	Feb25-FISH2-3L1-rep1-cp190-100x_Position009_8_cmle.ics	10	0	2	2	0.03228014524720235	0.15730337078651685	0.17721518987341772
894	Feb25-FISH2-3L1-rep1-cp190-100x_Position009_8_cmle.ics	10	0	2	3	0.0	0.0	0.0
895	Feb25-FISH2-3L1-rep1-cp190-100x_Position009_8_cmle.ics	11	0	1	1	0.1844579728411563	0.5925925925925927	0.6015037593984962
896	Feb25-FISH2-3L1-rep1-cp190-100x_Position009_8_cmle.ics	12	0	1	1	0.04842021787080353	0.18421052631578946	0.18584070796460175
897	Feb25-FISH2-3L1-rep1-cp190-100x_Position009_8_cmle.ics	13	0	1	1	0.0	0.0	0.0
898	Feb25-FISH2-3L1-rep1-cp190-100x_Position009_8_cmle.ics	14	0	1	1	0.24210108935401764	0.3134328358208955	0.3162650602409638
899	Feb25-FISH2-3L1-rep1-cp190-100x_Position009_8_cmle.ics	15	0	1	1	0.0645602904944047	0.3733333333333333	0.3783783783783784
900	Feb25-FISH2-3L1-rep1-cp190-100x_Position009_8_cmle.ics	16	0	1	1	0.11989768234675159	0.4601769911504424	0.4601769911504424
901	Feb25-FISH2-3L1-rep1-cp190-100x_Position009_8_cmle.ics	17	0	1	1	0.09914616040212151	0.4018691588785046	0.3583333333333333
902	Feb25-FISH2-3L1-rep1-cp190-100x_Position009_8_cmle.ics	18	0	1	1	0.0899232617600637	0.29999999999999993	0.2977099236641221
903	Feb25-FISH2-3L1-rep1-cp190-100x_Position009_8_cmle.ics	19	0	1	1	0.10145188506263597	0.6027397260273971	0.6285714285714286
904	Feb25-FISH2-3L1-rep1-cp190-100x_Position009_8_cmle.ics	19	0	1	2	0.0	0.0	0.0
905	Feb25-FISH2-3L1-rep1-cp190-100x_Position009_8_cmle.ics	19	0	2	1	0.0	0.0	0.0
906	Feb25-FISH2-3L1-rep1-cp190-100x_Position009_8_cmle.ics	19	0	2	2	0.11298050836520823	0.6712328767123286	0.6363636363636362
907	Feb25-FISH2-3L1-rep1-cp190-100x_Position009_8_cmle.ics	20	0	1	1	0.0	0.0	0.0
908	Feb25-FISH2-3L1-rep1-cp190-100x_Position009_8_cmle.ics	22	0	1	1	0.14295492895189613	0.5391304347826086	0.5391304347826086
909	Feb25-FISH2-3L1-rep1-cp190-100x_Position009_8_cmle.ics	25	0	1	1	0.0	0.0	0.0
910	Feb25-FISH2-3L1-rep1-cp190-100x_Position009_8_cmle.ics	26	0	1	1	0.009222898642057815	0.0689655172413793	0.06779661016949153
911	Feb25-FISH2-3L1-rep1-cp190-100x_Position009_8_cmle.ics	27	0	1	1	0.13603775497035278	0.4214285714285714	0.41843971631205673
912	Feb25-FISH2-3L1-rep1-cp190-100x_Position009_8_cmle.ics	28	0	1	1	0.050725942531317986	0.360655737704918	0.36666666666666664
913	Feb25-FISH2-3L1-rep1-cp190-100x_Position009_8_cmle.ics	30	0	1	1	0.04380876854977462	0.3392857142857142	0.22093023255813948
914	Feb25-FISH2-3L1-rep1-cp190-100x_Position009_8_cmle.ics	31	0	1	1	0.09914616040212151	0.42156862745098034	0.42156862745098034
915	Feb25-FISH2-3L1-rep1-cp190-100x_Position009_8_cmle.ics	32	0	1	1	0.1590950015754973	0.42331288343558277	0.408284023668639
916	Feb25-FISH2-3L1-rep1-cp190-100x_Position009_8_cmle.ics	34	0	1	1	0.050725942531317986	0.2	0.2
917	Feb25-FISH2-3L1-rep1-cp190-100x_Position009_8_cmle.ics	35	0	1	1	0.0	0.0	0.0
918	Feb25-FISH2-3L1-rep1-cp190-100x_Position009_8_cmle.ics	36	0	1	1	0.025362971265658993	0.15714285714285714	0.094017094017094
919	Feb25-FISH2-3L1-rep1-cp190-100x_Position009_8_cmle.ics	37	0	1	1	0.13373203030983832	0.6444444444444444	0.6516853932584269
920	Feb25-FISH2-3L1-rep1-cp190-100x_Position009_8_cmle.ics	38	0	1	1	0.0645602904944047	0.20895522388059698	0.20895522388059698
921	Feb25-FISH2-3L1-rep1-cp190-100x_Position009_8_cmle.ics	39	0	1	1	0.01152862330257227	0.09259259259259257	0.09433962264150943
922	Feb25-FISH2-3L1-rep1-cp190-100x_Position009_8_cmle.ics	40	0	1	1	0.0	0.0	0.0
923	Feb25-FISH2-3L1-rep1-cp190-100x_Position009_8_cmle.ics	41	0	1	1	0.09222898642057815	0.30769230769230765	0.30769230769230765
924	Feb25-FISH2-3L1-rep1-cp190-100x_Position009_8_cmle.ics	43	0	1	1	0.15217782759395396	0.45833333333333337	0.4615384615384615
925	Feb25-FISH2-3L1-rep1-cp190-100x_Position009_8_cmle.ics	44	0	1	1	0.1936808714832141	0.6086956521739131	0.6086956521739131
926	Feb25-FISH2-3L1-rep1-cp190-100x_Position009_8_cmle.ics	45	0	1	1	0.0	0.0	0.0
927	Feb25-FISH2-3L1-rep1-cp190-100x_Position009_8_cmle.ics	46	0	1	1	0.0	0.0	0.0
928	Feb25-FISH2-3L1-rep1-cp190-100x_Position009_8_cmle.ics	47	0	1	1	0.17292934953858402	0.352112676056338	0.551470588235294
929	Feb25-FISH2-3L1-rep1-cp190-100x_Position009_8_cmle.ics	47	0	1	2	0.0	0.0	0.0
930	Feb25-FISH2-3L1-rep1-cp190-100x_Position009_8_cmle.ics	47	0	2	1	0.0	0.0	0.0
931	Feb25-FISH2-3L1-rep1-cp190-100x_Position009_8_cmle.ics	47	0	2	2	0.01152862330257227	0.06666666666666667	0.03289473684210526
932	Feb25-FISH2-3L1-rep1-cp190-100x_Position009_8_cmle.ics	48	0	1	1	0.0	0.0	0.0
933	Feb25-FISH2-3L1-rep1-cp190-100x_Position009_8_cmle.ics	49	0	1	1	0.08070036311800588	0.3211009174311926	0.3211009174311926
934	Feb25-FISH2-3L1-rep1-cp190-100x_Position009_8_cmle.ics	50	0	1	1	0.03919731922874571	0.15178571428571425	0.15178571428571425
935	Feb25-FISH2-3L1-rep1-cp190-100x_Position009_8_cmle.ics	51	0	1	1	0.07608891379697698	0.2920353982300885	0.3173076923076923
936	Feb25-FISH2-3L1-rep1-cp190-100x_Position009_8_cmle.ics	52	0	1	1	0.54876246920244	0.7020648967551623	0.6666666666666666
937	Feb25-FISH2-3L1-rep1-cp190-100x_Position009_8_cmle.ics	53	0	1	1	0.0	0.0	0.0
938	Feb25-FISH2-3L1-rep1-cp190-100x_Position009_8_cmle.ics	54	0	1	1	0.09222898642057815	0.5555555555555556	0.4819277108433734
939	Feb25-FISH2-3L1-rep1-cp190-100x_Position009_8_cmle.ics	55	0	1	1	0.30896710450893683	0.5982142857142857	0.4820143884892086
940	Feb25-FISH2-3L1-rep1-cp190-100x_Position009_8_cmle.ics	55	0	2	1	0.0	0.0	0.0
941	Feb25-FISH2-3L1-rep1-cp190-100x_Position009_8_cmle.ics	56	0	1	1	0.0	0.0	0.0
942	Feb25-FISH2-3L1-rep1-cp190-100x_Position009_8_cmle.ics	57	0	1	1	0.059948841173375796	0.24074074074074067	0.24074074074074067
943	Feb25-FISH2-3L1-rep1-cp190-100x_Position009_8_cmle.ics	58	0	1	1	0.13373203030983832	0.6666666666666666	0.5742574257425742
944	Feb25-FISH2-3L1-rep1-cp190-100x_Position009_8_cmle.ics	59	0	1	1	0.04611449321028908	0.16528925619834708	0.16666666666666666
945	Feb25-FISH2-3L1-rep1-cp190-100x_Position009_8_cmle.ics	62	0	1	1	0.0	0.0	0.0
946	Feb25-FISH2-3L1-rep1-cp190-100x_Position009_8_cmle.ics	63	0	1	1	0.11989768234675159	0.3969465648854961	0.3969465648854961
947	Feb25-FISH2-3L1-rep1-cp190-100x_Position009_8_cmle.ics	66	0	1	1	0.08300608777852034	0.24	0.2416107382550335
948	Feb25-FISH2-3L1-rep1-cp190-100x_Position009_8_cmle.ics	67	0	1	1	0.2605468866381333	0.7243589743589743	0.6312849162011173
949	Feb25-FISH2-3L1-rep1-cp190-100x_Position009_8_cmle.ics	67	0	1	2	0.0	0.0	0.0
950	Feb25-FISH2-3L1-rep1-cp190-100x_Position009_8_cmle.ics	67	0	2	1	0.0	0.0	0.0
951	Feb25-FISH2-3L1-rep1-cp190-100x_Position009_8_cmle.ics	67	0	2	2	0.09222898642057815	0.47058823529411764	0.6451612903225807
952	Feb25-FISH2-3L1-rep1-cp190-100x_Position009_8_cmle.ics	68	0	1	1	0.0	0.0	0.0
953	Feb25-FISH2-3L1-rep1-cp190-100x_Position009_8_cmle.ics	69	0	1	1	0.0	0.0	0.0
954	Feb25-FISH2-3L1-rep1-cp190-100x_Position009_8_cmle.ics	70	0	1	1	0.0	0.0	0.0
955	Feb25-FISH2-3L1-rep1-cp190-100x_Position009_8_cmle.ics	71	0	1	1	0.013834347963086722	0.10526315789473684	0.10714285714285711
956	Feb25-FISH2-3L1-rep1-cp190-100x_Position009_8_cmle.ics	72	0	1	1	0.11298050836520823	0.3656716417910447	0.37692307692307686
957	Feb25-FISH2-3L1-rep1-cp190-100x_Position009_8_cmle.ics	73	0	1	1	0.0	0.0	0.0
958	Feb25-FISH2-3L1-rep1-cp190-100x_Position009_8_cmle.ics	73	0	2	1	0.11298050836520823	0.8032786885245901	0.3266666666666666
959	Feb25-FISH2-3L1-rep1-cp190-100x_Position009_8_cmle.ics	74	0	1	1	0.11067478370469377	0.3582089552238805	0.3555555555555555
960	Feb25-FISH2-3L1-rep1-cp190-100x_Position009_8_cmle.ics	77	0	1	1	0.03228014524720235	0.11023622047244093	0.109375
961	Feb25-FISH2-3L1-rep1-cp190-100x_Position009_8_cmle.ics	79	0	1	1	0.0	0.0	0.0
962	Feb25-FISH2-3L1-rep1-cp190-100x_Position009_8_cmle.ics	79	0	2	1	0.0	0.0	0.0
963	Feb25-FISH2-3L1-rep1-cp190-100x_Position009_8_cmle.ics	80	0	1	1	0.0	0.0	0.0
964	Feb25-FISH2-3L1-rep1-cp190-100x_Position009_8_cmle.ics	81	0	1	1	0.03689159456823126	0.16	0.20253164556962025
965	Feb25-FISH2-3L1-rep1-cp190-100x_Position009_8_cmle.ics	82	0	1	1	0.04842021787080353	0.18584070796460175	0.18421052631578946
966	Feb25-FISH2-3L1-rep1-cp190-100x_Position009_8_cmle.ics	84	0	1	1	0.0	0.0	0.0
967	Feb25-FISH2-3L1-rep1-cp190-100x_Position009_8_cmle.ics	85	0	1	1	0.0	0.0	0.0
968	Feb25-FISH2-3L1-rep1-cp190-100x_Position009_8_cmle.ics	86	0	1	1	0.03458586990771681	0.11194029850746269	0.30000000000000004
969	Feb25-FISH2-3L1-rep1-cp190-100x_Position009_8_cmle.ics	86	0	1	2	0.0	0.0	0.0
970	Feb25-FISH2-3L1-rep1-cp190-100x_Position009_8_cmle.ics	88	0	1	1	0.03458586990771681	0.22058823529411764	0.10067114093959731
971	Feb25-FISH2-3L1-rep1-cp190-100x_Position009_8_cmle.ics	88	0	1	2	0.0	0.0	0.0
972	Feb25-FISH2-3L1-rep1-cp190-100x_Position009_8_cmle.ics	88	0	2	1	0.0	0.0	0.0
973	Feb25-FISH2-3L1-rep1-cp190-100x_Position009_8_cmle.ics	88	0	2	2	0.0	0.0	0.0
974	Feb25-FISH2-3L1-rep1-cp190-100x_Position009_8_cmle.ics	91	0	1	1	0.22134956740938755	0.3428571428571428	0.3440860215053763
975	Feb25-FISH2-3L1-rep1-cp190-100x_Position009_8_cmle.ics	92	0	1	1	0.0	0.0	0.0
976	Feb25-FISH2-3L1-rep1-cp190-100x_Position009_8_cmle.ics	93	0	1	1	0.0853118124390348	0.4021739130434782	0.38541666666666674
977	Feb25-FISH2-3L1-rep1-cp190-100x_Position009_8_cmle.ics	94	0	1	1	0.17754079885961294	0.7264150943396226	0.7264150943396226
978	Feb25-FISH2-3L1-rep1-cp190-100x_Position009_8_cmle.ics	95	0	1	1	0.016140072623601176	0.06666666666666667	0.06603773584905659
979	Feb25-FISH2-3L1-rep1-cp190-100x_Position009_8_cmle.ics	96	0	1	1	0.0	0.0	0.0
980	Feb25-FISH2-3L1-rep1-cp190-100x_Position009_8_cmle.ics	97	0	1	1	0.11989768234675159	0.5306122448979591	0.5306122448979591
981	Feb25-FISH2-3L1-rep1-cp190-100x_Position009_8_cmle.ics	101	0	1	1	0.027668695926173444	0.09917355371900824	0.09756097560975609
982	Feb25-FISH2-3L1-rep1-cp190-100x_Position009_8_cmle.ics	102	0	1	1	0.11528623302572269	0.7142857142857142	0.38759689922480617
983	Feb25-FISH2-3L1-rep1-cp190-100x_Position009_8_cmle.ics	103	0	1	1	0.11298050836520823	0.40495867768595034	0.40833333333333327
984	Feb25-FISH2-3L1-rep1-cp190-100x_Position009_8_cmle.ics	104	0	1	1	0.0	0.0	0.0
985	Feb25-FISH2-3L1-rep1-cp190-100x_Position009_8_cmle.ics	105	0	1	1	0.11298050836520823	0.3858267716535433	0.3858267716535433
986	Feb25-FISH2-3L1-rep1-cp190-100x_Position009_8_cmle.ics	106	0	1	1	0.05533739185234689	0.15384615384615383	0.07643312101910828
987	Feb25-FISH2-3L1-rep1-cp190-100x_Position009_8_cmle.ics	106	0	2	1	0.0	0.0	0.0
988	Feb25-FISH2-3L1-rep1-cp190-100x_Position009_8_cmle.ics	107	0	1	1	0.0	0.0	0.0
989	Feb25-FISH2-3L1-rep1-cp190-100x_Position009_8_cmle.ics	108	0	1	1	0.0	0.0	0.0
990	Feb25-FISH2-3L1-rep1-cp190-100x_Position009_8_cmle.ics	109	0	1	1	0.0853118124390348	0.3135593220338983	0.3135593220338983
991	Feb25-FISH2-3L1-rep1-cp190-100x_Position009_8_cmle.ics	111	0	1	1	0.0	0.0	0.0
992	Feb25-FISH2-3L1-rep1-cp190-100x_Position009_8_cmle.ics	112	0	1	1	0.0	0.0	0.0
993	Feb25-FISH2-3L1-rep1-cp190-100x_Position009_8_cmle.ics	114	0	1	1	0.0	0.0	0.0
994	Feb25-FISH2-3L1-rep1-cp190-100x_Position009_8_cmle.ics	114	0	1	2	0.06225456583389025	0.21259842519685038	0.380281690140845
995	Feb25-FISH2-3L1-rep1-cp190-100x_Position009_8_cmle.ics	115	0	1	1	0.1245091316677805	0.5142857142857142	0.5192307692307692
996	Feb25-FISH2-3L1-rep1-cp190-100x_Position009_8_cmle.ics	117	0	1	1	0.0	0.0	0.0
997	Feb25-FISH2-3L1-rep1-cp190-100x_Position009_8_cmle.ics	117	0	1	2	0.08300608777852034	0.2589928057553956	0.5142857142857142
998	Feb25-FISH2-3L1-rep1-cp190-100x_Position009_8_cmle.ics	118	0	1	1	0.2351839153724743	0.6891891891891893	0.6845637583892616
999	Feb25-FISH2-3L1-rep1-cp190-100x_Position009_8_cmle.ics	120	0	1	1	0.22596101673041646	0.6163522012578616	0.620253164556962
1000	Feb25-FISH2-3L1-rep1-cp190-100x_Position009_8_cmle.ics	121	0	1	1	0.016140072623601176	0.052238805970149245	0.052238805970149245
1001	Feb25-FISH2-3L1-rep1-cp190-100x_Position009_8_cmle.ics	122	0	1	1	0.09684043574160706	0.43298969072164945	0.5599999999999999
1002	Feb25-FISH2-3L1-rep1-cp190-100x_Position009_8_cmle.ics	123	0	1	1	0.25132398799607547	0.7569444444444444	0.7676056338028168
1003	Feb25-FISH2-3L1-rep1-cp190-100x_Position009_8_cmle.ics	124	0	1	1	0.10606333438366487	0.2072072072072072	0.2072072072072072
1004	Feb25-FISH2-3L1-rep1-cp190-100x_Position009_8_cmle.ics	125	0	1	1	0.0	0.0	0.0
1005	Feb25-FISH2-3L1-rep1-cp190-100x_Position009_8_cmle.ics	126	0	1	1	0.0	0.0	0.0
1006	Feb25-FISH2-3L1-rep1-cp190-100x_Position010_9_cmle.ics	1	0	1	1	0.10145188506263597	0.20657276995305165	0.24719101123595505
1007	Feb25-FISH2-3L1-rep1-cp190-100x_Position010_9_cmle.ics	1	0	1	2	0.0	0.0	0.0
1008	Feb25-FISH2-3L1-rep1-cp190-100x_Position010_9_cmle.ics	2	0	1	1	0.07378318913646252	0.1350210970464135	0.2222222222222222
1009	Feb25-FISH2-3L1-rep1-cp190-100x_Position010_9_cmle.ics	2	0	1	2	0.0	0.0	0.0
1010	Feb25-FISH2-3L1-rep1-cp190-100x_Position010_9_cmle.ics	3	0	1	1	0.0	0.0	0.0
1011	Feb25-FISH2-3L1-rep1-cp190-100x_Position010_9_cmle.ics	4	0	1	1	0.0	0.0	0.0
1012	Feb25-FISH2-3L1-rep1-cp190-100x_Position010_9_cmle.ics	7	0	1	1	0.17754079885961294	0.47239263803680975	0.47239263803680975
1013	Feb25-FISH2-3L1-rep1-cp190-100x_Position010_9_cmle.ics	8	0	1	1	0.01152862330257227	0.09259259259259257	0.09090909090909091
1014	Feb25-FISH2-3L1-rep1-cp190-100x_Position010_9_cmle.ics	9	0	1	1	0.14064920429138167	0.30808080808080807	0.5126050420168066
1015	Feb25-FISH2-3L1-rep1-cp190-100x_Position010_9_cmle.ics	9	0	1	2	0.0	0.0	0.0
1016	Feb25-FISH2-3L1-rep1-cp190-100x_Position010_9_cmle.ics	10	0	1	1	0.17292934953858402	0.5725190839694655	0.568181818181818
1017	Feb25-FISH2-3L1-rep1-cp190-100x_Position010_9_cmle.ics	11	0	1	1	0.0	0.0	0.0
1018	Feb25-FISH2-3L1-rep1-cp190-100x_Position010_9_cmle.ics	12	0	1	1	0.12681485632829495	0.4782608695652173	0.4782608695652173
1019	Feb25-FISH2-3L1-rep1-cp190-100x_Position010_9_cmle.ics	14	0	1	1	0.02305724660514454	0.07194244604316545	0.1282051282051282
1020	Feb25-FISH2-3L1-rep1-cp190-100x_Position010_9_cmle.ics	15	0	1	1	0.06686601515491916	0.29	0.29591836734693877
1021	Feb25-FISH2-3L1-rep1-cp190-100x_Position010_9_cmle.ics	16	0	1	1	0.0645602904944047	0.49122807017543857	0.25225225225225223
1022	Feb25-FISH2-3L1-rep1-cp190-100x_Position010_9_cmle.ics	17	0	1	1	0.0	0.0	0.0
1023	Feb25-FISH2-3L1-rep1-cp190-100x_Position010_9_cmle.ics	18	0	1	1	0.0	0.0	0.0
1024	Feb25-FISH2-3L1-rep1-cp190-100x_Position010_9_cmle.ics	18	0	1	2	0.0	0.0	0.0
1025	Feb25-FISH2-3L1-rep1-cp190-100x_Position010_9_cmle.ics	18	0	1	3	0.009222898642057815	0.02094240837696335	0.05333333333333333
1026	Feb25-FISH2-3L1-rep1-cp190-100x_Position010_9_cmle.ics	19	0	1	1	0.15678927691498284	0.8499999999999998	0.45033112582781454
1027	Feb25-FISH2-3L1-rep1-cp190-100x_Position010_9_cmle.ics	20	0	1	1	0.0	0.0	0.0
1028	Feb25-FISH2-3L1-rep1-cp190-100x_Position010_9_cmle.ics	21	0	1	1	0.23287819071195984	0.5206185567010309	0.4975369458128078
1029	Feb25-FISH2-3L1-rep1-cp190-100x_Position010_9_cmle.ics	22	0	1	1	0.0	0.0	0.0
1030	Feb25-FISH2-3L1-rep1-cp190-100x_Position010_9_cmle.ics	22	0	2	1	0.059948841173375796	0.21311475409836061	0.11659192825112105
1031	Feb25-FISH2-3L1-rep1-cp190-100x_Position010_9_cmle.ics	23	0	1	1	0.09222898642057815	0.4301075268817204	0.43956043956043955
1032	Feb25-FISH2-3L1-rep1-cp190-100x_Position010_9_cmle.ics	24	0	1	1	0.13603775497035278	0.5728155339805825	0.5784313725490196
1033	Feb25-FISH2-3L1-rep1-cp190-100x_Position010_9_cmle.ics	25	0	1	1	0.1590950015754973	0.408284023668639	0.8518518518518517
1034	Feb25-FISH2-3L1-rep1-cp190-100x_Position010_9_cmle.ics	25	0	1	2	0.0	0.0	0.0
1035	Feb25-FISH2-3L1-rep1-cp190-100x_Position010_9_cmle.ics	26	0	1	1	0.17292934953858402	0.4870129870129869	0.9374999999999998
1036	Feb25-FISH2-3L1-rep1-cp190-100x_Position010_9_cmle.ics	26	0	1	2	0.0	0.0	0.0
1037	Feb25-FISH2-3L1-rep1-cp190-100x_Position010_9_cmle.ics	27	0	1	1	0.0	0.0	0.0
1038	Feb25-FISH2-3L1-rep1-cp190-100x_Position010_9_cmle.ics	28	0	1	1	0.09914616040212151	0.5810810810810811	0.5810810810810811
1039	Feb25-FISH2-3L1-rep1-cp190-100x_Position010_9_cmle.ics	29	0	1	1	0.0	0.0	0.0
1040	Feb25-FISH2-3L1-rep1-cp190-100x_Position010_9_cmle.ics	30	0	1	1	0.10836905904417933	0.47474747474747475	0.47000000000000003
1041	Feb25-FISH2-3L1-rep1-cp190-100x_Position010_9_cmle.ics	32	0	1	1	0.0	0.0	0.0
1042	Feb25-FISH2-3L1-rep1-cp190-100x_Position010_9_cmle.ics	33	0	1	1	0.059948841173375796	0.2476190476190476	0.24999999999999997
1043	Feb25-FISH2-3L1-rep1-cp190-100x_Position010_9_cmle.ics	35	0	1	1	0.0	0.0	0.0
1044	Feb25-FISH2-3L1-rep1-cp190-100x_Position010_9_cmle.ics	37	0	1	1	0.03228014524720235	0.13207547169811318	0.13333333333333333
1045	Feb25-FISH2-3L1-rep1-cp190-100x_Position010_9_cmle.ics	38	0	1	1	0.14064920429138167	0.2469635627530364	0.24596774193548387
1046	Feb25-FISH2-3L1-rep1-cp190-100x_Position010_9_cmle.ics	40	0	1	1	0.013834347963086722	0.05660377358490565	0.05660377358490565
1047	Feb25-FISH2-3L1-rep1-cp190-100x_Position010_9_cmle.ics	41	0	1	1	0.053031667191832436	0.24468085106382975	0.24731182795698922
1048	Feb25-FISH2-3L1-rep1-cp190-100x_Position010_9_cmle.ics	43	0	1	1	0.19829232080424303	0.6187050359712228	0.6277372262773723
1049	Feb25-FISH2-3L1-rep1-cp190-100x_Position010_9_cmle.ics	45	0	1	1	0.08761753709954924	0.3064516129032258	0.3064516129032258
1050	Feb25-FISH2-3L1-rep1-cp190-100x_Position010_9_cmle.ics	47	0	1	1	0.0	0.0	0.0
1051	Feb25-FISH2-3L1-rep1-cp190-100x_Position010_9_cmle.ics	47	0	2	1	0.0	0.0	0.0
1052	Feb25-FISH2-3L1-rep1-cp190-100x_Position010_9_cmle.ics	49	0	1	1	0.04150304388926017	0.15126050420168066	0.15126050420168066
1053	Feb25-FISH2-3L1-rep1-cp190-100x_Position010_9_cmle.ics	51	0	1	1	0.0	0.0	0.0
1054	Feb25-FISH2-3L1-rep1-cp190-100x_Position010_9_cmle.ics	52	0	1	1	0.02305724660514454	0.196078431372549	0.196078431372549
1055	Feb25-FISH2-3L1-rep1-cp190-100x_Position010_9_cmle.ics	53	0	1	1	0.12681485632829495	0.5288461538461537	0.5288461538461537
1056	Feb25-FISH2-3L1-rep1-cp190-100x_Position010_9_cmle.ics	54	0	1	1	0.0	0.0	0.0
1057	Feb25-FISH2-3L1-rep1-cp190-100x_Position010_9_cmle.ics	54	0	1	2	0.09222898642057815	0.2162162162162162	0.5263157894736842
1058	Feb25-FISH2-3L1-rep1-cp190-100x_Position010_9_cmle.ics	54	0	2	1	0.16140072623601176	0.9333333333333332	0.3825136612021858
1059	Feb25-FISH2-3L1-rep1-cp190-100x_Position010_9_cmle.ics	54	0	2	2	0.0	0.0	0.0
1060	Feb25-FISH2-3L1-rep1-cp190-100x_Position010_9_cmle.ics	55	0	1	1	0.025362971265658993	0.1325301204819277	0.12941176470588237
1061	Feb25-FISH2-3L1-rep1-cp190-100x_Position010_9_cmle.ics	56	0	1	1	0.06225456583389025	0.54	0.27835051546391754
1062	Feb25-FISH2-3L1-rep1-cp190-100x_Position010_9_cmle.ics	56	0	2	1	0.0	0.0	0.0
1063	Feb25-FISH2-3L1-rep1-cp190-100x_Position010_9_cmle.ics	57	0	1	1	0.0	0.0	0.0
1064	Feb25-FISH2-3L1-rep1-cp190-100x_Position010_9_cmle.ics	59	0	1	1	0.03689159456823126	0.1379310344827586	0.1379310344827586
1065	Feb25-FISH2-3L1-rep1-cp190-100x_Position010_9_cmle.ics	60	0	1	1	0.09914616040212151	0.43	0.39814814814814803
1066	Feb25-FISH2-3L1-rep1-cp190-100x_Position010_9_cmle.ics	61	0	1	1	0.0	0.0	0.0
1067	Feb25-FISH2-3L1-rep1-cp190-100x_Position010_9_cmle.ics	62	0	1	1	0.06225456583389025	0.1656441717791411	0.32142857142857145
1068	Feb25-FISH2-3L1-rep1-cp190-100x_Position010_9_cmle.ics	62	0	1	2	0.0	0.0	0.0
1069	Feb25-FISH2-3L1-rep1-cp190-100x_Position010_9_cmle.ics	63	0	1	1	0.07608891379697698	0.34375000000000006	0.3402061855670103
1070	Feb25-FISH2-3L1-rep1-cp190-100x_Position010_9_cmle.ics	66	0	1	1	0.0	0.0	0.0
1071	Feb25-FISH2-3L1-rep1-cp190-100x_Position010_9_cmle.ics	66	0	2	1	0.01844579728411563	0.1379310344827586	0.039408866995073885
1072	Feb25-FISH2-3L1-rep1-cp190-100x_Position010_9_cmle.ics	67	0	1	1	0.0	0.0	0.0
1073	Feb25-FISH2-3L1-rep1-cp190-100x_Position010_9_cmle.ics	67	0	2	1	0.19598659614372857	0.5182926829268292	0.342741935483871
1074	Feb25-FISH2-3L1-rep1-cp190-100x_Position010_9_cmle.ics	68	0	1	1	0.11528623302572269	0.8928571428571427	0.847457627118644
1075	Feb25-FISH2-3L1-rep1-cp190-100x_Position010_9_cmle.ics	69	0	1	1	0.0046114493210289076	0.021276595744680847	0.021276595744680847
1076	Feb25-FISH2-3L1-rep1-cp190-100x_Position010_9_cmle.ics	70	0	1	1	0.07839463845749142	0.5573770491803277	0.2446043165467625
1077	Feb25-FISH2-3L1-rep1-cp190-100x_Position010_9_cmle.ics	70	0	2	1	0.0	0.0	0.0
1078	Feb25-FISH2-3L1-rep1-cp190-100x_Position010_9_cmle.ics	71	0	1	1	0.06225456583389025	0.24545454545454548	0.24545454545454548
1079	Feb25-FISH2-3L1-rep1-cp190-100x_Position010_9_cmle.ics	75	0	1	1	0.10375760972315042	0.36585365853658536	0.3688524590163934
1080	Feb25-FISH2-3L1-rep1-cp190-100x_Position010_9_cmle.ics	76	0	1	1	0.0	0.0	0.0
1081	Feb25-FISH2-3L1-rep1-cp190-100x_Position010_9_cmle.ics	78	0	1	1	0.050725942531317986	0.1929824561403509	0.1964285714285714
1082	Feb25-FISH2-3L1-rep1-cp190-100x_Position010_9_cmle.ics	79	0	1	1	0.0	0.0	0.0
1083	Feb25-FISH2-3L1-rep1-cp190-100x_Position010_9_cmle.ics	80	0	1	1	0.06686601515491916	0.3333333333333333	0.44615384615384607
1084	Feb25-FISH2-3L1-rep1-cp190-100x_Position010_9_cmle.ics	81	0	1	1	0.0	0.0	0.0
1085	Feb25-FISH2-3L1-rep1-cp190-100x_Position010_9_cmle.ics	83	0	1	1	0.0	0.0	0.0
1086	Feb25-FISH2-3L1-rep1-cp190-100x_Position010_9_cmle.ics	84	0	1	1	0.04842021787080353	0.27999999999999997	0.38181818181818183
1087	Feb25-FISH2-3L1-rep1-cp190-100x_Position010_9_cmle.ics	85	0	1	1	0.19598659614372857	0.425	0.4829545454545454
1088	Feb25-FISH2-3L1-rep1-cp190-100x_Position010_9_cmle.ics	85	0	1	2	0.0	0.0	0.0
1089	Feb25-FISH2-3L1-rep1-cp190-100x_Position010_9_cmle.ics	85	0	2	1	0.0	0.0	0.0
1090	Feb25-FISH2-3L1-rep1-cp190-100x_Position010_9_cmle.ics	85	0	2	2	0.0	0.0	0.0
1091	Feb25-FISH2-3L1-rep1-cp190-100x_Position010_9_cmle.ics	86	0	1	1	0.07378318913646252	0.26666666666666666	0.26666666666666666
1092	Feb25-FISH2-3L1-rep1-cp190-100x_Position010_9_cmle.ics	87	0	1	1	0.11759195768623715	0.31677018633540377	0.4285714285714285
1093	Feb25-FISH2-3L1-rep1-cp190-100x_Position010_9_cmle.ics	87	0	1	2	0.0	0.0	0.0
1094	Feb25-FISH2-3L1-rep1-cp190-100x_Position010_9_cmle.ics	88	0	1	1	0.0	0.0	0.0
1095	Feb25-FISH2-3L1-rep1-cp190-100x_Position010_9_cmle.ics	89	0	1	1	0.0	0.0	0.0
1096	Feb25-FISH2-3L1-rep1-cp190-100x_Position010_9_cmle.ics	90	0	1	1	0.10836905904417933	0.39166666666666666	0.39495798319327724
1097	Feb25-FISH2-3L1-rep1-cp190-100x_Position010_9_cmle.ics	91	0	1	1	0.0	0.0	0.0
1098	Feb25-FISH2-3L1-rep1-cp190-100x_Position010_9_cmle.ics	91	0	1	2	0.11989768234675159	0.22807017543859648	0.6117647058823529
1099	Feb25-FISH2-3L1-rep1-cp190-100x_Position010_9_cmle.ics	92	0	1	1	0.03689159456823126	0.07272727272727274	0.06866952789699572
1100	Feb25-FISH2-3L1-rep1-cp190-100x_Position010_9_cmle.ics	93	0	1	1	0.1890694221621852	0.3849765258215962	0.5694444444444444
1101	Feb25-FISH2-3L1-rep1-cp190-100x_Position010_9_cmle.ics	94	0	1	1	0.0	0.0	0.0
1102	Feb25-FISH2-3L1-rep1-cp190-100x_Position010_9_cmle.ics	95	0	1	1	0.05533739185234689	0.43636363636363634	0.3582089552238805
1103	Feb25-FISH2-3L1-rep1-cp190-100x_Position010_9_cmle.ics	95	0	2	1	0.0	0.0	0.0
1104	Feb25-FISH2-3L1-rep1-cp190-100x_Position010_9_cmle.ics	96	0	1	1	0.20751521944630083	0.6428571428571427	0.6382978723404255
1105	Feb25-FISH2-3L1-rep1-cp190-100x_Position010_9_cmle.ics	98	0	1	1	0.03228014524720235	0.1386138613861386	0.13999999999999999
1106	Feb25-FISH2-3L1-rep1-cp190-100x_Position010_9_cmle.ics	100	0	1	1	0.09914616040212151	0.46739130434782605	0.46739130434782605
1107	Feb25-FISH2-3L1-rep1-cp190-100x_Position010_9_cmle.ics	101	0	1	1	0.14756637827292504	0.5714285714285713	0.5765765765765766
1108	Feb25-FISH2-3L1-rep1-cp190-100x_Position010_9_cmle.ics	102	0	1	1	0.08070036311800588	0.26119402985074625	0.25735294117647056
1109	Feb25-FISH2-3L1-rep1-cp190-100x_Position010_9_cmle.ics	106	0	1	1	0.0	0.0	0.0
1110	Feb25-FISH2-3L1-rep1-cp190-100x_Position010_9_cmle.ics	106	0	1	2	0.05533739185234689	0.1212121212121212	0.33802816901408445
1111	Feb25-FISH2-3L1-rep1-cp190-100x_Position010_9_cmle.ics	107	0	1	1	0.5072594253131798	0.7942238267148013	0.7942238267148013
1112	Feb25-FISH2-3L1-rep1-cp190-100x_Position010_9_cmle.ics	108	0	1	1	0.13834347963086724	0.5504587155963303	0.7407407407407408
1113	Feb25-FISH2-3L1-rep1-cp190-100x_Position010_9_cmle.ics	110	0	1	1	0.10836905904417933	0.5164835164835164	0.5053763440860215
1114	Feb25-FISH2-3L1-rep1-cp190-100x_Position010_9_cmle.ics	111	0	1	1	0.0	0.0	0.0
1115	Feb25-FISH2-3L1-rep1-cp190-100x_Position010_9_cmle.ics	112	0	1	1	0.1844579728411563	0.7142857142857142	0.7142857142857142
1116	Feb25-FISH2-3L1-rep1-cp190-100x_Position010_9_cmle.ics	113	0	1	1	0.0	0.0	0.0
1117	Feb25-FISH2-3L1-rep1-cp190-100x_Position011_10_cmle.ics	1	0	1	1	0.0	0.0	0.0
1118	Feb25-FISH2-3L1-rep1-cp190-100x_Position011_10_cmle.ics	2	0	1	1	0.0	0.0	0.0
1119	Feb25-FISH2-3L1-rep1-cp190-100x_Position011_10_cmle.ics	3	0	1	1	0.0	0.0	0.0
1120	Feb25-FISH2-3L1-rep1-cp190-100x_Position011_10_cmle.ics	4	0	1	1	0.04611449321028908	0.10989010989010989	0.1092896174863388
1121	Feb25-FISH2-3L1-rep1-cp190-100x_Position011_10_cmle.ics	5	0	1	1	0.10836905904417933	0.37301587301587297	0.3671875
1122	Feb25-FISH2-3L1-rep1-cp190-100x_Position011_10_cmle.ics	6	0	1	1	0.19598659614372857	0.43814432989690716	0.5985915492957745
1123	Feb25-FISH2-3L1-rep1-cp190-100x_Position011_10_cmle.ics	6	0	1	2	0.0	0.0	0.0
1124	Feb25-FISH2-3L1-rep1-cp190-100x_Position011_10_cmle.ics	6	0	2	1	0.0	0.0	0.0
1125	Feb25-FISH2-3L1-rep1-cp190-100x_Position011_10_cmle.ics	6	0	2	2	0.0	0.0	0.0
1126	Feb25-FISH2-3L1-rep1-cp190-100x_Position011_10_cmle.ics	8	0	1	1	0.013834347963086722	0.10169491525423728	0.10344827586206894
1127	Feb25-FISH2-3L1-rep1-cp190-100x_Position011_10_cmle.ics	10	0	1	1	0.14756637827292504	0.5663716814159292	0.5765765765765766
1128	Feb25-FISH2-3L1-rep1-cp190-100x_Position011_10_cmle.ics	11	0	1	1	0.1590950015754973	0.3898305084745762	0.46308724832214754
1129	Feb25-FISH2-3L1-rep1-cp190-100x_Position011_10_cmle.ics	14	0	1	1	0.1798465235201274	0.7722772277227723	0.7722772277227723
1130	Feb25-FISH2-3L1-rep1-cp190-100x_Position011_10_cmle.ics	15	0	1	1	0.1936808714832141	0.38181818181818183	0.3835616438356164
1131	Feb25-FISH2-3L1-rep1-cp190-100x_Position011_10_cmle.ics	16	0	1	1	0.0	0.0	0.0
1132	Feb25-FISH2-3L1-rep1-cp190-100x_Position011_10_cmle.ics	18	0	1	1	0.0	0.0	0.0
1133	Feb25-FISH2-3L1-rep1-cp190-100x_Position011_10_cmle.ics	20	0	1	1	0.16831790021755513	0.3543689320388349	0.3543689320388349
1134	Feb25-FISH2-3L1-rep1-cp190-100x_Position011_10_cmle.ics	21	0	1	1	0.0	0.0	0.0
1135	Feb25-FISH2-3L1-rep1-cp190-100x_Position011_10_cmle.ics	21	0	2	1	0.0	0.0	0.0
1136	Feb25-FISH2-3L1-rep1-cp190-100x_Position011_10_cmle.ics	23	0	1	1	0.0645602904944047	0.36842105263157887	0.34146341463414626
1137	Feb25-FISH2-3L1-rep1-cp190-100x_Position011_10_cmle.ics	24	0	1	1	0.0	0.0	0.0
1138	Feb25-FISH2-3L1-rep1-cp190-100x_Position011_10_cmle.ics	24	0	1	2	0.0	0.0	0.0
1139	Feb25-FISH2-3L1-rep1-cp190-100x_Position011_10_cmle.ics	24	0	2	1	0.0	0.0	0.0
1140	Feb25-FISH2-3L1-rep1-cp190-100x_Position011_10_cmle.ics	24	0	2	2	0.1706236248780696	0.5068493150684931	0.5401459854014599
1141	Feb25-FISH2-3L1-rep1-cp190-100x_Position011_10_cmle.ics	25	0	1	1	0.027668695926173444	0.1333333333333333	0.14814814814814814
1142	Feb25-FISH2-3L1-rep1-cp190-100x_Position011_10_cmle.ics	27	0	1	1	0.0	0.0	0.0
1143	Feb25-FISH2-3L1-rep1-cp190-100x_Position011_10_cmle.ics	28	0	1	1	0.0	0.0	0.0
1144	Feb25-FISH2-3L1-rep1-cp190-100x_Position011_10_cmle.ics	30	0	1	1	0.03919731922874571	0.20238095238095238	0.18888888888888886
1145	Feb25-FISH2-3L1-rep1-cp190-100x_Position011_10_cmle.ics	31	0	1	1	0.0	0.0	0.0
1146	Feb25-FISH2-3L1-rep1-cp190-100x_Position011_10_cmle.ics	32	0	1	1	0.0	0.0	0.0
1147	Feb25-FISH2-3L1-rep1-cp190-100x_Position011_10_cmle.ics	34	0	1	1	0.11067478370469377	0.6486486486486487	0.6486486486486487
1148	Feb25-FISH2-3L1-rep1-cp190-100x_Position011_10_cmle.ics	36	0	1	1	0.21212666876732975	0.7540983606557377	0.8141592920353982
1149	Feb25-FISH2-3L1-rep1-cp190-100x_Position011_10_cmle.ics	37	0	1	1	0.14295492895189613	0.7126436781609194	0.7209302325581394
1150	Feb25-FISH2-3L1-rep1-cp190-100x_Position011_10_cmle.ics	40	0	1	1	0.0853118124390348	0.35922330097087374	0.35922330097087374
1151	Feb25-FISH2-3L1-rep1-cp190-100x_Position011_10_cmle.ics	42	0	1	1	0.04842021787080353	0.21428571428571425	0.22105263157894733
1152	Feb25-FISH2-3L1-rep1-cp190-100x_Position011_10_cmle.ics	43	0	1	1	0.16370645089652622	0.6454545454545455	0.6339285714285713
1153	Feb25-FISH2-3L1-rep1-cp190-100x_Position011_10_cmle.ics	44	0	1	1	0.013834347963086722	0.12	0.048780487804878044
1154	Feb25-FISH2-3L1-rep1-cp190-100x_Position011_10_cmle.ics	44	0	1	2	0.0	0.0	0.0
1155	Feb25-FISH2-3L1-rep1-cp190-100x_Position011_10_cmle.ics	44	0	2	1	0.0	0.0	0.0
1156	Feb25-FISH2-3L1-rep1-cp190-100x_Position011_10_cmle.ics	44	0	2	2	0.12681485632829495	0.3374233128834355	0.6179775280898876
1157	Feb25-FISH2-3L1-rep1-cp190-100x_Position011_10_cmle.ics	45	0	1	1	0.0	0.0	0.0
1158	Feb25-FISH2-3L1-rep1-cp190-100x_Position011_10_cmle.ics	46	0	1	1	0.11528623302572269	0.5376344086021505	0.5319148936170212
1159	Feb25-FISH2-3L1-rep1-cp190-100x_Position011_10_cmle.ics	47	0	1	1	0.10375760972315042	0.30405405405405406	0.3020134228187919
1160	Feb25-FISH2-3L1-rep1-cp190-100x_Position011_10_cmle.ics	48	0	1	1	0.01152862330257227	0.017730496453900707	0.04385964912280702
1161	Feb25-FISH2-3L1-rep1-cp190-100x_Position011_10_cmle.ics	48	0	1	2	0.0	0.0	0.0
1162	Feb25-FISH2-3L1-rep1-cp190-100x_Position011_10_cmle.ics	48	0	1	3	0.0	0.0	0.0
1163	Feb25-FISH2-3L1-rep1-cp190-100x_Position011_10_cmle.ics	48	0	2	1	0.0	0.0	0.0
1164	Feb25-FISH2-3L1-rep1-cp190-100x_Position011_10_cmle.ics	48	0	2	2	0.2098209441068153	0.38888888888888884	0.33828996282527873
1165	Feb25-FISH2-3L1-rep1-cp190-100x_Position011_10_cmle.ics	48	0	2	3	0.0	0.0	0.0
1166	Feb25-FISH2-3L1-rep1-cp190-100x_Position011_10_cmle.ics	49	0	1	1	0.0	0.0	0.0
1167	Feb25-FISH2-3L1-rep1-cp190-100x_Position011_10_cmle.ics	50	0	1	1	0.19598659614372857	0.685483870967742	0.685483870967742
1168	Feb25-FISH2-3L1-rep1-cp190-100x_Position011_10_cmle.ics	51	0	1	1	0.0	0.0	0.0
1169	Feb25-FISH2-3L1-rep1-cp190-100x_Position011_10_cmle.ics	54	0	1	1	0.1498721029334395	0.65	0.6435643564356436
1170	Feb25-FISH2-3L1-rep1-cp190-100x_Position011_10_cmle.ics	57	0	1	1	0.027668695926173444	0.1290322580645161	0.1290322580645161
1171	Feb25-FISH2-3L1-rep1-cp190-100x_Position011_10_cmle.ics	58	0	1	1	0.16140072623601176	0.6363636363636364	0.6542056074766354
1172	Feb25-FISH2-3L1-rep1-cp190-100x_Position011_10_cmle.ics	59	0	1	1	0.09222898642057815	0.49382716049382713	0.4878048780487804
1173	Feb25-FISH2-3L1-rep1-cp190-100x_Position011_10_cmle.ics	60	0	1	1	0.06917173981543362	0.27522935779816515	0.27272727272727276
1174	Feb25-FISH2-3L1-rep1-cp190-100x_Position011_10_cmle.ics	61	0	1	1	0.0	0.0	0.0
1175	Feb25-FISH2-3L1-rep1-cp190-100x_Position011_10_cmle.ics	62	0	1	1	0.2351839153724743	0.4322033898305085	0.4322033898305085
1176	Feb25-FISH2-3L1-rep1-cp190-100x_Position011_10_cmle.ics	63	0	1	1	0.025362971265658993	0.09482758620689653	0.09482758620689653
1177	Feb25-FISH2-3L1-rep1-cp190-100x_Position011_10_cmle.ics	64	0	1	1	0.0	0.0	0.0
1178	Feb25-FISH2-3L1-rep1-cp190-100x_Position011_10_cmle.ics	64	0	1	2	0.15678927691498284	0.293103448275862	0.53125
1179	Feb25-FISH2-3L1-rep1-cp190-100x_Position011_10_cmle.ics	65	0	1	1	0.13373203030983832	0.6105263157894736	0.6236559139784945
1180	Feb25-FISH2-3L1-rep1-cp190-100x_Position011_10_cmle.ics	67	0	1	1	0.0	0.0	0.0
1181	Feb25-FISH2-3L1-rep1-cp190-100x_Position011_10_cmle.ics	68	0	1	1	0.0	0.0	0.0
1182	Feb25-FISH2-3L1-rep1-cp190-100x_Position011_10_cmle.ics	70	0	1	1	0.0	0.0	0.0
1183	Feb25-FISH2-3L1-rep1-cp190-100x_Position011_10_cmle.ics	71	0	1	1	0.0945347110810926	0.31782945736434104	0.6307692307692306
1184	Feb25-FISH2-3L1-rep1-cp190-100x_Position011_10_cmle.ics	71	0	1	2	0.0	0.0	0.0
1185	Feb25-FISH2-3L1-rep1-cp190-100x_Position011_10_cmle.ics	71	0	2	1	0.0	0.0	0.0
1186	Feb25-FISH2-3L1-rep1-cp190-100x_Position011_10_cmle.ics	71	0	2	2	0.11989768234675159	0.6842105263157894	0.3714285714285714
1187	Feb25-FISH2-3L1-rep1-cp190-100x_Position011_10_cmle.ics	73	0	1	1	0.0	0.0	0.0
1188	Feb25-FISH2-3L1-rep1-cp190-100x_Position011_10_cmle.ics	74	0	1	1	0.19829232080424303	0.5771812080536912	0.5733333333333333
1189	Feb25-FISH2-3L1-rep1-cp190-100x_Position011_10_cmle.ics	76	0	1	1	0.12220340700726605	0.5145631067961164	0.5096153846153846
1190	Feb25-FISH2-3L1-rep1-cp190-100x_Position011_10_cmle.ics	77	0	1	1	0.08070036311800588	0.49295774647887314	0.3333333333333333
1191	Feb25-FISH2-3L1-rep1-cp190-100x_Position011_10_cmle.ics	79	0	1	1	0.20290377012527194	0.6666666666666665	0.6717557251908396
1192	Feb25-FISH2-3L1-rep1-cp190-100x_Position011_10_cmle.ics	80	0	1	1	0.06225456583389025	0.3068181818181818	0.3033707865168539
1193	Feb25-FISH2-3L1-rep1-cp190-100x_Position011_10_cmle.ics	82	0	1	1	0.09684043574160706	0.3559322033898305	0.36521739130434777
1194	Feb25-FISH2-3L1-rep1-cp190-100x_Position011_10_cmle.ics	84	0	1	1	0.11759195768623715	0.5604395604395604	0.5543478260869564
1195	Feb25-FISH2-3L1-rep1-cp190-100x_Position011_10_cmle.ics	85	0	1	1	0.13603775497035278	0.6483516483516483	0.6555555555555556
1196	Feb25-FISH2-3L1-rep1-cp190-100x_Position011_10_cmle.ics	86	0	1	1	0.0	0.0	0.0
1197	Feb25-FISH2-3L1-rep1-cp190-100x_Position011_10_cmle.ics	88	0	1	1	0.0	0.0	0.0
1198	Feb25-FISH2-3L1-rep1-cp190-100x_Position011_10_cmle.ics	91	0	1	1	0.0	0.0	0.0
1199	Feb25-FISH2-3L1-rep1-cp190-100x_Position011_10_cmle.ics	91	0	2	1	0.025362971265658993	0.13580246913580246	0.06111111111111111
1200	Feb25-FISH2-3L1-rep1-cp190-100x_Position011_10_cmle.ics	94	0	1	1	0.03919731922874571	0.07488986784140968	0.08542713567839194
1201	Feb25-FISH2-3L1-rep1-cp190-100x_Position011_10_cmle.ics	95	0	1	1	0.07839463845749142	0.2982456140350877	0.30088495575221236
1202	Feb25-FISH2-3L1-rep1-cp190-100x_Position011_10_cmle.ics	96	0	1	1	0.0	0.0	0.0
1203	Feb25-FISH2-3L1-rep1-cp190-100x_Position011_10_cmle.ics	97	0	1	1	0.0	0.0	0.0
1204	Feb25-FISH2-3L1-rep1-cp190-100x_Position011_10_cmle.ics	99	0	1	1	0.0	0.0	0.0
1205	Feb25-FISH2-3L1-rep1-cp190-100x_Position011_10_cmle.ics	100	0	1	1	0.0	0.0	0.0
1206	Feb25-FISH2-3L1-rep1-cp190-100x_Position011_10_cmle.ics	100	0	1	2	0.07839463845749142	0.28571428571428564	0.49275362318840576
1207	Feb25-FISH2-3L1-rep1-cp190-100x_Position011_10_cmle.ics	100	0	1	3	0.0	0.0	0.0
1208	Feb25-FISH2-3L1-rep1-cp190-100x_Position011_10_cmle.ics	100	0	2	1	0.10836905904417933	0.39166666666666666	0.6266666666666666
1209	Feb25-FISH2-3L1-rep1-cp190-100x_Position011_10_cmle.ics	100	0	2	2	0.0	0.0	0.0
1210	Feb25-FISH2-3L1-rep1-cp190-100x_Position011_10_cmle.ics	100	0	2	3	0.0	0.0	0.0
1211	Feb25-FISH2-3L1-rep1-cp190-100x_Position011_10_cmle.ics	102	0	1	1	0.11298050836520823	0.5326086956521738	0.5384615384615384
1212	Feb25-FISH2-3L1-rep1-cp190-100x_Position011_10_cmle.ics	103	0	1	1	0.029974420586687898	0.13541666666666666	0.15116279069767438
1213	Feb25-FISH2-3L1-rep1-cp190-100x_Position011_10_cmle.ics	104	0	1	1	0.0	0.0	0.0
1214	Feb25-FISH2-3L1-rep1-cp190-100x_Position011_10_cmle.ics	105	0	1	1	0.07147746447594806	0.4133333333333333	0.5344827586206895
1215	Feb25-FISH2-3L1-rep1-cp190-100x_Position011_10_cmle.ics	106	0	1	1	0.13142630564932387	0.7307692307692306	0.9344262295081966
1216	Feb25-FISH2-3L1-rep1-cp190-100x_Position011_10_cmle.ics	107	0	1	1	0.07147746447594806	0.12916666666666665	0.2870370370370369
1217	Feb25-FISH2-3L1-rep1-cp190-100x_Position011_10_cmle.ics	107	0	1	2	0.0	0.0	0.0
1218	Feb25-FISH2-3L1-rep1-cp190-100x_Position011_10_cmle.ics	108	0	1	1	0.0	0.0	0.0
1219	Feb25-FISH2-3L1-rep1-cp190-100x_Position011_10_cmle.ics	109	0	1	1	0.0899232617600637	0.557142857142857	0.5652173913043479
1220	Feb25-FISH2-3L1-rep1-cp190-100x_Position011_10_cmle.ics	110	0	1	1	0.0	0.0	0.0
1221	Feb25-FISH2-3L1-rep1-cp190-100x_Position011_10_cmle.ics	111	0	1	1	0.04150304388926017	0.21686746987951802	0.17307692307692307
1222	Feb25-FISH2-3L1-rep1-cp190-100x_Position011_10_cmle.ics	117	0	1	1	0.06225456583389025	0.33749999999999997	0.34177215189873417
1223	Feb25-FISH2-3L1-rep1-cp190-100x_Position011_10_cmle.ics	118	0	1	1	0.0	0.0	0.0
1224	Feb25-FISH2-3L1-rep1-cp190-100x_Position011_10_cmle.ics	119	0	1	1	0.04150304388926017	0.07692307692307691	0.10650887573964495
1225	Feb25-FISH2-3L1-rep1-cp190-100x_Position011_10_cmle.ics	119	0	1	2	0.0	0.0	0.0
1226	Feb25-FISH2-3L1-rep1-cp190-100x_Position011_10_cmle.ics	120	0	1	1	0.0	0.0	0.0
1227	Feb25-FISH2-3L1-rep1-cp190-100x_Position011_10_cmle.ics	125	0	1	1	0.0	0.0	0.0
1228	Feb25-FISH2-3L1-rep1-cp190-100x_Position011_10_cmle.ics	125	0	2	1	0.07378318913646252	0.17204301075268816	0.1397379912663755
1229	Feb25-FISH2-3L1-rep1-cp190-100x_Position011_10_cmle.ics	126	0	1	1	0.0	0.0	0.0
1230	Feb25-FISH2-3L1-rep1-cp190-100x_Position011_10_cmle.ics	127	0	1	1	0.009222898642057815	0.07272727272727274	0.07272727272727274
1231	Feb25-FISH2-3L1-rep1-cp190-100x_Position011_10_cmle.ics	128	0	1	1	0.20520949478578637	0.8899999999999999	0.8899999999999999
1232	Feb25-FISH2-3L1-rep1-cp190-100x_Position011_10_cmle.ics	130	0	1	1	0.057643116512861345	0.20833333333333331	0.20833333333333331
1233	Feb25-FISH2-3L1-rep1-cp190-100x_Position011_10_cmle.ics	131	0	1	1	0.07147746447594806	0.46969696969696956	0.3039215686274509
1234	Feb25-FISH2-3L1-rep1-cp190-100x_Position011_10_cmle.ics	132	0	1	1	0.013834347963086722	0.11111111111111108	0.10909090909090909
1235	Feb25-FISH2-3L1-rep1-cp190-100x_Position012_11_cmle.ics	1	0	1	1	0.10145188506263597	0.3464566929133858	0.3120567375886525
1236	Feb25-FISH2-3L1-rep1-cp190-100x_Position012_11_cmle.ics	2	0	1	1	0.0	0.0	0.0
1237	Feb25-FISH2-3L1-rep1-cp190-100x_Position012_11_cmle.ics	3	0	1	1	0.0	0.0	0.0
1238	Feb25-FISH2-3L1-rep1-cp190-100x_Position012_11_cmle.ics	4	0	1	1	0.0	0.0	0.0
1239	Feb25-FISH2-3L1-rep1-cp190-100x_Position012_11_cmle.ics	5	0	1	1	0.13834347963086724	0.6122448979591837	0.6060606060606061
1240	Feb25-FISH2-3L1-rep1-cp190-100x_Position012_11_cmle.ics	6	0	1	1	0.1590950015754973	0.28630705394190864	0.33823529411764697
1241	Feb25-FISH2-3L1-rep1-cp190-100x_Position012_11_cmle.ics	7	0	1	1	0.0899232617600637	0.29323308270676685	0.5270270270270271
1242	Feb25-FISH2-3L1-rep1-cp190-100x_Position012_11_cmle.ics	7	0	1	2	0.0	0.0	0.0
1243	Feb25-FISH2-3L1-rep1-cp190-100x_Position012_11_cmle.ics	8	0	1	1	0.07608891379697698	0.24999999999999994	0.24999999999999994
1244	Feb25-FISH2-3L1-rep1-cp190-100x_Position012_11_cmle.ics	9	0	1	1	0.009222898642057815	0.07407407407407406	0.07407407407407406
1245	Feb25-FISH2-3L1-rep1-cp190-100x_Position012_11_cmle.ics	10	0	1	1	0.0	0.0	0.0
1246	Feb25-FISH2-3L1-rep1-cp190-100x_Position012_11_cmle.ics	11	0	1	1	0.15217782759395396	0.6055045871559633	0.6000000000000001
1247	Feb25-FISH2-3L1-rep1-cp190-100x_Position012_11_cmle.ics	13	0	1	1	0.0	0.0	0.0
1248	Feb25-FISH2-3L1-rep1-cp190-100x_Position012_11_cmle.ics	14	0	1	1	0.0	0.0	0.0
1249	Feb25-FISH2-3L1-rep1-cp190-100x_Position012_11_cmle.ics	14	0	2	1	0.09222898642057815	0.588235294117647	0.2941176470588235
1250	Feb25-FISH2-3L1-rep1-cp190-100x_Position012_11_cmle.ics	16	0	1	1	0.2766869592617345	0.5687203791469194	0.4528301886792453
1251	Feb25-FISH2-3L1-rep1-cp190-100x_Position012_11_cmle.ics	19	0	1	1	0.14295492895189613	0.5391304347826086	0.5391304347826086
1252	Feb25-FISH2-3L1-rep1-cp190-100x_Position012_11_cmle.ics	20	0	1	1	0.26746406061967665	0.8721804511278194	0.8787878787878786
1253	Feb25-FISH2-3L1-rep1-cp190-100x_Position012_11_cmle.ics	21	0	1	1	0.0	0.0	0.0
1254	Feb25-FISH2-3L1-rep1-cp190-100x_Position012_11_cmle.ics	22	0	1	1	0.24671253867504656	0.575268817204301	0.47136563876651977
1255	Feb25-FISH2-3L1-rep1-cp190-100x_Position012_11_cmle.ics	22	0	2	1	0.0	0.0	0.0
1256	Feb25-FISH2-3L1-rep1-cp190-100x_Position012_11_cmle.ics	23	0	1	1	0.0	0.0	0.0
1257	Feb25-FISH2-3L1-rep1-cp190-100x_Position012_11_cmle.ics	24	0	1	1	0.11989768234675159	0.3795620437956204	0.3795620437956204
1258	Feb25-FISH2-3L1-rep1-cp190-100x_Position012_11_cmle.ics	26	0	1	1	0.0	0.0	0.0
1259	Feb25-FISH2-3L1-rep1-cp190-100x_Position012_11_cmle.ics	27	0	1	1	0.1245091316677805	0.43902439024390244	0.4462809917355371
1260	Feb25-FISH2-3L1-rep1-cp190-100x_Position012_11_cmle.ics	29	0	1	1	0.0	0.0	0.0
1261	Feb25-FISH2-3L1-rep1-cp190-100x_Position012_11_cmle.ics	30	0	1	1	0.0	0.0	0.0
1262	Feb25-FISH2-3L1-rep1-cp190-100x_Position012_11_cmle.ics	31	0	1	1	0.1706236248780696	0.6915887850467288	0.7115384615384616
1263	Feb25-FISH2-3L1-rep1-cp190-100x_Position012_11_cmle.ics	32	0	1	1	0.10145188506263597	0.4	0.3963963963963964
1264	Feb25-FISH2-3L1-rep1-cp190-100x_Position012_11_cmle.ics	33	0	1	1	0.20290377012527194	0.6821705426356589	0.6821705426356589
1265	Feb25-FISH2-3L1-rep1-cp190-100x_Position012_11_cmle.ics	34	0	1	1	0.0645602904944047	0.24999999999999994	0.5283018867924527
1266	Feb25-FISH2-3L1-rep1-cp190-100x_Position012_11_cmle.ics	34	0	1	2	0.0	0.0	0.0
1267	Feb25-FISH2-3L1-rep1-cp190-100x_Position012_11_cmle.ics	34	0	2	1	0.0	0.0	0.0
1268	Feb25-FISH2-3L1-rep1-cp190-100x_Position012_11_cmle.ics	34	0	2	2	0.10375760972315042	0.8181818181818182	0.39473684210526316
1269	Feb25-FISH2-3L1-rep1-cp190-100x_Position012_11_cmle.ics	35	0	1	1	0.0645602904944047	0.26415094339622636	0.26666666666666666
1270	Feb25-FISH2-3L1-rep1-cp190-100x_Position012_11_cmle.ics	36	0	1	1	0.11528623302572269	0.37037037037037035	0.37037037037037035
1271	Feb25-FISH2-3L1-rep1-cp190-100x_Position012_11_cmle.ics	37	0	1	1	0.0	0.0	0.0
1272	Feb25-FISH2-3L1-rep1-cp190-100x_Position012_11_cmle.ics	39	0	1	1	0.04842021787080353	0.25925925925925924	0.25925925925925924
1273	Feb25-FISH2-3L1-rep1-cp190-100x_Position012_11_cmle.ics	40	0	1	1	0.08070036311800588	0.31249999999999994	0.30973451327433627
1274	Feb25-FISH2-3L1-rep1-cp190-100x_Position012_11_cmle.ics	41	0	1	1	0.0945347110810926	0.33606557377049173	0.3253968253968253
1275	Feb25-FISH2-3L1-rep1-cp190-100x_Position012_11_cmle.ics	42	0	1	1	0.013834347963086722	0.057142857142857134	0.10344827586206894
1276	Feb25-FISH2-3L1-rep1-cp190-100x_Position012_11_cmle.ics	44	0	1	1	0.16140072623601176	0.7777777777777777	0.4794520547945204
1277	Feb25-FISH2-3L1-rep1-cp190-100x_Position012_11_cmle.ics	45	0	1	1	0.1936808714832141	0.6666666666666665	0.6719999999999999
1278	Feb25-FISH2-3L1-rep1-cp190-100x_Position012_11_cmle.ics	46	0	1	1	0.10375760972315042	0.5172413793103448	0.5232558139534883
1279	Feb25-FISH2-3L1-rep1-cp190-100x_Position012_11_cmle.ics	47	0	1	1	0.0	0.0	0.0
1280	Feb25-FISH2-3L1-rep1-cp190-100x_Position012_11_cmle.ics	47	0	2	1	0.0046114493210289076	0.035714285714285705	0.03125
1281	Feb25-FISH2-3L1-rep1-cp190-100x_Position012_11_cmle.ics	48	0	1	1	0.16831790021755513	0.7087378640776698	0.7156862745098038
1282	Feb25-FISH2-3L1-rep1-cp190-100x_Position012_11_cmle.ics	51	0	1	1	0.009222898642057815	0.02439024390243902	0.057142857142857134
1283	Feb25-FISH2-3L1-rep1-cp190-100x_Position012_11_cmle.ics	51	0	1	2	0.0	0.0	0.0
1284	Feb25-FISH2-3L1-rep1-cp190-100x_Position012_11_cmle.ics	52	0	1	1	0.10145188506263597	0.40740740740740733	0.3893805309734513
1285	Feb25-FISH2-3L1-rep1-cp190-100x_Position012_11_cmle.ics	54	0	1	1	0.050725942531317986	0.18965517241379307	0.188034188034188
1286	Feb25-FISH2-3L1-rep1-cp190-100x_Position012_11_cmle.ics	56	0	1	1	0.07608891379697698	0.3793103448275862	0.27731092436974786
1287	Feb25-FISH2-3L1-rep1-cp190-100x_Position012_11_cmle.ics	58	0	1	1	0.20520949478578637	0.7235772357723577	0.7235772357723577
1288	Feb25-FISH2-3L1-rep1-cp190-100x_Position012_11_cmle.ics	60	0	1	1	0.10375760972315042	0.28301886792452824	0.32142857142857134
1289	Feb25-FISH2-3L1-rep1-cp190-100x_Position012_11_cmle.ics	60	0	1	2	0.0	0.0	0.0
1290	Feb25-FISH2-3L1-rep1-cp190-100x_Position012_11_cmle.ics	60	0	2	1	0.0	0.0	0.0
1291	Feb25-FISH2-3L1-rep1-cp190-100x_Position012_11_cmle.ics	60	0	2	2	0.10145188506263597	0.3859649122807018	0.32592592592592595
1292	Feb25-FISH2-3L1-rep1-cp190-100x_Position012_11_cmle.ics	61	0	1	1	0.0	0.0	0.0
1293	Feb25-FISH2-3L1-rep1-cp190-100x_Position012_11_cmle.ics	63	0	1	1	0.2098209441068153	0.619047619047619	0.6232876712328765
1294	Feb25-FISH2-3L1-rep1-cp190-100x_Position012_11_cmle.ics	64	0	1	1	0.0	0.0	0.0
1295	Feb25-FISH2-3L1-rep1-cp190-100x_Position012_11_cmle.ics	65	0	1	1	0.0	0.0	0.0
1296	Feb25-FISH2-3L1-rep1-cp190-100x_Position012_11_cmle.ics	65	0	1	2	0.0	0.0	0.0
1297	Feb25-FISH2-3L1-rep1-cp190-100x_Position012_11_cmle.ics	65	0	2	1	0.0	0.0	0.0
1298	Feb25-FISH2-3L1-rep1-cp190-100x_Position012_11_cmle.ics	65	0	2	2	0.01152862330257227	0.06172839506172839	0.07352941176470587
1299	Feb25-FISH2-3L1-rep1-cp190-100x_Position012_11_cmle.ics	66	0	1	1	0.0	0.0	0.0
1300	Feb25-FISH2-3L1-rep1-cp190-100x_Position012_11_cmle.ics	67	0	1	1	0.020751521944630084	0.11392405063291139	0.08256880733944955
1301	Feb25-FISH2-3L1-rep1-cp190-100x_Position012_11_cmle.ics	68	0	1	1	0.04611449321028908	0.2898550724637681	0.2857142857142857
1302	Feb25-FISH2-3L1-rep1-cp190-100x_Position012_11_cmle.ics	69	0	1	1	0.006917173981543361	0.025862068965517234	0.026086956521739126
1303	Feb25-FISH2-3L1-rep1-cp190-100x_Position012_11_cmle.ics	70	0	1	1	0.0	0.0	0.0
1304	Feb25-FISH2-3L1-rep1-cp190-100x_Position012_11_cmle.ics	70	0	1	2	0.020751521944630084	0.07317073170731707	0.13432835820895522
1305	Feb25-FISH2-3L1-rep1-cp190-100x_Position012_11_cmle.ics	71	0	1	1	0.0	0.0	0.0
1306	Feb25-FISH2-3L1-rep1-cp190-100x_Position012_11_cmle.ics	72	0	1	1	0.0645602904944047	0.21052631578947364	0.21212121212121207
1307	Feb25-FISH2-3L1-rep1-cp190-100x_Position012_11_cmle.ics	74	0	1	1	0.050725942531317986	0.1692307692307692	0.1679389312977099
1308	Feb25-FISH2-3L1-rep1-cp190-100x_Position012_11_cmle.ics	76	0	1	1	0.07378318913646252	0.33333333333333337	0.32989690721649484
1309	Feb25-FISH2-3L1-rep1-cp190-100x_Position012_11_cmle.ics	77	0	1	1	0.0	0.0	0.0
1310	Feb25-FISH2-3L1-rep1-cp190-100x_Position012_11_cmle.ics	78	0	1	1	0.0	0.0	0.0
1311	Feb25-FISH2-3L1-rep1-cp190-100x_Position012_11_cmle.ics	78	0	1	2	0.0	0.0	0.0
1312	Feb25-FISH2-3L1-rep1-cp190-100x_Position012_11_cmle.ics	79	0	1	1	0.0	0.0	0.0
1313	Feb25-FISH2-3L1-rep1-cp190-100x_Position012_11_cmle.ics	81	0	1	1	0.0046114493210289076	0.03508771929824561	0.03333333333333333
1314	Feb25-FISH2-3L1-rep1-cp190-100x_Position012_11_cmle.ics	82	0	1	1	0.2144323934278442	0.7265625	0.7265625
1315	Feb25-FISH2-3L1-rep1-cp190-100x_Position012_11_cmle.ics	84	0	1	1	0.050725942531317986	0.3384615384615384	0.33333333333333326
1316	Feb25-FISH2-3L1-rep1-cp190-100x_Position012_11_cmle.ics	85	0	1	1	0.23287819071195984	0.8632478632478632	0.8559322033898304
1317	Feb25-FISH2-3L1-rep1-cp190-100x_Position012_11_cmle.ics	86	0	1	1	0.2144323934278442	0.738095238095238	0.6283783783783784
1318	Feb25-FISH2-3L1-rep1-cp190-100x_Position012_11_cmle.ics	87	0	1	1	0.0	0.0	0.0
1319	Feb25-FISH2-3L1-rep1-cp190-100x_Position012_11_cmle.ics	89	0	1	1	0.0	0.0	0.0
1320	Feb25-FISH2-3L1-rep1-cp190-100x_Position012_11_cmle.ics	89	0	1	2	0.016140072623601176	0.09589041095890409	0.0693069306930693
1321	Feb25-FISH2-3L1-rep1-cp190-100x_Position012_11_cmle.ics	89	0	2	1	0.17523507419909848	0.44444444444444436	0.5352112676056336
1322	Feb25-FISH2-3L1-rep1-cp190-100x_Position012_11_cmle.ics	89	0	2	2	0.0	0.0	0.0
1323	Feb25-FISH2-3L1-rep1-cp190-100x_Position012_11_cmle.ics	91	0	1	1	0.15217782759395396	0.6000000000000001	0.5945945945945946
1324	Feb25-FISH2-3L1-rep1-cp190-100x_Position012_11_cmle.ics	92	0	1	1	0.027668695926173444	0.09999999999999999	0.09917355371900824
1325	Feb25-FISH2-3L1-rep1-cp190-100x_Position012_11_cmle.ics	95	0	1	1	0.08070036311800588	0.2991452991452991	0.2671755725190839
1326	Feb25-FISH2-3L1-rep1-cp190-100x_Position012_11_cmle.ics	96	0	1	1	0.0	0.0	0.0
1327	Feb25-FISH2-3L1-rep1-cp190-100x_Position012_11_cmle.ics	97	0	1	1	0.0	0.0	0.0
1328	Feb25-FISH2-3L1-rep1-cp190-100x_Position012_11_cmle.ics	100	0	1	1	0.01844579728411563	0.08163265306122448	0.08080808080808081
1329	Feb25-FISH2-3L1-rep1-cp190-100x_Position012_11_cmle.ics	102	0	1	1	0.029974420586687898	0.15116279069767438	0.18055555555555555
1330	Feb25-FISH2-3L1-rep1-cp190-100x_Position012_11_cmle.ics	103	0	1	1	0.0853118124390348	0.36633663366336633	0.36633663366336633
1331	Feb25-FISH2-3L1-rep1-cp190-100x_Position012_11_cmle.ics	104	0	1	1	0.057643116512861345	0.24752475247524752	0.24752475247524752
1332	Feb25-FISH2-3L1-rep1-cp190-100x_Position012_11_cmle.ics	105	0	1	1	0.0	0.0	0.0
1333	Feb25-FISH2-3L1-rep1-cp190-100x_Position012_11_cmle.ics	106	0	1	1	0.03919731922874571	0.2179487179487179	0.11111111111111109
1334	Feb25-FISH2-3L1-rep1-cp190-100x_Position012_11_cmle.ics	107	0	1	1	0.07378318913646252	0.26016260162601623	0.2831858407079646
1335	Feb25-FISH2-3L1-rep1-cp190-100x_Position012_11_cmle.ics	108	0	1	1	0.0	0.0	0.0
1336	Feb25-FISH2-3L1-rep1-cp190-100x_Position012_11_cmle.ics	109	0	1	1	0.13373203030983832	0.4027777777777778	0.40559440559440557
1337	Feb25-FISH2-3L1-rep1-cp190-100x_Position012_11_cmle.ics	111	0	1	1	0.04380876854977462	0.15447154471544713	0.15447154471544713
1338	Feb25-FISH2-3L1-rep1-cp190-100x_Position012_11_cmle.ics	112	0	1	1	0.12681485632829495	0.6470588235294117	0.4135338345864661
1339	Feb25-FISH2-3L1-rep1-cp190-100x_Position012_11_cmle.ics	113	0	1	1	0.13834347963086724	0.7407407407407408	0.7407407407407408
1340	Feb25-FISH2-3L1-rep1-cp190-100x_Position012_11_cmle.ics	114	0	1	1	0.10375760972315042	0.34090909090909083	0.8181818181818182
1341	Feb25-FISH2-3L1-rep1-cp190-100x_Position012_11_cmle.ics	115	0	1	1	0.1706236248780696	0.7047619047619047	0.7047619047619047
1342	Feb25-FISH2-3L1-rep1-cp190-100x_Position012_11_cmle.ics	116	0	1	1	0.3043556551879079	0.676923076923077	0.5432098765432098
1343	Feb25-FISH2-3L1-rep1-cp190-100x_Position012_11_cmle.ics	116	0	2	1	0.0	0.0	0.0
1344	Feb25-FISH2-3L1-rep1-cp190-100x_Position013_12_cmle.ics	1	0	1	1	0.0	0.0	0.0
1345	Feb25-FISH2-3L1-rep1-cp190-100x_Position013_12_cmle.ics	3	0	1	1	0.0	0.0	0.0
1346	Feb25-FISH2-3L1-rep1-cp190-100x_Position013_12_cmle.ics	4	0	1	1	0.23287819071195984	0.6433121019108281	0.6516129032258065
1347	Feb25-FISH2-3L1-rep1-cp190-100x_Position013_12_cmle.ics	5	0	1	1	0.0	0.0	0.0
1348	Feb25-FISH2-3L1-rep1-cp190-100x_Position013_12_cmle.ics	6	0	1	1	0.06225456583389025	0.18620689655172412	0.1875
1349	Feb25-FISH2-3L1-rep1-cp190-100x_Position013_12_cmle.ics	7	0	1	1	0.0	0.0	0.0
1350	Feb25-FISH2-3L1-rep1-cp190-100x_Position013_12_cmle.ics	8	0	1	1	0.13142630564932387	0.4285714285714285	0.7215189873417721
1351	Feb25-FISH2-3L1-rep1-cp190-100x_Position013_12_cmle.ics	8	0	1	2	0.0	0.0	0.0
1352	Feb25-FISH2-3L1-rep1-cp190-100x_Position013_12_cmle.ics	9	0	1	1	0.0	0.0	0.0
1353	Feb25-FISH2-3L1-rep1-cp190-100x_Position013_12_cmle.ics	9	0	1	2	0.04380876854977462	0.1652173913043478	0.3275862068965516
1354	Feb25-FISH2-3L1-rep1-cp190-100x_Position013_12_cmle.ics	12	0	1	1	0.03689159456823126	0.12598425196850394	0.12598425196850394
1355	Feb25-FISH2-3L1-rep1-cp190-100x_Position013_12_cmle.ics	13	0	1	1	0.2605468866381333	0.6243093922651934	0.6384180790960452
1356	Feb25-FISH2-3L1-rep1-cp190-100x_Position013_12_cmle.ics	14	0	1	1	0.01152862330257227	0.0704225352112676	0.07142857142857142
1357	Feb25-FISH2-3L1-rep1-cp190-100x_Position013_12_cmle.ics	16	0	1	1	0.0	0.0	0.0
1358	Feb25-FISH2-3L1-rep1-cp190-100x_Position013_12_cmle.ics	16	0	1	2	0.0	0.0	0.0
1359	Feb25-FISH2-3L1-rep1-cp190-100x_Position013_12_cmle.ics	16	0	2	1	0.0	0.0	0.0
1360	Feb25-FISH2-3L1-rep1-cp190-100x_Position013_12_cmle.ics	16	0	2	2	0.0	0.0	0.0
1361	Feb25-FISH2-3L1-rep1-cp190-100x_Position013_12_cmle.ics	17	0	1	1	0.0023057246605144538	0.010869565217391302	0.010526315789473682
1362	Feb25-FISH2-3L1-rep1-cp190-100x_Position013_12_cmle.ics	20	0	1	1	0.04842021787080353	0.21428571428571425	0.21212121212121213
1363	Feb25-FISH2-3L1-rep1-cp190-100x_Position013_12_cmle.ics	23	0	1	1	0.2144323934278442	0.6241610738255032	0.62
1364	Feb25-FISH2-3L1-rep1-cp190-100x_Position013_12_cmle.ics	24	0	1	1	0.0	0.0	0.0
1365	Feb25-FISH2-3L1-rep1-cp190-100x_Position013_12_cmle.ics	25	0	1	1	0.0	0.0	0.0
1366	Feb25-FISH2-3L1-rep1-cp190-100x_Position013_12_cmle.ics	28	0	1	1	0.050725942531317986	0.4230769230769231	0.4230769230769231
1367	Feb25-FISH2-3L1-rep1-cp190-100x_Position013_12_cmle.ics	29	0	1	1	0.12220340700726605	0.3581081081081081	0.3581081081081081
1368	Feb25-FISH2-3L1-rep1-cp190-100x_Position013_12_cmle.ics	30	0	1	1	0.0	0.0	0.0
1369	Feb25-FISH2-3L1-rep1-cp190-100x_Position013_12_cmle.ics	30	0	1	2	0.12220340700726605	0.30459770114942525	0.5824175824175823
1370	Feb25-FISH2-3L1-rep1-cp190-100x_Position013_12_cmle.ics	30	0	2	1	0.17754079885961294	0.7196261682242989	0.40740740740740733
1371	Feb25-FISH2-3L1-rep1-cp190-100x_Position013_12_cmle.ics	30	0	2	2	0.0	0.0	0.0
1372	Feb25-FISH2-3L1-rep1-cp190-100x_Position013_12_cmle.ics	31	0	1	1	0.447310584139804	0.7519379844961239	0.6445182724252491
1373	Feb25-FISH2-3L1-rep1-cp190-100x_Position013_12_cmle.ics	32	0	1	1	0.08070036311800588	0.3271028037383177	0.3977272727272727
1374	Feb25-FISH2-3L1-rep1-cp190-100x_Position013_12_cmle.ics	33	0	1	1	0.34585869907716804	0.5660377358490565	0.5703422053231939
1375	Feb25-FISH2-3L1-rep1-cp190-100x_Position013_12_cmle.ics	34	0	1	1	0.08761753709954924	0.3220338983050847	0.3220338983050847
1376	Feb25-FISH2-3L1-rep1-cp190-100x_Position013_12_cmle.ics	35	0	1	1	0.03458586990771681	0.12605042016806722	0.12396694214876032
1377	Feb25-FISH2-3L1-rep1-cp190-100x_Position013_12_cmle.ics	36	0	1	1	0.1844579728411563	0.4907975460122699	0.31620553359683795
1378	Feb25-FISH2-3L1-rep1-cp190-100x_Position013_12_cmle.ics	36	0	2	1	0.0	0.0	0.0
1379	Feb25-FISH2-3L1-rep1-cp190-100x_Position013_12_cmle.ics	37	0	1	1	0.0	0.0	0.0
1380	Feb25-FISH2-3L1-rep1-cp190-100x_Position013_12_cmle.ics	38	0	1	1	0.0	0.0	0.0
1381	Feb25-FISH2-3L1-rep1-cp190-100x_Position013_12_cmle.ics	39	0	1	1	0.16831790021755513	0.5615384615384614	0.5658914728682171
1382	Feb25-FISH2-3L1-rep1-cp190-100x_Position013_12_cmle.ics	40	0	1	1	0.0	0.0	0.0
1383	Feb25-FISH2-3L1-rep1-cp190-100x_Position013_12_cmle.ics	41	0	1	1	0.0	0.0	0.0
1384	Feb25-FISH2-3L1-rep1-cp190-100x_Position013_12_cmle.ics	42	0	1	1	0.07378318913646252	0.2461538461538461	0.24806201550387594
1385	Feb25-FISH2-3L1-rep1-cp190-100x_Position013_12_cmle.ics	43	0	1	1	0.0	0.0	0.0
1386	Feb25-FISH2-3L1-rep1-cp190-100x_Position013_12_cmle.ics	44	0	1	1	0.06686601515491916	0.453125	0.44615384615384607
1387	Feb25-FISH2-3L1-rep1-cp190-100x_Position013_12_cmle.ics	45	0	1	1	0.0	0.0	0.0
1388	Feb25-FISH2-3L1-rep1-cp190-100x_Position013_12_cmle.ics	46	0	1	1	0.07147746447594806	0.20945945945945946	0.20805369127516773
1389	Feb25-FISH2-3L1-rep1-cp190-100x_Position013_12_cmle.ics	47	0	1	1	0.07839463845749142	0.26771653543307083	0.265625
1390	Feb25-FISH2-3L1-rep1-cp190-100x_Position013_12_cmle.ics	49	0	1	1	0.11528623302572269	0.3333333333333333	0.3333333333333333
1391	Feb25-FISH2-3L1-rep1-cp190-100x_Position013_12_cmle.ics	50	0	1	1	0.057643116512861345	0.39682539682539675	0.40322580645161293
1392	Feb25-FISH2-3L1-rep1-cp190-100x_Position013_12_cmle.ics	51	0	1	1	0.19829232080424303	0.5771812080536912	0.5771812080536912
1393	Feb25-FISH2-3L1-rep1-cp190-100x_Position013_12_cmle.ics	52	0	1	1	0.1291205809888094	0.495575221238938	0.495575221238938
1394	Feb25-FISH2-3L1-rep1-cp190-100x_Position013_12_cmle.ics	53	0	1	1	0.0	0.0	0.0
1395	Feb25-FISH2-3L1-rep1-cp190-100x_Position013_12_cmle.ics	54	0	1	1	0.13142630564932387	0.28643216080402006	0.3031914893617021
1396	Feb25-FISH2-3L1-rep1-cp190-100x_Position013_12_cmle.ics	54	0	1	2	0.0	0.0	0.0
1397	Feb25-FISH2-3L1-rep1-cp190-100x_Position013_12_cmle.ics	54	0	2	1	0.0	0.0	0.0
1398	Feb25-FISH2-3L1-rep1-cp190-100x_Position013_12_cmle.ics	54	0	2	2	0.009222898642057815	0.06349206349206349	0.05555555555555555
1399	Feb25-FISH2-3L1-rep1-cp190-100x_Position013_12_cmle.ics	55	0	1	1	0.0	0.0	0.0
1400	Feb25-FISH2-3L1-rep1-cp190-100x_Position013_12_cmle.ics	57	0	1	1	0.0	0.0	0.0
1401	Feb25-FISH2-3L1-rep1-cp190-100x_Position013_12_cmle.ics	57	0	2	1	0.31127282916945126	0.9310344827586206	0.4299363057324841
1402	Feb25-FISH2-3L1-rep1-cp190-100x_Position013_12_cmle.ics	59	0	1	1	0.07147746447594806	0.3131313131313131	0.31632653061224486
1403	Feb25-FISH2-3L1-rep1-cp190-100x_Position013_12_cmle.ics	60	0	1	1	0.025362971265658993	0.08270676691729323	0.08270676691729323
1404	Feb25-FISH2-3L1-rep1-cp190-100x_Position013_12_cmle.ics	61	0	1	1	0.0	0.0	0.0
1405	Feb25-FISH2-3L1-rep1-cp190-100x_Position013_12_cmle.ics	61	0	1	2	0.07839463845749142	0.2635658914728682	0.32380952380952377
1406	Feb25-FISH2-3L1-rep1-cp190-100x_Position013_12_cmle.ics	61	0	2	1	0.0	0.0	0.0
1407	Feb25-FISH2-3L1-rep1-cp190-100x_Position013_12_cmle.ics	61	0	2	2	0.0	0.0	0.0
1408	Feb25-FISH2-3L1-rep1-cp190-100x_Position013_12_cmle.ics	63	0	1	1	0.2098209441068153	0.6319444444444444	0.6275862068965516
1409	Feb25-FISH2-3L1-rep1-cp190-100x_Position013_12_cmle.ics	64	0	1	1	0.050725942531317986	0.17054263565891473	0.17054263565891473
1410	Feb25-FISH2-3L1-rep1-cp190-100x_Position013_12_cmle.ics	66	0	1	1	0.17754079885961294	0.5202702702702703	0.5167785234899328
1411	Feb25-FISH2-3L1-rep1-cp190-100x_Position013_12_cmle.ics	70	0	1	1	0.0	0.0	0.0
1412	Feb25-FISH2-3L1-rep1-cp190-100x_Position013_12_cmle.ics	71	0	1	1	0.23748964003298875	0.6280487804878048	0.5722222222222222
1413	Feb25-FISH2-3L1-rep1-cp190-100x_Position013_12_cmle.ics	72	0	1	1	0.13603775497035278	0.37341772151898733	0.37341772151898733
1414	Feb25-FISH2-3L1-rep1-cp190-100x_Position013_12_cmle.ics	73	0	1	1	0.0	0.0	0.0
1415	Feb25-FISH2-3L1-rep1-cp190-100x_Position013_12_cmle.ics	74	0	1	1	0.0	0.0	0.0
1416	Feb25-FISH2-3L1-rep1-cp190-100x_Position013_12_cmle.ics	76	0	1	1	0.13834347963086724	0.2510460251046025	0.4054054054054055
1417	Feb25-FISH2-3L1-rep1-cp190-100x_Position013_12_cmle.ics	76	0	1	2	0.0	0.0	0.0
1418	Feb25-FISH2-3L1-rep1-cp190-100x_Position013_12_cmle.ics	77	0	1	1	0.0	0.0	0.0
1419	Feb25-FISH2-3L1-rep1-cp190-100x_Position013_12_cmle.ics	79	0	1	1	0.0	0.0	0.0
1420	Feb25-FISH2-3L1-rep1-cp190-100x_Position013_12_cmle.ics	79	0	1	2	0.0	0.0	0.0
1421	Feb25-FISH2-3L1-rep1-cp190-100x_Position013_12_cmle.ics	80	0	1	1	0.13373203030983832	0.5178571428571428	0.5178571428571428
1422	Feb25-FISH2-3L1-rep1-cp190-100x_Position013_12_cmle.ics	83	0	1	1	0.07608891379697698	0.4177215189873418	0.4074074074074074
1423	Feb25-FISH2-3L1-rep1-cp190-100x_Position013_12_cmle.ics	88	0	1	1	0.08070036311800588	0.3271028037383177	0.3271028037383177
1424	Feb25-FISH2-3L1-rep1-cp190-100x_Position013_12_cmle.ics	89	0	1	1	0.0	0.0	0.0
1425	Feb25-FISH2-3L1-rep1-cp190-100x_Position013_12_cmle.ics	90	0	1	1	0.15217782759395396	0.237410071942446	0.23913043478260873
1426	Feb25-FISH2-3L1-rep1-cp190-100x_Position013_12_cmle.ics	91	0	1	1	0.2351839153724743	0.6845637583892616	0.6799999999999999
1427	Feb25-FISH2-3L1-rep1-cp190-100x_Position013_12_cmle.ics	93	0	1	1	0.0	0.0	0.0
1428	Feb25-FISH2-3L1-rep1-cp190-100x_Position013_12_cmle.ics	94	0	1	1	0.223655292069902	0.673611111111111	0.6689655172413792
1429	Feb25-FISH2-3L1-rep1-cp190-100x_Position013_12_cmle.ics	95	0	1	1	0.0	0.0	0.0
1430	Feb25-FISH2-3L1-rep1-cp190-100x_Position013_12_cmle.ics	96	0	1	1	0.03458586990771681	0.15789473684210525	0.15463917525773196
1431	Feb25-FISH2-3L1-rep1-cp190-100x_Position013_12_cmle.ics	97	0	1	1	0.0	0.0	0.0
1432	Feb25-FISH2-3L1-rep1-cp190-100x_Position013_12_cmle.ics	97	0	2	1	0.14295492895189613	0.484375	0.5254237288135593
1433	Feb25-FISH2-3L1-rep1-cp190-100x_Position013_12_cmle.ics	98	0	1	1	0.016140072623601176	0.06666666666666667	0.06603773584905659
1434	Feb25-FISH2-3L1-rep1-cp190-100x_Position013_12_cmle.ics	100	0	1	1	0.14064920429138167	0.42957746478873227	0.42957746478873227
1435	Feb25-FISH2-3L1-rep1-cp190-100x_Position013_12_cmle.ics	102	0	1	1	0.23057246605144538	0.7936507936507935	0.7999999999999999
1436	Feb25-FISH2-3L1-rep1-cp190-100x_Position013_12_cmle.ics	103	0	1	1	0.15448355225446841	0.40606060606060607	0.4085365853658536
1437	Feb25-FISH2-3L1-rep1-cp190-100x_Position013_12_cmle.ics	105	0	1	1	0.11067478370469377	0.7384615384615383	0.3356643356643356
1438	Feb25-FISH2-3L1-rep1-cp190-100x_Position013_12_cmle.ics	105	0	2	1	0.0	0.0	0.0
1439	Feb25-FISH2-3L1-rep1-cp190-100x_Position013_12_cmle.ics	106	0	1	1	0.223655292069902	0.6643835616438355	0.673611111111111
1440	Feb25-FISH2-3L1-rep1-cp190-100x_Position013_12_cmle.ics	107	0	1	1	0.0	0.0	0.0
1441	Feb25-FISH2-3L1-rep1-cp190-100x_Position013_12_cmle.ics	109	0	1	1	0.0	0.0	0.0
1442	Feb25-FISH2-3L1-rep1-cp190-100x_Position013_12_cmle.ics	109	0	1	2	0.21212666876732975	0.5348837209302325	0.6666666666666667
1443	Feb25-FISH2-3L1-rep1-cp190-100x_Position013_12_cmle.ics	111	0	1	1	0.0	0.0	0.0
1444	Feb25-FISH2-3L1-rep1-cp190-100x_Position013_12_cmle.ics	113	0	1	1	0.06225456583389025	0.2327586206896551	0.25471698113207547
1445	Feb25-FISH2-3L1-rep1-cp190-100x_Position013_12_cmle.ics	114	0	1	1	0.0	0.0	0.0
1446	Feb25-FISH2-3L1-rep1-cp190-100x_Position013_12_cmle.ics	115	0	1	1	0.11298050836520823	0.40163934426229503	0.4374999999999999
1447	Feb25-FISH2-3L1-rep1-cp190-100x_Position013_12_cmle.ics	116	0	1	1	0.12681485632829495	0.3374233128834355	0.3395061728395061
1448	Feb25-FISH2-3L1-rep1-cp190-100x_Position013_12_cmle.ics	118	0	1	1	0.03458586990771681	0.12096774193548389	0.12295081967213115
1449	Feb25-FISH2-3L1-rep1-cp190-100x_Position013_12_cmle.ics	119	0	1	1	0.0	0.0	0.0
1450	Feb25-FISH2-3L1-rep1-cp190-100x_Position013_12_cmle.ics	120	0	1	1	0.26515833595916216	0.7666666666666665	0.7666666666666665
1451	Feb25-FISH2-3L1-rep1-cp190-100x_Position013_12_cmle.ics	122	0	1	1	0.10606333438366487	0.3172413793103448	0.3194444444444444
1452	Feb25-FISH2-3L1-rep1-cp190-100x_Position013_12_cmle.ics	123	0	1	1	0.0	0.0	0.0
1453	Feb25-FISH2-3L1-rep1-cp190-100x_Position013_12_cmle.ics	123	0	2	1	0.0	0.0	0.0
1454	Feb25-FISH2-3L1-rep1-cp190-100x_Position013_12_cmle.ics	124	0	1	1	0.050725942531317986	0.188034188034188	0.188034188034188
1455	Feb25-FISH2-3L1-rep1-cp190-100x_Position013_12_cmle.ics	129	0	1	1	0.04150304388926017	0.13043478260869565	0.13043478260869565
1456	Feb25-FISH2-3L1-rep1-cp190-100x_Position014_13_cmle.ics	1	0	1	1	0.33663580043511027	0.7684210526315789	0.7604166666666667
1457	Feb25-FISH2-3L1-rep1-cp190-100x_Position014_13_cmle.ics	2	0	1	1	0.0	0.0	0.0
1458	Feb25-FISH2-3L1-rep1-cp190-100x_Position014_13_cmle.ics	5	0	1	1	0.020751521944630084	0.10588235294117647	0.072
1459	Feb25-FISH2-3L1-rep1-cp190-100x_Position014_13_cmle.ics	8	0	1	1	0.0	0.0	0.0
1460	Feb25-FISH2-3L1-rep1-cp190-100x_Position014_13_cmle.ics	10	0	1	1	0.0	0.0	0.0
1461	Feb25-FISH2-3L1-rep1-cp190-100x_Position014_13_cmle.ics	12	0	1	1	0.14526065361241058	0.5624999999999999	0.5575221238938053
1462	Feb25-FISH2-3L1-rep1-cp190-100x_Position014_13_cmle.ics	13	0	1	1	0.057643116512861345	0.25773195876288657	0.2551020408163265
1463	Feb25-FISH2-3L1-rep1-cp190-100x_Position014_13_cmle.ics	15	0	1	1	0.0	0.0	0.0
1464	Feb25-FISH2-3L1-rep1-cp190-100x_Position014_13_cmle.ics	17	0	1	1	0.0046114493210289076	0.01694915254237288	0.01694915254237288
1465	Feb25-FISH2-3L1-rep1-cp190-100x_Position014_13_cmle.ics	18	0	1	1	0.22826674139093092	0.8761061946902654	0.8839285714285713
1466	Feb25-FISH2-3L1-rep1-cp190-100x_Position014_13_cmle.ics	19	0	1	1	0.0	0.0	0.0
1467	Feb25-FISH2-3L1-rep1-cp190-100x_Position014_13_cmle.ics	20	0	1	1	0.0	0.0	0.0
1468	Feb25-FISH2-3L1-rep1-cp190-100x_Position014_13_cmle.ics	21	0	1	1	0.04611449321028908	0.2857142857142857	0.2898550724637681
1469	Feb25-FISH2-3L1-rep1-cp190-100x_Position014_13_cmle.ics	22	0	1	1	0.057643116512861345	0.31645569620253167	0.31645569620253167
1470	Feb25-FISH2-3L1-rep1-cp190-100x_Position014_13_cmle.ics	23	0	1	1	0.07147746447594806	0.596153846153846	0.596153846153846
1471	Feb25-FISH2-3L1-rep1-cp190-100x_Position014_13_cmle.ics	25	0	1	1	0.07378318913646252	0.41558441558441556	0.4102564102564102
1472	Feb25-FISH2-3L1-rep1-cp190-100x_Position014_13_cmle.ics	26	0	1	1	0.18215224818064185	0.36574074074074064	0.36405529953917043
1473	Feb25-FISH2-3L1-rep1-cp190-100x_Position014_13_cmle.ics	27	0	1	1	0.0023057246605144538	0.008	0.014925373134328358
1474	Feb25-FISH2-3L1-rep1-cp190-100x_Position014_13_cmle.ics	31	0	1	1	0.0	0.0	0.0
1475	Feb25-FISH2-3L1-rep1-cp190-100x_Position014_13_cmle.ics	33	0	1	1	0.05533739185234689	0.30379746835443033	0.30769230769230765
1476	Feb25-FISH2-3L1-rep1-cp190-100x_Position014_13_cmle.ics	34	0	1	1	0.0	0.0	0.0
1477	Feb25-FISH2-3L1-rep1-cp190-100x_Position014_13_cmle.ics	36	0	1	1	0.0	0.0	0.0
1478	Feb25-FISH2-3L1-rep1-cp190-100x_Position014_13_cmle.ics	37	0	1	1	0.09222898642057815	0.47058823529411764	0.392156862745098
1479	Feb25-FISH2-3L1-rep1-cp190-100x_Position014_13_cmle.ics	39	0	1	1	0.03458586990771681	0.07009345794392523	0.08333333333333333
1480	Feb25-FISH2-3L1-rep1-cp190-100x_Position014_13_cmle.ics	41	0	1	1	0.12681485632829495	0.4741379310344826	0.4782608695652173
1481	Feb25-FISH2-3L1-rep1-cp190-100x_Position014_13_cmle.ics	42	0	1	1	0.03458586990771681	0.1785714285714286	0.1785714285714286
1482	Feb25-FISH2-3L1-rep1-cp190-100x_Position014_13_cmle.ics	43	0	1	1	0.03458586990771681	0.2884615384615385	0.2884615384615385
1483	Feb25-FISH2-3L1-rep1-cp190-100x_Position014_13_cmle.ics	45	0	1	1	0.15678927691498284	0.581196581196581	0.581196581196581
1484	Feb25-FISH2-3L1-rep1-cp190-100x_Position014_13_cmle.ics	46	0	1	1	0.020751521944630084	0.05389221556886228	0.052941176470588235
1485	Feb25-FISH2-3L1-rep1-cp190-100x_Position014_13_cmle.ics	47	0	1	1	0.0	0.0	0.0
1486	Feb25-FISH2-3L1-rep1-cp190-100x_Position014_13_cmle.ics	49	0	1	1	0.04611449321028908	0.2222222222222222	0.21739130434782608
1487	Feb25-FISH2-3L1-rep1-cp190-100x_Position014_13_cmle.ics	50	0	1	1	0.0	0.0	0.0
1488	Feb25-FISH2-3L1-rep1-cp190-100x_Position014_13_cmle.ics	52	0	1	1	0.09222898642057815	0.8	0.16877637130801687
1489	Feb25-FISH2-3L1-rep1-cp190-100x_Position014_13_cmle.ics	52	0	2	1	0.0	0.0	0.0
1490	Feb25-FISH2-3L1-rep1-cp190-100x_Position014_13_cmle.ics	53	0	1	1	0.06917173981543362	0.35294117647058826	0.32608695652173914
1491	Feb25-FISH2-3L1-rep1-cp190-100x_Position014_13_cmle.ics	54	0	1	1	0.0046114493210289076	0.03846153846153846	0.03773584905660377
1492	Feb25-FISH2-3L1-rep1-cp190-100x_Position014_13_cmle.ics	56	0	1	1	0.0	0.0	0.0
1493	Feb25-FISH2-3L1-rep1-cp190-100x_Position014_13_cmle.ics	57	0	1	1	0.05533739185234689	0.1463414634146341	0.14723926380368096
1494	Feb25-FISH2-3L1-rep1-cp190-100x_Position014_13_cmle.ics	58	0	1	1	0.0	0.0	0.0
1495	Feb25-FISH2-3L1-rep1-cp190-100x_Position014_13_cmle.ics	61	0	1	1	0.0	0.0	0.0
1496	Feb25-FISH2-3L1-rep1-cp190-100x_Position014_13_cmle.ics	62	0	1	1	0.03458586990771681	0.18292682926829265	0.18072289156626503
1497	Feb25-FISH2-3L1-rep1-cp190-100x_Position014_13_cmle.ics	63	0	1	1	0.0	0.0	0.0
1498	Feb25-FISH2-3L1-rep1-cp190-100x_Position014_13_cmle.ics	64	0	1	1	0.057643116512861345	0.21008403361344535	0.1838235294117647
1499	Feb25-FISH2-3L1-rep1-cp190-100x_Position014_13_cmle.ics	66	0	1	1	0.06917173981543362	0.4054054054054055	0.5172413793103448
1500	Feb25-FISH2-3L1-rep1-cp190-100x_Position014_13_cmle.ics	67	0	1	1	0.0	0.0	0.0
1501	Feb25-FISH2-3L1-rep1-cp190-100x_Position014_13_cmle.ics	67	0	2	1	0.07608891379697698	0.5322580645161291	0.2727272727272727
1502	Feb25-FISH2-3L1-rep1-cp190-100x_Position014_13_cmle.ics	68	0	1	1	0.0	0.0	0.0
1503	Feb25-FISH2-3L1-rep1-cp190-100x_Position014_13_cmle.ics	69	0	1	1	0.0	0.0	0.0
1504	Feb25-FISH2-3L1-rep1-cp190-100x_Position014_13_cmle.ics	70	0	1	1	0.0899232617600637	0.37499999999999994	0.37499999999999994
1505	Feb25-FISH2-3L1-rep1-cp190-100x_Position014_13_cmle.ics	74	0	1	1	0.03228014524720235	0.2545454545454546	0.24561403508771928
1506	Feb25-FISH2-3L1-rep1-cp190-100x_Position014_13_cmle.ics	76	0	1	1	0.11989768234675159	0.5473684210526315	0.5416666666666666
1507	Feb25-FISH2-3L1-rep1-cp190-100x_Position014_13_cmle.ics	77	0	1	1	0.0	0.0	0.0
1508	Feb25-FISH2-3L1-rep1-cp190-100x_Position014_13_cmle.ics	79	0	1	1	0.03458586990771681	0.18072289156626503	0.16853932584269662
1509	Feb25-FISH2-3L1-rep1-cp190-100x_Position014_13_cmle.ics	80	0	1	1	0.13142630564932387	0.695121951219512	0.6867469879518071
1510	Feb25-FISH2-3L1-rep1-cp190-100x_Position014_13_cmle.ics	81	0	1	1	0.0	0.0	0.0
1511	Feb25-FISH2-3L1-rep1-cp190-100x_Position014_13_cmle.ics	82	0	1	1	0.01152862330257227	0.06578947368421052	0.050505050505050504
1512	Feb25-FISH2-3L1-rep1-cp190-100x_Position014_13_cmle.ics	83	0	1	1	0.0	0.0	0.0
1513	Feb25-FISH2-3L1-rep1-cp190-100x_Position014_13_cmle.ics	87	0	1	1	0.06917173981543362	0.3157894736842105	0.3191489361702127
1514	Feb25-FISH2-3L1-rep1-cp190-100x_Position014_13_cmle.ics	89	0	1	1	0.11989768234675159	0.52	0.52
1515	Feb25-FISH2-3L1-rep1-cp190-100x_Position014_13_cmle.ics	91	0	1	1	0.0	0.0	0.0
1516	Feb25-FISH2-3L1-rep1-cp190-100x_Position014_13_cmle.ics	92	0	1	1	0.013834347963086722	0.07058823529411765	0.0697674418604651
1517	Feb25-FISH2-3L1-rep1-cp190-100x_Position014_13_cmle.ics	92	0	1	2	0.0	0.0	0.0
1518	Feb25-FISH2-3L1-rep1-cp190-100x_Position014_13_cmle.ics	92	0	2	1	0.0	0.0	0.0
1519	Feb25-FISH2-3L1-rep1-cp190-100x_Position014_13_cmle.ics	92	0	2	2	0.12681485632829495	0.5789473684210525	0.5789473684210525
1520	Feb25-FISH2-3L1-rep1-cp190-100x_Position014_13_cmle.ics	95	0	1	1	0.10375760972315042	0.5921052631578947	0.7142857142857142
1521	Feb25-FISH2-3L1-rep1-cp190-100x_Position014_13_cmle.ics	95	0	1	2	0.0	0.0	0.0
1522	Feb25-FISH2-3L1-rep1-cp190-100x_Position014_13_cmle.ics	96	0	1	1	0.07378318913646252	0.3018867924528302	0.3018867924528302
1523	Feb25-FISH2-3L1-rep1-cp190-100x_Position014_13_cmle.ics	97	0	1	1	0.0	0.0	0.0
1524	Feb25-FISH2-3L1-rep1-cp190-100x_Position014_13_cmle.ics	98	0	1	1	0.0	0.0	0.0
1525	Feb25-FISH2-3L1-rep1-cp190-100x_Position014_13_cmle.ics	99	0	1	1	0.09222898642057815	0.4	0.392156862745098
1526	Feb25-FISH2-3L1-rep1-cp190-100x_Position014_13_cmle.ics	100	0	1	1	0.10375760972315042	0.4891304347826086	0.4891304347826086
1527	Feb25-FISH2-3L1-rep1-cp190-100x_Position014_13_cmle.ics	102	0	1	1	0.0	0.0	0.0
1528	Feb25-FISH2-3L1-rep1-cp190-100x_Position014_13_cmle.ics	103	0	1	1	0.0	0.0	0.0
1529	Feb25-FISH2-3L1-rep1-cp190-100x_Position014_13_cmle.ics	105	0	1	1	0.17754079885961294	0.43749999999999994	0.4325842696629213
1530	Feb25-FISH2-3L1-rep1-cp190-100x_Position014_13_cmle.ics	106	0	1	1	0.08300608777852034	0.29508196721311475	0.29752066115702475
1531	Feb25-FISH2-3L1-rep1-cp190-100x_Position014_13_cmle.ics	107	0	1	1	0.0	0.0	0.0
1532	Feb25-FISH2-3L1-rep1-cp190-100x_Position014_13_cmle.ics	109	0	1	1	0.0	0.0	0.0
1533	Feb25-FISH2-3L1-rep1-cp190-100x_Position014_13_cmle.ics	110	0	1	1	0.15217782759395396	0.4177215189873418	0.423076923076923
1534	Feb25-FISH2-3L1-rep1-cp190-100x_Position014_13_cmle.ics	111	0	1	1	0.10606333438366487	0.5542168674698794	0.5542168674698794
1535	Feb25-FISH2-3L1-rep1-cp190-100x_Position014_13_cmle.ics	113	0	1	1	0.10836905904417933	0.40170940170940167	0.3507462686567164
1536	Feb25-FISH2-3L1-rep1-cp190-100x_Position014_13_cmle.ics	114	0	1	1	0.11528623302572269	0.5050505050505051	0.510204081632653
1537	Feb25-FISH2-3L1-rep1-cp190-100x_Position014_13_cmle.ics	115	0	1	1	0.13373203030983832	0.6170212765957446	0.6304347826086956
1538	Feb25-FISH2-3L1-rep1-cp190-100x_Position014_13_cmle.ics	116	0	1	1	0.0	0.0	0.0
1539	Feb25-FISH2-3L1-rep1-cp190-100x_Position014_13_cmle.ics	117	0	1	1	0.19137514682269965	0.912087912087912	0.912087912087912
1540	Feb25-FISH2-3L1-rep1-cp190-100x_Position014_13_cmle.ics	118	0	1	1	0.0	0.0	0.0
1541	Feb25-FISH2-3L1-rep1-cp190-100x_Position014_13_cmle.ics	118	0	1	2	0.0645602904944047	0.2916666666666667	0.19580419580419578
1542	Feb25-FISH2-3L1-rep1-cp190-100x_Position014_13_cmle.ics	118	0	2	1	0.0	0.0	0.0
1543	Feb25-FISH2-3L1-rep1-cp190-100x_Position014_13_cmle.ics	118	0	2	2	0.0	0.0	0.0
1544	Feb25-FISH2-3L1-rep1-cp190-100x_Position014_13_cmle.ics	119	0	1	1	0.10606333438366487	0.8363636363636364	0.4693877551020408
1545	Feb25-FISH2-3L1-rep1-cp190-100x_Position014_13_cmle.ics	120	0	1	1	0.09914616040212151	0.34959349593495936	0.3467741935483871
1546	Feb25-FISH2-3L1-rep1-cp190-100x_Position014_13_cmle.ics	122	0	1	1	0.04842021787080353	0.2837837837837838	0.30434782608695654
1547	Feb25-FISH2-3L1-rep1-cp190-100x_Position014_13_cmle.ics	124	0	1	1	0.20751521944630083	0.5263157894736842	0.5263157894736842
1548	Feb25-FISH2-3L1-rep1-cp190-100x_Position014_13_cmle.ics	125	0	1	1	0.11989768234675159	0.3421052631578947	0.3421052631578947
1549	Feb25-FISH2-3L1-rep1-cp190-100x_Position014_13_cmle.ics	126	0	1	1	0.14756637827292504	0.3742690058479532	0.3742690058479532
1550	Feb25-FISH2-3L1-rep1-cp190-100x_Position014_13_cmle.ics	131	0	1	1	0.025362971265658993	0.11827956989247311	0.11827956989247311
1551	Feb25-FISH2-3L1-rep1-cp190-100x_Position014_13_cmle.ics	133	0	1	1	0.0	0.0	0.0
1552	Feb25-FISH2-3L1-rep1-cp190-100x_Position015_14_cmle.ics	1	0	1	1	0.0	0.0	0.0
1553	Feb25-FISH2-3L1-rep1-cp190-100x_Position015_14_cmle.ics	2	0	1	1	0.0	0.0	0.0
1554	Feb25-FISH2-3L1-rep1-cp190-100x_Position015_14_cmle.ics	3	0	1	1	0.0853118124390348	0.35238095238095235	0.35922330097087374
1555	Feb25-FISH2-3L1-rep1-cp190-100x_Position015_14_cmle.ics	4	0	1	1	0.0	0.0	0.0
1556	Feb25-FISH2-3L1-rep1-cp190-100x_Position015_14_cmle.ics	5	0	1	1	0.0	0.0	0.0
1557	Feb25-FISH2-3L1-rep1-cp190-100x_Position015_14_cmle.ics	5	0	2	1	0.07147746447594806	0.596153846153846	0.2818181818181818
1558	Feb25-FISH2-3L1-rep1-cp190-100x_Position015_14_cmle.ics	6	0	1	1	0.0	0.0	0.0
1559	Feb25-FISH2-3L1-rep1-cp190-100x_Position015_14_cmle.ics	6	0	1	2	0.0	0.0	0.0
1560	Feb25-FISH2-3L1-rep1-cp190-100x_Position015_14_cmle.ics	6	0	2	1	0.23057246605144538	0.6993006993006993	0.5076142131979695
1561	Feb25-FISH2-3L1-rep1-cp190-100x_Position015_14_cmle.ics	6	0	2	2	0.0	0.0	0.0
1562	Feb25-FISH2-3L1-rep1-cp190-100x_Position015_14_cmle.ics	7	0	1	1	0.0	0.0	0.0
1563	Feb25-FISH2-3L1-rep1-cp190-100x_Position015_14_cmle.ics	9	0	1	1	0.1936808714832141	0.9130434782608694	0.4941176470588235
1564	Feb25-FISH2-3L1-rep1-cp190-100x_Position015_14_cmle.ics	9	0	2	1	0.0	0.0	0.0
1565	Feb25-FISH2-3L1-rep1-cp190-100x_Position015_14_cmle.ics	10	0	1	1	0.059948841173375796	0.26804123711340205	0.2708333333333333
1566	Feb25-FISH2-3L1-rep1-cp190-100x_Position015_14_cmle.ics	11	0	1	1	0.053031667191832436	0.1742424242424242	0.1742424242424242
1567	Feb25-FISH2-3L1-rep1-cp190-100x_Position015_14_cmle.ics	12	0	1	1	0.15678927691498284	0.8717948717948716	0.7816091954022988
1568	Feb25-FISH2-3L1-rep1-cp190-100x_Position015_14_cmle.ics	13	0	1	1	0.07147746447594806	0.3009708737864077	0.4558823529411764
1569	Feb25-FISH2-3L1-rep1-cp190-100x_Position015_14_cmle.ics	13	0	1	2	0.0	0.0	0.0
1570	Feb25-FISH2-3L1-rep1-cp190-100x_Position015_14_cmle.ics	17	0	1	1	0.0	0.0	0.0
1571	Feb25-FISH2-3L1-rep1-cp190-100x_Position015_14_cmle.ics	19	0	1	1	0.1706236248780696	0.556390977443609	0.556390977443609
1572	Feb25-FISH2-3L1-rep1-cp190-100x_Position015_14_cmle.ics	20	0	1	1	0.0	0.0	0.0
1573	Feb25-FISH2-3L1-rep1-cp190-100x_Position015_14_cmle.ics	22	0	1	1	0.0	0.0	0.0
1574	Feb25-FISH2-3L1-rep1-cp190-100x_Position015_14_cmle.ics	23	0	1	1	0.0	0.0	0.0
1575	Feb25-FISH2-3L1-rep1-cp190-100x_Position015_14_cmle.ics	23	0	1	2	0.09222898642057815	0.24844720496894412	0.6451612903225807
1576	Feb25-FISH2-3L1-rep1-cp190-100x_Position015_14_cmle.ics	23	0	2	1	0.0	0.0	0.0
1577	Feb25-FISH2-3L1-rep1-cp190-100x_Position015_14_cmle.ics	23	0	2	2	0.0	0.0	0.0
1578	Feb25-FISH2-3L1-rep1-cp190-100x_Position015_14_cmle.ics	25	0	1	1	0.04842021787080353	0.13548387096774192	0.13636363636363635
1579	Feb25-FISH2-3L1-rep1-cp190-100x_Position015_14_cmle.ics	26	0	1	1	0.03458586990771681	0.13513513513513514	0.13513513513513514
1580	Feb25-FISH2-3L1-rep1-cp190-100x_Position015_14_cmle.ics	28	0	1	1	0.029974420586687898	0.13265306122448978	0.13265306122448978
1581	Feb25-FISH2-3L1-rep1-cp190-100x_Position015_14_cmle.ics	29	0	1	1	0.0	0.0	0.0
1582	Feb25-FISH2-3L1-rep1-cp190-100x_Position015_14_cmle.ics	29	0	1	2	0.11067478370469377	0.39999999999999997	0.96
1583	Feb25-FISH2-3L1-rep1-cp190-100x_Position015_14_cmle.ics	30	0	1	1	0.0	0.0	0.0
1584	Feb25-FISH2-3L1-rep1-cp190-100x_Position015_14_cmle.ics	31	0	1	1	0.14295492895189613	0.6138613861386139	0.6078431372549018
1585	Feb25-FISH2-3L1-rep1-cp190-100x_Position015_14_cmle.ics	32	0	1	1	0.0	0.0	0.0
1586	Feb25-FISH2-3L1-rep1-cp190-100x_Position015_14_cmle.ics	33	0	1	1	0.08300608777852034	0.3157894736842105	0.19565217391304346
1587	Feb25-FISH2-3L1-rep1-cp190-100x_Position015_14_cmle.ics	33	0	2	1	0.0	0.0	0.0
1588	Feb25-FISH2-3L1-rep1-cp190-100x_Position015_14_cmle.ics	34	0	1	1	0.0	0.0	0.0
1589	Feb25-FISH2-3L1-rep1-cp190-100x_Position015_14_cmle.ics	36	0	1	1	0.29052130722482117	0.5478260869565217	0.45985401459854014
1590	Feb25-FISH2-3L1-rep1-cp190-100x_Position015_14_cmle.ics	37	0	1	1	0.1890694221621852	0.7387387387387386	0.7522935779816513
1591	Feb25-FISH2-3L1-rep1-cp190-100x_Position015_14_cmle.ics	38	0	1	1	0.03228014524720235	0.1296296296296296	0.1272727272727273
1592	Feb25-FISH2-3L1-rep1-cp190-100x_Position015_14_cmle.ics	40	0	1	1	0.0	0.0	0.0
1593	Feb25-FISH2-3L1-rep1-cp190-100x_Position015_14_cmle.ics	41	0	1	1	0.41272471423208723	0.7306122448979592	0.7306122448979592
1594	Feb25-FISH2-3L1-rep1-cp190-100x_Position015_14_cmle.ics	42	0	1	1	0.025362971265658993	0.125	0.12643678160919541
1595	Feb25-FISH2-3L1-rep1-cp190-100x_Position015_14_cmle.ics	43	0	1	1	0.04842021787080353	0.22826086956521735	0.2333333333333333
1596	Feb25-FISH2-3L1-rep1-cp190-100x_Position015_14_cmle.ics	44	0	1	1	0.13834347963086724	0.5504587155963303	0.5405405405405406
1597	Feb25-FISH2-3L1-rep1-cp190-100x_Position015_14_cmle.ics	45	0	1	1	0.020751521944630084	0.08823529411764705	0.08571428571428572
1598	Feb25-FISH2-3L1-rep1-cp190-100x_Position015_14_cmle.ics	46	0	1	1	0.15678927691498284	0.5762711864406779	0.5714285714285713
1599	Feb25-FISH2-3L1-rep1-cp190-100x_Position015_14_cmle.ics	47	0	1	1	0.0	0.0	0.0
1600	Feb25-FISH2-3L1-rep1-cp190-100x_Position015_14_cmle.ics	48	0	1	1	0.10375760972315042	0.4205607476635513	0.4205607476635513
1601	Feb25-FISH2-3L1-rep1-cp190-100x_Position015_14_cmle.ics	49	0	1	1	0.11298050836520823	0.569767441860465	0.569767441860465
1602	Feb25-FISH2-3L1-rep1-cp190-100x_Position015_14_cmle.ics	50	0	1	1	0.20059804546475749	0.6850393700787402	0.6850393700787402
1603	Feb25-FISH2-3L1-rep1-cp190-100x_Position015_14_cmle.ics	51	0	1	1	0.0046114493210289076	0.031746031746031744	0.031746031746031744
1604	Feb25-FISH2-3L1-rep1-cp190-100x_Position015_14_cmle.ics	53	0	1	1	0.1498721029334395	0.6701030927835051	0.6701030927835051
1605	Feb25-FISH2-3L1-rep1-cp190-100x_Position015_14_cmle.ics	54	0	1	1	0.0	0.0	0.0
1606	Feb25-FISH2-3L1-rep1-cp190-100x_Position015_14_cmle.ics	55	0	1	1	0.050725942531317986	0.22448979591836735	0.2018348623853211
1607	Feb25-FISH2-3L1-rep1-cp190-100x_Position015_14_cmle.ics	56	0	1	1	0.14064920429138167	0.6559139784946235	0.6489361702127658
1608	Feb25-FISH2-3L1-rep1-cp190-100x_Position015_14_cmle.ics	57	0	1	1	0.15448355225446841	0.5726495726495726	0.5726495726495726
1609	Feb25-FISH2-3L1-rep1-cp190-100x_Position015_14_cmle.ics	58	0	1	1	0.0	0.0	0.0
1610	Feb25-FISH2-3L1-rep1-cp190-100x_Position015_14_cmle.ics	61	0	1	1	0.21212666876732975	0.7244094488188976	0.736
1611	Feb25-FISH2-3L1-rep1-cp190-100x_Position015_14_cmle.ics	62	0	1	1	0.06917173981543362	0.2857142857142857	0.2884615384615385
1612	Feb25-FISH2-3L1-rep1-cp190-100x_Position015_14_cmle.ics	64	0	1	1	0.0	0.0	0.0
1613	Feb25-FISH2-3L1-rep1-cp190-100x_Position015_14_cmle.ics	66	0	1	1	0.0	0.0	0.0
1614	Feb25-FISH2-3L1-rep1-cp190-100x_Position015_14_cmle.ics	66	0	1	2	0.06917173981543362	0.14851485148514854	0.32608695652173914
1615	Feb25-FISH2-3L1-rep1-cp190-100x_Position015_14_cmle.ics	68	0	1	1	0.06225456583389025	0.39705882352941174	0.40298507462686567
1616	Feb25-FISH2-3L1-rep1-cp190-100x_Position015_14_cmle.ics	69	0	1	1	0.06686601515491916	0.31868131868131866	0.31868131868131866
1617	Feb25-FISH2-3L1-rep1-cp190-100x_Position015_14_cmle.ics	70	0	1	1	0.11528623302572269	0.47619047619047616	0.38167938931297707
1618	Feb25-FISH2-3L1-rep1-cp190-100x_Position015_14_cmle.ics	71	0	1	1	0.0899232617600637	0.39	0.38613861386138615
1619	Feb25-FISH2-3L1-rep1-cp190-100x_Position015_14_cmle.ics	73	0	1	1	0.0	0.0	0.0
1620	Feb25-FISH2-3L1-rep1-cp190-100x_Position015_14_cmle.ics	74	0	1	1	0.07378318913646252	0.256	0.25806451612903225
1621	Feb25-FISH2-3L1-rep1-cp190-100x_Position015_14_cmle.ics	75	0	1	1	0.01844579728411563	0.03703703703703703	0.04999999999999999
1622	Feb25-FISH2-3L1-rep1-cp190-100x_Position015_14_cmle.ics	76	0	1	1	0.0	0.0	0.0
1623	Feb25-FISH2-3L1-rep1-cp190-100x_Position015_14_cmle.ics	77	0	1	1	0.0	0.0	0.0
1624	Feb25-FISH2-3L1-rep1-cp190-100x_Position015_14_cmle.ics	78	0	1	1	0.20520949478578637	0.6312056737588652	0.6312056737588652
1625	Feb25-FISH2-3L1-rep1-cp190-100x_Position015_14_cmle.ics	79	0	1	1	0.06225456583389025	0.23076923076923073	0.23076923076923073
1626	Feb25-FISH2-3L1-rep1-cp190-100x_Position015_14_cmle.ics	80	0	1	1	0.0	0.0	0.0
1627	Feb25-FISH2-3L1-rep1-cp190-100x_Position015_14_cmle.ics	81	0	1	1	0.07147746447594806	0.1462264150943396	0.14691943127962084
1628	Feb25-FISH2-3L1-rep1-cp190-100x_Position015_14_cmle.ics	84	0	1	1	0.0	0.0	0.0
1629	Feb25-FISH2-3L1-rep1-cp190-100x_Position015_14_cmle.ics	85	0	1	1	0.02305724660514454	0.13333333333333333	0.09523809523809523
1630	Feb25-FISH2-3L1-rep1-cp190-100x_Position015_14_cmle.ics	86	0	1	1	0.06917173981543362	0.2459016393442623	0.24390243902439027
1631	Feb25-FISH2-3L1-rep1-cp190-100x_Position015_14_cmle.ics	87	0	1	1	0.0645602904944047	0.22950819672131145	0.22222222222222218
1632	Feb25-FISH2-3L1-rep1-cp190-100x_Position015_14_cmle.ics	88	0	1	1	0.053031667191832436	0.10267857142857141	0.10313901345291479
1633	Feb25-FISH2-3L1-rep1-cp190-100x_Position015_14_cmle.ics	89	0	1	1	0.0023057246605144538	0.005235602094240837	0.005649717514124293
1634	Feb25-FISH2-3L1-rep1-cp190-100x_Position015_14_cmle.ics	90	0	1	1	0.0	0.0	0.0
1635	Feb25-FISH2-3L1-rep1-cp190-100x_Position015_14_cmle.ics	91	0	1	1	0.472673555405463	0.762081784386617	0.7564575645756457
1636	Feb25-FISH2-3L1-rep1-cp190-100x_Position015_14_cmle.ics	92	0	1	1	0.06225456583389025	0.2647058823529411	0.2647058823529411
1637	Feb25-FISH2-3L1-rep1-cp190-100x_Position015_14_cmle.ics	93	0	1	1	0.0	0.0	0.0
1638	Feb25-FISH2-3L1-rep1-cp190-100x_Position015_14_cmle.ics	94	0	1	1	0.0	0.0	0.0
1639	Feb25-FISH2-3L1-rep1-cp190-100x_Position015_14_cmle.ics	95	0	1	1	0.0	0.0	0.0
1640	Feb25-FISH2-3L1-rep1-cp190-100x_Position015_14_cmle.ics	96	0	1	1	0.07378318913646252	0.42105263157894735	0.42105263157894735
1641	Feb25-FISH2-3L1-rep1-cp190-100x_Position015_14_cmle.ics	98	0	1	1	0.053031667191832436	0.2110091743119266	0.22115384615384615
1642	Feb25-FISH2-3L1-rep1-cp190-100x_Position015_14_cmle.ics	98	0	1	2	0.0	0.0	0.0
1643	Feb25-FISH2-3L1-rep1-cp190-100x_Position015_14_cmle.ics	98	0	2	1	0.0	0.0	0.0
1644	Feb25-FISH2-3L1-rep1-cp190-100x_Position015_14_cmle.ics	98	0	2	2	0.24210108935401764	0.7720588235294117	0.7553956834532373
1645	Feb25-FISH2-3L1-rep1-cp190-100x_Position015_14_cmle.ics	99	0	1	1	0.0645602904944047	0.24347826086956517	0.24347826086956517
1646	Feb25-FISH2-3L1-rep1-cp190-100x_Position015_14_cmle.ics	100	0	1	1	0.0	0.0	0.0
1647	Feb25-FISH2-3L1-rep1-cp190-100x_Position015_14_cmle.ics	102	0	1	1	0.12681485632829495	0.5	0.49549549549549543
1648	Feb25-FISH2-3L1-rep1-cp190-100x_Position015_14_cmle.ics	103	0	1	1	0.0	0.0	0.0
1649	Feb25-FISH2-3L1-rep1-cp190-100x_Position015_14_cmle.ics	103	0	1	2	0.04611449321028908	0.17391304347826086	0.3125
1650	Feb25-FISH2-3L1-rep1-cp190-100x_Position015_14_cmle.ics	104	0	1	1	0.11759195768623715	0.36170212765957444	0.32692307692307687
1651	Feb25-FISH2-3L1-rep1-cp190-100x_Position015_14_cmle.ics	105	0	1	1	0.0	0.0	0.0
1652	Feb25-FISH2-3L1-rep1-cp190-100x_Position015_14_cmle.ics	107	0	1	1	0.02305724660514454	0.1388888888888889	0.1388888888888889
1653	Feb25-FISH2-3L1-rep1-cp190-100x_Position015_14_cmle.ics	108	0	1	1	0.0	0.0	0.0
1654	Feb25-FISH2-3L1-rep1-cp190-100x_Position015_14_cmle.ics	109	0	1	1	0.0645602904944047	0.24561403508771928	0.24347826086956517
1655	Feb25-FISH2-3L1-rep1-cp190-100x_Position015_14_cmle.ics	110	0	1	1	0.03689159456823126	0.14678899082568808	0.1481481481481481
1656	Feb25-FISH2-3L1-rep1-cp190-100x_Position015_14_cmle.ics	112	0	1	1	0.11989768234675159	0.490566037735849	0.48598130841121484
1657	Feb25-FISH2-3L1-rep1-cp190-100x_Position015_14_cmle.ics	113	0	1	1	0.059948841173375796	0.2476190476190476	0.2342342342342342
1658	Feb25-FISH2-3L1-rep1-cp190-100x_Position015_14_cmle.ics	114	0	1	1	0.11067478370469377	0.48	0.4528301886792452
1659	Feb25-FISH2-3L1-rep1-cp190-100x_Position015_14_cmle.ics	115	0	1	1	0.0	0.0	0.0
1660	Feb25-FISH2-3L1-rep1-cp190-100x_Position015_14_cmle.ics	115	0	1	2	0.0	0.0	0.0
1661	Feb25-FISH2-3L1-rep1-cp190-100x_Position015_14_cmle.ics	115	0	2	1	0.0	0.0	0.0
1662	Feb25-FISH2-3L1-rep1-cp190-100x_Position015_14_cmle.ics	115	0	2	2	0.0	0.0	0.0
1663	Feb25-FISH2-3L1-rep1-cp190-100x_Position015_14_cmle.ics	116	0	1	1	0.0	0.0	0.0
1664	Feb25-FISH2-3L1-rep1-cp190-100x_Position015_14_cmle.ics	118	0	1	1	0.13373203030983832	0.5858585858585859	0.5918367346938775
1665	Feb25-FISH2-3L1-rep1-cp190-100x_Position015_14_cmle.ics	120	0	1	1	0.0	0.0	0.0
1666	Feb25-FISH2-3L1-rep1-cp190-100x_Position015_14_cmle.ics	121	0	1	1	0.04150304388926017	0.27272727272727265	0.17475728155339804
1667	Feb25-FISH2-3L1-rep1-cp190-100x_Position015_14_cmle.ics	122	0	1	1	0.0	0.0	0.0
1668	Feb25-FISH2-3L1-rep1-cp190-100x_Position015_14_cmle.ics	124	0	1	1	0.10606333438366487	0.4509803921568627	0.4509803921568627
1669	Feb25-FISH2-3L1-rep1-cp190-100x_Position015_14_cmle.ics	125	0	1	1	0.009222898642057815	0.0588235294117647	0.0588235294117647
1670	Feb25-FISH2-3L1-rep1-cp190-100x_Position015_14_cmle.ics	126	0	1	1	0.006917173981543361	0.03658536585365853	0.036144578313253004
1671	Feb25-FISH2-3L1-rep1-cp190-100x_Position015_14_cmle.ics	127	0	1	1	0.0	0.0	0.0
1672	Feb25-FISH2-3L1-rep1-cp190-100x_Position015_14_cmle.ics	128	0	1	1	0.0	0.0	0.0
1673	Feb25-FISH2-3L1-rep1-cp190-100x_Position015_14_cmle.ics	129	0	1	1	0.0	0.0	0.0
1674	Feb25-FISH2-3L1-rep1-cp190-100x_Position015_14_cmle.ics	132	0	1	1	0.04611449321028908	0.3125	0.20202020202020202
1675	Feb25-FISH2-3L1-rep1-cp190-100x_Position015_14_cmle.ics	134	0	1	1	0.14756637827292504	0.5203252032520325	0.5203252032520325
1676	Feb25-FISH2-3L1-rep1-cp190-100x_Position015_14_cmle.ics	135	0	1	1	0.13603775497035278	0.5086206896551724	0.5315315315315315
1677	Feb25-FISH2-3L1-rep1-cp190-100x_Position015_14_cmle.ics	137	0	1	1	0.06686601515491916	0.31182795698924726	0.3052631578947368
1678	Feb25-FISH2-3L1-rep1-cp190-100x_Position015_14_cmle.ics	138	0	1	1	0.16601217555704068	0.5255474452554745	0.5294117647058824
1679	Feb25-FISH2-3L1-rep1-cp190-100x_Position016_15_cmle.ics	1	0	1	1	0.0	0.0	0.0
1680	Feb25-FISH2-3L1-rep1-cp190-100x_Position016_15_cmle.ics	2	0	1	1	0.0	0.0	0.0
1681	Feb25-FISH2-3L1-rep1-cp190-100x_Position016_15_cmle.ics	6	0	1	1	0.11759195768623715	0.4047619047619047	0.2833333333333333
1682	Feb25-FISH2-3L1-rep1-cp190-100x_Position016_15_cmle.ics	6	0	2	1	0.0	0.0	0.0
1683	Feb25-FISH2-3L1-rep1-cp190-100x_Position016_15_cmle.ics	7	0	1	1	0.14064920429138167	0.6161616161616161	0.61
1684	Feb25-FISH2-3L1-rep1-cp190-100x_Position016_15_cmle.ics	8	0	1	1	0.12681485632829495	0.5288461538461537	1.0
1685	Feb25-FISH2-3L1-rep1-cp190-100x_Position016_15_cmle.ics	8	0	1	2	0.0	0.0	0.0
1686	Feb25-FISH2-3L1-rep1-cp190-100x_Position016_15_cmle.ics	9	0	1	1	0.0	0.0	0.0
1687	Feb25-FISH2-3L1-rep1-cp190-100x_Position016_15_cmle.ics	10	0	1	1	0.20520949478578637	0.4384236453201969	0.44949494949494945
1688	Feb25-FISH2-3L1-rep1-cp190-100x_Position016_15_cmle.ics	11	0	1	1	0.05533739185234689	0.19199999999999998	0.19199999999999998
1689	Feb25-FISH2-3L1-rep1-cp190-100x_Position016_15_cmle.ics	12	0	1	1	0.04380876854977462	0.18269230769230768	0.17924528301886788
1690	Feb25-FISH2-3L1-rep1-cp190-100x_Position016_15_cmle.ics	13	0	1	1	0.0	0.0	0.0
1691	Feb25-FISH2-3L1-rep1-cp190-100x_Position016_15_cmle.ics	13	0	2	1	0.0	0.0	0.0
1692	Feb25-FISH2-3L1-rep1-cp190-100x_Position016_15_cmle.ics	14	0	1	1	0.10145188506263597	0.41904761904761906	0.41904761904761906
1693	Feb25-FISH2-3L1-rep1-cp190-100x_Position016_15_cmle.ics	15	0	1	1	0.2351839153724743	0.49999999999999994	0.7083333333333334
1694	Feb25-FISH2-3L1-rep1-cp190-100x_Position016_15_cmle.ics	15	0	1	2	0.0	0.0	0.0
1695	Feb25-FISH2-3L1-rep1-cp190-100x_Position016_15_cmle.ics	16	0	1	1	0.0	0.0	0.0
1696	Feb25-FISH2-3L1-rep1-cp190-100x_Position016_15_cmle.ics	16	0	1	2	0.0	0.0	0.0
1697	Feb25-FISH2-3L1-rep1-cp190-100x_Position016_15_cmle.ics	16	0	1	3	0.0	0.0	0.0
1698	Feb25-FISH2-3L1-rep1-cp190-100x_Position016_15_cmle.ics	16	0	2	1	0.0	0.0	0.0
1699	Feb25-FISH2-3L1-rep1-cp190-100x_Position016_15_cmle.ics	16	0	2	2	0.0	0.0	0.0
1700	Feb25-FISH2-3L1-rep1-cp190-100x_Position016_15_cmle.ics	16	0	2	3	0.20520949478578637	0.6223776223776223	0.48369565217391297
1701	Feb25-FISH2-3L1-rep1-cp190-100x_Position016_15_cmle.ics	16	0	3	1	0.029974420586687898	0.15662650602409633	0.1733333333333333
1702	Feb25-FISH2-3L1-rep1-cp190-100x_Position016_15_cmle.ics	16	0	3	2	0.0	0.0	0.0
1703	Feb25-FISH2-3L1-rep1-cp190-100x_Position016_15_cmle.ics	16	0	3	3	0.0	0.0	0.0
1704	Feb25-FISH2-3L1-rep1-cp190-100x_Position016_15_cmle.ics	17	0	1	1	0.0	0.0	0.0
1705	Feb25-FISH2-3L1-rep1-cp190-100x_Position016_15_cmle.ics	17	0	2	1	0.09684043574160706	0.34426229508196715	0.19004524886877824
1706	Feb25-FISH2-3L1-rep1-cp190-100x_Position016_15_cmle.ics	18	0	1	1	0.0	0.0	0.0
1707	Feb25-FISH2-3L1-rep1-cp190-100x_Position016_15_cmle.ics	19	0	1	1	0.03689159456823126	0.25806451612903225	0.2711864406779661
1708	Feb25-FISH2-3L1-rep1-cp190-100x_Position016_15_cmle.ics	20	0	1	1	0.03689159456823126	0.12903225806451613	0.12903225806451613
1709	Feb25-FISH2-3L1-rep1-cp190-100x_Position016_15_cmle.ics	21	0	1	1	0.0	0.0	0.0
1710	Feb25-FISH2-3L1-rep1-cp190-100x_Position016_15_cmle.ics	22	0	1	1	0.0023057246605144538	0.017543859649122806	0.017241379310344824
1711	Feb25-FISH2-3L1-rep1-cp190-100x_Position016_15_cmle.ics	23	0	1	1	0.0	0.0	0.0
1712	Feb25-FISH2-3L1-rep1-cp190-100x_Position016_15_cmle.ics	24	0	1	1	0.020751521944630084	0.09677419354838708	0.09278350515463916
1713	Feb25-FISH2-3L1-rep1-cp190-100x_Position016_15_cmle.ics	27	0	1	1	0.16140072623601176	0.5833333333333333	0.588235294117647
1714	Feb25-FISH2-3L1-rep1-cp190-100x_Position016_15_cmle.ics	28	0	1	1	0.14295492895189613	0.5794392523364484	0.5794392523364484
1715	Feb25-FISH2-3L1-rep1-cp190-100x_Position016_15_cmle.ics	29	0	1	1	0.10375760972315042	0.47872340425531906	0.45454545454545453
1716	Feb25-FISH2-3L1-rep1-cp190-100x_Position016_15_cmle.ics	30	0	1	1	0.013834347963086722	0.05263157894736842	0.05172413793103447
1717	Feb25-FISH2-3L1-rep1-cp190-100x_Position016_15_cmle.ics	31	0	1	1	0.0945347110810926	0.37272727272727274	0.4880952380952381
1718	Feb25-FISH2-3L1-rep1-cp190-100x_Position016_15_cmle.ics	32	0	1	1	0.04380876854977462	0.19587628865979378	0.19587628865979378
1719	Feb25-FISH2-3L1-rep1-cp190-100x_Position016_15_cmle.ics	33	0	1	1	0.20059804546475749	0.3129496402877697	0.537037037037037
1720	Feb25-FISH2-3L1-rep1-cp190-100x_Position016_15_cmle.ics	33	0	1	2	0.0	0.0	0.0
1721	Feb25-FISH2-3L1-rep1-cp190-100x_Position016_15_cmle.ics	35	0	1	1	0.0	0.0	0.0
1722	Feb25-FISH2-3L1-rep1-cp190-100x_Position016_15_cmle.ics	38	0	1	1	0.020751521944630084	0.09183673469387754	0.13043478260869565
1723	Feb25-FISH2-3L1-rep1-cp190-100x_Position016_15_cmle.ics	39	0	1	1	0.0853118124390348	0.30833333333333335	0.3135593220338983
1724	Feb25-FISH2-3L1-rep1-cp190-100x_Position016_15_cmle.ics	41	0	1	1	0.0	0.0	0.0
1725	Feb25-FISH2-3L1-rep1-cp190-100x_Position016_15_cmle.ics	42	0	1	1	0.0	0.0	0.0
1726	Feb25-FISH2-3L1-rep1-cp190-100x_Position016_15_cmle.ics	43	0	1	1	0.299744205866879	0.7262569832402234	0.7344632768361581
1727	Feb25-FISH2-3L1-rep1-cp190-100x_Position016_15_cmle.ics	44	0	1	1	0.09222898642057815	0.3333333333333333	0.3333333333333333
1728	Feb25-FISH2-3L1-rep1-cp190-100x_Position016_15_cmle.ics	48	0	1	1	0.05533739185234689	0.30379746835443033	0.30769230769230765
1729	Feb25-FISH2-3L1-rep1-cp190-100x_Position016_15_cmle.ics	49	0	1	1	0.1706236248780696	0.7474747474747475	0.7474747474747475
1730	Feb25-FISH2-3L1-rep1-cp190-100x_Position016_15_cmle.ics	50	0	1	1	0.07378318913646252	0.18079096045197737	0.2222222222222222
1731	Feb25-FISH2-3L1-rep1-cp190-100x_Position016_15_cmle.ics	50	0	1	2	0.0	0.0	0.0
1732	Feb25-FISH2-3L1-rep1-cp190-100x_Position016_15_cmle.ics	50	0	2	1	0.0	0.0	0.0
1733	Feb25-FISH2-3L1-rep1-cp190-100x_Position016_15_cmle.ics	50	0	2	2	0.13142630564932387	0.8636363636363634	0.57
1734	Feb25-FISH2-3L1-rep1-cp190-100x_Position016_15_cmle.ics	51	0	1	1	0.0	0.0	0.0
1735	Feb25-FISH2-3L1-rep1-cp190-100x_Position016_15_cmle.ics	52	0	1	1	0.18215224818064185	0.5374149659863945	0.5374149659863945
1736	Feb25-FISH2-3L1-rep1-cp190-100x_Position016_15_cmle.ics	53	0	1	1	0.050725942531317986	0.17886178861788618	0.180327868852459
1737	Feb25-FISH2-3L1-rep1-cp190-100x_Position016_15_cmle.ics	54	0	1	1	0.09684043574160706	0.38181818181818183	0.37837837837837834
1738	Feb25-FISH2-3L1-rep1-cp190-100x_Position016_15_cmle.ics	56	0	1	1	0.2766869592617345	0.5128205128205128	0.5084745762711864
1739	Feb25-FISH2-3L1-rep1-cp190-100x_Position016_15_cmle.ics	58	0	1	1	0.050725942531317986	0.3859649122807018	0.3859649122807018
1740	Feb25-FISH2-3L1-rep1-cp190-100x_Position016_15_cmle.ics	60	0	1	1	0.16140072623601176	0.8333333333333334	0.8333333333333334
1741	Feb25-FISH2-3L1-rep1-cp190-100x_Position016_15_cmle.ics	61	0	1	1	0.15678927691498284	0.56198347107438	0.56198347107438
1742	Feb25-FISH2-3L1-rep1-cp190-100x_Position016_15_cmle.ics	62	0	1	1	0.0	0.0	0.0
1743	Feb25-FISH2-3L1-rep1-cp190-100x_Position016_15_cmle.ics	63	0	1	1	0.07378318913646252	0.5	0.5
1744	Feb25-FISH2-3L1-rep1-cp190-100x_Position016_15_cmle.ics	64	0	1	1	0.0	0.0	0.0
1745	Feb25-FISH2-3L1-rep1-cp190-100x_Position016_15_cmle.ics	68	0	1	1	0.13834347963086724	0.46875000000000006	0.46875000000000006
1746	Feb25-FISH2-3L1-rep1-cp190-100x_Position016_15_cmle.ics	70	0	1	1	0.08070036311800588	0.6140350877192983	0.6862745098039215
1747	Feb25-FISH2-3L1-rep1-cp190-100x_Position016_15_cmle.ics	71	0	1	1	0.11989768234675159	0.5909090909090908	0.5977011494252873
1748	Feb25-FISH2-3L1-rep1-cp190-100x_Position016_15_cmle.ics	72	0	1	1	0.07839463845749142	0.35789473684210515	0.3541666666666667
1749	Feb25-FISH2-3L1-rep1-cp190-100x_Position016_15_cmle.ics	74	0	1	1	0.0	0.0	0.0
1750	Feb25-FISH2-3L1-rep1-cp190-100x_Position016_15_cmle.ics	74	0	1	2	0.0	0.0	0.0
1751	Feb25-FISH2-3L1-rep1-cp190-100x_Position016_15_cmle.ics	75	0	1	1	0.0	0.0	0.0
1752	Feb25-FISH2-3L1-rep1-cp190-100x_Position016_15_cmle.ics	76	0	1	1	0.050725942531317986	0.27848101265822783	0.27848101265822783
1753	Feb25-FISH2-3L1-rep1-cp190-100x_Position016_15_cmle.ics	76	0	1	2	0.0	0.0	0.0
1754	Feb25-FISH2-3L1-rep1-cp190-100x_Position016_15_cmle.ics	76	0	2	1	0.0	0.0	0.0
1755	Feb25-FISH2-3L1-rep1-cp190-100x_Position016_15_cmle.ics	76	0	2	2	0.020751521944630084	0.12857142857142856	0.13043478260869565
1756	Feb25-FISH2-3L1-rep1-cp190-100x_Position016_15_cmle.ics	79	0	1	1	0.19137514682269965	0.6484375	0.6484375
1757	Feb25-FISH2-3L1-rep1-cp190-100x_Position016_15_cmle.ics	81	0	1	1	0.03458586990771681	0.1282051282051282	0.1271186440677966
1758	Feb25-FISH2-3L1-rep1-cp190-100x_Position016_15_cmle.ics	82	0	1	1	0.0945347110810926	0.45054945054945045	0.4555555555555555
1759	Feb25-FISH2-3L1-rep1-cp190-100x_Position016_15_cmle.ics	83	0	1	1	0.11989768234675159	0.764705882352941	0.8253968253968252
1760	Feb25-FISH2-3L1-rep1-cp190-100x_Position016_15_cmle.ics	86	0	1	1	0.0	0.0	0.0
1761	Feb25-FISH2-3L1-rep1-cp190-100x_Position016_15_cmle.ics	87	0	1	1	0.0	0.0	0.0
1762	Feb25-FISH2-3L1-rep1-cp190-100x_Position016_15_cmle.ics	87	0	1	2	0.21212666876732975	0.6301369863013697	0.7419354838709677
1763	Feb25-FISH2-3L1-rep1-cp190-100x_Position016_15_cmle.ics	90	0	1	1	0.0	0.0	0.0
1764	Feb25-FISH2-3L1-rep1-cp190-100x_Position016_15_cmle.ics	91	0	1	1	0.2536297126565899	0.4365079365079364	0.8943089430894308
1765	Feb25-FISH2-3L1-rep1-cp190-100x_Position016_15_cmle.ics	91	0	1	2	0.0	0.0	0.0
1766	Feb25-FISH2-3L1-rep1-cp190-100x_Position016_15_cmle.ics	92	0	1	1	0.0	0.0	0.0
1767	Feb25-FISH2-3L1-rep1-cp190-100x_Position016_15_cmle.ics	92	0	1	2	0.0	0.0	0.0
1768	Feb25-FISH2-3L1-rep1-cp190-100x_Position016_15_cmle.ics	93	0	1	1	0.14756637827292504	0.6530612244897959	0.6530612244897959
1769	Feb25-FISH2-3L1-rep1-cp190-100x_Position016_15_cmle.ics	94	0	1	1	0.0	0.0	0.0
1770	Feb25-FISH2-3L1-rep1-cp190-100x_Position016_15_cmle.ics	95	0	1	1	0.10375760972315042	0.5294117647058824	0.6923076923076922
1771	Feb25-FISH2-3L1-rep1-cp190-100x_Position016_15_cmle.ics	96	0	1	1	0.0	0.0	0.0
1772	Feb25-FISH2-3L1-rep1-cp190-100x_Position016_15_cmle.ics	98	0	1	1	0.24210108935401764	0.7094594594594595	0.7046979865771811
1773	Feb25-FISH2-3L1-rep1-cp190-100x_Position016_15_cmle.ics	99	0	1	1	0.28590985790379225	0.6666666666666665	0.6595744680851062
1774	Feb25-FISH2-3L1-rep1-cp190-100x_Position016_15_cmle.ics	100	0	1	1	0.0	0.0	0.0
1775	Feb25-FISH2-3L1-rep1-cp190-100x_Position016_15_cmle.ics	101	0	1	1	0.11759195768623715	0.33999999999999997	0.33999999999999997
1776	Feb25-FISH2-3L1-rep1-cp190-100x_Position016_15_cmle.ics	102	0	1	1	0.0	0.0	0.0
1777	Feb25-FISH2-3L1-rep1-cp190-100x_Position016_15_cmle.ics	103	0	1	1	0.04380876854977462	0.16814159292035397	0.1696428571428571
1778	Feb25-FISH2-3L1-rep1-cp190-100x_Position016_15_cmle.ics	105	0	1	1	0.299744205866879	0.49429657794676807	0.5752212389380531
1779	Feb25-FISH2-3L1-rep1-cp190-100x_Position016_15_cmle.ics	106	0	1	1	0.0	0.0	0.0
1780	Feb25-FISH2-3L1-rep1-cp190-100x_Position016_15_cmle.ics	108	0	1	1	0.14295492895189613	0.696629213483146	0.696629213483146
1781	Feb25-FISH2-3L1-rep1-cp190-100x_Position016_15_cmle.ics	109	0	1	1	0.13603775497035278	0.4682539682539682	0.595959595959596
1782	Feb25-FISH2-3L1-rep1-cp190-100x_Position016_15_cmle.ics	110	0	1	1	0.0	0.0	0.0
1783	Feb25-FISH2-3L1-rep1-cp190-100x_Position016_15_cmle.ics	111	0	1	1	0.09684043574160706	0.4158415841584158	0.4158415841584158
1784	Feb25-FISH2-3L1-rep1-cp190-100x_Position016_15_cmle.ics	115	0	1	1	0.20290377012527194	0.7333333333333333	0.7096774193548387
1785	Feb25-FISH2-3L1-rep1-cp190-100x_Position016_15_cmle.ics	117	0	1	1	0.19598659614372857	0.6115107913669063	0.3632478632478632
1786	Feb25-FISH2-3L1-rep1-cp190-100x_Position016_15_cmle.ics	117	0	1	2	0.0	0.0	0.0
1787	Feb25-FISH2-3L1-rep1-cp190-100x_Position016_15_cmle.ics	117	0	2	1	0.0	0.0	0.0
1788	Feb25-FISH2-3L1-rep1-cp190-100x_Position016_15_cmle.ics	117	0	2	2	0.10606333438366487	0.18699186991869918	0.2967741935483871
1789	Feb25-FISH2-3L1-rep1-cp190-100x_Position016_15_cmle.ics	118	0	1	1	0.0	0.0	0.0
1790	Feb25-FISH2-3L1-rep1-cp190-100x_Position016_15_cmle.ics	119	0	1	1	0.14526065361241058	0.5575221238938053	0.5526315789473684
1791	Feb25-FISH2-3L1-rep1-cp190-100x_Position016_15_cmle.ics	122	0	1	1	0.0	0.0	0.0
1792	Feb25-FISH2-3L1-rep1-cp190-100x_Position016_15_cmle.ics	123	0	1	1	0.0	0.0	0.0
1793	Feb25-FISH2-3L1-rep1-cp190-100x_Position016_15_cmle.ics	124	0	1	1	0.1498721029334395	0.5652173913043478	0.5701754385964912
1794	Feb25-FISH2-3L1-rep1-cp190-100x_Position017_16_cmle.ics	1	0	1	1	0.15448355225446841	0.6568627450980392	0.6568627450980392
1795	Feb25-FISH2-3L1-rep1-cp190-100x_Position017_16_cmle.ics	2	0	1	1	0.04611449321028908	0.17391304347826086	0.2564102564102564
1796	Feb25-FISH2-3L1-rep1-cp190-100x_Position017_16_cmle.ics	3	0	1	1	0.0	0.0	0.0
1797	Feb25-FISH2-3L1-rep1-cp190-100x_Position017_16_cmle.ics	4	0	1	1	0.06686601515491916	0.2436974789915966	0.2436974789915966
1798	Feb25-FISH2-3L1-rep1-cp190-100x_Position017_16_cmle.ics	6	0	1	1	0.059948841173375796	0.276595744680851	0.27368421052631575
1799	Feb25-FISH2-3L1-rep1-cp190-100x_Position017_16_cmle.ics	7	0	1	1	0.006917173981543361	0.025862068965517234	0.025641025641025637
1800	Feb25-FISH2-3L1-rep1-cp190-100x_Position017_16_cmle.ics	8	0	1	1	0.20520949478578637	0.700787401574803	0.700787401574803
1801	Feb25-FISH2-3L1-rep1-cp190-100x_Position017_16_cmle.ics	10	0	1	1	0.09684043574160706	0.6774193548387097	0.7
1802	Feb25-FISH2-3L1-rep1-cp190-100x_Position017_16_cmle.ics	12	0	1	1	0.0	0.0	0.0
1803	Feb25-FISH2-3L1-rep1-cp190-100x_Position017_16_cmle.ics	13	0	1	1	0.0	0.0	0.0
1804	Feb25-FISH2-3L1-rep1-cp190-100x_Position017_16_cmle.ics	13	0	1	2	0.0	0.0	0.0
1805	Feb25-FISH2-3L1-rep1-cp190-100x_Position017_16_cmle.ics	14	0	1	1	0.0	0.0	0.0
1806	Feb25-FISH2-3L1-rep1-cp190-100x_Position017_16_cmle.ics	15	0	1	1	0.2789926839222489	0.6470588235294117	0.5283842794759824
1807	Feb25-FISH2-3L1-rep1-cp190-100x_Position017_16_cmle.ics	17	0	1	1	0.0	0.0	0.0
1808	Feb25-FISH2-3L1-rep1-cp190-100x_Position017_16_cmle.ics	18	0	1	1	0.0023057246605144538	0.018867924528301886	0.01923076923076923
1809	Feb25-FISH2-3L1-rep1-cp190-100x_Position017_16_cmle.ics	19	0	1	1	0.249018263335561	0.5094339622641509	0.5142857142857142
1810	Feb25-FISH2-3L1-rep1-cp190-100x_Position017_16_cmle.ics	20	0	1	1	0.0	0.0	0.0
1811	Feb25-FISH2-3L1-rep1-cp190-100x_Position017_16_cmle.ics	21	0	1	1	0.0645602904944047	0.24347826086956517	0.2413793103448275
1812	Feb25-FISH2-3L1-rep1-cp190-100x_Position017_16_cmle.ics	21	0	1	2	0.0	0.0	0.0
1813	Feb25-FISH2-3L1-rep1-cp190-100x_Position017_16_cmle.ics	21	0	2	1	0.0	0.0	0.0
1814	Feb25-FISH2-3L1-rep1-cp190-100x_Position017_16_cmle.ics	21	0	2	2	0.01152862330257227	0.08620689655172412	0.1
1815	Feb25-FISH2-3L1-rep1-cp190-100x_Position017_16_cmle.ics	23	0	1	1	0.11528623302572269	0.4347826086956521	0.4347826086956521
1816	Feb25-FISH2-3L1-rep1-cp190-100x_Position017_16_cmle.ics	24	0	1	1	0.0	0.0	0.0
1817	Feb25-FISH2-3L1-rep1-cp190-100x_Position017_16_cmle.ics	26	0	1	1	0.1291205809888094	0.44799999999999995	0.44444444444444436
1818	Feb25-FISH2-3L1-rep1-cp190-100x_Position017_16_cmle.ics	27	0	1	1	0.0	0.0	0.0
1819	Feb25-FISH2-3L1-rep1-cp190-100x_Position017_16_cmle.ics	29	0	1	1	0.0	0.0	0.0
1820	Feb25-FISH2-3L1-rep1-cp190-100x_Position017_16_cmle.ics	29	0	1	2	0.03228014524720235	0.08383233532934131	0.17499999999999996
1821	Feb25-FISH2-3L1-rep1-cp190-100x_Position017_16_cmle.ics	30	0	1	1	0.0	0.0	0.0
1822	Feb25-FISH2-3L1-rep1-cp190-100x_Position017_16_cmle.ics	32	0	1	1	0.23057246605144538	0.423728813559322	0.425531914893617
1823	Feb25-FISH2-3L1-rep1-cp190-100x_Position017_16_cmle.ics	33	0	1	1	0.24210108935401764	0.44680851063829785	0.4150197628458498
1824	Feb25-FISH2-3L1-rep1-cp190-100x_Position017_16_cmle.ics	34	0	1	1	0.07608891379697698	0.26190476190476186	0.2796610169491525
1825	Feb25-FISH2-3L1-rep1-cp190-100x_Position017_16_cmle.ics	35	0	1	1	0.11298050836520823	0.7777777777777777	0.48514851485148514
1826	Feb25-FISH2-3L1-rep1-cp190-100x_Position017_16_cmle.ics	36	0	1	1	0.0	0.0	0.0
1827	Feb25-FISH2-3L1-rep1-cp190-100x_Position017_16_cmle.ics	36	0	1	2	0.09914616040212151	0.172	0.2311827956989247
1828	Feb25-FISH2-3L1-rep1-cp190-100x_Position017_16_cmle.ics	37	0	1	1	0.0	0.0	0.0
1829	Feb25-FISH2-3L1-rep1-cp190-100x_Position017_16_cmle.ics	38	0	1	1	0.12220340700726605	0.4308943089430894	0.43442622950819665
1830	Feb25-FISH2-3L1-rep1-cp190-100x_Position017_16_cmle.ics	40	0	1	1	0.13142630564932387	0.4710743801652892	0.4672131147540983
1831	Feb25-FISH2-3L1-rep1-cp190-100x_Position017_16_cmle.ics	42	0	1	1	0.029974420586687898	0.10483870967741936	0.10483870967741936
1832	Feb25-FISH2-3L1-rep1-cp190-100x_Position017_16_cmle.ics	43	0	1	1	0.14756637827292504	0.5245901639344261	0.5203252032520325
1833	Feb25-FISH2-3L1-rep1-cp190-100x_Position017_16_cmle.ics	44	0	1	1	0.14064920429138167	0.9531249999999999	0.41216216216216217
1834	Feb25-FISH2-3L1-rep1-cp190-100x_Position017_16_cmle.ics	45	0	1	1	0.0899232617600637	0.3023255813953488	0.29999999999999993
1835	Feb25-FISH2-3L1-rep1-cp190-100x_Position017_16_cmle.ics	46	0	1	1	0.1844579728411563	0.7017543859649124	0.7142857142857142
1836	Feb25-FISH2-3L1-rep1-cp190-100x_Position017_16_cmle.ics	47	0	1	1	0.0	0.0	0.0
1837	Feb25-FISH2-3L1-rep1-cp190-100x_Position017_16_cmle.ics	48	0	1	1	0.11759195768623715	0.49038461538461536	0.4857142857142857
1838	Feb25-FISH2-3L1-rep1-cp190-100x_Position017_16_cmle.ics	49	0	1	1	0.06917173981543362	0.25210084033613445	0.24000000000000002
1839	Feb25-FISH2-3L1-rep1-cp190-100x_Position017_16_cmle.ics	50	0	1	1	0.01152862330257227	0.0980392156862745	0.0980392156862745
1840	Feb25-FISH2-3L1-rep1-cp190-100x_Position017_16_cmle.ics	51	0	1	1	0.16140072623601176	0.5147058823529411	0.5147058823529411
1841	Feb25-FISH2-3L1-rep1-cp190-100x_Position017_16_cmle.ics	52	0	1	1	0.20290377012527194	0.5714285714285714	0.567741935483871
1842	Feb25-FISH2-3L1-rep1-cp190-100x_Position017_16_cmle.ics	53	0	1	1	0.0	0.0	0.0
1843	Feb25-FISH2-3L1-rep1-cp190-100x_Position017_16_cmle.ics	54	0	1	1	0.029974420586687898	0.08965517241379309	0.0948905109489051
1844	Feb25-FISH2-3L1-rep1-cp190-100x_Position017_16_cmle.ics	55	0	1	1	0.13373203030983832	0.8787878787878786	0.5370370370370369
1845	Feb25-FISH2-3L1-rep1-cp190-100x_Position017_16_cmle.ics	56	0	1	1	0.0	0.0	0.0
1846	Feb25-FISH2-3L1-rep1-cp190-100x_Position017_16_cmle.ics	58	0	1	1	0.0945347110810926	0.3796296296296295	0.3796296296296295
1847	Feb25-FISH2-3L1-rep1-cp190-100x_Position017_16_cmle.ics	59	0	1	1	0.0	0.0	0.0
1848	Feb25-FISH2-3L1-rep1-cp190-100x_Position017_16_cmle.ics	60	0	1	1	0.0	0.0	0.0
1849	Feb25-FISH2-3L1-rep1-cp190-100x_Position017_16_cmle.ics	61	0	1	1	0.0	0.0	0.0
1850	Feb25-FISH2-3L1-rep1-cp190-100x_Position017_16_cmle.ics	62	0	1	1	0.0046114493210289076	0.03448275862068965	0.032786885245901634
1851	Feb25-FISH2-3L1-rep1-cp190-100x_Position017_16_cmle.ics	63	0	1	1	0.1798465235201274	0.7428571428571428	0.8041237113402061
1852	Feb25-FISH2-3L1-rep1-cp190-100x_Position017_16_cmle.ics	64	0	1	1	0.0	0.0	0.0
1853	Feb25-FISH2-3L1-rep1-cp190-100x_Position017_16_cmle.ics	64	0	2	1	0.0	0.0	0.0
1854	Feb25-FISH2-3L1-rep1-cp190-100x_Position017_16_cmle.ics	65	0	1	1	0.13834347963086724	0.5172413793103448	0.6741573033707865
1855	Feb25-FISH2-3L1-rep1-cp190-100x_Position017_16_cmle.ics	66	0	1	1	0.14526065361241058	0.4666666666666667	0.47014925373134325
1856	Feb25-FISH2-3L1-rep1-cp190-100x_Position017_16_cmle.ics	67	0	1	1	0.04611449321028908	0.14925373134328357	0.17857142857142855
1857	Feb25-FISH2-3L1-rep1-cp190-100x_Position017_16_cmle.ics	69	0	1	1	0.0	0.0	0.0
1858	Feb25-FISH2-3L1-rep1-cp190-100x_Position017_16_cmle.ics	69	0	1	2	0.0	0.0	0.0
1859	Feb25-FISH2-3L1-rep1-cp190-100x_Position017_16_cmle.ics	69	0	2	1	0.0	0.0	0.0
1860	Feb25-FISH2-3L1-rep1-cp190-100x_Position017_16_cmle.ics	69	0	2	2	0.0	0.0	0.0
1861	Feb25-FISH2-3L1-rep1-cp190-100x_Position017_16_cmle.ics	70	0	1	1	0.009222898642057815	0.07017543859649122	0.0689655172413793
1862	Feb25-FISH2-3L1-rep1-cp190-100x_Position017_16_cmle.ics	71	0	1	1	0.11759195768623715	0.4015748031496063	0.4015748031496063
1863	Feb25-FISH2-3L1-rep1-cp190-100x_Position017_16_cmle.ics	72	0	1	1	0.27438123460122	0.5085470085470084	0.45769230769230757
1864	Feb25-FISH2-3L1-rep1-cp190-100x_Position017_16_cmle.ics	73	0	1	1	0.0	0.0	0.0
1865	Feb25-FISH2-3L1-rep1-cp190-100x_Position017_16_cmle.ics	77	0	1	1	0.06225456583389025	0.54	0.54
1866	Feb25-FISH2-3L1-rep1-cp190-100x_Position017_16_cmle.ics	79	0	1	1	0.0	0.0	0.0
1867	Feb25-FISH2-3L1-rep1-cp190-100x_Position017_16_cmle.ics	82	0	1	1	0.15678927691498284	0.6126126126126126	0.6126126126126126
1868	Feb25-FISH2-3L1-rep1-cp190-100x_Position017_16_cmle.ics	84	0	1	1	0.07839463845749142	0.5964912280701754	0.5964912280701754
1869	Feb25-FISH2-3L1-rep1-cp190-100x_Position017_16_cmle.ics	85	0	1	1	0.21904384274887312	0.6643356643356643	0.6690140845070421
1870	Feb25-FISH2-3L1-rep1-cp190-100x_Position017_16_cmle.ics	87	0	1	1	0.0	0.0	0.0
1871	Feb25-FISH2-3L1-rep1-cp190-100x_Position017_16_cmle.ics	87	0	1	2	0.03919731922874571	0.12230215827338126	0.33999999999999997
1872	Feb25-FISH2-3L1-rep1-cp190-100x_Position017_16_cmle.ics	89	0	1	1	0.5441510198814111	0.7612903225806451	0.7637540453074434
1873	Feb25-FISH2-3L1-rep1-cp190-100x_Position017_16_cmle.ics	90	0	1	1	0.04380876854977462	0.17431192660550457	0.17272727272727273
1874	Feb25-FISH2-3L1-rep1-cp190-100x_Position017_16_cmle.ics	91	0	1	1	0.14526065361241058	0.5526315789473684	0.5575221238938053
1875	Feb25-FISH2-3L1-rep1-cp190-100x_Position017_16_cmle.ics	92	0	1	1	0.14756637827292504	0.43835616438356156	0.4353741496598639
1876	Feb25-FISH2-3L1-rep1-cp190-100x_Position017_16_cmle.ics	93	0	1	1	0.0899232617600637	0.513157894736842	0.513157894736842
1877	Feb25-FISH2-3L1-rep1-cp190-100x_Position017_16_cmle.ics	95	0	1	1	0.0	0.0	0.0
1878	Feb25-FISH2-3L1-rep1-cp190-100x_Position017_16_cmle.ics	98	0	1	1	0.04150304388926017	0.15384615384615383	0.15254237288135591
1879	Feb25-FISH2-3L1-rep1-cp190-100x_Position017_16_cmle.ics	100	0	1	1	0.08070036311800588	0.472972972972973	0.2941176470588235
1880	Feb25-FISH2-3L1-rep1-cp190-100x_Position017_16_cmle.ics	104	0	1	1	0.020751521944630084	0.06818181818181816	0.06870229007633587
1881	Feb25-FISH2-3L1-rep1-cp190-100x_Position017_16_cmle.ics	105	0	1	1	0.04150304388926017	0.15517241379310343	0.15517241379310343
1882	Feb25-FISH2-3L1-rep1-cp190-100x_Position017_16_cmle.ics	106	0	1	1	0.0	0.0	0.0
1883	Feb25-FISH2-3L1-rep1-cp190-100x_Position017_16_cmle.ics	107	0	1	1	0.17523507419909848	0.5846153846153844	0.7238095238095237
1884	Feb25-FISH2-3L1-rep1-cp190-100x_Position017_16_cmle.ics	108	0	1	1	0.0	0.0	0.0
1885	Feb25-FISH2-3L1-rep1-cp190-100x_Position017_16_cmle.ics	111	0	1	1	0.0	0.0	0.0
1886	Feb25-FISH2-3L1-rep1-cp190-100x_Position017_16_cmle.ics	111	0	1	2	0.0	0.0	0.0
1887	Feb25-FISH2-3L1-rep1-cp190-100x_Position017_16_cmle.ics	111	0	2	1	0.11759195768623715	0.504950495049505	0.49038461538461536
1888	Feb25-FISH2-3L1-rep1-cp190-100x_Position017_16_cmle.ics	111	0	2	2	0.0	0.0	0.0
1889	Feb25-FISH2-3L1-rep1-cp190-100x_Position017_16_cmle.ics	112	0	1	1	0.06917173981543362	0.47619047619047616	0.47619047619047616
1890	Feb25-FISH2-3L1-rep1-cp190-100x_Position017_16_cmle.ics	113	0	1	1	0.0	0.0	0.0
1891	Feb25-FISH2-3L1-rep1-cp190-100x_Position017_16_cmle.ics	113	0	1	2	0.0	0.0	0.0
1892	Feb25-FISH2-3L1-rep1-cp190-100x_Position017_16_cmle.ics	114	0	1	1	0.0	0.0	0.0
1893	Feb25-FISH2-3L1-rep1-cp190-100x_Position017_16_cmle.ics	115	0	1	1	0.0	0.0	0.0
1894	Feb25-FISH2-3L1-rep1-cp190-100x_Position017_16_cmle.ics	116	0	1	1	0.06917173981543362	0.3333333333333333	0.3333333333333333
1895	Feb25-FISH2-3L1-rep1-cp190-100x_Position017_16_cmle.ics	117	0	1	1	0.09222898642057815	0.5263157894736842	0.6896551724137929
1896	Feb25-FISH2-3L1-rep1-cp190-100x_Position017_16_cmle.ics	118	0	1	1	0.0	0.0	0.0
1897	Feb25-FISH2-3L1-rep1-cp190-100x_Position017_16_cmle.ics	119	0	1	1	0.21904384274887312	0.7421875	0.42035398230088494
1898	Feb25-FISH2-3L1-rep1-cp190-100x_Position017_16_cmle.ics	119	0	2	1	0.0	0.0	0.0
1899	Feb25-FISH2-3L1-rep1-cp190-100x_Position017_16_cmle.ics	123	0	1	1	0.029974420586687898	0.22033898305084743	0.24074074074074067
1900	Feb25-FISH2-3L1-rep1-cp190-100x_Position017_16_cmle.ics	124	0	1	1	0.0	0.0	0.0
1901	Feb25-FISH2-3L1-rep1-cp190-100x_Position018_17_cmle.ics	1	0	1	1	0.0	0.0	0.0
1902	Feb25-FISH2-3L1-rep1-cp190-100x_Position018_17_cmle.ics	1	0	1	2	0.0	0.0	0.0
1903	Feb25-FISH2-3L1-rep1-cp190-100x_Position018_17_cmle.ics	4	0	1	1	0.3043556551879079	0.8198757763975156	0.8249999999999998
1904	Feb25-FISH2-3L1-rep1-cp190-100x_Position018_17_cmle.ics	5	0	1	1	0.04842021787080353	0.14383561643835613	0.14383561643835613
1905	Feb25-FISH2-3L1-rep1-cp190-100x_Position018_17_cmle.ics	6	0	1	1	0.0	0.0	0.0
1906	Feb25-FISH2-3L1-rep1-cp190-100x_Position018_17_cmle.ics	6	0	1	2	0.0	0.0	0.0
1907	Feb25-FISH2-3L1-rep1-cp190-100x_Position018_17_cmle.ics	7	0	1	1	0.08300608777852034	0.3157894736842105	0.3214285714285714
1908	Feb25-FISH2-3L1-rep1-cp190-100x_Position018_17_cmle.ics	8	0	1	1	0.0853118124390348	0.36633663366336633	0.3627450980392157
1909	Feb25-FISH2-3L1-rep1-cp190-100x_Position018_17_cmle.ics	9	0	1	1	0.05533739185234689	0.41379310344827575	0.208695652173913
1910	Feb25-FISH2-3L1-rep1-cp190-100x_Position018_17_cmle.ics	9	0	2	1	0.0	0.0	0.0
1911	Feb25-FISH2-3L1-rep1-cp190-100x_Position018_17_cmle.ics	10	0	1	1	0.0	0.0	0.0
1912	Feb25-FISH2-3L1-rep1-cp190-100x_Position018_17_cmle.ics	11	0	1	1	0.03689159456823126	0.14414414414414414	0.21052631578947367
1913	Feb25-FISH2-3L1-rep1-cp190-100x_Position018_17_cmle.ics	12	0	1	1	0.03919731922874571	0.140495867768595	0.2179487179487179
1914	Feb25-FISH2-3L1-rep1-cp190-100x_Position018_17_cmle.ics	12	0	1	2	0.0	0.0	0.0
1915	Feb25-FISH2-3L1-rep1-cp190-100x_Position018_17_cmle.ics	13	0	1	1	0.11759195768623715	0.3805970149253731	0.38345864661654133
1916	Feb25-FISH2-3L1-rep1-cp190-100x_Position018_17_cmle.ics	14	0	1	1	0.025362971265658993	0.10784313725490195	0.10679611650485435
1917	Feb25-FISH2-3L1-rep1-cp190-100x_Position018_17_cmle.ics	16	0	1	1	0.08300608777852034	0.288	0.29508196721311475
1918	Feb25-FISH2-3L1-rep1-cp190-100x_Position018_17_cmle.ics	17	0	1	1	0.09684043574160706	0.3589743589743589	0.3925233644859812
1919	Feb25-FISH2-3L1-rep1-cp190-100x_Position018_17_cmle.ics	18	0	1	1	0.11759195768623715	0.3333333333333333	0.33774834437086093
1920	Feb25-FISH2-3L1-rep1-cp190-100x_Position018_17_cmle.ics	19	0	1	1	0.07608891379697698	0.23913043478260873	0.237410071942446
1921	Feb25-FISH2-3L1-rep1-cp190-100x_Position018_17_cmle.ics	20	0	1	1	0.0	0.0	0.0
1922	Feb25-FISH2-3L1-rep1-cp190-100x_Position018_17_cmle.ics	21	0	1	1	0.0	0.0	0.0
1923	Feb25-FISH2-3L1-rep1-cp190-100x_Position018_17_cmle.ics	23	0	1	1	0.08761753709954924	0.4269662921348314	0.4269662921348314
1924	Feb25-FISH2-3L1-rep1-cp190-100x_Position018_17_cmle.ics	24	0	1	1	0.11759195768623715	0.4285714285714285	0.4285714285714285
1925	Feb25-FISH2-3L1-rep1-cp190-100x_Position018_17_cmle.ics	25	0	1	1	0.22826674139093092	0.30841121495327095	0.49253731343283574
1926	Feb25-FISH2-3L1-rep1-cp190-100x_Position018_17_cmle.ics	25	0	1	2	0.0	0.0	0.0
1927	Feb25-FISH2-3L1-rep1-cp190-100x_Position018_17_cmle.ics	26	0	1	1	0.249018263335561	0.5167464114832535	0.5744680851063829
1928	Feb25-FISH2-3L1-rep1-cp190-100x_Position018_17_cmle.ics	27	0	1	1	0.0	0.0	0.0
1929	Feb25-FISH2-3L1-rep1-cp190-100x_Position018_17_cmle.ics	28	0	1	1	0.24210108935401764	0.8467741935483871	0.8333333333333331
1930	Feb25-FISH2-3L1-rep1-cp190-100x_Position018_17_cmle.ics	31	0	1	1	0.059948841173375796	0.30232558139534876	0.30232558139534876
1931	Feb25-FISH2-3L1-rep1-cp190-100x_Position018_17_cmle.ics	32	0	1	1	0.0	0.0	0.0
1932	Feb25-FISH2-3L1-rep1-cp190-100x_Position018_17_cmle.ics	33	0	1	1	0.0	0.0	0.0
1933	Feb25-FISH2-3L1-rep1-cp190-100x_Position018_17_cmle.ics	35	0	1	1	0.0	0.0	0.0
1934	Feb25-FISH2-3L1-rep1-cp190-100x_Position018_17_cmle.ics	36	0	1	1	0.10836905904417933	0.3533834586466165	0.3533834586466165
1935	Feb25-FISH2-3L1-rep1-cp190-100x_Position018_17_cmle.ics	37	0	1	1	0.0	0.0	0.0
1936	Feb25-FISH2-3L1-rep1-cp190-100x_Position018_17_cmle.ics	37	0	1	2	0.13142630564932387	0.35403726708074534	0.6063829787234042
1937	Feb25-FISH2-3L1-rep1-cp190-100x_Position018_17_cmle.ics	38	0	1	1	0.07378318913646252	0.19277108433734935	0.19161676646706585
1938	Feb25-FISH2-3L1-rep1-cp190-100x_Position018_17_cmle.ics	39	0	1	1	0.17292934953858402	0.7894736842105261	0.7894736842105261
1939	Feb25-FISH2-3L1-rep1-cp190-100x_Position018_17_cmle.ics	40	0	1	1	0.0	0.0	0.0
1940	Feb25-FISH2-3L1-rep1-cp190-100x_Position018_17_cmle.ics	41	0	1	1	0.0	0.0	0.0
1941	Feb25-FISH2-3L1-rep1-cp190-100x_Position018_17_cmle.ics	42	0	1	1	0.07608891379697698	0.2115384615384615	0.2088607594936709
1942	Feb25-FISH2-3L1-rep1-cp190-100x_Position018_17_cmle.ics	43	0	1	1	0.0	0.0	0.0
1943	Feb25-FISH2-3L1-rep1-cp190-100x_Position018_17_cmle.ics	43	0	1	2	0.0	0.0	0.0
1944	Feb25-FISH2-3L1-rep1-cp190-100x_Position018_17_cmle.ics	43	0	1	3	0.14756637827292504	0.24060150375939846	1.0
1945	Feb25-FISH2-3L1-rep1-cp190-100x_Position018_17_cmle.ics	45	0	1	1	0.08070036311800588	0.24137931034482754	0.2397260273972602
1946	Feb25-FISH2-3L1-rep1-cp190-100x_Position018_17_cmle.ics	46	0	1	1	0.03689159456823126	0.062015503875968984	0.05555555555555555
1947	Feb25-FISH2-3L1-rep1-cp190-100x_Position018_17_cmle.ics	47	0	1	1	0.053031667191832436	0.23958333333333334	0.1825396825396825
1948	Feb25-FISH2-3L1-rep1-cp190-100x_Position018_17_cmle.ics	48	0	1	1	0.14295492895189613	0.484375	0.5636363636363636
1949	Feb25-FISH2-3L1-rep1-cp190-100x_Position018_17_cmle.ics	49	0	1	1	0.0945347110810926	0.33606557377049173	0.33606557377049173
1950	Feb25-FISH2-3L1-rep1-cp190-100x_Position018_17_cmle.ics	50	0	1	1	0.0	0.0	0.0
1951	Feb25-FISH2-3L1-rep1-cp190-100x_Position018_17_cmle.ics	51	0	1	1	0.03228014524720235	0.15053763440860213	0.1386138613861386
1952	Feb25-FISH2-3L1-rep1-cp190-100x_Position018_17_cmle.ics	52	0	1	1	0.029974420586687898	0.049618320610687015	0.04980842911877394
1953	Feb25-FISH2-3L1-rep1-cp190-100x_Position018_17_cmle.ics	54	0	1	1	0.0	0.0	0.0
1954	Feb25-FISH2-3L1-rep1-cp190-100x_Position018_17_cmle.ics	55	0	1	1	0.11528623302572269	0.43859649122807015	0.43859649122807015
1955	Feb25-FISH2-3L1-rep1-cp190-100x_Position018_17_cmle.ics	56	0	1	1	0.14064920429138167	0.2250922509225092	0.31606217616580307
1956	Feb25-FISH2-3L1-rep1-cp190-100x_Position018_17_cmle.ics	56	0	1	2	0.0	0.0	0.0
1957	Feb25-FISH2-3L1-rep1-cp190-100x_Position018_17_cmle.ics	57	0	1	1	0.0	0.0	0.0
1958	Feb25-FISH2-3L1-rep1-cp190-100x_Position018_17_cmle.ics	58	0	1	1	0.20290377012527194	0.7787610619469026	0.7719298245614036
1959	Feb25-FISH2-3L1-rep1-cp190-100x_Position018_17_cmle.ics	59	0	1	1	0.0	0.0	0.0
1960	Feb25-FISH2-3L1-rep1-cp190-100x_Position018_17_cmle.ics	59	0	2	1	0.05533739185234689	0.3428571428571428	0.23529411764705876
1961	Feb25-FISH2-3L1-rep1-cp190-100x_Position018_17_cmle.ics	62	0	1	1	0.32741290179305244	0.7029702970297029	0.9342105263157894
1962	Feb25-FISH2-3L1-rep1-cp190-100x_Position018_17_cmle.ics	62	0	1	2	0.0	0.0	0.0
1963	Feb25-FISH2-3L1-rep1-cp190-100x_Position018_17_cmle.ics	63	0	1	1	0.30666137984842234	0.6273584905660377	0.624413145539906
1964	Feb25-FISH2-3L1-rep1-cp190-100x_Position018_17_cmle.ics	64	0	1	1	0.013834347963086722	0.06666666666666665	0.04838709677419355
1965	Feb25-FISH2-3L1-rep1-cp190-100x_Position018_17_cmle.ics	65	0	1	1	0.15448355225446841	0.6504854368932038	0.6633663366336634
1966	Feb25-FISH2-3L1-rep1-cp190-100x_Position018_17_cmle.ics	66	0	1	1	0.19829232080424303	0.585034013605442	0.5810810810810811
1967	Feb25-FISH2-3L1-rep1-cp190-100x_Position018_17_cmle.ics	67	0	1	1	0.16601217555704068	0.8181818181818181	0.8275862068965517
1968	Feb25-FISH2-3L1-rep1-cp190-100x_Position018_17_cmle.ics	68	0	1	1	0.0	0.0	0.0
1969	Feb25-FISH2-3L1-rep1-cp190-100x_Position018_17_cmle.ics	68	0	1	2	0.06225456583389025	0.15428571428571428	0.54
1970	Feb25-FISH2-3L1-rep1-cp190-100x_Position018_17_cmle.ics	69	0	1	1	0.07839463845749142	0.26153846153846144	0.21118012422360247
1971	Feb25-FISH2-3L1-rep1-cp190-100x_Position018_17_cmle.ics	69	0	1	2	0.0	0.0	0.0
1972	Feb25-FISH2-3L1-rep1-cp190-100x_Position018_17_cmle.ics	69	0	2	1	0.0	0.0	0.0
1973	Feb25-FISH2-3L1-rep1-cp190-100x_Position018_17_cmle.ics	69	0	2	2	0.07147746447594806	0.3604651162790697	0.3369565217391304
1974	Feb25-FISH2-3L1-rep1-cp190-100x_Position018_17_cmle.ics	70	0	1	1	0.0	0.0	0.0
1975	Feb25-FISH2-3L1-rep1-cp190-100x_Position018_17_cmle.ics	71	0	1	1	0.17292934953858402	0.6097560975609756	0.6521739130434782
1976	Feb25-FISH2-3L1-rep1-cp190-100x_Position018_17_cmle.ics	72	0	1	1	0.05533739185234689	0.3934426229508196	0.3934426229508196
1977	Feb25-FISH2-3L1-rep1-cp190-100x_Position018_17_cmle.ics	75	0	1	1	0.0	0.0	0.0
1978	Feb25-FISH2-3L1-rep1-cp190-100x_Position018_17_cmle.ics	76	0	1	1	0.10836905904417933	0.7833333333333333	0.7704918032786885
1979	Feb25-FISH2-3L1-rep1-cp190-100x_Position018_17_cmle.ics	78	0	1	1	0.0	0.0	0.0
1980	Feb25-FISH2-3L1-rep1-cp190-100x_Position018_17_cmle.ics	78	0	2	1	0.0	0.0	0.0
1981	Feb25-FISH2-3L1-rep1-cp190-100x_Position018_17_cmle.ics	79	0	1	1	0.11528623302572269	0.44247787610619466	0.44247787610619466
1982	Feb25-FISH2-3L1-rep1-cp190-100x_Position018_17_cmle.ics	80	0	1	1	0.013834347963086722	0.0437956204379562	0.06666666666666665
1983	Feb25-FISH2-3L1-rep1-cp190-100x_Position018_17_cmle.ics	81	0	1	1	0.0	0.0	0.0
1984	Feb25-FISH2-3L1-rep1-cp190-100x_Position018_17_cmle.ics	83	0	1	1	0.07608891379697698	0.336734693877551	0.4124999999999999
1985	Feb25-FISH2-3L1-rep1-cp190-100x_Position018_17_cmle.ics	84	0	1	1	0.04842021787080353	0.28767123287671226	0.18260869565217389
1986	Feb25-FISH2-3L1-rep1-cp190-100x_Position018_17_cmle.ics	85	0	1	1	0.07147746447594806	0.2123287671232876	0.2123287671232876
1987	Feb25-FISH2-3L1-rep1-cp190-100x_Position018_17_cmle.ics	87	0	1	1	0.0	0.0	0.0
1988	Feb25-FISH2-3L1-rep1-cp190-100x_Position018_17_cmle.ics	88	0	1	1	0.11989768234675159	0.42622950819672123	0.6842105263157894
1989	Feb25-FISH2-3L1-rep1-cp190-100x_Position018_17_cmle.ics	89	0	1	1	0.0	0.0	0.0
1990	Feb25-FISH2-3L1-rep1-cp190-100x_Position018_17_cmle.ics	89	0	2	1	0.11528623302572269	0.6944444444444444	0.8196721311475409
1991	Feb25-FISH2-3L1-rep1-cp190-100x_Position018_17_cmle.ics	90	0	1	1	0.11528623302572269	0.35460992907801414	0.35211267605633795
1992	Feb25-FISH2-3L1-rep1-cp190-100x_Position018_17_cmle.ics	91	0	1	1	0.11759195768623715	0.3541666666666667	0.35172413793103446
1993	Feb25-FISH2-3L1-rep1-cp190-100x_Position018_17_cmle.ics	92	0	1	1	0.08300608777852034	0.23076923076923073	0.23225806451612901
1994	Feb25-FISH2-3L1-rep1-cp190-100x_Position018_17_cmle.ics	94	0	1	1	0.0	0.0	0.0
1995	Feb25-FISH2-3L1-rep1-cp190-100x_Position018_17_cmle.ics	99	0	1	1	0.0	0.0	0.0
1996	Feb25-FISH2-3L1-rep1-cp190-100x_Position018_17_cmle.ics	99	0	2	1	0.10836905904417933	0.6911764705882353	0.43925233644859807
1997	Feb25-FISH2-3L1-rep1-cp190-100x_Position018_17_cmle.ics	101	0	1	1	0.01152862330257227	0.05154639175257732	0.05319148936170212
1998	Feb25-FISH2-3L1-rep1-cp190-100x_Position018_17_cmle.ics	102	0	1	1	0.13834347963086724	0.48387096774193555	0.6122448979591837
1999	Feb25-FISH2-3L1-rep1-cp190-100x_Position018_17_cmle.ics	104	0	1	1	0.0	0.0	0.0
[truncated: 7,353 more rows]
