# Supplementary material for: M1BP cooperates with CP190 to activate transcription at TAD borders and promote chromatin insulator activity
Source: Nat Commun. 2021 Jul 7;12:4170. doi: 10.1038/s41467-021-24407-y (PMC8263732; doi:10.1038/s41467-021-24407-y)
Supplement: Supplementary file 6 — Source Data [file 41467_2021_24407_MOESM6_ESM.zip › Source Data_updated_060121/Source Data 8/Figure 8c/Figure 8c-tango-slide2/all-rep1/C_B.xls]

	Label	nuc.idx	tag	idx1	idx2	CBdist2_
1	Feb25-FISH2-3L1-rep1-cp190-100x_Position001_0_cmle.ics	1	0	1	1	0.0
2	Feb25-FISH2-3L1-rep1-cp190-100x_Position001_0_cmle.ics	2	0	1	1	0.0
3	Feb25-FISH2-3L1-rep1-cp190-100x_Position001_0_cmle.ics	3	0	1	1	0.0
4	Feb25-FISH2-3L1-rep1-cp190-100x_Position001_0_cmle.ics	6	0	1	1	0.0
5	Feb25-FISH2-3L1-rep1-cp190-100x_Position001_0_cmle.ics	8	0	1	1	3.0080424373471333
6	Feb25-FISH2-3L1-rep1-cp190-100x_Position001_0_cmle.ics	9	0	1	1	1.7793044848480133
7	Feb25-FISH2-3L1-rep1-cp190-100x_Position001_0_cmle.ics	11	0	1	1	0.0
8	Feb25-FISH2-3L1-rep1-cp190-100x_Position001_0_cmle.ics	12	0	1	1	0.0
9	Feb25-FISH2-3L1-rep1-cp190-100x_Position001_0_cmle.ics	13	0	1	1	0.0
10	Feb25-FISH2-3L1-rep1-cp190-100x_Position001_0_cmle.ics	14	0	1	1	3.82118359440401
11	Feb25-FISH2-3L1-rep1-cp190-100x_Position001_0_cmle.ics	16	0	1	1	0.0
12	Feb25-FISH2-3L1-rep1-cp190-100x_Position001_0_cmle.ics	17	0	1	1	0.0
13	Feb25-FISH2-3L1-rep1-cp190-100x_Position001_0_cmle.ics	19	0	1	1	0.0
14	Feb25-FISH2-3L1-rep1-cp190-100x_Position001_0_cmle.ics	21	0	1	1	2.445922284692791
15	Feb25-FISH2-3L1-rep1-cp190-100x_Position001_0_cmle.ics	21	0	1	2	0.0
16	Feb25-FISH2-3L1-rep1-cp190-100x_Position001_0_cmle.ics	21	0	2	1	0.0
17	Feb25-FISH2-3L1-rep1-cp190-100x_Position001_0_cmle.ics	21	0	2	2	2.861130493447262
18	Feb25-FISH2-3L1-rep1-cp190-100x_Position001_0_cmle.ics	22	0	1	1	0.0
19	Feb25-FISH2-3L1-rep1-cp190-100x_Position001_0_cmle.ics	23	0	1	1	0.0
20	Feb25-FISH2-3L1-rep1-cp190-100x_Position001_0_cmle.ics	25	0	1	1	0.0
21	Feb25-FISH2-3L1-rep1-cp190-100x_Position001_0_cmle.ics	26	0	1	1	0.0
22	Feb25-FISH2-3L1-rep1-cp190-100x_Position001_0_cmle.ics	27	0	1	1	0.0
23	Feb25-FISH2-3L1-rep1-cp190-100x_Position001_0_cmle.ics	28	0	1	1	0.0
24	Feb25-FISH2-3L1-rep1-cp190-100x_Position001_0_cmle.ics	29	0	1	1	0.0
25	Feb25-FISH2-3L1-rep1-cp190-100x_Position001_0_cmle.ics	30	0	1	1	0.0
26	Feb25-FISH2-3L1-rep1-cp190-100x_Position001_0_cmle.ics	31	0	1	1	0.0
27	Feb25-FISH2-3L1-rep1-cp190-100x_Position001_0_cmle.ics	32	0	1	1	0.0
28	Feb25-FISH2-3L1-rep1-cp190-100x_Position001_0_cmle.ics	32	0	2	1	3.238117556872686
29	Feb25-FISH2-3L1-rep1-cp190-100x_Position001_0_cmle.ics	33	0	1	1	0.0
30	Feb25-FISH2-3L1-rep1-cp190-100x_Position001_0_cmle.ics	34	0	1	1	0.0
31	Feb25-FISH2-3L1-rep1-cp190-100x_Position001_0_cmle.ics	35	0	1	1	4.64090015486006
32	Feb25-FISH2-3L1-rep1-cp190-100x_Position001_0_cmle.ics	35	0	2	1	0.0
33	Feb25-FISH2-3L1-rep1-cp190-100x_Position001_0_cmle.ics	36	0	1	1	0.0
34	Feb25-FISH2-3L1-rep1-cp190-100x_Position001_0_cmle.ics	37	0	1	1	0.0
35	Feb25-FISH2-3L1-rep1-cp190-100x_Position001_0_cmle.ics	38	0	1	1	0.0
36	Feb25-FISH2-3L1-rep1-cp190-100x_Position001_0_cmle.ics	39	0	1	1	0.0
37	Feb25-FISH2-3L1-rep1-cp190-100x_Position001_0_cmle.ics	43	0	1	1	0.0
38	Feb25-FISH2-3L1-rep1-cp190-100x_Position001_0_cmle.ics	44	0	1	1	3.260442795999727
39	Feb25-FISH2-3L1-rep1-cp190-100x_Position001_0_cmle.ics	44	0	1	2	0.0
40	Feb25-FISH2-3L1-rep1-cp190-100x_Position001_0_cmle.ics	44	0	2	1	2.3200965573402272
41	Feb25-FISH2-3L1-rep1-cp190-100x_Position001_0_cmle.ics	44	0	2	2	4.963135971575572
42	Feb25-FISH2-3L1-rep1-cp190-100x_Position001_0_cmle.ics	46	0	1	1	4.15996867232855
43	Feb25-FISH2-3L1-rep1-cp190-100x_Position001_0_cmle.ics	49	0	1	1	0.9788040346074901
44	Feb25-FISH2-3L1-rep1-cp190-100x_Position001_0_cmle.ics	50	0	1	1	0.0
45	Feb25-FISH2-3L1-rep1-cp190-100x_Position001_0_cmle.ics	50	0	1	2	3.9371523651387803
46	Feb25-FISH2-3L1-rep1-cp190-100x_Position001_0_cmle.ics	54	0	1	1	1.0024833655297731
47	Feb25-FISH2-3L1-rep1-cp190-100x_Position001_0_cmle.ics	55	0	1	1	4.321049989604483
48	Feb25-FISH2-3L1-rep1-cp190-100x_Position001_0_cmle.ics	56	0	1	1	0.0
49	Feb25-FISH2-3L1-rep1-cp190-100x_Position001_0_cmle.ics	57	0	1	1	0.0
50	Feb25-FISH2-3L1-rep1-cp190-100x_Position001_0_cmle.ics	58	0	1	1	2.2608779639792913
51	Feb25-FISH2-3L1-rep1-cp190-100x_Position001_0_cmle.ics	59	0	1	1	1.5476250661609716
52	Feb25-FISH2-3L1-rep1-cp190-100x_Position001_0_cmle.ics	59	0	1	2	0.0
53	Feb25-FISH2-3L1-rep1-cp190-100x_Position001_0_cmle.ics	60	0	1	1	0.0
54	Feb25-FISH2-3L1-rep1-cp190-100x_Position001_0_cmle.ics	61	0	1	1	0.0
55	Feb25-FISH2-3L1-rep1-cp190-100x_Position001_0_cmle.ics	64	0	1	1	1.0521827216106825
56	Feb25-FISH2-3L1-rep1-cp190-100x_Position001_0_cmle.ics	65	0	1	1	1.6625622980961043
57	Feb25-FISH2-3L1-rep1-cp190-100x_Position001_0_cmle.ics	66	0	1	1	0.0
58	Feb25-FISH2-3L1-rep1-cp190-100x_Position001_0_cmle.ics	68	0	1	1	0.0
59	Feb25-FISH2-3L1-rep1-cp190-100x_Position001_0_cmle.ics	69	0	1	1	0.0
60	Feb25-FISH2-3L1-rep1-cp190-100x_Position001_0_cmle.ics	70	0	1	1	0.0
61	Feb25-FISH2-3L1-rep1-cp190-100x_Position001_0_cmle.ics	71	0	1	1	0.0
62	Feb25-FISH2-3L1-rep1-cp190-100x_Position001_0_cmle.ics	74	0	1	1	0.0
63	Feb25-FISH2-3L1-rep1-cp190-100x_Position001_0_cmle.ics	75	0	1	1	0.0
64	Feb25-FISH2-3L1-rep1-cp190-100x_Position001_0_cmle.ics	77	0	1	1	0.0
65	Feb25-FISH2-3L1-rep1-cp190-100x_Position001_0_cmle.ics	81	0	1	1	0.0
66	Feb25-FISH2-3L1-rep1-cp190-100x_Position001_0_cmle.ics	82	0	1	1	0.0
67	Feb25-FISH2-3L1-rep1-cp190-100x_Position001_0_cmle.ics	83	0	1	1	2.6105137834594667
68	Feb25-FISH2-3L1-rep1-cp190-100x_Position001_0_cmle.ics	84	0	1	1	0.0
69	Feb25-FISH2-3L1-rep1-cp190-100x_Position001_0_cmle.ics	86	0	1	1	0.0
70	Feb25-FISH2-3L1-rep1-cp190-100x_Position001_0_cmle.ics	87	0	1	1	0.0
71	Feb25-FISH2-3L1-rep1-cp190-100x_Position001_0_cmle.ics	88	0	1	1	0.0
72	Feb25-FISH2-3L1-rep1-cp190-100x_Position001_0_cmle.ics	90	0	1	1	0.10317500441073144
73	Feb25-FISH2-3L1-rep1-cp190-100x_Position001_0_cmle.ics	92	0	1	1	0.1459114905355603
74	Feb25-FISH2-3L1-rep1-cp190-100x_Position001_0_cmle.ics	92	0	1	2	1.0317500441073144
75	Feb25-FISH2-3L1-rep1-cp190-100x_Position001_0_cmle.ics	92	0	2	1	0.6606423714395955
76	Feb25-FISH2-3L1-rep1-cp190-100x_Position001_0_cmle.ics	92	0	2	2	0.0
77	Feb25-FISH2-3L1-rep1-cp190-100x_Position001_0_cmle.ics	92	0	3	1	3.2298885281773058
78	Feb25-FISH2-3L1-rep1-cp190-100x_Position001_0_cmle.ics	92	0	3	2	1.680857471850398
79	Feb25-FISH2-3L1-rep1-cp190-100x_Position001_0_cmle.ics	93	0	1	1	0.0
80	Feb25-FISH2-3L1-rep1-cp190-100x_Position001_0_cmle.ics	96	0	1	1	0.0
81	Feb25-FISH2-3L1-rep1-cp190-100x_Position001_0_cmle.ics	100	0	1	1	3.80723493226701
82	Feb25-FISH2-3L1-rep1-cp190-100x_Position001_0_cmle.ics	104	0	1	1	0.0
83	Feb25-FISH2-3L1-rep1-cp190-100x_Position001_0_cmle.ics	106	0	1	1	1.5338067085748235
84	Feb25-FISH2-3L1-rep1-cp190-100x_Position001_0_cmle.ics	106	0	2	1	0.0
85	Feb25-FISH2-3L1-rep1-cp190-100x_Position001_0_cmle.ics	107	0	1	1	0.23070632344123612
86	Feb25-FISH2-3L1-rep1-cp190-100x_Position001_0_cmle.ics	108	0	1	1	0.0
87	Feb25-FISH2-3L1-rep1-cp190-100x_Position001_0_cmle.ics	109	0	1	1	0.0
88	Feb25-FISH2-3L1-rep1-cp190-100x_Position001_0_cmle.ics	110	0	1	1	0.0
89	Feb25-FISH2-3L1-rep1-cp190-100x_Position001_0_cmle.ics	111	0	1	1	0.0
90	Feb25-FISH2-3L1-rep1-cp190-100x_Position001_0_cmle.ics	112	0	1	1	7.7783697290453055
91	Feb25-FISH2-3L1-rep1-cp190-100x_Position001_0_cmle.ics	112	0	2	1	5.261925224947303
92	Feb25-FISH2-3L1-rep1-cp190-100x_Position001_0_cmle.ics	113	0	1	1	0.0
93	Feb25-FISH2-3L1-rep1-cp190-100x_Position001_0_cmle.ics	114	0	1	1	0.0
94	Feb25-FISH2-3L1-rep1-cp190-100x_Position001_0_cmle.ics	115	0	1	1	0.0
95	Feb25-FISH2-3L1-rep1-cp190-100x_Position001_0_cmle.ics	117	0	1	1	0.0
96	Feb25-FISH2-3L1-rep1-cp190-100x_Position001_0_cmle.ics	119	0	1	1	0.0
97	Feb25-FISH2-3L1-rep1-cp190-100x_Position001_0_cmle.ics	123	0	1	1	0.0
98	Feb25-FISH2-3L1-rep1-cp190-100x_Position001_0_cmle.ics	125	0	1	1	2.0891346125640937
99	Feb25-FISH2-3L1-rep1-cp190-100x_Position001_0_cmle.ics	126	0	1	1	0.0
100	Feb25-FISH2-3L1-rep1-cp190-100x_Position001_0_cmle.ics	128	0	1	1	0.0
101	Feb25-FISH2-3L1-rep1-cp190-100x_Position001_0_cmle.ics	129	0	1	1	3.501875772853447
102	Feb25-FISH2-3L1-rep1-cp190-100x_Position001_0_cmle.ics	129	0	2	1	0.0
103	Feb25-FISH2-3L1-rep1-cp190-100x_Position001_0_cmle.ics	130	0	1	1	0.0
104	Feb25-FISH2-3L1-rep1-cp190-100x_Position001_0_cmle.ics	131	0	1	1	0.0
105	Feb25-FISH2-3L1-rep1-cp190-100x_Position001_0_cmle.ics	132	0	1	1	0.0
106	Feb25-FISH2-3L1-rep1-cp190-100x_Position001_0_cmle.ics	133	0	1	1	0.23070632344123612
107	Feb25-FISH2-3L1-rep1-cp190-100x_Position001_0_cmle.ics	134	0	1	1	2.315160742739449
108	Feb25-FISH2-3L1-rep1-cp190-100x_Position001_0_cmle.ics	135	0	1	1	0.1459114905355603
109	Feb25-FISH2-3L1-rep1-cp190-100x_Position001_0_cmle.ics	136	0	1	1	0.9342894015681998
110	Feb25-FISH2-3L1-rep1-cp190-100x_Position001_0_cmle.ics	137	0	1	1	3.9692216708101085
111	Feb25-FISH2-3L1-rep1-cp190-100x_Position001_0_cmle.ics	138	0	1	1	0.0
112	Feb25-FISH2-3L1-rep1-cp190-100x_Position001_0_cmle.ics	139	0	1	1	0.0
113	Feb25-FISH2-3L1-rep1-cp190-100x_Position001_0_cmle.ics	140	0	1	1	0.0
114	Feb25-FISH2-3L1-rep1-cp190-100x_Position001_0_cmle.ics	141	0	1	1	0.0
115	Feb25-FISH2-3L1-rep1-cp190-100x_Position002_1_cmle.ics	2	0	1	1	0.0
116	Feb25-FISH2-3L1-rep1-cp190-100x_Position002_1_cmle.ics	3	0	1	1	5.486408914520246
117	Feb25-FISH2-3L1-rep1-cp190-100x_Position002_1_cmle.ics	4	0	1	1	0.10317500441073144
118	Feb25-FISH2-3L1-rep1-cp190-100x_Position002_1_cmle.ics	5	0	1	1	0.0
119	Feb25-FISH2-3L1-rep1-cp190-100x_Position002_1_cmle.ics	7	0	1	1	0.0
120	Feb25-FISH2-3L1-rep1-cp190-100x_Position002_1_cmle.ics	7	0	2	1	2.6009844342791184
121	Feb25-FISH2-3L1-rep1-cp190-100x_Position002_1_cmle.ics	8	0	1	1	3.301600141143406
122	Feb25-FISH2-3L1-rep1-cp190-100x_Position002_1_cmle.ics	9	0	1	1	4.023825172018526
123	Feb25-FISH2-3L1-rep1-cp190-100x_Position002_1_cmle.ics	9	0	1	2	0.7295574526778015
124	Feb25-FISH2-3L1-rep1-cp190-100x_Position002_1_cmle.ics	9	0	2	1	8.307990652013366
125	Feb25-FISH2-3L1-rep1-cp190-100x_Position002_1_cmle.ics	9	0	2	2	4.624496600077168
126	Feb25-FISH2-3L1-rep1-cp190-100x_Position002_1_cmle.ics	9	0	3	1	8.04831169509574
127	Feb25-FISH2-3L1-rep1-cp190-100x_Position002_1_cmle.ics	9	0	3	2	3.067613417149647
128	Feb25-FISH2-3L1-rep1-cp190-100x_Position002_1_cmle.ics	10	0	1	1	0.0
129	Feb25-FISH2-3L1-rep1-cp190-100x_Position002_1_cmle.ics	11	0	1	1	0.0
130	Feb25-FISH2-3L1-rep1-cp190-100x_Position002_1_cmle.ics	12	0	1	1	0.0
131	Feb25-FISH2-3L1-rep1-cp190-100x_Position002_1_cmle.ics	13	0	1	1	2.717303324578323
132	Feb25-FISH2-3L1-rep1-cp190-100x_Position002_1_cmle.ics	14	0	1	1	0.0
133	Feb25-FISH2-3L1-rep1-cp190-100x_Position002_1_cmle.ics	15	0	1	1	3.268594902043122
134	Feb25-FISH2-3L1-rep1-cp190-100x_Position002_1_cmle.ics	15	0	2	1	0.0
135	Feb25-FISH2-3L1-rep1-cp190-100x_Position002_1_cmle.ics	16	0	1	1	0.0
136	Feb25-FISH2-3L1-rep1-cp190-100x_Position002_1_cmle.ics	17	0	1	1	0.0
137	Feb25-FISH2-3L1-rep1-cp190-100x_Position002_1_cmle.ics	18	0	1	1	0.0
138	Feb25-FISH2-3L1-rep1-cp190-100x_Position002_1_cmle.ics	19	0	1	1	0.0
139	Feb25-FISH2-3L1-rep1-cp190-100x_Position002_1_cmle.ics	20	0	1	1	0.0
140	Feb25-FISH2-3L1-rep1-cp190-100x_Position002_1_cmle.ics	21	0	1	1	4.908854936897211
141	Feb25-FISH2-3L1-rep1-cp190-100x_Position002_1_cmle.ics	21	0	1	2	1.845650587529889
142	Feb25-FISH2-3L1-rep1-cp190-100x_Position002_1_cmle.ics	22	0	1	1	0.0
143	Feb25-FISH2-3L1-rep1-cp190-100x_Position002_1_cmle.ics	22	0	1	2	6.150822690985241
144	Feb25-FISH2-3L1-rep1-cp190-100x_Position002_1_cmle.ics	22	0	2	1	6.507390747976059
145	Feb25-FISH2-3L1-rep1-cp190-100x_Position002_1_cmle.ics	22	0	2	2	0.0
146	Feb25-FISH2-3L1-rep1-cp190-100x_Position002_1_cmle.ics	23	0	1	1	4.423929600949033
147	Feb25-FISH2-3L1-rep1-cp190-100x_Position002_1_cmle.ics	24	0	1	1	0.0
148	Feb25-FISH2-3L1-rep1-cp190-100x_Position002_1_cmle.ics	25	0	1	1	0.0
149	Feb25-FISH2-3L1-rep1-cp190-100x_Position002_1_cmle.ics	26	0	1	1	0.0
150	Feb25-FISH2-3L1-rep1-cp190-100x_Position002_1_cmle.ics	26	0	1	2	2.3746511863068953
151	Feb25-FISH2-3L1-rep1-cp190-100x_Position002_1_cmle.ics	27	0	1	1	0.0
152	Feb25-FISH2-3L1-rep1-cp190-100x_Position002_1_cmle.ics	28	0	1	1	0.0
153	Feb25-FISH2-3L1-rep1-cp190-100x_Position002_1_cmle.ics	29	0	1	1	0.0
154	Feb25-FISH2-3L1-rep1-cp190-100x_Position002_1_cmle.ics	30	0	1	1	0.0
155	Feb25-FISH2-3L1-rep1-cp190-100x_Position002_1_cmle.ics	32	0	1	1	0.0
156	Feb25-FISH2-3L1-rep1-cp190-100x_Position002_1_cmle.ics	34	0	1	1	0.0
157	Feb25-FISH2-3L1-rep1-cp190-100x_Position002_1_cmle.ics	35	0	1	1	2.554466917577822
158	Feb25-FISH2-3L1-rep1-cp190-100x_Position002_1_cmle.ics	36	0	1	1	0.0
159	Feb25-FISH2-3L1-rep1-cp190-100x_Position002_1_cmle.ics	37	0	1	1	0.0
160	Feb25-FISH2-3L1-rep1-cp190-100x_Position002_1_cmle.ics	38	0	1	1	3.359134773608186
161	Feb25-FISH2-3L1-rep1-cp190-100x_Position002_1_cmle.ics	39	0	1	1	0.0
162	Feb25-FISH2-3L1-rep1-cp190-100x_Position002_1_cmle.ics	41	0	1	1	5.324935115871861
163	Feb25-FISH2-3L1-rep1-cp190-100x_Position002_1_cmle.ics	41	0	2	1	0.0
164	Feb25-FISH2-3L1-rep1-cp190-100x_Position002_1_cmle.ics	42	0	1	1	0.0
165	Feb25-FISH2-3L1-rep1-cp190-100x_Position002_1_cmle.ics	43	0	1	1	0.0
166	Feb25-FISH2-3L1-rep1-cp190-100x_Position002_1_cmle.ics	45	0	1	1	0.0
167	Feb25-FISH2-3L1-rep1-cp190-100x_Position002_1_cmle.ics	47	0	1	1	0.0
168	Feb25-FISH2-3L1-rep1-cp190-100x_Position002_1_cmle.ics	49	0	1	1	0.0
169	Feb25-FISH2-3L1-rep1-cp190-100x_Position002_1_cmle.ics	50	0	1	1	0.0
170	Feb25-FISH2-3L1-rep1-cp190-100x_Position002_1_cmle.ics	51	0	1	1	0.0
171	Feb25-FISH2-3L1-rep1-cp190-100x_Position002_1_cmle.ics	52	0	1	1	2.4446320735605656
172	Feb25-FISH2-3L1-rep1-cp190-100x_Position002_1_cmle.ics	52	0	1	2	0.0
173	Feb25-FISH2-3L1-rep1-cp190-100x_Position002_1_cmle.ics	53	0	1	1	0.0
174	Feb25-FISH2-3L1-rep1-cp190-100x_Position002_1_cmle.ics	54	0	1	1	0.0
175	Feb25-FISH2-3L1-rep1-cp190-100x_Position002_1_cmle.ics	55	0	1	1	0.0
176	Feb25-FISH2-3L1-rep1-cp190-100x_Position002_1_cmle.ics	57	0	1	1	1.1396051716664168
177	Feb25-FISH2-3L1-rep1-cp190-100x_Position002_1_cmle.ics	59	0	1	1	0.0
178	Feb25-FISH2-3L1-rep1-cp190-100x_Position002_1_cmle.ics	61	0	1	1	0.0
179	Feb25-FISH2-3L1-rep1-cp190-100x_Position002_1_cmle.ics	63	0	1	1	5.536609854994457
180	Feb25-FISH2-3L1-rep1-cp190-100x_Position002_1_cmle.ics	63	0	2	1	2.5876159463127735
181	Feb25-FISH2-3L1-rep1-cp190-100x_Position002_1_cmle.ics	64	0	1	1	2.3700294996382163
182	Feb25-FISH2-3L1-rep1-cp190-100x_Position002_1_cmle.ics	66	0	1	1	2.262804502914313
183	Feb25-FISH2-3L1-rep1-cp190-100x_Position002_1_cmle.ics	68	0	1	1	0.0
184	Feb25-FISH2-3L1-rep1-cp190-100x_Position002_1_cmle.ics	69	0	1	1	0.0
185	Feb25-FISH2-3L1-rep1-cp190-100x_Position002_1_cmle.ics	70	0	1	1	0.0
186	Feb25-FISH2-3L1-rep1-cp190-100x_Position002_1_cmle.ics	71	0	1	1	0.0
187	Feb25-FISH2-3L1-rep1-cp190-100x_Position002_1_cmle.ics	71	0	2	1	3.9705623976413897
188	Feb25-FISH2-3L1-rep1-cp190-100x_Position002_1_cmle.ics	72	0	1	1	0.0
189	Feb25-FISH2-3L1-rep1-cp190-100x_Position002_1_cmle.ics	73	0	1	1	0.0
190	Feb25-FISH2-3L1-rep1-cp190-100x_Position002_1_cmle.ics	74	0	1	1	0.0
191	Feb25-FISH2-3L1-rep1-cp190-100x_Position002_1_cmle.ics	74	0	1	2	4.03843382500482
192	Feb25-FISH2-3L1-rep1-cp190-100x_Position002_1_cmle.ics	75	0	1	1	0.0
193	Feb25-FISH2-3L1-rep1-cp190-100x_Position002_1_cmle.ics	77	0	1	1	0.0
194	Feb25-FISH2-3L1-rep1-cp190-100x_Position002_1_cmle.ics	78	0	1	1	0.0
195	Feb25-FISH2-3L1-rep1-cp190-100x_Position002_1_cmle.ics	79	0	1	1	3.004501479748508
196	Feb25-FISH2-3L1-rep1-cp190-100x_Position002_1_cmle.ics	79	0	1	2	0.0
197	Feb25-FISH2-3L1-rep1-cp190-100x_Position002_1_cmle.ics	80	0	1	1	0.0
198	Feb25-FISH2-3L1-rep1-cp190-100x_Position002_1_cmle.ics	81	0	1	1	3.3315480241288036
199	Feb25-FISH2-3L1-rep1-cp190-100x_Position002_1_cmle.ics	81	0	1	2	3.425136887604151
200	Feb25-FISH2-3L1-rep1-cp190-100x_Position002_1_cmle.ics	81	0	2	1	0.5097226605744432
201	Feb25-FISH2-3L1-rep1-cp190-100x_Position002_1_cmle.ics	81	0	2	2	2.449219091227068
202	Feb25-FISH2-3L1-rep1-cp190-100x_Position002_1_cmle.ics	82	0	1	1	0.0
203	Feb25-FISH2-3L1-rep1-cp190-100x_Position002_1_cmle.ics	83	0	1	1	0.0
204	Feb25-FISH2-3L1-rep1-cp190-100x_Position002_1_cmle.ics	84	0	1	1	0.0
205	Feb25-FISH2-3L1-rep1-cp190-100x_Position002_1_cmle.ics	85	0	1	1	2.1665654352937858
206	Feb25-FISH2-3L1-rep1-cp190-100x_Position002_1_cmle.ics	86	0	1	1	2.3010738268971607
207	Feb25-FISH2-3L1-rep1-cp190-100x_Position002_1_cmle.ics	87	0	1	1	7.5502544097457465
208	Feb25-FISH2-3L1-rep1-cp190-100x_Position002_1_cmle.ics	87	0	2	1	0.0
209	Feb25-FISH2-3L1-rep1-cp190-100x_Position002_1_cmle.ics	88	0	1	1	1.1349250485180458
210	Feb25-FISH2-3L1-rep1-cp190-100x_Position002_1_cmle.ics	89	0	1	1	5.515763140987058
211	Feb25-FISH2-3L1-rep1-cp190-100x_Position002_1_cmle.ics	89	0	1	2	4.094148774804781
212	Feb25-FISH2-3L1-rep1-cp190-100x_Position002_1_cmle.ics	90	0	1	1	0.0
213	Feb25-FISH2-3L1-rep1-cp190-100x_Position002_1_cmle.ics	91	0	1	1	4.3797758991012685
214	Feb25-FISH2-3L1-rep1-cp190-100x_Position002_1_cmle.ics	91	0	1	2	0.0
215	Feb25-FISH2-3L1-rep1-cp190-100x_Position002_1_cmle.ics	92	0	1	1	0.0
216	Feb25-FISH2-3L1-rep1-cp190-100x_Position002_1_cmle.ics	94	0	1	1	0.0
217	Feb25-FISH2-3L1-rep1-cp190-100x_Position002_1_cmle.ics	95	0	1	1	0.0
218	Feb25-FISH2-3L1-rep1-cp190-100x_Position002_1_cmle.ics	96	0	1	1	3.7080312991919
219	Feb25-FISH2-3L1-rep1-cp190-100x_Position002_1_cmle.ics	97	0	1	1	2.9127529904744924
220	Feb25-FISH2-3L1-rep1-cp190-100x_Position002_1_cmle.ics	98	0	1	1	2.679828503579375
221	Feb25-FISH2-3L1-rep1-cp190-100x_Position002_1_cmle.ics	99	0	1	1	0.0
222	Feb25-FISH2-3L1-rep1-cp190-100x_Position002_1_cmle.ics	100	0	1	1	0.0
223	Feb25-FISH2-3L1-rep1-cp190-100x_Position002_1_cmle.ics	102	0	1	1	0.10317500441073144
224	Feb25-FISH2-3L1-rep1-cp190-100x_Position002_1_cmle.ics	104	0	1	1	0.0
225	Feb25-FISH2-3L1-rep1-cp190-100x_Position002_1_cmle.ics	105	0	1	1	0.0
226	Feb25-FISH2-3L1-rep1-cp190-100x_Position002_1_cmle.ics	106	0	1	1	0.0
227	Feb25-FISH2-3L1-rep1-cp190-100x_Position002_1_cmle.ics	107	0	1	1	0.0
228	Feb25-FISH2-3L1-rep1-cp190-100x_Position002_1_cmle.ics	110	0	1	1	0.0
229	Feb25-FISH2-3L1-rep1-cp190-100x_Position002_1_cmle.ics	110	0	1	2	5.33177840419138
230	Feb25-FISH2-3L1-rep1-cp190-100x_Position002_1_cmle.ics	110	0	2	1	4.855399712972592
231	Feb25-FISH2-3L1-rep1-cp190-100x_Position002_1_cmle.ics	110	0	2	2	0.10317500441073144
232	Feb25-FISH2-3L1-rep1-cp190-100x_Position002_1_cmle.ics	111	0	1	1	0.0
233	Feb25-FISH2-3L1-rep1-cp190-100x_Position002_1_cmle.ics	115	0	1	1	0.0
234	Feb25-FISH2-3L1-rep1-cp190-100x_Position002_1_cmle.ics	116	0	1	1	0.0
235	Feb25-FISH2-3L1-rep1-cp190-100x_Position002_1_cmle.ics	117	0	1	1	0.0
236	Feb25-FISH2-3L1-rep1-cp190-100x_Position002_1_cmle.ics	119	0	1	1	0.0
237	Feb25-FISH2-3L1-rep1-cp190-100x_Position002_1_cmle.ics	120	0	1	1	0.0
238	Feb25-FISH2-3L1-rep1-cp190-100x_Position002_1_cmle.ics	121	0	1	1	0.0
239	Feb25-FISH2-3L1-rep1-cp190-100x_Position002_1_cmle.ics	122	0	1	1	0.0
240	Feb25-FISH2-3L1-rep1-cp190-100x_Position002_1_cmle.ics	123	0	1	1	0.0
241	Feb25-FISH2-3L1-rep1-cp190-100x_Position002_1_cmle.ics	124	0	1	1	0.0
242	Feb25-FISH2-3L1-rep1-cp190-100x_Position002_1_cmle.ics	126	0	1	1	3.0421885358913245
243	Feb25-FISH2-3L1-rep1-cp190-100x_Position003_2_cmle.ics	1	0	1	1	0.0
244	Feb25-FISH2-3L1-rep1-cp190-100x_Position003_2_cmle.ics	3	0	1	1	0.0
245	Feb25-FISH2-3L1-rep1-cp190-100x_Position003_2_cmle.ics	5	0	1	1	0.0
246	Feb25-FISH2-3L1-rep1-cp190-100x_Position003_2_cmle.ics	6	0	1	1	3.8163335246312395
247	Feb25-FISH2-3L1-rep1-cp190-100x_Position003_2_cmle.ics	7	0	1	1	2.272193773547914
248	Feb25-FISH2-3L1-rep1-cp190-100x_Position003_2_cmle.ics	8	0	1	1	0.0
249	Feb25-FISH2-3L1-rep1-cp190-100x_Position003_2_cmle.ics	9	0	1	1	1.927468146499159
250	Feb25-FISH2-3L1-rep1-cp190-100x_Position003_2_cmle.ics	10	0	1	1	1.8789901139349028
251	Feb25-FISH2-3L1-rep1-cp190-100x_Position003_2_cmle.ics	11	0	1	1	0.0
252	Feb25-FISH2-3L1-rep1-cp190-100x_Position003_2_cmle.ics	11	0	2	1	2.9562608464598763
253	Feb25-FISH2-3L1-rep1-cp190-100x_Position003_2_cmle.ics	13	0	1	1	0.0
254	Feb25-FISH2-3L1-rep1-cp190-100x_Position003_2_cmle.ics	14	0	1	1	0.0
255	Feb25-FISH2-3L1-rep1-cp190-100x_Position003_2_cmle.ics	15	0	1	1	0.0
256	Feb25-FISH2-3L1-rep1-cp190-100x_Position003_2_cmle.ics	16	0	1	1	0.0
257	Feb25-FISH2-3L1-rep1-cp190-100x_Position003_2_cmle.ics	17	0	1	1	0.0
258	Feb25-FISH2-3L1-rep1-cp190-100x_Position003_2_cmle.ics	18	0	1	1	3.9093188489909103
259	Feb25-FISH2-3L1-rep1-cp190-100x_Position003_2_cmle.ics	18	0	1	2	5.313907712591712
260	Feb25-FISH2-3L1-rep1-cp190-100x_Position003_2_cmle.ics	18	0	2	1	3.9936557740276073
261	Feb25-FISH2-3L1-rep1-cp190-100x_Position003_2_cmle.ics	18	0	2	2	3.5044059225726203
262	Feb25-FISH2-3L1-rep1-cp190-100x_Position003_2_cmle.ics	20	0	1	1	0.0
263	Feb25-FISH2-3L1-rep1-cp190-100x_Position003_2_cmle.ics	21	0	1	1	0.0
264	Feb25-FISH2-3L1-rep1-cp190-100x_Position003_2_cmle.ics	21	0	1	2	2.409544494405231
265	Feb25-FISH2-3L1-rep1-cp190-100x_Position003_2_cmle.ics	21	0	2	1	2.507207880946515
266	Feb25-FISH2-3L1-rep1-cp190-100x_Position003_2_cmle.ics	21	0	2	2	0.0
267	Feb25-FISH2-3L1-rep1-cp190-100x_Position003_2_cmle.ics	23	0	1	1	0.0
268	Feb25-FISH2-3L1-rep1-cp190-100x_Position003_2_cmle.ics	24	0	1	1	0.0
269	Feb25-FISH2-3L1-rep1-cp190-100x_Position003_2_cmle.ics	25	0	1	1	0.0
270	Feb25-FISH2-3L1-rep1-cp190-100x_Position003_2_cmle.ics	26	0	1	1	0.0
271	Feb25-FISH2-3L1-rep1-cp190-100x_Position003_2_cmle.ics	28	0	1	1	0.0
272	Feb25-FISH2-3L1-rep1-cp190-100x_Position003_2_cmle.ics	29	0	1	1	0.0
273	Feb25-FISH2-3L1-rep1-cp190-100x_Position003_2_cmle.ics	30	0	1	1	3.222737401170714
274	Feb25-FISH2-3L1-rep1-cp190-100x_Position003_2_cmle.ics	33	0	1	1	6.356786098921868
275	Feb25-FISH2-3L1-rep1-cp190-100x_Position003_2_cmle.ics	33	0	1	2	3.9928397060557277
276	Feb25-FISH2-3L1-rep1-cp190-100x_Position003_2_cmle.ics	33	0	2	1	2.271409545446116
277	Feb25-FISH2-3L1-rep1-cp190-100x_Position003_2_cmle.ics	33	0	2	2	3.0752508250672066
278	Feb25-FISH2-3L1-rep1-cp190-100x_Position003_2_cmle.ics	34	0	1	1	0.0
279	Feb25-FISH2-3L1-rep1-cp190-100x_Position003_2_cmle.ics	35	0	1	1	0.0
280	Feb25-FISH2-3L1-rep1-cp190-100x_Position003_2_cmle.ics	36	0	1	1	0.0
281	Feb25-FISH2-3L1-rep1-cp190-100x_Position003_2_cmle.ics	37	0	1	1	0.0
282	Feb25-FISH2-3L1-rep1-cp190-100x_Position003_2_cmle.ics	38	0	1	1	0.0
283	Feb25-FISH2-3L1-rep1-cp190-100x_Position003_2_cmle.ics	39	0	1	1	0.0
284	Feb25-FISH2-3L1-rep1-cp190-100x_Position003_2_cmle.ics	40	0	1	1	3.612598782330991
285	Feb25-FISH2-3L1-rep1-cp190-100x_Position003_2_cmle.ics	40	0	1	2	11.368333649278028
286	Feb25-FISH2-3L1-rep1-cp190-100x_Position003_2_cmle.ics	40	0	1	3	3.6734664259369905
287	Feb25-FISH2-3L1-rep1-cp190-100x_Position003_2_cmle.ics	40	0	2	1	0.0
288	Feb25-FISH2-3L1-rep1-cp190-100x_Position003_2_cmle.ics	40	0	2	2	9.334319321388454
289	Feb25-FISH2-3L1-rep1-cp190-100x_Position003_2_cmle.ics	40	0	2	3	2.257220597927062
290	Feb25-FISH2-3L1-rep1-cp190-100x_Position003_2_cmle.ics	40	0	3	1	9.40685917723513
291	Feb25-FISH2-3L1-rep1-cp190-100x_Position003_2_cmle.ics	40	0	3	2	0.0
292	Feb25-FISH2-3L1-rep1-cp190-100x_Position003_2_cmle.ics	40	0	3	3	7.290465835941224
293	Feb25-FISH2-3L1-rep1-cp190-100x_Position003_2_cmle.ics	42	0	1	1	0.0
294	Feb25-FISH2-3L1-rep1-cp190-100x_Position003_2_cmle.ics	44	0	1	1	0.0
295	Feb25-FISH2-3L1-rep1-cp190-100x_Position003_2_cmle.ics	46	0	1	1	0.0
296	Feb25-FISH2-3L1-rep1-cp190-100x_Position003_2_cmle.ics	47	0	1	1	0.0
297	Feb25-FISH2-3L1-rep1-cp190-100x_Position003_2_cmle.ics	48	0	1	1	0.0
298	Feb25-FISH2-3L1-rep1-cp190-100x_Position003_2_cmle.ics	48	0	1	2	2.294638562446965
299	Feb25-FISH2-3L1-rep1-cp190-100x_Position003_2_cmle.ics	48	0	2	1	2.4167305479497743
300	Feb25-FISH2-3L1-rep1-cp190-100x_Position003_2_cmle.ics	48	0	2	2	0.0
301	Feb25-FISH2-3L1-rep1-cp190-100x_Position003_2_cmle.ics	49	0	1	1	7.847407003645759
302	Feb25-FISH2-3L1-rep1-cp190-100x_Position003_2_cmle.ics	49	0	2	1	0.0
303	Feb25-FISH2-3L1-rep1-cp190-100x_Position003_2_cmle.ics	50	0	1	1	0.0
304	Feb25-FISH2-3L1-rep1-cp190-100x_Position003_2_cmle.ics	51	0	1	1	0.0
305	Feb25-FISH2-3L1-rep1-cp190-100x_Position003_2_cmle.ics	55	0	1	1	0.0
306	Feb25-FISH2-3L1-rep1-cp190-100x_Position003_2_cmle.ics	57	0	1	1	0.23070632344123612
307	Feb25-FISH2-3L1-rep1-cp190-100x_Position003_2_cmle.ics	58	0	1	1	0.0
308	Feb25-FISH2-3L1-rep1-cp190-100x_Position003_2_cmle.ics	59	0	1	1	0.0
309	Feb25-FISH2-3L1-rep1-cp190-100x_Position003_2_cmle.ics	60	0	1	1	0.0
310	Feb25-FISH2-3L1-rep1-cp190-100x_Position003_2_cmle.ics	60	0	1	2	3.0039084407492846
311	Feb25-FISH2-3L1-rep1-cp190-100x_Position003_2_cmle.ics	60	0	2	1	1.0967653411156157
312	Feb25-FISH2-3L1-rep1-cp190-100x_Position003_2_cmle.ics	60	0	2	2	1.7345341872721707
313	Feb25-FISH2-3L1-rep1-cp190-100x_Position003_2_cmle.ics	60	0	3	1	3.7777627131989036
314	Feb25-FISH2-3L1-rep1-cp190-100x_Position003_2_cmle.ics	60	0	3	2	0.10317500441073144
315	Feb25-FISH2-3L1-rep1-cp190-100x_Position003_2_cmle.ics	61	0	1	1	0.0
316	Feb25-FISH2-3L1-rep1-cp190-100x_Position003_2_cmle.ics	62	0	1	1	2.740778054205204
317	Feb25-FISH2-3L1-rep1-cp190-100x_Position003_2_cmle.ics	63	0	1	1	0.0
318	Feb25-FISH2-3L1-rep1-cp190-100x_Position003_2_cmle.ics	64	0	1	1	0.0
319	Feb25-FISH2-3L1-rep1-cp190-100x_Position003_2_cmle.ics	66	0	1	1	0.0
320	Feb25-FISH2-3L1-rep1-cp190-100x_Position003_2_cmle.ics	68	0	1	1	4.321824714928092
321	Feb25-FISH2-3L1-rep1-cp190-100x_Position003_2_cmle.ics	69	0	1	1	0.5158750220536572
322	Feb25-FISH2-3L1-rep1-cp190-100x_Position003_2_cmle.ics	70	0	1	1	0.0
323	Feb25-FISH2-3L1-rep1-cp190-100x_Position003_2_cmle.ics	71	0	1	1	0.0
324	Feb25-FISH2-3L1-rep1-cp190-100x_Position003_2_cmle.ics	72	0	1	1	0.0
325	Feb25-FISH2-3L1-rep1-cp190-100x_Position003_2_cmle.ics	73	0	1	1	0.10317500441073144
326	Feb25-FISH2-3L1-rep1-cp190-100x_Position003_2_cmle.ics	74	0	1	1	0.0
327	Feb25-FISH2-3L1-rep1-cp190-100x_Position003_2_cmle.ics	76	0	1	1	0.0
328	Feb25-FISH2-3L1-rep1-cp190-100x_Position003_2_cmle.ics	77	0	1	1	0.0
329	Feb25-FISH2-3L1-rep1-cp190-100x_Position003_2_cmle.ics	78	0	1	1	5.278718995305733
330	Feb25-FISH2-3L1-rep1-cp190-100x_Position003_2_cmle.ics	79	0	1	1	0.0
331	Feb25-FISH2-3L1-rep1-cp190-100x_Position003_2_cmle.ics	80	0	1	1	0.0
332	Feb25-FISH2-3L1-rep1-cp190-100x_Position003_2_cmle.ics	81	0	1	1	0.0
333	Feb25-FISH2-3L1-rep1-cp190-100x_Position003_2_cmle.ics	83	0	1	1	1.944462387425594
334	Feb25-FISH2-3L1-rep1-cp190-100x_Position003_2_cmle.ics	84	0	1	1	0.0
335	Feb25-FISH2-3L1-rep1-cp190-100x_Position003_2_cmle.ics	85	0	1	1	0.0
336	Feb25-FISH2-3L1-rep1-cp190-100x_Position003_2_cmle.ics	85	0	1	2	6.2119578688956745
337	Feb25-FISH2-3L1-rep1-cp190-100x_Position003_2_cmle.ics	86	0	1	1	0.0
338	Feb25-FISH2-3L1-rep1-cp190-100x_Position003_2_cmle.ics	87	0	1	1	0.0
339	Feb25-FISH2-3L1-rep1-cp190-100x_Position003_2_cmle.ics	88	0	1	1	0.10317500441073144
340	Feb25-FISH2-3L1-rep1-cp190-100x_Position003_2_cmle.ics	89	0	1	1	0.0
341	Feb25-FISH2-3L1-rep1-cp190-100x_Position003_2_cmle.ics	89	0	2	1	2.695447803151551
342	Feb25-FISH2-3L1-rep1-cp190-100x_Position003_2_cmle.ics	92	0	1	1	0.0
343	Feb25-FISH2-3L1-rep1-cp190-100x_Position003_2_cmle.ics	93	0	1	1	1.7709742587733406
344	Feb25-FISH2-3L1-rep1-cp190-100x_Position003_2_cmle.ics	94	0	1	1	0.72222503087512
345	Feb25-FISH2-3L1-rep1-cp190-100x_Position003_2_cmle.ics	95	0	1	1	0.0
346	Feb25-FISH2-3L1-rep1-cp190-100x_Position003_2_cmle.ics	96	0	1	1	1.2779016819528852
347	Feb25-FISH2-3L1-rep1-cp190-100x_Position003_2_cmle.ics	97	0	1	1	4.8360359937385
348	Feb25-FISH2-3L1-rep1-cp190-100x_Position003_2_cmle.ics	97	0	1	2	0.0
349	Feb25-FISH2-3L1-rep1-cp190-100x_Position003_2_cmle.ics	99	0	1	1	0.0
350	Feb25-FISH2-3L1-rep1-cp190-100x_Position003_2_cmle.ics	100	0	1	1	0.0
351	Feb25-FISH2-3L1-rep1-cp190-100x_Position003_2_cmle.ics	101	0	1	1	0.0
352	Feb25-FISH2-3L1-rep1-cp190-100x_Position003_2_cmle.ics	102	0	1	1	0.0
353	Feb25-FISH2-3L1-rep1-cp190-100x_Position003_2_cmle.ics	103	0	1	1	0.0
354	Feb25-FISH2-3L1-rep1-cp190-100x_Position003_2_cmle.ics	104	0	1	1	0.0
355	Feb25-FISH2-3L1-rep1-cp190-100x_Position003_2_cmle.ics	105	0	1	1	0.10317500441073144
356	Feb25-FISH2-3L1-rep1-cp190-100x_Position003_2_cmle.ics	106	0	1	1	0.0
357	Feb25-FISH2-3L1-rep1-cp190-100x_Position003_2_cmle.ics	107	0	1	1	0.8254000352858515
358	Feb25-FISH2-3L1-rep1-cp190-100x_Position003_2_cmle.ics	108	0	1	1	0.0
359	Feb25-FISH2-3L1-rep1-cp190-100x_Position003_2_cmle.ics	109	0	1	1	0.0
360	Feb25-FISH2-3L1-rep1-cp190-100x_Position003_2_cmle.ics	111	0	1	1	0.0
361	Feb25-FISH2-3L1-rep1-cp190-100x_Position003_2_cmle.ics	112	0	1	1	0.0
362	Feb25-FISH2-3L1-rep1-cp190-100x_Position003_2_cmle.ics	113	0	1	1	0.0
363	Feb25-FISH2-3L1-rep1-cp190-100x_Position003_2_cmle.ics	116	0	1	1	0.0
364	Feb25-FISH2-3L1-rep1-cp190-100x_Position003_2_cmle.ics	117	0	1	1	0.0
365	Feb25-FISH2-3L1-rep1-cp190-100x_Position003_2_cmle.ics	118	0	1	1	0.0
366	Feb25-FISH2-3L1-rep1-cp190-100x_Position003_2_cmle.ics	119	0	1	1	0.0
367	Feb25-FISH2-3L1-rep1-cp190-100x_Position003_2_cmle.ics	119	0	2	1	0.8254000352858515
368	Feb25-FISH2-3L1-rep1-cp190-100x_Position003_2_cmle.ics	120	0	1	1	0.0
369	Feb25-FISH2-3L1-rep1-cp190-100x_Position003_2_cmle.ics	121	0	1	1	3.0018714548227834
370	Feb25-FISH2-3L1-rep1-cp190-100x_Position003_2_cmle.ics	122	0	1	1	0.0
371	Feb25-FISH2-3L1-rep1-cp190-100x_Position003_2_cmle.ics	123	0	1	1	0.0
372	Feb25-FISH2-3L1-rep1-cp190-100x_Position003_2_cmle.ics	124	0	1	1	0.0
373	Feb25-FISH2-3L1-rep1-cp190-100x_Position004_3_cmle.ics	1	0	1	1	4.08769064250052
374	Feb25-FISH2-3L1-rep1-cp190-100x_Position004_3_cmle.ics	1	0	1	2	0.0
375	Feb25-FISH2-3L1-rep1-cp190-100x_Position004_3_cmle.ics	2	0	1	1	0.0
376	Feb25-FISH2-3L1-rep1-cp190-100x_Position004_3_cmle.ics	3	0	1	1	0.0
377	Feb25-FISH2-3L1-rep1-cp190-100x_Position004_3_cmle.ics	4	0	1	1	3.1144179728576438
378	Feb25-FISH2-3L1-rep1-cp190-100x_Position004_3_cmle.ics	6	0	1	1	0.0
379	Feb25-FISH2-3L1-rep1-cp190-100x_Position004_3_cmle.ics	9	0	1	1	1.5497868238284018
380	Feb25-FISH2-3L1-rep1-cp190-100x_Position004_3_cmle.ics	10	0	1	1	0.0
381	Feb25-FISH2-3L1-rep1-cp190-100x_Position004_3_cmle.ics	11	0	1	1	0.0
382	Feb25-FISH2-3L1-rep1-cp190-100x_Position004_3_cmle.ics	12	0	1	1	0.0
383	Feb25-FISH2-3L1-rep1-cp190-100x_Position004_3_cmle.ics	14	0	1	1	3.732818848795614
384	Feb25-FISH2-3L1-rep1-cp190-100x_Position004_3_cmle.ics	15	0	1	1	4.761062257753327
385	Feb25-FISH2-3L1-rep1-cp190-100x_Position004_3_cmle.ics	15	0	1	2	2.874458784260589
386	Feb25-FISH2-3L1-rep1-cp190-100x_Position004_3_cmle.ics	16	0	1	1	0.0
387	Feb25-FISH2-3L1-rep1-cp190-100x_Position004_3_cmle.ics	17	0	1	1	0.0
388	Feb25-FISH2-3L1-rep1-cp190-100x_Position004_3_cmle.ics	18	0	1	1	0.0
389	Feb25-FISH2-3L1-rep1-cp190-100x_Position004_3_cmle.ics	19	0	1	1	0.0
390	Feb25-FISH2-3L1-rep1-cp190-100x_Position004_3_cmle.ics	20	0	1	1	0.0
391	Feb25-FISH2-3L1-rep1-cp190-100x_Position004_3_cmle.ics	21	0	1	1	0.0
392	Feb25-FISH2-3L1-rep1-cp190-100x_Position004_3_cmle.ics	22	0	1	1	0.0
393	Feb25-FISH2-3L1-rep1-cp190-100x_Position004_3_cmle.ics	23	0	1	1	0.0
394	Feb25-FISH2-3L1-rep1-cp190-100x_Position004_3_cmle.ics	24	0	1	1	2.5027271478389728
395	Feb25-FISH2-3L1-rep1-cp190-100x_Position004_3_cmle.ics	25	0	1	1	0.0
396	Feb25-FISH2-3L1-rep1-cp190-100x_Position004_3_cmle.ics	26	0	1	1	0.0
397	Feb25-FISH2-3L1-rep1-cp190-100x_Position004_3_cmle.ics	28	0	1	1	3.695136236394215
398	Feb25-FISH2-3L1-rep1-cp190-100x_Position004_3_cmle.ics	30	0	1	1	2.6718720932065323
399	Feb25-FISH2-3L1-rep1-cp190-100x_Position004_3_cmle.ics	31	0	1	1	0.0
400	Feb25-FISH2-3L1-rep1-cp190-100x_Position004_3_cmle.ics	32	0	1	1	0.0
401	Feb25-FISH2-3L1-rep1-cp190-100x_Position004_3_cmle.ics	33	0	1	1	0.0
402	Feb25-FISH2-3L1-rep1-cp190-100x_Position004_3_cmle.ics	34	0	1	1	1.6162859307598463
403	Feb25-FISH2-3L1-rep1-cp190-100x_Position004_3_cmle.ics	35	0	1	1	0.0
404	Feb25-FISH2-3L1-rep1-cp190-100x_Position004_3_cmle.ics	36	0	1	1	0.7295574526778015
405	Feb25-FISH2-3L1-rep1-cp190-100x_Position004_3_cmle.ics	36	0	1	2	0.0
406	Feb25-FISH2-3L1-rep1-cp190-100x_Position004_3_cmle.ics	37	0	1	1	0.0
407	Feb25-FISH2-3L1-rep1-cp190-100x_Position004_3_cmle.ics	38	0	1	1	0.0
408	Feb25-FISH2-3L1-rep1-cp190-100x_Position004_3_cmle.ics	39	0	1	1	0.0
409	Feb25-FISH2-3L1-rep1-cp190-100x_Position004_3_cmle.ics	40	0	1	1	0.0
410	Feb25-FISH2-3L1-rep1-cp190-100x_Position004_3_cmle.ics	42	0	1	1	0.0
411	Feb25-FISH2-3L1-rep1-cp190-100x_Position004_3_cmle.ics	42	0	1	2	3.4860771485315127
412	Feb25-FISH2-3L1-rep1-cp190-100x_Position004_3_cmle.ics	42	0	2	1	3.4365288673813974
413	Feb25-FISH2-3L1-rep1-cp190-100x_Position004_3_cmle.ics	42	0	2	2	0.0
414	Feb25-FISH2-3L1-rep1-cp190-100x_Position004_3_cmle.ics	43	0	1	1	0.0
415	Feb25-FISH2-3L1-rep1-cp190-100x_Position004_3_cmle.ics	44	0	1	1	0.0
416	Feb25-FISH2-3L1-rep1-cp190-100x_Position004_3_cmle.ics	45	0	1	1	0.0
417	Feb25-FISH2-3L1-rep1-cp190-100x_Position004_3_cmle.ics	46	0	1	1	0.0
418	Feb25-FISH2-3L1-rep1-cp190-100x_Position004_3_cmle.ics	47	0	1	1	0.0
419	Feb25-FISH2-3L1-rep1-cp190-100x_Position004_3_cmle.ics	48	0	1	1	0.0
420	Feb25-FISH2-3L1-rep1-cp190-100x_Position004_3_cmle.ics	49	0	1	1	3.047883357148639
421	Feb25-FISH2-3L1-rep1-cp190-100x_Position004_3_cmle.ics	50	0	1	1	0.0
422	Feb25-FISH2-3L1-rep1-cp190-100x_Position004_3_cmle.ics	51	0	1	1	1.740771385367085
423	Feb25-FISH2-3L1-rep1-cp190-100x_Position004_3_cmle.ics	51	0	1	2	2.6084741003308243
424	Feb25-FISH2-3L1-rep1-cp190-100x_Position004_3_cmle.ics	51	0	2	1	3.4805319689676413
425	Feb25-FISH2-3L1-rep1-cp190-100x_Position004_3_cmle.ics	51	0	2	2	5.698613387142827
426	Feb25-FISH2-3L1-rep1-cp190-100x_Position004_3_cmle.ics	52	0	1	1	0.0
427	Feb25-FISH2-3L1-rep1-cp190-100x_Position004_3_cmle.ics	53	0	1	1	3.9788398150601236
428	Feb25-FISH2-3L1-rep1-cp190-100x_Position004_3_cmle.ics	55	0	1	1	0.0
429	Feb25-FISH2-3L1-rep1-cp190-100x_Position004_3_cmle.ics	56	0	1	1	0.0
430	Feb25-FISH2-3L1-rep1-cp190-100x_Position004_3_cmle.ics	57	0	1	1	3.0439376093218065
431	Feb25-FISH2-3L1-rep1-cp190-100x_Position004_3_cmle.ics	57	0	2	1	0.0
432	Feb25-FISH2-3L1-rep1-cp190-100x_Position004_3_cmle.ics	59	0	1	1	0.0
433	Feb25-FISH2-3L1-rep1-cp190-100x_Position004_3_cmle.ics	61	0	1	1	0.0
434	Feb25-FISH2-3L1-rep1-cp190-100x_Position004_3_cmle.ics	63	0	1	1	0.0
435	Feb25-FISH2-3L1-rep1-cp190-100x_Position004_3_cmle.ics	64	0	1	1	0.0
436	Feb25-FISH2-3L1-rep1-cp190-100x_Position004_3_cmle.ics	65	0	1	1	2.676591091885151
437	Feb25-FISH2-3L1-rep1-cp190-100x_Position004_3_cmle.ics	65	0	2	1	0.23070632344123612
438	Feb25-FISH2-3L1-rep1-cp190-100x_Position004_3_cmle.ics	68	0	1	1	0.0
439	Feb25-FISH2-3L1-rep1-cp190-100x_Position004_3_cmle.ics	69	0	1	1	0.0
440	Feb25-FISH2-3L1-rep1-cp190-100x_Position004_3_cmle.ics	70	0	1	1	0.0
441	Feb25-FISH2-3L1-rep1-cp190-100x_Position004_3_cmle.ics	71	0	1	1	0.0
442	Feb25-FISH2-3L1-rep1-cp190-100x_Position004_3_cmle.ics	72	0	1	1	0.0
443	Feb25-FISH2-3L1-rep1-cp190-100x_Position004_3_cmle.ics	74	0	1	1	0.0
444	Feb25-FISH2-3L1-rep1-cp190-100x_Position004_3_cmle.ics	75	0	1	1	0.1459114905355603
445	Feb25-FISH2-3L1-rep1-cp190-100x_Position004_3_cmle.ics	79	0	1	1	0.0
446	Feb25-FISH2-3L1-rep1-cp190-100x_Position004_3_cmle.ics	80	0	1	1	6.341550436298953
447	Feb25-FISH2-3L1-rep1-cp190-100x_Position004_3_cmle.ics	82	0	1	1	0.0
448	Feb25-FISH2-3L1-rep1-cp190-100x_Position004_3_cmle.ics	83	0	1	1	0.0
449	Feb25-FISH2-3L1-rep1-cp190-100x_Position004_3_cmle.ics	84	0	1	1	0.0
450	Feb25-FISH2-3L1-rep1-cp190-100x_Position004_3_cmle.ics	86	0	1	1	4.43247913545708
451	Feb25-FISH2-3L1-rep1-cp190-100x_Position004_3_cmle.ics	87	0	1	1	0.0
452	Feb25-FISH2-3L1-rep1-cp190-100x_Position004_3_cmle.ics	88	0	1	1	0.0
453	Feb25-FISH2-3L1-rep1-cp190-100x_Position004_3_cmle.ics	89	0	1	1	2.187858192254088
454	Feb25-FISH2-3L1-rep1-cp190-100x_Position004_3_cmle.ics	89	0	1	2	0.0
455	Feb25-FISH2-3L1-rep1-cp190-100x_Position004_3_cmle.ics	89	0	1	3	6.718269547216372
456	Feb25-FISH2-3L1-rep1-cp190-100x_Position004_3_cmle.ics	89	0	2	1	7.2484836106204185
457	Feb25-FISH2-3L1-rep1-cp190-100x_Position004_3_cmle.ics	89	0	2	2	5.920663264809409
458	Feb25-FISH2-3L1-rep1-cp190-100x_Position004_3_cmle.ics	89	0	2	3	0.0
459	Feb25-FISH2-3L1-rep1-cp190-100x_Position004_3_cmle.ics	92	0	1	1	0.0
460	Feb25-FISH2-3L1-rep1-cp190-100x_Position004_3_cmle.ics	93	0	1	1	0.0
461	Feb25-FISH2-3L1-rep1-cp190-100x_Position004_3_cmle.ics	94	0	1	1	4.942079752037971
462	Feb25-FISH2-3L1-rep1-cp190-100x_Position004_3_cmle.ics	94	0	1	2	4.254014411090138
463	Feb25-FISH2-3L1-rep1-cp190-100x_Position004_3_cmle.ics	94	0	1	3	0.0
464	Feb25-FISH2-3L1-rep1-cp190-100x_Position004_3_cmle.ics	94	0	2	1	8.77230268616123
465	Feb25-FISH2-3L1-rep1-cp190-100x_Position004_3_cmle.ics	94	0	2	2	0.0
466	Feb25-FISH2-3L1-rep1-cp190-100x_Position004_3_cmle.ics	94	0	2	3	4.014555198801461
467	Feb25-FISH2-3L1-rep1-cp190-100x_Position004_3_cmle.ics	95	0	1	1	3.4860771485315127
468	Feb25-FISH2-3L1-rep1-cp190-100x_Position004_3_cmle.ics	95	0	1	2	0.0
469	Feb25-FISH2-3L1-rep1-cp190-100x_Position004_3_cmle.ics	96	0	1	1	0.0
470	Feb25-FISH2-3L1-rep1-cp190-100x_Position004_3_cmle.ics	97	0	1	1	0.0
471	Feb25-FISH2-3L1-rep1-cp190-100x_Position004_3_cmle.ics	99	0	1	1	0.9715189319938999
472	Feb25-FISH2-3L1-rep1-cp190-100x_Position004_3_cmle.ics	99	0	2	1	0.0
473	Feb25-FISH2-3L1-rep1-cp190-100x_Position004_3_cmle.ics	102	0	1	1	0.0
474	Feb25-FISH2-3L1-rep1-cp190-100x_Position004_3_cmle.ics	103	0	1	1	0.0
475	Feb25-FISH2-3L1-rep1-cp190-100x_Position004_3_cmle.ics	105	0	1	1	0.0
476	Feb25-FISH2-3L1-rep1-cp190-100x_Position004_3_cmle.ics	106	0	1	1	0.0
477	Feb25-FISH2-3L1-rep1-cp190-100x_Position004_3_cmle.ics	107	0	1	1	0.0
478	Feb25-FISH2-3L1-rep1-cp190-100x_Position004_3_cmle.ics	108	0	1	1	0.0
479	Feb25-FISH2-3L1-rep1-cp190-100x_Position004_3_cmle.ics	109	0	1	1	4.90017762146458
480	Feb25-FISH2-3L1-rep1-cp190-100x_Position004_3_cmle.ics	109	0	1	2	0.0
481	Feb25-FISH2-3L1-rep1-cp190-100x_Position004_3_cmle.ics	109	0	1	3	1.1736910802652911
482	Feb25-FISH2-3L1-rep1-cp190-100x_Position004_3_cmle.ics	111	0	1	1	4.6680132984398215
483	Feb25-FISH2-3L1-rep1-cp190-100x_Position004_3_cmle.ics	112	0	1	1	2.1003330663048003
484	Feb25-FISH2-3L1-rep1-cp190-100x_Position004_3_cmle.ics	112	0	2	1	3.359134773608186
485	Feb25-FISH2-3L1-rep1-cp190-100x_Position004_3_cmle.ics	113	0	1	1	0.0
486	Feb25-FISH2-3L1-rep1-cp190-100x_Position004_3_cmle.ics	114	0	1	1	0.0
487	Feb25-FISH2-3L1-rep1-cp190-100x_Position004_3_cmle.ics	115	0	1	1	0.0
488	Feb25-FISH2-3L1-rep1-cp190-100x_Position004_3_cmle.ics	116	0	1	1	4.174445888144658
489	Feb25-FISH2-3L1-rep1-cp190-100x_Position004_3_cmle.ics	116	0	1	2	0.0
490	Feb25-FISH2-3L1-rep1-cp190-100x_Position004_3_cmle.ics	116	0	2	1	8.079963482807882
491	Feb25-FISH2-3L1-rep1-cp190-100x_Position004_3_cmle.ics	116	0	2	2	4.4773450349318455
492	Feb25-FISH2-3L1-rep1-cp190-100x_Position004_3_cmle.ics	117	0	1	1	0.0
493	Feb25-FISH2-3L1-rep1-cp190-100x_Position004_3_cmle.ics	119	0	1	1	0.0
494	Feb25-FISH2-3L1-rep1-cp190-100x_Position004_3_cmle.ics	120	0	1	1	0.0
495	Feb25-FISH2-3L1-rep1-cp190-100x_Position004_3_cmle.ics	121	0	1	1	0.0
496	Feb25-FISH2-3L1-rep1-cp190-100x_Position004_3_cmle.ics	122	0	1	1	0.0
497	Feb25-FISH2-3L1-rep1-cp190-100x_Position004_3_cmle.ics	124	0	1	1	0.0
498	Feb25-FISH2-3L1-rep1-cp190-100x_Position004_3_cmle.ics	126	0	1	1	0.0
499	Feb25-FISH2-3L1-rep1-cp190-100x_Position004_3_cmle.ics	127	0	1	1	0.0
500	Feb25-FISH2-3L1-rep1-cp190-100x_Position005_4_cmle.ics	3	0	1	1	0.0
501	Feb25-FISH2-3L1-rep1-cp190-100x_Position005_4_cmle.ics	4	0	1	1	0.0
502	Feb25-FISH2-3L1-rep1-cp190-100x_Position005_4_cmle.ics	5	0	1	1	0.0
503	Feb25-FISH2-3L1-rep1-cp190-100x_Position005_4_cmle.ics	6	0	1	1	0.0
504	Feb25-FISH2-3L1-rep1-cp190-100x_Position005_4_cmle.ics	7	0	1	1	0.0
505	Feb25-FISH2-3L1-rep1-cp190-100x_Position005_4_cmle.ics	8	0	1	1	0.0
506	Feb25-FISH2-3L1-rep1-cp190-100x_Position005_4_cmle.ics	9	0	1	1	0.0
507	Feb25-FISH2-3L1-rep1-cp190-100x_Position005_4_cmle.ics	10	0	1	1	5.6104818063560025
508	Feb25-FISH2-3L1-rep1-cp190-100x_Position005_4_cmle.ics	10	0	1	2	0.0
509	Feb25-FISH2-3L1-rep1-cp190-100x_Position005_4_cmle.ics	11	0	1	1	4.978320986534775
510	Feb25-FISH2-3L1-rep1-cp190-100x_Position005_4_cmle.ics	11	0	2	1	0.0
511	Feb25-FISH2-3L1-rep1-cp190-100x_Position005_4_cmle.ics	12	0	1	1	0.0
512	Feb25-FISH2-3L1-rep1-cp190-100x_Position005_4_cmle.ics	13	0	1	1	4.866755224553486
513	Feb25-FISH2-3L1-rep1-cp190-100x_Position005_4_cmle.ics	13	0	2	1	0.0
514	Feb25-FISH2-3L1-rep1-cp190-100x_Position005_4_cmle.ics	14	0	1	1	0.0
515	Feb25-FISH2-3L1-rep1-cp190-100x_Position005_4_cmle.ics	15	0	1	1	0.0
516	Feb25-FISH2-3L1-rep1-cp190-100x_Position005_4_cmle.ics	18	0	1	1	0.0
517	Feb25-FISH2-3L1-rep1-cp190-100x_Position005_4_cmle.ics	19	0	1	1	2.0464242661713827
518	Feb25-FISH2-3L1-rep1-cp190-100x_Position005_4_cmle.ics	22	0	1	1	0.0
519	Feb25-FISH2-3L1-rep1-cp190-100x_Position005_4_cmle.ics	23	0	1	1	0.0
520	Feb25-FISH2-3L1-rep1-cp190-100x_Position005_4_cmle.ics	24	0	1	1	0.0
521	Feb25-FISH2-3L1-rep1-cp190-100x_Position005_4_cmle.ics	25	0	1	1	0.0
522	Feb25-FISH2-3L1-rep1-cp190-100x_Position005_4_cmle.ics	26	0	1	1	0.9715189319938999
523	Feb25-FISH2-3L1-rep1-cp190-100x_Position005_4_cmle.ics	27	0	1	1	2.7780720136430905
524	Feb25-FISH2-3L1-rep1-cp190-100x_Position005_4_cmle.ics	27	0	2	1	0.0
525	Feb25-FISH2-3L1-rep1-cp190-100x_Position005_4_cmle.ics	28	0	1	1	0.0
526	Feb25-FISH2-3L1-rep1-cp190-100x_Position005_4_cmle.ics	29	0	1	1	0.0
527	Feb25-FISH2-3L1-rep1-cp190-100x_Position005_4_cmle.ics	30	0	1	1	0.0
528	Feb25-FISH2-3L1-rep1-cp190-100x_Position005_4_cmle.ics	31	0	1	1	0.0
529	Feb25-FISH2-3L1-rep1-cp190-100x_Position005_4_cmle.ics	32	0	1	1	0.0
530	Feb25-FISH2-3L1-rep1-cp190-100x_Position005_4_cmle.ics	33	0	1	1	0.0
531	Feb25-FISH2-3L1-rep1-cp190-100x_Position005_4_cmle.ics	34	0	1	1	0.0
532	Feb25-FISH2-3L1-rep1-cp190-100x_Position005_4_cmle.ics	35	0	1	1	0.0
533	Feb25-FISH2-3L1-rep1-cp190-100x_Position005_4_cmle.ics	36	0	1	1	0.0
534	Feb25-FISH2-3L1-rep1-cp190-100x_Position005_4_cmle.ics	37	0	1	1	0.0
535	Feb25-FISH2-3L1-rep1-cp190-100x_Position005_4_cmle.ics	38	0	1	1	0.0
536	Feb25-FISH2-3L1-rep1-cp190-100x_Position005_4_cmle.ics	39	0	1	1	0.0
537	Feb25-FISH2-3L1-rep1-cp190-100x_Position005_4_cmle.ics	41	0	1	1	0.0
538	Feb25-FISH2-3L1-rep1-cp190-100x_Position005_4_cmle.ics	42	0	1	1	0.0
539	Feb25-FISH2-3L1-rep1-cp190-100x_Position005_4_cmle.ics	42	0	1	2	4.491357897236374
540	Feb25-FISH2-3L1-rep1-cp190-100x_Position005_4_cmle.ics	42	0	2	1	2.48620778506515
541	Feb25-FISH2-3L1-rep1-cp190-100x_Position005_4_cmle.ics	42	0	2	2	6.94436097746817
542	Feb25-FISH2-3L1-rep1-cp190-100x_Position005_4_cmle.ics	42	0	3	1	4.246581091612178
543	Feb25-FISH2-3L1-rep1-cp190-100x_Position005_4_cmle.ics	42	0	3	2	0.0
544	Feb25-FISH2-3L1-rep1-cp190-100x_Position005_4_cmle.ics	43	0	1	1	0.0
545	Feb25-FISH2-3L1-rep1-cp190-100x_Position005_4_cmle.ics	44	0	1	1	0.0
546	Feb25-FISH2-3L1-rep1-cp190-100x_Position005_4_cmle.ics	45	0	1	1	0.0
547	Feb25-FISH2-3L1-rep1-cp190-100x_Position005_4_cmle.ics	46	0	1	1	0.0
548	Feb25-FISH2-3L1-rep1-cp190-100x_Position005_4_cmle.ics	47	0	1	1	0.0
549	Feb25-FISH2-3L1-rep1-cp190-100x_Position005_4_cmle.ics	48	0	1	1	4.750158906091591
550	Feb25-FISH2-3L1-rep1-cp190-100x_Position005_4_cmle.ics	49	0	1	1	2.8286990106814067
551	Feb25-FISH2-3L1-rep1-cp190-100x_Position005_4_cmle.ics	50	0	1	1	0.0
552	Feb25-FISH2-3L1-rep1-cp190-100x_Position005_4_cmle.ics	53	0	1	1	0.0
553	Feb25-FISH2-3L1-rep1-cp190-100x_Position005_4_cmle.ics	54	0	1	1	0.0
554	Feb25-FISH2-3L1-rep1-cp190-100x_Position005_4_cmle.ics	55	0	1	1	0.10317500441073144
555	Feb25-FISH2-3L1-rep1-cp190-100x_Position005_4_cmle.ics	56	0	1	1	0.0
556	Feb25-FISH2-3L1-rep1-cp190-100x_Position005_4_cmle.ics	56	0	1	2	3.805836668584062
557	Feb25-FISH2-3L1-rep1-cp190-100x_Position005_4_cmle.ics	57	0	1	1	0.0
558	Feb25-FISH2-3L1-rep1-cp190-100x_Position005_4_cmle.ics	59	0	1	1	0.0
559	Feb25-FISH2-3L1-rep1-cp190-100x_Position005_4_cmle.ics	61	0	1	1	0.0
560	Feb25-FISH2-3L1-rep1-cp190-100x_Position005_4_cmle.ics	64	0	1	1	0.0
561	Feb25-FISH2-3L1-rep1-cp190-100x_Position005_4_cmle.ics	66	0	1	1	4.023184955476688
562	Feb25-FISH2-3L1-rep1-cp190-100x_Position005_4_cmle.ics	67	0	1	1	0.0
563	Feb25-FISH2-3L1-rep1-cp190-100x_Position005_4_cmle.ics	68	0	1	1	0.0
564	Feb25-FISH2-3L1-rep1-cp190-100x_Position005_4_cmle.ics	68	0	1	2	2.8344508466435783
565	Feb25-FISH2-3L1-rep1-cp190-100x_Position005_4_cmle.ics	68	0	2	1	3.845822862039919
566	Feb25-FISH2-3L1-rep1-cp190-100x_Position005_4_cmle.ics	68	0	2	2	2.3334802156870995
567	Feb25-FISH2-3L1-rep1-cp190-100x_Position005_4_cmle.ics	69	0	1	1	0.0
568	Feb25-FISH2-3L1-rep1-cp190-100x_Position005_4_cmle.ics	70	0	1	1	0.0
569	Feb25-FISH2-3L1-rep1-cp190-100x_Position005_4_cmle.ics	71	0	1	1	0.0
570	Feb25-FISH2-3L1-rep1-cp190-100x_Position005_4_cmle.ics	72	0	1	1	0.0
571	Feb25-FISH2-3L1-rep1-cp190-100x_Position005_4_cmle.ics	73	0	1	1	1.7539750749824343
572	Feb25-FISH2-3L1-rep1-cp190-100x_Position005_4_cmle.ics	73	0	2	1	0.0
573	Feb25-FISH2-3L1-rep1-cp190-100x_Position005_4_cmle.ics	74	0	1	1	0.0
574	Feb25-FISH2-3L1-rep1-cp190-100x_Position005_4_cmle.ics	74	0	1	2	5.483814510790932
575	Feb25-FISH2-3L1-rep1-cp190-100x_Position005_4_cmle.ics	75	0	1	1	0.0
576	Feb25-FISH2-3L1-rep1-cp190-100x_Position005_4_cmle.ics	75	0	1	2	3.028159578956724
577	Feb25-FISH2-3L1-rep1-cp190-100x_Position005_4_cmle.ics	75	0	2	1	3.1226422603624444
578	Feb25-FISH2-3L1-rep1-cp190-100x_Position005_4_cmle.ics	75	0	2	2	0.1459114905355603
579	Feb25-FISH2-3L1-rep1-cp190-100x_Position005_4_cmle.ics	76	0	1	1	0.0
580	Feb25-FISH2-3L1-rep1-cp190-100x_Position005_4_cmle.ics	77	0	1	1	3.521579189576025
581	Feb25-FISH2-3L1-rep1-cp190-100x_Position005_4_cmle.ics	78	0	1	1	0.0
582	Feb25-FISH2-3L1-rep1-cp190-100x_Position005_4_cmle.ics	80	0	1	1	0.0
583	Feb25-FISH2-3L1-rep1-cp190-100x_Position005_4_cmle.ics	81	0	1	1	0.0
584	Feb25-FISH2-3L1-rep1-cp190-100x_Position005_4_cmle.ics	83	0	1	1	3.509399402259643
585	Feb25-FISH2-3L1-rep1-cp190-100x_Position005_4_cmle.ics	84	0	1	1	3.8044320316862668
586	Feb25-FISH2-3L1-rep1-cp190-100x_Position005_4_cmle.ics	84	0	2	1	0.0
587	Feb25-FISH2-3L1-rep1-cp190-100x_Position005_4_cmle.ics	85	0	1	1	0.0
588	Feb25-FISH2-3L1-rep1-cp190-100x_Position005_4_cmle.ics	86	0	1	1	0.0
589	Feb25-FISH2-3L1-rep1-cp190-100x_Position005_4_cmle.ics	89	0	1	1	0.0
590	Feb25-FISH2-3L1-rep1-cp190-100x_Position005_4_cmle.ics	90	0	1	1	0.0
591	Feb25-FISH2-3L1-rep1-cp190-100x_Position005_4_cmle.ics	90	0	1	2	2.5377695578535975
592	Feb25-FISH2-3L1-rep1-cp190-100x_Position005_4_cmle.ics	91	0	1	1	0.0
593	Feb25-FISH2-3L1-rep1-cp190-100x_Position005_4_cmle.ics	92	0	1	1	0.0
594	Feb25-FISH2-3L1-rep1-cp190-100x_Position005_4_cmle.ics	93	0	1	1	0.0
595	Feb25-FISH2-3L1-rep1-cp190-100x_Position005_4_cmle.ics	94	0	1	1	0.0
596	Feb25-FISH2-3L1-rep1-cp190-100x_Position005_4_cmle.ics	95	0	1	1	0.0
597	Feb25-FISH2-3L1-rep1-cp190-100x_Position005_4_cmle.ics	96	0	1	1	0.0
598	Feb25-FISH2-3L1-rep1-cp190-100x_Position005_4_cmle.ics	97	0	1	1	0.0
599	Feb25-FISH2-3L1-rep1-cp190-100x_Position005_4_cmle.ics	98	0	1	1	3.5880689527740564
600	Feb25-FISH2-3L1-rep1-cp190-100x_Position006_5_cmle.ics	1	0	1	1	0.0
601	Feb25-FISH2-3L1-rep1-cp190-100x_Position006_5_cmle.ics	3	0	1	1	0.0
602	Feb25-FISH2-3L1-rep1-cp190-100x_Position006_5_cmle.ics	3	0	1	2	3.1777973884498203
603	Feb25-FISH2-3L1-rep1-cp190-100x_Position006_5_cmle.ics	4	0	1	1	0.0
604	Feb25-FISH2-3L1-rep1-cp190-100x_Position006_5_cmle.ics	5	0	1	1	0.10317500441073144
605	Feb25-FISH2-3L1-rep1-cp190-100x_Position006_5_cmle.ics	6	0	1	1	0.0
606	Feb25-FISH2-3L1-rep1-cp190-100x_Position006_5_cmle.ics	7	0	1	1	2.1666750926253604
607	Feb25-FISH2-3L1-rep1-cp190-100x_Position006_5_cmle.ics	9	0	1	1	0.0
608	Feb25-FISH2-3L1-rep1-cp190-100x_Position006_5_cmle.ics	10	0	1	1	0.0
609	Feb25-FISH2-3L1-rep1-cp190-100x_Position006_5_cmle.ics	11	0	1	1	4.860917381177827
610	Feb25-FISH2-3L1-rep1-cp190-100x_Position006_5_cmle.ics	12	0	1	1	0.0
611	Feb25-FISH2-3L1-rep1-cp190-100x_Position006_5_cmle.ics	13	0	1	1	0.0
612	Feb25-FISH2-3L1-rep1-cp190-100x_Position006_5_cmle.ics	16	0	1	1	0.0
613	Feb25-FISH2-3L1-rep1-cp190-100x_Position006_5_cmle.ics	17	0	1	1	4.9319378856417
614	Feb25-FISH2-3L1-rep1-cp190-100x_Position006_5_cmle.ics	17	0	2	1	0.0
615	Feb25-FISH2-3L1-rep1-cp190-100x_Position006_5_cmle.ics	18	0	1	1	0.0
616	Feb25-FISH2-3L1-rep1-cp190-100x_Position006_5_cmle.ics	19	0	1	1	0.0
617	Feb25-FISH2-3L1-rep1-cp190-100x_Position006_5_cmle.ics	20	0	1	1	0.0
618	Feb25-FISH2-3L1-rep1-cp190-100x_Position006_5_cmle.ics	21	0	1	1	0.0
619	Feb25-FISH2-3L1-rep1-cp190-100x_Position006_5_cmle.ics	23	0	1	1	2.085072780552851
620	Feb25-FISH2-3L1-rep1-cp190-100x_Position006_5_cmle.ics	24	0	1	1	0.0
621	Feb25-FISH2-3L1-rep1-cp190-100x_Position006_5_cmle.ics	25	0	1	1	0.0
622	Feb25-FISH2-3L1-rep1-cp190-100x_Position006_5_cmle.ics	26	0	1	1	0.5710063922207945
623	Feb25-FISH2-3L1-rep1-cp190-100x_Position006_5_cmle.ics	27	0	1	1	0.0
624	Feb25-FISH2-3L1-rep1-cp190-100x_Position006_5_cmle.ics	28	0	1	1	0.0
625	Feb25-FISH2-3L1-rep1-cp190-100x_Position006_5_cmle.ics	29	0	1	1	0.0
626	Feb25-FISH2-3L1-rep1-cp190-100x_Position006_5_cmle.ics	30	0	1	1	0.8344252714560013
627	Feb25-FISH2-3L1-rep1-cp190-100x_Position006_5_cmle.ics	32	0	1	1	0.23070632344123612
628	Feb25-FISH2-3L1-rep1-cp190-100x_Position006_5_cmle.ics	32	0	1	2	0.0
629	Feb25-FISH2-3L1-rep1-cp190-100x_Position006_5_cmle.ics	34	0	1	1	0.0
630	Feb25-FISH2-3L1-rep1-cp190-100x_Position006_5_cmle.ics	35	0	1	1	0.0
631	Feb25-FISH2-3L1-rep1-cp190-100x_Position006_5_cmle.ics	36	0	1	1	0.0
632	Feb25-FISH2-3L1-rep1-cp190-100x_Position006_5_cmle.ics	37	0	1	1	0.0
633	Feb25-FISH2-3L1-rep1-cp190-100x_Position006_5_cmle.ics	38	0	1	1	0.0
634	Feb25-FISH2-3L1-rep1-cp190-100x_Position006_5_cmle.ics	39	0	1	1	0.0
635	Feb25-FISH2-3L1-rep1-cp190-100x_Position006_5_cmle.ics	40	0	1	1	0.0
636	Feb25-FISH2-3L1-rep1-cp190-100x_Position006_5_cmle.ics	42	0	1	1	0.0
637	Feb25-FISH2-3L1-rep1-cp190-100x_Position006_5_cmle.ics	45	0	1	1	0.0
638	Feb25-FISH2-3L1-rep1-cp190-100x_Position006_5_cmle.ics	45	0	1	2	4.844530919295742
639	Feb25-FISH2-3L1-rep1-cp190-100x_Position006_5_cmle.ics	45	0	2	1	7.0126110309218905
640	Feb25-FISH2-3L1-rep1-cp190-100x_Position006_5_cmle.ics	45	0	2	2	6.110564359998922
641	Feb25-FISH2-3L1-rep1-cp190-100x_Position006_5_cmle.ics	47	0	1	1	0.0
642	Feb25-FISH2-3L1-rep1-cp190-100x_Position006_5_cmle.ics	48	0	1	1	0.0
643	Feb25-FISH2-3L1-rep1-cp190-100x_Position006_5_cmle.ics	49	0	1	1	5.271021040249519
644	Feb25-FISH2-3L1-rep1-cp190-100x_Position006_5_cmle.ics	50	0	1	1	0.0
645	Feb25-FISH2-3L1-rep1-cp190-100x_Position006_5_cmle.ics	51	0	1	1	0.0
646	Feb25-FISH2-3L1-rep1-cp190-100x_Position006_5_cmle.ics	52	0	1	1	0.0
647	Feb25-FISH2-3L1-rep1-cp190-100x_Position006_5_cmle.ics	53	0	1	1	1.9150460309434651
648	Feb25-FISH2-3L1-rep1-cp190-100x_Position006_5_cmle.ics	53	0	2	1	0.0
649	Feb25-FISH2-3L1-rep1-cp190-100x_Position006_5_cmle.ics	54	0	1	1	0.0
650	Feb25-FISH2-3L1-rep1-cp190-100x_Position006_5_cmle.ics	55	0	1	1	0.0
651	Feb25-FISH2-3L1-rep1-cp190-100x_Position006_5_cmle.ics	57	0	1	1	0.10317500441073144
652	Feb25-FISH2-3L1-rep1-cp190-100x_Position006_5_cmle.ics	58	0	1	1	1.7171743025207962
653	Feb25-FISH2-3L1-rep1-cp190-100x_Position006_5_cmle.ics	59	0	1	1	0.0
654	Feb25-FISH2-3L1-rep1-cp190-100x_Position006_5_cmle.ics	60	0	1	1	0.0
655	Feb25-FISH2-3L1-rep1-cp190-100x_Position006_5_cmle.ics	63	0	1	1	0.0
656	Feb25-FISH2-3L1-rep1-cp190-100x_Position006_5_cmle.ics	64	0	1	1	1.6776879206634818
657	Feb25-FISH2-3L1-rep1-cp190-100x_Position006_5_cmle.ics	64	0	1	2	0.0
658	Feb25-FISH2-3L1-rep1-cp190-100x_Position006_5_cmle.ics	65	0	1	1	2.84371214178074
659	Feb25-FISH2-3L1-rep1-cp190-100x_Position006_5_cmle.ics	66	0	1	1	0.0
660	Feb25-FISH2-3L1-rep1-cp190-100x_Position006_5_cmle.ics	67	0	1	1	0.0
661	Feb25-FISH2-3L1-rep1-cp190-100x_Position006_5_cmle.ics	69	0	1	1	0.0
662	Feb25-FISH2-3L1-rep1-cp190-100x_Position006_5_cmle.ics	70	0	1	1	0.0
663	Feb25-FISH2-3L1-rep1-cp190-100x_Position006_5_cmle.ics	71	0	1	1	3.0461365493438577
664	Feb25-FISH2-3L1-rep1-cp190-100x_Position006_5_cmle.ics	72	0	1	1	0.0
665	Feb25-FISH2-3L1-rep1-cp190-100x_Position006_5_cmle.ics	74	0	1	1	0.0
666	Feb25-FISH2-3L1-rep1-cp190-100x_Position006_5_cmle.ics	75	0	1	1	0.0
667	Feb25-FISH2-3L1-rep1-cp190-100x_Position006_5_cmle.ics	76	0	1	1	0.0
668	Feb25-FISH2-3L1-rep1-cp190-100x_Position006_5_cmle.ics	78	0	1	1	2.394273818603938
669	Feb25-FISH2-3L1-rep1-cp190-100x_Position006_5_cmle.ics	79	0	1	1	0.0
670	Feb25-FISH2-3L1-rep1-cp190-100x_Position006_5_cmle.ics	80	0	1	1	0.0
671	Feb25-FISH2-3L1-rep1-cp190-100x_Position006_5_cmle.ics	82	0	1	1	0.0
672	Feb25-FISH2-3L1-rep1-cp190-100x_Position006_5_cmle.ics	83	0	1	1	2.7238982782039884
673	Feb25-FISH2-3L1-rep1-cp190-100x_Position006_5_cmle.ics	83	0	2	1	0.0
674	Feb25-FISH2-3L1-rep1-cp190-100x_Position006_5_cmle.ics	84	0	1	1	0.0
675	Feb25-FISH2-3L1-rep1-cp190-100x_Position006_5_cmle.ics	85	0	1	1	7.713604600563708
676	Feb25-FISH2-3L1-rep1-cp190-100x_Position006_5_cmle.ics	86	0	1	1	1.857150079393166
677	Feb25-FISH2-3L1-rep1-cp190-100x_Position006_5_cmle.ics	87	0	1	1	0.10317500441073144
678	Feb25-FISH2-3L1-rep1-cp190-100x_Position006_5_cmle.ics	88	0	1	1	0.0
679	Feb25-FISH2-3L1-rep1-cp190-100x_Position006_5_cmle.ics	91	0	1	1	3.0461365493438577
680	Feb25-FISH2-3L1-rep1-cp190-100x_Position006_5_cmle.ics	91	0	2	1	0.0
681	Feb25-FISH2-3L1-rep1-cp190-100x_Position006_5_cmle.ics	92	0	1	1	0.0
682	Feb25-FISH2-3L1-rep1-cp190-100x_Position006_5_cmle.ics	93	0	1	1	0.0
683	Feb25-FISH2-3L1-rep1-cp190-100x_Position006_5_cmle.ics	94	0	1	1	0.0
684	Feb25-FISH2-3L1-rep1-cp190-100x_Position006_5_cmle.ics	95	0	1	1	0.0
685	Feb25-FISH2-3L1-rep1-cp190-100x_Position006_5_cmle.ics	97	0	1	1	0.0
686	Feb25-FISH2-3L1-rep1-cp190-100x_Position006_5_cmle.ics	98	0	1	1	2.1691302493253533
687	Feb25-FISH2-3L1-rep1-cp190-100x_Position006_5_cmle.ics	99	0	1	1	0.0
688	Feb25-FISH2-3L1-rep1-cp190-100x_Position006_5_cmle.ics	100	0	1	1	0.0
689	Feb25-FISH2-3L1-rep1-cp190-100x_Position006_5_cmle.ics	101	0	1	1	2.8530552313243036
690	Feb25-FISH2-3L1-rep1-cp190-100x_Position006_5_cmle.ics	102	0	1	1	3.4073207549658022
691	Feb25-FISH2-3L1-rep1-cp190-100x_Position006_5_cmle.ics	103	0	1	1	0.0
692	Feb25-FISH2-3L1-rep1-cp190-100x_Position006_5_cmle.ics	103	0	1	2	5.4208779998783845
693	Feb25-FISH2-3L1-rep1-cp190-100x_Position006_5_cmle.ics	104	0	1	1	0.0
694	Feb25-FISH2-3L1-rep1-cp190-100x_Position006_5_cmle.ics	105	0	1	1	0.10317500441073144
695	Feb25-FISH2-3L1-rep1-cp190-100x_Position006_5_cmle.ics	106	0	1	1	0.0
696	Feb25-FISH2-3L1-rep1-cp190-100x_Position006_5_cmle.ics	107	0	1	1	0.0
697	Feb25-FISH2-3L1-rep1-cp190-100x_Position006_5_cmle.ics	108	0	1	1	3.143029695154554
698	Feb25-FISH2-3L1-rep1-cp190-100x_Position006_5_cmle.ics	108	0	1	2	1.2658023079503196
699	Feb25-FISH2-3L1-rep1-cp190-100x_Position006_5_cmle.ics	108	0	2	1	0.8058225447605828
700	Feb25-FISH2-3L1-rep1-cp190-100x_Position006_5_cmle.ics	108	0	2	2	1.2737298093406069
701	Feb25-FISH2-3L1-rep1-cp190-100x_Position006_5_cmle.ics	108	0	3	1	0.10317500441073144
702	Feb25-FISH2-3L1-rep1-cp190-100x_Position006_5_cmle.ics	108	0	3	2	2.2119648004745165
703	Feb25-FISH2-3L1-rep1-cp190-100x_Position006_5_cmle.ics	108	0	4	1	3.8627004911918505
704	Feb25-FISH2-3L1-rep1-cp190-100x_Position006_5_cmle.ics	108	0	4	2	1.5386823371520422
705	Feb25-FISH2-3L1-rep1-cp190-100x_Position006_5_cmle.ics	109	0	1	1	0.0
706	Feb25-FISH2-3L1-rep1-cp190-100x_Position007_6_cmle.ics	1	0	1	1	0.0
707	Feb25-FISH2-3L1-rep1-cp190-100x_Position007_6_cmle.ics	2	0	1	1	0.0
708	Feb25-FISH2-3L1-rep1-cp190-100x_Position007_6_cmle.ics	3	0	1	1	1.3132034148200427
709	Feb25-FISH2-3L1-rep1-cp190-100x_Position007_6_cmle.ics	4	0	1	1	0.0
710	Feb25-FISH2-3L1-rep1-cp190-100x_Position007_6_cmle.ics	5	0	1	1	0.0
711	Feb25-FISH2-3L1-rep1-cp190-100x_Position007_6_cmle.ics	6	0	1	1	2.890741947164472
712	Feb25-FISH2-3L1-rep1-cp190-100x_Position007_6_cmle.ics	9	0	1	1	3.670199364589036
713	Feb25-FISH2-3L1-rep1-cp190-100x_Position007_6_cmle.ics	10	0	1	1	0.0
714	Feb25-FISH2-3L1-rep1-cp190-100x_Position007_6_cmle.ics	11	0	1	1	2.339139138458717
715	Feb25-FISH2-3L1-rep1-cp190-100x_Position007_6_cmle.ics	12	0	1	1	0.0
716	Feb25-FISH2-3L1-rep1-cp190-100x_Position007_6_cmle.ics	14	0	1	1	0.20635000882146287
717	Feb25-FISH2-3L1-rep1-cp190-100x_Position007_6_cmle.ics	15	0	1	1	4.7634191505633146
718	Feb25-FISH2-3L1-rep1-cp190-100x_Position007_6_cmle.ics	16	0	1	1	0.7197539675586304
719	Feb25-FISH2-3L1-rep1-cp190-100x_Position007_6_cmle.ics	17	0	1	1	0.0
720	Feb25-FISH2-3L1-rep1-cp190-100x_Position007_6_cmle.ics	18	0	1	1	0.0
721	Feb25-FISH2-3L1-rep1-cp190-100x_Position007_6_cmle.ics	19	0	1	1	0.0
722	Feb25-FISH2-3L1-rep1-cp190-100x_Position007_6_cmle.ics	20	0	1	1	5.038702160412279
723	Feb25-FISH2-3L1-rep1-cp190-100x_Position007_6_cmle.ics	20	0	1	2	0.3095250132321943
724	Feb25-FISH2-3L1-rep1-cp190-100x_Position007_6_cmle.ics	20	0	2	1	0.8254000352858515
725	Feb25-FISH2-3L1-rep1-cp190-100x_Position007_6_cmle.ics	20	0	2	2	5.895438169659595
726	Feb25-FISH2-3L1-rep1-cp190-100x_Position007_6_cmle.ics	20	0	3	1	1.6294049638174177
727	Feb25-FISH2-3L1-rep1-cp190-100x_Position007_6_cmle.ics	20	0	3	2	3.7932291011910473
728	Feb25-FISH2-3L1-rep1-cp190-100x_Position007_6_cmle.ics	21	0	1	1	0.0
729	Feb25-FISH2-3L1-rep1-cp190-100x_Position007_6_cmle.ics	22	0	1	1	2.066077853227447
730	Feb25-FISH2-3L1-rep1-cp190-100x_Position007_6_cmle.ics	23	0	1	1	3.238117556872686
731	Feb25-FISH2-3L1-rep1-cp190-100x_Position007_6_cmle.ics	23	0	1	2	0.0
732	Feb25-FISH2-3L1-rep1-cp190-100x_Position007_6_cmle.ics	24	0	1	1	0.0
733	Feb25-FISH2-3L1-rep1-cp190-100x_Position007_6_cmle.ics	25	0	1	1	1.6911427235896943
734	Feb25-FISH2-3L1-rep1-cp190-100x_Position007_6_cmle.ics	26	0	1	1	0.0
735	Feb25-FISH2-3L1-rep1-cp190-100x_Position007_6_cmle.ics	27	0	1	1	0.0
736	Feb25-FISH2-3L1-rep1-cp190-100x_Position007_6_cmle.ics	28	0	1	1	0.0
737	Feb25-FISH2-3L1-rep1-cp190-100x_Position007_6_cmle.ics	30	0	1	1	3.7385815566412073
738	Feb25-FISH2-3L1-rep1-cp190-100x_Position007_6_cmle.ics	31	0	1	1	2.2698500970360915
739	Feb25-FISH2-3L1-rep1-cp190-100x_Position007_6_cmle.ics	32	0	1	1	0.0
740	Feb25-FISH2-3L1-rep1-cp190-100x_Position007_6_cmle.ics	33	0	1	1	0.0
741	Feb25-FISH2-3L1-rep1-cp190-100x_Position007_6_cmle.ics	34	0	1	1	0.0
742	Feb25-FISH2-3L1-rep1-cp190-100x_Position007_6_cmle.ics	35	0	1	1	0.0
743	Feb25-FISH2-3L1-rep1-cp190-100x_Position007_6_cmle.ics	37	0	1	1	0.0
744	Feb25-FISH2-3L1-rep1-cp190-100x_Position007_6_cmle.ics	38	0	1	1	0.0
745	Feb25-FISH2-3L1-rep1-cp190-100x_Position007_6_cmle.ics	39	0	1	1	2.0891346125640937
746	Feb25-FISH2-3L1-rep1-cp190-100x_Position007_6_cmle.ics	40	0	1	1	0.0
747	Feb25-FISH2-3L1-rep1-cp190-100x_Position007_6_cmle.ics	41	0	1	1	0.0
748	Feb25-FISH2-3L1-rep1-cp190-100x_Position007_6_cmle.ics	43	0	1	1	0.0
749	Feb25-FISH2-3L1-rep1-cp190-100x_Position007_6_cmle.ics	45	0	1	1	0.0
750	Feb25-FISH2-3L1-rep1-cp190-100x_Position007_6_cmle.ics	45	0	2	1	6.18763242771776
751	Feb25-FISH2-3L1-rep1-cp190-100x_Position007_6_cmle.ics	47	0	1	1	0.0
752	Feb25-FISH2-3L1-rep1-cp190-100x_Position007_6_cmle.ics	49	0	1	1	0.0
753	Feb25-FISH2-3L1-rep1-cp190-100x_Position007_6_cmle.ics	51	0	1	1	0.0
754	Feb25-FISH2-3L1-rep1-cp190-100x_Position007_6_cmle.ics	52	0	1	1	0.8595614345612763
755	Feb25-FISH2-3L1-rep1-cp190-100x_Position007_6_cmle.ics	53	0	1	1	0.0
756	Feb25-FISH2-3L1-rep1-cp190-100x_Position007_6_cmle.ics	55	0	1	1	0.0
757	Feb25-FISH2-3L1-rep1-cp190-100x_Position007_6_cmle.ics	56	0	1	1	0.0
758	Feb25-FISH2-3L1-rep1-cp190-100x_Position007_6_cmle.ics	58	0	1	1	0.0
759	Feb25-FISH2-3L1-rep1-cp190-100x_Position007_6_cmle.ics	59	0	1	1	0.0
760	Feb25-FISH2-3L1-rep1-cp190-100x_Position007_6_cmle.ics	60	0	1	1	0.10317500441073144
761	Feb25-FISH2-3L1-rep1-cp190-100x_Position007_6_cmle.ics	61	0	1	1	1.5838800525577283
762	Feb25-FISH2-3L1-rep1-cp190-100x_Position007_6_cmle.ics	61	0	1	2	2.5096375165991356
763	Feb25-FISH2-3L1-rep1-cp190-100x_Position007_6_cmle.ics	62	0	1	1	0.0
764	Feb25-FISH2-3L1-rep1-cp190-100x_Position007_6_cmle.ics	63	0	1	1	4.8532465645061365
765	Feb25-FISH2-3L1-rep1-cp190-100x_Position007_6_cmle.ics	65	0	1	1	0.0
766	Feb25-FISH2-3L1-rep1-cp190-100x_Position007_6_cmle.ics	66	0	1	1	0.0
767	Feb25-FISH2-3L1-rep1-cp190-100x_Position007_6_cmle.ics	67	0	1	1	4.624496600077168
768	Feb25-FISH2-3L1-rep1-cp190-100x_Position007_6_cmle.ics	73	0	1	1	1.6366463635208865
769	Feb25-FISH2-3L1-rep1-cp190-100x_Position007_6_cmle.ics	74	0	1	1	0.0
770	Feb25-FISH2-3L1-rep1-cp190-100x_Position007_6_cmle.ics	76	0	1	1	0.0
771	Feb25-FISH2-3L1-rep1-cp190-100x_Position007_6_cmle.ics	76	0	1	2	3.921553212298923
772	Feb25-FISH2-3L1-rep1-cp190-100x_Position007_6_cmle.ics	77	0	1	1	0.1459114905355603
773	Feb25-FISH2-3L1-rep1-cp190-100x_Position007_6_cmle.ics	78	0	1	1	0.0
774	Feb25-FISH2-3L1-rep1-cp190-100x_Position007_6_cmle.ics	79	0	1	1	0.0
775	Feb25-FISH2-3L1-rep1-cp190-100x_Position007_6_cmle.ics	81	0	1	1	0.10317500441073144
776	Feb25-FISH2-3L1-rep1-cp190-100x_Position007_6_cmle.ics	82	0	1	1	0.0
777	Feb25-FISH2-3L1-rep1-cp190-100x_Position007_6_cmle.ics	82	0	1	2	2.6267742320026466
778	Feb25-FISH2-3L1-rep1-cp190-100x_Position007_6_cmle.ics	83	0	1	1	0.0
779	Feb25-FISH2-3L1-rep1-cp190-100x_Position007_6_cmle.ics	84	0	1	1	0.0
780	Feb25-FISH2-3L1-rep1-cp190-100x_Position007_6_cmle.ics	85	0	1	1	0.0
781	Feb25-FISH2-3L1-rep1-cp190-100x_Position007_6_cmle.ics	86	0	1	1	0.0
782	Feb25-FISH2-3L1-rep1-cp190-100x_Position007_6_cmle.ics	88	0	1	1	0.0
783	Feb25-FISH2-3L1-rep1-cp190-100x_Position007_6_cmle.ics	89	0	1	1	0.0
784	Feb25-FISH2-3L1-rep1-cp190-100x_Position007_6_cmle.ics	89	0	1	2	3.5231871816689693
785	Feb25-FISH2-3L1-rep1-cp190-100x_Position007_6_cmle.ics	90	0	1	1	0.0
786	Feb25-FISH2-3L1-rep1-cp190-100x_Position007_6_cmle.ics	91	0	1	1	4.383013683477112
787	Feb25-FISH2-3L1-rep1-cp190-100x_Position007_6_cmle.ics	92	0	1	1	0.0
788	Feb25-FISH2-3L1-rep1-cp190-100x_Position007_6_cmle.ics	93	0	1	1	0.0
789	Feb25-FISH2-3L1-rep1-cp190-100x_Position007_6_cmle.ics	94	0	1	1	0.10317500441073144
790	Feb25-FISH2-3L1-rep1-cp190-100x_Position007_6_cmle.ics	95	0	1	1	0.8254000352858515
791	Feb25-FISH2-3L1-rep1-cp190-100x_Position007_6_cmle.ics	96	0	1	1	1.403331779731213
792	Feb25-FISH2-3L1-rep1-cp190-100x_Position007_6_cmle.ics	97	0	1	1	3.645833105521748
793	Feb25-FISH2-3L1-rep1-cp190-100x_Position007_6_cmle.ics	98	0	1	1	0.0
794	Feb25-FISH2-3L1-rep1-cp190-100x_Position007_6_cmle.ics	99	0	1	1	0.0
795	Feb25-FISH2-3L1-rep1-cp190-100x_Position007_6_cmle.ics	101	0	1	1	0.6275890508929507
796	Feb25-FISH2-3L1-rep1-cp190-100x_Position007_6_cmle.ics	102	0	1	1	0.0
797	Feb25-FISH2-3L1-rep1-cp190-100x_Position007_6_cmle.ics	103	0	1	1	0.0
798	Feb25-FISH2-3L1-rep1-cp190-100x_Position007_6_cmle.ics	104	0	1	1	0.0
799	Feb25-FISH2-3L1-rep1-cp190-100x_Position007_6_cmle.ics	105	0	1	1	0.0
800	Feb25-FISH2-3L1-rep1-cp190-100x_Position007_6_cmle.ics	105	0	2	1	0.7610319551488771
801	Feb25-FISH2-3L1-rep1-cp190-100x_Position008_7_cmle.ics	1	0	1	1	0.5836459621422412
802	Feb25-FISH2-3L1-rep1-cp190-100x_Position008_7_cmle.ics	2	0	1	1	0.0
803	Feb25-FISH2-3L1-rep1-cp190-100x_Position008_7_cmle.ics	2	0	1	2	2.1084816466030194
804	Feb25-FISH2-3L1-rep1-cp190-100x_Position008_7_cmle.ics	2	0	2	1	1.857150079393166
805	Feb25-FISH2-3L1-rep1-cp190-100x_Position008_7_cmle.ics	2	0	2	2	0.0
806	Feb25-FISH2-3L1-rep1-cp190-100x_Position008_7_cmle.ics	3	0	1	1	3.470775571851637
807	Feb25-FISH2-3L1-rep1-cp190-100x_Position008_7_cmle.ics	4	0	1	1	3.3649373741569333
808	Feb25-FISH2-3L1-rep1-cp190-100x_Position008_7_cmle.ics	5	0	1	1	0.0
809	Feb25-FISH2-3L1-rep1-cp190-100x_Position008_7_cmle.ics	7	0	1	1	2.5306896009843247
810	Feb25-FISH2-3L1-rep1-cp190-100x_Position008_7_cmle.ics	7	0	2	1	5.809036793345315
811	Feb25-FISH2-3L1-rep1-cp190-100x_Position008_7_cmle.ics	10	0	1	1	0.0
812	Feb25-FISH2-3L1-rep1-cp190-100x_Position008_7_cmle.ics	11	0	1	1	0.0
813	Feb25-FISH2-3L1-rep1-cp190-100x_Position008_7_cmle.ics	12	0	1	1	0.0
814	Feb25-FISH2-3L1-rep1-cp190-100x_Position008_7_cmle.ics	14	0	1	1	0.0
815	Feb25-FISH2-3L1-rep1-cp190-100x_Position008_7_cmle.ics	15	0	1	1	4.091259391327098
816	Feb25-FISH2-3L1-rep1-cp190-100x_Position008_7_cmle.ics	15	0	1	2	0.0
817	Feb25-FISH2-3L1-rep1-cp190-100x_Position008_7_cmle.ics	16	0	1	1	0.0
818	Feb25-FISH2-3L1-rep1-cp190-100x_Position008_7_cmle.ics	17	0	1	1	0.0
819	Feb25-FISH2-3L1-rep1-cp190-100x_Position008_7_cmle.ics	18	0	1	1	0.0
820	Feb25-FISH2-3L1-rep1-cp190-100x_Position008_7_cmle.ics	18	0	1	2	0.4660867564761642
821	Feb25-FISH2-3L1-rep1-cp190-100x_Position008_7_cmle.ics	19	0	1	1	0.0
822	Feb25-FISH2-3L1-rep1-cp190-100x_Position008_7_cmle.ics	20	0	1	1	0.0
823	Feb25-FISH2-3L1-rep1-cp190-100x_Position008_7_cmle.ics	20	0	1	2	2.9919957218337614
824	Feb25-FISH2-3L1-rep1-cp190-100x_Position008_7_cmle.ics	21	0	1	1	0.0
825	Feb25-FISH2-3L1-rep1-cp190-100x_Position008_7_cmle.ics	25	0	1	1	0.0
826	Feb25-FISH2-3L1-rep1-cp190-100x_Position008_7_cmle.ics	26	0	1	1	0.0
827	Feb25-FISH2-3L1-rep1-cp190-100x_Position008_7_cmle.ics	28	0	1	1	0.0
828	Feb25-FISH2-3L1-rep1-cp190-100x_Position008_7_cmle.ics	28	0	2	1	1.3452374738224686
829	Feb25-FISH2-3L1-rep1-cp190-100x_Position008_7_cmle.ics	29	0	1	1	0.0
830	Feb25-FISH2-3L1-rep1-cp190-100x_Position008_7_cmle.ics	31	0	1	1	0.0
831	Feb25-FISH2-3L1-rep1-cp190-100x_Position008_7_cmle.ics	32	0	1	1	0.0
832	Feb25-FISH2-3L1-rep1-cp190-100x_Position008_7_cmle.ics	33	0	1	1	2.04382171327147
833	Feb25-FISH2-3L1-rep1-cp190-100x_Position008_7_cmle.ics	34	0	1	1	2.7471599219614324
834	Feb25-FISH2-3L1-rep1-cp190-100x_Position008_7_cmle.ics	35	0	1	1	0.0
835	Feb25-FISH2-3L1-rep1-cp190-100x_Position008_7_cmle.ics	36	0	1	1	0.0
836	Feb25-FISH2-3L1-rep1-cp190-100x_Position008_7_cmle.ics	37	0	1	1	0.0
837	Feb25-FISH2-3L1-rep1-cp190-100x_Position008_7_cmle.ics	38	0	1	1	0.0
838	Feb25-FISH2-3L1-rep1-cp190-100x_Position008_7_cmle.ics	40	0	1	1	0.0
839	Feb25-FISH2-3L1-rep1-cp190-100x_Position008_7_cmle.ics	41	0	1	1	0.0
840	Feb25-FISH2-3L1-rep1-cp190-100x_Position008_7_cmle.ics	42	0	1	1	4.665746643292031
841	Feb25-FISH2-3L1-rep1-cp190-100x_Position008_7_cmle.ics	42	0	1	2	1.245083401423282
842	Feb25-FISH2-3L1-rep1-cp190-100x_Position008_7_cmle.ics	42	0	2	1	3.572044727186014
843	Feb25-FISH2-3L1-rep1-cp190-100x_Position008_7_cmle.ics	42	0	2	2	0.0
844	Feb25-FISH2-3L1-rep1-cp190-100x_Position008_7_cmle.ics	43	0	1	1	0.7540056732031717
845	Feb25-FISH2-3L1-rep1-cp190-100x_Position008_7_cmle.ics	44	0	1	1	0.0
846	Feb25-FISH2-3L1-rep1-cp190-100x_Position008_7_cmle.ics	46	0	1	1	0.0
847	Feb25-FISH2-3L1-rep1-cp190-100x_Position008_7_cmle.ics	48	0	1	1	0.0
848	Feb25-FISH2-3L1-rep1-cp190-100x_Position008_7_cmle.ics	49	0	1	1	4.064623788563919
849	Feb25-FISH2-3L1-rep1-cp190-100x_Position008_7_cmle.ics	50	0	1	1	0.0
850	Feb25-FISH2-3L1-rep1-cp190-100x_Position008_7_cmle.ics	52	0	1	1	0.0
851	Feb25-FISH2-3L1-rep1-cp190-100x_Position008_7_cmle.ics	54	0	1	1	0.0
852	Feb25-FISH2-3L1-rep1-cp190-100x_Position008_7_cmle.ics	55	0	1	1	0.0
853	Feb25-FISH2-3L1-rep1-cp190-100x_Position008_7_cmle.ics	56	0	1	1	0.0
854	Feb25-FISH2-3L1-rep1-cp190-100x_Position008_7_cmle.ics	58	0	1	1	0.0
855	Feb25-FISH2-3L1-rep1-cp190-100x_Position008_7_cmle.ics	59	0	1	1	5.837066281328593
856	Feb25-FISH2-3L1-rep1-cp190-100x_Position008_7_cmle.ics	60	0	1	1	0.0
857	Feb25-FISH2-3L1-rep1-cp190-100x_Position008_7_cmle.ics	61	0	1	1	2.030166639770682
858	Feb25-FISH2-3L1-rep1-cp190-100x_Position008_7_cmle.ics	62	0	1	1	0.0
859	Feb25-FISH2-3L1-rep1-cp190-100x_Position008_7_cmle.ics	63	0	1	1	3.3796704702116633
860	Feb25-FISH2-3L1-rep1-cp190-100x_Position008_7_cmle.ics	63	0	1	2	0.0
861	Feb25-FISH2-3L1-rep1-cp190-100x_Position008_7_cmle.ics	64	0	1	1	0.0
862	Feb25-FISH2-3L1-rep1-cp190-100x_Position008_7_cmle.ics	65	0	1	1	4.081611520284202
863	Feb25-FISH2-3L1-rep1-cp190-100x_Position008_7_cmle.ics	67	0	1	1	0.0
864	Feb25-FISH2-3L1-rep1-cp190-100x_Position008_7_cmle.ics	68	0	1	1	3.6356055953933795
865	Feb25-FISH2-3L1-rep1-cp190-100x_Position008_7_cmle.ics	69	0	1	1	1.9191660196979938
866	Feb25-FISH2-3L1-rep1-cp190-100x_Position008_7_cmle.ics	69	0	2	1	0.0
867	Feb25-FISH2-3L1-rep1-cp190-100x_Position008_7_cmle.ics	70	0	1	1	0.0
868	Feb25-FISH2-3L1-rep1-cp190-100x_Position008_7_cmle.ics	71	0	1	1	1.687878142458339
869	Feb25-FISH2-3L1-rep1-cp190-100x_Position008_7_cmle.ics	72	0	1	1	0.0
870	Feb25-FISH2-3L1-rep1-cp190-100x_Position008_7_cmle.ics	74	0	1	1	0.0
871	Feb25-FISH2-3L1-rep1-cp190-100x_Position008_7_cmle.ics	78	0	1	1	0.0
872	Feb25-FISH2-3L1-rep1-cp190-100x_Position008_7_cmle.ics	80	0	1	1	0.0
873	Feb25-FISH2-3L1-rep1-cp190-100x_Position008_7_cmle.ics	83	0	1	1	0.0
874	Feb25-FISH2-3L1-rep1-cp190-100x_Position008_7_cmle.ics	84	0	1	1	0.0
875	Feb25-FISH2-3L1-rep1-cp190-100x_Position008_7_cmle.ics	85	0	1	1	0.0
876	Feb25-FISH2-3L1-rep1-cp190-100x_Position008_7_cmle.ics	88	0	1	1	0.0
877	Feb25-FISH2-3L1-rep1-cp190-100x_Position008_7_cmle.ics	89	0	1	1	2.9176115958149746
878	Feb25-FISH2-3L1-rep1-cp190-100x_Position008_7_cmle.ics	89	0	1	2	0.0
879	Feb25-FISH2-3L1-rep1-cp190-100x_Position008_7_cmle.ics	89	0	1	3	6.785276533756233
880	Feb25-FISH2-3L1-rep1-cp190-100x_Position008_7_cmle.ics	90	0	1	1	5.131808311538804
881	Feb25-FISH2-3L1-rep1-cp190-100x_Position008_7_cmle.ics	92	0	1	1	0.0
882	Feb25-FISH2-3L1-rep1-cp190-100x_Position008_7_cmle.ics	94	0	1	1	2.4350175389678466
883	Feb25-FISH2-3L1-rep1-cp190-100x_Position008_7_cmle.ics	95	0	1	1	4.522079347936268
884	Feb25-FISH2-3L1-rep1-cp190-100x_Position008_7_cmle.ics	95	0	1	2	2.84371214178074
885	Feb25-FISH2-3L1-rep1-cp190-100x_Position008_7_cmle.ics	97	0	1	1	0.0
886	Feb25-FISH2-3L1-rep1-cp190-100x_Position008_7_cmle.ics	98	0	1	1	4.581713739129125
887	Feb25-FISH2-3L1-rep1-cp190-100x_Position008_7_cmle.ics	100	0	1	1	3.937806569057685
888	Feb25-FISH2-3L1-rep1-cp190-100x_Position008_7_cmle.ics	100	0	2	1	0.0
889	Feb25-FISH2-3L1-rep1-cp190-100x_Position008_7_cmle.ics	101	0	1	1	3.5429480889620875
890	Feb25-FISH2-3L1-rep1-cp190-100x_Position008_7_cmle.ics	101	0	1	2	0.0
891	Feb25-FISH2-3L1-rep1-cp190-100x_Position008_7_cmle.ics	103	0	1	1	0.10317500441073144
892	Feb25-FISH2-3L1-rep1-cp190-100x_Position008_7_cmle.ics	104	0	1	1	6.354614818909186
893	Feb25-FISH2-3L1-rep1-cp190-100x_Position008_7_cmle.ics	105	0	1	1	0.0
894	Feb25-FISH2-3L1-rep1-cp190-100x_Position008_7_cmle.ics	106	0	1	1	0.0
895	Feb25-FISH2-3L1-rep1-cp190-100x_Position008_7_cmle.ics	107	0	1	1	3.6734664259369905
896	Feb25-FISH2-3L1-rep1-cp190-100x_Position008_7_cmle.ics	108	0	1	1	0.0
897	Feb25-FISH2-3L1-rep1-cp190-100x_Position008_7_cmle.ics	109	0	1	1	0.0
898	Feb25-FISH2-3L1-rep1-cp190-100x_Position008_7_cmle.ics	111	0	1	1	0.0
899	Feb25-FISH2-3L1-rep1-cp190-100x_Position008_7_cmle.ics	112	0	1	1	0.0
900	Feb25-FISH2-3L1-rep1-cp190-100x_Position008_7_cmle.ics	113	0	1	1	0.0
901	Feb25-FISH2-3L1-rep1-cp190-100x_Position008_7_cmle.ics	114	0	1	1	0.0
902	Feb25-FISH2-3L1-rep1-cp190-100x_Position008_7_cmle.ics	114	0	1	2	3.921553212298923
903	Feb25-FISH2-3L1-rep1-cp190-100x_Position008_7_cmle.ics	114	0	2	1	4.195313458070766
904	Feb25-FISH2-3L1-rep1-cp190-100x_Position008_7_cmle.ics	114	0	2	2	0.0
905	Feb25-FISH2-3L1-rep1-cp190-100x_Position008_7_cmle.ics	115	0	1	1	0.0
906	Feb25-FISH2-3L1-rep1-cp190-100x_Position008_7_cmle.ics	116	0	1	1	0.0
907	Feb25-FISH2-3L1-rep1-cp190-100x_Position008_7_cmle.ics	117	0	1	1	0.0
908	Feb25-FISH2-3L1-rep1-cp190-100x_Position008_7_cmle.ics	119	0	1	1	0.0
909	Feb25-FISH2-3L1-rep1-cp190-100x_Position008_7_cmle.ics	120	0	1	1	0.0
910	Feb25-FISH2-3L1-rep1-cp190-100x_Position009_8_cmle.ics	1	0	1	1	0.0
911	Feb25-FISH2-3L1-rep1-cp190-100x_Position009_8_cmle.ics	2	0	1	1	0.0
912	Feb25-FISH2-3L1-rep1-cp190-100x_Position009_8_cmle.ics	5	0	1	1	4.977609665777701
913	Feb25-FISH2-3L1-rep1-cp190-100x_Position009_8_cmle.ics	6	0	1	1	0.0
914	Feb25-FISH2-3L1-rep1-cp190-100x_Position009_8_cmle.ics	6	0	1	2	4.0727100391390065
915	Feb25-FISH2-3L1-rep1-cp190-100x_Position009_8_cmle.ics	7	0	1	1	0.0
916	Feb25-FISH2-3L1-rep1-cp190-100x_Position009_8_cmle.ics	8	0	1	1	0.0
917	Feb25-FISH2-3L1-rep1-cp190-100x_Position009_8_cmle.ics	9	0	1	1	0.0
918	Feb25-FISH2-3L1-rep1-cp190-100x_Position009_8_cmle.ics	10	0	1	1	0.0
919	Feb25-FISH2-3L1-rep1-cp190-100x_Position009_8_cmle.ics	10	0	1	2	6.386575345098678
920	Feb25-FISH2-3L1-rep1-cp190-100x_Position009_8_cmle.ics	10	0	2	1	6.749621155965339
921	Feb25-FISH2-3L1-rep1-cp190-100x_Position009_8_cmle.ics	10	0	2	2	0.10317500441073144
922	Feb25-FISH2-3L1-rep1-cp190-100x_Position009_8_cmle.ics	10	0	3	1	6.7944176213914975
923	Feb25-FISH2-3L1-rep1-cp190-100x_Position009_8_cmle.ics	10	0	3	2	0.0
924	Feb25-FISH2-3L1-rep1-cp190-100x_Position009_8_cmle.ics	11	0	1	1	0.0
925	Feb25-FISH2-3L1-rep1-cp190-100x_Position009_8_cmle.ics	12	0	1	1	0.0
926	Feb25-FISH2-3L1-rep1-cp190-100x_Position009_8_cmle.ics	13	0	1	1	0.0
927	Feb25-FISH2-3L1-rep1-cp190-100x_Position009_8_cmle.ics	14	0	1	1	0.0
928	Feb25-FISH2-3L1-rep1-cp190-100x_Position009_8_cmle.ics	15	0	1	1	0.0
929	Feb25-FISH2-3L1-rep1-cp190-100x_Position009_8_cmle.ics	16	0	1	1	2.1280260539523534
930	Feb25-FISH2-3L1-rep1-cp190-100x_Position009_8_cmle.ics	17	0	1	1	0.0
931	Feb25-FISH2-3L1-rep1-cp190-100x_Position009_8_cmle.ics	18	0	1	1	0.0
932	Feb25-FISH2-3L1-rep1-cp190-100x_Position009_8_cmle.ics	19	0	1	1	5.469750667655995
933	Feb25-FISH2-3L1-rep1-cp190-100x_Position009_8_cmle.ics	19	0	2	1	0.0
934	Feb25-FISH2-3L1-rep1-cp190-100x_Position009_8_cmle.ics	20	0	1	1	1.6921958908343169
935	Feb25-FISH2-3L1-rep1-cp190-100x_Position009_8_cmle.ics	20	0	1	2	0.0
936	Feb25-FISH2-3L1-rep1-cp190-100x_Position009_8_cmle.ics	22	0	1	1	0.0
937	Feb25-FISH2-3L1-rep1-cp190-100x_Position009_8_cmle.ics	25	0	1	1	2.2186398768391276
938	Feb25-FISH2-3L1-rep1-cp190-100x_Position009_8_cmle.ics	26	0	1	1	0.0
939	Feb25-FISH2-3L1-rep1-cp190-100x_Position009_8_cmle.ics	27	0	1	1	0.0
940	Feb25-FISH2-3L1-rep1-cp190-100x_Position009_8_cmle.ics	28	0	1	1	0.10317500441073144
941	Feb25-FISH2-3L1-rep1-cp190-100x_Position009_8_cmle.ics	30	0	1	1	0.0
942	Feb25-FISH2-3L1-rep1-cp190-100x_Position009_8_cmle.ics	31	0	1	1	0.0
943	Feb25-FISH2-3L1-rep1-cp190-100x_Position009_8_cmle.ics	32	0	1	1	0.0
944	Feb25-FISH2-3L1-rep1-cp190-100x_Position009_8_cmle.ics	34	0	1	1	0.0
945	Feb25-FISH2-3L1-rep1-cp190-100x_Position009_8_cmle.ics	35	0	1	1	0.0
946	Feb25-FISH2-3L1-rep1-cp190-100x_Position009_8_cmle.ics	36	0	1	1	0.0
947	Feb25-FISH2-3L1-rep1-cp190-100x_Position009_8_cmle.ics	37	0	1	1	0.0
948	Feb25-FISH2-3L1-rep1-cp190-100x_Position009_8_cmle.ics	38	0	1	1	1.6668432081858544
949	Feb25-FISH2-3L1-rep1-cp190-100x_Position009_8_cmle.ics	40	0	1	1	0.0
950	Feb25-FISH2-3L1-rep1-cp190-100x_Position009_8_cmle.ics	41	0	1	1	0.0
951	Feb25-FISH2-3L1-rep1-cp190-100x_Position009_8_cmle.ics	43	0	1	1	3.848946644931418
952	Feb25-FISH2-3L1-rep1-cp190-100x_Position009_8_cmle.ics	43	0	1	2	0.0
953	Feb25-FISH2-3L1-rep1-cp190-100x_Position009_8_cmle.ics	44	0	1	1	0.0
954	Feb25-FISH2-3L1-rep1-cp190-100x_Position009_8_cmle.ics	45	0	1	1	0.0
955	Feb25-FISH2-3L1-rep1-cp190-100x_Position009_8_cmle.ics	46	0	1	1	3.714300158786332
956	Feb25-FISH2-3L1-rep1-cp190-100x_Position009_8_cmle.ics	47	0	1	1	0.0
957	Feb25-FISH2-3L1-rep1-cp190-100x_Position009_8_cmle.ics	47	0	1	2	6.2372929852105505
958	Feb25-FISH2-3L1-rep1-cp190-100x_Position009_8_cmle.ics	47	0	2	1	6.506905908276885
959	Feb25-FISH2-3L1-rep1-cp190-100x_Position009_8_cmle.ics	47	0	2	2	0.0
960	Feb25-FISH2-3L1-rep1-cp190-100x_Position009_8_cmle.ics	48	0	1	1	3.3796704702116633
961	Feb25-FISH2-3L1-rep1-cp190-100x_Position009_8_cmle.ics	49	0	1	1	0.0
962	Feb25-FISH2-3L1-rep1-cp190-100x_Position009_8_cmle.ics	50	0	1	1	0.0
963	Feb25-FISH2-3L1-rep1-cp190-100x_Position009_8_cmle.ics	51	0	1	1	0.0
964	Feb25-FISH2-3L1-rep1-cp190-100x_Position009_8_cmle.ics	52	0	1	1	0.0
965	Feb25-FISH2-3L1-rep1-cp190-100x_Position009_8_cmle.ics	53	0	1	1	0.0
966	Feb25-FISH2-3L1-rep1-cp190-100x_Position009_8_cmle.ics	54	0	1	1	0.0
967	Feb25-FISH2-3L1-rep1-cp190-100x_Position009_8_cmle.ics	55	0	1	1	0.0
968	Feb25-FISH2-3L1-rep1-cp190-100x_Position009_8_cmle.ics	56	0	1	1	0.0
969	Feb25-FISH2-3L1-rep1-cp190-100x_Position009_8_cmle.ics	57	0	1	1	0.0
970	Feb25-FISH2-3L1-rep1-cp190-100x_Position009_8_cmle.ics	58	0	1	1	0.0
971	Feb25-FISH2-3L1-rep1-cp190-100x_Position009_8_cmle.ics	58	0	1	2	1.6313400576791501
972	Feb25-FISH2-3L1-rep1-cp190-100x_Position009_8_cmle.ics	59	0	1	1	0.0
973	Feb25-FISH2-3L1-rep1-cp190-100x_Position009_8_cmle.ics	60	0	1	1	0.0
974	Feb25-FISH2-3L1-rep1-cp190-100x_Position009_8_cmle.ics	61	0	1	1	0.0
975	Feb25-FISH2-3L1-rep1-cp190-100x_Position009_8_cmle.ics	63	0	1	1	0.0
976	Feb25-FISH2-3L1-rep1-cp190-100x_Position009_8_cmle.ics	66	0	1	1	0.0
977	Feb25-FISH2-3L1-rep1-cp190-100x_Position009_8_cmle.ics	67	0	1	1	0.0
978	Feb25-FISH2-3L1-rep1-cp190-100x_Position009_8_cmle.ics	67	0	1	2	3.982608628446955
979	Feb25-FISH2-3L1-rep1-cp190-100x_Position009_8_cmle.ics	67	0	2	1	3.9504037174112248
980	Feb25-FISH2-3L1-rep1-cp190-100x_Position009_8_cmle.ics	67	0	2	2	0.0
981	Feb25-FISH2-3L1-rep1-cp190-100x_Position009_8_cmle.ics	68	0	1	1	1.1926825638357912
982	Feb25-FISH2-3L1-rep1-cp190-100x_Position009_8_cmle.ics	69	0	1	1	0.0
983	Feb25-FISH2-3L1-rep1-cp190-100x_Position009_8_cmle.ics	70	0	1	1	0.0
984	Feb25-FISH2-3L1-rep1-cp190-100x_Position009_8_cmle.ics	71	0	1	1	0.0
985	Feb25-FISH2-3L1-rep1-cp190-100x_Position009_8_cmle.ics	72	0	1	1	7.261502880084769
986	Feb25-FISH2-3L1-rep1-cp190-100x_Position009_8_cmle.ics	72	0	1	2	0.0
987	Feb25-FISH2-3L1-rep1-cp190-100x_Position009_8_cmle.ics	73	0	1	1	0.0
988	Feb25-FISH2-3L1-rep1-cp190-100x_Position009_8_cmle.ics	74	0	1	1	0.0
989	Feb25-FISH2-3L1-rep1-cp190-100x_Position009_8_cmle.ics	77	0	1	1	0.0
990	Feb25-FISH2-3L1-rep1-cp190-100x_Position009_8_cmle.ics	79	0	1	1	0.0
991	Feb25-FISH2-3L1-rep1-cp190-100x_Position009_8_cmle.ics	80	0	1	1	2.8116447771699353
992	Feb25-FISH2-3L1-rep1-cp190-100x_Position009_8_cmle.ics	82	0	1	1	0.0
993	Feb25-FISH2-3L1-rep1-cp190-100x_Position009_8_cmle.ics	84	0	1	1	4.4251325624989155
994	Feb25-FISH2-3L1-rep1-cp190-100x_Position009_8_cmle.ics	85	0	1	1	2.8027834381825905
995	Feb25-FISH2-3L1-rep1-cp190-100x_Position009_8_cmle.ics	86	0	1	1	0.0
996	Feb25-FISH2-3L1-rep1-cp190-100x_Position009_8_cmle.ics	86	0	2	1	2.077968689764099
997	Feb25-FISH2-3L1-rep1-cp190-100x_Position009_8_cmle.ics	88	0	1	1	1.1179489136237186
998	Feb25-FISH2-3L1-rep1-cp190-100x_Position009_8_cmle.ics	88	0	2	1	1.6776879206634818
999	Feb25-FISH2-3L1-rep1-cp190-100x_Position009_8_cmle.ics	91	0	1	1	0.0
1000	Feb25-FISH2-3L1-rep1-cp190-100x_Position009_8_cmle.ics	92	0	1	1	0.10317500441073144
1001	Feb25-FISH2-3L1-rep1-cp190-100x_Position009_8_cmle.ics	93	0	1	1	0.0
1002	Feb25-FISH2-3L1-rep1-cp190-100x_Position009_8_cmle.ics	94	0	1	1	0.0
1003	Feb25-FISH2-3L1-rep1-cp190-100x_Position009_8_cmle.ics	95	0	1	1	0.0
1004	Feb25-FISH2-3L1-rep1-cp190-100x_Position009_8_cmle.ics	96	0	1	1	0.0
1005	Feb25-FISH2-3L1-rep1-cp190-100x_Position009_8_cmle.ics	97	0	1	1	0.0
1006	Feb25-FISH2-3L1-rep1-cp190-100x_Position009_8_cmle.ics	101	0	1	1	0.0
1007	Feb25-FISH2-3L1-rep1-cp190-100x_Position009_8_cmle.ics	102	0	1	1	0.0
1008	Feb25-FISH2-3L1-rep1-cp190-100x_Position009_8_cmle.ics	103	0	1	1	0.0
1009	Feb25-FISH2-3L1-rep1-cp190-100x_Position009_8_cmle.ics	104	0	1	1	1.0542408233015097
1010	Feb25-FISH2-3L1-rep1-cp190-100x_Position009_8_cmle.ics	105	0	1	1	0.0
1011	Feb25-FISH2-3L1-rep1-cp190-100x_Position009_8_cmle.ics	106	0	1	1	5.1830878499121305
1012	Feb25-FISH2-3L1-rep1-cp190-100x_Position009_8_cmle.ics	107	0	1	1	0.0
1013	Feb25-FISH2-3L1-rep1-cp190-100x_Position009_8_cmle.ics	108	0	1	1	0.5158750220536572
1014	Feb25-FISH2-3L1-rep1-cp190-100x_Position009_8_cmle.ics	109	0	1	1	0.0
1015	Feb25-FISH2-3L1-rep1-cp190-100x_Position009_8_cmle.ics	111	0	1	1	0.0
1016	Feb25-FISH2-3L1-rep1-cp190-100x_Position009_8_cmle.ics	112	0	1	1	0.0
1017	Feb25-FISH2-3L1-rep1-cp190-100x_Position009_8_cmle.ics	114	0	1	1	4.836035993738501
1018	Feb25-FISH2-3L1-rep1-cp190-100x_Position009_8_cmle.ics	114	0	2	1	0.0
1019	Feb25-FISH2-3L1-rep1-cp190-100x_Position009_8_cmle.ics	115	0	1	1	0.0
1020	Feb25-FISH2-3L1-rep1-cp190-100x_Position009_8_cmle.ics	117	0	1	1	0.0
1021	Feb25-FISH2-3L1-rep1-cp190-100x_Position009_8_cmle.ics	117	0	2	1	4.869012161196089
1022	Feb25-FISH2-3L1-rep1-cp190-100x_Position009_8_cmle.ics	118	0	1	1	0.0
1023	Feb25-FISH2-3L1-rep1-cp190-100x_Position009_8_cmle.ics	120	0	1	1	0.0
1024	Feb25-FISH2-3L1-rep1-cp190-100x_Position009_8_cmle.ics	121	0	1	1	0.0
1025	Feb25-FISH2-3L1-rep1-cp190-100x_Position009_8_cmle.ics	122	0	1	1	0.0
1026	Feb25-FISH2-3L1-rep1-cp190-100x_Position009_8_cmle.ics	123	0	1	1	0.0
1027	Feb25-FISH2-3L1-rep1-cp190-100x_Position009_8_cmle.ics	124	0	1	1	7.227897132163121
1028	Feb25-FISH2-3L1-rep1-cp190-100x_Position009_8_cmle.ics	124	0	1	2	0.0
1029	Feb25-FISH2-3L1-rep1-cp190-100x_Position009_8_cmle.ics	125	0	1	1	1.4686736615067262
1030	Feb25-FISH2-3L1-rep1-cp190-100x_Position009_8_cmle.ics	126	0	1	1	0.3095250132321943
1031	Feb25-FISH2-3L1-rep1-cp190-100x_Position010_9_cmle.ics	1	0	1	1	4.898438182454136
1032	Feb25-FISH2-3L1-rep1-cp190-100x_Position010_9_cmle.ics	1	0	1	2	5.939265548070631
1033	Feb25-FISH2-3L1-rep1-cp190-100x_Position010_9_cmle.ics	1	0	2	1	8.86864951623696
1034	Feb25-FISH2-3L1-rep1-cp190-100x_Position010_9_cmle.ics	1	0	2	2	9.163532789292093
1035	Feb25-FISH2-3L1-rep1-cp190-100x_Position010_9_cmle.ics	2	0	1	1	0.0
1036	Feb25-FISH2-3L1-rep1-cp190-100x_Position010_9_cmle.ics	2	0	2	1	4.80310542439084
1037	Feb25-FISH2-3L1-rep1-cp190-100x_Position010_9_cmle.ics	3	0	1	1	2.1993640559988026
1038	Feb25-FISH2-3L1-rep1-cp190-100x_Position010_9_cmle.ics	7	0	1	1	0.0
1039	Feb25-FISH2-3L1-rep1-cp190-100x_Position010_9_cmle.ics	8	0	1	1	0.0
1040	Feb25-FISH2-3L1-rep1-cp190-100x_Position010_9_cmle.ics	9	0	1	1	0.0
1041	Feb25-FISH2-3L1-rep1-cp190-100x_Position010_9_cmle.ics	9	0	2	1	5.243084565179945
1042	Feb25-FISH2-3L1-rep1-cp190-100x_Position010_9_cmle.ics	10	0	1	1	0.0
1043	Feb25-FISH2-3L1-rep1-cp190-100x_Position010_9_cmle.ics	12	0	1	1	0.0
1044	Feb25-FISH2-3L1-rep1-cp190-100x_Position010_9_cmle.ics	14	0	1	1	0.0
1045	Feb25-FISH2-3L1-rep1-cp190-100x_Position010_9_cmle.ics	15	0	1	1	0.0
1046	Feb25-FISH2-3L1-rep1-cp190-100x_Position010_9_cmle.ics	16	0	1	1	0.0
1047	Feb25-FISH2-3L1-rep1-cp190-100x_Position010_9_cmle.ics	17	0	1	1	2.1003330663048003
1048	Feb25-FISH2-3L1-rep1-cp190-100x_Position010_9_cmle.ics	18	0	1	1	0.8254000352858515
1049	Feb25-FISH2-3L1-rep1-cp190-100x_Position010_9_cmle.ics	18	0	2	1	5.514798087503864
1050	Feb25-FISH2-3L1-rep1-cp190-100x_Position010_9_cmle.ics	18	0	3	1	3.4296960647185153
1051	Feb25-FISH2-3L1-rep1-cp190-100x_Position010_9_cmle.ics	19	0	1	1	0.0
1052	Feb25-FISH2-3L1-rep1-cp190-100x_Position010_9_cmle.ics	20	0	1	1	0.0
1053	Feb25-FISH2-3L1-rep1-cp190-100x_Position010_9_cmle.ics	21	0	1	1	1.3412750573395087
1054	Feb25-FISH2-3L1-rep1-cp190-100x_Position010_9_cmle.ics	22	0	1	1	0.0
1055	Feb25-FISH2-3L1-rep1-cp190-100x_Position010_9_cmle.ics	23	0	1	1	0.0
1056	Feb25-FISH2-3L1-rep1-cp190-100x_Position010_9_cmle.ics	24	0	1	1	0.0
1057	Feb25-FISH2-3L1-rep1-cp190-100x_Position010_9_cmle.ics	25	0	1	1	0.0
1058	Feb25-FISH2-3L1-rep1-cp190-100x_Position010_9_cmle.ics	25	0	2	1	2.6853408411520028
1059	Feb25-FISH2-3L1-rep1-cp190-100x_Position010_9_cmle.ics	26	0	1	1	0.0
1060	Feb25-FISH2-3L1-rep1-cp190-100x_Position010_9_cmle.ics	26	0	2	1	1.0521827216106825
1061	Feb25-FISH2-3L1-rep1-cp190-100x_Position010_9_cmle.ics	27	0	1	1	2.1666750926253604
1062	Feb25-FISH2-3L1-rep1-cp190-100x_Position010_9_cmle.ics	28	0	1	1	0.0
1063	Feb25-FISH2-3L1-rep1-cp190-100x_Position010_9_cmle.ics	29	0	1	1	0.6639153385791856
1064	Feb25-FISH2-3L1-rep1-cp190-100x_Position010_9_cmle.ics	30	0	1	1	0.0
1065	Feb25-FISH2-3L1-rep1-cp190-100x_Position010_9_cmle.ics	32	0	1	1	2.8160452006487224
1066	Feb25-FISH2-3L1-rep1-cp190-100x_Position010_9_cmle.ics	33	0	1	1	0.0
1067	Feb25-FISH2-3L1-rep1-cp190-100x_Position010_9_cmle.ics	35	0	1	1	0.0
1068	Feb25-FISH2-3L1-rep1-cp190-100x_Position010_9_cmle.ics	37	0	1	1	0.0
1069	Feb25-FISH2-3L1-rep1-cp190-100x_Position010_9_cmle.ics	38	0	1	1	0.0
1070	Feb25-FISH2-3L1-rep1-cp190-100x_Position010_9_cmle.ics	40	0	1	1	0.0
1071	Feb25-FISH2-3L1-rep1-cp190-100x_Position010_9_cmle.ics	41	0	1	1	0.0
1072	Feb25-FISH2-3L1-rep1-cp190-100x_Position010_9_cmle.ics	43	0	1	1	0.0
1073	Feb25-FISH2-3L1-rep1-cp190-100x_Position010_9_cmle.ics	45	0	1	1	0.0
1074	Feb25-FISH2-3L1-rep1-cp190-100x_Position010_9_cmle.ics	47	0	1	1	3.756203970491889
1075	Feb25-FISH2-3L1-rep1-cp190-100x_Position010_9_cmle.ics	47	0	1	2	5.136686609241246
1076	Feb25-FISH2-3L1-rep1-cp190-100x_Position010_9_cmle.ics	49	0	1	1	0.0
1077	Feb25-FISH2-3L1-rep1-cp190-100x_Position010_9_cmle.ics	51	0	1	1	0.1459114905355603
1078	Feb25-FISH2-3L1-rep1-cp190-100x_Position010_9_cmle.ics	52	0	1	1	0.0
1079	Feb25-FISH2-3L1-rep1-cp190-100x_Position010_9_cmle.ics	53	0	1	1	0.0
1080	Feb25-FISH2-3L1-rep1-cp190-100x_Position010_9_cmle.ics	54	0	1	1	5.285138971516764
1081	Feb25-FISH2-3L1-rep1-cp190-100x_Position010_9_cmle.ics	54	0	1	2	0.0
1082	Feb25-FISH2-3L1-rep1-cp190-100x_Position010_9_cmle.ics	54	0	2	1	0.0
1083	Feb25-FISH2-3L1-rep1-cp190-100x_Position010_9_cmle.ics	54	0	2	2	5.163295400990159
1084	Feb25-FISH2-3L1-rep1-cp190-100x_Position010_9_cmle.ics	55	0	1	1	0.0
1085	Feb25-FISH2-3L1-rep1-cp190-100x_Position010_9_cmle.ics	56	0	1	1	2.6825501146790174
1086	Feb25-FISH2-3L1-rep1-cp190-100x_Position010_9_cmle.ics	57	0	1	1	0.0
1087	Feb25-FISH2-3L1-rep1-cp190-100x_Position010_9_cmle.ics	59	0	1	1	4.881396082017423
1088	Feb25-FISH2-3L1-rep1-cp190-100x_Position010_9_cmle.ics	60	0	1	1	0.0
1089	Feb25-FISH2-3L1-rep1-cp190-100x_Position010_9_cmle.ics	61	0	1	1	0.0
1090	Feb25-FISH2-3L1-rep1-cp190-100x_Position010_9_cmle.ics	62	0	1	1	0.0
1091	Feb25-FISH2-3L1-rep1-cp190-100x_Position010_9_cmle.ics	62	0	2	1	2.6338242043679614
1092	Feb25-FISH2-3L1-rep1-cp190-100x_Position010_9_cmle.ics	63	0	1	1	0.0
1093	Feb25-FISH2-3L1-rep1-cp190-100x_Position010_9_cmle.ics	66	0	1	1	2.6304568040267062
1094	Feb25-FISH2-3L1-rep1-cp190-100x_Position010_9_cmle.ics	66	0	1	2	0.0
1095	Feb25-FISH2-3L1-rep1-cp190-100x_Position010_9_cmle.ics	67	0	1	1	0.0
1096	Feb25-FISH2-3L1-rep1-cp190-100x_Position010_9_cmle.ics	68	0	1	1	0.8254000352858515
1097	Feb25-FISH2-3L1-rep1-cp190-100x_Position010_9_cmle.ics	69	0	1	1	0.0
1098	Feb25-FISH2-3L1-rep1-cp190-100x_Position010_9_cmle.ics	70	0	1	1	0.0
1099	Feb25-FISH2-3L1-rep1-cp190-100x_Position010_9_cmle.ics	71	0	1	1	0.0
1100	Feb25-FISH2-3L1-rep1-cp190-100x_Position010_9_cmle.ics	75	0	1	1	0.0
1101	Feb25-FISH2-3L1-rep1-cp190-100x_Position010_9_cmle.ics	76	0	1	1	0.0
1102	Feb25-FISH2-3L1-rep1-cp190-100x_Position010_9_cmle.ics	78	0	1	1	0.0
1103	Feb25-FISH2-3L1-rep1-cp190-100x_Position010_9_cmle.ics	79	0	1	1	0.0
1104	Feb25-FISH2-3L1-rep1-cp190-100x_Position010_9_cmle.ics	80	0	1	1	0.0
1105	Feb25-FISH2-3L1-rep1-cp190-100x_Position010_9_cmle.ics	81	0	1	1	0.0
1106	Feb25-FISH2-3L1-rep1-cp190-100x_Position010_9_cmle.ics	83	0	1	1	0.0
1107	Feb25-FISH2-3L1-rep1-cp190-100x_Position010_9_cmle.ics	84	0	1	1	2.232016612494693
1108	Feb25-FISH2-3L1-rep1-cp190-100x_Position010_9_cmle.ics	85	0	1	1	0.0
1109	Feb25-FISH2-3L1-rep1-cp190-100x_Position010_9_cmle.ics	85	0	2	1	6.282357288846276
1110	Feb25-FISH2-3L1-rep1-cp190-100x_Position010_9_cmle.ics	86	0	1	1	0.0
1111	Feb25-FISH2-3L1-rep1-cp190-100x_Position010_9_cmle.ics	87	0	1	1	1.2536039404732575
1112	Feb25-FISH2-3L1-rep1-cp190-100x_Position010_9_cmle.ics	87	0	1	2	0.0
1113	Feb25-FISH2-3L1-rep1-cp190-100x_Position010_9_cmle.ics	87	0	2	1	5.8092029141331105
1114	Feb25-FISH2-3L1-rep1-cp190-100x_Position010_9_cmle.ics	87	0	2	2	5.841017575745687
1115	Feb25-FISH2-3L1-rep1-cp190-100x_Position010_9_cmle.ics	88	0	1	1	2.5376759362012873
1116	Feb25-FISH2-3L1-rep1-cp190-100x_Position010_9_cmle.ics	89	0	1	1	0.0
1117	Feb25-FISH2-3L1-rep1-cp190-100x_Position010_9_cmle.ics	90	0	1	1	0.0
1118	Feb25-FISH2-3L1-rep1-cp190-100x_Position010_9_cmle.ics	91	0	1	1	4.574048584179871
1119	Feb25-FISH2-3L1-rep1-cp190-100x_Position010_9_cmle.ics	91	0	2	1	0.0
1120	Feb25-FISH2-3L1-rep1-cp190-100x_Position010_9_cmle.ics	92	0	1	1	2.0763569109711253
1121	Feb25-FISH2-3L1-rep1-cp190-100x_Position010_9_cmle.ics	93	0	1	1	0.0
1122	Feb25-FISH2-3L1-rep1-cp190-100x_Position010_9_cmle.ics	94	0	1	1	1.1333541566286818
1123	Feb25-FISH2-3L1-rep1-cp190-100x_Position010_9_cmle.ics	95	0	1	1	5.456582543481497
1124	Feb25-FISH2-3L1-rep1-cp190-100x_Position010_9_cmle.ics	96	0	1	1	0.0
1125	Feb25-FISH2-3L1-rep1-cp190-100x_Position010_9_cmle.ics	98	0	1	1	4.4365251896614515
1126	Feb25-FISH2-3L1-rep1-cp190-100x_Position010_9_cmle.ics	100	0	1	1	0.0
1127	Feb25-FISH2-3L1-rep1-cp190-100x_Position010_9_cmle.ics	101	0	1	1	0.0
1128	Feb25-FISH2-3L1-rep1-cp190-100x_Position010_9_cmle.ics	102	0	1	1	0.0
1129	Feb25-FISH2-3L1-rep1-cp190-100x_Position010_9_cmle.ics	104	0	1	1	0.0
1130	Feb25-FISH2-3L1-rep1-cp190-100x_Position010_9_cmle.ics	106	0	1	1	0.0
1131	Feb25-FISH2-3L1-rep1-cp190-100x_Position010_9_cmle.ics	106	0	2	1	2.1829770323252684
1132	Feb25-FISH2-3L1-rep1-cp190-100x_Position010_9_cmle.ics	107	0	1	1	0.0
1133	Feb25-FISH2-3L1-rep1-cp190-100x_Position010_9_cmle.ics	108	0	1	1	3.5854777492514187
1134	Feb25-FISH2-3L1-rep1-cp190-100x_Position010_9_cmle.ics	110	0	1	1	0.0
1135	Feb25-FISH2-3L1-rep1-cp190-100x_Position010_9_cmle.ics	111	0	1	1	4.243937179776342
1136	Feb25-FISH2-3L1-rep1-cp190-100x_Position010_9_cmle.ics	112	0	1	1	0.0
1137	Feb25-FISH2-3L1-rep1-cp190-100x_Position010_9_cmle.ics	113	0	1	1	0.0
1138	Feb25-FISH2-3L1-rep1-cp190-100x_Position011_10_cmle.ics	1	0	1	1	4.283521605548417
1139	Feb25-FISH2-3L1-rep1-cp190-100x_Position011_10_cmle.ics	2	0	1	1	1.4605997195981766
1140	Feb25-FISH2-3L1-rep1-cp190-100x_Position011_10_cmle.ics	3	0	1	1	0.0
1141	Feb25-FISH2-3L1-rep1-cp190-100x_Position011_10_cmle.ics	4	0	1	1	0.0
1142	Feb25-FISH2-3L1-rep1-cp190-100x_Position011_10_cmle.ics	6	0	1	1	0.0
1143	Feb25-FISH2-3L1-rep1-cp190-100x_Position011_10_cmle.ics	6	0	1	2	6.021147959628043
1144	Feb25-FISH2-3L1-rep1-cp190-100x_Position011_10_cmle.ics	6	0	2	1	1.6071109437153837
1145	Feb25-FISH2-3L1-rep1-cp190-100x_Position011_10_cmle.ics	6	0	2	2	6.153379546960436
1146	Feb25-FISH2-3L1-rep1-cp190-100x_Position011_10_cmle.ics	8	0	1	1	0.0
1147	Feb25-FISH2-3L1-rep1-cp190-100x_Position011_10_cmle.ics	10	0	1	1	0.0
1148	Feb25-FISH2-3L1-rep1-cp190-100x_Position011_10_cmle.ics	11	0	1	1	0.9077480443748005
1149	Feb25-FISH2-3L1-rep1-cp190-100x_Position011_10_cmle.ics	12	0	1	1	3.528623269027813
1150	Feb25-FISH2-3L1-rep1-cp190-100x_Position011_10_cmle.ics	14	0	1	1	2.6785789058181764
1151	Feb25-FISH2-3L1-rep1-cp190-100x_Position011_10_cmle.ics	15	0	1	1	0.0
1152	Feb25-FISH2-3L1-rep1-cp190-100x_Position011_10_cmle.ics	18	0	1	1	0.0
1153	Feb25-FISH2-3L1-rep1-cp190-100x_Position011_10_cmle.ics	19	0	1	1	0.0
1154	Feb25-FISH2-3L1-rep1-cp190-100x_Position011_10_cmle.ics	20	0	1	1	0.0
1155	Feb25-FISH2-3L1-rep1-cp190-100x_Position011_10_cmle.ics	21	0	1	1	1.0440946079954327
1156	Feb25-FISH2-3L1-rep1-cp190-100x_Position011_10_cmle.ics	22	0	1	1	1.7558828029119742
1157	Feb25-FISH2-3L1-rep1-cp190-100x_Position011_10_cmle.ics	23	0	1	1	0.0
1158	Feb25-FISH2-3L1-rep1-cp190-100x_Position011_10_cmle.ics	24	0	1	1	2.9167362201134024
1159	Feb25-FISH2-3L1-rep1-cp190-100x_Position011_10_cmle.ics	24	0	2	1	0.0
1160	Feb25-FISH2-3L1-rep1-cp190-100x_Position011_10_cmle.ics	27	0	1	1	0.0
1161	Feb25-FISH2-3L1-rep1-cp190-100x_Position011_10_cmle.ics	28	0	1	1	3.8309215122328504
1162	Feb25-FISH2-3L1-rep1-cp190-100x_Position011_10_cmle.ics	30	0	1	1	0.0
1163	Feb25-FISH2-3L1-rep1-cp190-100x_Position011_10_cmle.ics	31	0	1	1	3.9685726455531363
1164	Feb25-FISH2-3L1-rep1-cp190-100x_Position011_10_cmle.ics	32	0	1	1	1.9429500038207494
1165	Feb25-FISH2-3L1-rep1-cp190-100x_Position011_10_cmle.ics	34	0	1	1	0.0
1166	Feb25-FISH2-3L1-rep1-cp190-100x_Position011_10_cmle.ics	36	0	1	1	0.0
1167	Feb25-FISH2-3L1-rep1-cp190-100x_Position011_10_cmle.ics	37	0	1	1	0.0
1168	Feb25-FISH2-3L1-rep1-cp190-100x_Position011_10_cmle.ics	40	0	1	1	0.0
1169	Feb25-FISH2-3L1-rep1-cp190-100x_Position011_10_cmle.ics	42	0	1	1	0.0
1170	Feb25-FISH2-3L1-rep1-cp190-100x_Position011_10_cmle.ics	43	0	1	1	0.0
1171	Feb25-FISH2-3L1-rep1-cp190-100x_Position011_10_cmle.ics	44	0	1	1	0.0
1172	Feb25-FISH2-3L1-rep1-cp190-100x_Position011_10_cmle.ics	44	0	1	2	3.2913133814868574
1173	Feb25-FISH2-3L1-rep1-cp190-100x_Position011_10_cmle.ics	44	0	2	1	3.460594851618542
1174	Feb25-FISH2-3L1-rep1-cp190-100x_Position011_10_cmle.ics	44	0	2	2	0.0
1175	Feb25-FISH2-3L1-rep1-cp190-100x_Position011_10_cmle.ics	45	0	1	1	0.0
1176	Feb25-FISH2-3L1-rep1-cp190-100x_Position011_10_cmle.ics	46	0	1	1	0.0
1177	Feb25-FISH2-3L1-rep1-cp190-100x_Position011_10_cmle.ics	47	0	1	1	0.0
1178	Feb25-FISH2-3L1-rep1-cp190-100x_Position011_10_cmle.ics	48	0	1	1	0.0
1179	Feb25-FISH2-3L1-rep1-cp190-100x_Position011_10_cmle.ics	48	0	1	2	8.086038635824815
1180	Feb25-FISH2-3L1-rep1-cp190-100x_Position011_10_cmle.ics	48	0	2	1	7.827485298289792
1181	Feb25-FISH2-3L1-rep1-cp190-100x_Position011_10_cmle.ics	48	0	2	2	0.0
1182	Feb25-FISH2-3L1-rep1-cp190-100x_Position011_10_cmle.ics	48	0	3	1	1.3586516622891618
1183	Feb25-FISH2-3L1-rep1-cp190-100x_Position011_10_cmle.ics	48	0	3	2	7.0620257003354645
1184	Feb25-FISH2-3L1-rep1-cp190-100x_Position011_10_cmle.ics	49	0	1	1	0.0
1185	Feb25-FISH2-3L1-rep1-cp190-100x_Position011_10_cmle.ics	50	0	1	1	0.0
1186	Feb25-FISH2-3L1-rep1-cp190-100x_Position011_10_cmle.ics	51	0	1	1	2.2838760807508103
1187	Feb25-FISH2-3L1-rep1-cp190-100x_Position011_10_cmle.ics	54	0	1	1	0.0
1188	Feb25-FISH2-3L1-rep1-cp190-100x_Position011_10_cmle.ics	57	0	1	1	0.0
1189	Feb25-FISH2-3L1-rep1-cp190-100x_Position011_10_cmle.ics	58	0	1	1	0.0
1190	Feb25-FISH2-3L1-rep1-cp190-100x_Position011_10_cmle.ics	59	0	1	1	0.0
1191	Feb25-FISH2-3L1-rep1-cp190-100x_Position011_10_cmle.ics	60	0	1	1	0.0
1192	Feb25-FISH2-3L1-rep1-cp190-100x_Position011_10_cmle.ics	61	0	1	1	1.984610835405054
1193	Feb25-FISH2-3L1-rep1-cp190-100x_Position011_10_cmle.ics	62	0	1	1	2.6346301463406863
1194	Feb25-FISH2-3L1-rep1-cp190-100x_Position011_10_cmle.ics	62	0	1	2	0.0
1195	Feb25-FISH2-3L1-rep1-cp190-100x_Position011_10_cmle.ics	63	0	1	1	0.0
1196	Feb25-FISH2-3L1-rep1-cp190-100x_Position011_10_cmle.ics	64	0	1	1	0.0
1197	Feb25-FISH2-3L1-rep1-cp190-100x_Position011_10_cmle.ics	64	0	1	2	0.9755754663213545
1198	Feb25-FISH2-3L1-rep1-cp190-100x_Position011_10_cmle.ics	64	0	2	1	1.242391573779135
1199	Feb25-FISH2-3L1-rep1-cp190-100x_Position011_10_cmle.ics	64	0	2	2	0.0
1200	Feb25-FISH2-3L1-rep1-cp190-100x_Position011_10_cmle.ics	65	0	1	1	0.0
1201	Feb25-FISH2-3L1-rep1-cp190-100x_Position011_10_cmle.ics	67	0	1	1	3.6176152974804
1202	Feb25-FISH2-3L1-rep1-cp190-100x_Position011_10_cmle.ics	68	0	1	1	0.0
1203	Feb25-FISH2-3L1-rep1-cp190-100x_Position011_10_cmle.ics	70	0	1	1	0.5158750220536572
1204	Feb25-FISH2-3L1-rep1-cp190-100x_Position011_10_cmle.ics	71	0	1	1	5.472167245104034
1205	Feb25-FISH2-3L1-rep1-cp190-100x_Position011_10_cmle.ics	71	0	2	1	0.0
1206	Feb25-FISH2-3L1-rep1-cp190-100x_Position011_10_cmle.ics	73	0	1	1	3.883822927904136
1207	Feb25-FISH2-3L1-rep1-cp190-100x_Position011_10_cmle.ics	74	0	1	1	0.0
1208	Feb25-FISH2-3L1-rep1-cp190-100x_Position011_10_cmle.ics	76	0	1	1	0.0
1209	Feb25-FISH2-3L1-rep1-cp190-100x_Position011_10_cmle.ics	77	0	1	1	0.0
1210	Feb25-FISH2-3L1-rep1-cp190-100x_Position011_10_cmle.ics	79	0	1	1	0.0
1211	Feb25-FISH2-3L1-rep1-cp190-100x_Position011_10_cmle.ics	80	0	1	1	0.0
1212	Feb25-FISH2-3L1-rep1-cp190-100x_Position011_10_cmle.ics	82	0	1	1	0.0
1213	Feb25-FISH2-3L1-rep1-cp190-100x_Position011_10_cmle.ics	82	0	1	2	1.0194453211488863
1214	Feb25-FISH2-3L1-rep1-cp190-100x_Position011_10_cmle.ics	84	0	1	1	3.2453537360551525
1215	Feb25-FISH2-3L1-rep1-cp190-100x_Position011_10_cmle.ics	85	0	1	1	0.0
1216	Feb25-FISH2-3L1-rep1-cp190-100x_Position011_10_cmle.ics	86	0	1	1	1.3765262486627317
1217	Feb25-FISH2-3L1-rep1-cp190-100x_Position011_10_cmle.ics	88	0	1	1	0.0
1218	Feb25-FISH2-3L1-rep1-cp190-100x_Position011_10_cmle.ics	89	0	1	1	0.0
1219	Feb25-FISH2-3L1-rep1-cp190-100x_Position011_10_cmle.ics	91	0	1	1	2.778072013643091
1220	Feb25-FISH2-3L1-rep1-cp190-100x_Position011_10_cmle.ics	91	0	1	2	0.0
1221	Feb25-FISH2-3L1-rep1-cp190-100x_Position011_10_cmle.ics	94	0	1	1	0.0
1222	Feb25-FISH2-3L1-rep1-cp190-100x_Position011_10_cmle.ics	95	0	1	1	0.0
1223	Feb25-FISH2-3L1-rep1-cp190-100x_Position011_10_cmle.ics	97	0	1	1	0.0
1224	Feb25-FISH2-3L1-rep1-cp190-100x_Position011_10_cmle.ics	99	0	1	1	0.0
1225	Feb25-FISH2-3L1-rep1-cp190-100x_Position011_10_cmle.ics	100	0	1	1	3.0133460719749308
1226	Feb25-FISH2-3L1-rep1-cp190-100x_Position011_10_cmle.ics	100	0	1	2	0.0
1227	Feb25-FISH2-3L1-rep1-cp190-100x_Position011_10_cmle.ics	100	0	1	3	2.7755055804956084
1228	Feb25-FISH2-3L1-rep1-cp190-100x_Position011_10_cmle.ics	100	0	2	1	0.0
1229	Feb25-FISH2-3L1-rep1-cp190-100x_Position011_10_cmle.ics	100	0	2	2	3.213367250891161
1230	Feb25-FISH2-3L1-rep1-cp190-100x_Position011_10_cmle.ics	100	0	2	3	1.7341874885527064
1231	Feb25-FISH2-3L1-rep1-cp190-100x_Position011_10_cmle.ics	100	0	3	1	1.776636537658985
1232	Feb25-FISH2-3L1-rep1-cp190-100x_Position011_10_cmle.ics	100	0	3	2	2.674962583431178
1233	Feb25-FISH2-3L1-rep1-cp190-100x_Position011_10_cmle.ics	100	0	3	3	0.0
1234	Feb25-FISH2-3L1-rep1-cp190-100x_Position011_10_cmle.ics	102	0	1	1	0.0
1235	Feb25-FISH2-3L1-rep1-cp190-100x_Position011_10_cmle.ics	103	0	1	1	1.827185369470136
1236	Feb25-FISH2-3L1-rep1-cp190-100x_Position011_10_cmle.ics	104	0	1	1	0.0
1237	Feb25-FISH2-3L1-rep1-cp190-100x_Position011_10_cmle.ics	105	0	1	1	0.0
1238	Feb25-FISH2-3L1-rep1-cp190-100x_Position011_10_cmle.ics	106	0	1	1	0.751125369937127
1239	Feb25-FISH2-3L1-rep1-cp190-100x_Position011_10_cmle.ics	107	0	1	1	1.1535316172061807
1240	Feb25-FISH2-3L1-rep1-cp190-100x_Position011_10_cmle.ics	107	0	2	1	0.0
1241	Feb25-FISH2-3L1-rep1-cp190-100x_Position011_10_cmle.ics	108	0	1	1	0.0
1242	Feb25-FISH2-3L1-rep1-cp190-100x_Position011_10_cmle.ics	109	0	1	1	0.0
1243	Feb25-FISH2-3L1-rep1-cp190-100x_Position011_10_cmle.ics	110	0	1	1	0.0
1244	Feb25-FISH2-3L1-rep1-cp190-100x_Position011_10_cmle.ics	116	0	1	1	0.8058225447605828
1245	Feb25-FISH2-3L1-rep1-cp190-100x_Position011_10_cmle.ics	117	0	1	1	0.0
1246	Feb25-FISH2-3L1-rep1-cp190-100x_Position011_10_cmle.ics	118	0	1	1	0.0
1247	Feb25-FISH2-3L1-rep1-cp190-100x_Position011_10_cmle.ics	119	0	1	1	0.0
1248	Feb25-FISH2-3L1-rep1-cp190-100x_Position011_10_cmle.ics	119	0	1	2	4.813438549834752
1249	Feb25-FISH2-3L1-rep1-cp190-100x_Position011_10_cmle.ics	119	0	2	1	4.857467852126399
1250	Feb25-FISH2-3L1-rep1-cp190-100x_Position011_10_cmle.ics	119	0	2	2	0.0
1251	Feb25-FISH2-3L1-rep1-cp190-100x_Position011_10_cmle.ics	120	0	1	1	2.490476807943709
1252	Feb25-FISH2-3L1-rep1-cp190-100x_Position011_10_cmle.ics	125	0	1	1	0.0
1253	Feb25-FISH2-3L1-rep1-cp190-100x_Position011_10_cmle.ics	126	0	1	1	0.0
1254	Feb25-FISH2-3L1-rep1-cp190-100x_Position011_10_cmle.ics	127	0	1	1	0.0
1255	Feb25-FISH2-3L1-rep1-cp190-100x_Position011_10_cmle.ics	128	0	1	1	3.67277120661956
1256	Feb25-FISH2-3L1-rep1-cp190-100x_Position011_10_cmle.ics	130	0	1	1	0.0
1257	Feb25-FISH2-3L1-rep1-cp190-100x_Position011_10_cmle.ics	131	0	1	1	0.0
1258	Feb25-FISH2-3L1-rep1-cp190-100x_Position011_10_cmle.ics	132	0	1	1	0.0
1259	Feb25-FISH2-3L1-rep1-cp190-100x_Position012_11_cmle.ics	1	0	1	1	0.0
1260	Feb25-FISH2-3L1-rep1-cp190-100x_Position012_11_cmle.ics	2	0	1	1	0.0
1261	Feb25-FISH2-3L1-rep1-cp190-100x_Position012_11_cmle.ics	3	0	1	1	0.0
1262	Feb25-FISH2-3L1-rep1-cp190-100x_Position012_11_cmle.ics	4	0	1	1	3.509467101451971
1263	Feb25-FISH2-3L1-rep1-cp190-100x_Position012_11_cmle.ics	5	0	1	1	0.0
1264	Feb25-FISH2-3L1-rep1-cp190-100x_Position012_11_cmle.ics	6	0	1	1	0.0
1265	Feb25-FISH2-3L1-rep1-cp190-100x_Position012_11_cmle.ics	7	0	1	1	0.0
1266	Feb25-FISH2-3L1-rep1-cp190-100x_Position012_11_cmle.ics	7	0	2	1	5.55231088158861
1267	Feb25-FISH2-3L1-rep1-cp190-100x_Position012_11_cmle.ics	8	0	1	1	0.0
1268	Feb25-FISH2-3L1-rep1-cp190-100x_Position012_11_cmle.ics	9	0	1	1	0.0
1269	Feb25-FISH2-3L1-rep1-cp190-100x_Position012_11_cmle.ics	10	0	1	1	0.0
1270	Feb25-FISH2-3L1-rep1-cp190-100x_Position012_11_cmle.ics	11	0	1	1	0.0
1271	Feb25-FISH2-3L1-rep1-cp190-100x_Position012_11_cmle.ics	13	0	1	1	1.5497868238284018
1272	Feb25-FISH2-3L1-rep1-cp190-100x_Position012_11_cmle.ics	13	0	1	2	0.0
1273	Feb25-FISH2-3L1-rep1-cp190-100x_Position012_11_cmle.ics	14	0	1	1	7.412102657339018
1274	Feb25-FISH2-3L1-rep1-cp190-100x_Position012_11_cmle.ics	16	0	1	1	2.373025101446823
1275	Feb25-FISH2-3L1-rep1-cp190-100x_Position012_11_cmle.ics	16	0	1	2	0.0
1276	Feb25-FISH2-3L1-rep1-cp190-100x_Position012_11_cmle.ics	19	0	1	1	0.0
1277	Feb25-FISH2-3L1-rep1-cp190-100x_Position012_11_cmle.ics	20	0	1	1	0.0
1278	Feb25-FISH2-3L1-rep1-cp190-100x_Position012_11_cmle.ics	22	0	1	1	0.0
1279	Feb25-FISH2-3L1-rep1-cp190-100x_Position012_11_cmle.ics	23	0	1	1	0.0
1280	Feb25-FISH2-3L1-rep1-cp190-100x_Position012_11_cmle.ics	24	0	1	1	0.0
1281	Feb25-FISH2-3L1-rep1-cp190-100x_Position012_11_cmle.ics	26	0	1	1	2.579375110268286
1282	Feb25-FISH2-3L1-rep1-cp190-100x_Position012_11_cmle.ics	27	0	1	1	0.0
1283	Feb25-FISH2-3L1-rep1-cp190-100x_Position012_11_cmle.ics	29	0	1	1	0.0
1284	Feb25-FISH2-3L1-rep1-cp190-100x_Position012_11_cmle.ics	30	0	1	1	0.0
1285	Feb25-FISH2-3L1-rep1-cp190-100x_Position012_11_cmle.ics	31	0	1	1	1.3036890892905233
1286	Feb25-FISH2-3L1-rep1-cp190-100x_Position012_11_cmle.ics	32	0	1	1	0.0
1287	Feb25-FISH2-3L1-rep1-cp190-100x_Position012_11_cmle.ics	33	0	1	1	0.0
1288	Feb25-FISH2-3L1-rep1-cp190-100x_Position012_11_cmle.ics	34	0	1	1	3.932396247731558
1289	Feb25-FISH2-3L1-rep1-cp190-100x_Position012_11_cmle.ics	34	0	2	1	0.0
1290	Feb25-FISH2-3L1-rep1-cp190-100x_Position012_11_cmle.ics	35	0	1	1	3.821744982768781
1291	Feb25-FISH2-3L1-rep1-cp190-100x_Position012_11_cmle.ics	36	0	1	1	0.0
1292	Feb25-FISH2-3L1-rep1-cp190-100x_Position012_11_cmle.ics	37	0	1	1	0.0
1293	Feb25-FISH2-3L1-rep1-cp190-100x_Position012_11_cmle.ics	39	0	1	1	2.031340052282519
1294	Feb25-FISH2-3L1-rep1-cp190-100x_Position012_11_cmle.ics	40	0	1	1	0.0
1295	Feb25-FISH2-3L1-rep1-cp190-100x_Position012_11_cmle.ics	41	0	1	1	0.0
1296	Feb25-FISH2-3L1-rep1-cp190-100x_Position012_11_cmle.ics	42	0	1	1	0.0
1297	Feb25-FISH2-3L1-rep1-cp190-100x_Position012_11_cmle.ics	44	0	1	1	0.0
1298	Feb25-FISH2-3L1-rep1-cp190-100x_Position012_11_cmle.ics	46	0	1	1	0.0
1299	Feb25-FISH2-3L1-rep1-cp190-100x_Position012_11_cmle.ics	47	0	1	1	2.9772042447057774
1300	Feb25-FISH2-3L1-rep1-cp190-100x_Position012_11_cmle.ics	48	0	1	1	0.0
1301	Feb25-FISH2-3L1-rep1-cp190-100x_Position012_11_cmle.ics	51	0	1	1	0.0
1302	Feb25-FISH2-3L1-rep1-cp190-100x_Position012_11_cmle.ics	51	0	1	2	2.240385381044282
1303	Feb25-FISH2-3L1-rep1-cp190-100x_Position012_11_cmle.ics	51	0	2	1	2.1531613317007565
1304	Feb25-FISH2-3L1-rep1-cp190-100x_Position012_11_cmle.ics	51	0	2	2	0.0
1305	Feb25-FISH2-3L1-rep1-cp190-100x_Position012_11_cmle.ics	52	0	1	1	0.7252201245704302
1306	Feb25-FISH2-3L1-rep1-cp190-100x_Position012_11_cmle.ics	54	0	1	1	0.0
1307	Feb25-FISH2-3L1-rep1-cp190-100x_Position012_11_cmle.ics	56	0	1	1	1.5613211301812222
1308	Feb25-FISH2-3L1-rep1-cp190-100x_Position012_11_cmle.ics	57	0	1	1	0.0
1309	Feb25-FISH2-3L1-rep1-cp190-100x_Position012_11_cmle.ics	58	0	1	1	0.0
1310	Feb25-FISH2-3L1-rep1-cp190-100x_Position012_11_cmle.ics	60	0	1	1	1.650800070571703
1311	Feb25-FISH2-3L1-rep1-cp190-100x_Position012_11_cmle.ics	60	0	2	1	0.0
1312	Feb25-FISH2-3L1-rep1-cp190-100x_Position012_11_cmle.ics	61	0	1	1	0.0
1313	Feb25-FISH2-3L1-rep1-cp190-100x_Position012_11_cmle.ics	63	0	1	1	0.0
1314	Feb25-FISH2-3L1-rep1-cp190-100x_Position012_11_cmle.ics	64	0	1	1	0.0
1315	Feb25-FISH2-3L1-rep1-cp190-100x_Position012_11_cmle.ics	65	0	1	1	1.6138406844254058
1316	Feb25-FISH2-3L1-rep1-cp190-100x_Position012_11_cmle.ics	65	0	2	1	0.0
1317	Feb25-FISH2-3L1-rep1-cp190-100x_Position012_11_cmle.ics	66	0	1	1	0.0
1318	Feb25-FISH2-3L1-rep1-cp190-100x_Position012_11_cmle.ics	67	0	1	1	0.0
1319	Feb25-FISH2-3L1-rep1-cp190-100x_Position012_11_cmle.ics	68	0	1	1	0.0
1320	Feb25-FISH2-3L1-rep1-cp190-100x_Position012_11_cmle.ics	69	0	1	1	0.0
1321	Feb25-FISH2-3L1-rep1-cp190-100x_Position012_11_cmle.ics	70	0	1	1	1.3570553067512467
1322	Feb25-FISH2-3L1-rep1-cp190-100x_Position012_11_cmle.ics	70	0	2	1	0.0
1323	Feb25-FISH2-3L1-rep1-cp190-100x_Position012_11_cmle.ics	71	0	1	1	0.0
1324	Feb25-FISH2-3L1-rep1-cp190-100x_Position012_11_cmle.ics	72	0	1	1	0.0
1325	Feb25-FISH2-3L1-rep1-cp190-100x_Position012_11_cmle.ics	74	0	1	1	0.0
1326	Feb25-FISH2-3L1-rep1-cp190-100x_Position012_11_cmle.ics	75	0	1	1	2.301073826897161
1327	Feb25-FISH2-3L1-rep1-cp190-100x_Position012_11_cmle.ics	76	0	1	1	0.0
1328	Feb25-FISH2-3L1-rep1-cp190-100x_Position012_11_cmle.ics	77	0	1	1	0.0
1329	Feb25-FISH2-3L1-rep1-cp190-100x_Position012_11_cmle.ics	78	0	1	1	0.0
1330	Feb25-FISH2-3L1-rep1-cp190-100x_Position012_11_cmle.ics	78	0	1	2	1.5476250661609716
1331	Feb25-FISH2-3L1-rep1-cp190-100x_Position012_11_cmle.ics	78	0	2	1	1.3880777203971526
1332	Feb25-FISH2-3L1-rep1-cp190-100x_Position012_11_cmle.ics	78	0	2	2	0.0
1333	Feb25-FISH2-3L1-rep1-cp190-100x_Position012_11_cmle.ics	79	0	1	1	0.0
1334	Feb25-FISH2-3L1-rep1-cp190-100x_Position012_11_cmle.ics	82	0	1	1	0.0
1335	Feb25-FISH2-3L1-rep1-cp190-100x_Position012_11_cmle.ics	84	0	1	1	0.0
1336	Feb25-FISH2-3L1-rep1-cp190-100x_Position012_11_cmle.ics	85	0	1	1	0.0
1337	Feb25-FISH2-3L1-rep1-cp190-100x_Position012_11_cmle.ics	86	0	1	1	0.0
1338	Feb25-FISH2-3L1-rep1-cp190-100x_Position012_11_cmle.ics	87	0	1	1	0.0
1339	Feb25-FISH2-3L1-rep1-cp190-100x_Position012_11_cmle.ics	89	0	1	1	0.0
1340	Feb25-FISH2-3L1-rep1-cp190-100x_Position012_11_cmle.ics	89	0	2	1	5.881880225680558
1341	Feb25-FISH2-3L1-rep1-cp190-100x_Position012_11_cmle.ics	91	0	1	1	0.0
1342	Feb25-FISH2-3L1-rep1-cp190-100x_Position012_11_cmle.ics	92	0	1	1	0.0
1343	Feb25-FISH2-3L1-rep1-cp190-100x_Position012_11_cmle.ics	95	0	1	1	0.0
1344	Feb25-FISH2-3L1-rep1-cp190-100x_Position012_11_cmle.ics	96	0	1	1	1.3880777203971526
1345	Feb25-FISH2-3L1-rep1-cp190-100x_Position012_11_cmle.ics	97	0	1	1	1.679567386804093
1346	Feb25-FISH2-3L1-rep1-cp190-100x_Position012_11_cmle.ics	97	0	1	2	0.0
1347	Feb25-FISH2-3L1-rep1-cp190-100x_Position012_11_cmle.ics	100	0	1	1	0.0
1348	Feb25-FISH2-3L1-rep1-cp190-100x_Position012_11_cmle.ics	102	0	1	1	1.2569038551385865
1349	Feb25-FISH2-3L1-rep1-cp190-100x_Position012_11_cmle.ics	103	0	1	1	0.0
1350	Feb25-FISH2-3L1-rep1-cp190-100x_Position012_11_cmle.ics	104	0	1	1	0.0
1351	Feb25-FISH2-3L1-rep1-cp190-100x_Position012_11_cmle.ics	105	0	1	1	0.0
1352	Feb25-FISH2-3L1-rep1-cp190-100x_Position012_11_cmle.ics	106	0	1	1	0.0
1353	Feb25-FISH2-3L1-rep1-cp190-100x_Position012_11_cmle.ics	107	0	1	1	0.0
1354	Feb25-FISH2-3L1-rep1-cp190-100x_Position012_11_cmle.ics	108	0	1	1	0.0
1355	Feb25-FISH2-3L1-rep1-cp190-100x_Position012_11_cmle.ics	109	0	1	1	4.029650676543802
1356	Feb25-FISH2-3L1-rep1-cp190-100x_Position012_11_cmle.ics	110	0	1	1	0.0
1357	Feb25-FISH2-3L1-rep1-cp190-100x_Position012_11_cmle.ics	111	0	1	1	0.0
1358	Feb25-FISH2-3L1-rep1-cp190-100x_Position012_11_cmle.ics	112	0	1	1	0.0
1359	Feb25-FISH2-3L1-rep1-cp190-100x_Position012_11_cmle.ics	113	0	1	1	0.0
1360	Feb25-FISH2-3L1-rep1-cp190-100x_Position012_11_cmle.ics	114	0	1	1	0.0
1361	Feb25-FISH2-3L1-rep1-cp190-100x_Position012_11_cmle.ics	115	0	1	1	0.0
1362	Feb25-FISH2-3L1-rep1-cp190-100x_Position012_11_cmle.ics	116	0	1	1	0.0
1363	Feb25-FISH2-3L1-rep1-cp190-100x_Position012_11_cmle.ics	116	0	1	2	2.8962603905211473
1364	Feb25-FISH2-3L1-rep1-cp190-100x_Position013_12_cmle.ics	1	0	1	1	0.0
1365	Feb25-FISH2-3L1-rep1-cp190-100x_Position013_12_cmle.ics	3	0	1	1	1.7032191374280643
1366	Feb25-FISH2-3L1-rep1-cp190-100x_Position013_12_cmle.ics	4	0	1	1	3.396368524832758
1367	Feb25-FISH2-3L1-rep1-cp190-100x_Position013_12_cmle.ics	4	0	1	2	3.686972893905274
1368	Feb25-FISH2-3L1-rep1-cp190-100x_Position013_12_cmle.ics	5	0	1	1	0.0
1369	Feb25-FISH2-3L1-rep1-cp190-100x_Position013_12_cmle.ics	6	0	1	1	0.0
1370	Feb25-FISH2-3L1-rep1-cp190-100x_Position013_12_cmle.ics	7	0	1	1	0.0
1371	Feb25-FISH2-3L1-rep1-cp190-100x_Position013_12_cmle.ics	8	0	1	1	1.8148458414482778
1372	Feb25-FISH2-3L1-rep1-cp190-100x_Position013_12_cmle.ics	8	0	2	1	0.0
1373	Feb25-FISH2-3L1-rep1-cp190-100x_Position013_12_cmle.ics	9	0	1	1	4.479506523465073
1374	Feb25-FISH2-3L1-rep1-cp190-100x_Position013_12_cmle.ics	9	0	2	1	0.0
1375	Feb25-FISH2-3L1-rep1-cp190-100x_Position013_12_cmle.ics	12	0	1	1	0.0
1376	Feb25-FISH2-3L1-rep1-cp190-100x_Position013_12_cmle.ics	12	0	1	2	5.364171719530325
1377	Feb25-FISH2-3L1-rep1-cp190-100x_Position013_12_cmle.ics	13	0	1	1	0.0
1378	Feb25-FISH2-3L1-rep1-cp190-100x_Position013_12_cmle.ics	16	0	1	1	2.0596688334610156
1379	Feb25-FISH2-3L1-rep1-cp190-100x_Position013_12_cmle.ics	16	0	2	1	0.0
1380	Feb25-FISH2-3L1-rep1-cp190-100x_Position013_12_cmle.ics	17	0	1	1	0.0
1381	Feb25-FISH2-3L1-rep1-cp190-100x_Position013_12_cmle.ics	20	0	1	1	0.0
1382	Feb25-FISH2-3L1-rep1-cp190-100x_Position013_12_cmle.ics	23	0	1	1	0.0
1383	Feb25-FISH2-3L1-rep1-cp190-100x_Position013_12_cmle.ics	24	0	1	1	4.805571462751271
1384	Feb25-FISH2-3L1-rep1-cp190-100x_Position013_12_cmle.ics	25	0	1	1	0.0
1385	Feb25-FISH2-3L1-rep1-cp190-100x_Position013_12_cmle.ics	28	0	1	1	0.6190500264643886
1386	Feb25-FISH2-3L1-rep1-cp190-100x_Position013_12_cmle.ics	29	0	1	1	0.0
1387	Feb25-FISH2-3L1-rep1-cp190-100x_Position013_12_cmle.ics	30	0	1	1	3.5291281354083344
1388	Feb25-FISH2-3L1-rep1-cp190-100x_Position013_12_cmle.ics	30	0	1	2	0.0
1389	Feb25-FISH2-3L1-rep1-cp190-100x_Position013_12_cmle.ics	30	0	2	1	0.0
1390	Feb25-FISH2-3L1-rep1-cp190-100x_Position013_12_cmle.ics	30	0	2	2	4.164753660737449
1391	Feb25-FISH2-3L1-rep1-cp190-100x_Position013_12_cmle.ics	31	0	1	1	0.0
1392	Feb25-FISH2-3L1-rep1-cp190-100x_Position013_12_cmle.ics	32	0	1	1	0.0
1393	Feb25-FISH2-3L1-rep1-cp190-100x_Position013_12_cmle.ics	33	0	1	1	0.0
1394	Feb25-FISH2-3L1-rep1-cp190-100x_Position013_12_cmle.ics	34	0	1	1	0.0
1395	Feb25-FISH2-3L1-rep1-cp190-100x_Position013_12_cmle.ics	35	0	1	1	0.0
1396	Feb25-FISH2-3L1-rep1-cp190-100x_Position013_12_cmle.ics	36	0	1	1	0.0
1397	Feb25-FISH2-3L1-rep1-cp190-100x_Position013_12_cmle.ics	37	0	1	1	0.0
1398	Feb25-FISH2-3L1-rep1-cp190-100x_Position013_12_cmle.ics	38	0	1	1	0.0
1399	Feb25-FISH2-3L1-rep1-cp190-100x_Position013_12_cmle.ics	39	0	1	1	0.0
1400	Feb25-FISH2-3L1-rep1-cp190-100x_Position013_12_cmle.ics	40	0	1	1	0.0
1401	Feb25-FISH2-3L1-rep1-cp190-100x_Position013_12_cmle.ics	41	0	1	1	0.0
1402	Feb25-FISH2-3L1-rep1-cp190-100x_Position013_12_cmle.ics	42	0	1	1	0.0
1403	Feb25-FISH2-3L1-rep1-cp190-100x_Position013_12_cmle.ics	44	0	1	1	0.0
1404	Feb25-FISH2-3L1-rep1-cp190-100x_Position013_12_cmle.ics	45	0	1	1	0.0
1405	Feb25-FISH2-3L1-rep1-cp190-100x_Position013_12_cmle.ics	46	0	1	1	0.0
1406	Feb25-FISH2-3L1-rep1-cp190-100x_Position013_12_cmle.ics	47	0	1	1	0.6639153385791856
1407	Feb25-FISH2-3L1-rep1-cp190-100x_Position013_12_cmle.ics	47	0	1	2	0.10317500441073144
1408	Feb25-FISH2-3L1-rep1-cp190-100x_Position013_12_cmle.ics	49	0	1	1	0.0
1409	Feb25-FISH2-3L1-rep1-cp190-100x_Position013_12_cmle.ics	50	0	1	1	2.0050629912504507
1410	Feb25-FISH2-3L1-rep1-cp190-100x_Position013_12_cmle.ics	51	0	1	1	0.0
1411	Feb25-FISH2-3L1-rep1-cp190-100x_Position013_12_cmle.ics	52	0	1	1	1.6657740120644018
1412	Feb25-FISH2-3L1-rep1-cp190-100x_Position013_12_cmle.ics	53	0	1	1	1.1160083062473465
1413	Feb25-FISH2-3L1-rep1-cp190-100x_Position013_12_cmle.ics	54	0	1	1	0.0
1414	Feb25-FISH2-3L1-rep1-cp190-100x_Position013_12_cmle.ics	54	0	1	2	4.957411627378288
1415	Feb25-FISH2-3L1-rep1-cp190-100x_Position013_12_cmle.ics	54	0	2	1	5.373542069796985
1416	Feb25-FISH2-3L1-rep1-cp190-100x_Position013_12_cmle.ics	54	0	2	2	0.0
1417	Feb25-FISH2-3L1-rep1-cp190-100x_Position013_12_cmle.ics	55	0	1	1	0.0
1418	Feb25-FISH2-3L1-rep1-cp190-100x_Position013_12_cmle.ics	57	0	1	1	0.0
1419	Feb25-FISH2-3L1-rep1-cp190-100x_Position013_12_cmle.ics	59	0	1	1	0.8344252714560013
1420	Feb25-FISH2-3L1-rep1-cp190-100x_Position013_12_cmle.ics	60	0	1	1	0.0
1421	Feb25-FISH2-3L1-rep1-cp190-100x_Position013_12_cmle.ics	61	0	1	1	3.583615990205375
1422	Feb25-FISH2-3L1-rep1-cp190-100x_Position013_12_cmle.ics	61	0	2	1	3.656531472331941
1423	Feb25-FISH2-3L1-rep1-cp190-100x_Position013_12_cmle.ics	63	0	1	1	0.0
1424	Feb25-FISH2-3L1-rep1-cp190-100x_Position013_12_cmle.ics	64	0	1	1	0.0
1425	Feb25-FISH2-3L1-rep1-cp190-100x_Position013_12_cmle.ics	66	0	1	1	0.0
1426	Feb25-FISH2-3L1-rep1-cp190-100x_Position013_12_cmle.ics	67	0	1	1	0.0
1427	Feb25-FISH2-3L1-rep1-cp190-100x_Position013_12_cmle.ics	70	0	1	1	2.6084741003308243
1428	Feb25-FISH2-3L1-rep1-cp190-100x_Position013_12_cmle.ics	71	0	1	1	0.0
1429	Feb25-FISH2-3L1-rep1-cp190-100x_Position013_12_cmle.ics	72	0	1	1	0.0
1430	Feb25-FISH2-3L1-rep1-cp190-100x_Position013_12_cmle.ics	73	0	1	1	0.0
1431	Feb25-FISH2-3L1-rep1-cp190-100x_Position013_12_cmle.ics	76	0	1	1	0.0
1432	Feb25-FISH2-3L1-rep1-cp190-100x_Position013_12_cmle.ics	76	0	1	2	2.5876159463127735
1433	Feb25-FISH2-3L1-rep1-cp190-100x_Position013_12_cmle.ics	76	0	2	1	2.904348431180685
1434	Feb25-FISH2-3L1-rep1-cp190-100x_Position013_12_cmle.ics	76	0	2	2	0.0
1435	Feb25-FISH2-3L1-rep1-cp190-100x_Position013_12_cmle.ics	77	0	1	1	3.5576680487783907
1436	Feb25-FISH2-3L1-rep1-cp190-100x_Position013_12_cmle.ics	79	0	1	1	4.751279271381173
1437	Feb25-FISH2-3L1-rep1-cp190-100x_Position013_12_cmle.ics	79	0	1	2	6.874518905864599
1438	Feb25-FISH2-3L1-rep1-cp190-100x_Position013_12_cmle.ics	79	0	2	1	4.752774244333276
1439	Feb25-FISH2-3L1-rep1-cp190-100x_Position013_12_cmle.ics	79	0	2	2	0.0
1440	Feb25-FISH2-3L1-rep1-cp190-100x_Position013_12_cmle.ics	80	0	1	1	0.0
1441	Feb25-FISH2-3L1-rep1-cp190-100x_Position013_12_cmle.ics	83	0	1	1	1.8532166921928226
1442	Feb25-FISH2-3L1-rep1-cp190-100x_Position013_12_cmle.ics	86	0	1	1	2.066077853227447
1443	Feb25-FISH2-3L1-rep1-cp190-100x_Position013_12_cmle.ics	88	0	1	1	0.0
1444	Feb25-FISH2-3L1-rep1-cp190-100x_Position013_12_cmle.ics	89	0	1	1	0.0
1445	Feb25-FISH2-3L1-rep1-cp190-100x_Position013_12_cmle.ics	90	0	1	1	0.0
1446	Feb25-FISH2-3L1-rep1-cp190-100x_Position013_12_cmle.ics	91	0	1	1	0.0
1447	Feb25-FISH2-3L1-rep1-cp190-100x_Position013_12_cmle.ics	92	0	1	1	0.0
1448	Feb25-FISH2-3L1-rep1-cp190-100x_Position013_12_cmle.ics	93	0	1	1	1.2737298093406069
1449	Feb25-FISH2-3L1-rep1-cp190-100x_Position013_12_cmle.ics	94	0	1	1	0.0
1450	Feb25-FISH2-3L1-rep1-cp190-100x_Position013_12_cmle.ics	95	0	1	1	2.2698500970360915
1451	Feb25-FISH2-3L1-rep1-cp190-100x_Position013_12_cmle.ics	96	0	1	1	0.0
1452	Feb25-FISH2-3L1-rep1-cp190-100x_Position013_12_cmle.ics	97	0	1	1	3.077427390675738
1453	Feb25-FISH2-3L1-rep1-cp190-100x_Position013_12_cmle.ics	98	0	1	1	0.0
1454	Feb25-FISH2-3L1-rep1-cp190-100x_Position013_12_cmle.ics	100	0	1	1	0.0
1455	Feb25-FISH2-3L1-rep1-cp190-100x_Position013_12_cmle.ics	102	0	1	1	0.0
1456	Feb25-FISH2-3L1-rep1-cp190-100x_Position013_12_cmle.ics	103	0	1	1	0.0
1457	Feb25-FISH2-3L1-rep1-cp190-100x_Position013_12_cmle.ics	105	0	1	1	0.0
1458	Feb25-FISH2-3L1-rep1-cp190-100x_Position013_12_cmle.ics	106	0	1	1	0.0
1459	Feb25-FISH2-3L1-rep1-cp190-100x_Position013_12_cmle.ics	107	0	1	1	1.2829802844612073
1460	Feb25-FISH2-3L1-rep1-cp190-100x_Position013_12_cmle.ics	108	0	1	1	2.567097255139947
1461	Feb25-FISH2-3L1-rep1-cp190-100x_Position013_12_cmle.ics	109	0	1	1	0.0
1462	Feb25-FISH2-3L1-rep1-cp190-100x_Position013_12_cmle.ics	109	0	1	2	4.658882645241216
1463	Feb25-FISH2-3L1-rep1-cp190-100x_Position013_12_cmle.ics	109	0	2	1	4.485658717799976
1464	Feb25-FISH2-3L1-rep1-cp190-100x_Position013_12_cmle.ics	109	0	2	2	0.0
1465	Feb25-FISH2-3L1-rep1-cp190-100x_Position013_12_cmle.ics	111	0	1	1	0.6639153385791856
1466	Feb25-FISH2-3L1-rep1-cp190-100x_Position013_12_cmle.ics	113	0	1	1	0.0
1467	Feb25-FISH2-3L1-rep1-cp190-100x_Position013_12_cmle.ics	114	0	1	1	0.0
1468	Feb25-FISH2-3L1-rep1-cp190-100x_Position013_12_cmle.ics	114	0	1	2	2.3610293312482917
1469	Feb25-FISH2-3L1-rep1-cp190-100x_Position013_12_cmle.ics	115	0	1	1	1.5476250661609716
1470	Feb25-FISH2-3L1-rep1-cp190-100x_Position013_12_cmle.ics	116	0	1	1	0.0
1471	Feb25-FISH2-3L1-rep1-cp190-100x_Position013_12_cmle.ics	118	0	1	1	0.0
1472	Feb25-FISH2-3L1-rep1-cp190-100x_Position013_12_cmle.ics	119	0	1	1	0.0
1473	Feb25-FISH2-3L1-rep1-cp190-100x_Position013_12_cmle.ics	120	0	1	1	0.0
1474	Feb25-FISH2-3L1-rep1-cp190-100x_Position013_12_cmle.ics	122	0	1	1	4.288303751339325
1475	Feb25-FISH2-3L1-rep1-cp190-100x_Position013_12_cmle.ics	123	0	1	1	0.0
1476	Feb25-FISH2-3L1-rep1-cp190-100x_Position013_12_cmle.ics	124	0	1	1	0.0
1477	Feb25-FISH2-3L1-rep1-cp190-100x_Position013_12_cmle.ics	125	0	1	1	2.9121412675404192
1478	Feb25-FISH2-3L1-rep1-cp190-100x_Position013_12_cmle.ics	129	0	1	1	5.973427670462275
1479	Feb25-FISH2-3L1-rep1-cp190-100x_Position014_13_cmle.ics	1	0	1	1	0.0
1480	Feb25-FISH2-3L1-rep1-cp190-100x_Position014_13_cmle.ics	2	0	1	1	0.0
1481	Feb25-FISH2-3L1-rep1-cp190-100x_Position014_13_cmle.ics	4	0	1	1	0.0
1482	Feb25-FISH2-3L1-rep1-cp190-100x_Position014_13_cmle.ics	5	0	1	1	0.0
1483	Feb25-FISH2-3L1-rep1-cp190-100x_Position014_13_cmle.ics	8	0	1	1	0.0
1484	Feb25-FISH2-3L1-rep1-cp190-100x_Position014_13_cmle.ics	10	0	1	1	0.0
1485	Feb25-FISH2-3L1-rep1-cp190-100x_Position014_13_cmle.ics	11	0	1	1	0.0
1486	Feb25-FISH2-3L1-rep1-cp190-100x_Position014_13_cmle.ics	12	0	1	1	0.0
1487	Feb25-FISH2-3L1-rep1-cp190-100x_Position014_13_cmle.ics	13	0	1	1	0.0
1488	Feb25-FISH2-3L1-rep1-cp190-100x_Position014_13_cmle.ics	15	0	1	1	0.0
1489	Feb25-FISH2-3L1-rep1-cp190-100x_Position014_13_cmle.ics	17	0	1	1	0.0
1490	Feb25-FISH2-3L1-rep1-cp190-100x_Position014_13_cmle.ics	18	0	1	1	0.0
1491	Feb25-FISH2-3L1-rep1-cp190-100x_Position014_13_cmle.ics	19	0	1	1	2.0671267327999794
1492	Feb25-FISH2-3L1-rep1-cp190-100x_Position014_13_cmle.ics	20	0	1	1	0.0
1493	Feb25-FISH2-3L1-rep1-cp190-100x_Position014_13_cmle.ics	21	0	1	1	0.0
1494	Feb25-FISH2-3L1-rep1-cp190-100x_Position014_13_cmle.ics	22	0	1	1	0.0
1495	Feb25-FISH2-3L1-rep1-cp190-100x_Position014_13_cmle.ics	23	0	1	1	0.0
1496	Feb25-FISH2-3L1-rep1-cp190-100x_Position014_13_cmle.ics	25	0	1	1	0.0
1497	Feb25-FISH2-3L1-rep1-cp190-100x_Position014_13_cmle.ics	26	0	1	1	0.0
1498	Feb25-FISH2-3L1-rep1-cp190-100x_Position014_13_cmle.ics	31	0	1	1	0.20635000882146287
1499	Feb25-FISH2-3L1-rep1-cp190-100x_Position014_13_cmle.ics	32	0	1	1	0.0
1500	Feb25-FISH2-3L1-rep1-cp190-100x_Position014_13_cmle.ics	33	0	1	1	0.0
1501	Feb25-FISH2-3L1-rep1-cp190-100x_Position014_13_cmle.ics	36	0	1	1	0.23070632344123612
1502	Feb25-FISH2-3L1-rep1-cp190-100x_Position014_13_cmle.ics	37	0	1	1	0.0
1503	Feb25-FISH2-3L1-rep1-cp190-100x_Position014_13_cmle.ics	39	0	1	1	0.0
1504	Feb25-FISH2-3L1-rep1-cp190-100x_Position014_13_cmle.ics	41	0	1	1	0.0
1505	Feb25-FISH2-3L1-rep1-cp190-100x_Position014_13_cmle.ics	42	0	1	1	0.0
1506	Feb25-FISH2-3L1-rep1-cp190-100x_Position014_13_cmle.ics	43	0	1	1	0.0
1507	Feb25-FISH2-3L1-rep1-cp190-100x_Position014_13_cmle.ics	45	0	1	1	0.0
1508	Feb25-FISH2-3L1-rep1-cp190-100x_Position014_13_cmle.ics	46	0	1	1	0.0
1509	Feb25-FISH2-3L1-rep1-cp190-100x_Position014_13_cmle.ics	49	0	1	1	0.0
1510	Feb25-FISH2-3L1-rep1-cp190-100x_Position014_13_cmle.ics	50	0	1	1	0.0
1511	Feb25-FISH2-3L1-rep1-cp190-100x_Position014_13_cmle.ics	52	0	1	1	0.0
1512	Feb25-FISH2-3L1-rep1-cp190-100x_Position014_13_cmle.ics	52	0	1	2	5.302899413950059
1513	Feb25-FISH2-3L1-rep1-cp190-100x_Position014_13_cmle.ics	53	0	1	1	0.0
1514	Feb25-FISH2-3L1-rep1-cp190-100x_Position014_13_cmle.ics	54	0	1	1	0.0
1515	Feb25-FISH2-3L1-rep1-cp190-100x_Position014_13_cmle.ics	56	0	1	1	0.0
1516	Feb25-FISH2-3L1-rep1-cp190-100x_Position014_13_cmle.ics	57	0	1	1	0.0
1517	Feb25-FISH2-3L1-rep1-cp190-100x_Position014_13_cmle.ics	58	0	1	1	0.0
1518	Feb25-FISH2-3L1-rep1-cp190-100x_Position014_13_cmle.ics	59	0	1	1	2.9065865738491006
1519	Feb25-FISH2-3L1-rep1-cp190-100x_Position014_13_cmle.ics	61	0	1	1	0.0
1520	Feb25-FISH2-3L1-rep1-cp190-100x_Position014_13_cmle.ics	62	0	1	1	0.0
1521	Feb25-FISH2-3L1-rep1-cp190-100x_Position014_13_cmle.ics	64	0	1	1	0.0
1522	Feb25-FISH2-3L1-rep1-cp190-100x_Position014_13_cmle.ics	66	0	1	1	0.0
1523	Feb25-FISH2-3L1-rep1-cp190-100x_Position014_13_cmle.ics	67	0	1	1	0.0
1524	Feb25-FISH2-3L1-rep1-cp190-100x_Position014_13_cmle.ics	68	0	1	1	0.0
1525	Feb25-FISH2-3L1-rep1-cp190-100x_Position014_13_cmle.ics	69	0	1	1	0.0
1526	Feb25-FISH2-3L1-rep1-cp190-100x_Position014_13_cmle.ics	70	0	1	1	0.0
1527	Feb25-FISH2-3L1-rep1-cp190-100x_Position014_13_cmle.ics	75	0	1	1	0.0
1528	Feb25-FISH2-3L1-rep1-cp190-100x_Position014_13_cmle.ics	76	0	1	1	0.0
1529	Feb25-FISH2-3L1-rep1-cp190-100x_Position014_13_cmle.ics	77	0	1	1	0.0
1530	Feb25-FISH2-3L1-rep1-cp190-100x_Position014_13_cmle.ics	78	0	1	1	0.0
1531	Feb25-FISH2-3L1-rep1-cp190-100x_Position014_13_cmle.ics	79	0	1	1	0.0
1532	Feb25-FISH2-3L1-rep1-cp190-100x_Position014_13_cmle.ics	80	0	1	1	3.776347634026482
1533	Feb25-FISH2-3L1-rep1-cp190-100x_Position014_13_cmle.ics	81	0	1	1	4.601420125724471
1534	Feb25-FISH2-3L1-rep1-cp190-100x_Position014_13_cmle.ics	82	0	1	1	0.0
1535	Feb25-FISH2-3L1-rep1-cp190-100x_Position014_13_cmle.ics	83	0	1	1	2.2593112463488003
1536	Feb25-FISH2-3L1-rep1-cp190-100x_Position014_13_cmle.ics	87	0	1	1	0.0
1537	Feb25-FISH2-3L1-rep1-cp190-100x_Position014_13_cmle.ics	89	0	1	1	0.0
1538	Feb25-FISH2-3L1-rep1-cp190-100x_Position014_13_cmle.ics	91	0	1	1	0.0
1539	Feb25-FISH2-3L1-rep1-cp190-100x_Position014_13_cmle.ics	92	0	1	1	0.0
1540	Feb25-FISH2-3L1-rep1-cp190-100x_Position014_13_cmle.ics	92	0	2	1	2.452441858100262
1541	Feb25-FISH2-3L1-rep1-cp190-100x_Position014_13_cmle.ics	96	0	1	1	0.0
1542	Feb25-FISH2-3L1-rep1-cp190-100x_Position014_13_cmle.ics	97	0	1	1	0.0
1543	Feb25-FISH2-3L1-rep1-cp190-100x_Position014_13_cmle.ics	98	0	1	1	0.0
1544	Feb25-FISH2-3L1-rep1-cp190-100x_Position014_13_cmle.ics	99	0	1	1	2.9072658528095836
1545	Feb25-FISH2-3L1-rep1-cp190-100x_Position014_13_cmle.ics	100	0	1	1	0.0
1546	Feb25-FISH2-3L1-rep1-cp190-100x_Position014_13_cmle.ics	102	0	1	1	0.8972608143895275
1547	Feb25-FISH2-3L1-rep1-cp190-100x_Position014_13_cmle.ics	103	0	1	1	0.0
1548	Feb25-FISH2-3L1-rep1-cp190-100x_Position014_13_cmle.ics	105	0	1	1	0.0
1549	Feb25-FISH2-3L1-rep1-cp190-100x_Position014_13_cmle.ics	106	0	1	1	0.0
1550	Feb25-FISH2-3L1-rep1-cp190-100x_Position014_13_cmle.ics	107	0	1	1	0.0
1551	Feb25-FISH2-3L1-rep1-cp190-100x_Position014_13_cmle.ics	109	0	1	1	0.0
1552	Feb25-FISH2-3L1-rep1-cp190-100x_Position014_13_cmle.ics	110	0	1	1	0.0
1553	Feb25-FISH2-3L1-rep1-cp190-100x_Position014_13_cmle.ics	111	0	1	1	0.0
1554	Feb25-FISH2-3L1-rep1-cp190-100x_Position014_13_cmle.ics	113	0	1	1	0.0
1555	Feb25-FISH2-3L1-rep1-cp190-100x_Position014_13_cmle.ics	114	0	1	1	0.0
1556	Feb25-FISH2-3L1-rep1-cp190-100x_Position014_13_cmle.ics	115	0	1	1	0.0
1557	Feb25-FISH2-3L1-rep1-cp190-100x_Position014_13_cmle.ics	116	0	1	1	0.0
1558	Feb25-FISH2-3L1-rep1-cp190-100x_Position014_13_cmle.ics	117	0	1	1	0.0
1559	Feb25-FISH2-3L1-rep1-cp190-100x_Position014_13_cmle.ics	118	0	1	1	3.7263281599586455
1560	Feb25-FISH2-3L1-rep1-cp190-100x_Position014_13_cmle.ics	118	0	2	1	0.0
1561	Feb25-FISH2-3L1-rep1-cp190-100x_Position014_13_cmle.ics	119	0	1	1	0.0
1562	Feb25-FISH2-3L1-rep1-cp190-100x_Position014_13_cmle.ics	120	0	1	1	0.0
1563	Feb25-FISH2-3L1-rep1-cp190-100x_Position014_13_cmle.ics	122	0	1	1	1.6039159922206647
1564	Feb25-FISH2-3L1-rep1-cp190-100x_Position014_13_cmle.ics	124	0	1	1	0.0
1565	Feb25-FISH2-3L1-rep1-cp190-100x_Position014_13_cmle.ics	125	0	1	1	0.0
1566	Feb25-FISH2-3L1-rep1-cp190-100x_Position014_13_cmle.ics	126	0	1	1	0.0
1567	Feb25-FISH2-3L1-rep1-cp190-100x_Position014_13_cmle.ics	131	0	1	1	0.1459114905355603
1568	Feb25-FISH2-3L1-rep1-cp190-100x_Position014_13_cmle.ics	133	0	1	1	0.0
1569	Feb25-FISH2-3L1-rep1-cp190-100x_Position015_14_cmle.ics	1	0	1	1	3.232206710568787
1570	Feb25-FISH2-3L1-rep1-cp190-100x_Position015_14_cmle.ics	2	0	1	1	0.0
1571	Feb25-FISH2-3L1-rep1-cp190-100x_Position015_14_cmle.ics	3	0	1	1	0.0
1572	Feb25-FISH2-3L1-rep1-cp190-100x_Position015_14_cmle.ics	4	0	1	1	0.0
1573	Feb25-FISH2-3L1-rep1-cp190-100x_Position015_14_cmle.ics	5	0	1	1	2.7601295545253683
1574	Feb25-FISH2-3L1-rep1-cp190-100x_Position015_14_cmle.ics	6	0	1	1	0.0
1575	Feb25-FISH2-3L1-rep1-cp190-100x_Position015_14_cmle.ics	6	0	1	2	4.999533407392043
1576	Feb25-FISH2-3L1-rep1-cp190-100x_Position015_14_cmle.ics	6	0	2	1	4.790649289835318
1577	Feb25-FISH2-3L1-rep1-cp190-100x_Position015_14_cmle.ics	6	0	2	2	0.0
1578	Feb25-FISH2-3L1-rep1-cp190-100x_Position015_14_cmle.ics	7	0	1	1	0.0
1579	Feb25-FISH2-3L1-rep1-cp190-100x_Position015_14_cmle.ics	9	0	1	1	1.0298344167305078
1580	Feb25-FISH2-3L1-rep1-cp190-100x_Position015_14_cmle.ics	10	0	1	1	0.0
1581	Feb25-FISH2-3L1-rep1-cp190-100x_Position015_14_cmle.ics	11	0	1	1	0.0
1582	Feb25-FISH2-3L1-rep1-cp190-100x_Position015_14_cmle.ics	12	0	1	1	0.0
1583	Feb25-FISH2-3L1-rep1-cp190-100x_Position015_14_cmle.ics	13	0	1	1	0.0
1584	Feb25-FISH2-3L1-rep1-cp190-100x_Position015_14_cmle.ics	13	0	2	1	6.457304729776967
1585	Feb25-FISH2-3L1-rep1-cp190-100x_Position015_14_cmle.ics	17	0	1	1	0.0
1586	Feb25-FISH2-3L1-rep1-cp190-100x_Position015_14_cmle.ics	19	0	1	1	0.0
1587	Feb25-FISH2-3L1-rep1-cp190-100x_Position015_14_cmle.ics	22	0	1	1	3.3032118571979776
1588	Feb25-FISH2-3L1-rep1-cp190-100x_Position015_14_cmle.ics	23	0	1	1	0.0
1589	Feb25-FISH2-3L1-rep1-cp190-100x_Position015_14_cmle.ics	23	0	1	2	1.5146569851281166
1590	Feb25-FISH2-3L1-rep1-cp190-100x_Position015_14_cmle.ics	23	0	2	1	1.6481583123587964
1591	Feb25-FISH2-3L1-rep1-cp190-100x_Position015_14_cmle.ics	23	0	2	2	0.0
1592	Feb25-FISH2-3L1-rep1-cp190-100x_Position015_14_cmle.ics	25	0	1	1	0.0
1593	Feb25-FISH2-3L1-rep1-cp190-100x_Position015_14_cmle.ics	26	0	1	1	0.0
1594	Feb25-FISH2-3L1-rep1-cp190-100x_Position015_14_cmle.ics	28	0	1	1	0.0
1595	Feb25-FISH2-3L1-rep1-cp190-100x_Position015_14_cmle.ics	29	0	1	1	4.653130201370986
1596	Feb25-FISH2-3L1-rep1-cp190-100x_Position015_14_cmle.ics	29	0	2	1	0.0
1597	Feb25-FISH2-3L1-rep1-cp190-100x_Position015_14_cmle.ics	30	0	1	1	0.0
1598	Feb25-FISH2-3L1-rep1-cp190-100x_Position015_14_cmle.ics	31	0	1	1	0.0
1599	Feb25-FISH2-3L1-rep1-cp190-100x_Position015_14_cmle.ics	32	0	1	1	2.010365081758165
1600	Feb25-FISH2-3L1-rep1-cp190-100x_Position015_14_cmle.ics	33	0	1	1	0.0
1601	Feb25-FISH2-3L1-rep1-cp190-100x_Position015_14_cmle.ics	33	0	1	2	2.9991822047360697
1602	Feb25-FISH2-3L1-rep1-cp190-100x_Position015_14_cmle.ics	34	0	1	1	4.241484149965791
1603	Feb25-FISH2-3L1-rep1-cp190-100x_Position015_14_cmle.ics	36	0	1	1	0.0
1604	Feb25-FISH2-3L1-rep1-cp190-100x_Position015_14_cmle.ics	37	0	1	1	0.0
1605	Feb25-FISH2-3L1-rep1-cp190-100x_Position015_14_cmle.ics	38	0	1	1	0.0
1606	Feb25-FISH2-3L1-rep1-cp190-100x_Position015_14_cmle.ics	40	0	1	1	2.9544825027112025
1607	Feb25-FISH2-3L1-rep1-cp190-100x_Position015_14_cmle.ics	40	0	1	2	0.0
1608	Feb25-FISH2-3L1-rep1-cp190-100x_Position015_14_cmle.ics	41	0	1	1	0.0
1609	Feb25-FISH2-3L1-rep1-cp190-100x_Position015_14_cmle.ics	42	0	1	1	2.3918076883891235
1610	Feb25-FISH2-3L1-rep1-cp190-100x_Position015_14_cmle.ics	43	0	1	1	0.0
1611	Feb25-FISH2-3L1-rep1-cp190-100x_Position015_14_cmle.ics	45	0	1	1	0.0
1612	Feb25-FISH2-3L1-rep1-cp190-100x_Position015_14_cmle.ics	46	0	1	1	0.0
1613	Feb25-FISH2-3L1-rep1-cp190-100x_Position015_14_cmle.ics	47	0	1	1	0.0
1614	Feb25-FISH2-3L1-rep1-cp190-100x_Position015_14_cmle.ics	48	0	1	1	3.6572825513888287
1615	Feb25-FISH2-3L1-rep1-cp190-100x_Position015_14_cmle.ics	49	0	1	1	2.819206746431981
1616	Feb25-FISH2-3L1-rep1-cp190-100x_Position015_14_cmle.ics	50	0	1	1	0.0
1617	Feb25-FISH2-3L1-rep1-cp190-100x_Position015_14_cmle.ics	53	0	1	1	0.0
1618	Feb25-FISH2-3L1-rep1-cp190-100x_Position015_14_cmle.ics	54	0	1	1	2.249868214304463
1619	Feb25-FISH2-3L1-rep1-cp190-100x_Position015_14_cmle.ics	55	0	1	1	0.0
1620	Feb25-FISH2-3L1-rep1-cp190-100x_Position015_14_cmle.ics	56	0	1	1	0.0
1621	Feb25-FISH2-3L1-rep1-cp190-100x_Position015_14_cmle.ics	57	0	1	1	0.0
1622	Feb25-FISH2-3L1-rep1-cp190-100x_Position015_14_cmle.ics	58	0	1	1	0.6190500264643886
1623	Feb25-FISH2-3L1-rep1-cp190-100x_Position015_14_cmle.ics	61	0	1	1	0.0
1624	Feb25-FISH2-3L1-rep1-cp190-100x_Position015_14_cmle.ics	62	0	1	1	0.0
1625	Feb25-FISH2-3L1-rep1-cp190-100x_Position015_14_cmle.ics	64	0	1	1	0.0
1626	Feb25-FISH2-3L1-rep1-cp190-100x_Position015_14_cmle.ics	66	0	1	1	1.4094967255872224
1627	Feb25-FISH2-3L1-rep1-cp190-100x_Position015_14_cmle.ics	66	0	2	1	4.7561327002306415
1628	Feb25-FISH2-3L1-rep1-cp190-100x_Position015_14_cmle.ics	68	0	1	1	0.0
1629	Feb25-FISH2-3L1-rep1-cp190-100x_Position015_14_cmle.ics	69	0	1	1	0.0
1630	Feb25-FISH2-3L1-rep1-cp190-100x_Position015_14_cmle.ics	70	0	1	1	0.0
1631	Feb25-FISH2-3L1-rep1-cp190-100x_Position015_14_cmle.ics	71	0	1	1	0.0
1632	Feb25-FISH2-3L1-rep1-cp190-100x_Position015_14_cmle.ics	73	0	1	1	0.0
1633	Feb25-FISH2-3L1-rep1-cp190-100x_Position015_14_cmle.ics	74	0	1	1	3.3913158643550427
1634	Feb25-FISH2-3L1-rep1-cp190-100x_Position015_14_cmle.ics	75	0	1	1	0.9535025770009804
1635	Feb25-FISH2-3L1-rep1-cp190-100x_Position015_14_cmle.ics	76	0	1	1	0.0
1636	Feb25-FISH2-3L1-rep1-cp190-100x_Position015_14_cmle.ics	77	0	1	1	0.0
1637	Feb25-FISH2-3L1-rep1-cp190-100x_Position015_14_cmle.ics	78	0	1	1	0.0
1638	Feb25-FISH2-3L1-rep1-cp190-100x_Position015_14_cmle.ics	79	0	1	1	0.0
1639	Feb25-FISH2-3L1-rep1-cp190-100x_Position015_14_cmle.ics	80	0	1	1	0.0
1640	Feb25-FISH2-3L1-rep1-cp190-100x_Position015_14_cmle.ics	81	0	1	1	0.0
1641	Feb25-FISH2-3L1-rep1-cp190-100x_Position015_14_cmle.ics	84	0	1	1	0.0
1642	Feb25-FISH2-3L1-rep1-cp190-100x_Position015_14_cmle.ics	85	0	1	1	3.114989972867472
1643	Feb25-FISH2-3L1-rep1-cp190-100x_Position015_14_cmle.ics	86	0	1	1	0.0
1644	Feb25-FISH2-3L1-rep1-cp190-100x_Position015_14_cmle.ics	87	0	1	1	0.0
1645	Feb25-FISH2-3L1-rep1-cp190-100x_Position015_14_cmle.ics	88	0	1	1	0.0
1646	Feb25-FISH2-3L1-rep1-cp190-100x_Position015_14_cmle.ics	89	0	1	1	0.0
1647	Feb25-FISH2-3L1-rep1-cp190-100x_Position015_14_cmle.ics	90	0	1	1	0.0
1648	Feb25-FISH2-3L1-rep1-cp190-100x_Position015_14_cmle.ics	91	0	1	1	0.0
1649	Feb25-FISH2-3L1-rep1-cp190-100x_Position015_14_cmle.ics	91	0	1	2	3.132852562029117
1650	Feb25-FISH2-3L1-rep1-cp190-100x_Position015_14_cmle.ics	92	0	1	1	0.0
1651	Feb25-FISH2-3L1-rep1-cp190-100x_Position015_14_cmle.ics	93	0	1	1	1.1872177544577784
1652	Feb25-FISH2-3L1-rep1-cp190-100x_Position015_14_cmle.ics	94	0	1	1	1.7068067023615012
1653	Feb25-FISH2-3L1-rep1-cp190-100x_Position015_14_cmle.ics	95	0	1	1	0.0
1654	Feb25-FISH2-3L1-rep1-cp190-100x_Position015_14_cmle.ics	96	0	1	1	0.0
1655	Feb25-FISH2-3L1-rep1-cp190-100x_Position015_14_cmle.ics	98	0	1	1	0.0
1656	Feb25-FISH2-3L1-rep1-cp190-100x_Position015_14_cmle.ics	98	0	2	1	2.445922284692791
1657	Feb25-FISH2-3L1-rep1-cp190-100x_Position015_14_cmle.ics	99	0	1	1	0.0
1658	Feb25-FISH2-3L1-rep1-cp190-100x_Position015_14_cmle.ics	101	0	1	1	0.0
1659	Feb25-FISH2-3L1-rep1-cp190-100x_Position015_14_cmle.ics	102	0	1	1	0.0
1660	Feb25-FISH2-3L1-rep1-cp190-100x_Position015_14_cmle.ics	104	0	1	1	0.0
1661	Feb25-FISH2-3L1-rep1-cp190-100x_Position015_14_cmle.ics	104	0	1	2	0.9512265400461283
1662	Feb25-FISH2-3L1-rep1-cp190-100x_Position015_14_cmle.ics	105	0	1	1	2.1706731427003563
1663	Feb25-FISH2-3L1-rep1-cp190-100x_Position015_14_cmle.ics	107	0	1	1	0.0
1664	Feb25-FISH2-3L1-rep1-cp190-100x_Position015_14_cmle.ics	108	0	1	1	0.0
1665	Feb25-FISH2-3L1-rep1-cp190-100x_Position015_14_cmle.ics	109	0	1	1	0.0
1666	Feb25-FISH2-3L1-rep1-cp190-100x_Position015_14_cmle.ics	110	0	1	1	0.0
1667	Feb25-FISH2-3L1-rep1-cp190-100x_Position015_14_cmle.ics	112	0	1	1	0.0
1668	Feb25-FISH2-3L1-rep1-cp190-100x_Position015_14_cmle.ics	113	0	1	1	0.0
1669	Feb25-FISH2-3L1-rep1-cp190-100x_Position015_14_cmle.ics	114	0	1	1	0.0
1670	Feb25-FISH2-3L1-rep1-cp190-100x_Position015_14_cmle.ics	115	0	1	1	0.0
1671	Feb25-FISH2-3L1-rep1-cp190-100x_Position015_14_cmle.ics	115	0	2	1	5.755648854594993
1672	Feb25-FISH2-3L1-rep1-cp190-100x_Position015_14_cmle.ics	118	0	1	1	0.0
1673	Feb25-FISH2-3L1-rep1-cp190-100x_Position015_14_cmle.ics	120	0	1	1	0.0
1674	Feb25-FISH2-3L1-rep1-cp190-100x_Position015_14_cmle.ics	121	0	1	1	0.0
1675	Feb25-FISH2-3L1-rep1-cp190-100x_Position015_14_cmle.ics	122	0	1	1	0.0
1676	Feb25-FISH2-3L1-rep1-cp190-100x_Position015_14_cmle.ics	124	0	1	1	0.0
1677	Feb25-FISH2-3L1-rep1-cp190-100x_Position015_14_cmle.ics	127	0	1	1	0.6275890508929507
1678	Feb25-FISH2-3L1-rep1-cp190-100x_Position015_14_cmle.ics	128	0	1	1	0.0
1679	Feb25-FISH2-3L1-rep1-cp190-100x_Position015_14_cmle.ics	129	0	1	1	0.0
1680	Feb25-FISH2-3L1-rep1-cp190-100x_Position015_14_cmle.ics	131	0	1	1	0.0
1681	Feb25-FISH2-3L1-rep1-cp190-100x_Position015_14_cmle.ics	132	0	1	1	3.1038361408609796
1682	Feb25-FISH2-3L1-rep1-cp190-100x_Position015_14_cmle.ics	134	0	1	1	3.0413978171978515
1683	Feb25-FISH2-3L1-rep1-cp190-100x_Position015_14_cmle.ics	135	0	1	1	0.0
1684	Feb25-FISH2-3L1-rep1-cp190-100x_Position015_14_cmle.ics	137	0	1	1	0.0
1685	Feb25-FISH2-3L1-rep1-cp190-100x_Position015_14_cmle.ics	138	0	1	1	0.0
1686	Feb25-FISH2-3L1-rep1-cp190-100x_Position016_15_cmle.ics	1	0	1	1	0.23070632344123612
1687	Feb25-FISH2-3L1-rep1-cp190-100x_Position016_15_cmle.ics	2	0	1	1	5.167417123092227
1688	Feb25-FISH2-3L1-rep1-cp190-100x_Position016_15_cmle.ics	6	0	1	1	0.0
1689	Feb25-FISH2-3L1-rep1-cp190-100x_Position016_15_cmle.ics	7	0	1	1	0.0
1690	Feb25-FISH2-3L1-rep1-cp190-100x_Position016_15_cmle.ics	8	0	1	1	0.0
1691	Feb25-FISH2-3L1-rep1-cp190-100x_Position016_15_cmle.ics	8	0	2	1	1.4939557894985571
1692	Feb25-FISH2-3L1-rep1-cp190-100x_Position016_15_cmle.ics	9	0	1	1	0.0
1693	Feb25-FISH2-3L1-rep1-cp190-100x_Position016_15_cmle.ics	10	0	1	1	0.0
1694	Feb25-FISH2-3L1-rep1-cp190-100x_Position016_15_cmle.ics	11	0	1	1	0.0
1695	Feb25-FISH2-3L1-rep1-cp190-100x_Position016_15_cmle.ics	12	0	1	1	0.0
1696	Feb25-FISH2-3L1-rep1-cp190-100x_Position016_15_cmle.ics	13	0	1	1	0.0
1697	Feb25-FISH2-3L1-rep1-cp190-100x_Position016_15_cmle.ics	14	0	1	1	0.0
1698	Feb25-FISH2-3L1-rep1-cp190-100x_Position016_15_cmle.ics	15	0	1	1	0.0
1699	Feb25-FISH2-3L1-rep1-cp190-100x_Position016_15_cmle.ics	15	0	2	1	5.163407539267643
1700	Feb25-FISH2-3L1-rep1-cp190-100x_Position016_15_cmle.ics	16	0	1	1	3.6826395256373887
1701	Feb25-FISH2-3L1-rep1-cp190-100x_Position016_15_cmle.ics	16	0	1	2	0.0
1702	Feb25-FISH2-3L1-rep1-cp190-100x_Position016_15_cmle.ics	16	0	2	1	5.29821479445693
1703	Feb25-FISH2-3L1-rep1-cp190-100x_Position016_15_cmle.ics	16	0	2	2	1.9830205042639815
1704	Feb25-FISH2-3L1-rep1-cp190-100x_Position016_15_cmle.ics	16	0	3	1	0.0
1705	Feb25-FISH2-3L1-rep1-cp190-100x_Position016_15_cmle.ics	16	0	3	2	3.1226422603624444
1706	Feb25-FISH2-3L1-rep1-cp190-100x_Position016_15_cmle.ics	17	0	1	1	1.5425130258375879
1707	Feb25-FISH2-3L1-rep1-cp190-100x_Position016_15_cmle.ics	17	0	1	2	0.0
1708	Feb25-FISH2-3L1-rep1-cp190-100x_Position016_15_cmle.ics	18	0	1	1	0.10317500441073144
1709	Feb25-FISH2-3L1-rep1-cp190-100x_Position016_15_cmle.ics	20	0	1	1	0.0
1710	Feb25-FISH2-3L1-rep1-cp190-100x_Position016_15_cmle.ics	21	0	1	1	0.0
1711	Feb25-FISH2-3L1-rep1-cp190-100x_Position016_15_cmle.ics	23	0	1	1	0.0
1712	Feb25-FISH2-3L1-rep1-cp190-100x_Position016_15_cmle.ics	24	0	1	1	0.0
1713	Feb25-FISH2-3L1-rep1-cp190-100x_Position016_15_cmle.ics	27	0	1	1	0.0
1714	Feb25-FISH2-3L1-rep1-cp190-100x_Position016_15_cmle.ics	28	0	1	1	0.0
1715	Feb25-FISH2-3L1-rep1-cp190-100x_Position016_15_cmle.ics	29	0	1	1	0.0
1716	Feb25-FISH2-3L1-rep1-cp190-100x_Position016_15_cmle.ics	30	0	1	1	0.0
1717	Feb25-FISH2-3L1-rep1-cp190-100x_Position016_15_cmle.ics	31	0	1	1	0.0
1718	Feb25-FISH2-3L1-rep1-cp190-100x_Position016_15_cmle.ics	32	0	1	1	0.0
1719	Feb25-FISH2-3L1-rep1-cp190-100x_Position016_15_cmle.ics	33	0	1	1	0.0
1720	Feb25-FISH2-3L1-rep1-cp190-100x_Position016_15_cmle.ics	33	0	2	1	0.7625813115994351
1721	Feb25-FISH2-3L1-rep1-cp190-100x_Position016_15_cmle.ics	35	0	1	1	0.0
1722	Feb25-FISH2-3L1-rep1-cp190-100x_Position016_15_cmle.ics	36	0	1	1	0.0
1723	Feb25-FISH2-3L1-rep1-cp190-100x_Position016_15_cmle.ics	38	0	1	1	0.0
1724	Feb25-FISH2-3L1-rep1-cp190-100x_Position016_15_cmle.ics	39	0	1	1	0.0
1725	Feb25-FISH2-3L1-rep1-cp190-100x_Position016_15_cmle.ics	41	0	1	1	0.0
1726	Feb25-FISH2-3L1-rep1-cp190-100x_Position016_15_cmle.ics	42	0	1	1	0.0
1727	Feb25-FISH2-3L1-rep1-cp190-100x_Position016_15_cmle.ics	43	0	1	1	0.0
1728	Feb25-FISH2-3L1-rep1-cp190-100x_Position016_15_cmle.ics	44	0	1	1	0.0
1729	Feb25-FISH2-3L1-rep1-cp190-100x_Position016_15_cmle.ics	46	0	1	1	2.9191708549968003
1730	Feb25-FISH2-3L1-rep1-cp190-100x_Position016_15_cmle.ics	48	0	1	1	0.0
1731	Feb25-FISH2-3L1-rep1-cp190-100x_Position016_15_cmle.ics	49	0	1	1	0.0
1732	Feb25-FISH2-3L1-rep1-cp190-100x_Position016_15_cmle.ics	50	0	1	1	0.0
1733	Feb25-FISH2-3L1-rep1-cp190-100x_Position016_15_cmle.ics	50	0	2	1	3.1744738791966314
1734	Feb25-FISH2-3L1-rep1-cp190-100x_Position016_15_cmle.ics	51	0	1	1	0.0
1735	Feb25-FISH2-3L1-rep1-cp190-100x_Position016_15_cmle.ics	52	0	1	1	0.0
1736	Feb25-FISH2-3L1-rep1-cp190-100x_Position016_15_cmle.ics	53	0	1	1	0.0
1737	Feb25-FISH2-3L1-rep1-cp190-100x_Position016_15_cmle.ics	54	0	1	1	0.0
1738	Feb25-FISH2-3L1-rep1-cp190-100x_Position016_15_cmle.ics	56	0	1	1	0.0
1739	Feb25-FISH2-3L1-rep1-cp190-100x_Position016_15_cmle.ics	58	0	1	1	0.0
1740	Feb25-FISH2-3L1-rep1-cp190-100x_Position016_15_cmle.ics	60	0	1	1	0.0
1741	Feb25-FISH2-3L1-rep1-cp190-100x_Position016_15_cmle.ics	61	0	1	1	0.0
1742	Feb25-FISH2-3L1-rep1-cp190-100x_Position016_15_cmle.ics	62	0	1	1	0.0
1743	Feb25-FISH2-3L1-rep1-cp190-100x_Position016_15_cmle.ics	63	0	1	1	0.0
1744	Feb25-FISH2-3L1-rep1-cp190-100x_Position016_15_cmle.ics	64	0	1	1	0.0
1745	Feb25-FISH2-3L1-rep1-cp190-100x_Position016_15_cmle.ics	68	0	1	1	0.0
1746	Feb25-FISH2-3L1-rep1-cp190-100x_Position016_15_cmle.ics	70	0	1	1	0.0
1747	Feb25-FISH2-3L1-rep1-cp190-100x_Position016_15_cmle.ics	71	0	1	1	0.0
1748	Feb25-FISH2-3L1-rep1-cp190-100x_Position016_15_cmle.ics	72	0	1	1	0.0
1749	Feb25-FISH2-3L1-rep1-cp190-100x_Position016_15_cmle.ics	74	0	1	1	1.5476250661609716
1750	Feb25-FISH2-3L1-rep1-cp190-100x_Position016_15_cmle.ics	74	0	1	2	2.159739739767424
1751	Feb25-FISH2-3L1-rep1-cp190-100x_Position016_15_cmle.ics	74	0	2	1	3.8100240694595504
1752	Feb25-FISH2-3L1-rep1-cp190-100x_Position016_15_cmle.ics	74	0	2	2	0.0
1753	Feb25-FISH2-3L1-rep1-cp190-100x_Position016_15_cmle.ics	75	0	1	1	0.0
1754	Feb25-FISH2-3L1-rep1-cp190-100x_Position016_15_cmle.ics	76	0	1	1	6.110592297088087
1755	Feb25-FISH2-3L1-rep1-cp190-100x_Position016_15_cmle.ics	76	0	2	1	0.0
1756	Feb25-FISH2-3L1-rep1-cp190-100x_Position016_15_cmle.ics	79	0	1	1	0.0
1757	Feb25-FISH2-3L1-rep1-cp190-100x_Position016_15_cmle.ics	81	0	1	1	0.0
1758	Feb25-FISH2-3L1-rep1-cp190-100x_Position016_15_cmle.ics	82	0	1	1	0.0
1759	Feb25-FISH2-3L1-rep1-cp190-100x_Position016_15_cmle.ics	83	0	1	1	0.0
1760	Feb25-FISH2-3L1-rep1-cp190-100x_Position016_15_cmle.ics	84	0	1	1	0.0
1761	Feb25-FISH2-3L1-rep1-cp190-100x_Position016_15_cmle.ics	86	0	1	1	1.8788873947202098
1762	Feb25-FISH2-3L1-rep1-cp190-100x_Position016_15_cmle.ics	87	0	1	1	2.806663559462426
1763	Feb25-FISH2-3L1-rep1-cp190-100x_Position016_15_cmle.ics	87	0	2	1	0.0
1764	Feb25-FISH2-3L1-rep1-cp190-100x_Position016_15_cmle.ics	89	0	1	1	0.0
1765	Feb25-FISH2-3L1-rep1-cp190-100x_Position016_15_cmle.ics	90	0	1	1	1.873316226693932
1766	Feb25-FISH2-3L1-rep1-cp190-100x_Position016_15_cmle.ics	91	0	1	1	0.0
1767	Feb25-FISH2-3L1-rep1-cp190-100x_Position016_15_cmle.ics	91	0	1	2	3.085617948853594
1768	Feb25-FISH2-3L1-rep1-cp190-100x_Position016_15_cmle.ics	91	0	2	1	2.9262571295297275
1769	Feb25-FISH2-3L1-rep1-cp190-100x_Position016_15_cmle.ics	91	0	2	2	0.0
1770	Feb25-FISH2-3L1-rep1-cp190-100x_Position016_15_cmle.ics	92	0	1	1	4.035712421467405
1771	Feb25-FISH2-3L1-rep1-cp190-100x_Position016_15_cmle.ics	92	0	2	1	0.0
1772	Feb25-FISH2-3L1-rep1-cp190-100x_Position016_15_cmle.ics	93	0	1	1	0.0
1773	Feb25-FISH2-3L1-rep1-cp190-100x_Position016_15_cmle.ics	94	0	1	1	1.7763106057964917
1774	Feb25-FISH2-3L1-rep1-cp190-100x_Position016_15_cmle.ics	95	0	1	1	0.0
1775	Feb25-FISH2-3L1-rep1-cp190-100x_Position016_15_cmle.ics	96	0	1	1	6.1468471269523635
1776	Feb25-FISH2-3L1-rep1-cp190-100x_Position016_15_cmle.ics	98	0	1	1	0.0
1777	Feb25-FISH2-3L1-rep1-cp190-100x_Position016_15_cmle.ics	99	0	1	1	4.035712421467406
1778	Feb25-FISH2-3L1-rep1-cp190-100x_Position016_15_cmle.ics	99	0	1	2	0.0
1779	Feb25-FISH2-3L1-rep1-cp190-100x_Position016_15_cmle.ics	100	0	1	1	0.0
1780	Feb25-FISH2-3L1-rep1-cp190-100x_Position016_15_cmle.ics	101	0	1	1	0.0
1781	Feb25-FISH2-3L1-rep1-cp190-100x_Position016_15_cmle.ics	102	0	1	1	0.0
1782	Feb25-FISH2-3L1-rep1-cp190-100x_Position016_15_cmle.ics	103	0	1	1	0.0
1783	Feb25-FISH2-3L1-rep1-cp190-100x_Position016_15_cmle.ics	104	0	1	1	0.0
1784	Feb25-FISH2-3L1-rep1-cp190-100x_Position016_15_cmle.ics	105	0	1	1	0.0
1785	Feb25-FISH2-3L1-rep1-cp190-100x_Position016_15_cmle.ics	106	0	1	1	1.083
1786	Feb25-FISH2-3L1-rep1-cp190-100x_Position016_15_cmle.ics	108	0	1	1	0.0
1787	Feb25-FISH2-3L1-rep1-cp190-100x_Position016_15_cmle.ics	109	0	1	1	1.8381583393449388
1788	Feb25-FISH2-3L1-rep1-cp190-100x_Position016_15_cmle.ics	110	0	1	1	5.113575606578895
1789	Feb25-FISH2-3L1-rep1-cp190-100x_Position016_15_cmle.ics	111	0	1	1	0.0
1790	Feb25-FISH2-3L1-rep1-cp190-100x_Position016_15_cmle.ics	112	0	1	1	0.0
1791	Feb25-FISH2-3L1-rep1-cp190-100x_Position016_15_cmle.ics	115	0	1	1	0.0
1792	Feb25-FISH2-3L1-rep1-cp190-100x_Position016_15_cmle.ics	117	0	1	1	0.0
1793	Feb25-FISH2-3L1-rep1-cp190-100x_Position016_15_cmle.ics	117	0	2	1	2.578684303683829
1794	Feb25-FISH2-3L1-rep1-cp190-100x_Position016_15_cmle.ics	118	0	1	1	0.0
1795	Feb25-FISH2-3L1-rep1-cp190-100x_Position016_15_cmle.ics	119	0	1	1	0.0
1796	Feb25-FISH2-3L1-rep1-cp190-100x_Position016_15_cmle.ics	122	0	1	1	0.0
1797	Feb25-FISH2-3L1-rep1-cp190-100x_Position016_15_cmle.ics	123	0	1	1	0.8815276241084421
1798	Feb25-FISH2-3L1-rep1-cp190-100x_Position016_15_cmle.ics	124	0	1	1	0.0
1799	Feb25-FISH2-3L1-rep1-cp190-100x_Position017_16_cmle.ics	1	0	1	1	0.0
1800	Feb25-FISH2-3L1-rep1-cp190-100x_Position017_16_cmle.ics	2	0	1	1	0.0
1801	Feb25-FISH2-3L1-rep1-cp190-100x_Position017_16_cmle.ics	3	0	1	1	0.0
1802	Feb25-FISH2-3L1-rep1-cp190-100x_Position017_16_cmle.ics	4	0	1	1	0.0
1803	Feb25-FISH2-3L1-rep1-cp190-100x_Position017_16_cmle.ics	5	0	1	1	0.0
1804	Feb25-FISH2-3L1-rep1-cp190-100x_Position017_16_cmle.ics	6	0	1	1	0.0
1805	Feb25-FISH2-3L1-rep1-cp190-100x_Position017_16_cmle.ics	7	0	1	1	0.0
1806	Feb25-FISH2-3L1-rep1-cp190-100x_Position017_16_cmle.ics	8	0	1	1	0.0
1807	Feb25-FISH2-3L1-rep1-cp190-100x_Position017_16_cmle.ics	10	0	1	1	0.0
1808	Feb25-FISH2-3L1-rep1-cp190-100x_Position017_16_cmle.ics	12	0	1	1	0.0
1809	Feb25-FISH2-3L1-rep1-cp190-100x_Position017_16_cmle.ics	13	0	1	1	0.0
1810	Feb25-FISH2-3L1-rep1-cp190-100x_Position017_16_cmle.ics	13	0	1	2	5.647986025075816
1811	Feb25-FISH2-3L1-rep1-cp190-100x_Position017_16_cmle.ics	13	0	2	1	5.719158359070279
1812	Feb25-FISH2-3L1-rep1-cp190-100x_Position017_16_cmle.ics	13	0	2	2	0.0
1813	Feb25-FISH2-3L1-rep1-cp190-100x_Position017_16_cmle.ics	14	0	1	1	0.0
1814	Feb25-FISH2-3L1-rep1-cp190-100x_Position017_16_cmle.ics	15	0	1	1	0.0
1815	Feb25-FISH2-3L1-rep1-cp190-100x_Position017_16_cmle.ics	15	0	1	2	4.491984278874635
1816	Feb25-FISH2-3L1-rep1-cp190-100x_Position017_16_cmle.ics	17	0	1	1	0.0
1817	Feb25-FISH2-3L1-rep1-cp190-100x_Position017_16_cmle.ics	19	0	1	1	0.0
1818	Feb25-FISH2-3L1-rep1-cp190-100x_Position017_16_cmle.ics	20	0	1	1	0.0
1819	Feb25-FISH2-3L1-rep1-cp190-100x_Position017_16_cmle.ics	21	0	1	1	3.25393146711107
1820	Feb25-FISH2-3L1-rep1-cp190-100x_Position017_16_cmle.ics	21	0	2	1	4.114317643550215
1821	Feb25-FISH2-3L1-rep1-cp190-100x_Position017_16_cmle.ics	23	0	1	1	0.0
1822	Feb25-FISH2-3L1-rep1-cp190-100x_Position017_16_cmle.ics	24	0	1	1	0.0
1823	Feb25-FISH2-3L1-rep1-cp190-100x_Position017_16_cmle.ics	26	0	1	1	0.0
1824	Feb25-FISH2-3L1-rep1-cp190-100x_Position017_16_cmle.ics	29	0	1	1	0.0
1825	Feb25-FISH2-3L1-rep1-cp190-100x_Position017_16_cmle.ics	29	0	1	2	3.2653956080111612
1826	Feb25-FISH2-3L1-rep1-cp190-100x_Position017_16_cmle.ics	29	0	2	1	7.5597539338815825
1827	Feb25-FISH2-3L1-rep1-cp190-100x_Position017_16_cmle.ics	29	0	2	2	6.623320995269027
1828	Feb25-FISH2-3L1-rep1-cp190-100x_Position017_16_cmle.ics	30	0	1	1	1.2381000529287771
1829	Feb25-FISH2-3L1-rep1-cp190-100x_Position017_16_cmle.ics	31	0	1	1	5.305909671213537
1830	Feb25-FISH2-3L1-rep1-cp190-100x_Position017_16_cmle.ics	31	0	2	1	0.0
1831	Feb25-FISH2-3L1-rep1-cp190-100x_Position017_16_cmle.ics	32	0	1	1	0.0
1832	Feb25-FISH2-3L1-rep1-cp190-100x_Position017_16_cmle.ics	33	0	1	1	4.223457520978834
1833	Feb25-FISH2-3L1-rep1-cp190-100x_Position017_16_cmle.ics	34	0	1	1	0.0
1834	Feb25-FISH2-3L1-rep1-cp190-100x_Position017_16_cmle.ics	35	0	1	1	0.0
1835	Feb25-FISH2-3L1-rep1-cp190-100x_Position017_16_cmle.ics	36	0	1	1	0.0
1836	Feb25-FISH2-3L1-rep1-cp190-100x_Position017_16_cmle.ics	36	0	1	2	4.147583846145801
1837	Feb25-FISH2-3L1-rep1-cp190-100x_Position017_16_cmle.ics	36	0	2	1	5.128390456008307
1838	Feb25-FISH2-3L1-rep1-cp190-100x_Position017_16_cmle.ics	36	0	2	2	0.7900066980357398
1839	Feb25-FISH2-3L1-rep1-cp190-100x_Position017_16_cmle.ics	37	0	1	1	0.0
1840	Feb25-FISH2-3L1-rep1-cp190-100x_Position017_16_cmle.ics	38	0	1	1	0.0
1841	Feb25-FISH2-3L1-rep1-cp190-100x_Position017_16_cmle.ics	39	0	1	1	0.10317500441073144
1842	Feb25-FISH2-3L1-rep1-cp190-100x_Position017_16_cmle.ics	40	0	1	1	0.0
1843	Feb25-FISH2-3L1-rep1-cp190-100x_Position017_16_cmle.ics	42	0	1	1	0.0
1844	Feb25-FISH2-3L1-rep1-cp190-100x_Position017_16_cmle.ics	43	0	1	1	4.209383437872606
1845	Feb25-FISH2-3L1-rep1-cp190-100x_Position017_16_cmle.ics	44	0	1	1	3.7067337785281107
1846	Feb25-FISH2-3L1-rep1-cp190-100x_Position017_16_cmle.ics	45	0	1	1	0.0
1847	Feb25-FISH2-3L1-rep1-cp190-100x_Position017_16_cmle.ics	46	0	1	1	0.0
1848	Feb25-FISH2-3L1-rep1-cp190-100x_Position017_16_cmle.ics	47	0	1	1	0.0
1849	Feb25-FISH2-3L1-rep1-cp190-100x_Position017_16_cmle.ics	48	0	1	1	0.0
1850	Feb25-FISH2-3L1-rep1-cp190-100x_Position017_16_cmle.ics	49	0	1	1	0.0
1851	Feb25-FISH2-3L1-rep1-cp190-100x_Position017_16_cmle.ics	50	0	1	1	0.10317500441073144
1852	Feb25-FISH2-3L1-rep1-cp190-100x_Position017_16_cmle.ics	51	0	1	1	0.0
1853	Feb25-FISH2-3L1-rep1-cp190-100x_Position017_16_cmle.ics	52	0	1	1	0.0
1854	Feb25-FISH2-3L1-rep1-cp190-100x_Position017_16_cmle.ics	53	0	1	1	0.0
1855	Feb25-FISH2-3L1-rep1-cp190-100x_Position017_16_cmle.ics	54	0	1	1	0.0
1856	Feb25-FISH2-3L1-rep1-cp190-100x_Position017_16_cmle.ics	55	0	1	1	0.0
1857	Feb25-FISH2-3L1-rep1-cp190-100x_Position017_16_cmle.ics	56	0	1	1	1.7509378864267235
1858	Feb25-FISH2-3L1-rep1-cp190-100x_Position017_16_cmle.ics	58	0	1	1	0.0
1859	Feb25-FISH2-3L1-rep1-cp190-100x_Position017_16_cmle.ics	59	0	1	1	0.0
1860	Feb25-FISH2-3L1-rep1-cp190-100x_Position017_16_cmle.ics	60	0	1	1	0.0
1861	Feb25-FISH2-3L1-rep1-cp190-100x_Position017_16_cmle.ics	61	0	1	1	0.1459114905355603
1862	Feb25-FISH2-3L1-rep1-cp190-100x_Position017_16_cmle.ics	62	0	1	1	0.0
1863	Feb25-FISH2-3L1-rep1-cp190-100x_Position017_16_cmle.ics	63	0	1	1	0.0
1864	Feb25-FISH2-3L1-rep1-cp190-100x_Position017_16_cmle.ics	64	0	1	1	0.0
1865	Feb25-FISH2-3L1-rep1-cp190-100x_Position017_16_cmle.ics	65	0	1	1	1.104642543499924
1866	Feb25-FISH2-3L1-rep1-cp190-100x_Position017_16_cmle.ics	66	0	1	1	0.0
1867	Feb25-FISH2-3L1-rep1-cp190-100x_Position017_16_cmle.ics	67	0	1	1	4.12527302982753
1868	Feb25-FISH2-3L1-rep1-cp190-100x_Position017_16_cmle.ics	67	0	1	2	0.0
1869	Feb25-FISH2-3L1-rep1-cp190-100x_Position017_16_cmle.ics	69	0	1	1	4.568917255809946
1870	Feb25-FISH2-3L1-rep1-cp190-100x_Position017_16_cmle.ics	69	0	1	2	0.1459114905355603
1871	Feb25-FISH2-3L1-rep1-cp190-100x_Position017_16_cmle.ics	69	0	1	3	2.42300086223866
1872	Feb25-FISH2-3L1-rep1-cp190-100x_Position017_16_cmle.ics	69	0	2	1	3.7166857025075846
1873	Feb25-FISH2-3L1-rep1-cp190-100x_Position017_16_cmle.ics	69	0	2	2	6.161549804085021
1874	Feb25-FISH2-3L1-rep1-cp190-100x_Position017_16_cmle.ics	69	0	2	3	3.954991783683156
1875	Feb25-FISH2-3L1-rep1-cp190-100x_Position017_16_cmle.ics	70	0	1	1	0.0
1876	Feb25-FISH2-3L1-rep1-cp190-100x_Position017_16_cmle.ics	71	0	1	1	0.0
1877	Feb25-FISH2-3L1-rep1-cp190-100x_Position017_16_cmle.ics	72	0	1	1	0.0
1878	Feb25-FISH2-3L1-rep1-cp190-100x_Position017_16_cmle.ics	73	0	1	1	0.0
1879	Feb25-FISH2-3L1-rep1-cp190-100x_Position017_16_cmle.ics	76	0	1	1	0.0
1880	Feb25-FISH2-3L1-rep1-cp190-100x_Position017_16_cmle.ics	78	0	1	1	0.0
1881	Feb25-FISH2-3L1-rep1-cp190-100x_Position017_16_cmle.ics	79	0	1	1	0.0
1882	Feb25-FISH2-3L1-rep1-cp190-100x_Position017_16_cmle.ics	81	0	1	1	0.0
1883	Feb25-FISH2-3L1-rep1-cp190-100x_Position017_16_cmle.ics	82	0	1	1	0.0
1884	Feb25-FISH2-3L1-rep1-cp190-100x_Position017_16_cmle.ics	84	0	1	1	0.0
1885	Feb25-FISH2-3L1-rep1-cp190-100x_Position017_16_cmle.ics	85	0	1	1	0.0
1886	Feb25-FISH2-3L1-rep1-cp190-100x_Position017_16_cmle.ics	87	0	1	1	4.058896030792894
1887	Feb25-FISH2-3L1-rep1-cp190-100x_Position017_16_cmle.ics	87	0	2	1	0.0
1888	Feb25-FISH2-3L1-rep1-cp190-100x_Position017_16_cmle.ics	89	0	1	1	0.0
1889	Feb25-FISH2-3L1-rep1-cp190-100x_Position017_16_cmle.ics	90	0	1	1	0.0
1890	Feb25-FISH2-3L1-rep1-cp190-100x_Position017_16_cmle.ics	91	0	1	1	0.0
1891	Feb25-FISH2-3L1-rep1-cp190-100x_Position017_16_cmle.ics	92	0	1	1	0.0
1892	Feb25-FISH2-3L1-rep1-cp190-100x_Position017_16_cmle.ics	93	0	1	1	0.0
1893	Feb25-FISH2-3L1-rep1-cp190-100x_Position017_16_cmle.ics	95	0	1	1	0.0
1894	Feb25-FISH2-3L1-rep1-cp190-100x_Position017_16_cmle.ics	98	0	1	1	0.0
1895	Feb25-FISH2-3L1-rep1-cp190-100x_Position017_16_cmle.ics	100	0	1	1	0.0
1896	Feb25-FISH2-3L1-rep1-cp190-100x_Position017_16_cmle.ics	104	0	1	1	0.0
1897	Feb25-FISH2-3L1-rep1-cp190-100x_Position017_16_cmle.ics	105	0	1	1	0.0
1898	Feb25-FISH2-3L1-rep1-cp190-100x_Position017_16_cmle.ics	106	0	1	1	0.0
1899	Feb25-FISH2-3L1-rep1-cp190-100x_Position017_16_cmle.ics	107	0	1	1	0.0
1900	Feb25-FISH2-3L1-rep1-cp190-100x_Position017_16_cmle.ics	108	0	1	1	2.452441858100262
1901	Feb25-FISH2-3L1-rep1-cp190-100x_Position017_16_cmle.ics	110	0	1	1	0.0
1902	Feb25-FISH2-3L1-rep1-cp190-100x_Position017_16_cmle.ics	111	0	1	1	1.680857471850398
1903	Feb25-FISH2-3L1-rep1-cp190-100x_Position017_16_cmle.ics	111	0	1	2	1.459114905355603
1904	Feb25-FISH2-3L1-rep1-cp190-100x_Position017_16_cmle.ics	111	0	2	1	2.4926219920244668
1905	Feb25-FISH2-3L1-rep1-cp190-100x_Position017_16_cmle.ics	111	0	2	2	0.0
1906	Feb25-FISH2-3L1-rep1-cp190-100x_Position017_16_cmle.ics	112	0	1	1	0.0
1907	Feb25-FISH2-3L1-rep1-cp190-100x_Position017_16_cmle.ics	113	0	1	1	3.51865211017956
1908	Feb25-FISH2-3L1-rep1-cp190-100x_Position017_16_cmle.ics	113	0	1	2	2.7212479882664904
1909	Feb25-FISH2-3L1-rep1-cp190-100x_Position017_16_cmle.ics	113	0	2	1	0.0
1910	Feb25-FISH2-3L1-rep1-cp190-100x_Position017_16_cmle.ics	113	0	2	2	2.0495994678846956
1911	Feb25-FISH2-3L1-rep1-cp190-100x_Position017_16_cmle.ics	114	0	1	1	0.0
1912	Feb25-FISH2-3L1-rep1-cp190-100x_Position017_16_cmle.ics	117	0	1	1	0.0
1913	Feb25-FISH2-3L1-rep1-cp190-100x_Position017_16_cmle.ics	118	0	1	1	0.0
1914	Feb25-FISH2-3L1-rep1-cp190-100x_Position017_16_cmle.ics	119	0	1	1	4.97990730390674
1915	Feb25-FISH2-3L1-rep1-cp190-100x_Position017_16_cmle.ics	124	0	1	1	1.077178670106234
1916	Feb25-FISH2-3L1-rep1-cp190-100x_Position018_17_cmle.ics	1	0	1	1	0.0
1917	Feb25-FISH2-3L1-rep1-cp190-100x_Position018_17_cmle.ics	1	0	2	1	5.223871861669278
1918	Feb25-FISH2-3L1-rep1-cp190-100x_Position018_17_cmle.ics	2	0	1	1	4.734822247248071
1919	Feb25-FISH2-3L1-rep1-cp190-100x_Position018_17_cmle.ics	4	0	1	1	5.543738200806144
1920	Feb25-FISH2-3L1-rep1-cp190-100x_Position018_17_cmle.ics	5	0	1	1	1.679567386804093
1921	Feb25-FISH2-3L1-rep1-cp190-100x_Position018_17_cmle.ics	5	0	1	2	1.5476250661609716
1922	Feb25-FISH2-3L1-rep1-cp190-100x_Position018_17_cmle.ics	6	0	1	1	2.5339522877969003
1923	Feb25-FISH2-3L1-rep1-cp190-100x_Position018_17_cmle.ics	6	0	2	1	2.818993451174445
1924	Feb25-FISH2-3L1-rep1-cp190-100x_Position018_17_cmle.ics	7	0	1	1	0.0
1925	Feb25-FISH2-3L1-rep1-cp190-100x_Position018_17_cmle.ics	8	0	1	1	0.0
1926	Feb25-FISH2-3L1-rep1-cp190-100x_Position018_17_cmle.ics	9	0	1	1	0.0
1927	Feb25-FISH2-3L1-rep1-cp190-100x_Position018_17_cmle.ics	11	0	1	1	2.7238982782039884
1928	Feb25-FISH2-3L1-rep1-cp190-100x_Position018_17_cmle.ics	12	0	1	1	4.9299747642245215
1929	Feb25-FISH2-3L1-rep1-cp190-100x_Position018_17_cmle.ics	12	0	2	1	0.0
1930	Feb25-FISH2-3L1-rep1-cp190-100x_Position018_17_cmle.ics	13	0	1	1	0.0
1931	Feb25-FISH2-3L1-rep1-cp190-100x_Position018_17_cmle.ics	14	0	1	1	0.0
1932	Feb25-FISH2-3L1-rep1-cp190-100x_Position018_17_cmle.ics	16	0	1	1	0.0
1933	Feb25-FISH2-3L1-rep1-cp190-100x_Position018_17_cmle.ics	17	0	1	1	0.0
1934	Feb25-FISH2-3L1-rep1-cp190-100x_Position018_17_cmle.ics	18	0	1	1	0.0
1935	Feb25-FISH2-3L1-rep1-cp190-100x_Position018_17_cmle.ics	19	0	1	1	0.0
1936	Feb25-FISH2-3L1-rep1-cp190-100x_Position018_17_cmle.ics	20	0	1	1	0.42540144110901373
1937	Feb25-FISH2-3L1-rep1-cp190-100x_Position018_17_cmle.ics	21	0	1	1	1.6017067927595934
1938	Feb25-FISH2-3L1-rep1-cp190-100x_Position018_17_cmle.ics	23	0	1	1	3.390961233794898
1939	Feb25-FISH2-3L1-rep1-cp190-100x_Position018_17_cmle.ics	24	0	1	1	0.0
1940	Feb25-FISH2-3L1-rep1-cp190-100x_Position018_17_cmle.ics	25	0	1	1	0.0
1941	Feb25-FISH2-3L1-rep1-cp190-100x_Position018_17_cmle.ics	25	0	1	2	6.7993716885551745
1942	Feb25-FISH2-3L1-rep1-cp190-100x_Position018_17_cmle.ics	25	0	2	1	5.988068957874448
1943	Feb25-FISH2-3L1-rep1-cp190-100x_Position018_17_cmle.ics	25	0	2	2	7.804603730570836
1944	Feb25-FISH2-3L1-rep1-cp190-100x_Position018_17_cmle.ics	26	0	1	1	0.0
1945	Feb25-FISH2-3L1-rep1-cp190-100x_Position018_17_cmle.ics	26	0	1	2	3.6308327108778493
1946	Feb25-FISH2-3L1-rep1-cp190-100x_Position018_17_cmle.ics	27	0	1	1	2.063500088214629
1947	Feb25-FISH2-3L1-rep1-cp190-100x_Position018_17_cmle.ics	28	0	1	1	0.0
1948	Feb25-FISH2-3L1-rep1-cp190-100x_Position018_17_cmle.ics	31	0	1	1	0.0
1949	Feb25-FISH2-3L1-rep1-cp190-100x_Position018_17_cmle.ics	32	0	1	1	0.0
1950	Feb25-FISH2-3L1-rep1-cp190-100x_Position018_17_cmle.ics	33	0	1	1	2.2080415175219734
1951	Feb25-FISH2-3L1-rep1-cp190-100x_Position018_17_cmle.ics	33	0	1	2	3.8817887145983017
1952	Feb25-FISH2-3L1-rep1-cp190-100x_Position018_17_cmle.ics	34	0	1	1	3.612598782330991
1953	Feb25-FISH2-3L1-rep1-cp190-100x_Position018_17_cmle.ics	35	0	1	1	3.220659039560043
1954	Feb25-FISH2-3L1-rep1-cp190-100x_Position018_17_cmle.ics	36	0	1	1	0.0
1955	Feb25-FISH2-3L1-rep1-cp190-100x_Position018_17_cmle.ics	37	0	1	1	3.91394368587154
1956	Feb25-FISH2-3L1-rep1-cp190-100x_Position018_17_cmle.ics	37	0	2	1	0.0
1957	Feb25-FISH2-3L1-rep1-cp190-100x_Position018_17_cmle.ics	38	0	1	1	0.0
1958	Feb25-FISH2-3L1-rep1-cp190-100x_Position018_17_cmle.ics	39	0	1	1	0.0
1959	Feb25-FISH2-3L1-rep1-cp190-100x_Position018_17_cmle.ics	40	0	1	1	0.0
1960	Feb25-FISH2-3L1-rep1-cp190-100x_Position018_17_cmle.ics	41	0	1	1	0.0
1961	Feb25-FISH2-3L1-rep1-cp190-100x_Position018_17_cmle.ics	42	0	1	1	0.0
1962	Feb25-FISH2-3L1-rep1-cp190-100x_Position018_17_cmle.ics	43	0	1	1	4.013169967880169
1963	Feb25-FISH2-3L1-rep1-cp190-100x_Position018_17_cmle.ics	43	0	2	1	0.10317500441073144
1964	Feb25-FISH2-3L1-rep1-cp190-100x_Position018_17_cmle.ics	43	0	3	1	3.174420102342865
1965	Feb25-FISH2-3L1-rep1-cp190-100x_Position018_17_cmle.ics	45	0	1	1	0.0
1966	Feb25-FISH2-3L1-rep1-cp190-100x_Position018_17_cmle.ics	46	0	1	1	0.0
1967	Feb25-FISH2-3L1-rep1-cp190-100x_Position018_17_cmle.ics	46	0	1	2	3.7309788831586603
1968	Feb25-FISH2-3L1-rep1-cp190-100x_Position018_17_cmle.ics	46	0	1	3	0.0
1969	Feb25-FISH2-3L1-rep1-cp190-100x_Position018_17_cmle.ics	47	0	1	1	0.0
1970	Feb25-FISH2-3L1-rep1-cp190-100x_Position018_17_cmle.ics	48	0	1	1	0.0
1971	Feb25-FISH2-3L1-rep1-cp190-100x_Position018_17_cmle.ics	49	0	1	1	0.0
1972	Feb25-FISH2-3L1-rep1-cp190-100x_Position018_17_cmle.ics	50	0	1	1	0.0
1973	Feb25-FISH2-3L1-rep1-cp190-100x_Position018_17_cmle.ics	51	0	1	1	0.0
1974	Feb25-FISH2-3L1-rep1-cp190-100x_Position018_17_cmle.ics	52	0	1	1	3.1254176715503172
1975	Feb25-FISH2-3L1-rep1-cp190-100x_Position018_17_cmle.ics	52	0	1	2	0.0
1976	Feb25-FISH2-3L1-rep1-cp190-100x_Position018_17_cmle.ics	54	0	1	1	3.6143388157127054
1977	Feb25-FISH2-3L1-rep1-cp190-100x_Position018_17_cmle.ics	55	0	1	1	0.0
1978	Feb25-FISH2-3L1-rep1-cp190-100x_Position018_17_cmle.ics	56	0	1	1	0.0
1979	Feb25-FISH2-3L1-rep1-cp190-100x_Position018_17_cmle.ics	56	0	2	1	3.720027687491154
1980	Feb25-FISH2-3L1-rep1-cp190-100x_Position018_17_cmle.ics	57	0	1	1	0.10317500441073144
1981	Feb25-FISH2-3L1-rep1-cp190-100x_Position018_17_cmle.ics	58	0	1	1	0.0
1982	Feb25-FISH2-3L1-rep1-cp190-100x_Position018_17_cmle.ics	59	0	1	1	0.0
1983	Feb25-FISH2-3L1-rep1-cp190-100x_Position018_17_cmle.ics	62	0	1	1	3.1096734985814223
1984	Feb25-FISH2-3L1-rep1-cp190-100x_Position018_17_cmle.ics	62	0	1	2	0.0
1985	Feb25-FISH2-3L1-rep1-cp190-100x_Position018_17_cmle.ics	62	0	2	1	1.3229242629964544
1986	Feb25-FISH2-3L1-rep1-cp190-100x_Position018_17_cmle.ics	62	0	2	2	1.6162859307598463
1987	Feb25-FISH2-3L1-rep1-cp190-100x_Position018_17_cmle.ics	63	0	1	1	0.0
1988	Feb25-FISH2-3L1-rep1-cp190-100x_Position018_17_cmle.ics	64	0	1	1	0.0
1989	Feb25-FISH2-3L1-rep1-cp190-100x_Position018_17_cmle.ics	65	0	1	1	0.0
1990	Feb25-FISH2-3L1-rep1-cp190-100x_Position018_17_cmle.ics	66	0	1	1	0.0
1991	Feb25-FISH2-3L1-rep1-cp190-100x_Position018_17_cmle.ics	67	0	1	1	0.0
1992	Feb25-FISH2-3L1-rep1-cp190-100x_Position018_17_cmle.ics	68	0	1	1	4.747171537865676
1993	Feb25-FISH2-3L1-rep1-cp190-100x_Position018_17_cmle.ics	68	0	2	1	5.204971902610818
1994	Feb25-FISH2-3L1-rep1-cp190-100x_Position018_17_cmle.ics	69	0	1	1	0.0
1995	Feb25-FISH2-3L1-rep1-cp190-100x_Position018_17_cmle.ics	69	0	1	2	1.1926825638357912
1996	Feb25-FISH2-3L1-rep1-cp190-100x_Position018_17_cmle.ics	69	0	2	1	1.0902687331713774
1997	Feb25-FISH2-3L1-rep1-cp190-100x_Position018_17_cmle.ics	69	0	2	2	0.0
1998	Feb25-FISH2-3L1-rep1-cp190-100x_Position018_17_cmle.ics	70	0	1	1	0.0
1999	Feb25-FISH2-3L1-rep1-cp190-100x_Position018_17_cmle.ics	71	0	1	1	1.0317500441073144
[truncated: 7,231 more rows]
