# Supplementary material for: M1BP cooperates with CP190 to activate transcription at TAD borders and promote chromatin insulator activity
Source: Nat Commun. 2021 Jul 7;12:4170. doi: 10.1038/s41467-021-24407-y (PMC8263732; doi:10.1038/s41467-021-24407-y)
Supplement: Supplementary file 6 — Source Data [file 41467_2021_24407_MOESM6_ESM.zip › Source Data_updated_060121/Source Data 8/Figure 8c/Figure 8c-tango-slide2/all-rep1/A.xls]

	Label	nuc.idx	idx	tag	ZThickness	_Cdist	_Cidx	_NUC_dist	_NUC_idx	compacity	elongation	evf	evfMax	evfMean	evfMin	rad_dist	ratioEllVolume	surface_pix	surface_unit	volume_pix	volume_unit
1	Feb25-FISH2-3L1-rep1-cp190-100x_Position001_0_cmle.ics	1	1	0	1.083	0.32279491166774804	1.0	0.20635000882146287	1.0	0.30998039757996954	1.9511381625901185	0.37460056847271506	0.5215119255689141	0.3710432003954593	0.20129583531945694	0.8416541421299922	0.9859931417969112	168.0	3.1224728818098813	114.0	0.26285261129864773
2	Feb25-FISH2-3L1-rep1-cp190-100x_Position001_0_cmle.ics	3	1	0	1.5162	0.4342122757864028	1.0	1.2403164892886933	1.0	0.27653578180210564	2.1875385591353167	0.8362435918112022	0.931688340883878	0.8318158937743438	0.6869627262108973	0.565956629049892	0.974735219811806	234.0	4.480395230661831	177.0	0.40811326491105837
3	Feb25-FISH2-3L1-rep1-cp190-100x_Position001_0_cmle.ics	4	1	0	0.8664	0.26982100699124184	1.0	0.10317500441073144	1.0	0.30966363748412645	1.7703301570576377	0.3285051160469179	0.5010631395058648	0.3285051160469179	0.07152483154479661	0.8763027822408016	0.9998422366083205	154.0	2.833010247275201	100.0	0.23057246605144538
4	Feb25-FISH2-3L1-rep1-cp190-100x_Position001_0_cmle.ics	6	1	0	1.5162	0.45962571954905335	1.0	0.3095250132321943	1.0	0.2936098280805139	2.705532296215886	0.41326202299576265	0.5607038354600974	0.41318310406371794	0.22818802132025304	0.8320678404569953	1.0001084205971595	218.0	4.193047681897259	164.0	0.3781388443243705
5	Feb25-FISH2-3L1-rep1-cp190-100x_Position001_0_cmle.ics	9	1	0	0.8664	0.30717543897734106	1.0	1.30507204614332	1.0	0.3503980382358139	2.561814727457356	0.8053376568671864	0.8544344038848223	0.8036050642569323	0.7470692957567376	0.5027688578382958	1.0254591011508642	98.0	1.862401699859836	54.0	0.12450913166778053
6	Feb25-FISH2-3L1-rep1-cp190-100x_Position001_0_cmle.ics	9	2	0	0.8664	2.045036529730013	1.0	2.3825999999999996	1.0	0.30518905992860607	2.0057374600706797	0.9937610770685804	0.9984740468753726	0.9917105775573624	0.9771901798558292	0.28745663525291715	0.9959709231958329	122.0	2.2583151497460614	70.0	0.1614007262360118
7	Feb25-FISH2-3L1-rep1-cp190-100x_Position001_0_cmle.ics	12	1	0	1.7328	0.41013734790489675	1.0	0.622541700711641	1.0	0.32280933923380667	2.513267076985685	0.5391529489499842	0.6605744922290212	0.5340465109598093	0.3632322100606165	0.7742692960962991	1.0013095581013842	282.0	5.365843125795967	253.0	0.5833483391101568
8	Feb25-FISH2-3L1-rep1-cp190-100x_Position001_0_cmle.ics	14	1	0	0.8664	4.663093147428687	1.0	0.72222503087512	1.0	0.3212746795803097	1.6865801183112825	0.5672840638180818	0.6836970474967907	0.5690078855675775	0.46147686288892964	0.7397813052770064	0.9951767472669836	130.0	2.366881050867717	79.0	0.18215224818064185
9	Feb25-FISH2-3L1-rep1-cp190-100x_Position001_0_cmle.ics	16	1	0	1.5162	0.07213071727468202	1.0	0.0	1.0	0.1779382412342954	2.543025364358857	0.07960576194086429	0.20739196360879456	0.07960576194086429	0.02897554965883245	0.9607909316805466	0.9180226519297989	184.0	3.6438729189786483	99.0	0.22826674139093092
10	Feb25-FISH2-3L1-rep1-cp190-100x_Position001_0_cmle.ics	17	1	0	1.083	0.25279485772829513	1.0	1.1321417835580119	1.0	0.2968001223977527	1.9839587120700546	0.8072621339020964	0.8878062737345888	0.8026322634344275	0.7145450762107891	0.6051583653695767	1.0037095224574943	152.0	2.835125333045312	96.0	0.22134956740938755
11	Feb25-FISH2-3L1-rep1-cp190-100x_Position001_0_cmle.ics	19	1	0	1.083	0.4257688116438677	1.0	0.2918229810711206	1.0	0.308831124218491	2.3250946829469057	0.4553140096618358	0.6008454106280193	0.4261736653041001	0.24822969569346381	0.8048188527994034	1.0025966716881487	150.0	2.8138351699750026	96.0	0.22134956740938755
12	Feb25-FISH2-3L1-rep1-cp190-100x_Position001_0_cmle.ics	21	1	0	1.2995999999999999	0.31339275379600806	2.0	0.3095250132321943	1.0	0.3117801729631485	1.885380634634401	0.3943626000308099	0.5541342014156336	0.3943626000308099	0.19708603257740986	0.8409244947340665	0.9778142752326264	280.0	5.180716220842719	246.0	0.5672082664865556
13	Feb25-FISH2-3L1-rep1-cp190-100x_Position001_0_cmle.ics	22	1	0	1.083	0.3114695700574391	1.0	1.7660715981523099	1.0	0.34166151242597204	2.1412675269282024	0.9354807079472471	0.9676030788841496	0.9349610236799529	0.8936363190665294	0.391697747692778	1.0016804252800784	152.0	2.835125333045312	103.0	0.23748964003298878
14	Feb25-FISH2-3L1-rep1-cp190-100x_Position001_0_cmle.ics	23	1	0	0.8664	0.49024748071469965	1.0	0.10317500441073144	1.0	0.28194623496543986	2.3448822558317004	0.2871887619077316	0.44522833221596847	0.2871887619077316	0.0800994714604219	0.8680574991551608	0.9890610330037448	118.0	2.215734823605444	64.0	0.14756637827292504
15	Feb25-FISH2-3L1-rep1-cp190-100x_Position001_0_cmle.ics	25	1	0	1.083	0.2677106858574461	1.0	1.0317500441073144	1.0	0.3156399739171413	2.117613733087003	0.7464288303966354	0.8126948734682039	0.7464288303966354	0.6659506199695454	0.6200162097571914	1.0011710537045106	152.0	2.835125333045312	99.0	0.22826674139093092
16	Feb25-FISH2-3L1-rep1-cp190-100x_Position001_0_cmle.ics	26	1	0	1.2995999999999999	0.5507630602320838	1.0	1.5162	1.0	0.2839262842049886	2.5004475245302307	0.9423868312757202	0.9726204699322979	0.9286472852781097	0.8464423204566573	0.34159028264301017	1.0005396203891224	180.0	3.3672401044338325	121.0	0.27899268392224896
17	Feb25-FISH2-3L1-rep1-cp190-100x_Position001_0_cmle.ics	27	1	0	1.083	0.33836238791395373	1.0	1.0521827216106825	1.0	0.27780486046518565	1.711851257240402	0.7798134734649435	0.8554466695071723	0.7795672963120769	0.6837807129669081	0.6179870029393507	0.9870090390396231	166.0	3.0777774698991522	106.0	0.24440681401453213
18	Feb25-FISH2-3L1-rep1-cp190-100x_Position001_0_cmle.ics	28	1	0	1.083	0.19279859512249467	1.0	1.1160083062473465	1.0	0.2888820830887166	1.7457943458946172	0.773154706032938	0.8534004607901698	0.7685468043348409	0.6745200102397816	0.5954165494065984	0.9847404076358153	174.0	3.209748619861227	116.0	0.2674640606196767
19	Feb25-FISH2-3L1-rep1-cp190-100x_Position001_0_cmle.ics	29	1	0	1.083	0.285611395120351	1.0	0.1459114905355603	1.0	0.29436002083031837	2.2021703673748823	0.3693515388720868	0.514254581035403	0.3584104251912471	0.16326610033801814	0.8655155194398605	1.001590593185972	146.0	2.7010390973131257	90.0	0.20751521944630086
20	Feb25-FISH2-3L1-rep1-cp190-100x_Position001_0_cmle.ics	30	1	0	1.2995999999999999	0.271859732229238	1.0	1.906386119690093	1.0	0.2629681350661099	2.3362076825626827	0.9472150059442561	0.9744529082823301	0.9471005239751662	0.90574611421778	0.3173245299980654	0.9865341143843193	168.0	3.1692833794907203	105.0	0.24210108935401767
21	Feb25-FISH2-3L1-rep1-cp190-100x_Position001_0_cmle.ics	31	1	0	1.083	0.36692531676320417	1.0	0.20635000882146287	1.0	0.29896878435587376	2.4516545001268417	0.4058857077677655	0.5485399794684612	0.39828903843960306	0.21405840082126154	0.8233795886934104	1.0046215806659768	142.0	2.6818640200129282	87.0	0.20059804546475749
22	Feb25-FISH2-3L1-rep1-cp190-100x_Position001_0_cmle.ics	32	1	0	1.7328	0.33442927179513887	1.0	0.5097226605744432	1.0	0.30249738951533106	2.7396510410023294	0.4724182195687197	0.6041090520620644	0.47020840333238567	0.309602577688179	0.811015604291197	0.995388710529302	272.0	5.212581812763583	232.0	0.5349281212393534
23	Feb25-FISH2-3L1-rep1-cp190-100x_Position001_0_cmle.ics	33	1	0	1.2995999999999999	0.2962835976056323	1.0	0.10317500441073144	1.0	0.2939425763022126	2.408839841790143	0.32542784469082625	0.4941329221061214	0.32542784469082625	0.09687325516471246	0.8766877232592228	0.977603092287934	170.0	3.190573542561029	113.0	0.2605468866381333
24	Feb25-FISH2-3L1-rep1-cp190-100x_Position001_0_cmle.ics	34	1	0	1.083	0.26338398737344754	1.0	1.5613211301812222	1.0	0.3156399739171413	2.3083889817383114	0.9062894415331334	0.9449560274235402	0.9033209139833803	0.8528105089914074	0.42691190853243877	0.996856050782558	152.0	2.835125333045312	99.0	0.22826674139093092
25	Feb25-FISH2-3L1-rep1-cp190-100x_Position001_0_cmle.ics	35	1	0	1.5162	0.2990237328302089	1.0	0.3634229110571259	1.0	0.2784507447794009	2.7704153108221266	0.4155725518160675	0.5657680709555036	0.4118206350759938	0.22574420783288357	0.8404087928155317	0.9968372881341265	210.0	4.037671283094762	151.0	0.3481644237376825
26	Feb25-FISH2-3L1-rep1-cp190-100x_Position001_0_cmle.ics	35	2	0	1.083	0.28976363869256166	2.0	2.166	1.0	0.25511314070766744	2.4123923303537476	0.9651607731278867	0.9897533056483825	0.9644290328444189	0.9073486299677941	0.3296541293235684	0.9938656581710479	122.0	2.3051256474269013	64.0	0.14756637827292504
27	Feb25-FISH2-3L1-rep1-cp190-100x_Position001_0_cmle.ics	36	1	0	1.2995999999999999	0.20131939711734603	1.0	1.257995996548413	1.0	0.3218790420535191	2.623564622763653	0.8475770844569579	0.9255208285722121	0.8465806770085837	0.7517345716819175	0.5210663294016238	0.991683101655718	162.0	3.082007641439375	110.0	0.2536297126565899
28	Feb25-FISH2-3L1-rep1-cp190-100x_Position001_0_cmle.ics	37	1	0	1.083	3.0166788474490533	1.0	0.8484788251675598	1.0	0.22260009179831455	2.850592629259511	0.7103998932431831	0.7833170232640897	0.7094657710955918	0.5971097815933455	0.6371515797342655	0.9448146681443063	114.0	2.1263439997839866	54.0	0.12450913166778053
29	Feb25-FISH2-3L1-rep1-cp190-100x_Position001_0_cmle.ics	38	1	0	1.5162	0.24818552094373816	1.0	0.0	1.0	0.1404688450764557	2.197215177501636	0.07934481658141922	0.22208613298601826	0.07934481658141922	0.02807128009177398	0.9686751420966906	0.9376316525344873	220.0	4.331364089169667	115.0	0.2651583359591622
30	Feb25-FISH2-3L1-rep1-cp190-100x_Position001_0_cmle.ics	39	1	0	1.2995999999999999	4.968620727584605	1.0	1.7328	1.0	0.2554815140398345	1.9963551705746645	0.9283273992055815	0.9574286361110539	0.9249418592685588	0.884480026343411	0.44011020025175973	0.980114411237312	162.0	3.0351971437585346	98.0	0.2259610167304165
31	Feb25-FISH2-3L1-rep1-cp190-100x_Position001_0_cmle.ics	41	1	0	1.5162	2.5234379652147343	1.0	0.0	1.0	0.17886171701083142	3.4454870003609313	0.12238934550280565	0.23420801415632495	0.08675405713753521	0.030984423385876272	0.9447439429032545	0.9397796891955711	154.0	3.020252237998559	76.0	0.1752350741990985
32	Feb25-FISH2-3L1-rep1-cp190-100x_Position001_0_cmle.ics	43	1	0	1.5162	3.8095434671487975	1.0	0.5556144027286182	1.0	0.2693026791219427	3.041780161154704	0.5392305753559219	0.6503919503163391	0.5359023904768675	0.4069271482948707	0.7484694981145171	0.9731566688411497	174.0	3.350180112903746	112.0	0.25824116197761887
33	Feb25-FISH2-3L1-rep1-cp190-100x_Position001_0_cmle.ics	44	1	0	1.2995999999999999	0.31924248793892224	2.0	1.1378711349076673	1.0	0.29557872271710356	2.0498855244941887	0.7039249706097012	0.7806806312468042	0.7038812675631618	0.5875328319137127	0.6571264281599064	0.9959462196153185	228.0	4.299498497248804	176.0	0.4058075402505439
34	Feb25-FISH2-3L1-rep1-cp190-100x_Position001_0_cmle.ics	44	2	0	0.8664	0.44684221269567953	1.0	0.3720027687491155	1.0	0.3503980382358139	2.399731003112389	0.3233063976889829	0.4171958377218476	0.3205618463663102	0.253176118907249	0.8699103549795592	1.0185988488168627	98.0	1.8389964510194161	54.0	0.12450913166778053
35	Feb25-FISH2-3L1-rep1-cp190-100x_Position001_0_cmle.ics	46	1	0	0.8664	0.40066240595384406	1.0	0.23070632344123612	1.0	0.34185133357170444	2.2263771736552	0.33203146898884384	0.45677218619774634	0.33203146898884384	0.18208659578046457	0.8723628096543299	1.0029775832418584	106.0	1.994372849821912	60.0	0.13834347963086724
36	Feb25-FISH2-3L1-rep1-cp190-100x_Position001_0_cmle.ics	47	1	0	0.8664	NA	0.0	1.8148458414482778	1.0	0.2664712578660205	2.0211196982509554	0.9820313336426252	0.9959137789515007	0.9815138646015489	0.957192819670961	0.269156164280439	0.992786737934814	110.0	2.0603584248029496	56.0	0.12912058098880944
37	Feb25-FISH2-3L1-rep1-cp190-100x_Position001_0_cmle.ics	49	1	0	1.083	1.456844833409022	1.0	1.3586516622891616	1.0	0.31024454638829513	2.289100192069178	0.8527663292245161	0.9145742720935974	0.851835672636797	0.781746785436174	0.49388760136778004	0.9977676858018587	160.0	3.013906980688226	106.0	0.24440681401453213
38	Feb25-FISH2-3L1-rep1-cp190-100x_Position001_0_cmle.ics	50	1	0	2.166	0.2129668902797927	1.0	1.2611313899024936	1.0	0.2917131379811878	2.7143835867146637	0.7423882618053942	0.8355379500601259	0.7420851059529704	0.6184615177329331	0.5939231186285892	1.0008638952628701	318.0	6.1469552913486645	288.0	0.6640487022281627
39	Feb25-FISH2-3L1-rep1-cp190-100x_Position001_0_cmle.ics	54	1	0	1.083	2.5807718533605506	1.0	2.077968689764099	1.0	0.29528601709160374	2.5060001390880378	0.9630493441492667	0.9832185630016769	0.9621470705901379	0.9333892288965875	0.36847490214636947	0.9972177721214068	148.0	2.792545006904694	92.0	0.21212666876732977
40	Feb25-FISH2-3L1-rep1-cp190-100x_Position001_0_cmle.ics	55	1	0	1.2995999999999999	3.576359170994244	1.0	1.9752450719861872	1.0	0.30093769536986004	2.627179376725848	0.9676189750138177	0.9910137414473308	0.9665135603880387	0.9308782328613086	0.3007483270231655	0.9916713462404476	146.0	2.7946600926748055	91.0	0.20982094410681532
41	Feb25-FISH2-3L1-rep1-cp190-100x_Position001_0_cmle.ics	56	1	0	1.9493999999999998	0.42306484104002134	1.0	1.5386823371520422	1.0	0.27708847204661974	3.4436092156481033	0.866751057904445	0.9123765778147491	0.8647835364750985	0.8036348511700242	0.46276967205298203	0.9795282338003687	200.0	3.978030965424057	140.0	0.3228014524720236
42	Feb25-FISH2-3L1-rep1-cp190-100x_Position001_0_cmle.ics	57	1	0	1.083	0.5818679953568863	1.0	0.5097226605744432	1.0	0.2549151063769329	2.6585803453846313	0.48660059188575455	0.6019978193682727	0.48553486961297887	0.37078527335776296	0.7940148053477784	1.0048037327249968	132.0	2.505197458140125	72.0	0.16601217555704068
43	Feb25-FISH2-3L1-rep1-cp190-100x_Position001_0_cmle.ics	57	2	0	0.6497999999999999	1.5467795076763102	1.0	0.0	1.0	0.34041510409914155	1.9396668595037476	0.1668921079166769	0.30351770328652355	0.1668921079166769	0.027458744251248123	0.9327286741624312	1.0116955003632953	94.0	1.726200378357538	50.0	0.11528623302572269
44	Feb25-FISH2-3L1-rep1-cp190-100x_Position001_0_cmle.ics	58	1	0	1.2995999999999999	5.872745878905139	1.0	0.41270001764292574	1.0	0.293128628165803	2.2222850581040765	0.4681450221833557	0.5894996108886981	0.4681450221833557	0.32982197155074894	0.821192833718018	1.0019519109260113	182.0	3.3885302675041413	125.0	0.28821558256430674
45	Feb25-FISH2-3L1-rep1-cp190-100x_Position001_0_cmle.ics	59	1	0	1.5162	0.41623712238182614	1.0	0.9077480443748005	1.0	0.2883722659474272	2.3581784148233895	0.6476855236597556	0.7449270964093084	0.6425310029933925	0.5061868042431683	0.7235604915033725	0.9872259454956298	252.0	4.765627693656292	202.0	0.4657563814239197
46	Feb25-FISH2-3L1-rep1-cp190-100x_Position001_0_cmle.ics	60	1	0	0.8664	0.32061769156097875	1.0	1.6050263958911635	1.0	0.36376176510749875	2.1362235401632463	0.9066293660598511	0.9405113178072961	0.9054041636462024	0.8559161961549064	0.39839814383461725	0.9945425006899893	144.0	2.6797489342428173	98.0	0.2259610167304165
47	Feb25-FISH2-3L1-rep1-cp190-100x_Position001_0_cmle.ics	61	1	0	1.2995999999999999	0.07318615639982155	1.0	0.7295574526778015	1.0	0.27466855967843334	2.265712830586087	0.6352574457549659	0.7346518820368371	0.6314747018856897	0.485059785211582	0.711557753584794	0.9801404171111201	182.0	3.435340765184981	121.0	0.27899268392224896
48	Feb25-FISH2-3L1-rep1-cp190-100x_Position001_0_cmle.ics	65	1	0	0.8664	0.23160751523523773	1.0	0.5097226605744432	1.0	0.34901416020194226	2.001039198189963	0.5306522052118827	0.6736046455823775	0.5328118251187791	0.38898593847482843	0.7739350375154627	0.9925476045203898	142.0	2.6116482734916686	94.0	0.2167381180883587
49	Feb25-FISH2-3L1-rep1-cp190-100x_Position001_0_cmle.ics	66	1	0	1.083	0.2583972442700625	1.0	1.6776879206634818	1.0	0.30243065278557746	2.2553220118110624	0.9337341152441014	0.965035112285615	0.9324917615101967	0.8869931881113065	0.4126612888997296	0.9977834099645703	150.0	2.813835169975003	95.0	0.21904384274887315
50	Feb25-FISH2-3L1-rep1-cp190-100x_Position001_0_cmle.ics	68	1	0	1.2995999999999999	0.2616387598157689	1.0	1.8725829911983063	1.0	0.28221609563188294	2.5437322716756943	0.9468410392240876	0.9749785767148366	0.9458380399641647	0.9005813500564795	0.36243359459282465	0.9814609365177255	162.0	3.0586023925989547	103.0	0.23748964003298878
51	Feb25-FISH2-3L1-rep1-cp190-100x_Position001_0_cmle.ics	69	1	0	1.2995999999999999	0.3856845330550584	1.0	0.32626801153583	1.0	0.26520887130747955	2.2065060612359613	0.44567716316009476	0.591995262644559	0.43994705308624776	0.2623397659189076	0.8208066288355993	0.988783667263995	178.0	3.322544692523104	115.0	0.2651583359591622
52	Feb25-FISH2-3L1-rep1-cp190-100x_Position001_0_cmle.ics	70	1	0	1.2995999999999999	0.12895414753692222	1.0	0.8344252714560013	1.0	0.2934796275715634	1.917257425476946	0.6471962720220209	0.7561480216137755	0.624821323467586	0.4897308014002045	0.6977237031676057	0.9965058214487811	270.0	4.980644410129495	226.0	0.5210937732762666
53	Feb25-FISH2-3L1-rep1-cp190-100x_Position001_0_cmle.ics	71	1	0	1.9493999999999998	0.5305376268303571	1.0	2.1523337331662105	1.0	0.21655065335660567	2.6884469975336573	0.9876141041703955	0.9967424378020404	0.9856452478969036	0.946465008054412	0.24513071257230215	0.8931753559350405	186.0	3.5715420866872774	111.0	0.2559354373171044
54	Feb25-FISH2-3L1-rep1-cp190-100x_Position001_0_cmle.ics	72	1	0	1.083	0.3105647699099594	1.0	1.3842379406474168	1.0	0.30365028031738284	2.5551081851350865	0.874826559776099	0.9207511592329495	0.8725851784210713	0.8100755428530768	0.49973193036891117	1.0007804035106431	138.0	2.6392836938723105	84.0	0.1936808714832141
55	Feb25-FISH2-3L1-rep1-cp190-100x_Position001_0_cmle.ics	74	1	0	0.8664	0.40543422423484143	1.0	0.6275890508929507	1.0	0.33503966919459804	2.508830984514978	0.651823120993649	0.7434751069593925	0.6516454721757539	0.5304001539623089	0.6738002842912545	1.0000513152824482	116.0	2.1944446605351353	68.0	0.15678927691498287
56	Feb25-FISH2-3L1-rep1-cp190-100x_Position001_0_cmle.ics	75	1	0	1.2995999999999999	2.101935151441405	1.0	1.5162	1.0	0.29916811979196134	2.249764366549138	0.947391094114027	0.9811200492329333	0.9422919688777529	0.8477603411138951	0.32425652212619593	0.9968097229104033	170.0	3.1905735425610295	114.0	0.26285261129864773
57	Feb25-FISH2-3L1-rep1-cp190-100x_Position001_0_cmle.ics	77	1	0	1.2995999999999999	0.33067111656409676	1.0	0.10317500441073144	1.0	0.3147465334085093	2.32880724270273	0.2734808257104628	0.44370997466990936	0.29579823446743697	0.06748239095858825	0.9059484445704066	0.9993056616627681	172.0	3.2352689544717577	119.0	0.27438123460122005
58	Feb25-FISH2-3L1-rep1-cp190-100x_Position001_0_cmle.ics	79	1	0	1.2995999999999999	4.896754969536503	1.0	0.10317500441073144	1.0	0.23108508838904185	3.2385536716844814	0.29763522696384886	0.4414091993597294	0.29763522696384886	0.08962278396907372	0.8754781373014536	0.9194492623881292	130.0	2.5307177927506554	67.0	0.15448355225446841
59	Feb25-FISH2-3L1-rep1-cp190-100x_Position001_0_cmle.ics	81	1	0	1.2995999999999999	0.11456153858704722	1.0	2.1270072055450684	1.0	0.26455915043708045	2.2226513075562067	0.9576960784313725	0.9785889355742297	0.9533263305322129	0.923718487394958	0.33752927619955275	0.9803869337072681	206.0	3.854659463911625	143.0	0.3297186264535669
60	Feb25-FISH2-3L1-rep1-cp190-100x_Position001_0_cmle.ics	82	1	0	1.2995999999999999	0.459534439496558	1.0	0.8254000352858515	1.0	0.2773240333779298	2.5945590826564118	0.6779955577408908	0.7555061971210092	0.669526441614812	0.561110734329168	0.6966835068946272	0.9901324832292714	164.0	3.173513551030943	104.0	0.2397953646935032
61	Feb25-FISH2-3L1-rep1-cp190-100x_Position001_0_cmle.ics	83	1	0	1.083	0.3884703810810632	1.0	0.8779414014559871	1.0	0.2877501921667834	2.128071659191477	0.7161692803766039	0.804426243625195	0.7110215953996154	0.6104886473453063	0.6458485552189773	0.9835875558910833	136.0	2.547777784280742	80.0	0.18445797284115634
62	Feb25-FISH2-3L1-rep1-cp190-100x_Position001_0_cmle.ics	84	1	0	0.8664	0.6562811855005584	1.0	1.6313400576791501	1.0	0.3161062176051913	1.9061057119418483	0.948286980502998	0.9740268649753715	0.9481360536750683	0.8998669099790074	0.31062938439854554	1.0100307953831251	124.0	2.3030105616567904	73.0	0.16831790021755516
63	Feb25-FISH2-3L1-rep1-cp190-100x_Position001_0_cmle.ics	86	1	0	1.083	0.3025913216745527	1.0	0.42540144110901373	1.0	0.3156399739171413	2.1990010512992595	0.5117310012062726	0.6298904302372336	0.5117310012062726	0.3628417772416566	0.7627729103130356	1.0034262200942354	152.0	2.8351253330453114	99.0	0.22826674139093092
64	Feb25-FISH2-3L1-rep1-cp190-100x_Position001_0_cmle.ics	87	1	0	1.083	0.22071896652305326	1.0	0.0	1.0	0.30298345828103923	2.6057647138176874	0.17009584664536742	0.35935303514377	0.17009584664536742	0.037627795527156546	0.9367493592081506	1.009644715432526	114.0	2.1731544974648265	63.0	0.1452606536124106
65	Feb25-FISH2-3L1-rep1-cp190-100x_Position001_0_cmle.ics	88	1	0	1.083	0.19835668045243518	1.0	0.10317500441073144	1.0	0.3191784862749187	2.1762124190147634	0.28794306829068017	0.45912595228319875	0.2779982665024406	0.07468865471465717	0.887375106678618	1.001286615488741	140.0	2.6137633592617795	88.0	0.20290377012527194
66	Feb25-FISH2-3L1-rep1-cp190-100x_Position001_0_cmle.ics	90	1	0	1.083	2.5983980970996376	1.0	1.7328	1.0	0.30389344048010053	1.9754574794146043	0.9860877956594727	0.9996783305354792	0.9835747529679034	0.9120535579658428	0.2537516218510491	1.0010700426415264	156.0	2.901110908026349	101.0	0.23287819071195984
67	Feb25-FISH2-3L1-rep1-cp190-100x_Position001_0_cmle.ics	92	1	0	1.7328	0.38243407593255	2.0	1.7328	1.0	0.27254232186116994	2.2521878630286047	0.9025412258951676	0.9837911582229826	0.9025412258951676	0.7536773065387572	0.3316521716264027	0.9782046849230852	280.0	5.2743372162043975	230.0	0.5303166719183244
68	Feb25-FISH2-3L1-rep1-cp190-100x_Position001_0_cmle.ics	92	2	0	1.9493999999999998	4.2479077593641845	1.0	0.0	1.0	0.12825737336355708	2.5858197649139605	0.034626503675953095	0.14153502170923699	0.0497931938023106	0.017310544950572236	0.9773477767179546	0.9248501062935903	232.0	4.69315755599572	119.0	0.27438123460122005
69	Feb25-FISH2-3L1-rep1-cp190-100x_Position001_0_cmle.ics	93	1	0	1.083	0.35542055163735325	1.0	0.20635000882146287	1.0	0.30966363748412645	2.0349898662860078	0.3576538053237824	0.502505134285119	0.35658230234242455	0.1844820572857242	0.8530952838805573	1.005287364450789	154.0	2.8564154961156203	100.0	0.23057246605144538
70	Feb25-FISH2-3L1-rep1-cp190-100x_Position001_0_cmle.ics	94	1	0	1.7328	NA	0.0	0.5158750220536572	1.0	0.2688597490768461	3.3659407588780144	0.5630481327459135	0.6676977395314365	0.5443550047350434	0.40079054638283856	0.7321364745589249	0.9656952610689871	156.0	3.041542401068868	95.0	0.21904384274887315
71	Feb25-FISH2-3L1-rep1-cp190-100x_Position001_0_cmle.ics	96	1	0	1.083	0.24137253362784666	1.0	1.6688505429120026	1.0	0.3218790420535191	2.2691453787416562	0.9164032984597501	0.9514948416158093	0.9156767654751525	0.8566141746585295	0.43242339949406133	0.9786685595811987	162.0	3.011791894918115	110.0	0.2536297126565899
72	Feb25-FISH2-3L1-rep1-cp190-100x_Position001_0_cmle.ics	100	1	0	1.083	0.557708074340214	1.0	1.9783394004898807	1.0	0.3417514792521177	2.3556132336217543	0.9547115984666131	0.9799978928088048	0.94782270417467	0.905589729874298	0.376850708112985	1.0011130543905338	172.0	3.235268954471758	124.0	0.28590985790379225
73	Feb25-FISH2-3L1-rep1-cp190-100x_Position001_0_cmle.ics	102	1	0	1.083	0.2715563345168118	1.0	0.32626801153583	1.0	0.28013140511610374	2.753506642727262	0.47282538413609054	0.5924571777900566	0.4707092557106077	0.28713511479996706	0.792180932215122	0.9943617758694328	144.0	2.7733699296044967	86.0	0.19829232080424306
74	Feb25-FISH2-3L1-rep1-cp190-100x_Position001_0_cmle.ics	104	1	0	1.083	0.1320977160447295	1.0	0.1459114905355603	1.0	0.2750630861314419	2.4128123484832953	0.35350620016199136	0.5253824478946828	0.35350620016199136	0.1672218482985204	0.8402830220978624	0.9987072270099194	146.0	2.747849594993965	87.0	0.20059804546475749
75	Feb25-FISH2-3L1-rep1-cp190-100x_Position001_0_cmle.ics	105	1	0	0.8664	NA	0.0	0.8815276241084421	1.0	0.2187721736006781	2.010544794314168	0.7293296728437428	0.8463109128345916	0.7253031342942119	0.6143102264927934	0.6666872582404454	0.9321897229909087	144.0	2.586127938881137	76.0	0.1752350741990985
76	Feb25-FISH2-3L1-rep1-cp190-100x_Position001_0_cmle.ics	106	1	0	1.083	0.4864542087405041	2.0	1.1961505589055579	1.0	0.30483523818301894	2.4048082151892367	0.7391021434519116	0.7976734696128331	0.7381316069547763	0.647052822551739	0.6000130080250409	0.99862780149311	140.0	2.6137633592617795	86.0	0.19829232080424306
77	Feb25-FISH2-3L1-rep1-cp190-100x_Position001_0_cmle.ics	106	2	0	1.083	0.16762304781652487	1.0	1.5386823371520422	1.0	0.27320424965279066	2.40367914386688	0.8116387177889414	0.8572566903602565	0.8101608553955764	0.7596681426909228	0.5781078413161773	0.9978727818348266	118.0	2.239140072445864	63.0	0.1452606536124106
78	Feb25-FISH2-3L1-rep1-cp190-100x_Position001_0_cmle.ics	107	1	0	1.083	0.5574110557273995	1.0	1.571514847577277	1.0	0.2836313623464961	2.0787867212205087	0.9081685970565183	0.9513411129495777	0.9076678568318384	0.8546492641295829	0.45038227559492283	0.9902074275266284	150.0	2.813835169975003	92.0	0.21212666876732977
79	Feb25-FISH2-3L1-rep1-cp190-100x_Position001_0_cmle.ics	108	1	0	0.8664	2.0246525064884797	1.0	0.744005537498231	1.0	0.3546732442196733	2.3095008120640967	0.6963483346408958	0.7708348191997718	0.6895549532843592	0.596792311532701	0.6573296655872563	1.029897279159366	100.0	1.8836918629301451	56.0	0.12912058098880944
80	Feb25-FISH2-3L1-rep1-cp190-100x_Position001_0_cmle.ics	109	1	0	1.5162	0.25056766800618946	1.0	0.3720027687491155	1.0	0.30443970331245684	2.575837317624985	0.4666788055353241	0.5675918218707731	0.4527624596816148	0.30851801754933583	0.8168610483510937	1.0017122306592685	170.0	3.260789289082289	115.0	0.2651583359591622
81	Feb25-FISH2-3L1-rep1-cp190-100x_Position001_0_cmle.ics	110	1	0	1.083	3.0794177358173584	1.0	0.7268458221142517	1.0	0.259770442543706	2.04419625837275	0.6127623168614934	0.718548712169199	0.6104260412467815	0.5035743371640575	0.7541614443751199	0.9693478281678679	120.0	2.2604302355161727	63.0	0.1452606536124106
82	Feb25-FISH2-3L1-rep1-cp190-100x_Position001_0_cmle.ics	111	1	0	0.8664	0.14244587422859842	1.0	0.0	1.0	0.28393860949740635	2.055300404797171	0.1820323279004812	0.35236514150467196	0.1820323279004812	0.030039596630360408	0.9251663447101485	0.9914375355131508	140.0	2.6137633592617795	83.0	0.1913751468226997
83	Feb25-FISH2-3L1-rep1-cp190-100x_Position001_0_cmle.ics	112	1	0	1.2995999999999999	0.4648648033106706	1.0	0.0	1.0	0.31057215406554073	2.2432728103065918	0.1692471720799561	0.34666194535995426	0.16256989544380931	0.02097349712635851	0.9362041408333452	0.9837724226159898	198.0	3.7226883139495506	146.0	0.3366358004351103
84	Feb25-FISH2-3L1-rep1-cp190-100x_Position001_0_cmle.ics	112	2	0	1.2995999999999999	0.12463763407263966	2.0	1.9603250838038973	1.0	0.2836296094149551	2.0282492367235645	0.8639679988793382	0.9059305578794589	0.8645477857201225	0.8156589141253974	0.5017463770775881	1.0011293230519438	170.0	3.1905735425610295	111.0	0.2559354373171044
85	Feb25-FISH2-3L1-rep1-cp190-100x_Position001_0_cmle.ics	113	1	0	0.6497999999999999	0.3779090597980373	1.0	0.5556144027286182	1.0	0.3674532431344765	1.840120104414151	0.5543864264106274	0.6509820684817397	0.5489061335437766	0.4267120434916042	0.7578130149991379	1.0179910286865264	100.0	1.836881365249305	57.0	0.13142630564932387
86	Feb25-FISH2-3L1-rep1-cp190-100x_Position001_0_cmle.ics	114	1	0	1.083	0.3158441792264952	1.0	1.5162	1.0	0.27634221897242356	2.3499541596736115	0.9651339965940665	0.9969077709061576	0.9648314959218428	0.8758962982880703	0.250748004647714	0.9972910148065272	148.0	2.792545006904694	89.0	0.2052094947857864
87	Feb25-FISH2-3L1-rep1-cp190-100x_Position001_0_cmle.ics	115	1	0	1.083	0.2012618652759793	1.0	1.021380433748922	1.0	0.3545338985555763	2.385552748549264	0.7655367759787608	0.8503299928953371	0.7614048536065513	0.6587938899899038	0.5882948150233579	1.0183237567271846	154.0	2.8798207449560405	107.0	0.2467125386750466
88	Feb25-FISH2-3L1-rep1-cp190-100x_Position001_0_cmle.ics	117	1	0	1.2995999999999999	2.3689278246757404	1.0	1.6737940359789287	1.0	0.265435257696904	2.5127500040611532	0.9606944227870472	0.9897551847809137	0.9596132855138001	0.8872290659597692	0.35327835127104273	0.9910575629475739	150.0	2.8840509164962627	89.0	0.2052094947857864
89	Feb25-FISH2-3L1-rep1-cp190-100x_Position001_0_cmle.ics	119	1	0	1.2995999999999999	0.7332523269010616	1.0	0.6736388337817686	1.0	0.2631477098364001	3.397109956082215	0.6774074981622151	0.7780721636853712	0.6721238666993384	0.5540232173486891	0.6815826393214867	0.9845761873838059	122.0	2.398746642788581	65.0	0.14987210293343953
90	Feb25-FISH2-3L1-rep1-cp190-100x_Position001_0_cmle.ics	120	1	0	1.2995999999999999	3.087381762540037	1.0	1.5162	1.0	0.11274758790959462	2.13130252874364	0.9539467028186398	0.9960138402703305	0.9538050626251998	0.8601151332429534	0.342133330310339	0.6504075806247147	192.0	3.635412575898204	84.0	0.1936808714832141
91	Feb25-FISH2-3L1-rep1-cp190-100x_Position001_0_cmle.ics	123	1	0	1.5162	0.15384440927422094	1.0	2.020534454173782	1.0	0.31530322262928967	2.323240346673448	0.9426174389189536	0.9750979324772914	0.9352364789138301	0.8764983402179598	0.47369504119043926	0.9982566374264188	234.0	4.41017948414057	189.0	0.43578196083723186
92	Feb25-FISH2-3L1-rep1-cp190-100x_Position001_0_cmle.ics	124	1	0	1.7328	NA	0.0	0.0	1.0	0.10417084764966013	3.0482690961710492	0.05998861047835991	0.1649259681093394	0.05998861047835991	0.029982915717539863	0.9673363194825603	0.9181432401063656	154.0	3.137278482200658	58.0	0.13373203030983835
93	Feb25-FISH2-3L1-rep1-cp190-100x_Position001_0_cmle.ics	125	1	0	1.083	0.6206928578522477	1.0	0.3720027687491155	1.0	0.17023505191639693	2.6982047917844327	0.41760398669534454	0.5832304925778358	0.41760398669534454	0.32647532409529517	0.8232691308802031	0.7999702335017483	120.0	2.1902144889949127	51.0	0.11759195768623716
94	Feb25-FISH2-3L1-rep1-cp190-100x_Position001_0_cmle.ics	126	1	0	1.2995999999999999	5.374640941797777	1.0	0.0	1.0	0.19855378558553366	2.9427263988814993	0.0819335358978769	0.24292457337231746	0.0819335358978769	0.028507137533681132	0.953638632937484	0.8795409659837011	114.0	2.196559746305246	51.0	0.11759195768623716
95	Feb25-FISH2-3L1-rep1-cp190-100x_Position001_0_cmle.ics	127	1	0	1.083	0.5514081666885161	1.0	1.2944547249242173	1.0	0.3045614175595653	1.9111809915259186	0.8457725947521866	0.9022289099971786	0.8435624941220727	0.768047587698674	0.5158847409606899	0.9910001742401503	162.0	3.0117918949181153	107.0	0.2467125386750466
96	Feb25-FISH2-3L1-rep1-cp190-100x_Position001_0_cmle.ics	128	1	0	1.083	0.3291628735713465	1.0	0.815064591942846	1.0	0.28380753372595546	2.185312189381144	0.6887714381994573	0.7939139456928507	0.6840803078942235	0.5599560151109377	0.6799970090729218	0.9838174732357733	172.0	3.2118637056313384	113.0	0.2605468866381333
97	Feb25-FISH2-3L1-rep1-cp190-100x_Position001_0_cmle.ics	129	1	0	1.5162	0.5054281457693542	2.0	2.166	1.0	0.29287726773499584	2.4058247089322866	0.979397626301402	0.9996968081724869	0.9792166892430474	0.903624120376936	0.19197172340053067	0.9939301396554083	254.0	4.810323105567021	206.0	0.47497928006597756
98	Feb25-FISH2-3L1-rep1-cp190-100x_Position001_0_cmle.ics	130	1	0	1.5162	0.2807310739496945	1.0	0.41270001764292574	1.0	0.3001216933189012	2.3401280742018065	0.4351903708696024	0.579266614141836	0.4301024234197462	0.2770392132666331	0.8182205083036288	0.9925775295543957	256.0	4.8784237663181695	211.0	0.48650790336854977
99	Feb25-FISH2-3L1-rep1-cp190-100x_Position001_0_cmle.ics	131	1	0	1.5162	4.999930649681532	1.0	1.3713556104512643	1.0	0.2743532130399526	2.5608533463476024	0.8836138747914501	0.9427721630663604	0.8799451437356417	0.784130117661446	0.5218859680796507	0.9937422176381849	176.0	3.348065027133635	115.0	0.2651583359591622
100	Feb25-FISH2-3L1-rep1-cp190-100x_Position001_0_cmle.ics	132	1	0	1.5162	0.36458662114958085	1.0	1.1736910802652913	1.0	0.28338322808811234	2.77174524031609	0.7843701241435452	0.8722237297333967	0.7834339597042264	0.6671901499219863	0.5706867399534452	0.9948745809851005	206.0	3.9482804592733043	148.0	0.3412472497561391
101	Feb25-FISH2-3L1-rep1-cp190-100x_Position001_0_cmle.ics	133	1	0	1.083	0.4277504943180059	1.0	0.23070632344123612	1.0	0.32972984119309784	2.2039472613954	0.3985757309574602	0.5515277952064249	0.3985757309574602	0.26183492282595056	0.8257666194641413	1.0039340597384807	112.0	2.105053836713678	64.0	0.14756637827292504
102	Feb25-FISH2-3L1-rep1-cp190-100x_Position001_0_cmle.ics	136	1	0	1.2995999999999999	1.67763486924278	1.0	0.9512265400461282	1.0	0.28845733034735277	2.279275576757871	0.704922942433465	0.8111442077316584	0.7209172440587969	0.5981674545101341	0.5322499479415381	1.0018156556590572	182.0	3.4119355163445615	124.0	0.28590985790379225
103	Feb25-FISH2-3L1-rep1-cp190-100x_Position001_0_cmle.ics	137	1	0	1.2995999999999999	4.370385351313549	1.0	0.0	1.0	0.14460191875357953	1.9415628119325712	0.10735027907678382	0.13001583949313622	0.07772665560416353	0.03884447126263388	0.9599332233890283	0.9974357089951303	130.0	2.5775282904314953	53.0	0.12220340700726606
104	Feb25-FISH2-3L1-rep1-cp190-100x_Position001_0_cmle.ics	138	1	0	1.083	0.28010280480869415	1.0	0.10317500441073144	1.0	0.3488728935392294	2.3840552314741994	0.30718770405344314	0.4848309809633834	0.30718770405344314	0.1	0.884278973183165	1.0185499353466738	148.0	2.7925450069046946	100.0	0.23057246605144538
105	Feb25-FISH2-3L1-rep1-cp190-100x_Position001_0_cmle.ics	139	1	0	1.7328	0.4748056825866783	1.0	1.687878142458339	1.0	0.29193861035649477	2.020595104738041	0.8827550020021817	0.9472781835839512	0.8805456980710015	0.7840750611010618	0.48697528159235254	0.9913685130912719	260.0	4.8975988436183675	213.0	0.4911193526895787
106	Feb25-FISH2-3L1-rep1-cp190-100x_Position001_0_cmle.ics	140	1	0	1.7328	0.656875721294302	1.0	0.5556144027286182	1.0	0.29119121721641505	2.4329170032126455	0.499371277701181	0.6493993781511925	0.499371277701181	0.3561014365596963	0.7692957477507986	0.9944059872839077	288.0	5.429713615006894	248.0	0.5718197158075845
107	Feb25-FISH2-3L1-rep1-cp190-100x_Position001_0_cmle.ics	141	1	0	1.083	0.5825106794367031	1.0	0.41270001764292574	1.0	0.3161256321025793	1.9466163756397399	0.5037450138225925	0.6633074737657716	0.5037450138225925	0.348228890653249	0.7863512434873654	0.9954818507484243	158.0	2.922401071096658	105.0	0.24210108935401767
108	Feb25-FISH2-3L1-rep1-cp190-100x_Position002_1_cmle.ics	2	1	0	1.5162	0.189441163584105	1.0	0.46141264688247224	1.0	0.29314829369177076	2.8445839971858065	0.5284812538542021	0.666175869404045	0.5262640050442411	0.33068880220061947	0.7465886148965944	0.9852630756090018	200.0	3.8141942235411186	144.0	0.33202435111408135
109	Feb25-FISH2-3L1-rep1-cp190-100x_Position002_1_cmle.ics	3	1	0	1.5162	0.23197762091716898	1.0	0.9077480443748005	1.0	0.3013478505176401	2.5966654892936116	0.6995373186350557	0.7904231108316646	0.6974050204686956	0.5624380642559851	0.6677592645146753	1.0026163465433193	200.0	3.8375994723815383	146.0	0.3366358004351103
110	Feb25-FISH2-3L1-rep1-cp190-100x_Position002_1_cmle.ics	4	1	0	1.2995999999999999	0.7517323740593647	1.0	0.0	1.0	0.2615972668257219	2.3685652322038404	0.1652555582902617	0.335663302978095	0.16199852325867586	0.029042579374846174	0.9355574475105246	0.973459313295765	186.0	3.548136837846858	122.0	0.2812984085827634
111	Feb25-FISH2-3L1-rep1-cp190-100x_Position002_1_cmle.ics	5	1	0	0.8664	0.5233322120416591	1.0	1.4930362603455627	1.0	0.3033506929168382	1.8590683205821705	0.9261124993354245	0.9674889680472114	0.9260460417885055	0.8667393269179648	0.39160558084535163	1.012009236520038	128.0	2.3924013854782475	75.0	0.17292934953858405
112	Feb25-FISH2-3L1-rep1-cp190-100x_Position002_1_cmle.ics	7	1	0	1.083	0.3484486160233195	1.0	1.553327301115416	1.0	0.30300855069345994	2.0146186283263186	0.9294798991534367	0.9746554543330997	0.9231246324980467	0.832753385045389	0.5166879904210595	0.9982923533269549	180.0	3.367240104433833	125.0	0.28821558256430674
113	Feb25-FISH2-3L1-rep1-cp190-100x_Position002_1_cmle.ics	8	1	0	1.5162	5.108629144470197	1.0	0.0	1.0	0.16199933568863356	4.780253407828671	0.08707225922291584	0.25844520533645116	0.08707225922291584	0.03023675804330125	0.9351463864817957	0.7820698362035791	122.0	2.3051256474269013	51.0	0.11759195768623716
114	Feb25-FISH2-3L1-rep1-cp190-100x_Position002_1_cmle.ics	9	1	0	0.6497999999999999	1.4328478378556642	1.0	0.928575039696583	1.0	0.2664712578660205	1.613175385552401	0.5541738422310332	0.6335205655012215	0.5521847090392086	0.46882467593148835	0.7588189187661106	0.9858475300627498	110.0	1.9433321806008492	56.0	0.12912058098880944
115	Feb25-FISH2-3L1-rep1-cp190-100x_Position002_1_cmle.ics	9	2	0	1.7328	3.5858484902990373	2.0	0.0	1.0	0.08686925521419206	4.151645337451284	0.05552885578116865	0.155067283431455	0.03904842004085066	0.019520872548626965	0.9747996134692266	0.5952796713077149	156.0	3.0181371522284484	54.0	0.12450913166778053
116	Feb25-FISH2-3L1-rep1-cp190-100x_Position002_1_cmle.ics	9	3	0	1.083	0.3443429608540607	3.0	0.0	1.0	0.17730328909148743	1.7387434420211043	0.05552885578116865	0.13081721334454724	0.05552885578116865	0.019520872548626965	0.9804957515111659	0.9059601386325185	126.0	2.4179217200887786	56.0	0.12912058098880944
117	Feb25-FISH2-3L1-rep1-cp190-100x_Position002_1_cmle.ics	10	1	0	1.2995999999999999	0.7012869540066469	1.0	1.1160083062473465	1.0	0.2742730925682213	1.8373636465125927	0.7092491493937017	0.8137466920866175	0.7047938829516953	0.5762639176263511	0.6342651703756585	0.9731303337637833	252.0	4.672006698294612	197.0	0.4542277581213474
118	Feb25-FISH2-3L1-rep1-cp190-100x_Position002_1_cmle.ics	11	1	0	1.2995999999999999	0.21101094380503344	1.0	0.20635000882146287	1.0	0.2786623371401123	2.2246451364373274	0.33832206183661206	0.4838899758137815	0.33724369540769955	0.17109438787299924	0.8481898643131802	0.9911866076731519	190.0	3.567311915147056	130.0	0.29974420586687905
119	Feb25-FISH2-3L1-rep1-cp190-100x_Position002_1_cmle.ics	12	1	0	1.2995999999999999	0.23819301098303755	1.0	1.8317015899721938	1.0	0.27915298410555317	2.488385207527493	0.9601266385068287	0.985963155301776	0.9556522933038274	0.8897243512603278	0.45376824925187564	0.9841974504923559	184.0	3.48003617709571	124.0	0.28590985790379225
120	Feb25-FISH2-3L1-rep1-cp190-100x_Position002_1_cmle.ics	14	1	0	1.2995999999999999	0.26229106352723425	1.0	0.0	1.0	0.2615972668257219	2.208050751026065	0.13786447470657998	0.2977671451355662	0.13786447470657998	0.027918864760970025	0.9535588832865906	0.9703802833759908	186.0	3.5247315890064383	122.0	0.2812984085827634
121	Feb25-FISH2-3L1-rep1-cp190-100x_Position002_1_cmle.ics	15	1	0	1.7328	0.41698846522277444	1.0	1.1554092027302227	1.0	0.2792292942081498	2.62045661661441	0.7263068947404481	0.8281795966839473	0.7248041656199329	0.6117569141526024	0.6937308021895786	0.9885544083945554	268.0	5.123190988942124	218.0	0.5026479759921509
122	Feb25-FISH2-3L1-rep1-cp190-100x_Position002_1_cmle.ics	16	1	0	1.083	0.39243357423295144	1.0	1.1190041972733815	1.0	0.3259864377019056	2.2306963152254204	0.7727777409518759	0.8554454461089752	0.7703914225109373	0.6804197600424234	0.5681403295809835	1.0052374455797113	170.0	3.16716829372061	119.0	0.27438123460122005
123	Feb25-FISH2-3L1-rep1-cp190-100x_Position002_1_cmle.ics	17	1	0	1.083	2.0060920515492993	1.0	1.1672919242844824	1.0	0.29154931823087094	2.3122036441982656	0.7963841403383156	0.8672096422924311	0.7957277961753035	0.7094533448690792	0.5294484102408207	1.0052019836882435	132.0	2.5286027069805446	77.0	0.17754079885961296
124	Feb25-FISH2-3L1-rep1-cp190-100x_Position002_1_cmle.ics	18	1	0	1.7328	0.20685179023998848	1.0	0.8815276241084421	1.0	0.26698692819120995	2.481329849543864	0.6483009244501116	0.7728381681011582	0.6465412814791202	0.4975071724577622	0.7123468104831248	0.9606072468401836	286.0	5.431828700777006	235.0	0.5418452952208966
125	Feb25-FISH2-3L1-rep1-cp190-100x_Position002_1_cmle.ics	19	1	0	1.2995999999999999	3.2425905094209826	1.0	0.32626801153583	1.0	0.2974533358211097	2.5382947255460278	0.37247167366744516	0.4885580596977974	0.3698886752436518	0.20767554899031995	0.8687513933875048	0.994265146809658	184.0	3.4800361770957093	128.0	0.2951327565458501
126	Feb25-FISH2-3L1-rep1-cp190-100x_Position002_1_cmle.ics	19	2	0	1.083	0.35682876658593204	1.0	0.1459114905355603	1.0	0.3390911928090904	2.045637773038284	0.26063114287364764	0.3980891588337721	0.26376292530760787	0.12495976959323964	0.9006510571196535	0.9985416916813371	164.0	3.079892555669264	115.0	0.2651583359591622
127	Feb25-FISH2-3L1-rep1-cp190-100x_Position002_1_cmle.ics	21	1	0	1.5162	3.5481328577365403	1.0	2.324680235742603	1.0	0.2970013840907908	2.419806042688001	0.9496588084541399	0.9784574591264878	0.9462430333626666	0.8884836274373582	0.4004934917393814	0.98469132032089	252.0	4.7890329424967115	205.0	0.472673555405463
128	Feb25-FISH2-3L1-rep1-cp190-100x_Position002_1_cmle.ics	21	2	0	0.8664	5.956083793144906	1.0	0.41270001764292574	1.0	0.27689958019308064	2.100501774454261	0.38244330199311444	0.4807249934386241	0.38244330199311444	0.2727583252281043	0.857105566635443	1.010605065097708	106.0	1.9709676009814918	54.0	0.12450913166778053
129	Feb25-FISH2-3L1-rep1-cp190-100x_Position002_1_cmle.ics	22	1	0	1.2995999999999999	0.27954131586144787	1.0	0.72222503087512	1.0	0.31394781957243983	1.9377709515970414	0.5701902972236191	0.7058046387705229	0.5693962893364741	0.41630274638505854	0.7546984225798561	0.9982976311792072	264.0	4.893368672078147	226.0	0.5210937732762666
130	Feb25-FISH2-3L1-rep1-cp190-100x_Position002_1_cmle.ics	23	1	0	1.2995999999999999	4.575241475287311	1.0	0.10317500441073144	1.0	0.2374544214940943	2.3150136822302203	0.2805694481318571	0.4259559567460517	0.2805694481318571	0.06373642932485667	0.8955256303289798	0.9135778886841952	166.0	3.1245879675799917	98.0	0.2259610167304165
131	Feb25-FISH2-3L1-rep1-cp190-100x_Position002_1_cmle.ics	24	1	0	1.2995999999999999	0.29157454802406335	1.0	0.7252201245704302	1.0	0.28150518806062647	2.424992766869293	0.608160411696446	0.7261339310812077	0.5955327475980771	0.4687155388019576	0.7016387942972434	0.9851383974905444	198.0	3.7226883139495506	139.0	0.32049572781150915
132	Feb25-FISH2-3L1-rep1-cp190-100x_Position002_1_cmle.ics	25	1	0	1.5162	0.09265043507740262	1.0	1.9091760314026058	1.0	0.26962149742260655	2.3726663631216183	0.9171663950634779	0.959407668871698	0.9154723641071555	0.8643970087149198	0.4059862928766961	0.9858131853591493	216.0	4.078136523465268	155.0	0.35738732237974036
133	Feb25-FISH2-3L1-rep1-cp190-100x_Position002_1_cmle.ics	26	1	0	1.083	3.497464246986211	1.0	0.0	1.0	0.29740095743975503	2.0861162591718534	0.242540144337783	0.4519177111614113	0.242540144337783	0.02723419463655345	0.8774357659646623	0.982749074970989	154.0	2.8564154961156203	98.0	0.2259610167304165
134	Feb25-FISH2-3L1-rep1-cp190-100x_Position002_1_cmle.ics	27	1	0	0.8664	0.23194808806713574	1.0	0.744005537498231	1.0	0.3563759316843456	2.1209275291701344	0.6532870761185118	0.7634447898865532	0.6487265539747575	0.5348936564475283	0.7306047533160559	0.9992665721656893	144.0	2.6563436854023976	97.0	0.22365529206990203
135	Feb25-FISH2-3L1-rep1-cp190-100x_Position002_1_cmle.ics	28	1	0	0.8664	0.34490611978397046	1.0	0.10317500441073144	1.0	0.3503980382358139	2.2194493968567803	0.28786521885144967	0.42748796596887945	0.3037240195529684	0.13027538340982872	0.8816012293790675	1.016045728100266	98.0	1.862401699859836	54.0	0.12450913166778053
136	Feb25-FISH2-3L1-rep1-cp190-100x_Position002_1_cmle.ics	29	1	0	1.2995999999999999	0.15695399858495285	1.0	0.815064591942846	1.0	0.2865002467954959	2.465491981497908	0.6685858355019204	0.7781775022300201	0.6634254583520705	0.5381646750068191	0.6283893423946436	0.9899336989037901	194.0	3.6801079878089324	136.0	0.31357855382996574
137	Feb25-FISH2-3L1-rep1-cp190-100x_Position002_1_cmle.ics	30	1	0	1.083	0.5789657229902512	1.0	1.1610237410715747	1.0	0.2898016182361211	2.6479131291823705	0.8709318404101042	0.9271609726484773	0.8681494721931806	0.7932531786449024	0.5132757455304267	0.9829121734823265	112.0	2.128459085554098	60.0	0.13834347963086724
138	Feb25-FISH2-3L1-rep1-cp190-100x_Position002_1_cmle.ics	31	1	0	1.5162	NA	0.0	0.10317500441073144	1.0	0.2658212984027631	2.887773530530798	0.2857099861554205	0.408426382953109	0.27052609402275324	0.09838304339974718	0.879206001102449	0.9832180007420809	194.0	3.7503237343301925	131.0	0.3020499305273935
139	Feb25-FISH2-3L1-rep1-cp190-100x_Position002_1_cmle.ics	32	1	0	1.2995999999999999	5.0209277477139125	1.0	0.5595020986366908	1.0	0.2972339349377643	2.3576510377545348	0.5555062543636993	0.7008149922024365	0.5555062543636993	0.39746367118425086	0.7360557858899629	0.9910331626820609	200.0	3.767383725860279	145.0	0.33433007577459584
140	Feb25-FISH2-3L1-rep1-cp190-100x_Position002_1_cmle.ics	34	1	0	0.6497999999999999	1.3367349295493982	1.0	1.0987399361686254	1.0	0.3195793308095086	2.183059006386609	0.7517596267062056	0.8070777550041429	0.7488814268893638	0.6730670271684619	0.6143880796470597	0.9965979719783923	96.0	1.794301039108687	50.0	0.11528623302572269
141	Feb25-FISH2-3L1-rep1-cp190-100x_Position002_1_cmle.ics	35	1	0	1.7328	3.474293056381241	1.0	0.1459114905355603	1.0	0.1954558242319321	3.546687417457408	0.32058113473162964	0.5034700140158929	0.32058113473162964	0.13559604591285448	0.8630716502643146	0.7442727651877038	156.0	2.971326654547607	81.0	0.18676369750167077
142	Feb25-FISH2-3L1-rep1-cp190-100x_Position002_1_cmle.ics	36	1	0	1.083	0.3655643113638239	1.0	0.9755754663213545	1.0	0.3357969298917996	2.1686604476596245	0.7134711751825891	0.803810489500213	0.7081294361416038	0.5885060765036959	0.6439156375529967	1.0019784519837682	184.0	3.4332256794148703	136.0	0.31357855382996574
143	Feb25-FISH2-3L1-rep1-cp190-100x_Position002_1_cmle.ics	37	1	0	1.083	0.32627245753709294	1.0	1.7558828029119742	1.0	0.24784233883680118	1.4127761251165036	0.9587280895737796	0.9849682255173537	0.9564934006843735	0.9137316976652157	0.35396168316202764	0.987298445154079	150.0	2.7436194234537434	86.0	0.19829232080424306
144	Feb25-FISH2-3L1-rep1-cp190-100x_Position002_1_cmle.ics	38	1	0	1.2995999999999999	0.5733587316749215	1.0	0.20635000882146287	1.0	0.25723049236076545	3.076510881965362	0.38919999581314046	0.5204580424338214	0.3857144352449836	0.21072987428954226	0.8244214509959159	0.9515590505497806	140.0	2.6839791057830387	79.0	0.18215224818064185
145	Feb25-FISH2-3L1-rep1-cp190-100x_Position002_1_cmle.ics	39	1	0	1.083	0.3341553775307073	1.0	1.1368333649278028	1.0	0.35725971645952237	1.9840627011619967	0.7961207029681564	0.8729692374216265	0.7944219662105816	0.671140006794947	0.5891786171677651	1.0092292922460833	174.0	3.2331538687016472	129.0	0.29743848120636457
146	Feb25-FISH2-3L1-rep1-cp190-100x_Position002_1_cmle.ics	41	1	0	1.5162	2.7799793565287945	2.0	0.8972608143895275	1.0	0.3148472534127238	2.417048405986722	0.6753851182045975	0.7867066129207975	0.6705436322039438	0.5036736027889749	0.690532712510559	0.996174751858052	206.0	3.9248752104328846	156.0	0.35969304704025484
147	Feb25-FISH2-3L1-rep1-cp190-100x_Position002_1_cmle.ics	42	1	0	1.083	0.3376710313628864	1.0	0.5556144027286182	1.0	0.30998039757996954	2.1534230905330305	0.5452759186322927	0.6604942061911737	0.539258427557653	0.4236629503249971	0.7692829714800707	1.0001522025399323	168.0	3.1224728818098813	114.0	0.26285261129864773
148	Feb25-FISH2-3L1-rep1-cp190-100x_Position002_1_cmle.ics	43	1	0	1.083	0.023992777418509813	1.0	0.0	1.0	0.25446882713043023	1.7981254336583614	0.2637978027702583	0.5060419166689922	0.2637978027702583	0.0293258541939925	0.8880982273014869	0.9723584190129598	172.0	3.1416479591100783	107.0	0.2467125386750466
149	Feb25-FISH2-3L1-rep1-cp190-100x_Position002_1_cmle.ics	45	1	0	1.2995999999999999	0.2521041339216373	1.0	1.055542675492109	1.0	0.27634221897242356	2.6656014020287886	0.7536997530698292	0.8320034939779275	0.7514404259965396	0.6537812232282341	0.6412547002286699	0.9936673774013872	148.0	2.839355504585534	89.0	0.2052094947857864
150	Feb25-FISH2-3L1-rep1-cp190-100x_Position002_1_cmle.ics	46	1	0	0.8664	NA	0.0	0.3634229110571259	1.0	0.24351385976785178	1.9295170649852667	0.5158616176123039	0.6411093133601178	0.5158616176123039	0.36970749177377427	0.7628674997551617	0.9603453466133548	112.0	2.081648587873258	55.0	0.12681485632829495
151	Feb25-FISH2-3L1-rep1-cp190-100x_Position002_1_cmle.ics	47	1	0	1.083	0.9770476219723732	1.0	0.9378659497950863	1.0	0.323812912684108	1.9839659991120828	0.7269877816366609	0.8203571670423434	0.7222765045613289	0.6146185026458609	0.662944921784636	1.0097151111393292	134.0	2.479677123529594	83.0	0.1913751468226997
152	Feb25-FISH2-3L1-rep1-cp190-100x_Position002_1_cmle.ics	48	1	0	1.9493999999999998	4.154522112131476	1.0	0.0	1.0	0.06856370264178765	1.3596011200165083	0.0803554224903289	0.16931850183047029	0.056144303309668145	0.028064740843943146	0.959535859407273	0.6665365784074199	246.0	4.912404444009138	95.0	0.21904384274887315
153	Feb25-FISH2-3L1-rep1-cp190-100x_Position002_1_cmle.ics	49	1	0	1.5162	0.39776147686071084	1.0	1.5627088357751586	1.0	0.28664112539476083	2.3174877045926014	0.8367346938775511	0.8960371819960861	0.8360208075402372	0.747683613562842	0.48136695947703567	0.992392226004336	250.0	4.650716535224304	199.0	0.4588392074423764
154	Feb25-FISH2-3L1-rep1-cp190-100x_Position002_1_cmle.ics	50	1	0	1.083	0.08143871278518393	1.0	0.41270001764292574	1.0	0.2888539991204763	2.1917982092481534	0.4881679841562706	0.6163693146232883	0.4881679841562706	0.33627723140985494	0.783648937202091	0.9898284854278218	176.0	3.2544440317719556	118.0	0.27207550994070556
155	Feb25-FISH2-3L1-rep1-cp190-100x_Position002_1_cmle.ics	51	1	0	1.2995999999999999	0.3919801325159175	1.0	1.5771448436399123	1.0	0.2659493000774543	2.372215060642693	0.9052718220829971	0.9543819973309253	0.9031701255424055	0.8265101448812102	0.4791504163443907	0.9835665139387221	188.0	3.5226165032363275	125.0	0.28821558256430674
156	Feb25-FISH2-3L1-rep1-cp190-100x_Position002_1_cmle.ics	52	1	0	0.8664	3.0864760468530372	1.0	0.8254000352858515	1.0	0.3650212572915645	2.3922805979552244	0.6690299484851131	0.7516283943071684	0.6655636077883524	0.5615602898803806	0.6741869968651598	1.0027501551359397	106.0	1.9943728498219118	62.0	0.14295492895189613
157	Feb25-FISH2-3L1-rep1-cp190-100x_Position002_1_cmle.ics	52	2	0	0.8664	0.23586838431206486	1.0	0.3095250132321943	1.0	0.3058151952710448	2.355377852137676	0.3818213568497337	0.500999738059897	0.3818213568497337	0.253457609359993	0.8297606917528624	1.0209294106949607	100.0	1.860286614089725	52.0	0.1198976823467516
158	Feb25-FISH2-3L1-rep1-cp190-100x_Position002_1_cmle.ics	53	1	0	1.083	0.47217980681027444	1.0	1.2653448004921624	1.0	0.29436002083031837	2.2270709398876667	0.8441385186264728	0.9051636192419368	0.8407529063575521	0.7727155525162274	0.5112582375940048	0.9974914693244556	146.0	2.7478495949939656	90.0	0.20751521944630086
159	Feb25-FISH2-3L1-rep1-cp190-100x_Position002_1_cmle.ics	54	1	0	1.5162	0.15033697611729985	1.0	0.0	1.0	0.2585567950361418	2.401789390100998	0.1651467714483831	0.37477149040785024	0.1651467714483831	0.02417999201529701	0.9219715138528879	0.9631281470434856	250.0	4.720932281745566	189.0	0.43578196083723186
160	Feb25-FISH2-3L1-rep1-cp190-100x_Position002_1_cmle.ics	55	1	0	1.5162	0.30653023391656475	1.0	0.5158750220536572	1.0	0.2739999386659563	2.858851731170124	0.532869076617302	0.6605010684878282	0.5314045758178041	0.37287236427215803	0.7667331483648258	0.9844831747471414	194.0	3.750323734330192	133.0	0.3066613798484224
161	Feb25-FISH2-3L1-rep1-cp190-100x_Position002_1_cmle.ics	58	1	0	1.5162	NA	0.0	0.7295574526778015	1.0	0.22437840092552944	2.05776091777179	0.6671867926527388	0.7760905789772782	0.667918821818322	0.5169378064168135	0.6444315152416226	0.9396197312531271	176.0	3.3714702759740542	104.0	0.2397953646935032
162	Feb25-FISH2-3L1-rep1-cp190-100x_Position002_1_cmle.ics	59	1	0	1.9493999999999998	0.20701975044419507	1.0	1.4199491695140265	1.0	0.26042696634453005	2.6205353274411514	0.7674340421875993	0.8513721989174813	0.7652152150282583	0.686037824652888	0.6216910134218608	0.9875845932353867	314.0	6.010753969846367	267.0	0.6156284843573592
163	Feb25-FISH2-3L1-rep1-cp190-100x_Position002_1_cmle.ics	61	1	0	1.5162	0.23681629198251541	1.0	0.9755754663213545	1.0	0.30055343504377724	2.9820268046695113	0.7227835579055091	0.8240286542725567	0.7198362612996759	0.5785706975950878	0.6397205555077795	0.9959114176265427	202.0	3.882294884292267	148.0	0.3412472497561391
164	Feb25-FISH2-3L1-rep1-cp190-100x_Position002_1_cmle.ics	62	1	0	1.2995999999999999	NA	0.0	0.0	1.0	0.2242385041262344	2.7774903974734197	0.13703703703703704	0.30859199280251914	0.09866546708651971	0.034772829509671616	0.9300193376374194	0.9439728328015217	130.0	2.5307177927506554	66.0	0.15217782759395398
165	Feb25-FISH2-3L1-rep1-cp190-100x_Position002_1_cmle.ics	63	1	0	1.7328	0.3365557619577808	1.0	0.8664	1.0	0.32696074983577506	2.893410150453486	0.6705275048381604	0.7950841798383681	0.6705275048381604	0.5428997400267449	0.63945092243275	0.9854210439149939	232.0	4.505915565272363	190.0	0.4380876854977463
166	Feb25-FISH2-3L1-rep1-cp190-100x_Position002_1_cmle.ics	63	2	0	0.8664	3.4541911708937936	2.0	0.639412489864916	1.0	0.32492328374130336	2.325257925490753	0.4840278412252797	0.571324451605937	0.4840278412252797	0.3875781788582772	0.7612857723028976	1.014188301752686	98.0	1.8389964510194161	52.0	0.1198976823467516
167	Feb25-FISH2-3L1-rep1-cp190-100x_Position002_1_cmle.ics	64	1	0	1.2995999999999999	0.18833483718045002	1.0	0.3634229110571259	1.0	0.28382355299330775	2.1517771815879487	0.4371613070707726	0.5745935684849272	0.4366664503358536	0.27256059966901386	0.8276873542221257	1.0038680623710319	182.0	3.4353407651849808	123.0	0.2836041332432778
168	Feb25-FISH2-3L1-rep1-cp190-100x_Position002_1_cmle.ics	65	1	0	2.3826	0.7291833580869028	1.0	0.6158520176412351	1.0	0.245420723431564	5.232032415760483	0.6807601423924384	0.8007004541827779	0.6761876265881053	0.4424369361075308	0.6668541581886366	0.9868029087371749	190.0	3.894985398912933	122.0	0.2812984085827634
169	Feb25-FISH2-3L1-rep1-cp190-100x_Position002_1_cmle.ics	66	1	0	0.8664	2.4875189500742727	1.0	1.482693511411244	1.0	0.25219289448827525	2.2181371694581786	0.9623443611011393	0.9868687059534831	0.9602471328433503	0.9083454569501389	0.41170554394939834	0.9864082074174502	108.0	2.0390682617326403	53.0	0.12220340700726606
170	Feb25-FISH2-3L1-rep1-cp190-100x_Position002_1_cmle.ics	68	1	0	1.7328	0.2948853764062786	1.0	0.32626801153583	1.0	0.3346813171579453	2.3850635488481897	0.40911094720957636	0.5828585840602931	0.40665242418847547	0.2097183719491001	0.8426258580543291	0.996586984522341	266.0	5.031685079350556	236.0	0.5441510198814111
171	Feb25-FISH2-3L1-rep1-cp190-100x_Position002_1_cmle.ics	69	1	0	1.5162	0.3166362037570242	1.0	2.3542566254359976	1.0	0.26908048231545906	2.7831195452439728	0.970602308178147	0.9909408154542033	0.9702322851474031	0.9397213343796054	0.33484402487741133	0.984955634754606	218.0	4.169642433056838	157.0	0.3619987717007692
172	Feb25-FISH2-3L1-rep1-cp190-100x_Position002_1_cmle.ics	70	1	0	1.083	0.07993278168594592	1.0	1.774085937320833	1.0	0.32797520839427446	2.303294144881816	0.9033438467590019	0.9439239857671794	0.8996773797752484	0.8494944172987954	0.47118810425622115	0.9988642464962545	146.0	2.7244443461535455	95.0	0.21904384274887315
173	Feb25-FISH2-3L1-rep1-cp190-100x_Position002_1_cmle.ics	71	1	0	1.5162	0.24585875069544494	1.0	1.0368959615364501	1.0	0.29417701231778276	2.2058538094853826	0.710031372508078	0.8153354665942819	0.710031372508078	0.6025557370973383	0.6362847681342876	0.9953247038989981	242.0	4.518745385262227	192.0	0.4426991348187751
174	Feb25-FISH2-3L1-rep1-cp190-100x_Position002_1_cmle.ics	72	1	0	1.2995999999999999	0.1422455014670898	1.0	1.8066794966622155	1.0	0.2839262842049886	2.5227624718581154	0.9298844494404311	0.9659051460499561	0.9306944605160927	0.8754236027308945	0.31348526151894923	0.9939052975738937	180.0	3.4374558509550925	121.0	0.27899268392224896
175	Feb25-FISH2-3L1-rep1-cp190-100x_Position002_1_cmle.ics	73	1	0	1.5162	0.6978624454146782	1.0	0.0	1.0	0.2878700880801862	2.6750500810832705	0.21213580212947422	0.4018454067735989	0.20323548023220622	0.028011252648086498	0.9104474297868849	0.9991593561217816	204.0	3.9035850473625757	147.0	0.33894152509562475
176	Feb25-FISH2-3L1-rep1-cp190-100x_Position002_1_cmle.ics	74	1	0	1.083	4.716854532784424	1.0	0.913592684735068	1.0	0.2826828280317748	1.9409886834274017	0.7376026982616968	0.8253005275447548	0.7376026982616968	0.5982184554181441	0.5891496822845449	0.9680891896935707	164.0	2.9628663114671636	105.0	0.24210108935401767
177	Feb25-FISH2-3L1-rep1-cp190-100x_Position002_1_cmle.ics	75	1	0	1.083	0.19990875445043962	1.0	0.0	1.0	0.25243768451833887	1.649808545072724	0.15886779678670937	0.3027845046827939	0.14146464251924762	0.02849603763594858	0.9440747917027967	0.9667881697664943	182.0	3.4119355163445615	116.0	0.2674640606196767
178	Feb25-FISH2-3L1-rep1-cp190-100x_Position002_1_cmle.ics	76	1	0	1.2995999999999999	0.20264701734494994	1.0	1.4651768660114113	1.0	0.2788066178289909	2.2989598663415403	0.8620388457445963	0.9230271412009465	0.8579811647370845	0.7918234948465069	0.5041323569001013	0.9832146210013093	172.0	3.258674203312178	112.0	0.25824116197761887
179	Feb25-FISH2-3L1-rep1-cp190-100x_Position002_1_cmle.ics	77	1	0	0.8664	0.8617213940969971	1.0	0.913592684735068	1.0	0.26179938779914946	2.1659216638998893	0.7928015564202334	0.8619705926369351	0.7913985333732415	0.7006697096677641	0.55919166875989	0.9969277414070885	108.0	1.9922577640518007	54.0	0.12450913166778053
180	Feb25-FISH2-3L1-rep1-cp190-100x_Position002_1_cmle.ics	78	1	0	1.5162	0.2661372964612541	1.0	1.8008849621272118	1.0	0.32031780354063294	2.8004616676576433	0.9279889692800379	0.9650026687225715	0.9276257264855889	0.8649589313248724	0.43536626020335	0.9977308264653206	186.0	3.571542086687278	135.0	0.31127282916945126
181	Feb25-FISH2-3L1-rep1-cp190-100x_Position002_1_cmle.ics	79	1	0	1.7328	0.6430190146101982	1.0	0.6736388337817686	1.0	0.2665273002407674	3.412461861310682	0.6457852442020975	0.7859716247873577	0.6347135271981625	0.4453487905881814	0.7218087735513786	0.9792451925757973	236.0	4.5719011402533996	176.0	0.4058075402505439
182	Feb25-FISH2-3L1-rep1-cp190-100x_Position002_1_cmle.ics	80	1	0	1.2995999999999999	0.2762784172168303	1.0	0.0	1.0	0.2742150448010988	2.2985248642084253	0.2456756921948536	0.4523141922865351	0.23907462869017787	0.029578723794389097	0.9179567171360711	0.9868222418812818	192.0	3.6354125758982043	131.0	0.3020499305273935
183	Feb25-FISH2-3L1-rep1-cp190-100x_Position002_1_cmle.ics	81	1	0	1.5162	2.311187617400603	2.0	1.2381000529287771	1.0	0.28094653601963293	2.3003559080878997	0.7628669128710163	0.8449924770893175	0.7623690329640268	0.6664259335248256	0.5981360238401449	0.9907958429944504	238.0	4.522975556802448	183.0	0.42194761287414506
184	Feb25-FISH2-3L1-rep1-cp190-100x_Position002_1_cmle.ics	82	1	0	1.083	5.32722460420862	1.0	0.0	1.0	0.14422593266927286	1.309063545504589	0.08598898534490805	0.2315084476803883	0.08598898534490805	0.030196956968169514	0.9360368808674424	0.8955287280168621	164.0	3.056487306828844	75.0	0.17292934953858405
185	Feb25-FISH2-3L1-rep1-cp190-100x_Position002_1_cmle.ics	83	1	0	1.083	0.2721564462333972	1.0	1.7222161654900674	1.0	0.2960972019959404	2.243529262264344	0.9333871104695594	0.9705994735501401	0.9330368514901928	0.8848390931476607	0.40036432612821954	0.995558319410998	150.0	2.8372404188154228	94.0	0.2167381180883587
186	Feb25-FISH2-3L1-rep1-cp190-100x_Position002_1_cmle.ics	84	1	0	0.8664	0.19472798231267732	1.0	2.2191718101903986	1.0	0.28877185231211383	1.3574199420670099	0.9781005570467861	0.9924777036972898	0.973655727768638	0.9350917828383409	0.35059474853193584	0.958898496192397	178.0	3.228923697161425	120.0	0.2766869592617345
187	Feb25-FISH2-3L1-rep1-cp190-100x_Position002_1_cmle.ics	85	1	0	0.8664	2.253877837207189	1.0	0.8754689432133618	1.0	0.33754049705226374	2.3489144755730975	0.7538285198895132	0.8133185516450891	0.7536594073545162	0.678874086322554	0.5990401392075215	1.0109547517594317	98.0	1.862401699859836	53.0	0.12220340700726606
188	Feb25-FISH2-3L1-rep1-cp190-100x_Position002_1_cmle.ics	86	1	0	0.8664	3.1789516179442177	1.0	0.0	1.0	0.2615459604580993	2.461812246819357	0.20396025869991158	0.36531825984429456	0.19789156104242886	0.03759991677214641	0.9038855294495416	0.9913651638878228	112.0	2.081648587873258	57.0	0.13142630564932387
189	Feb25-FISH2-3L1-rep1-cp190-100x_Position002_1_cmle.ics	87	1	0	1.2995999999999999	0.31026799249547415	2.0	1.28727211500829	1.0	0.28580536638452714	1.8866332771460803	0.7855608012877289	0.8837366471299513	0.7820449626851302	0.6483294953057971	0.5939050938871262	0.9877790659205282	274.0	5.046629985110531	228.0	0.5257052225972955
190	Feb25-FISH2-3L1-rep1-cp190-100x_Position002_1_cmle.ics	88	1	0	0.8664	2.9332040867687916	1.0	1.1966345215853855	1.0	0.3195793308095086	2.4838192254388103	0.8037757835055133	0.8762000417405823	0.8021235521235521	0.7229468851090473	0.5931928502380457	1.0180337123448406	96.0	1.817706287949107	50.0	0.11528623302572269
191	Feb25-FISH2-3L1-rep1-cp190-100x_Position002_1_cmle.ics	89	1	0	1.5162	6.167806423948405	1.0	0.3095250132321943	1.0	0.2865002467954959	2.666246273415569	0.43890744887844635	0.5760233488747751	0.42831968868166964	0.24096332464481074	0.7979557371789653	0.9757245770240792	194.0	3.7269184854897723	136.0	0.31357855382996574
192	Feb25-FISH2-3L1-rep1-cp190-100x_Position002_1_cmle.ics	90	1	0	1.2995999999999999	0.5057531737274121	1.0	2.018196472182868	1.0	0.27143360527015814	2.6778582107477265	0.8766987705389702	0.915818582979577	0.8753867754844352	0.8133086936935455	0.502670641208873	0.9902316640648972	150.0	2.860645667655842	90.0	0.20751521944630086
193	Feb25-FISH2-3L1-rep1-cp190-100x_Position002_1_cmle.ics	90	2	0	1.083	4.15162932464646	1.0	0.0	1.0	0.10657482248374206	1.3970673742880868	0.05843145894507706	0.13750464459402137	0.05843145894507706	0.01959278830187066	0.9793835581644085	0.9070766175574148	244.0	4.516630299492115	117.0	0.26976978528019113
194	Feb25-FISH2-3L1-rep1-cp190-100x_Position002_1_cmle.ics	91	1	0	1.2995999999999999	0.6015140537898688	1.0	0.5963412819178956	1.0	0.29907699693135376	2.529712043324826	0.5876083582703834	0.7026031707923551	0.589966302828676	0.449775780908366	0.7403771740370579	0.993659141946262	172.0	3.235268954471758	116.0	0.2674640606196767
195	Feb25-FISH2-3L1-rep1-cp190-100x_Position002_1_cmle.ics	92	1	0	1.083	4.575634490549472	1.0	1.2269033092775323	1.0	0.31604798647714794	2.329365002598047	0.8110298113500505	0.8742333669746137	0.8093315736355873	0.727549297414797	0.5041814873205199	0.9910620096274498	156.0	2.9479214057071887	103.0	0.23748964003298878
196	Feb25-FISH2-3L1-rep1-cp190-100x_Position002_1_cmle.ics	94	1	0	1.083	0.21404410993579745	1.0	0.1459114905355603	1.0	0.31604798647714794	2.190815950900457	0.33246610054742054	0.4814882875215196	0.32765924521732404	0.15398862603245836	0.8526506541225237	1.0025750142032275	156.0	2.924516156866769	103.0	0.23748964003298878
197	Feb25-FISH2-3L1-rep1-cp190-100x_Position002_1_cmle.ics	95	1	0	1.2995999999999999	0.5368168207726896	1.0	0.8533468100660392	1.0	0.2876507629637746	2.2973957672251664	0.6917835025439142	0.7947487165319889	0.6864731296667204	0.5581263285524629	0.6549485058130718	0.9928205486614752	188.0	3.5460217520767467	130.0	0.29974420586687905
198	Feb25-FISH2-3L1-rep1-cp190-100x_Position002_1_cmle.ics	96	1	0	1.2995999999999999	0.2659347103990442	1.0	0.3095250132321943	1.0	0.2825870437667758	2.4186260568971507	0.4682794532436537	0.6004827511390757	0.43867433282707746	0.2819646344109351	0.8133391753647343	0.9869450964660217	148.0	2.792545006904694	90.0	0.20751521944630086
199	Feb25-FISH2-3L1-rep1-cp190-100x_Position002_1_cmle.ics	97	1	0	1.2995999999999999	0.2912146313574388	1.0	1.7307810795238614	1.0	0.27308137672307414	2.6986219680274486	0.9211466182987715	0.9562725555825651	0.9187999027655716	0.8687849436227304	0.40820068364892204	0.9869202707417474	168.0	3.1926886283311404	107.0	0.2467125386750466
200	Feb25-FISH2-3L1-rep1-cp190-100x_Position002_1_cmle.ics	98	1	0	1.5162	0.24809671596382213	1.0	1.074245800390238	1.0	0.2555440387245966	2.4633340475990937	0.7571724361048204	0.8397250080879974	0.7531090262051117	0.6283112261404077	0.5853146994489479	0.9734645759285808	218.0	4.169642433056838	153.0	0.35277587305871144
201	Feb25-FISH2-3L1-rep1-cp190-100x_Position002_1_cmle.ics	99	1	0	1.5162	0.3611848157811874	1.0	0.5595020986366908	1.0	0.24059426132607542	2.454138306890629	0.5848287671232877	0.7048587328767123	0.5748030821917808	0.42377996575342464	0.7441021371576287	0.973941637089043	186.0	3.524731589006438	117.0	0.26976978528019113
202	Feb25-FISH2-3L1-rep1-cp190-100x_Position002_1_cmle.ics	100	1	0	1.083	0.21621574889671588	1.0	1.3107987492438529	1.0	0.29436002083031837	1.9709415088151132	0.8535851634728757	0.9109576965035427	0.8532656007228729	0.7788735964032661	0.46430684227536945	1.0003750227641661	146.0	2.7010390973131257	90.0	0.20751521944630086
203	Feb25-FISH2-3L1-rep1-cp190-100x_Position002_1_cmle.ics	101	1	0	1.2995999999999999	NA	0.0	0.0	1.0	0.17493069436209768	2.845964007694263	0.25479690789246645	0.4511034613659109	0.24798115746971736	0.029695965765952306	0.8886989620826142	0.9162345287871613	190.0	3.497096168625796	103.0	0.23748964003298878
204	Feb25-FISH2-3L1-rep1-cp190-100x_Position002_1_cmle.ics	102	1	0	1.083	0.47603630569846767	1.0	0.5689355674538337	1.0	0.2879988190020152	2.7347355031350546	0.6237696273728615	0.7487183618467307	0.6237696273728615	0.4888094680103117	0.6706780570681594	0.9828926767502382	122.0	2.3753413939481614	68.0	0.15678927691498287
205	Feb25-FISH2-3L1-rep1-cp190-100x_Position002_1_cmle.ics	103	1	0	1.5162	0.2904319115558089	1.0	0.0	1.0	0.22712300515959463	2.5430733458178914	0.11212548339296685	0.24541906104304456	0.0790126133940511	0.028367487079402943	0.9579458724315127	0.9018929249637558	158.0	3.0394273152987568	89.0	0.2052094947857864
206	Feb25-FISH2-3L1-rep1-cp190-100x_Position002_1_cmle.ics	104	1	0	1.2995999999999999	0.2611932711804747	1.0	1.0542408233015097	1.0	0.333219594839088	2.7550347712540146	0.7492164104175943	0.8159895928826493	0.7398395278381659	0.6509119323886604	0.6366823858628928	1.0016189667371813	164.0	3.150108302190523	114.0	0.26285261129864773
207	Feb25-FISH2-3L1-rep1-cp190-100x_Position002_1_cmle.ics	105	1	0	1.2995999999999999	0.2318729134032724	1.0	1.8008849621272118	1.0	0.30243065278557746	2.6678722837759667	0.9237061883899234	0.96191727135816	0.9179473576122672	0.8650610966593647	0.38984486149407993	1.0018852321648761	150.0	2.8840509164962627	95.0	0.21904384274887315
208	Feb25-FISH2-3L1-rep1-cp190-100x_Position002_1_cmle.ics	106	1	0	1.7328	0.3253243656367898	1.0	1.5897231072394298	1.0	0.31727284646386394	2.4709617895699627	0.8110792583887845	0.8892429697382505	0.8108434817104663	0.7092892268770443	0.5582393645805571	0.9993189548943788	294.0	5.5637998507390805	267.0	0.6156284843573592
209	Feb25-FISH2-3L1-rep1-cp190-100x_Position002_1_cmle.ics	107	1	0	1.083	0.31407787269044773	1.0	1.9493999999999998	1.0	0.28785502777740146	2.2291607897669476	0.9799861846649781	0.9916186967533963	0.9712917338245453	0.9282938061247985	0.2905460732474628	0.9794582755545009	146.0	2.724444346153546	89.0	0.2052094947857864
210	Feb25-FISH2-3L1-rep1-cp190-100x_Position002_1_cmle.ics	110	1	0	1.2995999999999999	0.5616067125813183	2.0	0.3916201927270152	1.0	0.29247783641808905	2.3661618007941945	0.4674998449420083	0.5976516467158718	0.46249147181045713	0.30666206661291323	0.8006384881726271	0.9967096413585256	186.0	3.501326340166018	129.0	0.29743848120636457
211	Feb25-FISH2-3L1-rep1-cp190-100x_Position002_1_cmle.ics	111	1	0	0.8664	0.3282883510434198	1.0	1.3904875446279013	1.0	0.32484299037578285	1.9444998209604354	0.8473613348587082	0.90285073895076	0.8452756181270575	0.7553213015495007	0.5402982241864334	0.9975213238315764	136.0	2.500967286599902	85.0	0.19598659614372857
212	Feb25-FISH2-3L1-rep1-cp190-100x_Position002_1_cmle.ics	113	1	0	1.083	4.767522526152205	1.0	0.23070632344123612	1.0	0.2853860083053709	2.120391036182302	0.37051372826685547	0.5390842577295256	0.37051372826685547	0.2130241523090237	0.8370704831465631	0.9566547764516479	154.0	2.90322599379646	96.0	0.22134956740938755
213	Feb25-FISH2-3L1-rep1-cp190-100x_Position002_1_cmle.ics	115	1	0	1.083	0.5840394008333082	1.0	0.7610319551488771	1.0	0.2725820568548805	2.2225800286710866	0.6454017371127058	0.75148004227557	0.642596610007867	0.49595918659260496	0.6950393907232132	0.984917601165501	152.0	2.8351253330453114	92.0	0.21212666876732977
214	Feb25-FISH2-3L1-rep1-cp190-100x_Position002_1_cmle.ics	116	1	0	1.083	0.6120407033489415	1.0	0.0	1.0	0.2660157372343133	1.9119019104886026	0.14703597194894305	0.31910599868825995	0.14703597194894305	0.02981686090510065	0.9445906760522821	0.9600528633699206	162.0	3.0351971437585346	100.0	0.23057246605144538
215	Feb25-FISH2-3L1-rep1-cp190-100x_Position002_1_cmle.ics	117	1	0	0.8664	0.3560044779179218	1.0	0.8974758911890393	1.0	0.28725007890400167	2.3914573004570467	0.851777391940053	0.9351092022297359	0.8482865758932651	0.7165676688293886	0.5485466847714167	0.9910945368151133	106.0	1.9709676009814918	55.0	0.12681485632829495
216	Feb25-FISH2-3L1-rep1-cp190-100x_Position002_1_cmle.ics	119	1	0	1.2995999999999999	0.4396558275133527	1.0	0.2918229810711206	1.0	0.3043034387968141	2.4961620745466573	0.42000275540022186	0.5549919875861969	0.4100760635482304	0.22394152750687038	0.8192884372606173	0.9874541208538218	192.0	3.6588178247386245	138.0	0.3181900031509946
217	Feb25-FISH2-3L1-rep1-cp190-100x_Position002_1_cmle.ics	120	1	0	1.2995999999999999	0.38788027941801734	1.0	1.7005584247992869	1.0	0.3301816209284597	2.2640059047181644	0.9027067421738951	0.9482921745807567	0.8930123819056891	0.8233727323835511	0.5237830752180183	0.999176089937529	194.0	3.6332974901280934	146.0	0.3366358004351103
218	Feb25-FISH2-3L1-rep1-cp190-100x_Position002_1_cmle.ics	121	1	0	1.5162	0.4973271253721069	1.0	0.6190500264643886	1.0	0.29575657482846107	2.121562523094861	0.5591164161429667	0.6582134542665286	0.5591164161429667	0.42757801671354173	0.764418353782322	0.9971202890074949	204.0	3.8099640520008964	149.0	0.34355297441665367
219	Feb25-FISH2-3L1-rep1-cp190-100x_Position002_1_cmle.ics	122	1	0	0.8664	3.586928333426916	1.0	0.0	1.0	0.3634427424731741	2.469991335632352	0.2200389038077532	0.37809853336087584	0.2200389038077532	0.0290659643324382	0.9404198858548202	0.98772392287919	114.0	2.173154497464827	69.0	0.1590950015754973
220	Feb25-FISH2-3L1-rep1-cp190-100x_Position002_1_cmle.ics	123	1	0	1.5162	0.3286139296294111	1.0	0.2918229810711206	1.0	0.3069194009472712	2.45387870452878	0.4110277678559617	0.5901452112905857	0.4110277678559617	0.1828105638678326	0.8251310819000063	0.9945782007745811	266.0	5.031685079350556	226.0	0.5210937732762666
221	Feb25-FISH2-3L1-rep1-cp190-100x_Position002_1_cmle.ics	126	1	0	0.8664	4.118430935131942	1.0	1.4094967255872226	1.0	0.2104907718103384	2.0415488565943107	0.8889433214764958	0.9366866173933417	0.8864619054718951	0.8052088436388422	0.4885677115037297	0.9086973206239973	142.0	2.5882430246512484	73.0	0.16831790021755516
222	Feb25-FISH2-3L1-rep1-cp190-100x_Position002_1_cmle.ics	127	1	0	1.083	NA	0.0	1.70785021024454	1.0	0.3299326784738781	2.680665045845274	0.95013705598101	0.9711546613163026	0.9475937491169073	0.9152301692712013	0.37091857225946384	1.0072892961624136	120.0	2.283835484356593	71.0	0.16370645089652625
223	Feb25-FISH2-3L1-rep1-cp190-100x_Position003_2_cmle.ics	1	1	0	1.5162	0.3127578936612497	1.0	1.9493999999999998	1.0	0.2934495372487288	2.361118515414839	0.9710649116058138	0.9994731472344411	0.9710649116058138	0.883325806865254	0.31655881039546074	0.997314230018721	232.0	4.365484072229841	180.0	0.4150304388926017
224	Feb25-FISH2-3L1-rep1-cp190-100x_Position003_2_cmle.ics	3	1	0	1.5162	0.47671642373245404	1.0	1.3389208086236206	1.0	0.3108972086052267	2.9154164896724515	0.8395010831353207	0.9058834111641644	0.8288871065670232	0.7446836420331462	0.5665590969316432	1.0001276020654137	186.0	3.594947335527698	133.0	0.3066613798484224
225	Feb25-FISH2-3L1-rep1-cp190-100x_Position003_2_cmle.ics	4	1	0	1.083	0.31879585532237986	1.0	0.0	1.0	0.2631477098364001	2.3245739064641198	0.09976916760910316	0.31297928705324635	0.09976916760910316	0.034950192876729305	0.9534541602071527	0.976961467545938	122.0	2.3051256474269013	65.0	0.14987210293343953
226	Feb25-FISH2-3L1-rep1-cp190-100x_Position003_2_cmle.ics	5	1	0	1.5162	0.2464125412206024	1.0	0.5556144027286182	1.0	0.2743917131567224	2.7833398749844767	0.5516861224266402	0.6588895752050478	0.5429994448657904	0.39408664784944136	0.7425074501140451	0.9972807113248731	190.0	3.6375276616683148	129.0	0.29743848120636457
227	Feb25-FISH2-3L1-rep1-cp190-100x_Position003_2_cmle.ics	6	1	0	1.2995999999999999	4.53747819884455	1.0	0.9590684260691023	1.0	0.28876307284321046	2.247891077419568	0.7600440286186021	0.8443641592841798	0.7574608979707778	0.6244740532959326	0.5680017195505082	0.9848716880034631	170.0	3.2139787914014497	112.0	0.25824116197761887
228	Feb25-FISH2-3L1-rep1-cp190-100x_Position003_2_cmle.ics	7	1	0	1.2995999999999999	0.20102278810730184	1.0	0.0	1.0	0.2210113972288008	3.922783779486194	0.2494785879968033	0.43478938853478355	0.23725708048262284	0.040007406974251015	0.8965533848279365	0.9772666383003681	110.0	2.1305741713242092	51.0	0.11759195768623716
229	Feb25-FISH2-3L1-rep1-cp190-100x_Position003_2_cmle.ics	8	1	0	1.2995999999999999	0.1625929458460376	1.0	0.2918229810711206	1.0	0.26451517135375124	2.342549228513255	0.39875307420751244	0.5047100035393091	0.38740005989599874	0.23419335517419754	0.8300981100020225	0.9832859233204793	174.0	3.2799643663824862	111.0	0.2559354373171044
230	Feb25-FISH2-3L1-rep1-cp190-100x_Position003_2_cmle.ics	9	1	0	1.083	2.5745365250194485	1.0	1.6138406844254058	1.0	0.17607201506211365	1.4916312237136014	0.9653725721372848	0.983746621854401	0.9513623592279836	0.8280763135531585	0.3554494866808139	0.7725344433636074	218.0	4.052616188854738	127.0	0.29282703188533565
231	Feb25-FISH2-3L1-rep1-cp190-100x_Position003_2_cmle.ics	10	1	0	1.083	2.455572153606885	1.0	0.1459114905355603	1.0	0.26171113203142005	1.553621700908134	0.34222861875165833	0.5140303763678612	0.34222861875165833	0.14688075386136862	0.8614953299156464	0.9564043832693494	188.0	3.452400756715068	124.0	0.28590985790379225
232	Feb25-FISH2-3L1-rep1-cp190-100x_Position003_2_cmle.ics	12	1	0	0.8664	NA	0.0	1.1160083062473465	1.0	0.3451155167009364	2.2263856595159606	0.8428540196139671	0.9015944156412018	0.8428540196139671	0.7718158535823599	0.42856755292086823	0.9971964694660072	108.0	2.0156630128922206	62.0	0.14295492895189613
233	Feb25-FISH2-3L1-rep1-cp190-100x_Position003_2_cmle.ics	13	1	0	1.2995999999999999	0.3069501530911003	1.0	1.457893372515532	1.0	0.274133124179535	2.3099086401420137	0.8877282746288739	0.9453380190675152	0.8872059982118672	0.8071118114139527	0.45098765768388593	0.9993452001460235	174.0	3.2799643663824867	113.0	0.2605468866381333
234	Feb25-FISH2-3L1-rep1-cp190-100x_Position003_2_cmle.ics	14	1	0	1.7328	0.54179862305476	1.0	1.996395684228742	1.0	0.30888097590409574	2.5592099209005323	0.8866363679093496	0.9385871667769425	0.8875402687839641	0.8131636892171857	0.4043987353416411	0.9980304940199243	304.0	5.787276910292724	277.0	0.6386857309625038
235	Feb25-FISH2-3L1-rep1-cp190-100x_Position003_2_cmle.ics	15	1	0	1.2995999999999999	0.3267622504437298	1.0	0.5963412819178956	1.0	0.2659033223465699	2.2785266123923327	0.5828562080811386	0.6791387207590381	0.5755030263373139	0.43007933911336493	0.7330947340046378	0.9946667673402517	186.0	3.4779210913255985	123.0	0.2836041332432778
236	Feb25-FISH2-3L1-rep1-cp190-100x_Position003_2_cmle.ics	16	1	0	1.083	0.2930329535551836	1.0	1.9493999999999998	1.0	0.3194625544418394	2.146517351365313	0.9713561821872398	0.992921187517341	0.9642956234758101	0.9252508068166884	0.418621717610347	0.9955068182859963	188.0	3.4992112543959073	137.0	0.3158842784904802
237	Feb25-FISH2-3L1-rep1-cp190-100x_Position003_2_cmle.ics	17	1	0	0.6497999999999999	0.3901241481319506	1.0	0.9148837159138977	1.0	0.32492328374130336	1.7758463837451313	0.8124557543289008	0.9003443987372046	0.8101980292738926	0.706026977901081	0.5810457460486578	1.0261560754175283	98.0	1.7921859533385758	52.0	0.1198976823467516
238	Feb25-FISH2-3L1-rep1-cp190-100x_Position003_2_cmle.ics	18	1	0	1.083	4.513900283446296	1.0	0.4332	1.0	0.2664353631173921	3.080556637720977	0.5655326067755182	0.7092771314545697	0.5601212772323988	0.3259037208748977	0.7929478385576642	1.00519124841572	102.0	1.9751977725217142	50.0	0.11528623302572269
239	Feb25-FISH2-3L1-rep1-cp190-100x_Position003_2_cmle.ics	18	2	0	1.2995999999999999	0.17073828465190632	2.0	2.584794377981393	1.0	0.3060470775637442	2.0512753102866523	0.9472025841712302	0.9755769140640491	0.9455261896092378	0.9102534059650805	0.40007214910000305	0.9977122308179837	238.0	4.429354561440769	191.0	0.4403934101582607
240	Feb25-FISH2-3L1-rep1-cp190-100x_Position003_2_cmle.ics	19	1	0	1.083	0.36932694605416716	1.0	0.42540144110901373	1.0	0.3121890240836562	2.21693161478129	0.49788202860616576	0.6381018020180744	0.4941029790990684	0.33501893396730503	0.8044410794479078	1.0016927998417744	182.0	3.3885302675041418	129.0	0.29743848120636457
241	Feb25-FISH2-3L1-rep1-cp190-100x_Position003_2_cmle.ics	20	1	0	1.2995999999999999	0.23968838755838437	1.0	1.7345341872721707	1.0	0.30463080996331215	2.489952904432641	0.933908966881232	0.9706719895983079	0.9301823043044326	0.8796663400877185	0.4496697140173335	0.9915100872443885	164.0	3.1032978045096833	109.0	0.25132398799607547
242	Feb25-FISH2-3L1-rep1-cp190-100x_Position003_2_cmle.ics	21	1	0	0.8664	5.941635121936667	1.0	1.3229242629964544	1.0	0.32972984119309784	2.4285599786313874	0.7083590712882787	0.7666939149926207	0.7085957988259793	0.6362311496450936	0.6539567372542867	0.9974902815223391	112.0	2.105053836713678	64.0	0.14756637827292504
243	Feb25-FISH2-3L1-rep1-cp190-100x_Position003_2_cmle.ics	21	2	0	1.2995999999999999	0.2225484928087064	2.0	0.7295574526778015	1.0	0.1569855154183779	1.4249428759336453	0.549596268582187	0.679929573557534	0.5421948341612632	0.4043768702400195	0.7775112180340799	0.8530292211086286	244.0	4.493225050651694	142.0	0.3274129017930525
244	Feb25-FISH2-3L1-rep1-cp190-100x_Position003_2_cmle.ics	23	1	0	1.083	0.19630781972169942	1.0	1.2225574214657589	1.0	0.2872716501089198	1.9613164441524535	0.8405822120058511	0.9091565739621853	0.8377111290806175	0.7385270254308895	0.44600980250560185	0.9792112912671703	160.0	2.9905017318478064	102.0	0.23518391537247432
245	Feb25-FISH2-3L1-rep1-cp190-100x_Position003_2_cmle.ics	24	1	0	1.083	0.2873770992181595	1.0	1.5080113464063434	1.0	0.30483523818301894	2.24853939281715	0.8151784453313387	0.871016168093776	0.8146030683286344	0.7451106031520198	0.5687893308227578	0.9980636709074533	140.0	2.6137633592617795	86.0	0.19829232080424306
246	Feb25-FISH2-3L1-rep1-cp190-100x_Position003_2_cmle.ics	24	2	0	1.2995999999999999	2.6927762506272916	1.0	0.46141264688247224	1.0	0.33472666378143406	2.403433906733416	0.45067188341815784	0.5868871581083697	0.45399337793376887	0.3078476192468838	0.8052309833483993	0.995041357910234	156.0	2.9479214057071887	106.0	0.24440681401453213
247	Feb25-FISH2-3L1-rep1-cp190-100x_Position003_2_cmle.ics	25	1	0	1.083	0.13838871921733334	1.0	1.2536039404732575	1.0	0.33269332524203793	2.290635504218462	0.8333691438983094	0.9045963576358151	0.8280319372942683	0.7395597878868615	0.5669312072457746	0.9978376949852648	166.0	3.1011827187395724	116.0	0.2674640606196767
248	Feb25-FISH2-3L1-rep1-cp190-100x_Position003_2_cmle.ics	26	1	0	1.083	0.5813274811926669	1.0	1.622117495841827	1.0	0.3152986162946812	2.0737028576211567	0.9428082156452129	0.9831333752849789	0.9419210415011812	0.8747124421015712	0.4301227965192905	1.004030133281734	150.0	2.813835169975003	97.0	0.22365529206990203
249	Feb25-FISH2-3L1-rep1-cp190-100x_Position003_2_cmle.ics	28	1	0	1.2995999999999999	0.15347658279667875	1.0	1.242391573779135	1.0	0.3078760800517997	2.565344841507355	0.7991208651196866	0.8652550605997866	0.7987704852760834	0.7173907850101132	0.5514126799505817	1.0028664972095593	180.0	3.4140506021146724	126.0	0.2905213072248212
250	Feb25-FISH2-3L1-rep1-cp190-100x_Position003_2_cmle.ics	29	1	0	1.083	0.35721989428690415	1.0	0.0	1.0	0.3152986162946812	2.3216304560720418	0.2661467851802625	0.47201570028243894	0.2661467851802625	0.031172121614886195	0.8874457708281004	0.9920395789875973	150.0	2.8372404188154228	97.0	0.22365529206990203
251	Feb25-FISH2-3L1-rep1-cp190-100x_Position003_2_cmle.ics	30	1	0	0.6497999999999999	0.5356145499543675	1.0	0.8815276241084421	1.0	0.3634959072919537	1.856914709540023	0.7745114110340054	0.8398903520754786	0.7705771997887183	0.689479627707047	0.5788054091922713	1.005444083899409	98.0	1.815591202178996	55.0	0.12681485632829495
252	Feb25-FISH2-3L1-rep1-cp190-100x_Position003_2_cmle.ics	32	1	0	1.2995999999999999	2.246170673811628	1.0	0.0	1.0	0.16841453429529607	2.533579084946519	0.10820633692581731	0.2185177854945213	0.10820633692581731	0.03838680077007503	0.9391752153020826	0.8787709582066067	122.0	2.375341393948161	52.0	0.1198976823467516
253	Feb25-FISH2-3L1-rep1-cp190-100x_Position003_2_cmle.ics	33	1	0	1.9493999999999998	0.4541544229373464	1.0	0.0	1.0	0.14968338699935085	3.318444256264123	0.0760671334379105	0.18500911861856117	0.0760671334379105	0.027703383453852138	0.9777244881461721	0.9405411407761944	204.0	4.020611291564675	106.0	0.24440681401453213
254	Feb25-FISH2-3L1-rep1-cp190-100x_Position003_2_cmle.ics	34	1	0	1.083	2.5748349972272635	1.0	0.1459114905355603	1.0	0.29740095743975503	2.443090072932258	0.3014241534343408	0.44748759063385224	0.3014241534343408	0.13931949894747783	0.8664771887736348	0.9909141244291165	154.0	2.90322599379646	98.0	0.2259610167304165
255	Feb25-FISH2-3L1-rep1-cp190-100x_Position003_2_cmle.ics	34	2	0	1.083	3.0600088174168687	1.0	0.1459114905355603	1.0	0.23473931077125812	3.111887351846074	0.27999038436549806	0.40273915642298397	0.25723771407780865	0.13931949894747783	0.8869081839701647	0.9894277586623319	112.0	2.105053836713678	54.0	0.12450913166778053
256	Feb25-FISH2-3L1-rep1-cp190-100x_Position003_2_cmle.ics	35	1	0	0.8664	0.5648366158303258	1.0	0.744005537498231	1.0	0.2960972019959404	1.9216453918746759	0.6688219456869687	0.7636524559581098	0.6507600008479786	0.5342371372241419	0.685300980493226	0.9790884601289739	150.0	2.767024672294163	94.0	0.2167381180883587
257	Feb25-FISH2-3L1-rep1-cp190-100x_Position003_2_cmle.ics	36	1	0	1.2995999999999999	0.5194737209295643	1.0	2.5217947795858784	1.0	0.2592474800986408	2.2069574495124282	0.9962928466695562	0.9997464012025193	0.995840979721318	0.9838388402696446	0.14136921282567894	0.9727884349711187	172.0	3.2586742033121774	108.0	0.24901826333556107
258	Feb25-FISH2-3L1-rep1-cp190-100x_Position003_2_cmle.ics	37	1	0	1.083	0.32866354325789965	1.0	1.8725829911983063	1.0	0.2715854417326567	2.0261927292655426	0.96444038259822	0.9852631141667273	0.96444038259822	0.9330505042112807	0.3089422076138198	0.9760775607761693	108.0	2.0390682617326408	55.0	0.12681485632829495
259	Feb25-FISH2-3L1-rep1-cp190-100x_Position003_2_cmle.ics	38	1	0	1.2995999999999999	0.20385263962392758	1.0	0.751125369937127	1.0	0.27854218601744635	2.153227538894062	0.6637099849290942	0.7684073865596572	0.6589617416883046	0.521811958673034	0.6892605095620048	0.981894150320763	170.0	3.1905735425610295	110.0	0.2536297126565899
260	Feb25-FISH2-3L1-rep1-cp190-100x_Position003_2_cmle.ics	39	1	0	0.8664	0.23731286329652268	1.0	1.2032169749388533	1.0	0.3180264672001329	2.2213437987706346	0.8440413762439681	0.9117093201166486	0.8442375341641711	0.7726333546927513	0.44607163682740664	1.0031395654874238	126.0	2.3477059735675194	75.0	0.17292934953858405
261	Feb25-FISH2-3L1-rep1-cp190-100x_Position003_2_cmle.ics	40	1	0	1.2995999999999999	2.727727807398464	1.0	0.0	1.0	0.2991319523328198	2.566472018535805	0.2870167062172204	0.38886241631456386	0.23147443092320333	0.07191288007712754	0.8914663452459777	0.9899348171929424	214.0	4.08025160923538	161.0	0.37122167034282705
262	Feb25-FISH2-3L1-rep1-cp190-100x_Position003_2_cmle.ics	40	2	0	2.3826	0.22958577937784289	3.0	0.0	1.0	0.13944230507557753	2.9965623297684076	0.054172913226771105	0.19231621657133902	0.03897378581910806	0.013616049873274643	0.9635567809950105	0.8920367880437667	320.0	6.238461200940234	201.0	0.4634506567634053
263	Feb25-FISH2-3L1-rep1-cp190-100x_Position003_2_cmle.ics	40	3	0	1.7328	1.0648362095173702	1.0	0.8595614345612763	1.0	0.26427912366914946	2.643179892040601	0.46187870143316007	0.5791032182383197	0.4606233209483901	0.37268415545188155	0.828196194046403	0.9808603173595947	256.0	4.878423766318169	198.0	0.45653348278186184
264	Feb25-FISH2-3L1-rep1-cp190-100x_Position003_2_cmle.ics	41	1	0	1.2995999999999999	1.8067033087805064	1.0	0.9077480443748005	1.0	0.21128366681908478	3.4367836021784783	0.681499100771596	0.7507396878807217	0.6774380692695945	0.5857374916085829	0.6563587708349666	0.914486070351549	116.0	2.1944446605351353	54.0	0.12450913166778053
265	Feb25-FISH2-3L1-rep1-cp190-100x_Position003_2_cmle.ics	41	2	0	1.2995999999999999	2.224838560793318	1.0	0.2918229810711206	1.0	0.21037804168030128	2.9970414635596407	0.3995557728805974	0.5163767311182754	0.3995557728805974	0.23078261878517142	0.8215077175651344	0.8557991276813153	126.0	2.394516471248359	61.0	0.1406492042913817
266	Feb25-FISH2-3L1-rep1-cp190-100x_Position003_2_cmle.ics	42	1	0	1.083	6.310134593576844	1.0	0.0	1.0	0.18592284697934588	1.674682592531628	0.14845678415601657	0.22240804831048638	0.07611995127704414	0.027068308810734517	0.9715795474512257	0.9576645874340539	156.0	2.784084663824249	79.0	0.18215224818064185
267	Feb25-FISH2-3L1-rep1-cp190-100x_Position003_2_cmle.ics	42	2	0	0.8664	0.16307113167051934	1.0	0.46141264688247224	1.0	0.311493973740028	2.309965277296764	0.4491341363598281	0.5590314701314102	0.44480965178554166	0.3240624375656568	0.7989656824874098	0.976395984254161	128.0	2.3924013854782475	76.0	0.1752350741990985
268	Feb25-FISH2-3L1-rep1-cp190-100x_Position003_2_cmle.ics	44	1	0	1.083	0.31454083428773605	1.0	0.5556144027286182	1.0	0.3044184873559055	2.1373066096729674	0.5928995770163015	0.703678532389145	0.5886127085214581	0.4127085214581056	0.7193399160124058	1.0030623424048517	160.0	2.9670964830073863	105.0	0.24210108935401767
269	Feb25-FISH2-3L1-rep1-cp190-100x_Position003_2_cmle.ics	46	1	0	1.083	0.41882843875454784	1.0	1.4020616472171954	1.0	0.3046309795115301	2.124219352695189	0.8856452713623792	0.9380859164541504	0.8806975324162207	0.7886390575051183	0.4948870329969086	0.9918071590541104	166.0	3.0543722210587325	111.0	0.2559354373171044
270	Feb25-FISH2-3L1-rep1-cp190-100x_Position003_2_cmle.ics	47	1	0	1.2995999999999999	0.22983116338036405	1.0	0.10317500441073144	1.0	0.2939425763022126	2.3587689146133406	0.30758128497556136	0.477257030530566	0.2796893815966565	0.07359477934405327	0.8738113302527928	0.9908579374676592	170.0	3.1905735425610295	113.0	0.2605468866381333
271	Feb25-FISH2-3L1-rep1-cp190-100x_Position003_2_cmle.ics	48	1	0	1.5162	0.4704425092599702	1.0	1.1832155060023601	1.0	0.22185937968729583	3.408342615451447	0.8768490009227874	0.9405030561621182	0.870855451297841	0.7416332422727979	0.5588743576794044	0.9539147990739119	152.0	2.9521515772474105	83.0	0.1913751468226997
272	Feb25-FISH2-3L1-rep1-cp190-100x_Position003_2_cmle.ics	49	1	0	1.5162	6.507839045358875	1.0	0.0	1.0	0.23579874111509602	2.318581303600797	0.10731154595337823	0.225710402688836	0.07576673838593453	0.019090480858594217	0.965846934846505	0.9451291320645674	172.0	3.3054847009930173	103.0	0.23748964003298878
273	Feb25-FISH2-3L1-rep1-cp190-100x_Position003_2_cmle.ics	49	2	0	0.8664	0.49462319154010054	1.0	0.0	1.0	0.308831124218491	1.8076350612228111	0.15734846652322812	0.28354838504334984	0.15734846652322812	0.019090480858594217	0.94577701673439	0.9882922405013581	150.0	2.767024672294163	96.0	0.22134956740938755
274	Feb25-FISH2-3L1-rep1-cp190-100x_Position003_2_cmle.ics	50	1	0	1.083	0.2012717508070362	1.0	1.0542408233015097	1.0	0.3143110889088177	2.178767651947843	0.7804566605345742	0.8489503300508603	0.7795476680012986	0.6834325289470836	0.5673472598479289	0.9986272314001936	146.0	2.7478495949939656	93.0	0.21443239342784423
275	Feb25-FISH2-3L1-rep1-cp190-100x_Position003_2_cmle.ics	51	1	0	1.2995999999999999	0.332390171717199	1.0	0.8779414014559871	1.0	0.2836313623464961	2.491457030540657	0.7255433303949416	0.8085746623570255	0.7200692154494107	0.6142163744599345	0.6402287350571176	0.9906447766851493	150.0	2.8372404188154228	92.0	0.21212666876732977
276	Feb25-FISH2-3L1-rep1-cp190-100x_Position003_2_cmle.ics	52	1	0	1.083	0.23448262825074143	1.0	0.5963412819178956	1.0	0.3045659969758873	2.054050715648852	0.6242149949128162	0.7723704522330983	0.619119040101042	0.4558116689471284	0.7503891994565413	0.9964544043275945	168.0	3.1692833794907207	113.0	0.2605468866381333
277	Feb25-FISH2-3L1-rep1-cp190-100x_Position003_2_cmle.ics	54	1	0	1.083	NA	0.0	0.0	1.0	0.2174948760177549	1.8790236066608468	0.05840902949552059	0.21017896859215532	0.08506724313538007	0.02919412168201376	0.9803691563456708	0.9894711739322896	130.0	2.5073125439102357	65.0	0.14987210293343953
278	Feb25-FISH2-3L1-rep1-cp190-100x_Position003_2_cmle.ics	55	1	0	1.2995999999999999	0.30026754821888374	1.0	1.7856014761279655	1.0	0.2597706008749607	2.464867020134561	0.9445517636116477	0.9797390355584173	0.9428614867281964	0.882270873578021	0.4165842296998894	0.9904937883862208	174.0	3.2799643663824862	110.0	0.2536297126565899
279	Feb25-FISH2-3L1-rep1-cp190-100x_Position003_2_cmle.ics	57	1	0	1.083	0.6827837267903069	1.0	0.20635000882146287	1.0	0.3327955032608299	2.141575107675334	0.3613471318655029	0.5353568093595413	0.3655530602952639	0.17274789896511009	0.83516844684003	0.9974537046282943	180.0	3.320429606752993	131.0	0.3020499305273935
280	Feb25-FISH2-3L1-rep1-cp190-100x_Position003_2_cmle.ics	58	1	0	0.8664	0.3035861262099259	1.0	0.2611622542985661	1.0	0.23961299900261135	1.7892915159189442	0.4304648017652502	0.6029895366218236	0.4219659762260659	0.2543312691294754	0.8234512205874375	0.9625048086681872	118.0	2.168924325924604	59.0	0.13603775497035278
281	Feb25-FISH2-3L1-rep1-cp190-100x_Position003_2_cmle.ics	59	1	0	1.2995999999999999	0.17081180962573062	1.0	0.65253602307166	1.0	0.31278239450462825	2.3523362109415746	0.607606365856148	0.7311077437640833	0.603233176568499	0.4692227971138521	0.7427600063858831	1.0020586249217318	180.0	3.3906453532742526	127.0	0.29282703188533565
282	Feb25-FISH2-3L1-rep1-cp190-100x_Position003_2_cmle.ics	60	1	0	1.5162	0.35176689990575877	1.0	1.1736910802652913	1.0	0.28577868121588107	2.3512544771552015	0.7385005417303682	0.8339414417307964	0.737776807088317	0.6079627940439637	0.6766754480146379	0.9923588995593223	278.0	5.229641804293669	233.0	0.5372338458998677
283	Feb25-FISH2-3L1-rep1-cp190-100x_Position003_2_cmle.ics	61	1	0	1.2995999999999999	0.23758296563891787	1.0	0.20635000882146287	1.0	0.31057215406554073	2.1771693395790415	0.34967435615262693	0.5340870552244901	0.34967435615262693	0.18699777828533462	0.8547943542941936	0.9983516956527636	198.0	3.6992830651091304	146.0	0.3366358004351103
284	Feb25-FISH2-3L1-rep1-cp190-100x_Position003_2_cmle.ics	62	1	0	0.8664	0.2922362479091567	1.0	2.079382873452053	1.0	0.2715854417326567	2.2443299373571217	0.9739566081483935	0.9879513083802584	0.9719691950977145	0.9407916528651872	0.3699188181846852	0.9534790709921735	108.0	2.0390682617326408	55.0	0.12681485632829495
285	Feb25-FISH2-3L1-rep1-cp190-100x_Position003_2_cmle.ics	63	1	0	1.2995999999999999	0.5376620972207914	1.0	0.23070632344123612	1.0	0.28150518806062647	2.0522452441630143	0.38964646464646463	0.5601839826839827	0.3836796536796537	0.2046103896103896	0.8061193452331435	0.9862336852696614	198.0	3.699283065109131	139.0	0.32049572781150915
286	Feb25-FISH2-3L1-rep1-cp190-100x_Position003_2_cmle.ics	64	1	0	1.083	0.22961770205772825	1.0	0.0	1.0	0.3044184873559055	2.051314717107559	0.25734369642244825	0.44579380500628646	0.2382367508667657	0.030241551415399855	0.9233678540770636	1.001650241071433	160.0	2.9670964830073863	105.0	0.24210108935401767
287	Feb25-FISH2-3L1-rep1-cp190-100x_Position003_2_cmle.ics	65	1	0	0.8664	1.7228356223855734	1.0	1.3742323914031862	1.0	0.3161797036095224	2.2865903718046705	0.9111655367048367	0.951406234794174	0.9088948000129756	0.8554513900152464	0.39739871905681673	1.012634415882206	110.0	2.0603584248029496	61.0	0.1406492042913817
288	Feb25-FISH2-3L1-rep1-cp190-100x_Position003_2_cmle.ics	66	1	0	1.083	0.5067842150123916	1.0	1.1349250485180458	1.0	0.3216302398939304	2.3633625501866438	0.7698669995419971	0.8581313480552837	0.7697322927985775	0.6916652447621527	0.5644421912037274	1.0014029923718955	164.0	3.056487306828844	112.0	0.25824116197761887
289	Feb25-FISH2-3L1-rep1-cp190-100x_Position003_2_cmle.ics	68	1	0	1.083	4.736187146991433	1.0	0.10317500441073144	1.0	0.2929320392162178	2.61374025667254	0.26537471465345575	0.43305648647335954	0.25704988100441983	0.07111078731361406	0.8757928013647799	0.9849661027293302	160.0	3.037312229528646	103.0	0.23748964003298878
290	Feb25-FISH2-3L1-rep1-cp190-100x_Position003_2_cmle.ics	69	1	0	1.083	0.8226175695241881	1.0	0.10317500441073144	1.0	0.32972984119309784	2.5642347362747784	0.32467777725319863	0.4934925955652078	0.313582928095935	0.12374297719654408	0.8375045591192181	1.0068944542975735	112.0	2.151864334394518	64.0	0.14756637827292504
291	Feb25-FISH2-3L1-rep1-cp190-100x_Position003_2_cmle.ics	70	1	0	1.2995999999999999	0.44971735191971307	1.0	0.0	1.0	0.28150518806062647	2.4294230881784458	0.15898478192771962	0.3380794195423651	0.15898478192771962	0.027970219492828057	0.9346032033814615	0.9908660227746653	198.0	3.7460935627899703	139.0	0.32049572781150915
292	Feb25-FISH2-3L1-rep1-cp190-100x_Position003_2_cmle.ics	71	1	0	1.2995999999999999	0.19606089833935686	1.0	0.0	1.0	0.21054670904982806	2.0061240765257256	0.07892688077745662	0.25418571978272736	0.07892688077745662	0.028183697393265265	0.9613521331429113	0.9328615539807631	190.0	3.637527661668315	113.0	0.2605468866381333
293	Feb25-FISH2-3L1-rep1-cp190-100x_Position003_2_cmle.ics	73	1	0	1.083	0.17329660489663556	1.0	2.09591398979362	1.0	0.32852192367398825	2.468555612908214	0.9783288495329237	0.9928375011168138	0.9755095152531941	0.9482493323935552	0.3506408638290969	0.985496124553358	152.0	2.881935830726152	101.0	0.23287819071195984
294	Feb25-FISH2-3L1-rep1-cp190-100x_Position003_2_cmle.ics	74	1	0	1.083	0.26515547171457554	1.0	0.8421824239572849	1.0	0.31365172603656777	2.4559123055920304	0.7304559632319715	0.8198135146752488	0.725959153982652	0.6036415337646449	0.6385473253185843	1.0147816968204322	144.0	2.726559431923657	91.0	0.20982094410681532
295	Feb25-FISH2-3L1-rep1-cp190-100x_Position003_2_cmle.ics	75	1	0	1.2995999999999999	NA	0.0	0.5097226605744432	1.0	0.2287141152185616	2.2238220043317525	0.48840135772828874	0.6036758009769021	0.48746584982200514	0.37496895438364103	0.7761948924808565	0.9183181407919474	176.0	3.301254529452795	105.0	0.24210108935401767
296	Feb25-FISH2-3L1-rep1-cp190-100x_Position003_2_cmle.ics	76	1	0	1.2995999999999999	0.16766304558742062	1.0	2.051901668922075	1.0	0.2987286402854682	2.5515897320474603	0.9689272399782181	0.9921459389268211	0.9659447911866963	0.9209860511875341	0.3606402758801799	0.9868344480757779	176.0	3.3480650271336354	120.0	0.2766869592617345
297	Feb25-FISH2-3L1-rep1-cp190-100x_Position003_2_cmle.ics	77	1	0	1.083	0.14399068299112847	1.0	0.9228252937649445	1.0	0.29249864608420967	2.2582957377021105	0.7228840866763236	0.8228239769020802	0.7220661995841586	0.612626994215666	0.5982827973354214	0.9979335664645368	158.0	2.9224010710966577	101.0	0.23287819071195984
298	Feb25-FISH2-3L1-rep1-cp190-100x_Position003_2_cmle.ics	78	1	0	1.2995999999999999	0.08637516025880375	1.0	0.0	1.0	0.3083441667466016	2.4845496944746928	0.21870297867243588	0.4089068219758502	0.20999678102752595	0.027911485742946333	0.9169689398226702	0.9979722660896515	178.0	3.369355190203944	124.0	0.28590985790379225
299	Feb25-FISH2-3L1-rep1-cp190-100x_Position003_2_cmle.ics	79	1	0	1.2995999999999999	0.572929080063448	1.0	0.10317500441073144	1.0	0.29916811979196134	2.727775830544769	0.2809551081545443	0.4741838847526323	0.30342305828450594	0.06948764262742851	0.882590111304632	1.0035124231311436	170.0	3.237384040241869	114.0	0.26285261129864773
300	Feb25-FISH2-3L1-rep1-cp190-100x_Position003_2_cmle.ics	80	1	0	1.083	0.3773901878920149	1.0	0.0	1.0	0.2840517632309768	2.7014732650503475	0.16537632554530562	0.30724631433744287	0.16537632554530562	0.030278472282093283	0.9293694895846525	1.0043702895307256	114.0	2.1731544974648265	61.0	0.1406492042913817
301	Feb25-FISH2-3L1-rep1-cp190-100x_Position003_2_cmle.ics	80	2	0	0.8664	3.7383511218584276	1.0	2.2152612910684377	1.0	0.32979183040324217	2.232586197697584	0.9736873868436934	0.9884860763858954	0.9734028795585826	0.9512242434692646	0.25454590559925927	1.0060686210517729	100.0	1.860286614089725	54.0	0.12450913166778053
302	Feb25-FISH2-3L1-rep1-cp190-100x_Position003_2_cmle.ics	81	1	0	1.083	0.22293464386028375	1.0	1.5938084136021913	1.0	0.31024600627523585	2.2632501767798634	0.9152188576741472	0.956748035658943	0.9145078664794998	0.8446256357902029	0.446069552953512	1.0017848044642519	164.0	3.056487306828844	110.0	0.2536297126565899
303	Feb25-FISH2-3L1-rep1-cp190-100x_Position003_2_cmle.ics	83	1	0	1.5162	0.28757250219010577	1.0	1.895909896982456	1.0	0.2972339349377643	2.3094864774600348	0.9267072926105512	0.9651624461337336	0.9238159796916394	0.8710944795290895	0.4239918803236865	1.0022668354694053	200.0	3.7673837258602787	145.0	0.33433007577459584
304	Feb25-FISH2-3L1-rep1-cp190-100x_Position003_2_cmle.ics	84	1	0	1.2995999999999999	0.38930549064361375	1.0	0.0	1.0	0.3143224270587024	2.537074404856417	0.2245016853231243	0.4287670092796804	0.23726020556780825	0.027285589446964336	0.909632377810897	0.9961745507674505	174.0	3.2799643663824862	121.0	0.27899268392224896
305	Feb25-FISH2-3L1-rep1-cp190-100x_Position003_2_cmle.ics	85	1	0	1.5162	0.4338631872473357	1.0	1.0389843448820495	1.0	0.2787798465844803	2.334283059257935	0.6726162611579903	0.7772242961113578	0.6699435448700252	0.5577374736429364	0.6965816842258856	0.9911537344409412	236.0	4.431469647210879	180.0	0.4150304388926017
306	Feb25-FISH2-3L1-rep1-cp190-100x_Position003_2_cmle.ics	85	2	0	0.8664	6.467647416771177	1.0	1.8410516456738788	1.0	0.30518905992860607	2.293801694653982	0.8344556341099415	0.879581727903078	0.8337554464596512	0.7928024710622447	0.56986698460833	1.0040841374537246	122.0	2.3051256474269013	70.0	0.1614007262360118
307	Feb25-FISH2-3L1-rep1-cp190-100x_Position003_2_cmle.ics	86	1	0	1.2995999999999999	0.029745789553412814	1.0	0.5097226605744432	1.0	0.32219988132214655	2.6434365161501803	0.5250573670642228	0.6670585568996289	0.5293209439360889	0.35678418652086463	0.7580335574786259	0.9998807948178106	192.0	3.658817824738624	142.0	0.3274129017930525
308	Feb25-FISH2-3L1-rep1-cp190-100x_Position003_2_cmle.ics	87	1	0	1.083	2.3731134890358647	1.0	0.10317500441073144	1.0	0.31365172603656777	2.4421633183407274	0.2516201846349184	0.39172317106504545	0.24195638947916023	0.06967014363432764	0.8960205533497116	1.0082079195234568	144.0	2.726559431923657	91.0	0.20982094410681532
309	Feb25-FISH2-3L1-rep1-cp190-100x_Position003_2_cmle.ics	89	1	0	1.2995999999999999	0.23469595741729904	1.0	1.8067739834309267	1.0	0.3071540416617009	2.7113166194179934	0.9529521263567464	0.9856819947234722	0.9501039210060394	0.864860703863622	0.45815339848000375	0.9946160696887026	196.0	3.724803399719662	143.0	0.3297186264535669
310	Feb25-FISH2-3L1-rep1-cp190-100x_Position003_2_cmle.ics	92	1	0	1.5162	0.2557961505399725	1.0	1.5930676819351215	1.0	0.2734199105334363	2.5313928436065365	0.852098593319697	0.9034378535269851	0.849224668898767	0.7767223549039549	0.4868130079262944	0.9943368671083199	234.0	4.48039523066183	176.0	0.4058075402505439
311	Feb25-FISH2-3L1-rep1-cp190-100x_Position003_2_cmle.ics	93	1	0	1.083	0.2988626190385904	1.0	1.8066794966622155	1.0	0.30839548847734544	2.6593770139246447	0.9517862690276483	0.9749860205032619	0.9504939422180801	0.9135880708294501	0.30124708997105637	0.9898257086747904	134.0	2.5732981188912736	81.0	0.18676369750167077
312	Feb25-FISH2-3L1-rep1-cp190-100x_Position003_2_cmle.ics	95	1	0	1.2995999999999999	0.4159417292736642	1.0	0.20635000882146287	1.0	0.2925796361530883	2.1675644839335946	0.3509028609068511	0.5411971853287477	0.3463616383869476	0.16107089247373121	0.8846714970851802	0.9896716037566754	212.0	3.941935201962971	157.0	0.3619987717007692
313	Feb25-FISH2-3L1-rep1-cp190-100x_Position003_2_cmle.ics	96	1	0	0.8664	4.772084013679975	1.0	0.10317500441073144	1.0	0.26857729584194817	1.858109131643466	0.3435034366919354	0.5029338961699118	0.34752580281565626	0.10672530775521029	0.8437640657907383	0.9878271755274359	138.0	2.4988522008297913	79.0	0.18215224818064185
314	Feb25-FISH2-3L1-rep1-cp190-100x_Position003_2_cmle.ics	97	1	0	1.2995999999999999	5.55845066835774	1.0	2.578684303683829	1.0	0.32570889327732366	2.144567491445494	0.949642190416926	0.9756495021779714	0.9488876789047915	0.9161908836341008	0.33452656545778336	0.9932343819956563	214.0	4.01003586271412	168.0	0.3873617429664282
315	Feb25-FISH2-3L1-rep1-cp190-100x_Position003_2_cmle.ics	97	2	0	1.083	0.2340954282522141	1.0	0.0	1.0	0.2550948100599609	2.3992355470985345	0.13159614187927815	0.2631495021779714	0.13159614187927815	0.021112710018668327	0.9573985202643653	0.9609457555931988	152.0	2.858530581885731	89.0	0.2052094947857864
316	Feb25-FISH2-3L1-rep1-cp190-100x_Position003_2_cmle.ics	99	1	0	1.2995999999999999	0.41616876956646887	1.0	0.5097226605744432	1.0	0.3293483259147287	2.4882476772406097	0.5448023822414727	0.6667688461415968	0.5407497054046307	0.37108665881079017	0.7755443121568937	1.0071751411314924	176.0	3.3246597782932152	126.0	0.2905213072248212
317	Feb25-FISH2-3L1-rep1-cp190-100x_Position003_2_cmle.ics	100	1	0	1.2995999999999999	0.20641306172339047	1.0	1.1160083062473465	1.0	0.3016172195643787	2.518946425945653	0.7555905149259459	0.8417197452229299	0.7548768321694421	0.6571905456219783	0.583760446294725	0.9943066464046506	186.0	3.5481368378468585	131.0	0.3020499305273935
318	Feb25-FISH2-3L1-rep1-cp190-100x_Position003_2_cmle.ics	102	1	0	1.7328	1.0916845092431324	1.0	0.8779414014559871	1.0	0.19786674826516848	2.456529336680022	0.7304966541491374	0.8853446085213316	0.7292825479289606	0.5603770788039641	0.6293022744521335	0.8639911654686033	228.0	4.229282750727543	144.0	0.33202435111408135
319	Feb25-FISH2-3L1-rep1-cp190-100x_Position003_2_cmle.ics	103	1	0	1.083	0.3530605812853895	1.0	2.532791925536986	1.0	0.265435257696904	2.2154123146339217	0.9986221850789421	0.9999717660876832	0.9982156167415807	0.9896381541797484	0.07898641723352005	0.9971529157100024	150.0	2.8138351699750026	89.0	0.2052094947857864
320	Feb25-FISH2-3L1-rep1-cp190-100x_Position003_2_cmle.ics	104	1	0	1.7328	1.0969333971620803	1.0	2.265155469265729	1.0	0.2937934321039456	2.4191313537503625	0.9153008945695471	0.9519001220477193	0.907649441396977	0.8543072115449095	0.500951593446629	0.9884130982153334	326.0	6.115089699427804	300.0	0.6917173981543362
321	Feb25-FISH2-3L1-rep1-cp190-100x_Position003_2_cmle.ics	105	1	0	1.083	0.8570383763023212	1.0	1.9467020898213945	1.0	0.33410101560149263	2.1806385448026666	0.9516178848494758	0.974578041823368	0.9497465525699025	0.913482676550208	0.37094698000360626	1.0062837767191795	160.0	2.9905017318478064	110.0	0.2536297126565899
322	Feb25-FISH2-3L1-rep1-cp190-100x_Position003_2_cmle.ics	106	1	0	1.2995999999999999	0.2410021344612945	1.0	1.4642392640635706	1.0	0.3183709671741055	2.3472827553862836	0.8716374153163504	0.936167346777069	0.8716374153163504	0.7894932847351531	0.4585677456437781	1.0016031681304447	178.0	3.369355190203944	126.0	0.2905213072248212
323	Feb25-FISH2-3L1-rep1-cp190-100x_Position003_2_cmle.ics	107	1	0	0.8664	0.8512354470612442	1.0	0.42540144110901373	1.0	0.3199428132226949	2.0864284499559544	0.5145146036161335	0.6486342141863699	0.5021752433936022	0.3462475660639778	0.7922321966618476	0.9976502209811705	142.0	2.6116482734916686	90.0	0.20751521944630086
324	Feb25-FISH2-3L1-rep1-cp190-100x_Position003_2_cmle.ics	108	1	0	0.8664	2.0303209400018627	1.0	0.20635000882146287	1.0	0.30589812765231944	2.2052840251599455	0.3591323576912565	0.5228277884065893	0.3591323576912565	0.19871667453474792	0.8335924824799689	1.012838883040441	110.0	2.060358424802949	60.0	0.13834347963086724
325	Feb25-FISH2-3L1-rep1-cp190-100x_Position003_2_cmle.ics	109	1	0	1.2995999999999999	0.5587706328963938	1.0	0.2918229810711206	1.0	0.22131237919197785	1.8226445670051747	0.39777625968763985	0.5769475395161481	0.39777625968763985	0.22953915494727253	0.8455675898261407	0.9347605233304528	202.0	3.7418633912497477	127.0	0.29282703188533565
326	Feb25-FISH2-3L1-rep1-cp190-100x_Position003_2_cmle.ics	111	1	0	1.083	0.5255899154804712	1.0	0.9077480443748005	1.0	0.29375218469089276	2.3601768545280404	0.7085219922380336	0.8031703679747018	0.7030239327296248	0.5969661851372718	0.6497676609702602	0.9862693491634463	166.0	3.1713984652608316	109.0	0.25132398799607547
327	Feb25-FISH2-3L1-rep1-cp190-100x_Position003_2_cmle.ics	112	1	0	1.083	2.8489574333869223	1.0	1.4199491695140265	1.0	0.21680879951254647	2.19471448385551	0.8778787773047666	0.9246850792099938	0.8776345174122409	0.7934171958964338	0.4018038761426452	0.8970157733623574	122.0	2.3051256474269013	59.0	0.13603775497035278
328	Feb25-FISH2-3L1-rep1-cp190-100x_Position003_2_cmle.ics	113	1	0	1.5162	0.10769703298726382	1.0	1.5762738440862263	1.0	0.26546457922833755	2.634856901877311	0.9018820386215293	0.9464346105718827	0.8999881632791099	0.8307010720687206	0.48397154792688796	0.9944348086587944	180.0	3.437455850955092	117.0	0.26976978528019113
329	Feb25-FISH2-3L1-rep1-cp190-100x_Position003_2_cmle.ics	116	1	0	1.083	0.21163114858307713	1.0	0.10317500441073144	1.0	0.31858195360261005	2.136411826380869	0.3066997951266292	0.46905467648896443	0.3029728433808465	0.09085262194324571	0.8916789917200452	0.9983116653741007	190.0	3.520501417466216	139.0	0.32049572781150915
330	Feb25-FISH2-3L1-rep1-cp190-100x_Position003_2_cmle.ics	117	1	0	1.2995999999999999	0.4298530997336962	1.0	0.5689355674538337	1.0	0.27015406696471006	2.073415793886611	0.5693689380366961	0.6828975412367949	0.5663032062766418	0.42524865632915304	0.7452778127634241	0.972828483145541	190.0	3.543906666306636	128.0	0.2951327565458501
331	Feb25-FISH2-3L1-rep1-cp190-100x_Position003_2_cmle.ics	118	1	0	0.8664	0.3840773312089211	1.0	2.166	1.0	0.34183152125105953	1.9096335898656973	0.9830514829952379	0.9930771682477784	0.9787393603059732	0.9571131276013349	0.2719418771886136	0.9883296170043459	144.0	2.6563436854023976	95.0	0.21904384274887315
332	Feb25-FISH2-3L1-rep1-cp190-100x_Position003_2_cmle.ics	119	1	0	1.7328	0.37705142287853116	1.0	1.3309465686852426	1.0	0.3087166296182116	2.815143578944632	0.7783777008143066	0.8493323986295137	0.7759821353958718	0.6639755243781279	0.5817531757941333	0.9960945111450236	256.0	4.92523426399901	214.0	0.4934250773500932
333	Feb25-FISH2-3L1-rep1-cp190-100x_Position003_2_cmle.ics	120	1	0	1.083	0.35451278090228994	1.0	1.7005584247992869	1.0	0.29064899138885836	2.4464762569576073	0.9339275191514437	0.9709624126609984	0.9311495075343043	0.8803403064230996	0.4207133756431532	0.9962854256384079	152.0	2.8819358307261513	95.0	0.21904384274887315
334	Feb25-FISH2-3L1-rep1-cp190-100x_Position003_2_cmle.ics	121	1	0	1.083	0.5569232785737928	1.0	1.4094967255872226	1.0	0.2620452549928	2.326678846149481	0.8545922963283249	0.9025600835945663	0.8414135408784635	0.7837170756314633	0.5589261633343823	0.9851249569935621	132.0	2.4583869604592845	73.0	0.16831790021755516
335	Feb25-FISH2-3L1-rep1-cp190-100x_Position003_2_cmle.ics	123	1	0	1.083	0.36223210134476985	1.0	0.2918229810711206	1.0	0.34183152125105953	2.253753813148837	0.418477063642753	0.5730732515813656	0.4133474598495736	0.24190959728938727	0.830712068975818	1.0079958659588464	144.0	2.703154183083237	95.0	0.21904384274887315
336	Feb25-FISH2-3L1-rep1-cp190-100x_Position003_2_cmle.ics	124	1	0	1.083	0.39991430087766167	1.0	0.9971598751598192	1.0	0.30350133109819233	2.0949908582908723	0.7575068884374812	0.8346322479435249	0.7554353291365822	0.6577753866575491	0.6089654244124671	0.9996872271047759	154.0	2.8798207449560405	99.0	0.22826674139093092
337	Feb25-FISH2-3L1-rep1-cp190-100x_Position004_3_cmle.ics	1	1	0	1.7328	0.298629401487541	1.0	1.5394492374569102	1.0	0.2746888756534104	2.4340561253920923	0.8373902025417754	0.8906383971952823	0.8337937998971096	0.7459367795286093	0.5612304656804077	0.9919462181226831	262.0	4.989104753209936	209.0	0.4818964540475209
338	Feb25-FISH2-3L1-rep1-cp190-100x_Position004_3_cmle.ics	2	1	0	1.083	0.29510985291945846	1.0	0.5556144027286182	1.0	0.33472666378143406	2.4490597020773426	0.5599177645538821	0.6756132293444741	0.5582956892405481	0.4081594160528872	0.7365940834154915	0.9978313800494791	156.0	2.971326654547609	106.0	0.24440681401453213
339	Feb25-FISH2-3L1-rep1-cp190-100x_Position004_3_cmle.ics	4	1	0	1.7328	3.4950795089714033	1.0	0.0	1.0	0.17806964223068641	5.009927710866466	0.12604109806131253	0.24630663309327183	0.14243454068426334	0.03190646405240267	0.9377924455370429	0.8549056095736678	146.0	2.8648758391960647	70.0	0.1614007262360118
340	Feb25-FISH2-3L1-rep1-cp190-100x_Position004_3_cmle.ics	6	1	0	1.5162	0.3684266338912212	1.0	2.014971786093599	1.0	0.2991319523328198	2.5730590672404583	0.9462543328358025	0.9768771509985568	0.9451009658677391	0.8959348440179111	0.3645706406803265	0.9966435136369837	214.0	4.08025160923538	161.0	0.37122167034282705
341	Feb25-FISH2-3L1-rep1-cp190-100x_Position004_3_cmle.ics	9	1	0	1.083	0.30585700801690313	1.0	1.847138149621899	1.0	0.31950628410532356	2.828087101144854	0.9695706216467108	0.9892852085529524	0.9691300722186383	0.9427128404424375	0.276234458435032	1.018740829323795	112.0	2.175269583234938	63.0	0.1452606536124106
342	Feb25-FISH2-3L1-rep1-cp190-100x_Position004_3_cmle.ics	10	1	0	1.9493999999999998	0.2915492264411659	1.0	1.951150932642709	1.0	0.2791375630319067	3.1801184567431875	0.8871054671057031	0.9330213656552305	0.8853115546061457	0.8124476283768632	0.4824844357128069	0.9879654049978843	296.0	5.795737253373167	253.0	0.5833483391101568
343	Feb25-FISH2-3L1-rep1-cp190-100x_Position004_3_cmle.ics	11	1	0	0.8664	0.30495433395864757	1.0	1.2927790998539732	1.0	0.3299326784738781	2.0940153239418913	0.8769998304030754	0.9226002035163096	0.876250777319238	0.8183475606309005	0.49754257905422106	1.019007200510807	120.0	2.213619737835333	71.0	0.16370645089652625
344	Feb25-FISH2-3L1-rep1-cp190-100x_Position004_3_cmle.ics	12	1	0	0.8664	2.834403107182193	1.0	0.0	1.0	0.22422053382509835	1.854023754612989	0.22372173315911453	0.36348939904052496	0.22372173315911453	0.028221537639843967	0.9101630278712388	0.9329531410751446	122.0	2.1880994032248022	60.0	0.13834347963086724
345	Feb25-FISH2-3L1-rep1-cp190-100x_Position004_3_cmle.ics	13	1	0	0.8664	NA	0.0	0.3095250132321943	1.0	0.2916962314675708	1.9653037899947523	0.4861863015612448	0.6359714994237016	0.4803010722643289	0.3146851315008208	0.7924177454039713	1.0133661930319995	108.0	2.015663012892221	57.0	0.13142630564932387
346	Feb25-FISH2-3L1-rep1-cp190-100x_Position004_3_cmle.ics	14	1	0	1.2995999999999999	4.308563760650841	1.0	0.10317500441073144	1.0	0.2745497448744835	2.7516137612680533	0.23787105362920646	0.3690038526982112	0.2166591728600774	0.06745748366790975	0.9080206397416778	0.9773694312339145	156.0	2.9713266545476085	96.0	0.22134956740938755
347	Feb25-FISH2-3L1-rep1-cp190-100x_Position004_3_cmle.ics	15	1	0	1.2995999999999999	5.010125963110996	1.0	1.5627088357751586	1.0	0.34413539360885936	2.1707389201280143	0.8622789326714242	0.9172022516732414	0.8611929878994725	0.7712174770621869	0.49831878575604577	1.0013138653620528	220.0	4.120716849605887	180.0	0.4150304388926017
348	Feb25-FISH2-3L1-rep1-cp190-100x_Position004_3_cmle.ics	16	1	0	1.2995999999999999	0.40692087770594854	1.0	0.7748934119142009	1.0	0.3019435556309265	2.2020953699138666	0.6175975006143153	0.721922865400592	0.6167901147892021	0.4714606662688244	0.7084361444378067	1.001461110776556	208.0	3.8993548758223535	155.0	0.35738732237974036
349	Feb25-FISH2-3L1-rep1-cp190-100x_Position004_3_cmle.ics	17	1	0	1.083	0.1733919639180174	1.0	0.8972608143895275	1.0	0.34747702085676824	2.3613350027719213	0.7273979186306586	0.8129494075676076	0.7123883990461931	0.58854599900183	0.619028629261893	0.9983333420615831	156.0	2.901110908026349	108.0	0.24901826333556107
350	Feb25-FISH2-3L1-rep1-cp190-100x_Position004_3_cmle.ics	18	1	0	1.2995999999999999	0.11445245897557667	1.0	0.10317500441073144	1.0	0.29740095743975503	2.3521592678863392	0.3288309984730321	0.49768905194765267	0.3288309984730321	0.10220949179639062	0.8610291032046461	0.9938181843037378	154.0	2.90322599379646	98.0	0.2259610167304165
351	Feb25-FISH2-3L1-rep1-cp190-100x_Position004_3_cmle.ics	19	1	0	1.083	0.31141608978707674	1.0	0.8508028822180275	1.0	0.27914531831119865	1.6342976637377047	0.7072120559741658	0.8041945900899337	0.6993819229834369	0.5737395395673461	0.6601904683270216	0.9878582412005695	176.0	3.2076335340911157	116.0	0.2674640606196767
352	Feb25-FISH2-3L1-rep1-cp190-100x_Position004_3_cmle.ics	20	1	0	1.2995999999999999	0.31667285299432824	1.0	0.10317500441073144	1.0	0.2735008026506843	2.9517844641226993	0.3164340101522843	0.46523749093546046	0.30091551849166065	0.06633883248730965	0.8761473850403232	0.9887666609590504	170.0	3.260789289082289	109.0	0.25132398799607547
353	Feb25-FISH2-3L1-rep1-cp190-100x_Position004_3_cmle.ics	21	1	0	1.083	0.3165398861095706	1.0	0.7610319551488771	1.0	0.29740095743975503	2.2462923051089305	0.6732183243577652	0.7757324976420118	0.6710479609740266	0.5337420512976542	0.6658680016364098	1.0084100305753745	154.0	2.90322599379646	98.0	0.2259610167304165
354	Feb25-FISH2-3L1-rep1-cp190-100x_Position004_3_cmle.ics	23	1	0	1.083	0.2720283561354377	1.0	0.9755754663213545	1.0	0.34864138632478087	2.3305617523195976	0.7504438244991124	0.8318246551825046	0.7466493688913166	0.6317134551981115	0.6320896039688514	1.0176930234941535	150.0	2.813835169975003	102.0	0.23518391537247432
355	Feb25-FISH2-3L1-rep1-cp190-100x_Position004_3_cmle.ics	24	1	0	1.2995999999999999	0.30340513704060984	1.0	0.5963412819178956	1.0	0.32479912567250246	2.4496132962972803	0.5637778753720782	0.6511044421672441	0.5573041201060525	0.4367344947055092	0.7581747762648604	1.001893871361316	174.0	3.2799643663824867	123.0	0.2836041332432778
356	Feb25-FISH2-3L1-rep1-cp190-100x_Position004_3_cmle.ics	25	1	0	1.2995999999999999	2.6805306453792737	1.0	1.5837581932427913	1.0	0.270147343717604	2.1590664949339655	0.8938682343667893	0.9427918089858118	0.8842945349448239	0.8193600564897531	0.47392289644879393	0.9719884204485761	182.0	3.4119355163445615	120.0	0.2766869592617345
357	Feb25-FISH2-3L1-rep1-cp190-100x_Position004_3_cmle.ics	26	1	0	1.2995999999999999	0.13989288444160664	1.0	0.0	1.0	0.2674205563182136	2.319689642095866	0.1711029546352225	0.34019247998612756	0.1711029546352225	0.028982784697937438	0.9450934486160891	0.9857015144405953	166.0	3.124587967579992	104.0	0.2397953646935032
358	Feb25-FISH2-3L1-rep1-cp190-100x_Position004_3_cmle.ics	28	1	0	1.2995999999999999	4.624953775005621	1.0	0.9512265400461283	1.0	0.22017328513908466	3.4516126269242453	0.7133497969263425	0.7903341020878829	0.7088597261056799	0.6326254668653183	0.6359447689976659	0.9233837521274393	120.0	2.2838354843565924	58.0	0.13373203030983835
359	Feb25-FISH2-3L1-rep1-cp190-100x_Position004_3_cmle.ics	30	1	0	1.083	3.450983407090945	1.0	0.913592684735068	1.0	0.2960972019959404	2.5086723331728416	0.7308714387049644	0.8186876012408287	0.7283199051380052	0.6141255439213154	0.6192424475952406	0.9978198910439277	150.0	2.8138351699750026	94.0	0.2167381180883587
360	Feb25-FISH2-3L1-rep1-cp190-100x_Position004_3_cmle.ics	31	1	0	0.8664	0.1699431605620118	1.0	1.0298344167305078	1.0	0.17943728809452122	1.4619319503431571	0.8224534167070957	0.8837888343844896	0.808869243347169	0.7541911487251362	0.524361539094899	0.8636217708909559	124.0	2.30301056165679	55.0	0.12681485632829495
361	Feb25-FISH2-3L1-rep1-cp190-100x_Position004_3_cmle.ics	32	1	0	1.5162	0.4144781549369208	1.0	1.2611313899024936	1.0	0.3021191993041435	2.554279850838502	0.8029538793768317	0.8692426345827549	0.8018972697825081	0.7188338732068487	0.5532241343703407	0.9850250010502379	184.0	3.5034414259361295	129.0	0.29743848120636457
362	Feb25-FISH2-3L1-rep1-cp190-100x_Position004_3_cmle.ics	33	1	0	1.2995999999999999	0.19973662512727144	1.0	0.10317500441073144	1.0	0.292485254811594	2.4112759750760504	0.3196614494025981	0.47110385601997284	0.3100316876774716	0.0924909806718885	0.8506328425436138	0.9890833725093127	202.0	3.8120791377710073	146.0	0.3366358004351103
363	Feb25-FISH2-3L1-rep1-cp190-100x_Position004_3_cmle.ics	34	1	0	1.083	0.42947417433888735	1.0	0.10317500441073144	1.0	0.36815538909255385	3.0011795950244915	0.28600483875255894	0.43667747853135885	0.27901257543934277	0.1141094834232845	0.887718055110563	1.0185134174351484	120.0	2.3072407331970126	75.0	0.17292934953858405
364	Feb25-FISH2-3L1-rep1-cp190-100x_Position004_3_cmle.ics	35	1	0	1.083	0.39279114602995224	1.0	1.4939557894985571	1.0	0.31013286501782295	2.041613527203546	0.9009443420638028	0.9541340029982145	0.8978029008202122	0.8305435934650384	0.4750815220016024	1.0067905187880923	158.0	2.945806319937078	104.0	0.2397953646935032
365	Feb25-FISH2-3L1-rep1-cp190-100x_Position004_3_cmle.ics	36	1	0	1.7328	1.4228607465025394	1.0	1.6449257554863201	1.0	0.3038834466118013	2.7634622613403077	0.8958701166010916	0.9618671410774622	0.895059017539457	0.7782966023463617	0.48151557810063017	0.9917451726586465	246.0	4.725162453285784	200.0	0.46114493210289076
366	Feb25-FISH2-3L1-rep1-cp190-100x_Position004_3_cmle.ics	38	1	0	1.2995999999999999	0.20707181057353752	1.0	1.0317500441073144	1.0	0.29388427730391214	2.121107793835418	0.7533774492952905	0.8505800962530079	0.7525180474389824	0.6421278789962186	0.6020277457948647	0.9875690534266921	174.0	3.256559117542067	117.0	0.26976978528019113
367	Feb25-FISH2-3L1-rep1-cp190-100x_Position004_3_cmle.ics	39	1	0	1.083	0.19524052788041746	1.0	1.9562917787640053	1.0	0.2872716501089198	1.9677387020974668	0.9638311402436042	0.9889644377048379	0.9592232059873795	0.9237489605243848	0.3996281156475371	0.9795645896557265	160.0	2.9670964830073863	102.0	0.23518391537247432
368	Feb25-FISH2-3L1-rep1-cp190-100x_Position004_3_cmle.ics	40	1	0	0.8664	1.1811514246322774	1.0	1.1321417835580119	1.0	0.2934412732759675	2.1323141096401	0.7962773263799967	0.8552953227946826	0.7943566223546668	0.7244138942565129	0.5607598423213245	0.9998100280905279	114.0	2.1497492486244067	62.0	0.14295492895189613
369	Feb25-FISH2-3L1-rep1-cp190-100x_Position004_3_cmle.ics	42	1	0	1.2995999999999999	0.42131759492166126	2.0	2.783165743088773	1.0	0.30696027392889	2.3935342848121284	0.9768605106345961	0.9941680077711569	0.9760558479404985	0.9382620735650182	0.3150939440232438	0.9973408917428882	220.0	4.120716849605887	170.0	0.39197319228745714
370	Feb25-FISH2-3L1-rep1-cp190-100x_Position004_3_cmle.ics	42	2	0	1.083	3.127142411404285	1.0	2.166	1.0	0.2880929030172355	2.155445047213667	0.906213300856857	0.9344816087454512	0.8937519029185333	0.8550229800066693	0.5019798835681561	0.9927973571883978	164.0	3.0564873068288434	106.0	0.24440681401453213
371	Feb25-FISH2-3L1-rep1-cp190-100x_Position004_3_cmle.ics	43	1	0	1.2995999999999999	0.4046339555965239	1.0	2.038606639979773	1.0	0.26580897764629313	2.20957999413909	0.9625792073444542	0.9796971410514411	0.9546792622282835	0.9221148568862574	0.34817866850350204	0.9916293182520222	184.0	3.43322567941487	121.0	0.27899268392224896
372	Feb25-FISH2-3L1-rep1-cp190-100x_Position004_3_cmle.ics	44	1	0	1.2995999999999999	0.13877009763314782	1.0	1.4686736615067262	1.0	0.29247783641808905	2.496898278014777	0.8633991098265007	0.9255767294195423	0.8626918908115339	0.7875460268896969	0.4718898157521629	0.9980403623387161	186.0	3.5247315890064383	129.0	0.29743848120636457
373	Feb25-FISH2-3L1-rep1-cp190-100x_Position004_3_cmle.ics	45	1	0	1.083	0.14131384359798052	1.0	0.0	1.0	0.30443970331245684	2.2010394996364324	0.2483623547109086	0.44336677132437186	0.2483623547109086	0.030102937703885745	0.9003720238523706	0.9986482050912838	170.0	3.1905735425610295	115.0	0.2651583359591622
374	Feb25-FISH2-3L1-rep1-cp190-100x_Position004_3_cmle.ics	46	1	0	1.5162	0.3179423520972517	1.0	1.8810907217703936	1.0	0.23846533157715108	2.9507535238016427	0.936813798809789	0.9667441046367311	0.9325732743531808	0.8982990166438596	0.407605998596428	0.9222819122904792	196.0	3.677992902038822	126.0	0.2905213072248212
375	Feb25-FISH2-3L1-rep1-cp190-100x_Position004_3_cmle.ics	47	1	0	1.2995999999999999	0.23621604503777982	1.0	0.3095250132321943	1.0	0.3102032636103427	2.2703689293553992	0.3536603681824033	0.47165860880262045	0.35230507359356894	0.1856288709931198	0.8738266520142887	1.0040447665571317	188.0	3.5226165032363275	135.0	0.31127282916945126
376	Feb25-FISH2-3L1-rep1-cp190-100x_Position004_3_cmle.ics	47	2	0	1.2995999999999999	2.0686909415706856	1.0	2.4122417731431285	1.0	0.2884923288803605	1.9845698462630792	0.9370807169115017	0.9616852140578735	0.9347384531761811	0.8898116891476305	0.4400721914295142	0.9917189098127603	202.0	3.7184581424093284	145.0	0.33433007577459584
377	Feb25-FISH2-3L1-rep1-cp190-100x_Position004_3_cmle.ics	48	1	0	1.083	0.41456757940281785	1.0	1.2569038551385865	1.0	0.2524494096634655	2.7837052421396278	0.9049535050071531	0.9482296137339056	0.9016273247496424	0.845189556509299	0.4942752954154965	0.9795667506609833	112.0	2.128459085554098	56.0	0.12912058098880944
378	Feb25-FISH2-3L1-rep1-cp190-100x_Position004_3_cmle.ics	49	1	0	0.8664	3.691124168524693	1.0	0.687545504971255	1.0	0.3426214135649437	2.190573295951067	0.6063517432724856	0.7100052976088927	0.6041878047247489	0.486176832389042	0.7114837254156746	1.001187028854729	124.0	2.3030105616567904	76.0	0.1752350741990985
379	Feb25-FISH2-3L1-rep1-cp190-100x_Position004_3_cmle.ics	50	1	0	0.8664	0.17736810726944358	1.0	0.2918229810711206	1.0	0.3426214135649437	2.30989169311093	0.4260810563949999	0.5564798141913933	0.4260810563949999	0.25653722696312536	0.8162044779875338	0.9972141885159955	124.0	2.3264158104972106	76.0	0.1752350741990985
380	Feb25-FISH2-3L1-rep1-cp190-100x_Position004_3_cmle.ics	51	1	0	1.2995999999999999	4.709634261858803	1.0	0.10317500441073144	1.0	0.2585567950361418	1.7968149572875844	0.40353363221395616	0.5669366364935684	0.40353363221395616	0.07233806900314761	0.8291094580309983	0.9593795225131736	250.0	4.6273112863838834	189.0	0.43578196083723186
381	Feb25-FISH2-3L1-rep1-cp190-100x_Position004_3_cmle.ics	51	2	0	0.8664	2.4308020617085275	1.0	2.2838760807508103	1.0	0.3085208285484633	2.2317946701528455	0.9091590215935142	0.9342157234010497	0.9091590215935142	0.8789329880325593	0.3632196968477643	1.026613262186256	106.0	1.994372849821912	57.0	0.13142630564932387
382	Feb25-FISH2-3L1-rep1-cp190-100x_Position004_3_cmle.ics	52	1	0	0.8664	0.22987056823023777	1.0	2.557423566100112	1.0	0.31014455052289863	1.5775892117110735	0.9943379173459984	0.9993221450343801	0.9932480328914723	0.9802137236832779	0.1530242888810849	0.9830200922609857	166.0	3.007561723377893	112.0	0.25824116197761887
383	Feb25-FISH2-3L1-rep1-cp190-100x_Position004_3_cmle.ics	53	1	0	1.083	0.3383306938948165	1.0	0.6275890508929507	1.0	0.3157075706016337	2.11807162061514	0.5885459411239964	0.7006467439785905	0.5901338090990187	0.46629348795718106	0.7505446104542459	0.9884344871779415	166.0	3.1011827187395724	113.0	0.2605468866381333
384	Feb25-FISH2-3L1-rep1-cp190-100x_Position004_3_cmle.ics	55	1	0	1.083	0.3582077154378313	1.0	1.7941989459020498	1.0	0.25379566949110294	1.752204918155128	0.9239456468952646	0.9540836245560242	0.919022634430616	0.8840711503851757	0.4672534090769813	0.9674681903460342	170.0	3.143763044880189	105.0	0.24210108935401767
385	Feb25-FISH2-3L1-rep1-cp190-100x_Position004_3_cmle.ics	56	1	0	1.5162	0.3413684245082828	1.0	1.0389843448820495	1.0	0.24815605235626373	2.9586480099960486	0.7736680052213597	0.8507029903245414	0.7688850802634595	0.6685731936984963	0.5821231774076835	0.9821601458339924	168.0	3.2629043748524	102.0	0.23518391537247432
386	Feb25-FISH2-3L1-rep1-cp190-100x_Position004_3_cmle.ics	57	1	0	1.7328	4.346520969004974	2.0	0.10317500441073144	1.0	0.30305116127090126	2.5936326404228645	0.27974943690362075	0.4703245249675554	0.2794496447857867	0.06991270526884646	0.8808296854254145	0.9947479682825449	288.0	5.476524112687734	253.0	0.5833483391101568
387	Feb25-FISH2-3L1-rep1-cp190-100x_Position004_3_cmle.ics	59	1	0	0.8664	0.0664264047799253	1.0	0.0	1.0	0.3058151952710448	2.2454650135253504	0.175087974082556	0.33177679718482933	0.175087974082556	0.031017147964028376	0.936096663554249	0.9895476379954781	100.0	1.860286614089725	52.0	0.1198976823467516
388	Feb25-FISH2-3L1-rep1-cp190-100x_Position004_3_cmle.ics	61	1	0	1.083	0.27027151238966113	1.0	1.2748075358549043	1.0	0.308831124218491	2.281360071141806	0.8701641266119577	0.9390962569083906	0.8642291910902696	0.7833643861999665	0.555881400088905	0.995654635989017	150.0	2.813835169975003	96.0	0.22134956740938755
389	Feb25-FISH2-3L1-rep1-cp190-100x_Position004_3_cmle.ics	63	1	0	1.083	0.3368637960155096	1.0	0.42540144110901373	1.0	0.3211068079082337	2.4386671315704223	0.48846547018094827	0.6202246835776539	0.4727312965675684	0.3459199696487475	0.7588971795116416	0.973262833784617	146.0	2.7712548438343854	94.0	0.2167381180883587
390	Feb25-FISH2-3L1-rep1-cp190-100x_Position004_3_cmle.ics	64	1	0	1.083	0.38466817592520525	1.0	1.2536039404732575	1.0	0.26378387295447825	2.4311401902332257	0.8142169962586852	0.8782140360975209	0.8142005509188833	0.7285614439008345	0.5320566788251989	0.9921243493799515	140.0	2.6605738569426194	80.0	0.18445797284115634
391	Feb25-FISH2-3L1-rep1-cp190-100x_Position004_3_cmle.ics	65	1	0	1.5162	4.969539660580693	2.0	0.23070632344123612	1.0	0.2753189363498532	2.5281570441483767	0.3363776082091421	0.49884058194312303	0.3358768628689626	0.17730429523945257	0.8789097021059905	0.9831840153754824	220.0	4.167527347286727	161.0	0.37122167034282705
392	Feb25-FISH2-3L1-rep1-cp190-100x_Position004_3_cmle.ics	65	2	0	1.083	3.159680160043158	2.0	0.23070632344123612	1.0	0.2818939505498759	2.438265384315965	0.27737054769984554	0.402976738453005	0.27737054769984554	0.14943589111485173	0.8901755446874843	0.9869992068872384	130.0	2.483907295069816	74.0	0.17062362487806956
393	Feb25-FISH2-3L1-rep1-cp190-100x_Position004_3_cmle.ics	67	1	0	0.6497999999999999	NA	0.0	0.5556144027286182	1.0	0.2760730602062183	1.5660966701132228	0.6391972465945999	0.7600465364292985	0.6391972465945999	0.4817005186872849	0.695139266331416	0.9563085850751647	110.0	1.9901426782816896	57.0	0.13142630564932387
394	Feb25-FISH2-3L1-rep1-cp190-100x_Position004_3_cmle.ics	68	1	0	0.8664	0.08700788399961898	1.0	0.10317500441073144	1.0	0.2968001223977527	1.674412496457505	0.3842043378755748	0.5772775946416948	0.3842043378755748	0.10262036239947929	0.8208798918808572	1.0013233726453643	152.0	2.7649095865240523	96.0	0.22134956740938755
395	Feb25-FISH2-3L1-rep1-cp190-100x_Position004_3_cmle.ics	69	1	0	1.5162	0.37283785324242336	1.0	2.3918076883891235	1.0	0.321401683623055	2.1538914313546482	0.9412929188031415	0.976619574075276	0.9395224392952698	0.8886941722016688	0.4752774068994717	0.9984866024826949	300.0	5.604265091109589	277.0	0.6386857309625038
396	Feb25-FISH2-3L1-rep1-cp190-100x_Position004_3_cmle.ics	70	1	0	1.2995999999999999	0.34713089002832903	1.0	1.6017067927595934	1.0	0.31385924326056147	2.333789458717996	0.8775207671145062	0.933198002083389	0.8752303747429151	0.8070394508400331	0.5148124770442346	0.9971855524420303	200.0	3.767383725860279	149.0	0.34355297441665367
397	Feb25-FISH2-3L1-rep1-cp190-100x_Position004_3_cmle.ics	72	1	0	1.083	0.07883950318991538	1.0	2.3825999999999996	1.0	0.2385198504000997	2.2172509224016816	0.9911747440476782	0.9983732476344931	0.990010646024655	0.9773150128846747	0.20340743125956567	0.980402106277544	168.0	3.1458781306503005	100.0	0.23057246605144538
398	Feb25-FISH2-3L1-rep1-cp190-100x_Position004_3_cmle.ics	73	1	0	1.083	0.5137897918313817	1.0	0.0	1.0	0.2335185897344265	2.2255622942358695	0.17643023734394292	0.3040393548007761	0.11181231993414735	0.038766830645003234	0.9065913564029751	0.9748391050641388	108.0	2.0624735105730605	51.0	0.11759195768623716
399	Feb25-FISH2-3L1-rep1-cp190-100x_Position004_3_cmle.ics	74	1	0	1.083	0.178234965118825	1.0	1.0246530360797799	1.0	0.2666885648411231	1.893214986064661	0.7494514038876889	0.8244924406047516	0.7440172786177106	0.6455334773218142	0.6396405825061995	0.9576092968143137	152.0	2.8117200842048917	91.0	0.20982094410681532
400	Feb25-FISH2-3L1-rep1-cp190-100x_Position004_3_cmle.ics	75	1	0	0.8664	0.6117650664698219	1.0	0.0	1.0	0.29416616971153386	2.7246494910823373	0.11300439667806546	0.30446507083536883	0.15935515388373228	0.04054714215925745	0.941452414168983	1.005520042580259	100.0	1.883691862930145	51.0	0.11759195768623716
401	Feb25-FISH2-3L1-rep1-cp190-100x_Position004_3_cmle.ics	78	1	0	1.2995999999999999	0.4588530749134464	1.0	0.5556144027286182	1.0	0.25214724833090585	2.5968425381140468	0.5335002598384277	0.6271696508716398	0.5239948977181462	0.40893844191430057	0.7551348419956815	0.982489721726225	156.0	2.994731903388028	92.0	0.21212666876732977
402	Feb25-FISH2-3L1-rep1-cp190-100x_Position004_3_cmle.ics	79	1	0	1.083	2.9968281569498116	1.0	0.4377344716066809	1.0	0.2785234620207688	2.5510364535292935	0.4837532597594471	0.594828013604228	0.4837532597594471	0.3517020158451577	0.800398782460063	0.9917232781748038	116.0	2.1944446605351353	62.0	0.14295492895189613
403	Feb25-FISH2-3L1-rep1-cp190-100x_Position004_3_cmle.ics	80	1	0	1.2995999999999999	2.627545064410228	1.0	1.074245800390238	1.0	0.3046286893447269	2.4556876055917947	0.7514775907090432	0.8365767979858018	0.7482452566833848	0.6419822755898675	0.5703957611382915	0.9957486733549057	202.0	3.8354843866114274	149.0	0.34355297441665367
404	Feb25-FISH2-3L1-rep1-cp190-100x_Position004_3_cmle.ics	81	1	0	0.8664	NA	0.0	0.0	1.0	0.19855378558553366	2.092120253003124	0.16398126308096075	0.29473273313178966	0.15403142752732468	0.03922627155244012	0.9337060913177675	0.9190277603229114	114.0	2.102938750943567	51.0	0.11759195768623716
405	Feb25-FISH2-3L1-rep1-cp190-100x_Position004_3_cmle.ics	82	1	0	1.083	0.3254693837437972	1.0	0.5963412819178956	1.0	0.30243065278557746	2.0284605868758265	0.5958486218960662	0.6995850755183889	0.5930006826521034	0.4642620957419575	0.7154359357989524	1.0030866969243275	150.0	2.7904299211345833	95.0	0.21904384274887315
406	Feb25-FISH2-3L1-rep1-cp190-100x_Position004_3_cmle.ics	83	1	0	1.083	0.3005212319993418	1.0	0.2918229810711206	1.0	0.28102923539568075	1.9761219407196178	0.3991823925341702	0.5504067390675972	0.3945740595449478	0.2307593839038692	0.8490604969783337	0.9790671645865514	158.0	2.945806319937078	99.0	0.22826674139093092
407	Feb25-FISH2-3L1-rep1-cp190-100x_Position004_3_cmle.ics	84	1	0	1.2995999999999999	0.6114415066128355	1.0	1.679567386804093	1.0	0.3033909273354146	2.36542804248743	0.8909506532385337	0.9364129638969787	0.8905194995363064	0.8408839464393212	0.43830661864379666	0.9944824223399429	178.0	3.345949941363524	123.0	0.2836041332432778
408	Feb25-FISH2-3L1-rep1-cp190-100x_Position004_3_cmle.ics	86	1	0	1.083	5.020878507236656	1.0	0.5158750220536572	1.0	0.279227296103668	1.7442012741460076	0.5889778754170389	0.7304350320925315	0.5863547310867195	0.3860899574558779	0.7286437658024197	0.9886130091358878	182.0	3.3885302675041413	122.0	0.2812984085827634
409	Feb25-FISH2-3L1-rep1-cp190-100x_Position004_3_cmle.ics	87	1	0	1.2995999999999999	0.5969307912016372	1.0	1.3586516622891618	1.0	0.29783744644865845	2.3171604985404652	0.8444940652936472	0.9022891575805085	0.8442961097782107	0.7603788076743394	0.44807336638671036	0.999445578950286	182.0	3.435340765184981	126.0	0.2905213072248212
410	Feb25-FISH2-3L1-rep1-cp190-100x_Position004_3_cmle.ics	88	1	0	1.083	0.19405886380702786	1.0	0.928575039696583	1.0	0.29136251650881456	2.0709347599099877	0.7250627030138563	0.8205614489535792	0.7204473500267259	0.6259251264339459	0.6041516665592258	0.9888267838848718	154.0	2.8564154961156203	97.0	0.22365529206990203
411	Feb25-FISH2-3L1-rep1-cp190-100x_Position004_3_cmle.ics	89	1	0	1.7328	0.7943311614775115	1.0	2.571950790196091	1.0	0.3133990230961833	2.4773242152112998	0.9232549309361082	0.950638045686842	0.9118691377788724	0.8709862385321101	0.49460554237530785	0.9961342115606994	278.0	5.22964180429367	244.0	0.5625968171655268
412	Feb25-FISH2-3L1-rep1-cp190-100x_Position004_3_cmle.ics	89	2	0	1.2995999999999999	0.35668395125242625	2.0	1.6456566907434287	1.0	0.31233731489967453	2.384927712176813	0.7501103175091846	0.8060028118137225	0.7494176261724442	0.6669540052952404	0.6742302643533062	0.9990330030197256	194.0	3.656702738968513	142.0	0.3274129017930525
413	Feb25-FISH2-3L1-rep1-cp190-100x_Position004_3_cmle.ics	93	1	0	1.9493999999999998	0.4945817094050001	1.0	1.3107987492438529	1.0	0.2904875554979341	2.7124316778375994	0.7565745336050238	0.832264489809525	0.7547660420286775	0.6435479771146642	0.6103996599848953	0.9871479341000982	282.0	5.4360588723172265	240.0	0.553373918523469
414	Feb25-FISH2-3L1-rep1-cp190-100x_Position004_3_cmle.ics	94	1	0	1.9493999999999998	0.5416255416240319	2.0	1.0317500441073144	1.0	0.26064002833971195	2.8540604491219437	0.6607930605143597	0.7687133586747693	0.6601334135903758	0.5623943534223307	0.7407067627711463	0.973958992503465	294.0	5.6574208461007585	242.0	0.5579853678444979
415	Feb25-FISH2-3L1-rep1-cp190-100x_Position004_3_cmle.ics	95	1	0	1.083	4.662409709776295	1.0	0.23070632344123612	1.0	0.24039958374030337	1.8912644335039202	0.3094057360112406	0.41089713566777786	0.3079593354822713	0.17554940261362278	0.8757802067671147	0.9665697845441189	172.0	3.211863705631338	104.0	0.2397953646935032
416	Feb25-FISH2-3L1-rep1-cp190-100x_Position004_3_cmle.ics	95	2	0	1.2995999999999999	4.389882477740109	1.0	0.9077480443748005	1.0	0.279006506526528	2.445624161452326	0.6121763965800663	0.712646132370903	0.6121763965800663	0.5093028808625139	0.7107710695707393	0.990820502466263	174.0	3.326774864063326	114.0	0.26285261129864773
417	Feb25-FISH2-3L1-rep1-cp190-100x_Position004_3_cmle.ics	96	1	0	1.2995999999999999	0.23433267503111335	1.0	1.6050263958911635	1.0	0.2979400440273149	2.2727248473280914	0.8719156478535142	0.9239449003516998	0.8694244403505834	0.7978004800982527	0.4536075701947383	0.9913811983519004	198.0	3.72268831394955	143.0	0.3297186264535669
418	Feb25-FISH2-3L1-rep1-cp190-100x_Position004_3_cmle.ics	97	1	0	1.2995999999999999	3.6715910455889498	1.0	0.5158750220536572	1.0	0.28838696088162386	2.1338843669122363	0.53563306573143	0.6341388789946205	0.5360805910988118	0.39849850672658027	0.7800661518567441	0.9847385260446068	166.0	3.101182718739572	108.0	0.24901826333556107
419	Feb25-FISH2-3L1-rep1-cp190-100x_Position004_3_cmle.ics	99	1	0	1.2995999999999999	0.23638118550319867	1.0	0.1459114905355603	1.0	0.305741149747505	2.2748101110028163	0.3280775890386553	0.49527873817596724	0.32312805865945116	0.134767527962898	0.8709264057076503	1.0001718338973207	228.0	4.276093248408384	179.0	0.4127247142320873
420	Feb25-FISH2-3L1-rep1-cp190-100x_Position004_3_cmle.ics	102	1	0	1.2995999999999999	0.3494256510707351	1.0	1.2944547249242173	1.0	0.29907699693135376	2.5951948424508995	0.835907269209508	0.9052091970702045	0.8330396627971255	0.7521247927031509	0.5569407992940901	1.0025653868806097	172.0	3.2820794521525976	116.0	0.2674640606196767
421	Feb25-FISH2-3L1-rep1-cp190-100x_Position004_3_cmle.ics	103	1	0	1.2995999999999999	0.2862353737226889	1.0	2.166	1.0	0.2572340484407077	2.8114399770388667	0.9790211168373028	0.9929643388547835	0.9765477961826119	0.9547017727107003	0.22800497610242615	0.9736013891296573	166.0	3.1713984652608316	102.0	0.23518391537247432
422	Feb25-FISH2-3L1-rep1-cp190-100x_Position004_3_cmle.ics	104	1	0	0.8664	0.7994663592358294	1.0	0.0	1.0	0.29416616971153386	2.067020976257969	0.2650919146284468	0.4286882692008101	0.2650919146284468	0.04041712104689204	0.8951263203893441	0.9887855932079962	100.0	1.8836918629301451	51.0	0.11759195768623716
423	Feb25-FISH2-3L1-rep1-cp190-100x_Position004_3_cmle.ics	105	1	0	2.8158	2.602683759124945	1.0	1.5162	1.0	0.08449026770732394	6.56912527900287	0.8774443227455275	0.9218692953632712	0.8693172690763052	0.8234720700985761	0.4492460069492535	0.5516434924314814	196.0	3.8652348927621794	75.0	0.17292934953858405
424	Feb25-FISH2-3L1-rep1-cp190-100x_Position004_3_cmle.ics	106	1	0	1.7328	0.28448371542575634	1.0	0.65584944557845	1.0	0.22561917067413154	3.914162023605275	0.5884595076232592	0.6753679625107254	0.5794089499042967	0.46401640155765295	0.7259326366808334	0.9754717204561176	170.0	3.307599786763128	99.0	0.22826674139093092
425	Feb25-FISH2-3L1-rep1-cp190-100x_Position004_3_cmle.ics	107	1	0	1.2995999999999999	0.391841329168709	1.0	1.151986098218259	1.0	0.2938803076779628	2.8323629637459184	0.8192472006115933	0.9033322840311193	0.813230201915726	0.7064666996447363	0.574935932922671	1.0012502534051966	168.0	3.21609387717156	111.0	0.2559354373171044
426	Feb25-FISH2-3L1-rep1-cp190-100x_Position004_3_cmle.ics	108	1	0	1.5162	1.8616311003848414	1.0	0.3720027687491155	1.0	0.307267151400456	2.344135782176424	0.43939891256261326	0.6027428538809527	0.43362873955256187	0.25687021629824136	0.7897008056230127	0.9998940516862891	254.0	4.763512607886181	211.0	0.48650790336854977
427	Feb25-FISH2-3L1-rep1-cp190-100x_Position004_3_cmle.ics	109	1	0	1.5162	1.5073130545184337	1.0	1.0967653411156157	1.0	0.2870532971701295	2.1307147451702177	0.7154057790005645	0.802930836003858	0.7121433682835008	0.5805113184317316	0.6553279880877843	0.9873381762108837	272.0	5.095555568561482	226.0	0.5210937732762666
428	Feb25-FISH2-3L1-rep1-cp190-100x_Position004_3_cmle.ics	111	1	0	0.8664	0.3899581180469346	1.0	0.5595020986366908	1.0	0.2696112908895111	2.408210684329142	0.5531152963939645	0.6631571145474121	0.547451121132211	0.3877424438653705	0.7725058970242705	0.9768924011858888	116.0	2.1944446605351353	61.0	0.1406492042913817
429	Feb25-FISH2-3L1-rep1-cp190-100x_Position004_3_cmle.ics	111	2	0	1.083	5.215064986165653	1.0	0.3095250132321943	1.0	0.29380436295759543	2.4912882949099684	0.3725248490333453	0.4993134333016056	0.3725248490333453	0.24555292024903647	0.8300487871000299	0.9977211654208713	120.0	2.2838354843565924	67.0	0.15448355225446841
430	Feb25-FISH2-3L1-rep1-cp190-100x_Position004_3_cmle.ics	112	1	0	0.8664	2.8469729732243945	1.0	2.4559747561405825	1.0	0.2667389988896994	1.8507227601493301	0.9823400362965824	0.9918988651851636	0.9809625153968936	0.9636924848582028	0.29150057073561597	0.9342148403675515	106.0	1.9709676009814916	53.0	0.12220340700726606
431	Feb25-FISH2-3L1-rep1-cp190-100x_Position004_3_cmle.ics	113	1	0	1.083	2.997833402235524	1.0	0.10317500441073144	1.0	0.2872716501089198	2.189124150698828	0.3066389044606391	0.461769128782823	0.3023944902698807	0.10001067777154908	0.8801825390361075	0.99840968557652	160.0	2.990501731847806	102.0	0.23518391537247432
432	Feb25-FISH2-3L1-rep1-cp190-100x_Position004_3_cmle.ics	114	1	0	1.2995999999999999	0.1458441536203776	1.0	0.9321735129523284	1.0	0.2865002467954959	2.3304619049690136	0.7141563514990047	0.809814252144108	0.7103620661268354	0.5785873583691308	0.6613975902264034	0.9953737549283885	194.0	3.680107987808933	136.0	0.31357855382996574
433	Feb25-FISH2-3L1-rep1-cp190-100x_Position004_3_cmle.ics	115	1	0	0.8664	0.14019142212312696	1.0	1.2225574214657589	1.0	0.28725007890400167	2.230023984632499	0.8848266924635406	0.9245350174311424	0.8754449048131856	0.822311862303101	0.47495766461499084	0.995137690539311	106.0	1.9709676009814916	55.0	0.12681485632829495
434	Feb25-FISH2-3L1-rep1-cp190-100x_Position004_3_cmle.ics	116	1	0	1.7328	3.8926873198503436	1.0	1.857150079393166	1.0	0.23846533157715108	3.2471629651603484	0.8517436471626341	0.8936645879831827	0.848874025848837	0.7999495777133493	0.465191133462734	0.9728113800391753	196.0	3.8184243950813404	126.0	0.2905213072248212
435	Feb25-FISH2-3L1-rep1-cp190-100x_Position004_3_cmle.ics	116	2	0	1.5162	5.443436141278093	1.0	0.6639153385791856	1.0	0.2414139217791943	2.7522763227237026	0.5098026857282684	0.6260130801343605	0.5067513958816856	0.3875453244451695	0.7490121527839798	0.974275065515583	190.0	3.6141224128278955	121.0	0.27899268392224896
436	Feb25-FISH2-3L1-rep1-cp190-100x_Position004_3_cmle.ics	117	1	0	1.2995999999999999	0.4424904021189952	1.0	1.9493999999999998	1.0	0.2939425763022126	2.374771169467916	0.9537969096890966	0.98072345016361	0.9517818771900104	0.9192961651970006	0.30486431052004004	1.0014658704788966	170.0	3.2139787914014493	113.0	0.2605468866381333
437	Feb25-FISH2-3L1-rep1-cp190-100x_Position004_3_cmle.ics	119	1	0	1.2995999999999999	0.4312136292109373	1.0	1.5386823371520422	1.0	0.3619918976567091	2.790391520042791	0.8797867541521427	0.9359032191921263	0.8771621898708222	0.816177978265327	0.41535654581373477	1.000921768050089	166.0	3.1713984652608325	121.0	0.27899268392224896
438	Feb25-FISH2-3L1-rep1-cp190-100x_Position004_3_cmle.ics	120	1	0	1.2995999999999999	0.2847171237653427	1.0	2.46198834834007	1.0	0.29377057465850803	2.2789320371347133	0.9898480160944024	0.9977599702456426	0.9892224983516762	0.9705288160808777	0.18554171147272344	0.9993408310127725	176.0	3.3012545294527955	119.0	0.27438123460122005
439	Feb25-FISH2-3L1-rep1-cp190-100x_Position004_3_cmle.ics	121	1	0	0.8664	0.26649629431670807	1.0	0.5556144027286182	1.0	0.3182908668164536	2.0232376530669947	0.60726641073175	0.7134818339731707	0.6007707241595749	0.48101653845592424	0.7029554512047829	1.0097282275348642	118.0	2.192329574765024	68.0	0.15678927691498287
440	Feb25-FISH2-3L1-rep1-cp190-100x_Position004_3_cmle.ics	122	1	0	0.8664	3.730287042574773	1.0	2.4064339498777065	1.0	0.35298450770761536	2.3889959051117184	0.9883431782289658	0.9974653392780798	0.9881599497430439	0.9727338562616153	0.2085064899768758	1.002255648803605	114.0	2.1263439997839866	68.0	0.15678927691498287
441	Feb25-FISH2-3L1-rep1-cp190-100x_Position004_3_cmle.ics	124	1	0	1.2995999999999999	0.45129080029903484	1.0	0.2991586303963464	1.0	0.24232515462969784	2.857004173823637	0.5033879475143375	0.6377148118863412	0.49484051124478295	0.26123727643049455	0.7972763328929461	0.969946761945171	166.0	3.1479932164204114	99.0	0.22826674139093092
442	Feb25-FISH2-3L1-rep1-cp190-100x_Position004_3_cmle.ics	127	1	0	1.2995999999999999	0.1618310371895399	1.0	0.687545504971255	1.0	0.27015406696471006	2.2275469846081895	0.616963521816909	0.7331298125534729	0.6161935132612585	0.4768569650773897	0.6917568002789071	0.993773739416343	190.0	3.5439066663066354	128.0	0.2951327565458501
443	Feb25-FISH2-3L1-rep1-cp190-100x_Position005_4_cmle.ics	3	1	0	1.083	0.2539288169224875	1.0	1.6657740120644018	1.0	0.3082640887312631	2.3387940759435195	0.9411159544794087	0.9777275764421395	0.9410311071515691	0.885949282509784	0.37601731468744	0.9989306180028502	148.0	2.792545006904694	94.0	0.2167381180883587
444	Feb25-FISH2-3L1-rep1-cp190-100x_Position005_4_cmle.ics	4	1	0	1.5162	0.3677626693046801	1.0	1.2466683216206906	1.0	0.32002587002164995	2.4013021120753932	0.7337962178466126	0.8247174399295083	0.731860236554038	0.6378126376791947	0.6276407455772729	0.9905723232276683	270.0	5.097670654331594	236.0	0.5441510198814111
445	Feb25-FISH2-3L1-rep1-cp190-100x_Position005_4_cmle.ics	6	1	0	1.2995999999999999	5.802044664308018	1.0	0.32626801153583	1.0	0.25680881862154736	2.0700188087455906	0.45033523398397335	0.585915923826681	0.4500888008905582	0.2623067837082232	0.829141876211327	0.9735293923104599	182.0	3.3885302675041413	117.0	0.26976978528019113
446	Feb25-FISH2-3L1-rep1-cp190-100x_Position005_4_cmle.ics	7	1	0	1.083	0.44044326333424455	1.0	1.927468146499159	1.0	0.3441398442727907	2.060795694954821	0.9581817223013236	0.9861647870665431	0.958656330749354	0.9169698887306861	0.26922818374069823	1.0041346010888217	178.0	3.2757341948422645	131.0	0.3020499305273935
447	Feb25-FISH2-3L1-rep1-cp190-100x_Position005_4_cmle.ics	8	1	0	1.5162	0.034755476337488704	1.0	2.548613302872216	1.0	0.28166648430998564	3.1699158952956337	0.9642801313115523	0.9873102281400289	0.9640318531664659	0.9333786977351516	0.2981348125632548	0.997682593466894	160.0	3.130933224890325	101.0	0.23287819071195984
448	Feb25-FISH2-3L1-rep1-cp190-100x_Position005_4_cmle.ics	8	2	0	1.2995999999999999	1.8572487493454655	1.0	2.297031266079556	1.0	0.29388427730391214	2.691233643935222	0.9466339920367084	0.977031972707795	0.9434109738940128	0.9021163412996901	0.42611209373404046	1.0041908330776734	174.0	3.3501801129037463	117.0	0.26976978528019113
449	Feb25-FISH2-3L1-rep1-cp190-100x_Position005_4_cmle.ics	9	1	0	0.8664	0.17702218624472252	1.0	0.3095250132321943	1.0	0.33064220202131495	1.9724671307152515	0.38809840830570275	0.5204379117388542	0.38809840830570275	0.24758722119242182	0.8635573373907475	1.0156123834983297	132.0	2.4349817116188652	82.0	0.18906942216218525
450	Feb25-FISH2-3L1-rep1-cp190-100x_Position005_4_cmle.ics	10	1	0	1.5162	6.252402469474584	1.0	0.1459114905355603	1.0	0.28263127738300114	2.0972566934234047	0.3169716864612538	0.5066850758675101	0.31391444417832504	0.12959466884571494	0.8908164261964683	0.9810211750223795	262.0	4.848673260167418	212.0	0.48881362802906425
451	Feb25-FISH2-3L1-rep1-cp190-100x_Position005_4_cmle.ics	11	1	0	1.5162	0.36054295856275503	1.0	0.622541700711641	1.0	0.2767585061003246	2.4752174972281966	0.5210204132210923	0.6552119389668647	0.516782459995539	0.3735119662285521	0.7815684580507746	0.9856503576679263	258.0	4.899713929388478	205.0	0.472673555405463
452	Feb25-FISH2-3L1-rep1-cp190-100x_Position005_4_cmle.ics	12	1	0	1.083	0.3012704704860339	1.0	0.8595614345612763	1.0	0.30998039757996954	2.1236629680095804	0.6956408180322302	0.7968892835688354	0.6896596756079086	0.568848434194374	0.6562038406059121	0.9913834807981302	168.0	3.0990676329694606	114.0	0.26285261129864773
453	Feb25-FISH2-3L1-rep1-cp190-100x_Position005_4_cmle.ics	14	1	0	0.8664	0.22585979367648498	1.0	0.5963412819178956	1.0	0.30929561366189423	1.7754890838478234	0.6187202700629124	0.740412255127615	0.6225461613216715	0.4703800317119329	0.6387173603306898	0.9976284798204169	152.0	2.8117200842048917	98.0	0.2259610167304165
454	Feb25-FISH2-3L1-rep1-cp190-100x_Position005_4_cmle.ics	15	1	0	1.083	0.18922552929945616	1.0	0.0	1.0	0.28983077184957995	2.1974820444857284	0.1765940868360677	0.3484751742348816	0.1712263538374962	0.028418683173888577	0.9385306448110949	0.9676397498880102	150.0	2.813835169975003	93.0	0.21443239342784423
455	Feb25-FISH2-3L1-rep1-cp190-100x_Position005_4_cmle.ics	18	1	0	1.5162	0.6379861152447297	1.0	0.9342894015681998	1.0	0.27251917564700884	2.749020399397173	0.6940144020117096	0.7854620962928155	0.6919760220475241	0.57015583129072	0.6432849645094737	0.9931285898649475	218.0	4.169642433056838	158.0	0.3643044963612837
456	Feb25-FISH2-3L1-rep1-cp190-100x_Position005_4_cmle.ics	19	1	0	1.083	2.301473802902244	1.0	2.166	1.0	0.3033506929168382	2.4027432144383427	0.9660354270194446	0.9848532330512901	0.9649012848636791	0.9402336929757801	0.37037948869081044	1.0021392344394469	128.0	2.4158066343186673	75.0	0.17292934953858405
457	Feb25-FISH2-3L1-rep1-cp190-100x_Position005_4_cmle.ics	19	2	0	1.083	0.08968483232530386	1.0	1.5162	1.0	0.31252526369301753	2.708297134628139	0.9360552745071704	0.9882034292877289	0.9360105057378639	0.832672993986062	0.44032381243953145	1.003288428673876	108.0	2.0624735105730605	59.0	0.13603775497035278
458	Feb25-FISH2-3L1-rep1-cp190-100x_Position005_4_cmle.ics	20	1	0	0.8664	0.541726374994223	1.0	0.9479040472602467	1.0	0.23961299900261135	2.325808536364801	0.6924647705949446	0.7673157584900107	0.6909838478236874	0.6079923838257478	0.6671238282256852	0.968374235180986	118.0	2.1923295747650244	59.0	0.13603775497035278
459	Feb25-FISH2-3L1-rep1-cp190-100x_Position005_4_cmle.ics	22	1	0	1.083	0.20998559779052017	1.0	0.5097226605744432	1.0	0.3012912077705793	2.4008396978407505	0.5767427752040591	0.7079059121994264	0.5710070593425988	0.4244498676373263	0.7239991197849256	1.0019301638605724	126.0	2.394516471248359	73.0	0.16831790021755516
460	Feb25-FISH2-3L1-rep1-cp190-100x_Position005_4_cmle.ics	23	1	0	1.2995999999999999	0.28280105367341374	1.0	0.10317500441073144	1.0	0.29906689398300423	2.124045543505329	0.31736111753122487	0.45387225309012913	0.3079127645215269	0.09462220455406917	0.8658745728733425	1.0003783318608623	164.0	3.0564873068288434	108.0	0.24901826333556107
461	Feb25-FISH2-3L1-rep1-cp190-100x_Position005_4_cmle.ics	24	1	0	1.2995999999999999	0.25697766903126446	1.0	1.6776879206634818	1.0	0.305373037991179	1.9273832760938485	0.8754597581150318	0.9382732903958069	0.8745817338837046	0.7995079852020794	0.4941223423253533	0.993592397828907	234.0	4.363368986459732	186.0	0.42886478685568846
462	Feb25-FISH2-3L1-rep1-cp190-100x_Position005_4_cmle.ics	25	1	0	1.2995999999999999	0.08963840548328644	1.0	0.0	1.0	0.2872716501089198	2.2986496899151496	0.23508157016412487	0.41388120391064204	0.25349269954415227	0.028832616251021473	0.895244034780441	0.9821807042846018	160.0	3.013906980688226	102.0	0.23518391537247432
463	Feb25-FISH2-3L1-rep1-cp190-100x_Position005_4_cmle.ics	26	1	0	1.5162	6.577848257089608	1.0	0.0	1.0	0.19065954505172467	2.80633403602016	0.07475475600965305	0.1950888519760554	0.07475475600965305	0.02726987808317924	0.9694394472942899	0.9443792440218415	156.0	3.1351633964305474	80.0	0.18445797284115634
464	Feb25-FISH2-3L1-rep1-cp190-100x_Position005_4_cmle.ics	27	1	0	1.2995999999999999	0.41927663642958407	2.0	0.8058225447605828	1.0	0.28277752348369806	2.065738002775699	0.6292900060820339	0.7258706999685873	0.6281872197084634	0.514439817939995	0.7409071991937483	0.9954964772884866	208.0	3.8993548758223535	150.0	0.3458586990771681
465	Feb25-FISH2-3L1-rep1-cp190-100x_Position005_4_cmle.ics	28	1	0	1.2995999999999999	0.22294339449473013	1.0	2.166	1.0	0.29072897556794247	2.0591839637065683	0.9887668607650918	0.9973759858480136	0.9833935284145353	0.9508697574998157	0.31334724587083485	0.997895307898421	194.0	3.6098922412876733	137.0	0.3158842784904802
466	Feb25-FISH2-3L1-rep1-cp190-100x_Position005_4_cmle.ics	29	1	0	1.5162	0.3996212480818733	1.0	2.369694330829524	1.0	0.2698412531049864	3.3402123798722285	0.9894349759625228	0.9973464590789592	0.988984529201235	0.9627398629003857	0.23892573538401493	0.9735192973103058	178.0	3.462976185565623	116.0	0.2674640606196767
467	Feb25-FISH2-3L1-rep1-cp190-100x_Position005_4_cmle.ics	30	1	0	1.083	0.21907678789524446	1.0	2.1432506606066304	1.0	0.3199428132226949	2.5565506069622024	0.9883526170798899	0.9974545454545455	0.9879449035812672	0.9676694214876033	0.22154634456284292	0.9914361104361862	142.0	2.7052692688533484	90.0	0.20751521944630086
468	Feb25-FISH2-3L1-rep1-cp190-100x_Position005_4_cmle.ics	31	1	0	1.083	0.22711461126868276	1.0	1.0024833655297731	1.0	0.28397891367137323	1.8977855160067345	0.7625705720069355	0.8545255767473244	0.759410312694847	0.6477933702884378	0.6094289731176913	0.9811141920107989	176.0	3.2544440317719556	117.0	0.26976978528019113
469	Feb25-FISH2-3L1-rep1-cp190-100x_Position005_4_cmle.ics	32	1	0	1.083	0.225797051723768	1.0	1.2995999999999999	1.0	0.27854218601744635	2.3723347471322542	0.9086061552995894	0.9499246030304132	0.8863776752298245	0.7901738672286618	0.41976011144112435	0.9849026567195942	170.0	3.1671682937206094	110.0	0.2536297126565899
470	Feb25-FISH2-3L1-rep1-cp190-100x_Position005_4_cmle.ics	33	1	0	1.2995999999999999	0.301189253345271	1.0	0.41270001764292574	1.0	0.2987286402854682	2.588965291744166	0.48020738690828463	0.5987296718318899	0.47219698422092377	0.33538247380573316	0.8165417944740755	0.9682879017427898	176.0	3.3246597782932152	120.0	0.2766869592617345
471	Feb25-FISH2-3L1-rep1-cp190-100x_Position005_4_cmle.ics	34	1	0	1.083	0.2910164459286499	1.0	1.021380433748922	1.0	0.3030156631554313	2.3719292628419693	0.7551666161927338	0.8298593343706597	0.7507597197130296	0.6705166094048601	0.6444417452035214	0.9913116747955122	152.0	2.8819358307261513	97.0	0.22365529206990203
472	Feb25-FISH2-3L1-rep1-cp190-100x_Position005_4_cmle.ics	35	1	0	1.2995999999999999	0.3089384572517444	1.0	0.20635000882146287	1.0	0.29916685756752814	2.385272724983185	0.3299404125839929	0.49286399942042636	0.3379004944487711	0.20328093021571006	0.8761429638791445	0.9854269468620791	166.0	3.147993216420412	110.0	0.2536297126565899
473	Feb25-FISH2-3L1-rep1-cp190-100x_Position005_4_cmle.ics	36	1	0	1.2995999999999999	0.1625493351327228	1.0	1.3842379406474168	1.0	0.30350133109819233	2.6884298630959163	0.8655081452246229	0.9156833329977245	0.8636757213910312	0.8019723726868166	0.4007822514715957	1.014405569279251	154.0	2.9500364914772996	99.0	0.22826674139093092
474	Feb25-FISH2-3L1-rep1-cp190-100x_Position005_4_cmle.ics	37	1	0	1.2995999999999999	0.1462651670792197	1.0	1.5162	1.0	0.31024454638829513	2.5160164963487808	0.971012709739086	0.9897886757455023	0.9587288368175495	0.8590998135652569	0.38185765047756354	1.0056073478292216	160.0	3.037312229528646	106.0	0.24440681401453213
475	Feb25-FISH2-3L1-rep1-cp190-100x_Position005_4_cmle.ics	38	1	0	1.2995999999999999	0.17528109079473225	1.0	1.0161559471409798	1.0	0.30300855069345994	2.150804140290811	0.7491012329395111	0.8311926457932876	0.7461978333078649	0.6392747130781666	0.6234700766383775	1.0030015020762657	180.0	3.3906453532742526	125.0	0.28821558256430674
476	Feb25-FISH2-3L1-rep1-cp190-100x_Position005_4_cmle.ics	39	1	0	1.2995999999999999	0.4100397564764749	1.0	0.0	1.0	0.18602159850063424	2.7601611535842836	0.14426818909148378	0.26708283123604826	0.0815669386223109	0.027612058236700182	0.9519601405135226	0.8821679275181886	124.0	2.32641581049721	56.0	0.12912058098880944
477	Feb25-FISH2-3L1-rep1-cp190-100x_Position005_4_cmle.ics	41	1	0	1.083	0.37079840673804887	1.0	1.6366463635208865	1.0	0.3041974449865092	2.3602385903352454	0.9163545205532487	0.9541508173872645	0.9141961148697697	0.8592390410097079	0.40023350954922454	0.9949172496435839	158.0	2.9692115687774976	103.0	0.23748964003298878
478	Feb25-FISH2-3L1-rep1-cp190-100x_Position005_4_cmle.ics	42	1	0	1.7328	0.5870562306935947	3.0	1.7328	1.0	0.2643431063930836	2.3940558177905182	0.8326044830836912	0.8959129831360637	0.8285750759400858	0.7399444851785901	0.5594844200728292	0.9750334035963696	314.0	5.893727725644268	269.0	0.6202399336783881
479	Feb25-FISH2-3L1-rep1-cp190-100x_Position005_4_cmle.ics	43	1	0	1.083	0.38988255400222405	1.0	0.9077480443748005	1.0	0.29916685756752814	2.2041699792180114	0.7145201802667731	0.8099581976949792	0.7140939962459535	0.6022297585259474	0.6210377409151845	0.9916302792727009	166.0	3.101182718739572	110.0	0.2536297126565899
480	Feb25-FISH2-3L1-rep1-cp190-100x_Position005_4_cmle.ics	44	1	0	1.5162	0.23286843944845784	1.0	0.9512265400461282	1.0	0.2815050773259216	2.066785043972865	0.6751346111823933	0.7625100152960885	0.6713638171865283	0.5345394644688111	0.7011838606596369	0.994862539005783	212.0	3.965340450803391	154.0	0.3550815977192259
481	Feb25-FISH2-3L1-rep1-cp190-100x_Position005_4_cmle.ics	45	1	0	1.083	0.18625254602170138	1.0	0.0	1.0	0.2879608720554036	1.9752930834218814	0.2213551878284056	0.4181436750058819	0.21514391028154656	0.02781742608422869	0.9171130287324617	0.9941598283601638	186.0	3.4545158424851787	128.0	0.2951327565458501
482	Feb25-FISH2-3L1-rep1-cp190-100x_Position005_4_cmle.ics	46	1	0	1.2995999999999999	4.4780836388954715	1.0	0.8165114261796649	1.0	0.1989271601115237	1.8203736324890036	0.7221772982464247	0.8397215226917419	0.7155542206717033	0.5549715438701877	0.6706298137850426	0.761823731382563	206.0	3.784443717390365	124.0	0.28590985790379225
483	Feb25-FISH2-3L1-rep1-cp190-100x_Position005_4_cmle.ics	47	1	0	1.083	0.26660962437902636	1.0	0.4377344716066809	1.0	0.28785502777740146	2.218640595451109	0.513510176131835	0.6290567012045217	0.5097495537768997	0.3658524264433493	0.7855587264703288	0.9971210282467462	146.0	2.7478495949939656	89.0	0.2052094947857864
484	Feb25-FISH2-3L1-rep1-cp190-100x_Position005_4_cmle.ics	48	1	0	1.083	0.12651450669039496	1.0	0.9733510449106972	1.0	0.3469677836797142	2.457826165036741	0.7246216911995551	0.8021222966730354	0.7236439636536512	0.6173542154409193	0.6514749881066562	0.9960444867093311	132.0	2.505197458140125	84.0	0.1936808714832141
485	Feb25-FISH2-3L1-rep1-cp190-100x_Position005_4_cmle.ics	49	1	0	1.083	3.5429072986847405	1.0	0.4377344716066809	1.0	0.3152986162946812	2.3900341639507556	0.5060482231438562	0.6191957387980809	0.5041371879320159	0.350329348621615	0.763976510815827	1.0115735045289413	150.0	2.813835169975003	97.0	0.22365529206990203
486	Feb25-FISH2-3L1-rep1-cp190-100x_Position005_4_cmle.ics	50	1	0	0.8664	0.24817198607513227	1.0	0.8254000352858515	1.0	0.31950628410532356	2.0871621328688663	0.7470668485675307	0.8216194526924003	0.7415135221892304	0.6490650830591446	0.6333137133767873	1.022528107862534	112.0	2.105053836713678	63.0	0.1452606536124106
487	Feb25-FISH2-3L1-rep1-cp190-100x_Position005_4_cmle.ics	53	1	0	0.8664	4.598082207266106	1.0	0.10317500441073144	1.0	0.27689958019308064	2.4606948228703005	0.3334332047488858	0.4745515149245347	0.32247855885547355	0.12498595558218793	0.8608234046696509	0.9768148380975409	106.0	1.994372849821912	54.0	0.12450913166778053
488	Feb25-FISH2-3L1-rep1-cp190-100x_Position005_4_cmle.ics	54	1	0	0.8664	3.4953582667109333	1.0	1.4199491695140265	1.0	0.2472031385421709	2.0163742998190655	0.793732223258599	0.8609297451664536	0.7918552296726201	0.7458429773954699	0.6366790219742277	0.9142541996302742	122.0	2.2583151497460614	63.0	0.1452606536124106
489	Feb25-FISH2-3L1-rep1-cp190-100x_Position005_4_cmle.ics	55	1	0	1.083	3.5152432582816093	1.0	0.43046674663324214	1.0	0.2718685950221936	2.5502092273966244	0.5522499613408705	0.6678923042559406	0.5478943660761842	0.36001099637463274	0.7631810828624871	0.9851686198625986	104.0	1.996487935592023	52.0	0.1198976823467516
490	Feb25-FISH2-3L1-rep1-cp190-100x_Position005_4_cmle.ics	56	1	0	1.7328	0.3265168847051883	1.0	0.5097226605744432	1.0	0.2931851651163166	2.4463064645493806	0.5004355900438989	0.652314151789319	0.49841700203558664	0.31438764539145736	0.810289543713178	0.9863678083119362	278.0	5.22964180429367	236.0	0.5441510198814111
491	Feb25-FISH2-3L1-rep1-cp190-100x_Position005_4_cmle.ics	57	1	0	1.083	3.257627753080584	1.0	0.32626801153583	1.0	0.29740095743975503	1.9366702409078242	0.45429700596368955	0.5767558341545682	0.4520720519359132	0.274157006573266	0.8210859339083442	0.9914558297285839	154.0	2.8564154961156207	98.0	0.2259610167304165
492	Feb25-FISH2-3L1-rep1-cp190-100x_Position005_4_cmle.ics	59	1	0	1.5162	0.5951689226147484	1.0	1.9493999999999998	1.0	0.3219818689778287	2.2912309228210104	0.9514878031755678	0.9836951389259568	0.9444008753957142	0.8449252095078157	0.33651124843632907	0.994241006554798	274.0	5.140250980472211	242.0	0.5579853678444979
493	Feb25-FISH2-3L1-rep1-cp190-100x_Position005_4_cmle.ics	61	1	0	1.2995999999999999	0.30873959389285915	1.0	1.9937278265781397	1.0	0.32773404843004633	2.395165558645735	0.947323607447221	0.9716053793931838	0.9462744889348406	0.8977147461969454	0.3777311751451915	0.9889924142864139	180.0	3.4140506021146724	130.0	0.29974420586687905
494	Feb25-FISH2-3L1-rep1-cp190-100x_Position005_4_cmle.ics	64	1	0	1.083	1.7542083221517664	1.0	0.5260913608053412	1.0	0.3087692418061742	1.9151471851988746	0.5336487736783158	0.6447441037544435	0.535596604281981	0.38662002694499004	0.7552500499878935	0.9908688501773424	176.0	3.254444031771956	122.0	0.2812984085827634
495	Feb25-FISH2-3L1-rep1-cp190-100x_Position005_4_cmle.ics	65	1	0	1.083	NA	0.0	1.1872177544577784	1.0	0.3089982052636375	2.5000437698528746	0.8548643154942952	0.9105550527455897	0.8511847356785709	0.7803973352720367	0.49927782274891414	0.9984379474002902	118.0	2.2391400724458643	67.0	0.15448355225446841
496	Feb25-FISH2-3L1-rep1-cp190-100x_Position005_4_cmle.ics	66	1	0	1.2995999999999999	0.357851126858745	1.0	0.0	1.0	0.2991993003418851	2.4608910514433773	0.2217618061013074	0.39299492748446097	0.2217618061013074	0.02868471815389012	0.8936749687808561	0.9939852062350072	168.0	3.1692833794907207	112.0	0.25824116197761887
497	Feb25-FISH2-3L1-rep1-cp190-100x_Position005_4_cmle.ics	67	1	0	1.083	0.24044286243181767	1.0	0.9228252937649445	1.0	0.2736187900809741	2.3549572754041015	0.7145332420638316	0.7929804483614272	0.71304654744588	0.6215720458629246	0.6313137881912955	0.9988809947262111	154.0	2.87982074495604	94.0	0.2167381180883587
498	Feb25-FISH2-3L1-rep1-cp190-100x_Position005_4_cmle.ics	68	1	0	1.083	3.0892228109467803	2.0	1.5930676819351215	1.0	0.15416156738375966	1.4422996198344928	0.9078996458561729	0.985839986683733	0.905345448075168	0.7770874109618133	0.3494328567492566	0.7694746886983942	258.0	4.7358771875055385	153.0	0.35277587305871144
499	Feb25-FISH2-3L1-rep1-cp190-100x_Position005_4_cmle.ics	69	1	0	1.083	0.4302182227779765	1.0	1.5162	1.0	0.3215212586857538	2.4614457767218445	0.9536441669514076	0.9946106296399838	0.9535199163379202	0.8666014350945858	0.35432913848235875	1.0168458330220513	148.0	2.792545006904694	96.0	0.22134956740938755
500	Feb25-FISH2-3L1-rep1-cp190-100x_Position005_4_cmle.ics	70	1	0	1.083	0.15899603667278522	1.0	0.20635000882146287	1.0	0.28166648430998564	1.8514060865986846	0.3861255111889434	0.5639446373667923	0.3861255111889434	0.20776410184973285	0.8320216335391548	0.9817412665140521	160.0	2.9202859853265464	101.0	0.23287819071195984
501	Feb25-FISH2-3L1-rep1-cp190-100x_Position005_4_cmle.ics	71	1	0	0.8664	0.5121496105028314	1.0	0.46141264688247224	1.0	0.3172445868638787	2.0338432889073057	0.5645111015201649	0.7124214741284227	0.5641274636742915	0.38818155661055964	0.7755151994286874	0.9947685641240165	136.0	2.5009672865999026	84.0	0.1936808714832141
502	Feb25-FISH2-3L1-rep1-cp190-100x_Position005_4_cmle.ics	72	1	0	1.083	1.3841574629689866	1.0	1.0298344167305078	1.0	0.29916685756752814	2.0947153324791077	0.7477026741698873	0.8232367278368876	0.7441224261229585	0.6527342996943019	0.615364167559516	1.0081071950867777	166.0	3.1011827187395724	110.0	0.2536297126565899
503	Feb25-FISH2-3L1-rep1-cp190-100x_Position005_4_cmle.ics	73	1	0	1.5162	3.019772751042814	2.0	0.0	1.0	0.25353326011043587	2.4097511390155577	0.1634002664483716	0.33287988956838577	0.15914672316656234	0.02730293253719844	0.9366567614164577	0.9537261923738517	190.0	3.6141224128278955	124.0	0.28590985790379225
504	Feb25-FISH2-3L1-rep1-cp190-100x_Position005_4_cmle.ics	74	1	0	1.7328	0.5459016378502296	1.0	1.5009357274113917	1.0	0.2767585061003246	2.696741506262064	0.8471352830511374	0.9178357643724498	0.8447408927655208	0.7442033765789537	0.5431441444767372	0.9908027145789999	258.0	4.923119178228897	205.0	0.472673555405463
505	Feb25-FISH2-3L1-rep1-cp190-100x_Position005_4_cmle.ics	75	1	0	1.083	0.8408990486068211	2.0	0.5556144027286182	1.0	0.27462088780918464	1.8377458404602074	0.5560363932338885	0.6723158378260764	0.5531513671638905	0.41995261465561007	0.7337969265169901	0.9892142149858084	186.0	3.431110593644759	125.0	0.28821558256430674
506	Feb25-FISH2-3L1-rep1-cp190-100x_Position005_4_cmle.ics	76	1	0	1.083	0.33477075829381997	1.0	0.8318234787411565	1.0	0.33776796015158117	2.28053485690957	0.6771595776975748	0.7711741491550579	0.6713242486592236	0.5506923128815732	0.6652781139478998	1.0027161286057649	168.0	3.145878130650301	119.0	0.27438123460122005
507	Feb25-FISH2-3L1-rep1-cp190-100x_Position005_4_cmle.ics	77	1	0	1.2995999999999999	0.2650181325695247	1.0	0.5556144027286182	1.0	0.2834790591663577	2.1667919764418113	0.5519087873409344	0.659866580427785	0.5476896001925333	0.4081367889052676	0.7491690391005917	0.9897764074128892	186.0	3.5247315890064383	127.0	0.29282703188533565
508	Feb25-FISH2-3L1-rep1-cp190-100x_Position005_4_cmle.ics	78	1	0	1.083	0.15799773736638462	1.0	0.3095250132321943	1.0	0.29388427730391214	2.2197015225545327	0.4472232187088949	0.589303712055211	0.4455234971557423	0.2516228497241155	0.8281674298434065	0.9946107338615245	174.0	3.2799643663824867	117.0	0.26976978528019113
509	Feb25-FISH2-3L1-rep1-cp190-100x_Position005_4_cmle.ics	80	1	0	1.083	0.15536474491698335	1.0	0.7610319551488771	1.0	0.3390911928090904	2.112190563877775	0.671669027363811	0.7712701709260595	0.665577559763293	0.5150548753465011	0.6829546926756984	1.0089188526077664	164.0	3.056487306828844	115.0	0.2651583359591622
510	Feb25-FISH2-3L1-rep1-cp190-100x_Position005_4_cmle.ics	81	1	0	1.5162	0.23605081387780114	1.0	0.3916201927270152	1.0	0.28885052979541337	2.179107836301598	0.44047084931374675	0.6044093880406204	0.44042743083194635	0.2755409219190969	0.8086847691271191	0.9991138680941241	256.0	4.78480277095649	207.0	0.477285004726492
511	Feb25-FISH2-3L1-rep1-cp190-100x_Position005_4_cmle.ics	83	1	0	1.2995999999999999	0.5323123876696999	1.0	0.622541700711641	1.0	0.28380753372595546	2.5036795982760367	0.6148522734232146	0.7364850086177482	0.6073019011539909	0.4510713129598684	0.6751971410701442	0.9753408186578257	172.0	3.2352689544717577	113.0	0.2605468866381333
512	Feb25-FISH2-3L1-rep1-cp190-100x_Position005_4_cmle.ics	84	1	0	1.2995999999999999	0.30479951649315634	2.0	0.5260913608053412	1.0	0.29377057465850803	2.2585373060142078	0.5699233716475096	0.685008738320898	0.56520131746992	0.39275391543994087	0.7477854877795937	0.9945642808221407	176.0	3.3246597782932152	119.0	0.27438123460122005
513	Feb25-FISH2-3L1-rep1-cp190-100x_Position005_4_cmle.ics	85	1	0	1.2995999999999999	0.4888403774307383	1.0	1.2995999999999999	1.0	0.3011622441732246	2.177513611521661	0.8566759092473031	0.9069855694306705	0.8365530571353397	0.706399643789593	0.5069933966503669	0.9967723976573976	224.0	4.163297175746505	173.0	0.3988903662690006
514	Feb25-FISH2-3L1-rep1-cp190-100x_Position005_4_cmle.ics	86	1	0	1.2995999999999999	1.6731374096195895	1.0	0.5556144027286182	1.0	0.2886090189841206	2.8804300608940117	0.5833021039670218	0.7092322929493013	0.5833021039670218	0.39663972018487786	0.7183006028239869	0.9918011620168004	168.0	3.21609387717156	110.0	0.2536297126565899
515	Feb25-FISH2-3L1-rep1-cp190-100x_Position005_4_cmle.ics	87	1	0	0.8664	6.330384986884516	1.0	0.0	1.0	0.2802220647444271	1.9919485314800183	0.08137359174348066	0.25020680690144176	0.08137359174348066	0.028716615457338692	0.9656045948010029	0.9893553191798738	112.0	2.081648587873258	59.0	0.13603775497035278
516	Feb25-FISH2-3L1-rep1-cp190-100x_Position005_4_cmle.ics	89	1	0	0.8664	3.124957635592407	1.0	1.70785021024454	1.0	0.2893628805065309	1.8789271172091222	0.9018518666528129	0.9397763693183181	0.9017000087917709	0.8560787103271338	0.405095527677251	0.9903387198184933	138.0	2.522257449670211	82.0	0.18906942216218525
517	Feb25-FISH2-3L1-rep1-cp190-100x_Position005_4_cmle.ics	90	1	0	1.7328	5.990947155244364	1.0	1.1961505589055579	1.0	0.25304693723375593	2.522433072837477	0.7223889682694015	0.814761111627789	0.7207952518241079	0.6099093653034825	0.6472127850264158	0.9886615626179543	282.0	5.319032628115125	224.0	0.5164823239552377
518	Feb25-FISH2-3L1-rep1-cp190-100x_Position005_4_cmle.ics	91	1	0	1.2995999999999999	0.5403833149289864	1.0	0.8754689432133618	1.0	0.26520887130747955	2.17861565643466	0.6855021887265353	0.7741825998416111	0.6855021887265353	0.5796687756185437	0.6502941074859439	0.9918215843550978	178.0	3.299139443682684	115.0	0.2651583359591622
519	Feb25-FISH2-3L1-rep1-cp190-100x_Position005_4_cmle.ics	92	1	0	1.083	0.08312358554857006	1.0	1.1926825638357912	1.0	0.27365459734503106	2.3616203184635687	0.8320932104562483	0.8957987182530264	0.8298640852846778	0.7344141838409065	0.571953000542535	0.9927209097339792	144.0	2.7031541830832366	85.0	0.19598659614372857
520	Feb25-FISH2-3L1-rep1-cp190-100x_Position005_4_cmle.ics	93	1	0	1.2995999999999999	0.12591183294969321	1.0	0.8318234787411565	1.0	0.26489347276424613	2.1445094600150094	0.7099187193866685	0.8199137502662028	0.7063693476254703	0.5641327110101512	0.6402959847661788	0.979599650087417	176.0	3.2778492806123753	113.0	0.2605468866381333
521	Feb25-FISH2-3L1-rep1-cp190-100x_Position005_4_cmle.ics	94	1	0	1.2995999999999999	0.385977851295603	1.0	0.5158750220536572	1.0	0.27854218601744635	2.070032012353952	0.5215480925159222	0.6127232041746316	0.5200804486279341	0.3949320988213551	0.7709797459968903	0.9730479259992623	170.0	3.2139787914014493	110.0	0.2536297126565899
522	Feb25-FISH2-3L1-rep1-cp190-100x_Position005_4_cmle.ics	95	1	0	1.083	3.420791727187659	1.0	2.3825999999999996	1.0	0.2886090189841206	1.7624310378146777	0.9926955479127884	0.9994951566591992	0.9889092228567823	0.9715512889281545	0.14980975891671636	1.0001188115760773	168.0	3.099067632969461	110.0	0.2536297126565899
523	Feb25-FISH2-3L1-rep1-cp190-100x_Position005_4_cmle.ics	96	1	0	1.2995999999999999	0.2629630000233806	1.0	2.3825999999999996	1.0	0.268000903909552	2.4189200153561643	0.9979506446930236	0.9999051224394918	0.9958918016299965	0.9845918841734741	0.2415775679268802	0.9961608966010412	168.0	3.1692833794907203	106.0	0.24440681401453213
524	Feb25-FISH2-3L1-rep1-cp190-100x_Position005_4_cmle.ics	97	1	0	0.8664	0.48109639603286214	1.0	0.72222503087512	1.0	0.3557758653078841	2.143133758250187	0.6482343831213603	0.7294188155675538	0.6435776945679038	0.5324005812905074	0.657212537146608	0.9895138933206747	134.0	2.503082372370014	87.0	0.20059804546475749
525	Feb25-FISH2-3L1-rep1-cp190-100x_Position005_4_cmle.ics	98	1	0	1.083	4.045972048814057	1.0	0.9755754663213545	1.0	0.31014455052289863	2.1026504587319415	0.7505363812147379	0.8357349084840939	0.7467927493620816	0.6281708296912387	0.6378777860678926	0.9956913804076349	166.0	3.0543722210587325	112.0	0.25824116197761887
526	Feb25-FISH2-3L1-rep1-cp190-100x_Position006_5_cmle.ics	1	1	0	1.5162	0.4217237698547866	1.0	0.687545504971255	1.0	0.2928237825597338	3.1392510461703376	0.6083611749559668	0.7247352083975073	0.6023189504695559	0.47339446642813704	0.7228930974616226	0.9969053130155321	184.0	3.573657172457389	127.0	0.29282703188533565
527	Feb25-FISH2-3L1-rep1-cp190-100x_Position006_5_cmle.ics	3	1	0	1.5162	0.02330651662348966	1.0	0.8254000352858515	1.0	0.28324238736569074	2.4535262772846775	0.5604806975756182	0.646457101467444	0.5560407569141194	0.45820013511348834	0.7388603392226608	0.9803694913921519	188.0	3.592832249757586	129.0	0.29743848120636457
528	Feb25-FISH2-3L1-rep1-cp190-100x_Position006_5_cmle.ics	3	2	0	1.5162	4.611098307067207	1.0	2.5991999999999997	1.0	0.28371700629930974	2.524302750989198	0.9601206270937367	0.9761932122883629	0.9566522499181658	0.9273782411566829	0.3796601856315053	0.9965602967922671	216.0	4.101541772305689	159.0	0.3666102210217982
529	Feb25-FISH2-3L1-rep1-cp190-100x_Position006_5_cmle.ics	4	1	0	1.2995999999999999	0.355679604943649	1.0	1.2569038551385865	1.0	0.26355615600940024	2.1379151926142588	0.8338143588481883	0.8922518618053125	0.8307768010068416	0.7531582085032694	0.4991238016246183	0.9930805177623487	170.0	3.190573542561029	107.0	0.2467125386750466
530	Feb25-FISH2-3L1-rep1-cp190-100x_Position006_5_cmle.ics	5	1	0	0.8664	1.8946130051216459	1.0	0.0	1.0	0.29416616971153386	2.1666001379504474	0.21311859901493238	0.38243686967398954	0.21311859901493238	0.038611132827769526	0.8955766618674658	0.9991536294852649	100.0	1.8836918629301451	51.0	0.11759195768623716
531	Feb25-FISH2-3L1-rep1-cp190-100x_Position006_5_cmle.ics	6	1	0	1.5162	2.0607484651072694	1.0	1.074245800390238	1.0	0.27022066957772195	2.5930055721778076	0.7476654099515267	0.8177445415751751	0.7436218254132659	0.6581389567883332	0.597999577154798	0.9891747460333205	184.0	3.503441425936129	122.0	0.2812984085827634
532	Feb25-FISH2-3L1-rep1-cp190-100x_Position006_5_cmle.ics	7	1	0	1.083	0.23829835487821555	1.0	0.1459114905355603	1.0	0.29528601709160374	2.041759611316857	0.3455574884655696	0.4987790251650477	0.3455574884655696	0.16002874153151303	0.8388041698995453	1.0019064907294373	148.0	2.7457345092238543	92.0	0.21212666876732977
533	Feb25-FISH2-3L1-rep1-cp190-100x_Position006_5_cmle.ics	9	1	0	1.083	0.12826404993086746	1.0	1.2269033092775323	1.0	0.24208733520065542	3.0497648853159527	0.7817315614726349	0.8246779732915657	0.7802386954145355	0.7153071796252335	0.5638614810907095	0.9473884887156792	128.0	2.462617131999507	67.0	0.15448355225446841
534	Feb25-FISH2-3L1-rep1-cp190-100x_Position006_5_cmle.ics	10	1	0	1.2995999999999999	0.47863326955254865	1.0	1.449626260897894	1.0	0.3049786146593797	2.3737480350498292	0.8543243660759605	0.9188937685285312	0.8529634615526082	0.7740567460405035	0.4848678307284536	0.9716933186159723	190.0	3.5907171639874753	136.0	0.31357855382996574
535	Feb25-FISH2-3L1-rep1-cp190-100x_Position006_5_cmle.ics	12	1	0	1.2995999999999999	0.5522036959531368	1.0	1.2225574214657589	1.0	0.29436002083031837	2.6584133842497972	0.7682857959113166	0.8390737012749729	0.7682857959113166	0.6867147688239554	0.568168095021671	0.9974857841282643	146.0	2.7712548438343854	90.0	0.20751521944630086
536	Feb25-FISH2-3L1-rep1-cp190-100x_Position006_5_cmle.ics	12	2	0	0.8664	3.293099348231265	1.0	2.0977973943825394	1.0	0.2696112908895111	2.077971891969176	0.9430281769681024	0.9648933979124726	0.9430281769681024	0.9102469554124892	0.363348251603287	0.9904844627701066	116.0	2.1476341628542954	61.0	0.1406492042913817
537	Feb25-FISH2-3L1-rep1-cp190-100x_Position006_5_cmle.ics	13	1	0	1.9493999999999998	0.34922390636903944	1.0	0.32626801153583	1.0	0.2970022655064942	2.8595160031467364	0.3961854551093193	0.5673170890024414	0.39183648447388636	0.20146083582455546	0.8321160523162456	0.9831700162044958	308.0	5.9234782317950225	277.0	0.6386857309625038
538	Feb25-FISH2-3L1-rep1-cp190-100x_Position006_5_cmle.ics	16	1	0	1.7328	0.27472704894570604	1.0	0.0	1.0	0.2971228858699556	2.394910380342716	0.1481793361328328	0.345111881055896	0.15835843485228437	0.020866410458059443	0.9280963866483537	0.9629557415330178	302.0	5.672365751860737	269.0	0.6202399336783881
539	Feb25-FISH2-3L1-rep1-cp190-100x_Position006_5_cmle.ics	17	1	0	1.2995999999999999	0.35787086502986126	1.0	1.4468993886995907	1.0	0.298179806429609	2.3375061609039163	0.8137499748242735	0.888008297919478	0.813040019334958	0.7324298604257719	0.49921137669644133	0.9726393767416185	180.0	3.3906453532742526	124.0	0.28590985790379225
540	Feb25-FISH2-3L1-rep1-cp190-100x_Position006_5_cmle.ics	17	2	0	0.8664	0.3625259661745187	2.0	0.3777847188762272	1.0	0.32482598003490853	2.168218338127011	0.41225755775311673	0.5392439225796056	0.41225755775311673	0.2752361483152404	0.8623414934872575	0.990361500392334	124.0	2.3264158104972106	74.0	0.17062362487806956
541	Feb25-FISH2-3L1-rep1-cp190-100x_Position006_5_cmle.ics	18	1	0	1.5162	0.12708928306425876	1.0	2.230862239013498	1.0	0.2960746109874471	2.780845703570483	0.975852685727066	0.993271703880419	0.9729451671823163	0.9337570358221196	0.30194236737101154	0.9911658596196947	190.0	3.684338159349155	134.0	0.30896710450893683
542	Feb25-FISH2-3L1-rep1-cp190-100x_Position006_5_cmle.ics	19	1	0	1.2995999999999999	0.5578417980818715	1.0	1.021380433748922	1.0	0.23751001407141148	2.355895262060411	0.7724447269901815	0.867388924207106	0.7709172140990322	0.6379043935862118	0.6076946300413797	0.9512808263205984	176.0	3.3480650271336345	107.0	0.2467125386750466
543	Feb25-FISH2-3L1-rep1-cp190-100x_Position006_5_cmle.ics	20	1	0	1.2995999999999999	0.4301927917341849	1.0	0.5963412819178956	1.0	0.2989294088085085	2.439845411569837	0.5901131098391933	0.7174255587353502	0.5896191060234396	0.4475376464976833	0.7526584319192272	0.9927480001595168	174.0	3.2799643663824867	118.0	0.27207550994070556
544	Feb25-FISH2-3L1-rep1-cp190-100x_Position006_5_cmle.ics	21	1	0	1.7328	0.31266013879524257	1.0	1.6592549201289784	1.0	0.299745704568279	2.8229512383260813	0.8296047590967985	0.8977018825388803	0.8272621153591586	0.750135383948879	0.5704092984577254	0.9924571624761396	286.0	5.478639198457843	249.0	0.5741254404680991
545	Feb25-FISH2-3L1-rep1-cp190-100x_Position006_5_cmle.ics	23	1	0	1.2995999999999999	2.810484582358792	1.0	0.8421824239572849	1.0	0.2979400440273149	2.2382031459877063	0.6627392604867363	0.7778511143254364	0.6563145108062183	0.5414589447963039	0.6994698556136763	0.9896666435020294	198.0	3.6758778162687107	143.0	0.3297186264535669
546	Feb25-FISH2-3L1-rep1-cp190-100x_Position006_5_cmle.ics	24	1	0	1.083	2.7776228408557864	1.0	0.1459114905355603	1.0	0.21570087175845976	2.1129549549883864	0.3218785103257582	0.4536507387885596	0.31064546789942105	0.14728246781301305	0.863216180052817	0.9453040380324739	184.0	3.3864151817340304	109.0	0.25132398799607547
547	Feb25-FISH2-3L1-rep1-cp190-100x_Position006_5_cmle.ics	25	1	0	1.2995999999999999	0.2884015903295474	1.0	0.65253602307166	1.0	0.3183709671741055	2.4964648784621253	0.6055007298343593	0.7040125023798947	0.6023434029320303	0.4667290727930444	0.6777362752962472	0.9940305111835103	178.0	3.3927604390443635	126.0	0.2905213072248212
548	Feb25-FISH2-3L1-rep1-cp190-100x_Position006_5_cmle.ics	26	1	0	1.083	3.3562333378217923	1.0	1.276204323327041	1.0	0.19855744401615094	1.3883791506278043	0.8615414118599646	0.9400023438665275	0.8609874070443843	0.7666680871918348	0.4443970190154979	0.8944008016243633	164.0	2.8692453161054843	88.0	0.20290377012527194
549	Feb25-FISH2-3L1-rep1-cp190-100x_Position006_5_cmle.ics	27	1	0	1.2995999999999999	0.5866098293244637	1.0	0.10317500441073144	1.0	0.2986476516318797	2.281527903583118	0.3274578550501897	0.49440949041832766	0.3215119350655588	0.10413044522357236	0.8672425462500081	1.002919741751892	160.0	3.0139069806882257	104.0	0.2397953646935032
550	Feb25-FISH2-3L1-rep1-cp190-100x_Position006_5_cmle.ics	28	1	0	1.083	0.22996757825915137	1.0	0.5097226605744432	1.0	0.2761165418194154	2.016733025314356	0.5368100277123049	0.667822167871478	0.5314943934358327	0.3884555074507638	0.7478292877956711	0.99446111627199	160.0	2.9436912341669665	100.0	0.23057246605144538
551	Feb25-FISH2-3L1-rep1-cp190-100x_Position006_5_cmle.ics	29	1	0	1.083	3.58385020900294	1.0	1.9094792844024284	1.0	0.265730768021239	2.7151793385081695	0.9006492970858228	0.9333763448462781	0.8993471677213325	0.8589811574221374	0.509151243082047	0.9688746582233615	114.0	2.1497492486244067	59.0	0.13603775497035278
552	Feb25-FISH2-3L1-rep1-cp190-100x_Position006_5_cmle.ics	30	1	0	1.2995999999999999	0.3077858780713006	1.0	0.7610319551488771	1.0	0.30051012392772464	2.2267166389100206	0.6487845766974015	0.7489912910054414	0.6479108358077486	0.4906481310469263	0.6564694779097081	0.9800600434565755	190.0	3.543906666306636	135.0	0.31127282916945126
553	Feb25-FISH2-3L1-rep1-cp190-100x_Position006_5_cmle.ics	32	1	0	1.2995999999999999	1.038695624604193	1.0	0.2991586303963464	1.0	0.2955469651326335	2.4920740462066604	0.3175780797431272	0.46832536122742846	0.32082209238815607	0.18993611281219483	0.8737621053694314	1.0018132729067593	192.0	3.658817824738624	136.0	0.31357855382996574
554	Feb25-FISH2-3L1-rep1-cp190-100x_Position006_5_cmle.ics	32	2	0	1.2995999999999999	0.22928338612579857	1.0	0.0	1.0	0.2830711861397215	2.4633924339711393	0.11612654959532598	0.2540674291199788	0.11612654959532598	0.02195501415117761	0.9438727964596271	0.9471263406572982	166.0	3.124587967579992	107.0	0.2467125386750466
555	Feb25-FISH2-3L1-rep1-cp190-100x_Position006_5_cmle.ics	34	1	0	0.8664	0.16077426175823997	1.0	0.3720027687491155	1.0	0.2933122770712693	1.7236802940549762	0.50366605756053	0.6413659205116492	0.50366605756053	0.32977957971676564	0.7724289811729786	0.9873431127312992	144.0	2.6329384365619775	88.0	0.20290377012527194
556	Feb25-FISH2-3L1-rep1-cp190-100x_Position006_5_cmle.ics	35	1	0	0.8664	0.11943442171207862	1.0	0.0	1.0	0.3707119225296392	1.91646247222511	0.25898783970346273	0.40119995461164587	0.2535223253966753	0.030150159804830077	0.89601179767084	1.0064994946943675	146.0	2.677633848472706	101.0	0.23287819071195984
557	Feb25-FISH2-3L1-rep1-cp190-100x_Position006_5_cmle.ics	36	1	0	1.2995999999999999	0.49431663456075386	1.0	0.20635000882146287	1.0	0.3192675460965237	1.9458232494537104	0.332418122019817	0.5151072552436593	0.332418122019817	0.14483532464927348	0.8739389093928304	1.0034583530222847	246.0	4.561325711402845	205.0	0.472673555405463
558	Feb25-FISH2-3L1-rep1-cp190-100x_Position006_5_cmle.ics	37	1	0	2.166	4.236345447760654	1.0	0.0	1.0	0.07321931693374896	3.1020886979395335	0.08566182899108235	0.15237366672495192	0.05738765518447281	0.028685084805035847	0.9559757317934602	0.818170083287179	254.0	5.137996589332894	103.0	0.23748964003298878
559	Feb25-FISH2-3L1-rep1-cp190-100x_Position006_5_cmle.ics	38	1	0	1.083	1.124540487143086	1.0	0.10317500441073144	1.0	0.18069516058571272	1.2626342542643387	0.27018391866328395	0.3908572115475867	0.23705072156599752	0.06445694329332717	0.898176500404982	0.8297232922799045	250.0	4.580500788703041	158.0	0.3643044963612837
560	Feb25-FISH2-3L1-rep1-cp190-100x_Position006_5_cmle.ics	39	1	0	1.083	0.2958978296640209	1.0	1.7559927174645722	1.0	0.2655365691426384	1.7651081328187095	0.9202789643965026	0.9632933790376913	0.9182726121817415	0.8470915296399671	0.42881893415952876	0.987767669974343	198.0	3.652472567428291	135.0	0.31127282916945126
561	Feb25-FISH2-3L1-rep1-cp190-100x_Position006_5_cmle.ics	40	1	0	1.083	0.6946312744668136	1.0	1.7829554541206016	1.0	0.28166648430998564	1.705511100680588	0.9421492513665531	0.977402360770023	0.9403271805434524	0.8963350629802741	0.4132226664860204	0.9918358577805324	160.0	2.990501731847806	101.0	0.23287819071195984
562	Feb25-FISH2-3L1-rep1-cp190-100x_Position006_5_cmle.ics	42	1	0	1.2995999999999999	0.26219600444972163	1.0	0.7252201245704302	1.0	0.29377057465850803	2.3575304118685176	0.641159306252254	0.7498442674010688	0.6402495000163929	0.48934870987836465	0.7130041741941184	1.0001622129538015	176.0	3.324659778293215	119.0	0.27438123460122005
563	Feb25-FISH2-3L1-rep1-cp190-100x_Position006_5_cmle.ics	45	1	0	1.5162	0.35614052690775194	2.0	0.687545504971255	1.0	0.27586507509445285	2.154547503438753	0.5628398454080379	0.6812791814668364	0.5595067354734937	0.4044031901347095	0.766261487942414	0.9985317715714795	274.0	5.0934404827913715	224.0	0.5164823239552377
564	Feb25-FISH2-3L1-rep1-cp190-100x_Position006_5_cmle.ics	47	1	0	1.5162	0.060826237979067596	1.0	0.687545504971255	1.0	0.2207395664595007	4.150845346317232	0.625254451168403	0.7409249587812134	0.6239833466891412	0.48684222645923714	0.6980858623183842	0.8909604561335572	132.0	2.575413204661384	67.0	0.15448355225446841
565	Feb25-FISH2-3L1-rep1-cp190-100x_Position006_5_cmle.ics	48	1	0	1.5162	3.7184919470382405	1.0	1.2105610395370967	1.0	0.29360477011817077	3.039979075455856	0.7683079920199605	0.8630449163710614	0.7649065783236708	0.661681746441017	0.5841749993642116	0.9818772086714336	178.0	3.439570936725203	121.0	0.27899268392224896
566	Feb25-FISH2-3L1-rep1-cp190-100x_Position006_5_cmle.ics	49	1	0	1.2995999999999999	0.3148749229684276	1.0	0.10317500441073144	1.0	0.309757326863699	2.462809655012779	0.2736433375999725	0.45500700129717286	0.25700344481002	0.06919686960406161	0.8686483717545865	0.9905451490963537	170.0	3.2139787914014493	116.0	0.2674640606196767
567	Feb25-FISH2-3L1-rep1-cp190-100x_Position006_5_cmle.ics	50	1	0	1.2995999999999999	0.2429571605395448	1.0	1.9493999999999998	1.0	0.2830711861397215	2.3194180409348113	0.9644980892907075	0.9841830552707614	0.962382328269177	0.9298629881629229	0.28436251363363263	0.9966020686754876	166.0	3.1245879675799917	107.0	0.2467125386750466
568	Feb25-FISH2-3L1-rep1-cp190-100x_Position006_5_cmle.ics	51	1	0	1.5162	8.30370325747307	1.0	0.6016084874694266	1.0	0.30870475808375575	2.5512092831650772	0.4863658918134746	0.622432359748037	0.4838508069861784	0.36201312843977623	0.8004164548236876	0.9965591156927739	252.0	4.789032942496712	209.0	0.4818964540475209
569	Feb25-FISH2-3L1-rep1-cp190-100x_Position006_5_cmle.ics	52	1	0	1.083	0.05069942561987488	1.0	0.8779414014559871	1.0	0.3159124829187753	2.098006401717976	0.6895479743753313	0.7762738209687419	0.6855946594309024	0.5826916683887546	0.6713268462039752	0.9906295327719057	164.0	3.056487306828844	111.0	0.2559354373171044
570	Feb25-FISH2-3L1-rep1-cp190-100x_Position006_5_cmle.ics	53	1	0	1.2995999999999999	0.17599408536488234	2.0	1.30507204614332	1.0	0.27462088780918464	2.312411194256088	0.8374036504655225	0.904459721487749	0.8362097976058843	0.7486338797814208	0.5219293846224351	0.9910515933331985	186.0	3.5247315890064383	125.0	0.28821558256430674
571	Feb25-FISH2-3L1-rep1-cp190-100x_Position006_5_cmle.ics	54	1	0	1.2995999999999999	0.4026939931347131	1.0	1.449626260897894	1.0	0.29916685756752814	2.7529603825100675	0.8822246455834242	0.928448745910578	0.878480552526354	0.8102008360596147	0.5009059612745322	0.9933558585898168	166.0	3.1713984652608316	110.0	0.2536297126565899
572	Feb25-FISH2-3L1-rep1-cp190-100x_Position006_5_cmle.ics	55	1	0	1.083	3.823854589667183	1.0	0.0	1.0	0.29082171993231226	2.304010151745978	0.18513523106410165	0.3969617377724143	0.21330541160881192	0.03210406758003833	0.9184587007951087	1.007769680604541	140.0	2.637168608102199	84.0	0.1936808714832141
573	Feb25-FISH2-3L1-rep1-cp190-100x_Position006_5_cmle.ics	57	1	0	1.5162	2.235551085781482	1.0	1.900161222515176	1.0	0.17886898171635227	2.732535564278757	0.9656981316132629	0.9877713739660167	0.9644040971123122	0.9215367157404366	0.34037509910057184	0.8892662120028323	162.0	3.082007641439374	82.0	0.18906942216218525
574	Feb25-FISH2-3L1-rep1-cp190-100x_Position006_5_cmle.ics	58	1	0	1.5162	0.1766896142301268	1.0	2.031340052282519	1.0	0.252775212526449	2.3739482285049336	0.9517673444172867	0.9787408342510274	0.950679541242513	0.905210040020413	0.29170698471223205	0.93640100216374	214.0	3.9632253650332805	148.0	0.3412472497561391
575	Feb25-FISH2-3L1-rep1-cp190-100x_Position006_5_cmle.ics	59	1	0	1.083	0.3918032221614872	1.0	0.10317500441073144	1.0	0.3046286893447269	1.824978256644487	0.29723525570687115	0.4677109909861393	0.29723525570687115	0.0674120997112064	0.8812263094226462	0.9928473399960308	202.0	3.765268640090168	149.0	0.34355297441665367
576	Feb25-FISH2-3L1-rep1-cp190-100x_Position006_5_cmle.ics	60	1	0	1.2995999999999999	0.37173264199273726	1.0	0.8344252714560013	1.0	0.2615972668257219	2.3160539705135643	0.6892657694018417	0.7999069238752615	0.6849414361728415	0.5605612572689982	0.6821657192583191	0.9777736556853647	186.0	3.501326340166018	122.0	0.2812984085827634
577	Feb25-FISH2-3L1-rep1-cp190-100x_Position006_5_cmle.ics	63	1	0	1.083	0.2096217115522088	1.0	0.0	1.0	0.279006506526528	2.062948399049867	0.16922747661384532	0.34176334727436486	0.16922747661384532	0.029414387501226158	0.9532557089897118	0.9944240050947202	174.0	3.2799643663824867	114.0	0.26285261129864773
578	Feb25-FISH2-3L1-rep1-cp190-100x_Position006_5_cmle.ics	64	1	0	1.2995999999999999	2.8902608793066347	1.0	2.7340038896847667	1.0	0.2706218226372091	2.655235273576168	0.963064875301906	0.9817275412240395	0.9623450103943111	0.9338413875227901	0.32327653418197777	0.993054056042225	160.0	3.0841227272094858	99.0	0.22826674139093092
579	Feb25-FISH2-3L1-rep1-cp190-100x_Position006_5_cmle.ics	64	2	0	1.7328	0.20552699560387486	1.0	1.7060019029756524	1.0	0.28664112539476083	2.2714620548115474	0.8144026803194316	0.8858862748000188	0.8134708925652083	0.7395737323313532	0.5435583306379379	0.9904096478700891	250.0	4.720932281745564	199.0	0.4588392074423764
580	Feb25-FISH2-3L1-rep1-cp190-100x_Position006_5_cmle.ics	65	1	0	1.2995999999999999	0.5269997976943701	1.0	0.5595020986366908	1.0	0.27346259897054487	2.3747356526041834	0.5517253844429825	0.6868678470470008	0.5541112083113428	0.4191567197090741	0.7421287722110889	0.9785260077572296	198.0	3.7226883139495506	137.0	0.3158842784904802
581	Feb25-FISH2-3L1-rep1-cp190-100x_Position006_5_cmle.ics	66	1	0	0.8664	0.26194304380931654	1.0	1.3477239015757756	1.0	0.1744497365725254	1.0429878229825014	0.9166171723692705	0.9432149774047772	0.8988766946417043	0.8274822466107166	0.4978938837635235	0.7876377348476286	158.0	2.9224010710966573	78.0	0.17984652352012742
582	Feb25-FISH2-3L1-rep1-cp190-100x_Position006_5_cmle.ics	67	1	0	1.5162	0.16826728912363811	1.0	1.8148458414482778	1.0	0.27901972439384803	2.6675301137664347	0.927588863948541	0.9631076417970451	0.9261281784984422	0.8691178933967637	0.3420661295079277	0.9900127430046705	208.0	3.992975871184033	149.0	0.34355297441665367
583	Feb25-FISH2-3L1-rep1-cp190-100x_Position006_5_cmle.ics	69	1	0	1.083	0.2889918783664234	1.0	0.41270001764292574	1.0	0.2672535417116317	2.317024609710017	0.48089763494527893	0.5954832503071809	0.4766494899368493	0.3387752769390496	0.7772847810665144	0.9913929828181031	144.0	2.679748934242817	84.0	0.1936808714832141
584	Feb25-FISH2-3L1-rep1-cp190-100x_Position006_5_cmle.ics	70	1	0	1.2995999999999999	0.21015512412066492	1.0	0.6606423714395955	1.0	0.3140145294968224	2.2726530976093655	0.5950085869843242	0.714850001827018	0.5888551905579713	0.4591113384733438	0.721026908160059	0.9870025891987015	190.0	3.567311915147056	138.0	0.3181900031509946
585	Feb25-FISH2-3L1-rep1-cp190-100x_Position006_5_cmle.ics	72	1	0	1.2995999999999999	3.954111335727079	1.0	0.0	1.0	0.14721584245324124	1.5389166728563946	0.21619315603158754	0.48007170736135063	0.1985658527729872	0.03104747208859036	0.9144961798897946	0.6931279417308025	196.0	3.677992902038821	99.0	0.22826674139093092
586	Feb25-FISH2-3L1-rep1-cp190-100x_Position006_5_cmle.ics	74	1	0	1.2995999999999999	0.30909991640888596	1.0	0.5595020986366908	1.0	0.24967135219492856	2.222968803048595	0.5935760612740045	0.7485093798068537	0.5850049951634132	0.4174212270658569	0.7433457497863354	0.9692294907197836	192.0	3.5651968293769447	125.0	0.28821558256430674
587	Feb25-FISH2-3L1-rep1-cp190-100x_Position006_5_cmle.ics	75	1	0	1.083	0.5245633148162462	1.0	0.1459114905355603	1.0	0.3205306940584234	2.13048012597583	0.3184918722638884	0.49247887467336343	0.3133250755081956	0.1488147758509519	0.8764171146125356	1.009645344733603	170.0	3.16716829372061	118.0	0.27207550994070556
588	Feb25-FISH2-3L1-rep1-cp190-100x_Position006_5_cmle.ics	76	1	0	1.2995999999999999	0.13437431449874856	1.0	0.0	1.0	0.20912718966461857	2.380269420802414	0.09350740637371951	0.2523025397711415	0.09350740637371951	0.03255600004134752	0.9667093256711222	0.9455019387492439	172.0	3.3288899498334374	97.0	0.22365529206990203
589	Feb25-FISH2-3L1-rep1-cp190-100x_Position006_5_cmle.ics	78	1	0	1.5162	2.6033699132003036	1.0	1.0196346252648338	1.0	0.26893814379231423	2.752814426329143	0.8092082411656094	0.8954635198625254	0.803632474726239	0.6588225078152136	0.5963287803928828	0.9559871118268569	172.0	3.3054847009930177	110.0	0.2536297126565899
590	Feb25-FISH2-3L1-rep1-cp190-100x_Position006_5_cmle.ics	79	1	0	1.083	0.6489054708445238	1.0	0.0	1.0	0.2988952823564744	2.2072190339473323	0.2687874640109501	0.4611223863689999	0.2633596073063671	0.03077830745268325	0.8783207425481533	0.9957143504769081	162.0	3.035197143758535	106.0	0.24440681401453213
591	Feb25-FISH2-3L1-rep1-cp190-100x_Position006_5_cmle.ics	80	1	0	1.083	0.4200155430885419	1.0	2.1270072055450684	1.0	0.2984777951259377	2.223642736964122	0.9706608712832164	0.9886314992261847	0.9682818005202674	0.939333695544799	0.3521832421301158	1.0049416876252284	178.0	3.322544692523104	122.0	0.2812984085827634
592	Feb25-FISH2-3L1-rep1-cp190-100x_Position006_5_cmle.ics	82	1	0	1.2995999999999999	0.23130255609374664	1.0	0.46141264688247224	1.0	0.2869183232007768	2.302199449452329	0.5068667137074312	0.6411148661195083	0.5020611282356	0.3447134846065288	0.7738370765276043	1.0003878097701544	192.0	3.612007327057784	134.0	0.30896710450893683
593	Feb25-FISH2-3L1-rep1-cp190-100x_Position006_5_cmle.ics	83	1	0	1.2995999999999999	0.1809496547917808	2.0	0.23070632344123612	1.0	0.3043034387968141	2.4704370100629793	0.3534746421319161	0.5061138409085212	0.34657424352578403	0.1902466845496252	0.8668265904577537	1.0026574203872842	192.0	3.6354125758982043	138.0	0.3181900031509946
594	Feb25-FISH2-3L1-rep1-cp190-100x_Position006_5_cmle.ics	84	1	0	1.7328	0.5266438794200784	1.0	2.1310796765672957	1.0	0.2840161536288741	2.6958488913666847	0.8961139047167377	0.937349616063271	0.8874936359261558	0.8321017833355419	0.49239031223194973	0.9887098038826638	302.0	5.742581498381995	263.0	0.6064055857153013
595	Feb25-FISH2-3L1-rep1-cp190-100x_Position006_5_cmle.ics	85	1	0	1.9493999999999998	8.271496535013034	1.0	0.0	1.0	0.17070451485131502	2.5369669510201764	0.06448769398501474	0.20961748126841262	0.06448769398501474	0.022777146303556102	0.968784549771771	0.9295237902440089	258.0	4.969929675909739	161.0	0.37122167034282705
596	Feb25-FISH2-3L1-rep1-cp190-100x_Position006_5_cmle.ics	86	1	0	1.2995999999999999	2.4712504888543885	1.0	0.46141264688247224	1.0	0.29783744644865845	2.6171322175153025	0.4813054743214817	0.603813939767072	0.4684469755271664	0.3234441537119696	0.8036595189156871	0.9969009918432029	182.0	3.482151262865821	126.0	0.2905213072248212
597	Feb25-FISH2-3L1-rep1-cp190-100x_Position006_5_cmle.ics	87	1	0	0.6497999999999999	0.1686843470424627	1.0	0.3720027687491155	1.0	0.26627900372109287	1.509316683240987	0.46878365065182026	0.5798623043966367	0.4656219213233441	0.32862510596375466	0.7809102377474693	0.9502948703949693	124.0	2.2796053128163702	67.0	0.15448355225446841
598	Feb25-FISH2-3L1-rep1-cp190-100x_Position006_5_cmle.ics	88	1	0	1.083	0.36344668195125235	1.0	1.740771385367085	1.0	0.2853860083053709	2.2816458844770398	0.9367160834517746	0.9719838989117241	0.9356267701341412	0.8821985455073607	0.3870319816774421	0.9912085292302396	154.0	2.90322599379646	96.0	0.22134956740938755
599	Feb25-FISH2-3L1-rep1-cp190-100x_Position006_5_cmle.ics	91	1	0	1.5162	0.45204039089973413	2.0	0.5836459621422412	1.0	0.29119121721641505	2.058427293778951	0.5158772582038864	0.6517774249944738	0.5074493097281112	0.36074794526053494	0.7544231542010008	0.9884788572971335	288.0	5.382903117326055	248.0	0.5718197158075845
600	Feb25-FISH2-3L1-rep1-cp190-100x_Position006_5_cmle.ics	92	1	0	1.2995999999999999	0.4404291187415878	1.0	0.20635000882146287	1.0	0.2929320392162178	2.597094026957243	0.3570563649857427	0.5064157650091793	0.3570563649857427	0.18230244912308113	0.8394101457416719	0.9984943090083713	160.0	3.037312229528646	103.0	0.23748964003298878
601	Feb25-FISH2-3L1-rep1-cp190-100x_Position006_5_cmle.ics	93	1	0	0.8664	0.1987429719318319	1.0	0.4883922886704704	1.0	0.2930931921716425	2.2718689842872446	0.5474900387420552	0.6607864223573369	0.5366119314500006	0.40854944782231045	0.7748686023712212	0.9957290974275259	126.0	2.371111222407939	72.0	0.16601217555704068
602	Feb25-FISH2-3L1-rep1-cp190-100x_Position006_5_cmle.ics	94	1	0	1.083	0.4474738415598187	1.0	0.0	1.0	0.28785502777740146	2.630343735760221	0.19853607686729513	0.36199238578680204	0.19853607686729513	0.03224143401015228	0.9413905144733395	0.997898627154164	146.0	2.7712548438343854	89.0	0.2052094947857864
603	Feb25-FISH2-3L1-rep1-cp190-100x_Position006_5_cmle.ics	95	1	0	1.5162	2.868099725431118	1.0	0.42540144110901373	1.0	0.27839344130272625	2.3767684508717712	0.45338374202058745	0.571166937554472	0.4501016810747572	0.275508601669297	0.7884115597852861	0.9852057935510949	260.0	4.897598843618367	208.0	0.4795907293870064
604	Feb25-FISH2-3L1-rep1-cp190-100x_Position006_5_cmle.ics	97	1	0	1.5162	0.423366433914369	1.0	1.6195756516777404	1.0	0.3062396383479829	2.6392390350745694	0.8935504309127411	0.9400844268364363	0.8916344150044656	0.8229097487805437	0.49429996009700033	0.9824042299736269	186.0	3.5481368378468585	132.0	0.30435565518790797
605	Feb25-FISH2-3L1-rep1-cp190-100x_Position006_5_cmle.ics	98	1	0	1.2995999999999999	2.719869776823949	1.0	1.3842379406474168	1.0	0.274133124179535	2.6322726059117922	0.83571641226595	0.8900739465235479	0.8207500864989258	0.755916124204411	0.5531015950016405	1.0011038521127538	174.0	3.326774864063326	113.0	0.2605468866381333
606	Feb25-FISH2-3L1-rep1-cp190-100x_Position006_5_cmle.ics	99	1	0	1.5162	0.22701700222676094	1.0	0.6016084874694266	1.0	0.24647187327997555	2.8990373137055583	0.5540536805152445	0.6493904967244382	0.545797974772185	0.44872432761146586	0.773884337394084	0.9570450262393686	176.0	3.4416860224953143	109.0	0.25132398799607547
607	Feb25-FISH2-3L1-rep1-cp190-100x_Position006_5_cmle.ics	100	1	0	1.083	0.5687693585446278	1.0	1.0622516852075932	1.0	0.3037281960013569	2.04074590404479	0.7557699412947987	0.8454903731680282	0.7550802578102549	0.6543413112196724	0.6190376301388251	0.9954855883099111	176.0	3.2544440317719556	121.0	0.27899268392224896
608	Feb25-FISH2-3L1-rep1-cp190-100x_Position006_5_cmle.ics	102	1	0	1.083	3.816921048738724	1.0	1.3412750573395087	1.0	0.30298345828103923	2.295593602541961	0.8359898160157564	0.8788586251621271	0.8351923908344142	0.7810827688908104	0.5148080218984894	0.9989416280210947	114.0	2.126343999783987	63.0	0.1452606536124106
609	Feb25-FISH2-3L1-rep1-cp190-100x_Position006_5_cmle.ics	103	1	0	1.7328	0.2122972660705437	1.0	1.4468993886995907	1.0	0.28808024480989475	2.78699320048498	0.8044528019773278	0.8880563141754269	0.8012869413972507	0.6805055459774499	0.5907430497152467	0.9891228396427499	242.0	4.659176878304748	190.0	0.4380876854977463
610	Feb25-FISH2-3L1-rep1-cp190-100x_Position006_5_cmle.ics	103	2	0	1.083	1.5120246705049225	1.0	2.2830958654466316	1.0	0.26686235201799796	2.718494908915566	0.9164632378743726	0.9443361609935462	0.9156698655844255	0.8695017011732755	0.46335578323774274	0.9952467658717341	130.0	2.5073125439102357	72.0	0.16601217555704068
611	Feb25-FISH2-3L1-rep1-cp190-100x_Position006_5_cmle.ics	104	1	0	1.5162	0.18376193776695995	1.0	1.6264911537593718	1.0	0.28191961503978014	2.9356705465972457	0.9046932088383692	0.953444876181639	0.9015180073073131	0.8256140172823755	0.48536137085898506	0.9939041143486503	196.0	3.7716138974005013	137.0	0.3158842784904802
612	Feb25-FISH2-3L1-rep1-cp190-100x_Position006_5_cmle.ics	105	1	0	1.083	0.3126550142094927	1.0	0.10317500441073144	1.0	0.3085208285484633	2.1523333898729864	0.3078838174273859	0.46171095612253904	0.30029133927783175	0.12901032930166859	0.8924748324855094	0.9989027817259111	106.0	1.9709676009814918	57.0	0.13142630564932387
613	Feb25-FISH2-3L1-rep1-cp190-100x_Position006_5_cmle.ics	106	1	0	1.2995999999999999	0.19386828697985273	1.0	1.5394492374569102	1.0	0.30051012392772464	2.041252622379929	0.8827653446261248	0.9336982651473992	0.8740575902592231	0.8037629406905175	0.47509359038993143	0.9774611802881179	190.0	3.520501417466216	135.0	0.31127282916945126
614	Feb25-FISH2-3L1-rep1-cp190-100x_Position006_5_cmle.ics	107	1	0	1.5162	0.6608104870251759	1.0	1.5009357274113917	1.0	0.2390815856557147	1.9370850447179917	0.8766257389722601	0.943023343944217	0.8761861452175231	0.7998597847506442	0.48126060399074244	0.9730380358252443	202.0	3.8120791377710077	132.0	0.30435565518790797
615	Feb25-FISH2-3L1-rep1-cp190-100x_Position006_5_cmle.ics	108	1	0	2.166	0.5977569537067676	1.0	0.43046674663324214	1.0	0.29449924434531544	2.967445300426841	0.4332133608913596	0.5840267384125627	0.4298725441284774	0.24180089326016202	0.8351802139174628	0.993935318044899	352.0	6.836561547309793	337.0	0.777029210593371
616	Feb25-FISH2-3L1-rep1-cp190-100x_Position006_5_cmle.ics	109	1	0	1.083	0.49088573763020943	1.0	1.7153360421684174	1.0	0.34694967332800086	2.241847763384761	0.9438133782001727	0.9767905052066754	0.9431494702378246	0.8899640762129962	0.36899956146959006	1.01571753322916	158.0	2.945806319937078	110.0	0.2536297126565899
617	Feb25-FISH2-3L1-rep1-cp190-100x_Position007_6_cmle.ics	1	1	0	0.8664	0.3185897241651674	1.0	0.5097226605744432	1.0	0.32320912073969066	2.195317386123506	0.5776605306081688	0.6880679737691822	0.5772943643686961	0.4505592357111947	0.733155445623552	1.0328994216999323	108.0	2.0390682617326408	60.0	0.13834347963086724
618	Feb25-FISH2-3L1-rep1-cp190-100x_Position007_6_cmle.ics	2	1	0	1.5162	2.078408037954098	1.0	0.0	1.0	0.19758808731877245	2.122263699628266	0.1617881598679669	0.3898110752287172	0.1617881598679669	0.026803354783422863	0.9376404245414158	0.8311454606715383	202.0	3.8588896354518467	120.0	0.2766869592617345
619	Feb25-FISH2-3L1-rep1-cp190-100x_Position007_6_cmle.ics	3	1	0	1.5162	0.46067116898419613	1.0	0.0	1.0	0.19949420146452762	3.003130737994672	0.25377274860509985	0.46534390154873023	0.25920634092923817	0.0304948636387339	0.8870072207884225	0.8872500144454216	160.0	3.084122727209485	85.0	0.19598659614372857
620	Feb25-FISH2-3L1-rep1-cp190-100x_Position007_6_cmle.ics	4	1	0	1.5162	0.3783126951633986	1.0	1.8690951753893301	1.0	0.3083441667466016	3.0744622899115663	0.9626175011094525	0.9882478718683181	0.9604389397668133	0.8999838625085731	0.37751139664713557	0.9916727660955038	178.0	3.462976185565623	124.0	0.28590985790379225
621	Feb25-FISH2-3L1-rep1-cp190-100x_Position007_6_cmle.ics	5	1	0	1.2995999999999999	0.4057244682842849	1.0	1.0622516852075932	1.0	0.3170479242241325	2.815632447859838	0.7406448251555365	0.8186965582763799	0.7382926231266664	0.6461851420515492	0.6045811550508381	1.003593452105711	182.0	3.4821512628658207	130.0	0.29974420586687905
622	Feb25-FISH2-3L1-rep1-cp190-100x_Position007_6_cmle.ics	6	1	0	1.5162	3.604782626961695	1.0	0.0	1.0	0.23394804911910075	2.679288766486214	0.15871217074198377	0.3482797948539133	0.15871217074198377	0.026100916764735794	0.9484811234836457	0.9366193297023938	192.0	3.658817824738624	121.0	0.27899268392224896
623	Feb25-FISH2-3L1-rep1-cp190-100x_Position007_6_cmle.ics	7	1	0	1.083	3.7994030952982842	1.0	0.6016084874694266	1.0	0.3180264672001329	2.3882537931932686	0.6374609390716576	0.7474216434424581	0.6354626289178279	0.5079798291377761	0.6790738099244392	1.0192228510729346	126.0	2.4179217200887786	75.0	0.17292934953858405
624	Feb25-FISH2-3L1-rep1-cp190-100x_Position007_6_cmle.ics	9	1	0	1.2995999999999999	0.3746356507156264	1.0	0.0	1.0	0.27308137672307414	2.1140848289927963	0.2254308806165506	0.4358964971213605	0.2254308806165506	0.02998087009052383	0.9027522842934783	0.996280411335559	168.0	3.122472881809881	107.0	0.2467125386750466
625	Feb25-FISH2-3L1-rep1-cp190-100x_Position007_6_cmle.ics	10	1	0	1.083	0.7191713653303582	1.0	0.8484788251675598	1.0	0.3041974449865092	2.239088753850894	0.7088651659317707	0.793837510636652	0.7057225187591862	0.5922439467780615	0.6656513033942834	0.992214679926007	158.0	2.9926168176179173	103.0	0.23748964003298878
626	Feb25-FISH2-3L1-rep1-cp190-100x_Position007_6_cmle.ics	11	1	0	1.2995999999999999	2.3478843664938864	1.0	0.0	1.0	0.14757403623424803	1.7034757954749005	0.21811848901513048	0.42485539960487795	0.21811848901513048	0.028725691661972277	0.89168810366562	0.7412444927874564	230.0	4.297383411478692	126.0	0.2905213072248212
627	Feb25-FISH2-3L1-rep1-cp190-100x_Position007_6_cmle.ics	12	1	0	1.2995999999999999	0.4029339415688439	1.0	0.0	1.0	0.28838696088162386	2.2717013576907843	0.2527375772548148	0.4351444226938957	0.2527375772548148	0.02870502551652804	0.8920024257864329	0.985330918931969	166.0	3.1479932164204123	108.0	0.24901826333556107
628	Feb25-FISH2-3L1-rep1-cp190-100x_Position007_6_cmle.ics	14	1	0	1.2995999999999999	0.2657519561709252	1.0	0.20635000882146287	1.0	0.2623025778457774	2.252524646475817	0.4028508432616432	0.5771071870648306	0.40215457218010214	0.20803032647377379	0.8270912107732284	0.987227986214805	166.0	3.147993216420412	103.0	0.23748964003298878
629	Feb25-FISH2-3L1-rep1-cp190-100x_Position007_6_cmle.ics	15	1	0	1.2995999999999999	5.467298700626313	1.0	0.0	1.0	0.27016716875677926	2.4549576399212674	0.08880591886753555	0.27538539065900086	0.08880591886753555	0.03053347687656046	0.9428950678161115	0.9658537712859504	148.0	2.862760753425954	88.0	0.20290377012527194
630	Feb25-FISH2-3L1-rep1-cp190-100x_Position007_6_cmle.ics	16	1	0	1.2995999999999999	2.4537729928956082	1.0	0.815064591942846	1.0	0.3490658503988659	2.9659139939275687	0.6717178490009387	0.7696669236958562	0.6699493764248358	0.548964060614188	0.6799118337250465	0.9960260908334657	144.0	2.7967751784449164	96.0	0.22134956740938755
631	Feb25-FISH2-3L1-rep1-cp190-100x_Position007_6_cmle.ics	17	1	0	1.2995999999999999	0.10100544779103934	1.0	1.449626260897894	1.0	0.3087692418061742	2.533349222919973	0.8553646693450987	0.9095905942668409	0.8535078422189906	0.7845710811499182	0.5233590018794909	1.0038092214075387	176.0	3.371470275974055	122.0	0.2812984085827634
632	Feb25-FISH2-3L1-rep1-cp190-100x_Position007_6_cmle.ics	18	1	0	0.8664	0.40176174479004184	1.0	0.928575039696583	1.0	0.32979183040324217	2.257407244344962	0.6816495433789954	0.764009199570239	0.6801302712865969	0.6063448495836691	0.6684891856850513	0.9927390266056475	100.0	1.860286614089725	54.0	0.12450913166778053
633	Feb25-FISH2-3L1-rep1-cp190-100x_Position007_6_cmle.ics	18	2	0	0.8664	2.6204608270485465	1.0	0.6921189703237084	1.0	0.2908258893381307	2.3535617760083287	0.5903757050765511	0.6739188826215418	0.588957158205748	0.48053485092667203	0.7173399540077139	0.9999058795236212	118.0	2.215734823605444	65.0	0.14987210293343953
634	Feb25-FISH2-3L1-rep1-cp190-100x_Position007_6_cmle.ics	19	1	0	1.083	0.2850145407240139	1.0	0.7252201245704302	1.0	0.31512099044568787	2.0822771175127004	0.6178152788139154	0.7231497440382785	0.6128589680926778	0.4945334808221645	0.7009111382583589	0.9980473835555309	170.0	3.1671682937206094	117.0	0.26976978528019113
635	Feb25-FISH2-3L1-rep1-cp190-100x_Position007_6_cmle.ics	20	1	0	1.7328	1.2145612504008783	2.0	0.6952437723139506	1.0	0.3008522092318485	2.875865483204694	0.568679412267557	0.6793343256263011	0.5477507467339817	0.4174469240594169	0.748501744645867	0.9975909406757892	246.0	4.748567702126204	199.0	0.4588392074423764
636	Feb25-FISH2-3L1-rep1-cp190-100x_Position007_6_cmle.ics	21	1	0	1.2995999999999999	0.3810079276903038	1.0	0.0	1.0	0.2792263383051301	2.151075516826933	0.18367609695804435	0.3499965666414887	0.20199306461580718	0.02730378356107945	0.9336628343272803	0.9680574198021463	178.0	3.3459499413635236	118.0	0.27207550994070556
637	Feb25-FISH2-3L1-rep1-cp190-100x_Position007_6_cmle.ics	22	1	0	1.083	3.5301986120757207	1.0	0.42540144110901373	1.0	0.3316626378137707	2.369069939813347	0.5188377392351559	0.6446391253527279	0.5220255735150006	0.35596892451916834	0.7544369730170839	1.0025005159508416	134.0	2.5264876212104337	84.0	0.1936808714832141
638	Feb25-FISH2-3L1-rep1-cp190-100x_Position007_6_cmle.ics	23	1	0	1.083	3.9392373822497624	1.0	0.9755754663213545	1.0	0.2908258893381307	2.4795742565573775	0.640192327365729	0.7239734015345268	0.6394148337595907	0.5210864450127877	0.7366963157712089	1.0021476572843	118.0	2.2625453212862836	65.0	0.14987210293343953
639	Feb25-FISH2-3L1-rep1-cp190-100x_Position007_6_cmle.ics	23	2	0	1.5162	0.5891098648836687	1.0	1.8951854028581037	1.0	0.30916679416432574	2.487922713568743	0.8697493606138107	0.923895652173913	0.8697493606138107	0.8165278772378517	0.4675468031855492	0.9885849186598794	228.0	4.322903746089223	180.0	0.4150304388926017
640	Feb25-FISH2-3L1-rep1-cp190-100x_Position007_6_cmle.ics	24	1	0	1.083	0.2941510009398371	1.0	1.502250739874254	1.0	0.31605329740808763	1.9257000211890105	0.8913735653461681	0.9447334320621992	0.8910218437615698	0.8253470936690115	0.3797358078261414	1.000756655978544	162.0	3.0117918949181153	109.0	0.25132398799607547
641	Feb25-FISH2-3L1-rep1-cp190-100x_Position007_6_cmle.ics	25	1	0	1.083	0.3282287602901137	1.0	0.0	1.0	0.32479912567250246	2.1021995901971176	0.21306447032093156	0.3788939830405323	0.21306447032093156	0.027613908386416197	0.9278408079209253	0.9976320716947039	174.0	3.233153868701647	123.0	0.2836041332432778
642	Feb25-FISH2-3L1-rep1-cp190-100x_Position007_6_cmle.ics	26	1	0	1.2995999999999999	0.22030667141757762	1.0	0.8484788251675598	1.0	0.298179806429609	2.6116706113860926	0.6928127772848269	0.8097241268048722	0.6896910542873276	0.5622126320884084	0.6719546974973168	0.9979137206391588	180.0	3.437455850955092	124.0	0.28590985790379225
643	Feb25-FISH2-3L1-rep1-cp190-100x_Position007_6_cmle.ics	27	1	0	1.2995999999999999	0.13817169783696315	1.0	0.0	1.0	0.29388427730391214	2.427490872218478	0.17099533703627512	0.3417463827744634	0.17099533703627512	0.02864208324761709	0.9151448712056388	1.001525238794601	174.0	3.3033696152229064	117.0	0.26976978528019113
644	Feb25-FISH2-3L1-rep1-cp190-100x_Position007_6_cmle.ics	28	1	0	0.8664	0.3153525715690009	1.0	1.0452244593809161	1.0	0.2736187900809741	1.75008304879311	0.8044588100564041	0.8968779767319898	0.8034313358235313	0.6924641186732738	0.538039775244625	0.9808111558993854	154.0	2.8564154961156207	94.0	0.2167381180883587
645	Feb25-FISH2-3L1-rep1-cp190-100x_Position007_6_cmle.ics	29	1	0	1.083	2.279389401960512	1.0	1.5394492374569102	1.0	0.3004098407371518	2.7115885630346868	0.9393201230461735	0.9676535344544901	0.937758623381896	0.8960665823456848	0.41801161307570034	1.0035475214872414	98.0	1.8858069487002562	50.0	0.11528623302572269
646	Feb25-FISH2-3L1-rep1-cp190-100x_Position007_6_cmle.ics	30	1	0	1.2995999999999999	0.854416418344908	1.0	1.9493999999999998	1.0	0.28265193913446984	2.4486900274380514	0.9166154359377606	0.9453737460385541	0.9102437629566088	0.858229084757071	0.43770230007985506	0.9907856015929468	192.0	3.6588178247386236	133.0	0.3066613798484224
647	Feb25-FISH2-3L1-rep1-cp190-100x_Position007_6_cmle.ics	31	1	0	1.2995999999999999	5.547822914887995	1.0	0.20635000882146287	1.0	0.293554258334312	2.501122084061144	0.4050486749340518	0.5521108117495752	0.40244829755076367	0.21022689935506886	0.8099117990226765	1.0000202395330164	164.0	3.126703053350103	107.0	0.2467125386750466
648	Feb25-FISH2-3L1-rep1-cp190-100x_Position007_6_cmle.ics	32	1	0	1.2995999999999999	0.2027202730138205	1.0	0.10317500441073144	1.0	0.3177274940519455	2.3918086371865095	0.3162391147159609	0.44317645949259643	0.3162391147159609	0.08837121569367161	0.8855202774680729	0.9882453800461611	180.0	3.390645353274252	128.0	0.2951327565458501
649	Feb25-FISH2-3L1-rep1-cp190-100x_Position007_6_cmle.ics	33	1	0	1.083	0.30018286753129303	1.0	2.166	1.0	0.3218790420535191	2.058472377532136	0.9972334830722034	0.9999817391621928	0.9947865308060334	0.9675139695409225	0.24200299446893858	1.0064716329721848	162.0	3.011791894918115	110.0	0.2536297126565899
650	Feb25-FISH2-3L1-rep1-cp190-100x_Position007_6_cmle.ics	35	1	0	1.083	0.30301788581395916	1.0	1.1763760451361116	1.0	0.30463080996331215	2.071949400585542	0.7810910286502334	0.8405286182678344	0.7806252454494808	0.701533431360909	0.5853975023121236	0.9865041951560491	164.0	3.056487306828844	109.0	0.25132398799607547
651	Feb25-FISH2-3L1-rep1-cp190-100x_Position007_6_cmle.ics	37	1	0	0.8664	2.16419953793338	1.0	0.3916201927270152	1.0	0.28725007890400167	1.9054816834249269	0.6187664606751244	0.7746544334085002	0.6190590948995576	0.40836245330762744	0.6567878915954779	0.9909295073133643	106.0	1.9709676009814918	55.0	0.12681485632829495
652	Feb25-FISH2-3L1-rep1-cp190-100x_Position007_6_cmle.ics	38	1	0	1.5162	0.5465537221773532	1.0	1.7315743621073214	1.0	0.2912166652001647	2.5714583108570177	0.903999345466987	0.9500509494447626	0.90179773442323	0.8472483580890611	0.45245204843321135	1.0049557218350738	192.0	3.682223073579044	135.0	0.31127282916945126
653	Feb25-FISH2-3L1-rep1-cp190-100x_Position007_6_cmle.ics	39	1	0	1.2995999999999999	0.36246219627932025	1.0	1.242391573779135	1.0	0.321145755452857	2.501999711660372	0.7908041490910729	0.8605160844829398	0.790226218532807	0.7065013435009082	0.5854632038323583	1.0033941391484926	184.0	3.5034414259361295	133.0	0.3066613798484224
654	Feb25-FISH2-3L1-rep1-cp190-100x_Position007_6_cmle.ics	40	1	0	1.5162	0.3529768710854896	1.0	2.102293715973605	1.0	0.29247783641808905	2.742137421918876	0.9677233429394813	0.9904431809330945	0.9657372069475816	0.9279032634940416	0.3566081092898842	1.0025718871471936	186.0	3.5715420866872782	129.0	0.29743848120636457
655	Feb25-FISH2-3L1-rep1-cp190-100x_Position007_6_cmle.ics	43	1	0	1.2995999999999999	0.5045909332551392	1.0	0.0	1.0	0.29375218469089276	2.4035145732709937	0.17324545454545454	0.34654545454545455	0.17007272727272726	0.02955	0.9326491301526946	0.9748833492131964	166.0	3.171398465260832	109.0	0.25132398799607547
656	Feb25-FISH2-3L1-rep1-cp190-100x_Position007_6_cmle.ics	44	1	0	1.083	0.07858106891259355	1.0	0.5097226605744432	1.0	0.32005861740572933	2.261282387959129	0.5397402510961536	0.6624096245205627	0.5393908131089165	0.3752173587480136	0.7780153870321784	1.0001359793989382	172.0	3.235268954471758	120.0	0.2766869592617345
657	Feb25-FISH2-3L1-rep1-cp190-100x_Position007_6_cmle.ics	45	1	0	1.7328	0.30481140510162685	2.0	1.0987399361686254	1.0	0.28618789617794577	2.543210496490554	0.7042579871333552	0.8140917799897192	0.702349798277178	0.5673902207268252	0.6386727767916934	0.9922164306623146	292.0	5.542509687668771	251.0	0.578736889789128
658	Feb25-FISH2-3L1-rep1-cp190-100x_Position007_6_cmle.ics	47	1	0	1.2995999999999999	4.376640511266263	1.0	2.414447235628035	1.0	0.26451517135375124	2.316949829672593	0.9475228937728938	0.9738804945054945	0.9476007326007326	0.9170924908424909	0.3429279908581617	0.9932430333175091	174.0	3.2565591175420665	111.0	0.2559354373171044
659	Feb25-FISH2-3L1-rep1-cp190-100x_Position007_6_cmle.ics	47	2	0	0.8664	0.3874553148666744	1.0	0.6190500264643886	1.0	0.3590054414808471	2.179622618786296	0.4930860805860806	0.5952060439560439	0.49559981684981685	0.39027930402930405	0.793621178321027	0.9996941816899714	110.0	2.0603584248029496	65.0	0.14987210293343953
660	Feb25-FISH2-3L1-rep1-cp190-100x_Position007_6_cmle.ics	49	1	0	1.083	4.992099367622206	1.0	0.0	1.0	0.3528538989859608	2.909212740061575	0.3307140732230235	0.5727511463537233	0.3307140732230235	0.02950770903644738	0.8809577594116783	1.0002744319860648	126.0	2.4179217200887786	79.0	0.18215224818064185
661	Feb25-FISH2-3L1-rep1-cp190-100x_Position007_6_cmle.ics	51	1	0	1.2995999999999999	0.3271765374590007	1.0	1.6294049638174177	1.0	0.3013478505176401	2.4676780052507112	0.8825186549217386	0.9334400637634157	0.8825186549217386	0.8093968585524055	0.4139595437204896	0.9863683784629721	200.0	3.767383725860279	146.0	0.3366358004351103
662	Feb25-FISH2-3L1-rep1-cp190-100x_Position007_6_cmle.ics	52	1	0	1.083	0.27404752978250785	1.0	0.4377344716066809	1.0	0.29082171993231226	2.6997174732782834	0.488284802166973	0.5904711231498501	0.48056496082035405	0.3496323885073039	0.7949262456505004	1.0019063208243273	140.0	2.6839791057830396	84.0	0.1936808714832141
663	Feb25-FISH2-3L1-rep1-cp190-100x_Position007_6_cmle.ics	53	1	0	1.2995999999999999	0.3574519217530025	1.0	0.0	1.0	0.1963915238470156	2.423953031719363	0.08675366098078725	0.28378392939883407	0.08675366098078725	0.03067249981142851	0.9634279715280766	0.9273282161278165	172.0	3.328889949833437	94.0	0.2167381180883587
664	Feb25-FISH2-3L1-rep1-cp190-100x_Position007_6_cmle.ics	55	1	0	1.083	0.3376501863882019	1.0	0.10317500441073144	1.0	0.27016716875677926	1.9107386062072194	0.2665106339676402	0.40856823038567214	0.2665106339676402	0.07244213787411101	0.890013294931567	0.9964409719900466	148.0	2.7457345092238543	88.0	0.20290377012527194
665	Feb25-FISH2-3L1-rep1-cp190-100x_Position007_6_cmle.ics	56	1	0	1.5162	0.3364623410505732	1.0	0.41270001764292574	1.0	0.293128628165803	2.826902034053545	0.4702262328013647	0.5990505875037865	0.46794636736125506	0.3333625623774373	0.7924690428386031	0.9677926736305841	182.0	3.48215126286582	125.0	0.28821558256430674
666	Feb25-FISH2-3L1-rep1-cp190-100x_Position007_6_cmle.ics	58	1	0	0.6497999999999999	1.1526439522162433	1.0	0.8595614345612763	1.0	0.35851542461076275	1.6790245316098757	0.7697641435100069	0.8611738544238413	0.7652116054700495	0.6612298856612562	0.608397111242525	1.0108199634271644	102.0	1.8347662794791937	58.0	0.13373203030983835
667	Feb25-FISH2-3L1-rep1-cp190-100x_Position007_6_cmle.ics	59	1	0	0.8664	0.16423417431529996	1.0	0.10317500441073144	1.0	0.3426214135649437	2.0938919242872918	0.28591406219079407	0.48375308381377063	0.28591406219079407	0.07759996833731315	0.8769102016204413	1.0034412597332092	124.0	2.3030105616567904	76.0	0.1752350741990985
668	Feb25-FISH2-3L1-rep1-cp190-100x_Position007_6_cmle.ics	60	1	0	2.8158	1.1949639979454505	1.0	0.8815276241084421	1.0	0.14291843227233622	4.76416573901944	0.6278790276528483	0.7241078793262394	0.6214594164872037	0.4794236532812797	0.7444196511844526	0.7741131733647618	370.0	7.074983512623417	253.0	0.5833483391101568
669	Feb25-FISH2-3L1-rep1-cp190-100x_Position007_6_cmle.ics	61	1	0	1.2995999999999999	3.2891488736064867	1.0	1.9493999999999998	1.0	0.28338543426035845	2.219099946969961	0.9921181365153385	0.9974489096145933	0.9841174050198875	0.9412426278974078	0.24779687778122308	0.9810548108429293	168.0	3.145878130650301	109.0	0.25132398799607547
670	Feb25-FISH2-3L1-rep1-cp190-100x_Position007_6_cmle.ics	62	1	0	1.083	0.40472524386066205	1.0	0.20635000882146287	1.0	0.27201651905570057	2.3471071347802046	0.3124579970016321	0.4609436735176173	0.3124579970016321	0.18205484206872613	0.8715603754953333	0.993491321676161	164.0	3.0564873068288434	103.0	0.23748964003298878
671	Feb25-FISH2-3L1-rep1-cp190-100x_Position007_6_cmle.ics	63	1	0	1.083	5.368824573557733	1.0	0.0	1.0	0.22422053382509835	2.2948191391468327	0.07479204223018035	0.2233737257786796	0.07479204223018035	0.026672756521668835	0.9641739463459308	0.9581232474703626	122.0	2.305125647426901	60.0	0.13834347963086724
672	Feb25-FISH2-3L1-rep1-cp190-100x_Position007_6_cmle.ics	63	2	0	0.8664	0.3055706502309291	1.0	0.751125369937127	1.0	0.32972984119309784	2.344351981272286	0.5950947026345359	0.6745875201086473	0.598077653735156	0.4994987995440693	0.7066459848914348	1.0057516992755438	112.0	2.081648587873258	64.0	0.14756637827292504
673	Feb25-FISH2-3L1-rep1-cp190-100x_Position007_6_cmle.ics	65	1	0	1.083	0.18147879624993377	1.0	2.359673810078889	1.0	0.31544250215413183	2.32405475664143	0.9929834972553605	0.9989876687582361	0.9909413807849058	0.9700140504594762	0.3309226570045679	1.006337649124005	168.0	3.145878130650301	115.0	0.2651583359591622
674	Feb25-FISH2-3L1-rep1-cp190-100x_Position007_6_cmle.ics	67	1	0	0.8664	0.1406079087806345	1.0	0.0	1.0	0.2785234620207688	2.2310145190684296	0.21995120869372367	0.38589487691284097	0.21995120869372367	0.028023952095808383	0.9170147710897787	1.0012775421472053	116.0	2.1242289140138757	62.0	0.14295492895189613
675	Feb25-FISH2-3L1-rep1-cp190-100x_Position007_6_cmle.ics	67	2	0	0.8664	5.357840097897581	1.0	0.46141264688247224	1.0	0.34041510409914155	2.358130568817507	0.48809048569527613	0.5683787979596363	0.48347748946551344	0.35727212242182305	0.7848640171485547	1.0142414453148147	94.0	1.773010876038378	50.0	0.11528623302572269
676	Feb25-FISH2-3L1-rep1-cp190-100x_Position007_6_cmle.ics	70	1	0	1.083	0.17448857771179993	1.0	0.3164505769875799	1.0	0.2933122770712693	2.2970892792651707	0.46096610242494723	0.6394452340957058	0.46390575871128914	0.2644398501098333	0.7803461127907926	0.9642273505309888	144.0	2.7031541830832366	88.0	0.20290377012527194
677	Feb25-FISH2-3L1-rep1-cp190-100x_Position007_6_cmle.ics	73	1	0	1.5162	0.5953848819623736	1.0	1.5464734475585327	1.0	0.2573263627785134	2.822910967159469	0.8911806424697538	0.9436754276178556	0.8895285773884022	0.8256821026282853	0.48192716612595277	0.9727145219033455	186.0	3.5715420866872782	121.0	0.27899268392224896
678	Feb25-FISH2-3L1-rep1-cp190-100x_Position007_6_cmle.ics	74	1	0	1.083	0.17408289973432933	1.0	2.166	1.0	0.3362615849118944	2.2017168569265917	0.9992311987634439	0.999975722066214	0.9953062661347102	0.9724850083758871	0.22126423312694682	1.0033192434762148	172.0	3.235268954471758	123.0	0.2836041332432778
679	Feb25-FISH2-3L1-rep1-cp190-100x_Position007_6_cmle.ics	75	1	0	0.8664	NA	0.0	0.0	1.0	0.2815510562887972	2.0530630738145352	0.10595094128476797	0.29286320235366314	0.10595094128476797	0.03753406855224446	0.9419317743604332	0.9590316065160066	108.0	2.0390682617326403	56.0	0.12912058098880944
680	Feb25-FISH2-3L1-rep1-cp190-100x_Position007_6_cmle.ics	76	1	0	1.2995999999999999	4.253709023007366	1.0	0.0	1.0	0.211761212708583	2.0106935758566835	0.08225183984378598	0.2704271016588529	0.08225183984378598	0.02881577614236108	0.9542231592642475	0.932028105729315	184.0	3.550251923616969	108.0	0.24901826333556107
681	Feb25-FISH2-3L1-rep1-cp190-100x_Position007_6_cmle.ics	77	1	0	1.2995999999999999	0.5242659632639892	1.0	0.0	1.0	0.3037496357219828	2.377470313631842	0.24503560126582277	0.42705366561181435	0.23539688818565402	0.02724485759493671	0.8575845383584123	0.997548540067945	204.0	3.833369300841316	151.0	0.3481644237376825
682	Feb25-FISH2-3L1-rep1-cp190-100x_Position007_6_cmle.ics	78	1	0	0.8664	4.153873466851639	1.0	0.5158750220536572	1.0	0.28725007890400167	2.1229780425263756	0.6424473499631315	0.7565688901677967	0.6494793446396777	0.477267413628761	0.6829438334984065	0.9660151311225539	106.0	1.9943728498219122	55.0	0.12681485632829495
683	Feb25-FISH2-3L1-rep1-cp190-100x_Position007_6_cmle.ics	79	1	0	1.083	0.12318293982851448	1.0	2.1764791023907697	1.0	0.3021191993041435	2.0515976312956257	0.973931736694243	0.9914942493054154	0.9730935787790833	0.9447708258959753	0.2793208706206	1.001951948178441	184.0	3.40982043057445	129.0	0.29743848120636457
684	Feb25-FISH2-3L1-rep1-cp190-100x_Position007_6_cmle.ics	81	1	0	1.083	0.4263284418765956	1.0	1.9493999999999998	1.0	0.2853810895720952	1.966326972614895	0.9749412869891968	0.9923379520901832	0.9721465476749648	0.9419621888210428	0.27692707608303463	0.9977915545162676	142.0	2.658458771172508	85.0	0.19598659614372857
685	Feb25-FISH2-3L1-rep1-cp190-100x_Position007_6_cmle.ics	82	1	0	1.9493999999999998	0.3653948343924827	1.0	0.7610319551488771	1.0	0.28651352271508473	3.0829146805878604	0.5755082689572468	0.7075526197315527	0.5735162291483233	0.41727058673540535	0.740718825295689	0.985549954282333	288.0	5.593550356889833	246.0	0.5672082664865556
686	Feb25-FISH2-3L1-rep1-cp190-100x_Position007_6_cmle.ics	84	1	0	1.2995999999999999	0.3580429753777628	1.0	0.7252201245704302	1.0	0.25680881862154736	2.4548098029842578	0.6307641400174904	0.729647750281658	0.6119895688072672	0.4901478802776399	0.7170728742590847	0.984492465950143	182.0	3.411935516344561	117.0	0.26976978528019113
687	Feb25-FISH2-3L1-rep1-cp190-100x_Position007_6_cmle.ics	85	1	0	1.2995999999999999	5.557317663845203	1.0	0.7748934119142009	1.0	0.2607220240633505	2.273667195414946	0.6780522143666023	0.7725236943857824	0.673165406706863	0.5459196686356727	0.6658590288606774	0.9831819180392141	162.0	3.082007641439374	99.0	0.22826674139093092
688	Feb25-FISH2-3L1-rep1-cp190-100x_Position007_6_cmle.ics	86	1	0	1.083	0.16125168287601324	1.0	2.294124127466882	1.0	0.28338543426035845	1.8987461046834075	0.9880472947443116	0.997765203527753	0.9874390614776382	0.9678696169051986	0.22701320024055444	0.9892279093684386	168.0	3.122472881809881	109.0	0.25132398799607547
689	Feb25-FISH2-3L1-rep1-cp190-100x_Position007_6_cmle.ics	88	1	0	1.083	0.4732783606048109	1.0	1.1535316172061807	1.0	0.2825870437667758	1.8695773339519897	0.7976807676232315	0.8640341126357258	0.7946038719086536	0.6975393727045558	0.5904063251228769	0.9972503537129903	148.0	2.722329260383434	90.0	0.20751521944630086
690	Feb25-FISH2-3L1-rep1-cp190-100x_Position007_6_cmle.ics	89	1	0	1.7328	0.1615749388207989	1.0	1.9493999999999998	1.0	0.26908048231545906	2.5528095467690335	0.9674619674619674	0.9843509129223414	0.9614512471655329	0.8705644419930134	0.43279680492003114	0.9896898340535385	218.0	4.193047681897258	157.0	0.3619987717007692
691	Feb25-FISH2-3L1-rep1-cp190-100x_Position007_6_cmle.ics	89	2	0	0.8664	4.1044326764395205	1.0	0.928575039696583	1.0	0.2881764887477712	2.1811999926487355	0.606191749048892	0.684547970262256	0.6069318926461783	0.5302940302940303	0.7216660028773906	1.0016584824815444	102.0	1.904982026000454	52.0	0.1198976823467516
692	Feb25-FISH2-3L1-rep1-cp190-100x_Position007_6_cmle.ics	90	1	0	1.083	0.4040218844370079	1.0	0.5595020986366908	1.0	0.30264009229581673	1.9900766911040473	0.5801864060945975	0.6962390673543254	0.5801864060945975	0.407704375108942	0.7566463969927453	0.979440868039215	120.0	2.2604302355161727	68.0	0.15678927691498287
693	Feb25-FISH2-3L1-rep1-cp190-100x_Position007_6_cmle.ics	91	1	0	1.083	0.5615498683895971	1.0	0.0	1.0	0.2502942071637654	2.218827969223275	0.14915328058404456	0.3192541817465338	0.118291835613029	0.029933320197861685	0.9528718494312384	0.9630528464189068	162.0	3.035197143758535	97.0	0.22365529206990203
694	Feb25-FISH2-3L1-rep1-cp190-100x_Position007_6_cmle.ics	92	1	0	1.2995999999999999	0.35933938157910167	1.0	0.5097226605744432	1.0	0.279006506526528	1.9020981144049205	0.5233021128294489	0.6729862774994555	0.5227183620126334	0.3798649531692442	0.7507540227131775	0.996535377606048	174.0	3.2799643663824867	114.0	0.26285261129864773
695	Feb25-FISH2-3L1-rep1-cp190-100x_Position007_6_cmle.ics	93	1	0	1.083	0.2768923377763714	1.0	0.5556144027286182	1.0	0.2850995333132737	2.8131599984929476	0.6072408572645125	0.7187869612527795	0.600818469981549	0.4392120452287458	0.7494550178351047	0.9999059974851648	120.0	2.3072407331970126	66.0	0.15217782759395398
696	Feb25-FISH2-3L1-rep1-cp190-100x_Position007_6_cmle.ics	94	1	0	1.2995999999999999	0.539382072712787	1.0	0.9077480443748005	1.0	0.3091484836859036	2.4533283020987526	0.7324241083724928	0.8116669031541871	0.725613267784557	0.5922593461259171	0.6889169891368178	0.9913463441329389	174.0	3.3033696152229064	120.0	0.2766869592617345
697	Feb25-FISH2-3L1-rep1-cp190-100x_Position007_6_cmle.ics	95	1	0	1.7328	5.121667359681944	1.0	1.1160083062473465	1.0	0.2674963867219857	2.809096874246398	0.7280377800368021	0.8032825910722787	0.7222729787808989	0.6408065574614286	0.6002016546744677	0.9655206895244686	210.0	4.037671283094761	148.0	0.3412472497561391
698	Feb25-FISH2-3L1-rep1-cp190-100x_Position007_6_cmle.ics	96	1	0	1.5162	0.31288415385344887	1.0	1.2452384039718545	1.0	0.2886090189841206	3.025411124020268	0.8644098462985914	0.9298166258062766	0.8614063814581279	0.7511737938646089	0.5199375939605115	0.9890464903654221	168.0	3.2629043748524	110.0	0.2536297126565899
699	Feb25-FISH2-3L1-rep1-cp190-100x_Position007_6_cmle.ics	97	1	0	0.6497999999999999	3.5845369725854623	1.0	0.46141264688247224	1.0	0.26378387295447825	1.277957679861414	0.5358893508571216	0.6702662983322637	0.5358893508571216	0.36306052403940064	0.7509503200845007	0.9889913120055455	140.0	2.4265213685384204	80.0	0.18445797284115634
700	Feb25-FISH2-3L1-rep1-cp190-100x_Position007_6_cmle.ics	98	1	0	1.083	0.17041405094872356	1.0	1.3030967794560564	1.0	0.2938803076779628	2.31602735885322	0.8857086652896626	0.9360497867432066	0.8764004756923022	0.7713726226561871	0.5175813585121711	0.9972590221879618	168.0	3.145878130650301	111.0	0.2559354373171044
701	Feb25-FISH2-3L1-rep1-cp190-100x_Position007_6_cmle.ics	99	1	0	1.2995999999999999	0.12421446751518357	1.0	0.10317500441073144	1.0	0.3087692418061742	2.4026305793635636	0.3024074969076894	0.4477788608828854	0.2984427861104057	0.09741802305102518	0.8471216405463126	0.9992082970917805	176.0	3.324659778293215	122.0	0.2812984085827634
702	Feb25-FISH2-3L1-rep1-cp190-100x_Position007_6_cmle.ics	101	1	0	0.8664	2.0163268788496933	1.0	1.1926825638357912	1.0	0.3094437279165693	2.295808808830162	0.881393836539834	0.9386826119367476	0.8801884248758902	0.7878713381655538	0.4707364442335346	0.9917681748644401	112.0	2.128459085554098	62.0	0.14295492895189613
703	Feb25-FISH2-3L1-rep1-cp190-100x_Position007_6_cmle.ics	102	1	0	1.083	0.3405731834225893	1.0	0.5097226605744432	1.0	0.2830711861397215	1.8474574258415046	0.535839552238806	0.6748180970149253	0.5302611940298507	0.38559235074626863	0.7508696302261274	0.9820557738552268	166.0	3.007561723377892	107.0	0.2467125386750466
704	Feb25-FISH2-3L1-rep1-cp190-100x_Position007_6_cmle.ics	103	1	0	1.083	0.33088952695027857	1.0	0.6921189703237084	1.0	0.30093769536986004	2.298961083735729	0.6316670705646493	0.7244002114956709	0.6296732832499835	0.5182525170187923	0.7260817112727324	0.9887368189974693	146.0	2.7478495949939656	91.0	0.20982094410681532
705	Feb25-FISH2-3L1-rep1-cp190-100x_Position007_6_cmle.ics	104	1	0	1.083	0.2690399714217604	1.0	0.2611622542985661	1.0	0.2988952823564744	2.109035779537178	0.39324669951480046	0.5623942152179636	0.3885639598299921	0.22682137886937226	0.8235170578514086	0.9896390940278118	162.0	2.9883866460776947	106.0	0.24440681401453213
706	Feb25-FISH2-3L1-rep1-cp190-100x_Position007_6_cmle.ics	105	1	0	1.083	0.3979062231329426	1.0	0.65253602307166	1.0	0.3410643453406218	2.6096055821057362	0.5165060347278735	0.6164001451079976	0.5159912935201435	0.40900110791917094	0.787865789724838	1.0053061446774536	122.0	2.3285308962673215	74.0	0.17062362487806956
707	Feb25-FISH2-3L1-rep1-cp190-100x_Position007_6_cmle.ics	105	2	0	1.5162	0.24628370044147485	2.0	1.7295282337615656	1.0	0.25776666384451313	2.5923387968518834	0.8535879913327385	0.9093687802104066	0.8517398252821272	0.7964075965997667	0.5553087161117986	0.981666842078832	196.0	3.7248033997196615	131.0	0.3020499305273935
708	Feb25-FISH2-3L1-rep1-cp190-100x_Position008_7_cmle.ics	1	1	0	0.8664	1.2952949857789497	1.0	1.142012784441589	1.0	0.3421194399759285	2.6639070833735103	0.9052889200813403	0.9547229570443952	0.9017977649408843	0.809300149363854	0.4997787436411705	1.0213527580525281	100.0	1.9070971117705653	55.0	0.12681485632829495
709	Feb25-FISH2-3L1-rep1-cp190-100x_Position008_7_cmle.ics	2	1	0	1.2995999999999999	0.47497943063649367	1.0	0.8484788251675598	1.0	0.33967549487449467	2.740430964606213	0.6242550459735835	0.7338233138385793	0.6203375608473899	0.498731240301065	0.7202298245589551	0.9946739108449982	162.0	3.128818139120215	113.0	0.2605468866381333
710	Feb25-FISH2-3L1-rep1-cp190-100x_Position008_7_cmle.ics	2	2	0	1.2995999999999999	0.1493572033447667	2.0	2.560040430198118	1.0	0.2564202848121884	2.2061051826824674	0.9648134013375053	0.9814867235165369	0.9640652880488902	0.9397743528567313	0.29389247567479215	0.9737331167429004	146.0	2.7946600926748055	84.0	0.1936808714832141
711	Feb25-FISH2-3L1-rep1-cp190-100x_Position008_7_cmle.ics	3	1	0	1.083	4.146868034123304	1.0	2.362701411156373	1.0	0.2939427232771369	2.161867759031817	0.9861982542563305	0.9953893354074842	0.9838821190908306	0.967362371445856	0.29175625691425744	0.9913417406831001	172.0	3.235268954471758	115.0	0.2651583359591622
712	Feb25-FISH2-3L1-rep1-cp190-100x_Position008_7_cmle.ics	4	1	0	1.2995999999999999	3.6643515565459417	1.0	1.5146569851281166	1.0	0.26171705325020667	2.3882925999855082	0.8711698899544456	0.9322044854780935	0.8693750903103634	0.7940885687993855	0.48990990008831475	0.9821117019594505	196.0	3.7013981508792413	132.0	0.30435565518790797
713	Feb25-FISH2-3L1-rep1-cp190-100x_Position008_7_cmle.ics	5	1	0	1.5162	3.978256688088328	1.0	0.0	1.0	0.09624473482515808	1.8748064694165985	0.06616155509880574	0.17137521997877456	0.06616155509880574	0.03306734373110869	0.9733306058266943	0.8926667968100426	186.0	3.6417578332085374	74.0	0.17062362487806956
714	Feb25-FISH2-3L1-rep1-cp190-100x_Position008_7_cmle.ics	7	1	0	1.5162	2.998990195644212	1.0	0.639412489864916	1.0	0.3065620688259533	2.547704283493588	0.5779824520872159	0.6983047627848712	0.5560809319184109	0.40668494360332885	0.7805896136634497	0.9997136362476727	242.0	4.588961131783486	196.0	0.451922033460833
715	Feb25-FISH2-3L1-rep1-cp190-100x_Position008_7_cmle.ics	10	1	0	1.2995999999999999	0.32075487076049425	1.0	0.10317500441073144	1.0	0.27813572834450284	2.237550225883586	0.31840239729856656	0.4900298916892159	0.31840239729856656	0.09242942654173282	0.8797903072695243	0.9916673732379515	194.0	3.6332974901280934	134.0	0.30896710450893683
716	Feb25-FISH2-3L1-rep1-cp190-100x_Position008_7_cmle.ics	11	1	0	1.2995999999999999	0.33426641758695197	1.0	0.7540056732031717	1.0	0.32219988132214655	2.5348932903576085	0.6342696748076422	0.7400153745248355	0.6322385449211174	0.4876721699942875	0.7057620897299001	1.0011593678248167	192.0	3.658817824738624	142.0	0.3274129017930525
717	Feb25-FISH2-3L1-rep1-cp190-100x_Position008_7_cmle.ics	12	1	0	1.5162	0.09502581708936042	1.0	0.0	1.0	0.16128858780743843	2.540437200401352	0.07905992768674514	0.17112854834987307	0.07905992768674514	0.02819832294791907	0.9728414193360441	0.9529760708783263	158.0	3.1564535595008554	75.0	0.17292934953858405
718	Feb25-FISH2-3L1-rep1-cp190-100x_Position008_7_cmle.ics	14	1	0	1.2995999999999999	0.34371390846819566	1.0	0.9228252937649445	1.0	0.29249864608420967	2.5435244160911625	0.7205291078467208	0.8154840111827872	0.7207365623796023	0.6155867505704999	0.6495278568054762	0.9991090766335786	158.0	3.039427315298757	101.0	0.23287819071195984
719	Feb25-FISH2-3L1-rep1-cp190-100x_Position008_7_cmle.ics	15	1	0	1.7328	4.553024697015887	1.0	1.0024833655297731	1.0	0.2597859867630793	2.567800535555475	0.6992789566648117	0.7833512787630962	0.6962060538604854	0.5933908393621912	0.6745639440476706	0.987173823759373	228.0	4.322903746089223	165.0	0.3804445689848849
720	Feb25-FISH2-3L1-rep1-cp190-100x_Position008_7_cmle.ics	16	1	0	1.5162	0.11878851738929738	1.0	0.0	1.0	0.18330321288627757	2.316343255957589	0.08313545933571097	0.2553946285487243	0.08313545933571097	0.02885806994806399	0.9747588446468928	0.8891367600584044	176.0	3.3948755248144744	94.0	0.2167381180883587
721	Feb25-FISH2-3L1-rep1-cp190-100x_Position008_7_cmle.ics	17	1	0	1.2995999999999999	0.1921786416274437	1.0	0.65253602307166	1.0	0.2746178615276856	2.113322883642701	0.5989442785480447	0.7130053378224053	0.5964572424352652	0.47622088941148605	0.7058501224132464	0.9822852071732174	180.0	3.3672401044338325	119.0	0.27438123460122005
722	Feb25-FISH2-3L1-rep1-cp190-100x_Position008_7_cmle.ics	18	1	0	1.7328	1.5065555895322058	1.0	1.1554092027302227	1.0	0.269109486960508	2.300523879706702	0.7305015077385659	0.8343160428597499	0.7343425477740217	0.6040817567978588	0.588447580629044	0.9781051904304525	282.0	5.295627379274706	231.0	0.5326223965788388
723	Feb25-FISH2-3L1-rep1-cp190-100x_Position008_7_cmle.ics	19	1	0	1.7328	0.36278065413843286	1.0	0.6275890508929507	1.0	0.2760507620630702	2.5887939185180002	0.5105143201169692	0.6432914767351854	0.5049582867463662	0.38660875548292767	0.7611166324266435	0.9683541731522103	278.0	5.323262799655349	229.0	0.5280109472578101
724	Feb25-FISH2-3L1-rep1-cp190-100x_Position008_7_cmle.ics	20	1	0	1.5162	0.1287210413603446	1.0	0.9378659497950863	1.0	0.26962149742260655	2.5293452469570576	0.659669499483739	0.7736931120029528	0.6567588149823163	0.5148267371834105	0.6922141236472955	0.9970062162895492	216.0	4.1249470211461094	155.0	0.35738732237974036
725	Feb25-FISH2-3L1-rep1-cp190-100x_Position008_7_cmle.ics	20	2	0	0.8664	4.154128366435021	1.0	1.9493999999999998	1.0	0.2858448059506674	2.208624092257975	0.9310966692985858	0.9675503062525989	0.9310966692985858	0.8588925382757348	0.3625857345382203	1.0131164990803747	110.0	2.0603584248029496	58.0	0.13373203030983835
726	Feb25-FISH2-3L1-rep1-cp190-100x_Position008_7_cmle.ics	26	1	0	1.2995999999999999	0.22247948246167248	1.0	0.639412489864916	1.0	0.27022150963389857	2.131668701605424	0.5784616851994627	0.6874965226168996	0.5757036236318981	0.45076820360376113	0.7346022555881841	0.9929712832630768	188.0	3.546021752076747	126.0	0.2905213072248212
727	Feb25-FISH2-3L1-rep1-cp190-100x_Position008_7_cmle.ics	28	1	0	1.5162	0.13645840087796368	1.0	0.1459114905355603	1.0	0.3083110194447125	2.504369563730104	0.30951612375030996	0.4863417121631041	0.30951612375030996	0.13002390609722436	0.8995501379898359	0.9969010999418748	244.0	4.657061792534635	199.0	0.4588392074423764
728	Feb25-FISH2-3L1-rep1-cp190-100x_Position008_7_cmle.ics	29	1	0	1.2995999999999999	2.056222094341617	1.0	0.5158750220536572	1.0	0.23594382033271127	2.3643114014391573	0.5320889103502392	0.6574114593550529	0.5300894837706922	0.37328916989844424	0.7075754834766005	0.9466153796379821	184.0	3.43322567941487	114.0	0.26285261129864773
729	Feb25-FISH2-3L1-rep1-cp190-100x_Position008_7_cmle.ics	31	1	0	1.2995999999999999	2.2223904490264577	1.0	0.2918229810711206	1.0	0.14158110892178	3.6860376790840785	0.5494790808084138	0.6999439517325509	0.54379183014078	0.22100738518347565	0.73062694460151	0.679386952765763	150.0	2.7202141746133233	65.0	0.14987210293343953
730	Feb25-FISH2-3L1-rep1-cp190-100x_Position008_7_cmle.ics	32	1	0	1.083	0.14506082395882072	1.0	0.5158750220536572	1.0	0.2840257821051629	2.305014024095348	0.570335769488145	0.6592707280910081	0.5647330507918596	0.43192762389618566	0.7417031730231087	0.9924377485438147	132.0	2.4817922092997047	76.0	0.1752350741990985
731	Feb25-FISH2-3L1-rep1-cp190-100x_Position008_7_cmle.ics	33	1	0	1.2995999999999999	2.279145789131946	1.0	0.9971598751598192	1.0	0.26782808006002096	2.781815863934441	0.7670441614738553	0.8450067732321864	0.7649959360606882	0.6681929016526686	0.5995564927134578	1.000304274352088	154.0	2.9500364914772996	93.0	0.21443239342784423
732	Feb25-FISH2-3L1-rep1-cp190-100x_Position008_7_cmle.ics	34	1	0	1.2995999999999999	3.6116921654163243	1.0	1.488011074996462	1.0	0.28338543426035845	2.326612572160935	0.8613759455709235	0.9152641630485058	0.858824582605971	0.795100189487191	0.5632601361284301	0.9934226858140717	168.0	3.1692833794907203	109.0	0.25132398799607547
733	Feb25-FISH2-3L1-rep1-cp190-100x_Position008_7_cmle.ics	35	1	0	1.083	0.14072750111907242	1.0	2.166	1.0	0.34193032295779874	2.4247745012895794	0.9890595690747782	0.9965627376425855	0.9862610899873258	0.9679898605830165	0.21962861010348875	1.01633549728722	148.0	2.8159502557451144	99.0	0.22826674139093092
734	Feb25-FISH2-3L1-rep1-cp190-100x_Position008_7_cmle.ics	36	1	0	0.8664	0.31190442863439616	1.0	1.7060019029756524	1.0	0.3139710308367558	2.0850651747211875	0.9319698024307972	0.9666702361192911	0.9318627188520641	0.8897360389784227	0.4134667100263	0.9986119723429117	122.0	2.258315149746062	71.0	0.16370645089652625
735	Feb25-FISH2-3L1-rep1-cp190-100x_Position008_7_cmle.ics	37	1	0	1.5162	0.426827108884217	1.0	0.1459114905355603	1.0	0.23669180782201996	2.7153982434432966	0.3111399203629966	0.45818671481927337	0.3111399203629966	0.14639472790690497	0.8649776469202324	0.939007554639926	174.0	3.326774864063326	105.0	0.24210108935401767
736	Feb25-FISH2-3L1-rep1-cp190-100x_Position008_7_cmle.ics	38	1	0	1.083	0.11729440226917093	1.0	1.0317500441073144	1.0	0.30350133109819233	2.473487374961327	0.777182895790872	0.8514383638041351	0.7738975248177329	0.6818260172988978	0.5785952539401824	0.9994520672214664	154.0	2.92663124263688	99.0	0.22826674139093092
737	Feb25-FISH2-3L1-rep1-cp190-100x_Position008_7_cmle.ics	40	1	0	1.2995999999999999	0.29660701582579285	1.0	0.3777847188762272	1.0	0.25353326011043587	2.433718639325763	0.4729233501604039	0.6426714241141788	0.4674752194052657	0.3067633623206957	0.8049062159215655	0.9769663702015976	190.0	3.6141224128278955	124.0	0.28590985790379225
738	Feb25-FISH2-3L1-rep1-cp190-100x_Position008_7_cmle.ics	41	1	0	1.2995999999999999	0.07690924028686796	1.0	0.0	1.0	0.29783744644865845	2.310273796553105	0.16506419207353562	0.34816121027392344	0.16506419207353562	0.02800673438285445	0.9257993978397357	0.9920448599086834	182.0	3.4587460140254014	126.0	0.2905213072248212
739	Feb25-FISH2-3L1-rep1-cp190-100x_Position008_7_cmle.ics	42	1	0	1.083	3.920655861980324	1.0	1.5394492374569102	1.0	0.30521351950515235	2.4948965136104713	0.8000702329392485	0.8707107740673233	0.8000702329392485	0.7293230882426716	0.5591886919708081	1.0058287993400428	130.0	2.4605020462293963	77.0	0.17754079885961296
740	Feb25-FISH2-3L1-rep1-cp190-100x_Position008_7_cmle.ics	42	2	0	1.083	4.1046976880638555	2.0	0.6190500264643886	1.0	0.29733737369906565	2.333926612493982	0.513030718549857	0.596842026053076	0.5050459022424374	0.38401740773565657	0.8186380220165196	0.9964178210850552	130.0	2.4605020462293963	76.0	0.1752350741990985
741	Feb25-FISH2-3L1-rep1-cp190-100x_Position008_7_cmle.ics	42	3	0	1.083	0.28324475970942803	2.0	1.7328	1.0	0.28668396502484983	2.3864394368433124	0.9078359893647263	0.9687526128325613	0.9078359893647263	0.8108371933579706	0.41946358625854274	0.9859993920585307	144.0	2.7031541830832366	87.0	0.20059804546475749
742	Feb25-FISH2-3L1-rep1-cp190-100x_Position008_7_cmle.ics	43	1	0	1.5162	0.3303373616561406	1.0	0.0	1.0	0.3008522092318485	2.5621757523745265	0.20053784288743068	0.40812606070372814	0.18473493108258507	0.02327127324735233	0.9110516423904312	0.9846716544209112	246.0	4.6783519556049455	199.0	0.4588392074423764
743	Feb25-FISH2-3L1-rep1-cp190-100x_Position008_7_cmle.ics	44	1	0	1.2995999999999999	0.40886405421129124	1.0	0.20635000882146287	1.0	0.30108013882048573	2.5379705897618496	0.34608797582529666	0.49798290416130675	0.3374943863842225	0.19113695700160607	0.8525552273088465	0.994007775492555	188.0	3.5928322497575866	133.0	0.3066613798484224
744	Feb25-FISH2-3L1-rep1-cp190-100x_Position008_7_cmle.ics	46	1	0	1.083	0.2909415960205494	1.0	0.41270001764292574	1.0	0.3406701709760313	2.423843565377117	0.48366371972983363	0.6145827613347244	0.48366371972983363	0.3444941701901781	0.7920209462254456	1.0045902678932972	158.0	2.969211568777498	109.0	0.25132398799607547
745	Feb25-FISH2-3L1-rep1-cp190-100x_Position008_7_cmle.ics	48	1	0	1.083	0.2546516719734771	1.0	1.5162	1.0	0.2782095535066763	1.8510208577890352	0.9300529238567329	0.9679242294361	0.919868808467817	0.8593091945883493	0.390115270250128	0.983241361506358	168.0	3.122472881809881	108.0	0.24901826333556107
746	Feb25-FISH2-3L1-rep1-cp190-100x_Position008_7_cmle.ics	49	1	0	1.2995999999999999	4.4320305566970495	1.0	0.3095250132321943	1.0	0.2938803076779628	2.611319284995668	0.39665204466357307	0.5167307134570766	0.39150413283062646	0.2626613254060325	0.8253382246698708	1.002623071495628	168.0	3.1926886283311404	111.0	0.2559354373171044
747	Feb25-FISH2-3L1-rep1-cp190-100x_Position008_7_cmle.ics	50	1	0	1.2995999999999999	2.657589464816274	1.0	0.46141264688247224	1.0	0.26877613753839935	2.745770355747104	0.5400886077421305	0.6616800586066955	0.5389257764805749	0.3847866786050676	0.7615692293476932	0.9738641485298231	146.0	2.794660092674805	86.0	0.19829232080424306
748	Feb25-FISH2-3L1-rep1-cp190-100x_Position008_7_cmle.ics	52	1	0	1.9493999999999998	5.991514318151593	1.0	0.2166	1.0	0.278996999189307	2.6058902885568873	0.6124774873159151	0.7485633058466739	0.5579457690476105	0.21955730127073583	0.7322870955905465	0.9932324733369843	316.0	6.032044132916677	279.0	0.6432971802835327
749	Feb25-FISH2-3L1-rep1-cp190-100x_Position008_7_cmle.ics	54	1	0	1.5162	0.39034427372506464	1.0	0.23070632344123612	1.0	0.2928237825597338	2.852497121578966	0.37433872878010266	0.5398657718120805	0.36443742597710227	0.2111251480457955	0.8666314936003399	0.9938069995417774	184.0	3.5502519236169694	127.0	0.29282703188533565
750	Feb25-FISH2-3L1-rep1-cp190-100x_Position008_7_cmle.ics	55	1	0	1.083	0.4463932111155299	1.0	1.2611313899024936	1.0	0.2536820727965879	1.5570255060799707	0.8426952863562482	0.9166427638078848	0.8426952863562482	0.7309892596487874	0.48444743450588795	0.9909930876644995	192.0	3.6120073270577846	126.0	0.2905213072248212
751	Feb25-FISH2-3L1-rep1-cp190-100x_Position008_7_cmle.ics	56	1	0	1.2995999999999999	0.0738817258085605	1.0	1.3116988911569	1.0	0.29247783641808905	2.686434081670626	0.8142173923153839	0.8865135531078745	0.8113339172628691	0.740514374743239	0.5372273050262721	0.9731450485542724	186.0	3.5247315890064383	129.0	0.29743848120636457
752	Feb25-FISH2-3L1-rep1-cp190-100x_Position008_7_cmle.ics	57	1	0	1.2995999999999999	3.5078886489199164	1.0	0.3164505769875799	1.0	0.25035138067902013	2.734632703834989	0.47261398403104243	0.5972735243638534	0.4581094694425789	0.272470338034475	0.8022415906263158	0.9896658356585893	146.0	2.794660092674805	83.0	0.1913751468226997
753	Feb25-FISH2-3L1-rep1-cp190-100x_Position008_7_cmle.ics	58	1	0	1.083	0.38074501255246823	1.0	0.0	1.0	0.2802993217799496	2.2764164745672764	0.26607687930053286	0.4568523979512649	0.26607687930053286	0.031134564643799472	0.9079101642573798	0.9951453024095847	156.0	2.9479214057071887	97.0	0.22365529206990203
754	Feb25-FISH2-3L1-rep1-cp190-100x_Position008_7_cmle.ics	59	1	0	0.8664	6.307256500795654	1.0	0.687545504971255	1.0	0.32320912073969066	2.344607158389671	0.5712428757124287	0.660526255066801	0.5685046879927392	0.4674494089052633	0.7277635478579726	1.0048154372436042	108.0	2.0624735105730605	60.0	0.13834347963086724
755	Feb25-FISH2-3L1-rep1-cp190-100x_Position008_7_cmle.ics	60	1	0	1.2995999999999999	0.4046736273311683	1.0	0.815064591942846	1.0	0.28397904170776694	2.2527542054445977	0.677390609894498	0.7898953385734101	0.6749779328317431	0.5495019124879156	0.6617157184578839	1.00229243762941	178.0	3.369355190203944	119.0	0.27438123460122005
756	Feb25-FISH2-3L1-rep1-cp190-100x_Position008_7_cmle.ics	61	1	0	0.8664	2.938685390753387	1.0	0.8508028822180275	1.0	0.3342165194944566	2.4467941582250434	0.7107634823108397	0.7916376123251806	0.7107634823108397	0.6277513913192206	0.634124905696713	1.018983951988325	102.0	1.904982026000454	56.0	0.12912058098880944
757	Feb25-FISH2-3L1-rep1-cp190-100x_Position008_7_cmle.ics	62	1	0	1.083	2.9208763847972854	1.0	0.23991798918621013	1.0	0.25802639206161404	2.1682261086498213	0.45283439892115296	0.6031113870751798	0.4518448090188507	0.22894938538705578	0.8126382678660564	0.9475484324637076	148.0	2.745734509223854	86.0	0.19829232080424306
758	Feb25-FISH2-3L1-rep1-cp190-100x_Position008_7_cmle.ics	63	1	0	1.7328	0.5429956727609639	1.0	1.9091760314026058	1.0	0.29256642727784987	2.709798775764022	0.8714244157859012	0.9232097837680597	0.870535569992566	0.8129181615436827	0.4725704194683246	0.9857216978401895	286.0	5.502044447298264	246.0	0.5672082664865556
759	Feb25-FISH2-3L1-rep1-cp190-100x_Position008_7_cmle.ics	64	1	0	1.5162	0.5358620352414954	1.0	0.928575039696583	1.0	0.31155985693518456	3.0153421722229763	0.7065516846644027	0.7974472469187621	0.6921433204868929	0.5855305834319076	0.6571863782504542	0.9986154504298108	184.0	3.573657172457389	131.0	0.3020499305273935
760	Feb25-FISH2-3L1-rep1-cp190-100x_Position008_7_cmle.ics	65	1	0	0.8664	4.7795344526446755	1.0	0.10317500441073144	1.0	0.33754049705226374	2.507519125888953	0.31930035961064146	0.4412855609737729	0.3066292621392126	0.09261386101331125	0.8881000391938397	1.023616366032599	98.0	1.8858069487002562	53.0	0.12220340700726606
761	Feb25-FISH2-3L1-rep1-cp190-100x_Position008_7_cmle.ics	67	1	0	1.2995999999999999	0.2614396496648311	1.0	1.0317500441073144	1.0	0.3011622441732246	1.8521048100395288	0.709589246914151	0.8142422911562109	0.7077169340298646	0.602893416855439	0.6575291331852522	0.992668461140311	224.0	4.163297175746505	173.0	0.3988903662690006
762	Feb25-FISH2-3L1-rep1-cp190-100x_Position008_7_cmle.ics	68	1	0	1.083	0.26031670971125725	1.0	0.46141264688247224	1.0	0.32058304663368065	2.5703328389320443	0.5301046552023624	0.668620809449366	0.5262723640785131	0.37584679520583636	0.7578868652306374	0.9956516728511666	144.0	2.726559431923657	92.0	0.21212666876732977
763	Feb25-FISH2-3L1-rep1-cp190-100x_Position008_7_cmle.ics	69	1	0	1.2995999999999999	0.07219950071721216	1.0	0.0	1.0	0.3012912077705793	2.5997649541716723	0.060821860220704155	0.16206831318970047	0.060821860220704155	0.0213011035207567	0.9757827077876248	1.0178638197203496	126.0	2.4647322177696185	73.0	0.16831790021755516
764	Feb25-FISH2-3L1-rep1-cp190-100x_Position008_7_cmle.ics	69	2	0	1.5162	0.3357431667856453	2.0	0.10317500441073144	1.0	0.2936098280805139	2.4705973517033395	0.2711466106148187	0.4158591697320021	0.26803152916447714	0.05170572779821335	0.8999533740080495	1.0023997107936649	218.0	4.146237184216418	164.0	0.3781388443243705
765	Feb25-FISH2-3L1-rep1-cp190-100x_Position008_7_cmle.ics	70	1	0	1.2995999999999999	0.6358057943975103	1.0	0.687545504971255	1.0	0.27676277301857954	2.0510347962808364	0.6731845197761989	0.7809081757109945	0.6731845197761989	0.498160803825528	0.6633808558437668	0.9882688759512093	162.0	3.0820076414393744	102.0	0.23518391537247432
766	Feb25-FISH2-3L1-rep1-cp190-100x_Position008_7_cmle.ics	71	1	0	1.2995999999999999	2.9136900913052637	1.0	0.5556144027286182	1.0	0.3285581964084495	2.706656119320139	0.5647261764157394	0.6904021881021943	0.5582302480263567	0.3935436998818922	0.7518478707217613	0.9948919383514782	178.0	3.3927604390443635	128.0	0.2951327565458501
767	Feb25-FISH2-3L1-rep1-cp190-100x_Position008_7_cmle.ics	72	1	0	1.9493999999999998	1.6747695845292043	1.0	0.8815276241084421	1.0	0.15148659491615973	5.901141351403955	0.6767830457818231	0.7883711452248335	0.6745460308834851	0.6026581533306163	0.6145575760223249	0.7432251863345897	128.0	2.486022380839927	53.0	0.12220340700726606
768	Feb25-FISH2-3L1-rep1-cp190-100x_Position008_7_cmle.ics	72	2	0	0.6497999999999999	0.20178016703254925	1.0	1.8583168866609978	1.0	0.2771993517873347	1.5685350476778706	0.9501788706244623	0.9750441516098356	0.9496626364171534	0.9109767694606711	0.2840613272737199	0.9844266067177382	102.0	1.8581715283196139	51.0	0.11759195768623716
769	Feb25-FISH2-3L1-rep1-cp190-100x_Position008_7_cmle.ics	74	1	0	1.5162	0.5545522794277903	1.0	0.10317500441073144	1.0	0.2782095535066763	3.165765689579151	0.3162494052194283	0.46294059514659053	0.3071904395885949	0.09821199809670217	0.8813771334036061	1.004632333036194	168.0	3.2629043748524	108.0	0.24901826333556107
770	Feb25-FISH2-3L1-rep1-cp190-100x_Position008_7_cmle.ics	75	1	0	1.083	0.2404905064087531	1.0	0.3634229110571259	1.0	0.3340725384089969	2.436729805365203	0.5025403930666057	0.6353106467791737	0.4822499223995687	0.33135384162977244	0.7521583975572357	1.0159308567476073	108.0	2.0390682617326403	61.0	0.1406492042913817
771	Feb25-FISH2-3L1-rep1-cp190-100x_Position008_7_cmle.ics	78	1	0	1.2995999999999999	0.7866116420215213	1.0	0.32626801153583	1.0	0.3177274940519455	2.7690420989097855	0.46282232838979753	0.5938156522821706	0.4428173485426166	0.2588547907686083	0.8004249628104957	1.0046408498824697	180.0	3.484266348635932	128.0	0.2951327565458501
772	Feb25-FISH2-3L1-rep1-cp190-100x_Position008_7_cmle.ics	80	1	0	1.5162	0.3378816520189789	1.0	1.3477239015757756	1.0	0.2597706008749607	2.957739364271201	0.8618558013108971	0.9195325497040936	0.8583376514758957	0.7689521004354506	0.5076794232942571	0.9803007792188417	174.0	3.373585361744166	110.0	0.2536297126565899
773	Feb25-FISH2-3L1-rep1-cp190-100x_Position008_7_cmle.ics	84	1	0	1.2995999999999999	2.286919639170775	1.0	1.668143133707265	1.0	0.3028541812597983	2.2790234855945304	0.8489679355095253	0.9095610562845678	0.8468622347540036	0.7791386509055417	0.5703566676803077	1.002207438183755	206.0	3.901469961592465	153.0	0.35277587305871144
774	Feb25-FISH2-3L1-rep1-cp190-100x_Position008_7_cmle.ics	85	1	0	1.2995999999999999	0.3444339541093078	1.0	1.1748605781810455	1.0	0.2845622701287482	2.7233812004768385	0.8403864529143221	0.9027232190253742	0.8380082811338784	0.7363414375199065	0.5548913482600984	0.9985654848564686	152.0	2.8819358307261513	94.0	0.2167381180883587
775	Feb25-FISH2-3L1-rep1-cp190-100x_Position008_7_cmle.ics	86	1	0	1.5162	0.4858034766945636	1.0	0.0	1.0	0.18969694457282252	2.2127739241301385	0.08026663238159287	0.2067439399483746	0.08026663238159287	0.028186286629810212	0.9536053837589411	0.9757220856167985	174.0	3.4203958594250055	94.0	0.2167381180883587
776	Feb25-FISH2-3L1-rep1-cp190-100x_Position008_7_cmle.ics	88	1	0	1.2995999999999999	0.455360600731054	1.0	1.3625635475001732	1.0	0.28397904170776694	2.414782997615143	0.8436862988532745	0.9102962024679345	0.8429313222994909	0.7672575057252389	0.48438602842527906	0.9924911425354028	178.0	3.345949941363524	119.0	0.27438123460122005
777	Feb25-FISH2-3L1-rep1-cp190-100x_Position008_7_cmle.ics	89	1	0	0.8664	4.599227045892985	1.0	0.0	1.0	0.28758054650375425	2.0237558267052322	0.1382147844170485	0.20921602705622622	0.13459362282698278	0.02080886842970548	0.9503353642214198	0.9808370620228903	116.0	2.1944446605351353	63.0	0.1452606536124106
778	Feb25-FISH2-3L1-rep1-cp190-100x_Position008_7_cmle.ics	89	2	0	1.2995999999999999	0.27463773942300646	1.0	0.9733510449106972	1.0	0.28220164422203037	2.4699363556975547	0.6440671452179743	0.7339770004996178	0.6427391012857686	0.5171727610076053	0.7102874833310345	0.9716814172986269	220.0	4.1441220984463065	163.0	0.375833119663856
779	Feb25-FISH2-3L1-rep1-cp190-100x_Position008_7_cmle.ics	90	1	0	1.083	5.7872172917572415	1.0	0.0	1.0	0.29896878435587376	2.1634501518728846	0.10526011961114831	0.2760004156371949	0.10526011961114831	0.031097744013669847	0.9587587735789878	0.9381376211837922	142.0	2.728674517693768	87.0	0.20059804546475749
780	Feb25-FISH2-3L1-rep1-cp190-100x_Position008_7_cmle.ics	92	1	0	1.9493999999999998	0.3970860495794802	1.0	0.5158750220536572	1.0	0.29070580909847354	2.7493230856842947	0.48373325604024764	0.6066064884784994	0.48096312705741084	0.31218401275335916	0.8092046825497691	0.9906359688814076	278.0	5.323262799655348	235.0	0.5418452952208966
781	Feb25-FISH2-3L1-rep1-cp190-100x_Position008_7_cmle.ics	94	1	0	1.2995999999999999	3.0229052925426885	1.0	0.46141264688247224	1.0	0.25129926508294104	2.614528003221027	0.5290509713871347	0.6469821031110574	0.5290509713871347	0.3724758538034666	0.7289844138672178	0.9854516114614446	164.0	3.126703053350103	99.0	0.22826674139093092
782	Feb25-FISH2-3L1-rep1-cp190-100x_Position008_7_cmle.ics	95	1	0	1.083	4.80130738074869	1.0	0.20635000882146287	1.0	0.2409498497775793	1.7620293189349594	0.3319033437629585	0.4693632902325932	0.33068194669581935	0.17107475402420175	0.869964991983239	0.9598074716217899	132.0	2.458386960459285	70.0	0.1614007262360118
783	Feb25-FISH2-3L1-rep1-cp190-100x_Position008_7_cmle.ics	95	2	0	1.083	3.205388984605875	1.0	0.639412489864916	1.0	0.2934412732759675	2.505179579354523	0.5331172013420289	0.6393900554152373	0.5356655483092698	0.44346137897236776	0.7774326123859394	1.002202294837042	114.0	2.1731544974648265	62.0	0.14295492895189613
784	Feb25-FISH2-3L1-rep1-cp190-100x_Position008_7_cmle.ics	97	1	0	1.083	0.4281043553155257	1.0	1.403331779731213	1.0	0.28166648430998564	1.8973968740140341	0.8737246931292842	0.920173760561135	0.8702873425793082	0.7925783118125299	0.4918957981297186	0.9930622458453966	160.0	2.967096483007386	101.0	0.23287819071195984
785	Feb25-FISH2-3L1-rep1-cp190-100x_Position008_7_cmle.ics	98	1	0	0.6497999999999999	4.793715477139695	1.0	0.815064591942846	1.0	0.26179938779914946	1.7613732010796534	0.698715143354093	0.7828928912079897	0.6989732368288167	0.5921393704763508	0.64273950065736	0.9537543262993098	108.0	1.9454472663709603	54.0	0.12450913166778053
786	Feb25-FISH2-3L1-rep1-cp190-100x_Position008_7_cmle.ics	100	1	0	1.5162	0.4197226017704709	1.0	2.14858143081682	1.0	0.29336257929680026	2.5970986362203448	0.9347763992251484	0.9720077069689903	0.9345946310885834	0.8863118206415896	0.3495318582245052	0.9936646290237322	238.0	4.5697860544832904	187.0	0.4311705115162029
787	Feb25-FISH2-3L1-rep1-cp190-100x_Position008_7_cmle.ics	101	1	0	1.083	0.12939125779576868	1.0	1.7328	1.0	0.31028075591010307	2.0785635739453423	0.9539449199851135	0.9778377372534425	0.9443803498325269	0.903377372534425	0.31846361993542066	0.9872215090578259	162.0	3.035197143758535	108.0	0.24901826333556107
788	Feb25-FISH2-3L1-rep1-cp190-100x_Position008_7_cmle.ics	103	1	0	1.083	0.5242937534965181	1.0	0.0	1.0	0.28194623496543986	2.8752892993606385	0.19673297700749548	0.36145988171668936	0.19673297700749548	0.03532686043201872	0.9171915320673502	0.9988995600085793	118.0	2.239140072445864	64.0	0.14756637827292504
789	Feb25-FISH2-3L1-rep1-cp190-100x_Position008_7_cmle.ics	104	1	0	1.083	7.000048084327294	1.0	0.0	1.0	0.19065954505172467	1.8518996481859427	0.16191796613337903	0.29545666973034446	0.17889022167526053	0.027187543813188355	0.9240452359210267	0.8331548588867659	156.0	2.8777056591859282	80.0	0.18445797284115634
790	Feb25-FISH2-3L1-rep1-cp190-100x_Position008_7_cmle.ics	105	1	0	1.2995999999999999	4.215080161368571	1.0	0.8595614345612763	1.0	0.24850488763747386	2.9333142371885965	0.6424707651561062	0.7228170194300422	0.6379143940924292	0.5496824007362018	0.7033709944269303	0.9849331325680094	144.0	2.7967751784449164	81.0	0.18676369750167077
791	Feb25-FISH2-3L1-rep1-cp190-100x_Position008_7_cmle.ics	107	1	0	1.083	4.031180983004615	1.0	1.2569038551385865	1.0	0.26520887130747955	2.2555317391714413	0.8265609171118596	0.8971625985990493	0.8249157957625137	0.7362697306330254	0.5316640654318814	0.9600663542200667	178.0	3.299139443682684	115.0	0.2651583359591622
792	Feb25-FISH2-3L1-rep1-cp190-100x_Position008_7_cmle.ics	108	1	0	1.2995999999999999	0.5645772564168778	1.0	0.5097226605744432	1.0	0.29360477011817077	2.524319233996514	0.5303714073952072	0.6565058058140493	0.5077740261879272	0.36885860166350987	0.7705897216850468	0.9908267120363472	178.0	3.3459499413635236	121.0	0.27899268392224896
793	Feb25-FISH2-3L1-rep1-cp190-100x_Position008_7_cmle.ics	109	1	0	1.083	5.652512569949254	1.0	0.0	1.0	0.21020214841952645	2.072809111286205	0.13240726738533992	0.24959493616193912	0.07707374682249922	0.026874635442545744	0.9534475143172882	0.9537805298161971	156.0	2.9479214057071887	84.0	0.1936808714832141
794	Feb25-FISH2-3L1-rep1-cp190-100x_Position008_7_cmle.ics	109	2	0	0.8664	0.18364849845711934	1.0	0.0	1.0	0.30414293636913303	2.585952419790007	0.1593323107721777	0.28580584300085693	0.15569573764825337	0.026874635442545744	0.9377801461229326	0.9931606613510224	104.0	1.973082686751603	55.0	0.12681485632829495
795	Feb25-FISH2-3L1-rep1-cp190-100x_Position008_7_cmle.ics	111	1	0	1.2995999999999999	0.11788910224736818	1.0	0.0	1.0	0.24103091445739716	2.519404044014382	0.16897460288064112	0.3548567676546598	0.16897460288064112	0.02806141776030574	0.9218411525209023	0.9657598763938073	188.0	3.5460217520767467	119.0	0.27438123460122005
796	Feb25-FISH2-3L1-rep1-cp190-100x_Position008_7_cmle.ics	113	1	0	1.083	0.19673678290226562	1.0	0.3720027687491155	1.0	0.29375218469089276	2.211912782769658	0.4746044202726626	0.6121584873980253	0.4598488858065811	0.31363039074334315	0.8016247750487503	0.9914196852676	166.0	3.0777774698991522	109.0	0.25132398799607547
797	Feb25-FISH2-3L1-rep1-cp190-100x_Position008_7_cmle.ics	114	1	0	2.166	0.37651051616213016	1.0	1.2944547249242173	1.0	0.25246792775322574	3.240527337769492	0.751787426379948	0.8403369401451856	0.7515591471487924	0.6634730402228005	0.6276655636812997	0.9761282807205433	278.0	5.4402890438574465	219.0	0.5049537006526654
798	Feb25-FISH2-3L1-rep1-cp190-100x_Position008_7_cmle.ics	115	1	0	1.083	0.3225035735398615	1.0	0.1459114905355603	1.0	0.31028075591010307	2.265895345261674	0.3353797514888611	0.4704341592529961	0.3353797514888611	0.15943680611719727	0.874177192070564	1.0012934079835647	162.0	3.0586023925989547	108.0	0.24901826333556107
799	Feb25-FISH2-3L1-rep1-cp190-100x_Position008_7_cmle.ics	116	1	0	1.083	4.130996565854199	1.0	1.5162	1.0	0.24296698579674678	2.3325985149368953	0.9685252035519486	0.9810545176675186	0.9556796922347237	0.8954111881109852	0.3935113920732188	0.9865117623627015	124.0	2.2796053128163702	64.0	0.14756637827292504
800	Feb25-FISH2-3L1-rep1-cp190-100x_Position008_7_cmle.ics	117	1	0	1.2995999999999999	0.1710562085789063	1.0	0.5097226605744432	1.0	0.26850545931466896	2.2134959056591206	0.5487313432835821	0.6727658582089552	0.5292070895522388	0.37590485074626867	0.7751844699790413	0.9889953761982521	170.0	3.190573542561029	108.0	0.24901826333556107
801	Feb25-FISH2-3L1-rep1-cp190-100x_Position008_7_cmle.ics	118	1	0	0.8664	1.3688030224072956	1.0	0.6016084874694266	1.0	0.2667389988896994	1.8985785140482487	0.6922814077983219	0.8110691370211474	0.6919397091765063	0.5462811799992406	0.657389763999498	0.9935306913729454	106.0	1.9943728498219118	53.0	0.12220340700726606
802	Feb25-FISH2-3L1-rep1-cp190-100x_Position008_7_cmle.ics	119	1	0	1.083	0.4980615859719589	1.0	0.5097226605744432	1.0	0.2660157372343133	1.8295096428077968	0.5683731352322506	0.6943597714839413	0.5622161212830813	0.38447524072915196	0.752756623614907	0.9312868409177365	162.0	3.011791894918115	100.0	0.23057246605144538
803	Feb25-FISH2-3L1-rep1-cp190-100x_Position008_7_cmle.ics	120	1	0	0.8664	0.12024664486704349	1.0	0.10317500441073144	1.0	0.30264009229581673	2.091771138296088	0.3488324125230203	0.4590865561694291	0.30391160220994473	0.11466666666666667	0.8739576299829946	1.0145859936212291	120.0	2.213619737835333	68.0	0.15678927691498287
804	Feb25-FISH2-3L1-rep1-cp190-100x_Position009_8_cmle.ics	1	1	0	1.5162	0.20861907120854833	1.0	0.3720027687491155	1.0	0.2661537328980036	2.532804070673302	0.4358171815159704	0.5605312441273482	0.4324280539409138	0.2755918012921454	0.8217041583332932	0.9780020169620213	216.0	4.101541772305689	154.0	0.3550815977192259
805	Feb25-FISH2-3L1-rep1-cp190-100x_Position009_8_cmle.ics	2	1	0	1.2995999999999999	0.744265144843743	1.0	0.10317500441073144	1.0	0.33703604508111007	2.2319027549163493	0.25046099641081365	0.42291069840956236	0.25046099641081365	0.07134331061279595	0.9102535574987785	0.9863407238234406	170.0	3.260789289082289	121.0	0.27899268392224896
806	Feb25-FISH2-3L1-rep1-cp190-100x_Position009_8_cmle.ics	5	1	0	1.083	0.31186555968651064	1.0	0.2918229810711206	1.0	0.28983077184957995	2.250142037082729	0.4225535825452821	0.5462603385408946	0.4195520706726351	0.22404618622713662	0.8355751014704866	1.0037169142109623	150.0	2.8138351699750026	93.0	0.21443239342784423
807	Feb25-FISH2-3L1-rep1-cp190-100x_Position009_8_cmle.ics	6	1	0	1.5162	0.15417248604801953	1.0	1.1792185774793633	1.0	0.29859181146401315	2.3809306672345647	0.7347433969335441	0.8205099868827568	0.733100137899223	0.6157848964314372	0.619605650725244	0.9959835240420736	254.0	4.833728354407443	208.0	0.4795907293870064
808	Feb25-FISH2-3L1-rep1-cp190-100x_Position009_8_cmle.ics	7	1	0	1.2995999999999999	0.42336139877452966	1.0	1.4772412513556012	1.0	0.29072897556794247	2.4766098585651357	0.8626567512394284	0.9197725284339457	0.8615850102070575	0.7930737824438612	0.4327874036966819	0.9941103603427259	194.0	3.656702738968513	137.0	0.3158842784904802
809	Feb25-FISH2-3L1-rep1-cp190-100x_Position009_8_cmle.ics	8	1	0	1.083	0.28407131605113106	1.0	1.8685788031363997	1.0	0.2921354378512409	2.107797923486629	0.9579073752433352	0.9809061979087741	0.9576509261309989	0.9255306748108688	0.3117277533244294	0.9980782667581307	142.0	2.6818640200129287	86.0	0.19829232080424306
810	Feb25-FISH2-3L1-rep1-cp190-100x_Position009_8_cmle.ics	9	1	0	1.2995999999999999	0.1535081239163755	1.0	0.20635000882146287	1.0	0.3147465334085093	2.4675477956134912	0.31847139118213874	0.45643246063605075	0.31800853341412305	0.1757597179092294	0.8518899127975964	1.0030100319146318	172.0	3.3054847009930177	119.0	0.27438123460122005
811	Feb25-FISH2-3L1-rep1-cp190-100x_Position009_8_cmle.ics	10	1	0	1.5162	0.4250952344307927	1.0	0.0	1.0	0.2879608720554036	2.422639949213919	0.2077477934229023	0.38860415274353005	0.2077477934229023	0.023010623833337174	0.8973044879405231	1.000093677170521	186.0	3.5247315890064383	128.0	0.2951327565458501
812	Feb25-FISH2-3L1-rep1-cp190-100x_Position009_8_cmle.ics	10	2	0	1.2995999999999999	0.39732793693158724	2.0	0.0	1.0	0.24528456725117653	2.3829792625867166	0.13343165948424862	0.28615675339340446	0.13343165948424862	0.023010623833337174	0.9669388332535489	0.9369542491844761	154.0	2.92663124263688	89.0	0.2052094947857864
813	Feb25-FISH2-3L1-rep1-cp190-100x_Position009_8_cmle.ics	11	1	0	1.2995999999999999	0.168974113363826	1.0	0.1459114905355603	1.0	0.2912166652001647	2.513425186752258	0.3115235243544514	0.47642005869971243	0.30733598173786725	0.1437401796566956	0.8899906584838851	0.9864228694008541	192.0	3.6120073270577846	135.0	0.31127282916945126
814	Feb25-FISH2-3L1-rep1-cp190-100x_Position009_8_cmle.ics	12	1	0	1.2995999999999999	0.40133603687557284	1.0	0.5158750220536572	1.0	0.2888529022086707	2.1003165124361582	0.5598671668409076	0.6673065265710244	0.5557556642975744	0.4001554991346517	0.7437349287254509	0.9990820411563163	172.0	3.235268954471758	114.0	0.26285261129864773
815	Feb25-FISH2-3L1-rep1-cp190-100x_Position009_8_cmle.ics	13	1	0	1.9493999999999998	6.895613103784327	1.0	1.0542408233015097	1.0	0.2788226311914013	2.7685459934563372	0.6721140188444921	0.7801073109787386	0.672634584922919	0.5611311900884218	0.6653921051548878	0.9927567591156721	300.0	5.768101832992524	258.0	0.5948769624127291
816	Feb25-FISH2-3L1-rep1-cp190-100x_Position009_8_cmle.ics	14	1	0	1.7328	0.4555372688900063	1.0	1.2944547249242173	1.0	0.2813144194941578	2.3224077714104414	0.7239432060354828	0.8209347564795415	0.7216532235100876	0.6031016674309932	0.6624660697327095	0.9871481539185561	356.0	6.691899882727057	335.0	0.7724177612723421
817	Feb25-FISH2-3L1-rep1-cp190-100x_Position009_8_cmle.ics	15	1	0	1.083	0.2556647435402703	1.0	1.257995996548413	1.0	0.3033506929168382	2.214013943456816	0.8819475114091085	0.9398361906291404	0.8806493489112833	0.8006049169577495	0.507626891781554	1.003622754417048	128.0	2.3924013854782475	75.0	0.17292934953858405
818	Feb25-FISH2-3L1-rep1-cp190-100x_Position009_8_cmle.ics	16	1	0	1.083	0.3111978759529082	1.0	0.7295574526778015	1.0	0.28380753372595546	1.6302704006944009	0.6507705676840406	0.7526202848174225	0.6455033961728768	0.49916647454200436	0.6997569973438772	0.9854380707163573	172.0	3.094837461429239	113.0	0.2605468866381333
819	Feb25-FISH2-3L1-rep1-cp190-100x_Position009_8_cmle.ics	17	1	0	1.2995999999999999	0.2902386028872165	1.0	0.3095250132321943	1.0	0.2220252734009231	2.082977340277669	0.47810464666184216	0.6387308773288005	0.4819165586765176	0.254072771335768	0.776843264340223	0.9375451336838951	180.0	3.3438348555934123	107.0	0.2467125386750466
820	Feb25-FISH2-3L1-rep1-cp190-100x_Position009_8_cmle.ics	18	1	0	1.2995999999999999	0.33009161684427546	1.0	0.6190500264643886	1.0	0.2970299522544141	2.2521667208556173	0.5890846042900543	0.7144566851812072	0.5865836069598306	0.4471414981434314	0.7226635247847158	0.9994492669464059	186.0	3.4779210913255985	130.0	0.29974420586687905
821	Feb25-FISH2-3L1-rep1-cp190-100x_Position009_8_cmle.ics	19	1	0	1.2995999999999999	0.2364618868975179	1.0	0.0	1.0	0.3161062176051913	3.5464756635534624	0.18213815542656017	0.3319440939134943	0.17533747604073585	0.026486497547799158	0.9096220318308635	1.0056208526773116	124.0	2.4434420546993096	73.0	0.16831790021755516
822	Feb25-FISH2-3L1-rep1-cp190-100x_Position009_8_cmle.ics	19	2	0	1.5162	0.21818399337662164	2.0	0.0	1.0	0.22932998069888505	2.6235451328042645	0.07590567723716432	0.18632292654311303	0.07590567723716432	0.026486497547799158	0.9601419399625675	0.9226035876593675	138.0	2.7094994403935697	73.0	0.16831790021755516
823	Feb25-FISH2-3L1-rep1-cp190-100x_Position009_8_cmle.ics	20	1	0	1.083	3.9795496669879773	1.0	0.1459114905355603	1.0	0.2356560282054972	2.1035175149623373	0.29563362500544166	0.4221596174057974	0.29240595284737897	0.1384913897647344	0.8817690361217135	0.9274253311824826	138.0	2.5456626985106303	74.0	0.17062362487806956
824	Feb25-FISH2-3L1-rep1-cp190-100x_Position009_8_cmle.ics	22	1	0	1.083	0.24685056942381273	1.0	0.5097226605744432	1.0	0.30443970331245684	2.237154289920536	0.5127554774539254	0.6379643175581506	0.5047308235008959	0.37198642647529845	0.7649482115462976	0.9874111049049792	170.0	3.1671682937206094	115.0	0.2651583359591622
825	Feb25-FISH2-3L1-rep1-cp190-100x_Position009_8_cmle.ics	24	1	0	0.8664	NA	0.0	0.23070632344123612	1.0	0.31077020754012613	2.481798956235296	0.4341383824394316	0.5705477242975583	0.43134948490770075	0.27458308827714434	0.8290557608278746	1.003054596673484	102.0	1.928387274840874	54.0	0.12450913166778053
826	Feb25-FISH2-3L1-rep1-cp190-100x_Position009_8_cmle.ics	25	1	0	1.2995999999999999	0.5350494037430994	1.0	0.0	1.0	0.23268021748304724	3.05666300067526	0.2394597190820379	0.3923304007591111	0.2394597190820379	0.03342197439171538	0.888549882461135	0.9691729671164108	152.0	2.8819358307261513	85.0	0.19598659614372857
827	Feb25-FISH2-3L1-rep1-cp190-100x_Position009_8_cmle.ics	26	1	0	0.8664	0.34590728037954316	1.0	0.6921189703237084	1.0	0.2708035121517532	2.3031107340325367	0.7043411382669629	0.7920953683131089	0.6973850623824988	0.5808750640916083	0.6052826898561691	0.9466276254781031	112.0	2.1050538367136777	58.0	0.13373203030983835
828	Feb25-FISH2-3L1-rep1-cp190-100x_Position009_8_cmle.ics	27	1	0	1.5162	0.258049023595019	1.0	0.9971598751598192	1.0	0.24633064267913254	2.660687355867531	0.7340983282223761	0.8292857849441092	0.7291381088987182	0.6004974351002642	0.6296172915620734	0.9826428151880422	208.0	3.946165373503193	140.0	0.3228014524720236
829	Feb25-FISH2-3L1-rep1-cp190-100x_Position009_8_cmle.ics	28	1	0	0.8664	0.3016214949375398	1.0	0.7295574526778015	1.0	0.2995421726268352	1.8070657579512033	0.6903835556965618	0.788827291398801	0.6917027067644063	0.5786314225123983	0.6289267895406373	0.9899301592212092	112.0	2.034838090192418	61.0	0.1406492042913817
830	Feb25-FISH2-3L1-rep1-cp190-100x_Position009_8_cmle.ics	29	1	0	1.083	NA	0.0	0.0	1.0	0.2513577986521761	2.6211720252961936	0.11073317473112994	0.25458602858771945	0.11073317473112994	0.03936218320520635	0.9598603624597691	0.9511912153128453	104.0	1.9730826867516027	50.0	0.11528623302572269
831	Feb25-FISH2-3L1-rep1-cp190-100x_Position009_8_cmle.ics	30	1	0	1.083	0.2684859179608503	1.0	0.3916201927270152	1.0	0.23939433740724086	2.7551339454235753	0.5843769258496995	0.6908582458343507	0.579225822955547	0.35782142068115486	0.7485944524053715	0.9565212334200646	114.0	2.1965597463052466	56.0	0.12912058098880944
832	Feb25-FISH2-3L1-rep1-cp190-100x_Position009_8_cmle.ics	31	1	0	1.2995999999999999	0.26922088094732394	1.0	0.41270001764292574	1.0	0.2872716501089198	2.412770782069555	0.49085009095825755	0.6268990609174492	0.48581542848714293	0.34363538030384977	0.7682036010284304	0.99360603795104	160.0	3.013906980688226	102.0	0.23518391537247432
833	Feb25-FISH2-3L1-rep1-cp190-100x_Position009_8_cmle.ics	32	1	0	1.7328	0.28196843797933746	1.0	0.3720027687491155	1.0	0.24063767762844063	2.723412742237232	0.4376535079913146	0.5938401025166412	0.4376535079913146	0.2814758124799772	0.804662021037817	0.9615324817483409	232.0	4.412294569910681	163.0	0.375833119663856
834	Feb25-FISH2-3L1-rep1-cp190-100x_Position009_8_cmle.ics	34	1	0	1.083	0.38581834216520716	1.0	1.3880777203971526	1.0	0.29916685756752814	2.2529873906927302	0.8587306467949646	0.9059153885110693	0.8560085371147446	0.7738478512516278	0.5501267158293863	0.9966269218937079	166.0	3.0777774698991522	110.0	0.2536297126565899
835	Feb25-FISH2-3L1-rep1-cp190-100x_Position009_8_cmle.ics	35	1	0	1.5162	5.459745920854076	1.0	0.10317500441073144	1.0	0.28452684573903236	2.246565373514542	0.3065625659421819	0.4896884012098192	0.30149820637265246	0.09323696982485756	0.8659801237792304	0.9809278986390831	202.0	3.7886738889305875	144.0	0.33202435111408135
836	Feb25-FISH2-3L1-rep1-cp190-100x_Position009_8_cmle.ics	36	1	0	1.5162	0.35171512439763475	1.0	1.4930362603455627	1.0	0.2522425781034317	3.5308362731519956	0.868747174767798	0.9069869591546053	0.8667002140779722	0.8101870410330329	0.4811659789507529	0.9184617721477424	130.0	2.5073125439102353	70.0	0.1614007262360118
837	Feb25-FISH2-3L1-rep1-cp190-100x_Position009_8_cmle.ics	37	1	0	1.083	0.16132262519263313	1.0	0.7252201245704302	1.0	0.2825870437667758	2.0856622497957034	0.6735210447326568	0.7627343592500504	0.6730170463454517	0.5310183007414376	0.6684496052972853	0.9854882209581127	148.0	2.792545006904694	90.0	0.20751521944630086
838	Feb25-FISH2-3L1-rep1-cp190-100x_Position009_8_cmle.ics	38	1	0	1.083	0.3891134305383695	1.0	2.353919210767333	1.0	0.36008245695252195	2.1118608499042923	0.9846715872660852	0.9976291657347349	0.9833594274211586	0.9549765153209573	0.27931891912002405	0.9991009914905526	178.0	3.345949941363524	134.0	0.30896710450893683
839	Feb25-FISH2-3L1-rep1-cp190-100x_Position009_8_cmle.ics	39	1	0	0.8664	0.44793271241093746	1.0	0.41270001764292574	1.0	0.31077020754012613	2.0160314117129228	0.5662157083803081	0.6956031567080045	0.5662157083803081	0.42082863585118374	0.7009775783273049	1.0045761074655233	102.0	1.8815767771600338	54.0	0.12450913166778053
840	Feb25-FISH2-3L1-rep1-cp190-100x_Position009_8_cmle.ics	40	1	0	1.2995999999999999	3.570308719487818	1.0	0.0	1.0	0.2916720758385471	2.211664019125634	0.24095477011751706	0.44071137391927606	0.24095477011751706	0.027471665994713974	0.9026678117200558	1.0050799223322082	190.0	3.5907171639874758	133.0	0.3066613798484224
841	Feb25-FISH2-3L1-rep1-cp190-100x_Position009_8_cmle.ics	41	1	0	1.2995999999999999	0.32435175221263923	1.0	0.42540144110901373	1.0	0.30682137300883505	2.2579994158205965	0.4655489187672486	0.5995057002067911	0.4655489187672486	0.3167516124320626	0.7802707109005682	1.0023070912947822	184.0	3.45663092825529	130.0	0.29974420586687905
842	Feb25-FISH2-3L1-rep1-cp190-100x_Position009_8_cmle.ics	43	1	0	1.2995999999999999	0.2720911130153724	1.0	0.9755754663213545	1.0	0.30212160755784634	2.3243330843666703	0.706390352189616	0.7755234827871762	0.7021732625381869	0.5971357193060591	0.6154533295950033	0.9911158465491685	198.0	3.7460935627899703	144.0	0.33202435111408135
843	Feb25-FISH2-3L1-rep1-cp190-100x_Position009_8_cmle.ics	44	1	0	1.5162	0.1933611773280044	1.0	0.4883922886704704	1.0	0.286050250349916	2.632231260581622	0.49322644477142424	0.6248813087566957	0.4916825525684423	0.34672339685277936	0.773438990507035	0.9915806108400551	196.0	3.748208648560081	138.0	0.3181900031509946
844	Feb25-FISH2-3L1-rep1-cp190-100x_Position009_8_cmle.ics	45	1	0	1.2995999999999999	1.3078071125435058	1.0	1.1736910802652911	1.0	0.28166648430998564	2.779414678996439	0.7821657319218133	0.854553147711811	0.7793283111538845	0.70464689874888	0.5493803030938704	1.001357921954217	160.0	3.0607174783690656	101.0	0.23287819071195984
845	Feb25-FISH2-3L1-rep1-cp190-100x_Position009_8_cmle.ics	46	1	0	1.2995999999999999	4.117303887728977	1.0	0.5097226605744432	1.0	0.274133124179535	2.376919595309242	0.5967572289371412	0.7473170036010982	0.5873622847363354	0.383436731201198	0.7498249612356145	0.9875187476376049	174.0	3.303369615222907	113.0	0.2605468866381333
846	Feb25-FISH2-3L1-rep1-cp190-100x_Position009_8_cmle.ics	47	1	0	1.7328	0.2950896106568675	1.0	0.0	1.0	0.31311972758669593	2.906679090645606	0.2038269928326799	0.38930452906203417	0.2038269928326799	0.01990476157227193	0.935273379307131	0.995479708892099	254.0	4.88053885208828	213.0	0.4911193526895787
847	Feb25-FISH2-3L1-rep1-cp190-100x_Position009_8_cmle.ics	47	2	0	1.083	0.6135075799799099	2.0	2.115483273066524	1.0	0.3033506929168382	2.3020144809689502	0.8808786513009751	0.9149382591057782	0.8806866383418459	0.8367837480231393	0.4796026637151308	0.983113992058563	128.0	2.439211883159088	75.0	0.17292934953858405
848	Feb25-FISH2-3L1-rep1-cp190-100x_Position009_8_cmle.ics	48	1	0	0.8664	2.7989009012825496	1.0	1.2225574214657589	1.0	0.34565700420356443	2.5398869401039184	0.8657390783961699	0.9110637342908438	0.8579593058049072	0.8001122082585278	0.5225635569465759	0.988354271161193	96.0	1.817706287949107	52.0	0.1198976823467516
849	Feb25-FISH2-3L1-rep1-cp190-100x_Position009_8_cmle.ics	49	1	0	1.2995999999999999	0.2900920238388922	1.0	2.5783762585153407	1.0	0.31605329740808763	2.562461733977837	0.9977705696925396	0.9998492393439627	0.9959797158390059	0.9876924482616839	0.18442967013241632	0.9985833584601785	162.0	3.082007641439375	109.0	0.25132398799607547
850	Feb25-FISH2-3L1-rep1-cp190-100x_Position009_8_cmle.ics	50	1	0	1.2995999999999999	0.46778566202278093	1.0	0.5097226605744432	1.0	0.28876307284321046	2.4792849581167933	0.540062934452168	0.6561272200394673	0.5212981564116695	0.3742955430318761	0.7619810797115976	0.9919323066580069	170.0	3.2139787914014493	112.0	0.25824116197761887
851	Feb25-FISH2-3L1-rep1-cp190-100x_Position009_8_cmle.ics	51	1	0	1.083	0.3031076177424172	1.0	0.41270001764292574	1.0	0.274133124179535	1.949528608161172	0.49236745203842197	0.6116276617247712	0.48817548269164857	0.34096441659562876	0.7609611560104429	0.9892808785128142	174.0	3.2799643663824867	113.0	0.2605468866381333
852	Feb25-FISH2-3L1-rep1-cp190-100x_Position009_8_cmle.ics	52	1	0	2.166	0.23407324412627248	1.0	0.7252201245704302	1.0	0.2785763652339449	2.5569716255215873	0.5371427293715167	0.6977866410272177	0.5350967907832144	0.36682253439245127	0.7513170228830598	0.9763703790220064	360.0	6.94512744843145	339.0	0.7816406599143998
853	Feb25-FISH2-3L1-rep1-cp190-100x_Position009_8_cmle.ics	53	1	0	1.2995999999999999	3.4611913686502103	1.0	0.928575039696583	1.0	0.2645999334001833	3.090694309699121	0.7674959612277867	0.8399515347334411	0.7602584814216479	0.6903715670436188	0.6159590279324609	0.9683413419206838	118.0	2.2859505701267033	62.0	0.14295492895189613
854	Feb25-FISH2-3L1-rep1-cp190-100x_Position009_8_cmle.ics	54	1	0	1.2995999999999999	0.3249707733437651	1.0	1.0024833655297731	1.0	0.2549151063769329	2.5358584802065156	0.7615214135968853	0.8301227912548668	0.7482599580712789	0.6832165318957771	0.619372955063111	0.9929929467911603	132.0	2.5520079558209643	72.0	0.16601217555704068
855	Feb25-FISH2-3L1-rep1-cp190-100x_Position009_8_cmle.ics	55	1	0	1.5162	0.29971861523401816	1.0	1.4751040190545512	1.0	0.3228704999723926	2.5440474328410985	0.7822280736559237	0.8612260356737064	0.7810016772774	0.6930654498890833	0.6107128152949969	0.9898310745523515	260.0	4.921004092458789	224.0	0.5164823239552377
856	Feb25-FISH2-3L1-rep1-cp190-100x_Position009_8_cmle.ics	55	2	0	0.8664	4.15145225022681	1.0	0.0	1.0	0.33754049705226374	2.4406612576920903	0.13137230147708623	0.2473407037350984	0.13160675960827456	0.02085414900715999	0.9492779402373345	1.0269463905252503	98.0	1.862401699859836	53.0	0.12220340700726606
857	Feb25-FISH2-3L1-rep1-cp190-100x_Position009_8_cmle.ics	56	1	0	1.2995999999999999	2.4898044388862255	1.0	0.42540144110901373	1.0	0.22680257901259468	2.7834505234804787	0.44775056122068607	0.5512181181089969	0.4474937665156272	0.32597602697172773	0.8323062328934084	0.9557486128999714	146.0	2.8414705903556445	79.0	0.18215224818064185
858	Feb25-FISH2-3L1-rep1-cp190-100x_Position009_8_cmle.ics	57	1	0	1.083	0.4109793743179592	1.0	0.8318234787411565	1.0	0.31028075591010307	2.1740735905582644	0.6968192699537922	0.7855466067882791	0.6968192699537922	0.5757557481396255	0.616281923685649	0.9945420921182279	162.0	3.035197143758535	108.0	0.24901826333556107
859	Feb25-FISH2-3L1-rep1-cp190-100x_Position009_8_cmle.ics	58	1	0	1.2995999999999999	0.1838784037881449	1.0	0.0	1.0	0.24375869427393557	2.2551164796162166	0.07900474150416978	0.25815660685154973	0.07900474150416978	0.028521443490722814	0.9671500103945518	0.9612722902381472	152.0	2.928746328406991	87.0	0.20059804546475749
860	Feb25-FISH2-3L1-rep1-cp190-100x_Position009_8_cmle.ics	59	1	0	1.2995999999999999	0.45453222311682934	1.0	0.9077480443748005	1.0	0.27466855967843334	2.461240711822128	0.7201824950968986	0.8203761260512582	0.7155951866502676	0.5884178772063956	0.641331663380925	0.9918610354951437	182.0	3.458746014025401	121.0	0.27899268392224896
861	Feb25-FISH2-3L1-rep1-cp190-100x_Position009_8_cmle.ics	62	1	0	1.083	2.7059907188952574	1.0	1.5872369395983157	1.0	0.29380436295759543	2.881549791914279	0.957707373444793	0.9840839849319386	0.9551410004352329	0.9170131020095751	0.4268232062622937	1.0058133675360523	120.0	2.3072407331970126	67.0	0.15448355225446841
862	Feb25-FISH2-3L1-rep1-cp190-100x_Position009_8_cmle.ics	63	1	0	1.2995999999999999	0.2698125883320335	1.0	1.2466683216206906	1.0	0.31155985693518456	2.3721725639079696	0.7966829253468265	0.8636474145659541	0.792899363328319	0.7125138654632205	0.5554377100344168	0.9937067755076082	184.0	3.5034414259361295	131.0	0.3020499305273935
863	Feb25-FISH2-3L1-rep1-cp190-100x_Position009_8_cmle.ics	66	1	0	1.5162	0.43501069752130106	1.0	0.913592684735068	1.0	0.2596531355846011	2.852060440997208	0.6765993390136152	0.7857995186732005	0.6685615836858371	0.5645936542625577	0.7099242189468433	0.9908573549143647	214.0	4.08025160923538	150.0	0.3458586990771681
864	Feb25-FISH2-3L1-rep1-cp190-100x_Position009_8_cmle.ics	67	1	0	1.2995999999999999	0.21968930929716965	1.0	1.938482339849791	1.0	0.2888643768680903	2.3098657380320726	0.8837412732368207	0.9257354526308808	0.8844584846525049	0.8313371639885246	0.4424731892059461	0.993382768035111	212.0	3.9887456996438106	156.0	0.35969304704025484
865	Feb25-FISH2-3L1-rep1-cp190-100x_Position009_8_cmle.ics	67	2	0	1.083	0.18187631691903133	2.0	2.133575794157153	1.0	0.2853810895720952	2.282934144469156	0.9148301079548281	0.9468372220287548	0.9119571165613651	0.870244846856707	0.5217138483590232	0.9920820153229997	142.0	2.658458771172508	85.0	0.19598659614372857
866	Feb25-FISH2-3L1-rep1-cp190-100x_Position009_8_cmle.ics	68	1	0	1.083	1.8211946036125204	1.0	0.0	1.0	0.2953152701177966	2.7472634442491306	0.14528865044582137	0.2624159362248753	0.11857714976575487	0.030022102161100198	0.9445113795551071	0.9575157584576495	128.0	2.462617131999507	74.0	0.17062362487806956
867	Feb25-FISH2-3L1-rep1-cp190-100x_Position009_8_cmle.ics	69	1	0	1.2995999999999999	0.7136216574884077	1.0	1.2737298093406069	1.0	0.2960746109874471	2.6333455280701776	0.7993582823557634	0.8658052956699053	0.7986460957178841	0.7215012894326497	0.5624365161238968	0.9932241006655692	190.0	3.5907171639874758	134.0	0.30896710450893683
868	Feb25-FISH2-3L1-rep1-cp190-100x_Position009_8_cmle.ics	70	1	0	1.2995999999999999	1.3084986092148887	1.0	1.693476355552663	1.0	0.31512099044568787	2.4023642607701396	0.9165740091346072	0.9572777502181016	0.9149147265604954	0.8575796712225663	0.3860017034633213	0.9980909257639031	170.0	3.2373840402418694	117.0	0.26976978528019113
869	Feb25-FISH2-3L1-rep1-cp190-100x_Position009_8_cmle.ics	71	1	0	1.083	0.33841376014627966	1.0	1.44445006175024	1.0	0.24802047265182575	2.7352158344759703	0.9386273215464488	0.9690460473497351	0.9378066403810815	0.8920358245169577	0.3286755551020544	0.998067188484891	114.0	2.1731544974648265	57.0	0.13142630564932387
870	Feb25-FISH2-3L1-rep1-cp190-100x_Position009_8_cmle.ics	72	1	0	1.083	0.29822860712617666	1.0	0.20635000882146287	1.0	0.3056246804602093	2.008718548143451	0.3711835437795999	0.5314615286154217	0.3592193535271397	0.16834571916905725	0.8619216698797936	0.9896754952738802	188.0	3.4992112543959073	134.0	0.30896710450893683
871	Feb25-FISH2-3L1-rep1-cp190-100x_Position009_8_cmle.ics	73	1	0	5.415	3.878879243137722	1.0	1.055542675492109	1.0	0.06835497763335907	19.08657763159362	0.8954118594043466	0.9230312583847599	0.8633485376978803	0.6416722565065737	0.45181108031191686	0.7934913774511034	234.0	4.901689709789386	88.0	0.20290377012527194
872	Feb25-FISH2-3L1-rep1-cp190-100x_Position009_8_cmle.ics	73	2	0	1.083	0.21695978495522641	1.0	0.8779414014559871	1.0	0.2840517632309768	2.4796240424854417	0.6442514086396566	0.7207975583579286	0.6442514086396566	0.5560403810034881	0.6852585167144236	0.9785407968380968	114.0	2.1965597463052466	61.0	0.1406492042913817
873	Feb25-FISH2-3L1-rep1-cp190-100x_Position009_8_cmle.ics	74	1	0	1.2995999999999999	0.42549975399271917	1.0	0.8344252714560013	1.0	0.2960746109874471	2.2868574671953312	0.6808648407264066	0.7882517118189938	0.6786618041083656	0.5451399225960107	0.6495005094134603	1.0032187222117177	190.0	3.5907171639874758	134.0	0.30896710450893683
874	Feb25-FISH2-3L1-rep1-cp190-100x_Position009_8_cmle.ics	77	1	0	1.5162	0.5812381359848812	1.0	0.928575039696583	1.0	0.31278239450462825	2.7543054910661486	0.6952154125498149	0.787350358824408	0.692118439565795	0.5910816610465254	0.6643863055713483	0.987278584023734	180.0	3.4608610997955123	127.0	0.29282703188533565
875	Feb25-FISH2-3L1-rep1-cp190-100x_Position009_8_cmle.ics	79	1	0	1.2995999999999999	1.8674509148609786	1.0	1.1672919242844824	1.0	0.3281041094588522	3.1401296642930108	0.7342927204475679	0.8192076838624426	0.7342927204475679	0.6521487597872606	0.6292405725774989	1.0102076929095676	128.0	2.509427629680347	78.0	0.17984652352012742
876	Feb25-FISH2-3L1-rep1-cp190-100x_Position009_8_cmle.ics	79	2	0	1.083	5.360161789274644	1.0	0.5556144027286182	1.0	0.2953152701177966	2.302234579979237	0.5152750294193056	0.6234394619718495	0.5167739348239115	0.39515879850898356	0.7698059690453268	1.006915450862534	128.0	2.3924013854782475	74.0	0.17062362487806956
877	Feb25-FISH2-3L1-rep1-cp190-100x_Position009_8_cmle.ics	80	1	0	1.5162	3.3121149593163826	1.0	0.3720027687491155	1.0	0.27024452934105747	2.9299532880555077	0.43792971429482985	0.567521974253035	0.43792971429482985	0.2875715858152408	0.8184786131795139	0.9943454377823118	186.0	3.5949473355276975	124.0	0.28590985790379225
878	Feb25-FISH2-3L1-rep1-cp190-100x_Position009_8_cmle.ics	81	1	0	1.083	0.41832924197728266	1.0	0.3720027687491155	1.0	0.30966363748412645	2.080022206713774	0.45599102482082093	0.5810918565083957	0.4444475350708835	0.30253678618119106	0.7881768440568784	0.9966994082042584	154.0	2.8798207449560405	100.0	0.23057246605144538
879	Feb25-FISH2-3L1-rep1-cp190-100x_Position009_8_cmle.ics	82	1	0	1.083	0.4720725132886818	1.0	2.0032962184243317	1.0	0.2939425763022126	2.247130891223723	0.9525899757120777	0.9808302053433429	0.950443806579819	0.9168160741885626	0.3600858699288625	0.9874154247318413	170.0	3.1905735425610295	113.0	0.2605468866381333
880	Feb25-FISH2-3L1-rep1-cp190-100x_Position009_8_cmle.ics	84	1	0	1.083	4.087996399326669	1.0	1.1736910802652913	1.0	0.2168997468477655	2.1364485450646464	0.8364045116538247	0.9069039063851047	0.8339353995734297	0.7308139423169302	0.5406877862377603	0.9260871639785674	178.0	3.299139443682684	104.0	0.2397953646935032
881	Feb25-FISH2-3L1-rep1-cp190-100x_Position009_8_cmle.ics	85	1	0	1.2995999999999999	3.6364105219939553	1.0	0.3777847188762272	1.0	0.30231754564522684	2.8281145242679657	0.5558206280199087	0.6970100633348268	0.5524904028966904	0.3596703682623491	0.75127731201638	1.0093384140125214	136.0	2.6179935308020017	82.0	0.18906942216218525
882	Feb25-FISH2-3L1-rep1-cp190-100x_Position009_8_cmle.ics	86	1	0	1.2995999999999999	0.3396174643223481	1.0	1.0542408233015097	1.0	0.2869183232007768	2.173465825327443	0.7580931546258906	0.8559714407725676	0.7578609048749972	0.6414251144391918	0.5724397036220845	0.9911441747378446	192.0	3.6354125758982048	134.0	0.30896710450893683
883	Feb25-FISH2-3L1-rep1-cp190-100x_Position009_8_cmle.ics	88	1	0	0.8664	0.36282745081780443	1.0	3.5374374985779844	1.0	0.3182908668164536	2.2501095089241225	0.999255545962328	0.9998700509224182	0.9985551424594294	0.9946478600250207	0.1815712998157321	1.0103948264856335	118.0	2.215734823605444	68.0	0.15678927691498287
884	Feb25-FISH2-3L1-rep1-cp190-100x_Position009_8_cmle.ics	88	2	0	1.2995999999999999	4.786821689653483	1.0	0.0	1.0	0.2888643768680903	2.203224339192785	0.17868658925519357	0.36209099078462814	0.1706253413916445	0.022699240568780504	0.9299683340946431	0.9879437733713852	212.0	3.941935201962971	156.0	0.35969304704025484
885	Feb25-FISH2-3L1-rep1-cp190-100x_Position009_8_cmle.ics	90	1	0	1.083	NA	0.0	0.23070632344123612	1.0	0.24130348670608903	2.0807853528358735	0.3818119133413408	0.5331698474131411	0.38083322211842163	0.1942590862582855	0.8553373306112801	0.9793895768970665	156.0	2.9245161568667686	90.0	0.20751521944630086
886	Feb25-FISH2-3L1-rep1-cp190-100x_Position009_8_cmle.ics	91	1	0	1.7328	0.39907190802677034	1.0	1.2225574214657589	1.0	0.16949372701634724	1.3232111796185158	0.8000552115786568	0.8906828668432959	0.7995640436386582	0.6002126004295031	0.58235124910096	0.6877645230611217	374.0	7.117563838764034	280.0	0.6456029049440472
887	Feb25-FISH2-3L1-rep1-cp190-100x_Position009_8_cmle.ics	92	1	0	0.8664	3.307480145657818	1.0	0.0	1.0	0.20141440503856425	1.250703152154109	0.2612387020299304	0.4850422284782931	0.2730330419321381	0.03707956734331012	0.8584310132567485	0.8994827222500238	132.0	2.4115764627784446	64.0	0.14756637827292504
888	Feb25-FISH2-3L1-rep1-cp190-100x_Position009_8_cmle.ics	93	1	0	1.2995999999999999	0.25690203784834764	1.0	2.187858192254088	1.0	0.2725820568548805	2.52895154953449	0.9833948720064358	0.9958848161059428	0.981940634088987	0.9595133975535799	0.2821371430798484	0.9921121228061383	152.0	2.8819358307261513	92.0	0.21212666876732977
889	Feb25-FISH2-3L1-rep1-cp190-100x_Position009_8_cmle.ics	94	1	0	1.2995999999999999	0.12278986668343625	1.0	0.0	1.0	0.3221757462407783	2.2932153942221225	0.16640715681001048	0.3347913068916381	0.16640715681001048	0.029612433824986552	0.9412437790150159	0.9985934366163645	158.0	2.9926168176179178	106.0	0.24440681401453213
890	Feb25-FISH2-3L1-rep1-cp190-100x_Position009_8_cmle.ics	95	1	0	1.083	0.4597562873022462	1.0	0.20635000882146287	1.0	0.3044184873559055	1.9786884847367678	0.3767581987090997	0.5531563630936835	0.38020930492855276	0.203797149572809	0.8462402179606362	0.9948875025929752	160.0	2.9670964830073863	105.0	0.24210108935401767
891	Feb25-FISH2-3L1-rep1-cp190-100x_Position009_8_cmle.ics	96	1	0	1.083	3.304587717429042	1.0	0.2991586303963464	1.0	0.24788330463852598	2.1766097632539405	0.3675757374435291	0.49530378022854105	0.3642539197448844	0.24283733058729737	0.8633107149260416	0.9225904244947735	132.0	2.4817922092997042	71.0	0.16370645089652625
892	Feb25-FISH2-3L1-rep1-cp190-100x_Position009_8_cmle.ics	97	1	0	1.083	0.21269057274759187	1.0	1.752946308239382	1.0	0.3350575269550759	2.5430216076488463	0.9603375699865135	0.9904981813723487	0.9581102619641179	0.8976255670440149	0.4653813243024868	1.0093851035614396	148.0	2.792545006904694	98.0	0.2259610167304165
893	Feb25-FISH2-3L1-rep1-cp190-100x_Position009_8_cmle.ics	99	1	0	0.8664	NA	0.0	1.517785507063743	1.0	0.2881764887477712	2.384444043742506	0.9680384499849805	0.9895564233503554	0.964714128366877	0.9348352858716331	0.43293487244753737	1.0050751382664413	102.0	1.9283872748408741	52.0	0.1198976823467516
894	Feb25-FISH2-3L1-rep1-cp190-100x_Position009_8_cmle.ics	101	1	0	1.2995999999999999	0.523944407186887	1.0	0.8318234787411565	1.0	0.26580897764629313	1.9585821438412498	0.6683325465171174	0.7626650279184098	0.6626104934151622	0.5476892021683569	0.6993586880122056	0.9792263333932957	184.0	3.43322567941487	121.0	0.27899268392224896
895	Feb25-FISH2-3L1-rep1-cp190-100x_Position009_8_cmle.ics	102	1	0	1.2995999999999999	0.18282848220942413	1.0	0.0	1.0	0.16420057602762653	2.306315501619891	0.08289211544275538	0.2291684431662261	0.08289211544275538	0.029000224807944248	0.9547693522329955	0.8785726884686418	150.0	2.884050916496262	70.0	0.1614007262360118
896	Feb25-FISH2-3L1-rep1-cp190-100x_Position009_8_cmle.ics	103	1	0	1.083	0.2521836259213806	1.0	0.10317500441073144	1.0	0.29360477011817077	2.205083992712368	0.2961447286338116	0.4575296319401123	0.2961447286338116	0.06813474734872114	0.893934714927426	0.996982460102236	178.0	3.2991394436826837	121.0	0.27899268392224896
897	Feb25-FISH2-3L1-rep1-cp190-100x_Position009_8_cmle.ics	104	1	0	1.5162	1.530094431911341	1.0	0.8508028822180275	1.0	0.2613102454790766	2.3673625544046213	0.6741092914655878	0.7778854533865786	0.6701744344862572	0.5454882474602287	0.7049511011529143	0.9869644166311572	202.0	3.8588896354518467	138.0	0.3181900031509946
898	Feb25-FISH2-3L1-rep1-cp190-100x_Position009_8_cmle.ics	105	1	0	1.2995999999999999	0.25682733805505303	1.0	2.257220597927062	1.0	0.30258378519591916	2.396547462787627	0.9803105034399221	0.9932032839578501	0.9764707745168671	0.9507247983152695	0.2874188612155789	0.9879124082214225	182.0	3.4587460140254005	127.0	0.29282703188533565
899	Feb25-FISH2-3L1-rep1-cp190-100x_Position009_8_cmle.ics	106	1	0	1.5162	0.606118365018918	1.0	1.7328	1.0	0.2888643768680903	2.6412382571639754	0.9093660366827393	0.953273694165801	0.8969999534876509	0.761323431371029	0.5022919365883555	0.9952375924654201	212.0	4.058961446165071	156.0	0.35969304704025484
900	Feb25-FISH2-3L1-rep1-cp190-100x_Position009_8_cmle.ics	106	2	0	1.2995999999999999	6.547050895300483	1.0	0.4883922886704704	1.0	0.3092482823299623	2.2361906265397558	0.42791051024046883	0.5490844819299524	0.42702677560892416	0.27006465216514985	0.8030876361273168	0.9904310922283728	216.0	4.0547312746248485	166.0	0.3827502936453994
901	Feb25-FISH2-3L1-rep1-cp190-100x_Position009_8_cmle.ics	107	1	0	1.5162	0.5402768370925445	1.0	0.5963412819178956	1.0	0.2576389951369381	2.3330179363167223	0.6495235358904372	0.7829773819214991	0.6458522881450621	0.42960781496911365	0.689581519383119	0.9598930649801872	190.0	3.637527661668315	125.0	0.28821558256430674
902	Feb25-FISH2-3L1-rep1-cp190-100x_Position009_8_cmle.ics	108	1	0	1.083	0.7536349424406332	1.0	0.9512265400461282	1.0	0.2735425264285485	1.932968249782105	0.7553471831346262	0.8455521158471064	0.750946630507087	0.6600637056746661	0.6040227148817328	1.0096939957647157	136.0	2.5243725354403224	78.0	0.17984652352012742
903	Feb25-FISH2-3L1-rep1-cp190-100x_Position009_8_cmle.ics	109	1	0	1.2995999999999999	0.3529905133622899	1.0	0.5963412819178956	1.0	0.2888539991204763	2.672586256821456	0.5849672092153998	0.6928285024975365	0.5802439770294607	0.44646861938903804	0.750473498505216	1.0013352800314412	176.0	3.348065027133635	118.0	0.27207550994070556
904	Feb25-FISH2-3L1-rep1-cp190-100x_Position009_8_cmle.ics	111	1	0	1.5162	1.7539215077909829	1.0	2.7168689217040662	1.0	0.2965696386911721	2.4601762973802193	0.9979288841009613	0.9994196323579616	0.9954632699354389	0.9869853504586042	0.13990011254842147	0.9888024731086719	188.0	3.5460217520767467	132.0	0.30435565518790797
905	Feb25-FISH2-3L1-rep1-cp190-100x_Position009_8_cmle.ics	112	1	0	1.2995999999999999	2.239230265872032	1.0	1.1179489136237186	1.0	0.14876450963581006	2.3047748623579642	0.7305488660526622	0.8241508416518067	0.7298993204282099	0.6263948379506222	0.6241229686499136	0.6461479997186965	194.0	3.6332974901280926	98.0	0.2259610167304165
906	Feb25-FISH2-3L1-rep1-cp190-100x_Position009_8_cmle.ics	114	1	0	1.2995999999999999	0.41744002013560966	2.0	0.23070632344123612	1.0	0.30258378519591916	2.2506426106702992	0.3813173974138339	0.5518496297582771	0.3813173974138339	0.2106351737530985	0.8510649479954576	0.9979288661531271	182.0	3.4119355163445615	127.0	0.29282703188533565
907	Feb25-FISH2-3L1-rep1-cp190-100x_Position009_8_cmle.ics	115	1	0	1.083	0.31768870987270825	1.0	0.10317500441073144	1.0	0.3161256321025793	2.5237897916813226	0.30583826883637133	0.43687347861920917	0.269593467885688	0.10205949437448489	0.8641809848714234	0.9897805653597934	158.0	3.0160220664583375	105.0	0.24210108935401767
908	Feb25-FISH2-3L1-rep1-cp190-100x_Position009_8_cmle.ics	116	1	0	1.083	NA	0.0	0.3916201927270152	1.0	0.23644882947978219	1.7395893545717334	0.5852210803166912	0.7595948587229673	0.5859776803004783	0.3211181466903254	0.6894287237752441	0.9432190494528778	150.0	2.767024672294163	84.0	0.1936808714832141
909	Feb25-FISH2-3L1-rep1-cp190-100x_Position009_8_cmle.ics	117	1	0	1.5162	0.29293713846271985	2.0	0.7857574237886386	1.0	0.2428242013879347	2.4798714737254213	0.6360364795018991	0.7558254784442331	0.6337082837205898	0.5105733348411172	0.7099052469686248	0.9659481361754174	208.0	3.9695706223436127	139.0	0.32049572781150915
910	Feb25-FISH2-3L1-rep1-cp190-100x_Position009_8_cmle.ics	118	1	0	1.2995999999999999	0.1038060513783384	1.0	0.2918229810711206	1.0	0.24581849238479805	1.5092609386906723	0.4526478468318295	0.6491661998825728	0.45907934429769803	0.22146149537377596	0.8156935818574003	0.9614664566436995	216.0	3.984515528103589	148.0	0.3412472497561391
911	Feb25-FISH2-3L1-rep1-cp190-100x_Position009_8_cmle.ics	120	1	0	1.7328	0.19779021777299727	1.0	1.7153360421684174	1.0	0.2917462631428579	3.049070120138261	0.8808576536650468	0.9242219172563141	0.8807128648049757	0.8223094452698109	0.42171653048085395	0.9926826487313329	214.0	4.17387260459706	159.0	0.3666102210217982
912	Feb25-FISH2-3L1-rep1-cp190-100x_Position009_8_cmle.ics	121	1	0	1.2995999999999999	0.5250857500737462	1.0	0.5097226605744432	1.0	0.27813572834450284	2.6155107186218025	0.5304841402337229	0.6526841031348544	0.5276349471341124	0.36510480430346876	0.751996088388014	0.9915645038817025	194.0	3.680107987808933	134.0	0.30896710450893683
913	Feb25-FISH2-3L1-rep1-cp190-100x_Position009_8_cmle.ics	122	1	0	1.083	0.2396065682857902	1.0	1.9493999999999998	1.0	0.29136251650881456	2.375970483176577	0.9615070459393661	0.9831484286405342	0.9512057794942149	0.9235097263304811	0.3126517072511878	0.9869115612460838	154.0	2.90322599379646	97.0	0.22365529206990203
914	Feb25-FISH2-3L1-rep1-cp190-100x_Position009_8_cmle.ics	123	1	0	1.2995999999999999	0.18204007801538108	1.0	2.253376109811381	1.0	0.30212160755784634	2.322265665117711	0.9729589000612172	0.9911411020497196	0.9717415931943398	0.9410344997431693	0.2941687933929619	0.99541863722143	198.0	3.6992830651091304	144.0	0.33202435111408135
915	Feb25-FISH2-3L1-rep1-cp190-100x_Position009_8_cmle.ics	124	1	0	1.7328	0.4781254348680029	1.0	1.0317500441073144	1.0	0.28318290322728734	2.6418269849056575	0.6729613540705395	0.7745571586126179	0.6693601026356659	0.5673749127821918	0.6790467638592413	0.9957051215708599	270.0	5.167886400852852	222.0	0.5118708746342088
916	Feb25-FISH2-3L1-rep1-cp190-100x_Position009_8_cmle.ics	125	1	0	1.7328	2.091866926996243	1.0	0.0	1.0	0.22904979402179543	3.0492062198611842	0.16108551480822622	0.3325617226518597	0.16108551480822622	0.02729417719257765	0.9364996815297976	0.9680472204700554	208.0	4.039786368864873	135.0	0.31127282916945126
917	Feb25-FISH2-3L1-rep1-cp190-100x_Position009_8_cmle.ics	126	1	0	1.5162	0.9764822680230137	1.0	1.0194453211488863	1.0	0.2735008026506843	2.796973841886326	0.7580409110789624	0.8615045587592101	0.7558624634121723	0.6442317397301753	0.6246817714657856	0.9712099248097458	170.0	3.237384040241869	109.0	0.25132398799607547
918	Feb25-FISH2-3L1-rep1-cp190-100x_Position010_9_cmle.ics	1	1	0	1.7328	0.5583329985666565	1.0	1.8643470259046568	1.0	0.27262562263248385	2.6423387465779116	0.8699369531007247	0.9301054790996355	0.8683332163941985	0.772842389434048	0.4745357150877767	0.9794560491766547	266.0	5.055090328190974	213.0	0.4911193526895787
919	Feb25-FISH2-3L1-rep1-cp190-100x_Position010_9_cmle.ics	2	1	0	1.7328	0.6039850471465741	1.0	1.3439124374638693	1.0	0.2893843039058611	2.8172259033054394	0.8002384510755487	0.8896093264596732	0.7884796225084382	0.6580179174153247	0.5726300595649115	0.9973741312308202	280.0	5.391363460406496	237.0	0.5464567445419256
920	Feb25-FISH2-3L1-rep1-cp190-100x_Position010_9_cmle.ics	3	1	0	1.083	2.5879336118372804	1.0	0.72222503087512	1.0	0.2836313623464961	2.2087355917655485	0.6204603247049618	0.7217621873030362	0.6199821781747843	0.5259992175784052	0.7341557529223847	0.9848605269183465	150.0	2.790429921134583	92.0	0.21212666876732977
921	Feb25-FISH2-3L1-rep1-cp190-100x_Position010_9_cmle.ics	4	1	0	0.8664	0.5301742917557918	1.0	1.0987399361686254	1.0	0.31605719623863293	1.9339215917225847	0.8177213349167495	0.8936162477884685	0.8172123797290419	0.7257458617096048	0.5684564123828256	1.0063684470502232	134.0	2.479677123529594	82.0	0.18906942216218525
922	Feb25-FISH2-3L1-rep1-cp190-100x_Position010_9_cmle.ics	7	1	0	1.5162	0.5449399070866816	1.0	0.10317500441073144	1.0	0.30660996263765633	2.6201076440875033	0.2865580097594552	0.44346829406197374	0.2835035706823015	0.06451503865678429	0.8739325208701718	0.9900538469296781	214.0	4.08025160923538	163.0	0.375833119663856
923	Feb25-FISH2-3L1-rep1-cp190-100x_Position010_9_cmle.ics	8	1	0	0.6497999999999999	0.3814648541418834	1.0	1.3828107060241546	1.0	0.32979183040324217	1.9580007450427008	0.9118680675037523	0.9516784419958267	0.9094702932239997	0.8587875681809862	0.40652192872428333	1.0142789504708312	100.0	1.8368813652493048	54.0	0.12450913166778053
924	Feb25-FISH2-3L1-rep1-cp190-100x_Position010_9_cmle.ics	9	1	0	1.5162	0.3134105645844625	1.0	1.321284742879191	1.0	0.2770646582247558	2.3940715819360805	0.7891291161830094	0.8558953716282264	0.786482327169189	0.6777258668484664	0.5766803673417569	0.987295040909698	252.0	4.718817195975454	198.0	0.45653348278186184
925	Feb25-FISH2-3L1-rep1-cp190-100x_Position010_9_cmle.ics	10	1	0	1.2995999999999999	0.40288630375766993	1.0	0.0	1.0	0.31155985693518456	2.221757622714175	0.16270769417696912	0.3596982169435922	0.16270769417696912	0.02756219434403572	0.9249432103341824	0.9967573872808047	184.0	3.4332256794148703	131.0	0.3020499305273935
926	Feb25-FISH2-3L1-rep1-cp190-100x_Position010_9_cmle.ics	11	1	0	0.8664	0.7190580428393671	1.0	0.7817319754002556	1.0	0.3156212800630772	1.94614958387818	0.7295548295132012	0.8108624626291423	0.7284952001311922	0.6224502667995409	0.5967585592409066	0.9496314793582892	116.0	2.1710394116947156	66.0	0.15217782759395398
927	Feb25-FISH2-3L1-rep1-cp190-100x_Position010_9_cmle.ics	12	1	0	1.083	0.2800944330706477	1.0	1.242391573779135	1.0	0.2839228261629219	1.765689185681698	0.807021979650732	0.8599789009302772	0.8011020340549447	0.7282579317680498	0.5954907320591145	0.9893679814660743	174.0	3.256559117542067	115.0	0.2651583359591622
928	Feb25-FISH2-3L1-rep1-cp190-100x_Position010_9_cmle.ics	14	1	0	1.9493999999999998	0.40159204670662135	1.0	1.3586516622891616	1.0	0.21683067436845707	3.375960166400282	0.8581124850648509	0.9247808311860308	0.8581124850648509	0.7434753192163185	0.43572916077279394	0.9417903476864402	216.0	4.218568016507789	139.0	0.32049572781150915
929	Feb25-FISH2-3L1-rep1-cp190-100x_Position010_9_cmle.ics	15	1	0	1.083	0.3079163964575809	1.0	1.1961505589055579	1.0	0.30966363748412645	2.294262400056262	0.8259291652843542	0.8848307546923224	0.8222999668245016	0.7326507223210785	0.5172504397705681	0.9941864872993972	154.0	2.8564154961156203	100.0	0.23057246605144538
930	Feb25-FISH2-3L1-rep1-cp190-100x_Position010_9_cmle.ics	16	1	0	1.083	0.2830345495080905	1.0	0.6921189703237084	1.0	0.326664595128368	2.717713502539415	0.5867279538174777	0.6698094428056968	0.589822472357444	0.49598707902785066	0.7468994235560262	1.0124663947825294	104.0	1.9964879355920233	57.0	0.13142630564932387
931	Feb25-FISH2-3L1-rep1-cp190-100x_Position010_9_cmle.ics	17	1	0	1.083	3.300785279396737	1.0	0.4773698211006071	1.0	0.3143110889088177	1.5436965744891056	0.598297246611542	0.7597551359645384	0.5924047395788935	0.3980106129059756	0.7802065776624182	0.9949504278078762	146.0	2.677633848472706	93.0	0.21443239342784423
932	Feb25-FISH2-3L1-rep1-cp190-100x_Position010_9_cmle.ics	18	1	0	1.2995999999999999	0.5054416555458413	3.0	1.7328	1.0	0.2840204616136602	2.045278097186949	0.9321048693841462	0.9834460820475794	0.928918606415428	0.8380525602590866	0.41579754170974653	0.9762879616523458	244.0	4.493225050651699	191.0	0.4403934101582607
933	Feb25-FISH2-3L1-rep1-cp190-100x_Position010_9_cmle.ics	19	1	0	1.083	0.1479597131416816	1.0	1.502250739874254	1.0	0.25279432155867254	2.2888074151807105	0.8335175929297276	0.8781304822746682	0.8342127039819933	0.7777034854854192	0.5241706866774174	0.9559302536152872	142.0	2.658458771172508	80.0	0.18445797284115634
934	Feb25-FISH2-3L1-rep1-cp190-100x_Position010_9_cmle.ics	20	1	0	1.083	0.5444095064778717	1.0	1.2779016819528852	1.0	0.3116067213279376	2.4373840920929415	0.8133691887281778	0.8639931770316607	0.8091570501105251	0.7463187300924233	0.6129490619101318	1.0054484671654729	120.0	2.283835484356593	69.0	0.1590950015754973
935	Feb25-FISH2-3L1-rep1-cp190-100x_Position010_9_cmle.ics	21	1	0	1.5162	0.31374339109580424	1.0	0.7252201245704302	1.0	0.27906205680683477	2.0998728188332763	0.5895217032056325	0.6971990915972748	0.5853458213969414	0.43140965697406897	0.7230825023741078	0.9875233469762017	248.0	4.629426372153993	194.0	0.44731058413980407
936	Feb25-FISH2-3L1-rep1-cp190-100x_Position010_9_cmle.ics	22	1	0	1.083	4.213625562647042	1.0	1.1160083062473465	1.0	0.3044184873559055	1.9306161511505902	0.6641655760319762	0.7325837430582576	0.6641655760319762	0.5860908705033426	0.6847913210246838	0.9953004959658991	160.0	2.9670964830073863	105.0	0.24210108935401767
937	Feb25-FISH2-3L1-rep1-cp190-100x_Position010_9_cmle.ics	22	2	0	1.083	0.4728047678308989	1.0	2.2501354588336984	1.0	0.31953930772090205	2.320125900927674	0.9249672809592869	0.950806480138658	0.9172517774397793	0.8795961409217926	0.4203222403827846	0.9970934876829446	174.0	3.256559117542067	122.0	0.2812984085827634
938	Feb25-FISH2-3L1-rep1-cp190-100x_Position010_9_cmle.ics	23	1	0	1.083	0.29996512153205884	1.0	1.7328	1.0	0.26782808006002096	2.0993756280430595	0.9799927960967942	0.9993723872207123	0.9795561959025072	0.916178220199308	0.2479205199692331	0.9945918815199838	154.0	2.87982074495604	93.0	0.21443239342784423
939	Feb25-FISH2-3L1-rep1-cp190-100x_Position010_9_cmle.ics	24	1	0	1.2995999999999999	0.26734924048422365	1.0	1.9493999999999998	1.0	0.3041974449865092	2.4961007657668506	0.9739293268391128	0.9911901111908874	0.9687869908602255	0.9414501387460462	0.20012958099098319	0.9960590593512324	158.0	2.969211568777497	103.0	0.23748964003298878
940	Feb25-FISH2-3L1-rep1-cp190-100x_Position010_9_cmle.ics	25	1	0	1.5162	0.14914743124147914	1.0	1.5837581932427913	1.0	0.2873966673070089	2.6046685417601347	0.8724897571403123	0.9322249272608515	0.8701205391603823	0.7797874235496705	0.5283180460652694	0.9892547228496145	224.0	4.256918171108186	169.0	0.38966746762694277
941	Feb25-FISH2-3L1-rep1-cp190-100x_Position010_9_cmle.ics	26	1	0	1.2995999999999999	0.1638874909205616	1.0	1.2748075358549043	1.0	0.29806007764175035	2.5005804106044076	0.8340538828896945	0.9144517037927402	0.8298856814201612	0.7036796494833368	0.5693010310068779	0.9885253188960936	208.0	3.946165373503194	154.0	0.3550815977192259
942	Feb25-FISH2-3L1-rep1-cp190-100x_Position010_9_cmle.ics	27	1	0	1.2995999999999999	1.4257856289261617	1.0	0.0	1.0	0.24508712537764052	3.0101849571534163	0.18252054524875744	0.35240391713006247	0.18252054524875744	0.030406968161015697	0.9356829632802872	0.9685640373107139	130.0	2.530717792750656	69.0	0.1590950015754973
943	Feb25-FISH2-3L1-rep1-cp190-100x_Position010_9_cmle.ics	28	1	0	1.083	0.23562583214831131	1.0	1.4199491695140265	1.0	0.2692737504861274	2.1629759937979616	0.905569630542873	0.9478329788242945	0.9031851621032095	0.8356748994052376	0.44571215038712153	0.9934001642968279	132.0	2.505197458140125	74.0	0.17062362487806956
944	Feb25-FISH2-3L1-rep1-cp190-100x_Position010_9_cmle.ics	29	1	0	1.083	2.899807035263872	1.0	0.20635000882146287	1.0	0.2715854417326567	2.548988584157018	0.380465815176559	0.5091827364554637	0.3688955672426747	0.22133734034560482	0.8501756181148251	0.9836307273883629	108.0	2.0390682617326408	55.0	0.12681485632829495
945	Feb25-FISH2-3L1-rep1-cp190-100x_Position010_9_cmle.ics	30	1	0	1.2995999999999999	0.3319713266812387	1.0	0.0	1.0	0.24232515462969784	2.4004495417929896	0.08422072613123656	0.26583933059461207	0.08422072613123656	0.030104064679579705	0.9604966766643582	0.9049835331670163	166.0	3.1713984652608316	99.0	0.22826674139093092
946	Feb25-FISH2-3L1-rep1-cp190-100x_Position010_9_cmle.ics	32	1	0	1.083	3.096036010700472	1.0	1.2995999999999999	1.0	0.26451517135375124	2.0012583785109825	0.9057226672886632	0.9414545748145224	0.8826669298190528	0.7941669881312293	0.4674709325197104	0.9850708766663929	174.0	3.2097486198612266	111.0	0.2559354373171044
947	Feb25-FISH2-3L1-rep1-cp190-100x_Position010_9_cmle.ics	33	1	0	1.083	0.37732363470611885	1.0	0.3634229110571259	1.0	0.3414041603262494	2.364796300989119	0.44938663505024523	0.5879554820388767	0.44938663505024523	0.2786770822377542	0.7988009278004586	1.006204950735072	154.0	2.9266312426368803	105.0	0.24210108935401767
948	Feb25-FISH2-3L1-rep1-cp190-100x_Position010_9_cmle.ics	35	1	0	0.8664	4.585711677253999	1.0	1.0024833655297731	1.0	0.2934412732759675	2.1298057219386366	0.7646587998536407	0.8292112605195756	0.7625548847420417	0.6785640779363337	0.5983085370371988	1.020665830609645	114.0	2.1497492486244067	62.0	0.14295492895189613
949	Feb25-FISH2-3L1-rep1-cp190-100x_Position010_9_cmle.ics	37	1	0	1.083	0.428998633768771	1.0	0.1459114905355603	1.0	0.3479380630771644	2.3425313718578153	0.33307158872669135	0.5016319618546655	0.3298549682595245	0.15754344802792783	0.8769065006111874	1.0108206535995048	154.0	2.8798207449560405	106.0	0.24440681401453213
950	Feb25-FISH2-3L1-rep1-cp190-100x_Position010_9_cmle.ics	38	1	0	1.7328	0.4812566760307801	1.0	0.32626801153583	1.0	0.2888476354571453	2.1512033674174864	0.41940284624686075	0.5830802392497362	0.4061179344287488	0.20634076506533264	0.8408793693052771	0.9904023797375073	288.0	5.406308366166475	247.0	0.5695139911470701
951	Feb25-FISH2-3L1-rep1-cp190-100x_Position010_9_cmle.ics	40	1	0	1.083	0.4830671667057489	1.0	0.32626801153583	1.0	0.2880929030172355	1.7062939995079467	0.4793727815119704	0.6284221357903481	0.47561551242353295	0.26819632203005817	0.7696446852306766	0.9882051000279095	164.0	3.0330820579884237	106.0	0.24440681401453213
952	Feb25-FISH2-3L1-rep1-cp190-100x_Position010_9_cmle.ics	41	1	0	1.5162	0.366672986190168	1.0	0.0	1.0	0.13686830561661992	2.1229739491803543	0.0837360992301112	0.22783896492728828	0.0837360992301112	0.029100727117194185	0.9574538810171253	0.9306644445353928	194.0	3.7503237343301916	94.0	0.2167381180883587
953	Feb25-FISH2-3L1-rep1-cp190-100x_Position010_9_cmle.ics	43	1	0	1.2995999999999999	0.21173005633540237	1.0	1.7153360421684174	1.0	0.2902109266441255	2.291323894905417	0.9019973078182414	0.9390366355004184	0.8996325535707789	0.8418234074289664	0.4788397521989732	0.9938778858948027	196.0	3.6545876531984014	139.0	0.32049572781150915
954	Feb25-FISH2-3L1-rep1-cp190-100x_Position010_9_cmle.ics	45	1	0	1.083	0.3284297422070502	1.0	0.5097226605744432	1.0	0.3417514792521177	2.223880936588828	0.5069672494896601	0.6476233893026295	0.5045547334532867	0.370155804965426	0.7817858678789512	1.0100762891992665	172.0	3.2352689544717586	124.0	0.28590985790379225
955	Feb25-FISH2-3L1-rep1-cp190-100x_Position010_9_cmle.ics	47	1	0	1.083	6.521040582308886	1.0	0.0	1.0	0.32663122297097663	2.7823560596537398	0.15053316229380048	0.22753101761840813	0.1325690004209176	0.02521246316970997	0.9643179042589131	0.9836626808003386	110.0	2.0837636736433693	62.0	0.14295492895189613
956	Feb25-FISH2-3L1-rep1-cp190-100x_Position010_9_cmle.ics	47	2	0	1.5162	7.8084327823937505	1.0	0.0	1.0	0.06980658457628253	2.132713834001288	0.050434948187047766	0.14153855404782426	0.050434948187047766	0.02521246316970997	0.9877176908578807	0.7631746198691302	178.0	3.3927604390443635	59.0	0.13603775497035278
957	Feb25-FISH2-3L1-rep1-cp190-100x_Position010_9_cmle.ics	49	1	0	1.083	0.46007739716308355	1.0	0.751125369937127	1.0	0.33776796015158117	2.143796899330136	0.6360506227063161	0.7242540540994482	0.6316249149709852	0.5077680828371558	0.7137920746912334	1.005945006242885	168.0	3.0990676329694615	119.0	0.27438123460122005
958	Feb25-FISH2-3L1-rep1-cp190-100x_Position010_9_cmle.ics	51	1	0	1.2995999999999999	0.7082002754598252	1.0	0.10317500441073144	1.0	0.30463080996331215	2.295019095671279	0.3280713354271126	0.4592631366282807	0.324388855217	0.09399048616085368	0.8709118019069522	0.9925998080427059	164.0	3.079892555669263	109.0	0.25132398799607547
959	Feb25-FISH2-3L1-rep1-cp190-100x_Position010_9_cmle.ics	52	1	0	0.8664	0.36803189137573994	1.0	0.10317500441073144	1.0	0.2771993517873347	2.068085625884199	0.31515223221328287	0.4658364884051112	0.27813929641899354	0.09299574065309986	0.8502169922247113	0.9999722039605835	102.0	1.904982026000454	51.0	0.11759195768623716
960	Feb25-FISH2-3L1-rep1-cp190-100x_Position010_9_cmle.ics	53	1	0	0.8664	0.23242942972745925	1.0	0.32626801153583	1.0	0.2877226213926332	1.516518439500024	0.4660713084103166	0.5782248839243658	0.4630624741653609	0.2714247262729868	0.7801037823911999	0.9852338197206125	162.0	2.9649813972372754	104.0	0.2397953646935032
961	Feb25-FISH2-3L1-rep1-cp190-100x_Position010_9_cmle.ics	54	1	0	1.7328	0.39708168437904945	2.0	1.4048755524468903	1.0	0.28000262648205904	3.077030079633831	0.765005434177327	0.8306802514699162	0.762351712245909	0.6609476590793005	0.6194159567594598	0.9984185175992217	240.0	4.637886715234438	185.0	0.426559062195174
962	Feb25-FISH2-3L1-rep1-cp190-100x_Position010_9_cmle.ics	54	2	0	1.083	0.1664148803300694	1.0	0.72222503087512	1.0	0.27660059285691496	2.685676279665431	0.5138005061657751	0.6294294305827051	0.5132628490450826	0.40529553859802064	0.7551166552998281	0.9996321760119949	132.0	2.5286027069805446	75.0	0.17292934953858405
963	Feb25-FISH2-3L1-rep1-cp190-100x_Position010_9_cmle.ics	55	1	0	0.8664	0.44609785491309256	1.0	0.6016084874694266	1.0	0.2609282382159057	1.7005385003879345	0.634337514443293	0.7452441363208615	0.6312284839604998	0.4826978284434597	0.6853697775590427	0.9634515771872997	144.0	2.632938436561977	83.0	0.1913751468226997
964	Feb25-FISH2-3L1-rep1-cp190-100x_Position010_9_cmle.ics	56	1	0	0.8664	0.4495653070694494	1.0	1.8643470259046568	1.0	0.34041510409914155	2.620415730719263	0.9145684721008261	0.9467885640172555	0.9129754419601319	0.8707354724109736	0.47710175053576404	1.0077511992935502	94.0	1.796416124878798	50.0	0.11528623302572269
965	Feb25-FISH2-3L1-rep1-cp190-100x_Position010_9_cmle.ics	56	2	0	1.083	3.0014931809681653	1.0	1.8184254534624877	1.0	0.32058304663368065	2.058907568349189	0.9125736600219923	0.9449981673104576	0.9117700961457129	0.8562607494290467	0.42240362852732793	0.9958460351782192	144.0	2.7031541830832375	92.0	0.21212666876732977
966	Feb25-FISH2-3L1-rep1-cp190-100x_Position010_9_cmle.ics	57	1	0	1.083	0.6244573101132439	1.0	1.3412750573395087	1.0	0.3199428132226949	2.2977195930032654	0.8529121814723719	0.900844428069267	0.850880774324607	0.7763012457305597	0.4946002381250923	0.9789252381655176	142.0	2.6818640200129282	90.0	0.20751521944630086
967	Feb25-FISH2-3L1-rep1-cp190-100x_Position010_9_cmle.ics	59	1	0	1.2995999999999999	0.5207342478450637	1.0	0.46141264688247224	1.0	0.309757326863699	2.298796217925857	0.5121748969949297	0.6577078888495391	0.5121748969949297	0.3630140536058253	0.7904316879465576	1.0005323538384157	170.0	3.1905735425610295	116.0	0.2674640606196767
968	Feb25-FISH2-3L1-rep1-cp190-100x_Position010_9_cmle.ics	60	1	0	1.2995999999999999	0.4626798350338271	1.0	0.815064591942846	1.0	0.2660157372343133	2.5997616999004642	0.6596669403491237	0.74471227644308	0.6582658051618892	0.5622746581944097	0.6837451740115048	0.9907106741910315	162.0	3.0586023925989547	100.0	0.23057246605144538
969	Feb25-FISH2-3L1-rep1-cp190-100x_Position010_9_cmle.ics	61	1	0	1.083	3.167940379964951	1.0	2.169099419226359	1.0	0.2858448059506674	2.236980061289966	0.9735340056692184	0.9883048265489115	0.9717888891031451	0.9507751788503442	0.33448723403563185	0.9934869939323356	110.0	2.0837636736433693	58.0	0.13373203030983835
970	Feb25-FISH2-3L1-rep1-cp190-100x_Position010_9_cmle.ics	62	1	0	1.5162	0.3569239320350678	1.0	0.6639153385791856	1.0	0.2981716364212792	2.5006321919403125	0.6106908136740399	0.722187821864731	0.6073924665260679	0.44163213007013585	0.7100044900573755	1.0011647661707195	216.0	4.078136523465269	163.0	0.375833119663856
971	Feb25-FISH2-3L1-rep1-cp190-100x_Position010_9_cmle.ics	63	1	0	1.083	0.31867628144571697	1.0	1.0024833655297731	1.0	0.33491629036694	2.4264632133564032	0.7600125647871839	0.8251505156798074	0.756860897335218	0.6765247892780483	0.6216864664158731	1.0086334102051278	146.0	2.7946600926748055	96.0	0.22134956740938755
972	Feb25-FISH2-3L1-rep1-cp190-100x_Position010_9_cmle.ics	65	1	0	0.8664	NA	0.0	0.23991798918621013	1.0	0.2373967594247948	1.9990250555416347	0.47966020579085905	0.6265454255404004	0.4652827630214565	0.2835307489830103	0.8048412138315448	0.9086041879682001	106.0	1.9475623521410719	50.0	0.11528623302572269
973	Feb25-FISH2-3L1-rep1-cp190-100x_Position010_9_cmle.ics	66	1	0	1.2995999999999999	3.2357455687741865	1.0	0.0	1.0	0.31184927076075153	2.2267499439231506	0.17752428951957533	0.33241429201080813	0.17752428951957533	0.02322835022900178	0.941568726679329	0.9857945308722486	204.0	3.809964052000897	153.0	0.35277587305871144
974	Feb25-FISH2-3L1-rep1-cp190-100x_Position010_9_cmle.ics	66	2	0	0.8664	0.4786489122268377	1.0	0.622541700711641	1.0	0.2858448059506674	1.8371648998601684	0.4861880305846732	0.5816788992583791	0.4819912615219516	0.38733639307820555	0.8358351065184889	0.9954166895943805	110.0	2.0135479271221093	58.0	0.13373203030983835
975	Feb25-FISH2-3L1-rep1-cp190-100x_Position010_9_cmle.ics	67	1	0	1.083	4.3491048127830965	1.0	0.5595020986366908	1.0	0.3632293124689417	2.395529002506615	0.46456540499560445	0.566868835138601	0.46330319625128036	0.3236073361346571	0.8216897461628633	1.0116760309600192	130.0	2.483907295069816	84.0	0.1936808714832141
976	Feb25-FISH2-3L1-rep1-cp190-100x_Position010_9_cmle.ics	67	2	0	1.5162	0.27405794744745693	1.0	1.6261351280190972	1.0	0.2936098280805139	2.7013084844997257	0.8195243126406375	0.8783198509545201	0.8193388123139956	0.7329601819516247	0.5214481905389531	0.9947684697404948	218.0	4.146237184216417	164.0	0.3781388443243705
977	Feb25-FISH2-3L1-rep1-cp190-100x_Position010_9_cmle.ics	68	1	0	0.8664	0.05816090207479209	1.0	0.0	1.0	0.31530322262928967	2.4073796878355878	0.12359297360029746	0.27552928981081903	0.08684972563689423	0.03131232324142826	0.9389668817048401	0.9671111306882187	104.0	1.973082686751603	56.0	0.12912058098880944
978	Feb25-FISH2-3L1-rep1-cp190-100x_Position010_9_cmle.ics	69	1	0	1.5162	0.6026411963680732	1.0	0.65584944557845	1.0	0.2736187900809741	2.9393171892266596	0.6251983598700677	0.7279727355024229	0.6201182171574631	0.5029128281591139	0.720809891651697	0.9310865638398007	154.0	2.97344174031772	94.0	0.2167381180883587
979	Feb25-FISH2-3L1-rep1-cp190-100x_Position010_9_cmle.ics	70	1	0	1.083	0.4766611056090286	1.0	1.4850797651675083	1.0	0.2995421726268352	3.2138943180609267	0.9059333038324544	0.9632532698822625	0.9042938287546518	0.8014784292958237	0.5049742254194366	0.9829428341346611	112.0	2.175269583234938	61.0	0.1406492042913817
980	Feb25-FISH2-3L1-rep1-cp190-100x_Position010_9_cmle.ics	70	2	0	0.8664	2.5315163994459344	1.0	0.10317500441073144	1.0	0.2469875885055565	1.4689203635446006	0.24439785562463276	0.4158281888152979	0.252116446256411	0.06178136946949198	0.9028385268307604	0.9539018822030372	106.0	1.9241571033006517	51.0	0.11759195768623716
981	Feb25-FISH2-3L1-rep1-cp190-100x_Position010_9_cmle.ics	71	1	0	1.2995999999999999	0.3746732266645663	1.0	0.9755754663213545	1.0	0.29916685756752814	2.0635521183675127	0.7544281951130893	0.8382823144699791	0.7521391588700155	0.629162503406304	0.6579142001612763	1.000211501727362	166.0	3.0777774698991522	110.0	0.2536297126565899
982	Feb25-FISH2-3L1-rep1-cp190-100x_Position010_9_cmle.ics	75	1	0	1.2995999999999999	0.2829971457575512	1.0	1.6649493785096108	1.0	0.2933898472602468	1.9789393164594105	0.8997230819351686	0.93777488190259	0.8950887766737253	0.8479516207851442	0.4654940466846093	0.9915225590514853	180.0	3.343834855593413	123.0	0.2836041332432778
983	Feb25-FISH2-3L1-rep1-cp190-100x_Position010_9_cmle.ics	76	1	0	1.5162	0.5022428476162643	1.0	0.3720027687491155	1.0	0.26022583775978564	2.7482373627560395	0.46758485514030956	0.5954210162491359	0.46632482521459884	0.3062135225711611	0.8019690964954127	0.9260007742003403	176.0	3.348065027133635	112.0	0.25824116197761887
984	Feb25-FISH2-3L1-rep1-cp190-100x_Position010_9_cmle.ics	78	1	0	1.2995999999999999	0.3710787584792063	1.0	0.3095250132321943	1.0	0.29916811979196134	2.2533956431345747	0.45235224222153764	0.5877921049157242	0.4510319940148748	0.2532676143114906	0.8089791187963982	0.9905696577903209	170.0	3.2139787914014493	114.0	0.26285261129864773
985	Feb25-FISH2-3L1-rep1-cp190-100x_Position010_9_cmle.ics	79	1	0	1.083	5.050884515094956	1.0	0.6275890508929507	1.0	0.3265637110307498	2.6274728311614926	0.6332352748905014	0.7332810354971563	0.6323723605935805	0.5096293390860953	0.7193420542664667	1.0022245222432238	126.0	2.4179217200887786	76.0	0.1752350741990985
986	Feb25-FISH2-3L1-rep1-cp190-100x_Position010_9_cmle.ics	80	1	0	1.083	0.2471331363382858	1.0	0.8779414014559871	1.0	0.31196564599881965	2.5274515897099863	0.7427000752271281	0.8424454603321567	0.7411723858572999	0.6201435102135293	0.6221665377990273	1.002224882595429	140.0	2.6839791057830396	87.0	0.20059804546475749
987	Feb25-FISH2-3L1-rep1-cp190-100x_Position010_9_cmle.ics	81	1	0	0.8664	0.6830710098560617	1.0	0.9479040472602467	1.0	0.32945969384938023	2.099391508910175	0.7366744575671706	0.8134579187953751	0.7350611206486442	0.6348791031501437	0.6339987613154056	1.0211262670193475	130.0	2.4136915485485564	80.0	0.18445797284115634
988	Feb25-FISH2-3L1-rep1-cp190-100x_Position010_9_cmle.ics	83	1	0	1.2995999999999999	1.7425385434908147	1.0	0.7540056732031717	1.0	0.25765850080505726	2.753428301147311	0.6928791701710121	0.7870220612020444	0.6785706583856289	0.543647969636195	0.6459732338438887	0.9908608083037269	156.0	2.994731903388028	93.0	0.21443239342784423
989	Feb25-FISH2-3L1-rep1-cp190-100x_Position010_9_cmle.ics	84	1	0	1.083	0.3150628030810134	1.0	0.3634229110571259	1.0	0.25290544233408696	2.1575204133974792	0.4851365341436197	0.6062425212095137	0.47681406886537503	0.3039514903800906	0.7983062856258843	0.9577850711393521	136.0	2.5477777842807416	75.0	0.17292934953858405
990	Feb25-FISH2-3L1-rep1-cp190-100x_Position010_9_cmle.ics	85	1	0	1.2995999999999999	0.348989068235868	1.0	0.0	1.0	0.3114174080904144	2.2328565145280197	0.2452842049843429	0.3997100390150756	0.20902336582625128	0.021175402821815438	0.9058407119032097	0.9966464975886575	244.0	4.563440797172956	200.0	0.46114493210289076
991	Feb25-FISH2-3L1-rep1-cp190-100x_Position010_9_cmle.ics	85	2	0	0.8664	0.5836257091706047	2.0	1.8725829911983063	1.0	0.28725007890400167	1.8247206901526456	0.8449848143738925	0.8841491923918638	0.8443011665232578	0.8001508740084159	0.5378731388607922	1.0057491282867548	106.0	1.9475623521410719	55.0	0.12681485632829495
992	Feb25-FISH2-3L1-rep1-cp190-100x_Position010_9_cmle.ics	86	1	0	1.083	0.4084309153128827	1.0	0.41270001764292574	1.0	0.36921838763333853	1.9580282798798403	0.4837930006952952	0.6205178293546999	0.49067145647783333	0.3378555110419495	0.7996773363598639	0.9923110406409547	164.0	3.033082057988424	120.0	0.2766869592617345
993	Feb25-FISH2-3L1-rep1-cp190-100x_Position010_9_cmle.ics	87	1	0	1.2995999999999999	0.3514617494794412	1.0	0.0	1.0	0.345313552368296	2.3518055212571336	0.18755634298220475	0.3898882259451291	0.18755634298220475	0.023188556838018813	0.9229545863496682	1.0005296039575926	204.0	3.833369300841316	161.0	0.37122167034282705
994	Feb25-FISH2-3L1-rep1-cp190-100x_Position010_9_cmle.ics	88	1	0	0.8664	3.7973579338871364	1.0	1.104642543499924	1.0	0.2825870437667758	1.961073090015082	0.7933157885683816	0.8768641312761236	0.7787553537334228	0.6728331355247089	0.6213605885224288	0.9742010872389304	148.0	2.7223292603834346	90.0	0.20751521944630086
995	Feb25-FISH2-3L1-rep1-cp190-100x_Position010_9_cmle.ics	89	1	0	1.9493999999999998	4.207919270384087	1.0	1.0298344167305078	1.0	0.19447542532079187	2.8953594995862355	0.7601298252231862	0.8777662517289073	0.7577722243178675	0.6440729913240286	0.5112847174997216	0.8735772880140618	212.0	4.12917719268633	128.0	0.2951327565458501
996	Feb25-FISH2-3L1-rep1-cp190-100x_Position010_9_cmle.ics	90	1	0	1.083	0.29253261790076834	1.0	1.5220639102977542	1.0	0.3091484836859036	2.1857017658327322	0.8728222265136313	0.9271080847348049	0.8659037287680205	0.8021805022627854	0.530287687660292	1.0084691509913382	174.0	3.233153868701647	120.0	0.2766869592617345
997	Feb25-FISH2-3L1-rep1-cp190-100x_Position010_9_cmle.ics	91	1	0	1.2995999999999999	0.3735162434283589	2.0	1.5613211301812222	1.0	0.31237563902504	1.9776216041542258	0.8269340646783224	0.8970689064106959	0.8257913381327848	0.7345138577569157	0.5648607485041763	0.989044134056311	266.0	4.891253586308038	228.0	0.5257052225972955
998	Feb25-FISH2-3L1-rep1-cp190-100x_Position010_9_cmle.ics	92	1	0	1.5162	0.5708123931996605	1.0	2.166	1.0	0.27201385353266244	2.035384626555219	0.9582097981081462	0.9952188529062735	0.9582097981081462	0.8697852871931652	0.28595703415345847	0.9944803586735209	272.0	5.072150319721063	220.0	0.5072594253131798
999	Feb25-FISH2-3L1-rep1-cp190-100x_Position010_9_cmle.ics	93	1	0	1.2995999999999999	0.3896926148830709	1.0	0.0	1.0	0.3283912330000481	1.9083617053545154	0.25569566348860867	0.3919846696160307	0.20864463318271073	0.022846530554306937	0.9099064164704259	0.9938531004280509	250.0	4.650716535224304	213.0	0.4911193526895787
1000	Feb25-FISH2-3L1-rep1-cp190-100x_Position010_9_cmle.ics	94	1	0	0.8664	0.8049407616288893	1.0	1.1160083062473465	1.0	0.3085208285484633	2.147047342733243	0.764864404856462	0.8351630167555505	0.7646942017474185	0.6834080335867468	0.6080931407228062	0.9921743416644272	106.0	1.9943728498219118	57.0	0.13142630564932387
1001	Feb25-FISH2-3L1-rep1-cp190-100x_Position010_9_cmle.ics	95	1	0	1.083	0.19423229033028988	1.0	0.20635000882146287	1.0	0.30414293636913303	2.804833402273623	0.3071248160194792	0.4318954082096197	0.30634346664728435	0.18069612777787872	0.8837217921236231	0.9877404945758073	104.0	1.996487935592023	55.0	0.12681485632829495
1002	Feb25-FISH2-3L1-rep1-cp190-100x_Position010_9_cmle.ics	95	2	0	0.8664	5.907130861533891	1.0	0.32626801153583	1.0	0.30414293636913303	2.051507311507716	0.40720113386513546	0.5216869878073156	0.40720113386513546	0.26449130521686987	0.8335696762869937	0.9977056980117819	104.0	1.926272189070763	55.0	0.12681485632829495
1003	Feb25-FISH2-3L1-rep1-cp190-100x_Position010_9_cmle.ics	96	1	0	1.7328	0.16357139969016832	1.0	0.0	1.0	0.17300588347286128	2.2801025278891327	0.07575304209056453	0.21877048245989	0.07575304209056453	0.02643484084238124	0.970077374396996	0.8933456472291599	234.0	4.597421474863929	140.0	0.3228014524720236
1004	Feb25-FISH2-3L1-rep1-cp190-100x_Position010_9_cmle.ics	98	1	0	1.083	0.4056301019384612	1.0	0.6921189703237084	1.0	0.29249864608420967	1.843340894914378	0.6175835332291553	0.7208840537877356	0.6140600583264489	0.4981188227214365	0.6938265782947601	0.9926684251787077	158.0	2.9692115687774976	101.0	0.23287819071195984
1005	Feb25-FISH2-3L1-rep1-cp190-100x_Position010_9_cmle.ics	100	1	0	0.8664	0.3536101963993679	1.0	0.0	1.0	0.30758805139602646	1.7144417189548817	0.2391550646011722	0.4084635161339521	0.2391550646011722	0.028340632285334552	0.9089538415983396	0.9897505683109153	146.0	2.7010390973131257	92.0	0.21212666876732977
1006	Feb25-FISH2-3L1-rep1-cp190-100x_Position010_9_cmle.ics	101	1	0	1.083	0.18633469144503748	1.0	0.23070632344123612	1.0	0.28876307284321046	2.0828518150354203	0.38820015474027025	0.5609514727315257	0.38820015474027025	0.21685679327779478	0.8205347485893002	0.9948759906568325	170.0	3.1437630448801896	112.0	0.25824116197761887
1007	Feb25-FISH2-3L1-rep1-cp190-100x_Position010_9_cmle.ics	102	1	0	1.2995999999999999	0.4054864628876059	1.0	1.321284742879191	1.0	0.2960746109874471	2.0733487781781625	0.8102948481276365	0.8740019127688441	0.8106803674295501	0.7354299652291245	0.5924262805165288	0.9745360667166458	190.0	3.520501417466216	134.0	0.30896710450893683
1008	Feb25-FISH2-3L1-rep1-cp190-100x_Position010_9_cmle.ics	106	1	0	1.7328	0.37256992475458234	2.0	1.0317500441073144	1.0	0.2837675482936341	2.563932423552219	0.7084681473357097	0.7947399689242299	0.7141074856046066	0.6042249337354904	0.5172945355927782	0.983121375705868	250.0	4.767742779426404	198.0	0.45653348278186184
1009	Feb25-FISH2-3L1-rep1-cp190-100x_Position010_9_cmle.ics	107	1	0	1.7328	0.11277137079943707	1.0	1.7098094029846407	1.0	0.30286398483902777	2.41090093423268	0.8362137422214522	0.8920478335571245	0.832521187970142	0.7460259020227834	0.5880706891534839	0.9899436487592359	306.0	5.7617565756821945	277.0	0.6386857309625038
1010	Feb25-FISH2-3L1-rep1-cp190-100x_Position010_9_cmle.ics	108	1	0	1.083	0.14214869209847414	1.0	0.20635000882146287	1.0	0.32805406333564746	2.350187092680298	0.39395722263959665	0.5734392961558306	0.3928348373899112	0.20341422351759159	0.8388587662571481	0.9979605890200528	160.0	3.0139069806882266	109.0	0.25132398799607547
1011	Feb25-FISH2-3L1-rep1-cp190-100x_Position010_9_cmle.ics	110	1	0	1.083	0.2090556535984066	1.0	1.4973853800157155	1.0	0.2666885648411231	2.027632830938375	0.8938344302043644	0.9402981035677174	0.8907061828888119	0.8341162971943193	0.4614638648103192	0.9766541287289067	152.0	2.8351253330453114	91.0	0.20982094410681532
1012	Feb25-FISH2-3L1-rep1-cp190-100x_Position010_9_cmle.ics	111	1	0	1.083	4.802266731614088	1.0	0.8754689432133618	1.0	0.27749897348668884	2.07801648226667	0.6699093320990818	0.7424684480663851	0.6682232562752601	0.5709350282252399	0.6439307368169127	0.986116077136489	150.0	2.813835169975003	91.0	0.20982094410681532
1013	Feb25-FISH2-3L1-rep1-cp190-100x_Position010_9_cmle.ics	112	1	0	1.2995999999999999	0.2479301361332938	1.0	0.0	1.0	0.2991993003418851	2.392378595506901	0.1701437470479721	0.3428451756066696	0.1669087700849293	0.0290524101915142	0.9335020304097089	0.982920704847855	168.0	3.2160938771715606	112.0	0.25824116197761887
1014	Feb25-FISH2-3L1-rep1-cp190-100x_Position010_9_cmle.ics	113	1	0	1.083	4.2785516852551595	1.0	0.4883922886704704	1.0	0.2642552222637071	2.2240668950479425	0.6034209097364354	0.7537853473121423	0.5941481141138633	0.38072762207092437	0.6753431160349459	0.9922491665678136	158.0	2.8989958222562375	96.0	0.22134956740938755
1015	Feb25-FISH2-3L1-rep1-cp190-100x_Position011_10_cmle.ics	1	1	0	1.083	4.817898632179251	1.0	0.10317500441073144	1.0	0.2561332862076176	2.580140350202564	0.26710395217535704	0.3926805417174066	0.26710395217535704	0.09960238385180264	0.8974246113331	0.9797156637846081	118.0	2.239140072445864	61.0	0.1406492042913817
1016	Feb25-FISH2-3L1-rep1-cp190-100x_Position011_10_cmle.ics	2	1	0	1.2995999999999999	2.093799709299518	1.0	1.0389843448820495	1.0	0.25279176318195384	2.4310291711530025	0.757728008175083	0.8415311249254875	0.7542025036191774	0.6580814102018223	0.5985407646879836	0.9870834691500976	184.0	3.4566309282552896	118.0	0.27207550994070556
1017	Feb25-FISH2-3L1-rep1-cp190-100x_Position011_10_cmle.ics	3	1	0	1.083	4.625052813892883	1.0	1.0246530360797799	1.0	0.2818939505498759	2.2531923602663784	0.7653702656868288	0.8397456189937818	0.7653250423968344	0.683159977388355	0.5926933832987624	1.0002807749091884	130.0	2.413691548548556	74.0	0.17062362487806956
1018	Feb25-FISH2-3L1-rep1-cp190-100x_Position011_10_cmle.ics	4	1	0	1.2995999999999999	0.5774301459936898	1.0	0.5097226605744432	1.0	0.29237994306913556	2.114259371159269	0.5009779069513342	0.6332821616660476	0.4985140184873582	0.32895096261008283	0.7867924158878246	0.9942271298430205	234.0	4.363368986459732	182.0	0.41964188821363063
1019	Feb25-FISH2-3L1-rep1-cp190-100x_Position011_10_cmle.ics	5	1	0	1.5162	0.4255876384717228	1.0	0.0	1.0	0.21784086626894664	2.0838521726627586	0.07768177693612656	0.2449520653331755	0.07768177693612656	0.027005168264488896	0.9519510231491275	0.9606145579459947	202.0	3.9291053819731063	126.0	0.2905213072248212
1020	Feb25-FISH2-3L1-rep1-cp190-100x_Position011_10_cmle.ics	6	1	0	1.7328	0.44817785561523826	1.0	1.3107987492438529	1.0	0.3079088049752746	2.6283077244028927	0.7626405498827923	0.8308117128213278	0.7581906313321943	0.6498986848901427	0.6099338914185772	0.9787421467950911	240.0	4.567670968713179	194.0	0.44731058413980407
1021	Feb25-FISH2-3L1-rep1-cp190-100x_Position011_10_cmle.ics	6	2	0	1.083	1.3543102848469113	2.0	0.2918229810711206	1.0	0.2708035121517532	2.567236537842203	0.29888354722078747	0.4098116730899122	0.29888354722078747	0.1819599507330446	0.8739943907990229	0.9976409802465123	112.0	2.128459085554098	58.0	0.13373203030983835
1022	Feb25-FISH2-3L1-rep1-cp190-100x_Position011_10_cmle.ics	8	1	0	0.8664	0.4677466342296146	1.0	0.639412489864916	1.0	0.2957864950993678	1.9526071969879992	0.6822921922831097	0.7841860934503986	0.68284724324688	0.5425370874962155	0.6120156470463196	1.004633474292167	110.0	2.0369531759625294	59.0	0.13603775497035278
1023	Feb25-FISH2-3L1-rep1-cp190-100x_Position011_10_cmle.ics	10	1	0	1.2995999999999999	0.1744259905020453	1.0	0.42540144110901373	1.0	0.3157075706016337	2.7312974192440262	0.5100088195205388	0.6382615745071314	0.5100088195205388	0.35875404228024693	0.749744759765125	1.010569553112058	166.0	3.1713984652608316	113.0	0.2605468866381333
1024	Feb25-FISH2-3L1-rep1-cp190-100x_Position011_10_cmle.ics	11	1	0	1.2995999999999999	0.3370424994733029	1.0	0.8318234787411565	1.0	0.33275980698678875	2.444620757208401	0.6181690200929995	0.7441715370504671	0.6137590119875432	0.4939795657181861	0.7452641758520296	1.0006645833684167	220.0	4.1441220984463065	177.0	0.40811326491105837
1025	Feb25-FISH2-3L1-rep1-cp190-100x_Position011_10_cmle.ics	14	1	0	1.083	0.08767756242051912	1.0	0.3720027687491155	1.0	0.31588787659755735	2.038807047069939	0.49148121702566544	0.6364592010789797	0.48808957118489427	0.3223699869094371	0.775572431332653	0.995683519992006	154.0	2.8330102472752006	101.0	0.23287819071195984
1026	Feb25-FISH2-3L1-rep1-cp190-100x_Position011_10_cmle.ics	15	1	0	2.5991999999999997	1.0309606568896483	1.0	0.9342894015681998	1.0	0.1768108006996206	5.163481289516435	0.6686736820978785	0.769583225000114	0.6454470398803089	0.5468022314362476	0.7613340639132403	0.8378979883964933	314.0	6.034159218686782	220.0	0.5072594253131798
1027	Feb25-FISH2-3L1-rep1-cp190-100x_Position011_10_cmle.ics	16	1	0	0.8664	2.931481456395274	1.0	1.5837581932427913	1.0	0.2818939505498759	2.0734872518414678	0.8929193267556588	0.9414702413270177	0.8906914047142082	0.8349418680845487	0.45627218425762456	0.9880560360967685	130.0	2.4136915485485564	74.0	0.17062362487806956
1028	Feb25-FISH2-3L1-rep1-cp190-100x_Position011_10_cmle.ics	18	1	0	1.083	2.45135610565857	1.0	0.7295574526778015	1.0	0.2993667739987017	2.8708640771174623	0.6111319739766764	0.6908969115064906	0.6111319739766764	0.5258304830148082	0.7132237741847604	1.0236733633207031	102.0	1.951792523681294	53.0	0.12220340700726606
1029	Feb25-FISH2-3L1-rep1-cp190-100x_Position011_10_cmle.ics	20	1	0	1.5162	0.36128609575751564	1.0	1.1535316172061805	1.0	0.2668596672976379	1.8349843966800796	0.7525407096498388	0.8489176479732619	0.7512630678947573	0.6191461661031441	0.5733732921947695	0.9780566838277038	262.0	4.918889006688677	206.0	0.47497928006597756
1030	Feb25-FISH2-3L1-rep1-cp190-100x_Position011_10_cmle.ics	21	1	0	1.2995999999999999	0.6331926597815023	1.0	2.318467382487758	1.0	0.1588153504649197	3.060896792956513	0.9930827919430832	0.9991632409608568	0.9887745556594949	0.9625217771903777	0.303874747118159	0.7378294765382032	126.0	2.3711112224079383	53.0	0.12220340700726606
1031	Feb25-FISH2-3L1-rep1-cp190-100x_Position011_10_cmle.ics	21	2	0	1.083	3.0999198872327764	1.0	1.9493999999999998	1.0	0.3085208285484633	2.973749306856449	0.951270586417899	0.9727474017559067	0.9496743076355335	0.9292573870804405	0.2998366988180936	1.0275887419825782	106.0	2.0411833475027517	57.0	0.13142630564932387
1032	Feb25-FISH2-3L1-rep1-cp190-100x_Position011_10_cmle.ics	23	1	0	1.5162	0.28854744823545203	1.0	0.0	1.0	0.15365068982653937	2.5079049242529274	0.08800450489049934	0.19907821126467456	0.08800450489049934	0.031032329934262876	0.9625515690454112	0.9220450366707211	162.0	3.2458443833223125	76.0	0.1752350741990985
1033	Feb25-FISH2-3L1-rep1-cp190-100x_Position011_10_cmle.ics	24	1	0	1.2995999999999999	2.010333773959127	1.0	2.324680235742603	1.0	0.2836296094149551	2.3527868387598097	0.925807679460589	0.9549338553440065	0.9249376616718324	0.8853732143273286	0.3970427621690473	0.9932965770907639	170.0	3.2139787914014493	111.0	0.2559354373171044
1034	Feb25-FISH2-3L1-rep1-cp190-100x_Position011_10_cmle.ics	24	2	0	1.2995999999999999	0.23707854010692378	2.0	2.3825999999999996	1.0	0.3201768082576564	2.1282741821062356	0.9329892102258163	0.9636495692635144	0.9281031281800315	0.8946909494845922	0.46154318978922226	0.9962808730247781	196.0	3.6545876531984023	146.0	0.3366358004351103
1035	Feb25-FISH2-3L1-rep1-cp190-100x_Position011_10_cmle.ics	25	1	0	1.083	0.3828197619125869	1.0	1.9493999999999998	1.0	0.30679615757712825	2.3770069571285073	0.9895245162886244	0.9992310091526043	0.9851256735391862	0.9502199421374719	0.2398790199320996	0.9917386842906026	144.0	2.726559431923657	90.0	0.20751521944630086
1036	Feb25-FISH2-3L1-rep1-cp190-100x_Position011_10_cmle.ics	27	1	0	0.8664	2.99512805776746	1.0	1.8725829911983063	1.0	0.27959054898357405	2.0106818063141993	0.9510837496557963	0.975576295189017	0.9506903741001534	0.9138655048975257	0.34249929947737356	1.0070948423423145	122.0	2.258315149746062	67.0	0.15448355225446841
1037	Feb25-FISH2-3L1-rep1-cp190-100x_Position011_10_cmle.ics	28	1	0	1.083	4.371811568768287	1.0	1.7328	1.0	0.2877226213926332	2.146354647438833	0.9320197330800469	0.9674879091270341	0.9272512284714617	0.8845042984386055	0.4005199329108033	0.9980677052915928	162.0	3.011791894918115	104.0	0.2397953646935032
1038	Feb25-FISH2-3L1-rep1-cp190-100x_Position011_10_cmle.ics	30	1	0	1.083	0.32708950749387833	1.0	2.2698500970360915	1.0	0.23644882947978219	1.919582972405743	0.9905823928775151	0.9973044616193363	0.990056706969253	0.9773619515250483	0.15931123004552947	0.9695543856972824	150.0	2.790429921134583	84.0	0.1936808714832141
1039	Feb25-FISH2-3L1-rep1-cp190-100x_Position011_10_cmle.ics	31	1	0	0.8664	3.4482797239741334	1.0	1.0967653411156157	1.0	0.28194623496543986	1.7966347084244343	0.7759626022905101	0.8411793435466026	0.7742282735455062	0.6928045291895502	0.5745765032968859	1.009842456326049	118.0	2.1689243259246043	64.0	0.14756637827292504
1040	Feb25-FISH2-3L1-rep1-cp190-100x_Position011_10_cmle.ics	32	1	0	1.2995999999999999	7.134349768273461	1.0	1.687878142458339	1.0	0.29916685756752814	2.747293110073786	0.9127314345664588	0.9540528618605372	0.9114080997627535	0.8611332991571192	0.4649548088999067	1.009027825407365	166.0	3.1948037141012517	110.0	0.2536297126565899
1041	Feb25-FISH2-3L1-rep1-cp190-100x_Position011_10_cmle.ics	34	1	0	1.083	0.10380910111553662	1.0	0.3095250132321943	1.0	0.3096022994467427	2.3088291266321788	0.43806560703415626	0.5835914778491714	0.43705106526885357	0.28530267162664863	0.7962415661199425	1.00910825169091	126.0	2.4179217200887786	74.0	0.17062362487806956
1042	Feb25-FISH2-3L1-rep1-cp190-100x_Position011_10_cmle.ics	36	1	0	1.2995999999999999	0.097998624709214	1.0	0.46141264688247224	1.0	0.25333692047058115	2.4174154564862365	0.5433943273879255	0.6786221063573514	0.5185374626693287	0.3544598808718465	0.7861695603292344	0.9669437093561721	188.0	3.546021752076747	122.0	0.2812984085827634
1043	Feb25-FISH2-3L1-rep1-cp190-100x_Position011_10_cmle.ics	37	1	0	1.083	0.2042840142828399	1.0	1.2914002398997264	1.0	0.31196564599881965	2.2138767743458	0.8775033416632766	0.9378450630557331	0.8743302144476085	0.798349508920788	0.5277573464615289	1.0009437026720405	140.0	2.6137633592617795	87.0	0.20059804546475749
1044	Feb25-FISH2-3L1-rep1-cp190-100x_Position011_10_cmle.ics	40	1	0	1.083	0.31240687631011477	1.0	0.7610319551488771	1.0	0.31604798647714794	2.1904897921229294	0.681025641025641	0.7881035316884374	0.6787131107885825	0.5332704402515723	0.6833179345314535	1.0041518687869697	156.0	2.924516156866769	103.0	0.23748964003298878
1045	Feb25-FISH2-3L1-rep1-cp190-100x_Position011_10_cmle.ics	42	1	0	1.083	0.3590785721787775	1.0	1.0987399361686254	1.0	0.3350575269550759	2.3390691089721822	0.7890552111624821	0.851066697074617	0.7867124168100678	0.7058652789583895	0.6032578983197564	1.0181250684454544	148.0	2.792545006904694	98.0	0.2259610167304165
1046	Feb25-FISH2-3L1-rep1-cp190-100x_Position011_10_cmle.ics	43	1	0	1.2995999999999999	0.1479714223861193	1.0	1.3904875446279013	1.0	0.27854218601744635	2.5954023751757513	0.8703722138261192	0.9282585677957665	0.8684446294603668	0.7841331752653822	0.5130767669464331	0.9898253539846759	170.0	3.237384040241869	110.0	0.2536297126565899
1047	Feb25-FISH2-3L1-rep1-cp190-100x_Position011_10_cmle.ics	44	1	0	0.8664	0.36635261503684147	1.0	0.7748934119142009	1.0	0.2827433388230814	2.1234429807509287	0.5380943198333153	0.6142171134010921	0.534750278670097	0.4466246819398261	0.7559036381540171	1.0068245259195383	100.0	1.860286614089725	50.0	0.11528623302572269
1048	Feb25-FISH2-3L1-rep1-cp190-100x_Position011_10_cmle.ics	44	2	0	1.5162	0.2436650979041998	2.0	1.1321417835580119	1.0	0.28220164422203037	2.179265628358714	0.7142796671950032	0.7888785939035919	0.7119609438567941	0.6038204847213534	0.6456407032109426	0.9895553670339947	220.0	4.1441220984463065	163.0	0.375833119663856
1049	Feb25-FISH2-3L1-rep1-cp190-100x_Position011_10_cmle.ics	45	1	0	1.083	1.86718464353361	1.0	0.0	1.0	0.2667389988896994	2.4190190781525422	0.08204630528212949	0.20097046998474977	0.08204630528212949	0.02896159711631776	0.9599752504082915	0.9989388229490269	106.0	2.0879938451835915	53.0	0.12220340700726606
1050	Feb25-FISH2-3L1-rep1-cp190-100x_Position011_10_cmle.ics	46	1	0	1.2995999999999999	0.17297265305183615	1.0	1.8066794966622155	1.0	0.26782808006002096	2.7007696020116376	0.9590967961103208	0.9845803520244591	0.9572283912609609	0.9040319327374254	0.34234216783458266	0.990642956674389	154.0	2.9500364914772996	93.0	0.21443239342784423
1051	Feb25-FISH2-3L1-rep1-cp190-100x_Position011_10_cmle.ics	47	1	0	1.2995999999999999	0.32943066701840273	1.0	1.7328	1.0	0.28338322808811234	2.1858993566926457	0.9628506444275967	0.9965011036787054	0.9611733211671486	0.8744322260763383	0.24342379516657212	0.9793577123439047	206.0	3.854659463911625	148.0	0.3412472497561391
1052	Feb25-FISH2-3L1-rep1-cp190-100x_Position011_10_cmle.ics	48	1	0	1.9493999999999998	0.4916423182550335	1.0	2.0050629912504507	1.0	0.2644329435977691	2.328808596373462	0.8234311116568466	0.8912795728425806	0.8219019863280463	0.7359198638560435	0.6358742755596597	0.9737365010276198	324.0	6.140610034038332	282.0	0.650214354265076
1053	Feb25-FISH2-3L1-rep1-cp190-100x_Position011_10_cmle.ics	48	2	0	1.7328	0.3845646680814741	2.0	2.072839528899818	1.0	0.2945485180884817	2.808420092141971	0.8236287276027268	0.8850268508268213	0.8223298344438837	0.7676391417712145	0.6317908329365556	0.9878362350651356	276.0	5.348783134265879	234.0	0.5395395705603823
1054	Feb25-FISH2-3L1-rep1-cp190-100x_Position011_10_cmle.ics	49	1	0	0.8664	0.7601572277420107	1.0	0.42540144110901373	1.0	0.2880929030172355	1.8983693793237266	0.509648595240141	0.6442177162986511	0.4983847409571269	0.33679439814417045	0.8071000597270114	0.9811582762854898	164.0	3.009676809148004	106.0	0.24440681401453213
1055	Feb25-FISH2-3L1-rep1-cp190-100x_Position011_10_cmle.ics	50	1	0	1.2995999999999999	0.2946117384585374	1.0	0.0	1.0	0.27024452934105747	2.5535473570371283	0.1613540197461213	0.3278017328228894	0.1613540197461213	0.02782591174692726	0.9357275670521206	0.9879378106496032	186.0	3.5481368378468585	124.0	0.28590985790379225
1056	Feb25-FISH2-3L1-rep1-cp190-100x_Position011_10_cmle.ics	51	1	0	1.083	1.0675518502293344	1.0	0.0	1.0	0.17731151710576265	1.5076301372040084	0.2686699206833435	0.48476713443156394	0.2686699206833435	0.02887431360585723	0.888233045061676	0.8705991053807312	142.0	2.658458771172508	67.0	0.15448355225446841
1057	Feb25-FISH2-3L1-rep1-cp190-100x_Position011_10_cmle.ics	53	1	0	1.083	NA	0.0	1.3904875446279013	1.0	0.30966363748412645	2.258967003073831	0.8888722927557879	0.9399253174010456	0.8864525765496639	0.7935026138909634	0.5042616495873511	0.9718835722156773	154.0	2.90322599379646	100.0	0.23057246605144538
1058	Feb25-FISH2-3L1-rep1-cp190-100x_Position011_10_cmle.ics	54	1	0	1.2995999999999999	0.26787341648556356	1.0	0.0	1.0	0.1502049203685759	2.0405532279539367	0.08217358550414337	0.23977042940406804	0.08217358550414337	0.0292662860314817	0.9767906334088658	0.8845775533345249	196.0	3.771613897400501	100.0	0.23057246605144538
1059	Feb25-FISH2-3L1-rep1-cp190-100x_Position011_10_cmle.ics	56	1	0	1.083	NA	0.0	2.072839528899818	1.0	0.2881764887477712	2.7581859174070043	0.9745758820963706	0.9871903767131149	0.9734739790179289	0.9583572461605565	0.23657159503844874	0.9215655679124062	102.0	1.9517925236812939	52.0	0.1198976823467516
1060	Feb25-FISH2-3L1-rep1-cp190-100x_Position011_10_cmle.ics	57	1	0	1.083	0.4104133153339343	1.0	1.3439124374638693	1.0	0.28983077184957995	2.6359555981565106	0.9023717119448038	0.9529376886589047	0.8979085812850367	0.8002102199223803	0.4850050978736269	0.9916792495176584	150.0	2.8606456676558425	93.0	0.21443239342784423
1061	Feb25-FISH2-3L1-rep1-cp190-100x_Position011_10_cmle.ics	58	1	0	1.083	0.26259495214847656	1.0	0.10317500441073144	1.0	0.31024600627523585	2.3366715292230937	0.34904151188959087	0.5042659725423208	0.3392080836564446	0.09642724799580633	0.8670396275806489	0.9937598855441677	164.0	3.1032978045096833	110.0	0.2536297126565899
1062	Feb25-FISH2-3L1-rep1-cp190-100x_Position011_10_cmle.ics	59	1	0	1.083	0.3090452678319473	1.0	1.8873667069872673	1.0	0.28234828361144393	2.2977286073695793	0.9678178190506688	0.9861750868290761	0.9668817892947755	0.9328829716481514	0.31521361682283666	0.9935005864581615	138.0	2.569067947351051	81.0	0.18676369750167077
1063	Feb25-FISH2-3L1-rep1-cp190-100x_Position011_10_cmle.ics	60	1	0	1.2995999999999999	0.3822435420011642	1.0	0.10317500441073144	1.0	0.28338543426035845	2.2873804916745746	0.35294604663998896	0.5026723701761648	0.3491835702129617	0.09619612713306655	0.8543435301598775	0.9954812078539114	168.0	3.122472881809881	109.0	0.25132398799607547
1064	Feb25-FISH2-3L1-rep1-cp190-100x_Position011_10_cmle.ics	61	1	0	1.083	2.3899682519424794	1.0	0.7817319754002556	1.0	0.293554258334312	2.2379683524018357	0.681468567326428	0.7832623227454527	0.6759679659895023	0.5495893195103533	0.6998275355359955	0.9994635945924467	164.0	3.0798925556692636	107.0	0.2467125386750466
1065	Feb25-FISH2-3L1-rep1-cp190-100x_Position011_10_cmle.ics	62	1	0	1.5162	0.36967790271168754	1.0	1.7328	1.0	0.27499282292054344	2.1720063823658915	0.9274101213647813	0.988313021058613	0.9274101213647813	0.801635159317779	0.3796030615857606	0.9929686030208816	284.0	5.270107044664177	236.0	0.5441510198814111
1066	Feb25-FISH2-3L1-rep1-cp190-100x_Position011_10_cmle.ics	63	1	0	1.2995999999999999	0.4538044135992622	1.0	1.1736910802652911	1.0	0.29907699693135376	2.3653918706994075	0.7898873098028354	0.8555669996018626	0.7754851217781162	0.6946329346189133	0.6150365658084703	0.9942491522112478	172.0	3.258674203312178	116.0	0.2674640606196767
1067	Feb25-FISH2-3L1-rep1-cp190-100x_Position011_10_cmle.ics	64	1	0	1.5162	0.3564159311593112	2.0	1.8253521634203476	1.0	0.30249738951533106	2.2298838909766974	0.8535841695179506	0.9029661033220818	0.8523015717582726	0.7763863768149334	0.536625834239797	0.9949391860023906	272.0	5.095555568561483	232.0	0.5349281212393534
1068	Feb25-FISH2-3L1-rep1-cp190-100x_Position011_10_cmle.ics	65	1	0	0.8664	0.15899169674307842	1.0	0.9228252937649445	1.0	0.3148577864191545	2.091087337143937	0.7282287076654533	0.8119452072290696	0.7261106498925006	0.6286214530514933	0.6693648052213379	0.9971669640847656	148.0	2.7223292603834346	95.0	0.21904384274887315
1069	Feb25-FISH2-3L1-rep1-cp190-100x_Position011_10_cmle.ics	67	1	0	0.8664	3.08056016261596	1.0	0.0	1.0	0.2386855112709348	1.6557710639208087	0.10780371605526441	0.29921867555979037	0.10780371605526441	0.038246784182944256	0.9707503927519227	0.9701607731854404	110.0	1.9667374294412694	53.0	0.12220340700726606
1070	Feb25-FISH2-3L1-rep1-cp190-100x_Position011_10_cmle.ics	68	1	0	0.8664	3.6093988236890655	1.0	1.1321417835580119	1.0	0.3180264672001329	2.130508898521798	0.7946142591640635	0.8593113606706473	0.794426430463838	0.7091571434220412	0.52771515243142	0.9978551017655559	126.0	2.3243007247270993	75.0	0.17292934953858405
1071	Feb25-FISH2-3L1-rep1-cp190-100x_Position011_10_cmle.ics	70	1	0	0.8664	1.8413344853720195	1.0	0.9733510449106972	1.0	0.3270921526292761	1.873894149461338	0.7757646982012862	0.8614511583368698	0.7736536850237761	0.656769932208185	0.593508780119082	0.9981590414847472	142.0	2.564837775810829	91.0	0.20982094410681532
1072	Feb25-FISH2-3L1-rep1-cp190-100x_Position011_10_cmle.ics	71	1	0	1.2995999999999999	0.3514178779725743	1.0	0.0	1.0	0.24995600798534717	2.2616984696952547	0.14016359957981558	0.31372310625218847	0.14016359957981558	0.02308339493444345	0.9345848254409458	0.9624418286981593	196.0	3.6311824043579817	129.0	0.29743848120636457
1073	Feb25-FISH2-3L1-rep1-cp190-100x_Position011_10_cmle.ics	71	2	0	1.083	0.2624060377558426	2.0	0.622541700711641	1.0	0.2840257821051629	2.2048857162190445	0.5028449986382912	0.5968563980858266	0.4977531805625802	0.3880480877718554	0.7691804344558012	1.0058586263055047	132.0	2.4817922092997047	76.0	0.1752350741990985
1074	Feb25-FISH2-3L1-rep1-cp190-100x_Position011_10_cmle.ics	73	1	0	1.083	4.491030911431748	1.0	1.449626260897894	1.0	0.28890164313983585	2.3795915748825984	0.8693799846590331	0.9185819771364144	0.8685020377609581	0.8034554141598972	0.4826928695598757	0.998860726242957	148.0	2.792545006904694	91.0	0.20982094410681532
1075	Feb25-FISH2-3L1-rep1-cp190-100x_Position011_10_cmle.ics	74	1	0	1.2995999999999999	0.29665686628007976	1.0	0.9228252937649445	1.0	0.27901972439384803	2.0523278375690506	0.710233831780719	0.7988503047061666	0.7100593304518242	0.5777940347391877	0.6056129287658814	0.9889428348875723	208.0	3.875949626981934	149.0	0.34355297441665367
1076	Feb25-FISH2-3L1-rep1-cp190-100x_Position011_10_cmle.ics	76	1	0	1.2995999999999999	0.20126536281016497	1.0	1.3982602694284927	1.0	0.31604798647714794	2.496951308640525	0.8831117723280703	0.9384844267408936	0.8801266977012046	0.7908096175073187	0.48950332178283634	1.0030451001073675	156.0	2.9713266545476085	103.0	0.23748964003298878
1077	Feb25-FISH2-3L1-rep1-cp190-100x_Position011_10_cmle.ics	77	1	0	1.2995999999999999	0.23145757146302293	1.0	0.687545504971255	1.0	0.29902260141635756	2.4352304240930316	0.6024243004982752	0.677457838252204	0.6015810655423534	0.49928133384438483	0.6794217749549025	0.9589416738282134	124.0	2.34982105933763	71.0	0.16370645089652625
1078	Feb25-FISH2-3L1-rep1-cp190-100x_Position011_10_cmle.ics	79	1	0	1.2995999999999999	0.15579948991170223	1.0	1.339353183609587	1.0	0.2873025184810246	2.4961745417302486	0.8917848190953626	0.9630114965297089	0.8896211249685732	0.7560244406012632	0.5179745007776987	0.9987608700939584	190.0	3.5907171639874758	132.0	0.30435565518790797
1079	Feb25-FISH2-3L1-rep1-cp190-100x_Position011_10_cmle.ics	80	1	0	1.083	0.30172633754131195	1.0	1.2944547249242173	1.0	0.2933122770712693	2.0201926051616823	0.8646878060311349	0.9268339355463254	0.8621889035221018	0.7859667488377852	0.4854644862124401	1.0015685348639645	144.0	2.7031541830832366	88.0	0.20290377012527194
1080	Feb25-FISH2-3L1-rep1-cp190-100x_Position011_10_cmle.ics	82	1	0	1.083	0.2784670546470894	1.0	1.1286481129264143	1.0	0.2989294088085085	2.2057878858475584	0.818580925701384	0.9017142618221349	0.8147510139231509	0.6865409541330434	0.5849778761260805	1.000123454613239	174.0	3.2565591175420665	118.0	0.27207550994070556
1081	Feb25-FISH2-3L1-rep1-cp190-100x_Position011_10_cmle.ics	84	1	0	1.2995999999999999	0.17143310333303544	1.0	1.2944547249242173	1.0	0.2666885648411231	2.656141903298223	0.8562170654272903	0.9080504914956523	0.8533586445411798	0.7839819330343992	0.498159120464602	0.9906826384074158	152.0	2.8819358307261513	91.0	0.20982094410681532
1082	Feb25-FISH2-3L1-rep1-cp190-100x_Position011_10_cmle.ics	85	1	0	1.5162	0.1996661355307858	1.0	0.5689355674538337	1.0	0.2466955769645831	3.334127877309687	0.6857798165137615	0.790815763937897	0.6813690896259703	0.4663130733944954	0.6891285021754973	0.98231169399498	156.0	3.064947649909288	91.0	0.20982094410681532
1083	Feb25-FISH2-3L1-rep1-cp190-100x_Position011_10_cmle.ics	86	1	0	1.083	3.2338626962232357	1.0	0.65584944557845	1.0	0.2880929030172355	2.007060420100885	0.6229118960921957	0.7469218063741131	0.6229118960921957	0.4888884717894816	0.7147445779249395	0.9885366049031155	164.0	3.056487306828844	106.0	0.24440681401453213
1084	Feb25-FISH2-3L1-rep1-cp190-100x_Position011_10_cmle.ics	88	1	0	0.8664	0.5910212119659157	1.0	0.8318234787411565	1.0	0.3257268950853558	1.9810183783788966	0.7202249656430807	0.804950860943978	0.7198092180480651	0.6046240371401185	0.6533225150703161	1.001874987617139	138.0	2.545662698510631	87.0	0.20059804546475749
1085	Feb25-FISH2-3L1-rep1-cp190-100x_Position011_10_cmle.ics	90	1	0	1.5162	NA	0.0	0.0	1.0	0.16243416692556403	2.39564726371783	0.08507055568138176	0.20538941024706797	0.08507055568138176	0.029911079162194366	0.9613646671895205	0.9146827143788613	178.0	3.486381434406043	90.0	0.20751521944630086
1086	Feb25-FISH2-3L1-rep1-cp190-100x_Position011_10_cmle.ics	91	1	0	1.083	3.1882991333694575	1.0	0.10317500441073144	1.0	0.2826828280317748	2.102995833958894	0.277250252079997	0.4024922219166707	0.2650425705149981	0.08055775732380012	0.888272677774294	0.9957549075355138	164.0	3.0330820579884237	105.0	0.24210108935401767
1087	Feb25-FISH2-3L1-rep1-cp190-100x_Position011_10_cmle.ics	91	2	0	0.8664	0.47976638846418773	1.0	0.46141264688247224	1.0	0.30839548847734544	2.181848454293459	0.4543640843969222	0.5941161563057744	0.4439196147894121	0.3116463654647708	0.841860439243891	0.9919211374703913	134.0	2.479677123529594	81.0	0.18676369750167077
1088	Feb25-FISH2-3L1-rep1-cp190-100x_Position011_10_cmle.ics	94	1	0	1.7328	0.5826284267154764	1.0	0.928575039696583	1.0	0.2771895424899805	2.487152782554608	0.6535026940394654	0.7763681603053098	0.6528828657319066	0.5115996440414576	0.688257365233905	0.9870522378019776	276.0	5.2551621389042005	227.0	0.5233994979367811
1089	Feb25-FISH2-3L1-rep1-cp190-100x_Position011_10_cmle.ics	95	1	0	1.083	0.3245869187261503	1.0	0.0	1.0	0.29916811979196134	2.297744119250663	0.24897806846052678	0.42802491735684073	0.24897806846052678	0.028045355987630183	0.9037870882791772	0.9941628512482776	170.0	3.1905735425610295	114.0	0.26285261129864773
1090	Feb25-FISH2-3L1-rep1-cp190-100x_Position011_10_cmle.ics	96	1	0	0.8664	1.388785525546583	1.0	1.7328	1.0	0.2840257821051629	2.0555755835410396	0.9785608058965926	0.9945343624146503	0.9720150671399572	0.9185636282715125	0.26932235987087916	0.9459735983233506	132.0	2.411576462778445	76.0	0.1752350741990985
1091	Feb25-FISH2-3L1-rep1-cp190-100x_Position011_10_cmle.ics	97	1	0	1.083	1.274732283311082	1.0	2.3586920984420576	1.0	0.29778726282751644	1.9501391474836938	0.9885429524985142	0.99761806793764	0.9883143601700727	0.9718511406757189	0.1544727022354691	0.9779652230700291	140.0	2.5903581104213598	85.0	0.19598659614372857
1092	Feb25-FISH2-3L1-rep1-cp190-100x_Position011_10_cmle.ics	98	1	0	1.083	NA	0.0	1.2737298093406069	1.0	0.2880929030172355	2.280208485469563	0.8481621758784996	0.9006982885820889	0.8349764574307116	0.7586628196573405	0.5634031175740178	0.9635800677187214	164.0	3.0330820579884237	106.0	0.24440681401453213
1093	Feb25-FISH2-3L1-rep1-cp190-100x_Position011_10_cmle.ics	99	1	0	0.8664	3.2864180117071866	1.0	0.8664	1.0	0.32320912073969066	2.138788061830691	0.8781912252737203	0.9425579450730356	0.8781912252737203	0.691101152368758	0.5060225869277214	0.9814439579964225	108.0	2.0156630128922206	60.0	0.13834347963086724
1094	Feb25-FISH2-3L1-rep1-cp190-100x_Position011_10_cmle.ics	100	1	0	1.2995999999999999	0.2917956316941953	2.0	1.1179489136237186	1.0	0.3147465334085093	2.5147120180884417	0.6797648125299021	0.774316134934824	0.6779182299666776	0.5884575999462812	0.63301095447335	0.9962901066093047	172.0	3.258674203312178	119.0	0.27438123460122005
1095	Feb25-FISH2-3L1-rep1-cp190-100x_Position011_10_cmle.ics	100	2	0	1.083	0.20184919747466873	1.0	0.9342894015681998	1.0	0.3314882213761345	2.2505722235625667	0.6497032877563182	0.7238918406231377	0.6496990909777655	0.5196619075197878	0.724606560817969	0.9990936859757553	170.0	3.1671682937206094	120.0	0.2766869592617345
1096	Feb25-FISH2-3L1-rep1-cp190-100x_Position011_10_cmle.ics	102	1	0	1.083	0.21037475253680868	1.0	1.3976920882198816	1.0	0.3343204902613444	2.254807528231422	0.8874392904520189	0.9391753368489141	0.8866280025873505	0.8020676877199522	0.45842483355821634	1.008434867587146	142.0	2.6818640200129282	92.0	0.21212666876732977
1097	Feb25-FISH2-3L1-rep1-cp190-100x_Position011_10_cmle.ics	103	1	0	1.5162	0.5571636196864838	1.0	0.0	1.0	0.2451601034351431	2.4796958560694238	0.11526916565398478	0.27422387021053396	0.11526916565398478	0.029180818246969744	0.9481028028385156	0.979278762893181	162.0	3.128818139120214	96.0	0.22134956740938755
1098	Feb25-FISH2-3L1-rep1-cp190-100x_Position011_10_cmle.ics	104	1	0	1.083	3.424673886574136	1.0	0.2918229810711206	1.0	0.27634221897242356	2.2466140555289917	0.4599843453994759	0.610319558041133	0.45590053656710494	0.239509716061847	0.8264614030528827	0.9664817367055748	148.0	2.7457345092238543	89.0	0.2052094947857864
1099	Feb25-FISH2-3L1-rep1-cp190-100x_Position011_10_cmle.ics	105	1	0	1.7328	0.4536517163040148	1.0	0.0	1.0	0.20441668113216552	4.11351084942745	0.15902857295023035	0.29070247383697706	0.12116209091151173	0.03070327270790616	0.9299213468463418	0.8646353263776826	146.0	2.818065341515225	75.0	0.17292934953858405
1100	Feb25-FISH2-3L1-rep1-cp190-100x_Position011_10_cmle.ics	106	1	0	1.2995999999999999	0.04703879954472534	1.0	0.0	1.0	0.2735425264285485	2.5529044145918705	0.0882591186817256	0.2777379189039067	0.0882591186817256	0.03176495093501203	0.9619087635417161	0.939716500380982	136.0	2.617993530802002	78.0	0.17984652352012742
1101	Feb25-FISH2-3L1-rep1-cp190-100x_Position011_10_cmle.ics	107	1	0	1.2995999999999999	0.49214789346320525	1.0	2.3825999999999996	1.0	0.3166818464094484	1.7838597676434234	0.972836777855587	0.9998082140682899	0.97229836964363	0.9130488332729237	0.28781874574337485	0.9919158226555749	274.0	5.023224736270114	240.0	0.553373918523469
1102	Feb25-FISH2-3L1-rep1-cp190-100x_Position011_10_cmle.ics	108	1	0	1.083	2.07388254772104	1.0	1.9937278265781397	1.0	0.28983077184957995	2.0629019004055196	0.9655360689843449	0.9861381757933482	0.9628531352669284	0.9282338765097385	0.39882785920389424	0.9974333340720127	150.0	2.790429921134583	93.0	0.21443239342784423
1103	Feb25-FISH2-3L1-rep1-cp190-100x_Position011_10_cmle.ics	109	1	0	0.8664	0.19331575566211417	1.0	1.0389843448820495	1.0	0.3372891971022107	2.055501294299821	0.8082039595499216	0.8751673550776242	0.8040877367896311	0.7212576556046147	0.5464416592141415	1.003919730513418	118.0	2.1923295747650244	70.0	0.1614007262360118
1104	Feb25-FISH2-3L1-rep1-cp190-100x_Position011_10_cmle.ics	110	1	0	1.2995999999999999	2.1266977117749146	1.0	0.0	1.0	0.2853860083053709	2.4401231341791805	0.174131297961199	0.2705834550579135	0.15320838562346986	0.02962536260209435	0.9292499657170205	0.9646025568181542	154.0	2.92663124263688	96.0	0.22134956740938755
1105	Feb25-FISH2-3L1-rep1-cp190-100x_Position011_10_cmle.ics	111	1	0	1.083	0.35669441421245834	1.0	0.9479040472602467	1.0	0.28393860949740635	2.372228999858031	0.7272289805974745	0.8114557668617185	0.7266611487526948	0.6292827995072374	0.6446665679064113	0.9827238630806023	140.0	2.6605738569426194	83.0	0.1913751468226997
1106	Feb25-FISH2-3L1-rep1-cp190-100x_Position011_10_cmle.ics	117	1	0	1.083	0.303580689250255	1.0	0.751125369937127	1.0	0.2877501921667834	2.1596994846814423	0.6785513017996018	0.7652628019686667	0.6737423451177819	0.5684712777548183	0.6679142730399077	1.0049168403354796	136.0	2.5711830331211623	80.0	0.18445797284115634
1107	Feb25-FISH2-3L1-rep1-cp190-100x_Position011_10_cmle.ics	118	1	0	1.083	0.5228588890560922	1.0	1.4724243314226133	1.0	0.2667389988896994	2.7511054238144177	0.9397968468552116	0.9698984234276058	0.9385155336019758	0.8967985738426398	0.3799153850640116	0.9995768388724854	106.0	2.017778098662332	53.0	0.12220340700726606
1108	Feb25-FISH2-3L1-rep1-cp190-100x_Position011_10_cmle.ics	119	1	0	1.5162	0.5411972505828909	1.0	0.639412489864916	1.0	0.2945485180884817	2.0324663584446587	0.5578359649047574	0.6791576970247948	0.5511119497071109	0.3849305728277743	0.7714512573795582	0.9874229030025719	276.0	5.114730645861681	234.0	0.5395395705603823
1109	Feb25-FISH2-3L1-rep1-cp190-100x_Position011_10_cmle.ics	120	1	0	1.2995999999999999	3.0840614960884007	1.0	1.5162	1.0	0.2244233272414538	2.1618189298695865	0.9624079499564494	0.982243249663473	0.952549687227809	0.8625781930477473	0.33348001053717863	0.9688394786859899	168.0	3.19268862833114	97.0	0.22365529206990203
1110	Feb25-FISH2-3L1-rep1-cp190-100x_Position011_10_cmle.ics	125	1	0	1.083	5.596351892110756	1.0	1.4939557894985571	1.0	0.25219289448827525	2.3727690882352737	0.8031392059067405	0.8622920286503581	0.8018850235627946	0.7380779759746997	0.6795770589070687	0.982410518353163	108.0	2.0390682617326408	53.0	0.12220340700726606
1111	Feb25-FISH2-3L1-rep1-cp190-100x_Position011_10_cmle.ics	125	2	0	1.5162	0.4580534243380205	1.0	1.7703076583449529	1.0	0.29767492507520615	2.336821298368965	0.8847110588882361	0.9303928799109988	0.8846568915444777	0.8098142893452834	0.48625512050418807	0.9881417640974747	236.0	4.454874896051298	186.0	0.42886478685568846
1112	Feb25-FISH2-3L1-rep1-cp190-100x_Position011_10_cmle.ics	126	1	0	1.083	3.194571618422614	1.0	0.0	1.0	0.30758805139602646	2.0097687635289447	0.25366516328859423	0.41173721675813724	0.23288594250937347	0.02937021137857958	0.9068559033279533	0.9936482932882174	146.0	2.724444346153546	92.0	0.21212666876732977
1113	Feb25-FISH2-3L1-rep1-cp190-100x_Position011_10_cmle.ics	127	1	0	0.8664	0.46494166526920117	1.0	0.8595614345612763	1.0	0.30414293636913303	2.3589762904320204	0.7750832923698727	0.8514573888979918	0.7722613650845668	0.6835072004660732	0.6421095732596497	1.0098434265365828	104.0	1.949677437911183	55.0	0.12681485632829495
1114	Feb25-FISH2-3L1-rep1-cp190-100x_Position011_10_cmle.ics	128	1	0	1.2995999999999999	0.05121055004418597	1.0	0.0	1.0	0.19392547244381442	2.042639240950453	0.08243965136361811	0.2415752901956059	0.08243965136361811	0.03025464915451661	0.953478029947888	0.9355267348466727	180.0	3.484266348635932	100.0	0.23057246605144538
1115	Feb25-FISH2-3L1-rep1-cp190-100x_Position011_10_cmle.ics	130	1	0	1.083	0.3886852678659104	1.0	0.3095250132321943	1.0	0.270147343717604	1.8454895370761353	0.485880087045699	0.6441173282640053	0.47986025996981746	0.25101928512469046	0.8082472497520253	0.9681717053706371	182.0	3.3885302675041413	120.0	0.2766869592617345
1116	Feb25-FISH2-3L1-rep1-cp190-100x_Position011_10_cmle.ics	131	1	0	0.8664	0.2481439451740179	1.0	0.3095250132321943	1.0	0.2850995333132737	2.045861435927912	0.40111967498323403	0.5178448200452924	0.3935774198878381	0.25801121618863415	0.841004250022783	0.9961647168607604	120.0	2.237024986675753	66.0	0.15217782759395398
1117	Feb25-FISH2-3L1-rep1-cp190-100x_Position011_10_cmle.ics	132	1	0	0.8664	0.3542348551691976	1.0	1.1872177544577784	1.0	0.31077020754012613	2.1097276465680275	0.8791799728370591	0.9299544837205888	0.871856990786624	0.7986179936130382	0.4555988961596854	1.0142374646279462	102.0	1.8815767771600338	54.0	0.12450913166778053
1118	Feb25-FISH2-3L1-rep1-cp190-100x_Position012_11_cmle.ics	1	1	0	1.2995999999999999	0.2910030901840025	1.0	0.6639153385791856	1.0	0.3234445281904225	2.317064812572375	0.6046770285779056	0.721794018050695	0.5928463140594228	0.45161096076736706	0.7156778136854041	1.0088454056880822	178.0	3.369355190203944	127.0	0.29282703188533565
1119	Feb25-FISH2-3L1-rep1-cp190-100x_Position012_11_cmle.ics	2	1	0	0.8664	2.6571528897891707	1.0	0.0	1.0	0.3096022994467427	1.8969058488646118	0.22319850398340035	0.39238841782582334	0.22319850398340035	0.030270427201543833	0.913274729669846	1.0058929525929714	126.0	2.347705973567519	74.0	0.17062362487806956
1120	Feb25-FISH2-3L1-rep1-cp190-100x_Position012_11_cmle.ics	3	1	0	0.8664	2.7114612440586328	1.0	1.1321417835580119	1.0	0.261512653717724	2.0188986811717924	0.7368503058831247	0.7987280838431385	0.7340128913745879	0.6679609978514376	0.6121968643693544	0.9608918015455067	104.0	1.9262721890707628	51.0	0.11759195768623716
1121	Feb25-FISH2-3L1-rep1-cp190-100x_Position012_11_cmle.ics	4	1	0	0.8664	0.6341353167143857	1.0	0.3634229110571259	1.0	0.2991712012340393	1.9503037891145618	0.4555138700322148	0.5788298239835472	0.43947877921222395	0.2687484434875519	0.8370754600375592	1.0062126013509618	132.0	2.458386960459285	78.0	0.17984652352012742
1122	Feb25-FISH2-3L1-rep1-cp190-100x_Position012_11_cmle.ics	5	1	0	1.2995999999999999	0.21093045411150815	1.0	1.938482339849791	1.0	0.26518232676336656	2.6064420784210487	0.9530492188370139	0.9791723621194172	0.9513481769488573	0.9170691453277037	0.3311342649269607	0.9806838063672542	160.0	3.037312229528646	98.0	0.2259610167304165
1123	Feb25-FISH2-3L1-rep1-cp190-100x_Position012_11_cmle.ics	6	1	0	1.7328	0.33914581240123415	1.0	2.7075548699208034	1.0	0.31243466431253386	2.5608313504098867	0.9805395344178554	0.9942929044212776	0.9745882961763503	0.9386221172385587	0.33477214337445965	0.9958524908538001	276.0	5.27856738774462	241.0	0.5556796431839834
1124	Feb25-FISH2-3L1-rep1-cp190-100x_Position012_11_cmle.ics	7	1	0	1.2995999999999999	0.3112318714416473	1.0	0.6921189703237084	1.0	0.3318497474319929	2.808882458607697	0.5830566594259229	0.6816893938843563	0.5764600754102887	0.46130682107129106	0.6891147010295025	0.99391523055436	182.0	3.505556511706241	133.0	0.3066613798484224
1125	Feb25-FISH2-3L1-rep1-cp190-100x_Position012_11_cmle.ics	8	1	0	1.2995999999999999	0.4794210703484638	1.0	1.1872177544577784	1.0	0.27841751300124384	2.4403411691850243	0.778483889048795	0.8523920255714956	0.7753859205283968	0.6788300434776022	0.5640544902743337	0.9933366420234723	192.0	3.635412575898204	132.0	0.30435565518790797
1126	Feb25-FISH2-3L1-rep1-cp190-100x_Position012_11_cmle.ics	9	1	0	0.8664	0.40148311399287606	1.0	0.8875449473696695	1.0	0.31077020754012613	2.0941330413685098	0.786317019343113	0.8679086070362196	0.7824409784685002	0.6997830158936221	0.6319466862967148	1.000155984745728	102.0	1.904982026000454	54.0	0.12450913166778053
1127	Feb25-FISH2-3L1-rep1-cp190-100x_Position012_11_cmle.ics	10	1	0	1.2995999999999999	1.725782865061745	1.0	0.42540144110901373	1.0	0.2839228261629219	2.264310819249554	0.4985696216500709	0.6171552024176366	0.4878057062333936	0.32571879695418543	0.7752528397801827	0.9747036276012373	174.0	3.3033696152229064	115.0	0.2651583359591622
1128	Feb25-FISH2-3L1-rep1-cp190-100x_Position012_11_cmle.ics	11	1	0	1.2995999999999999	0.15472478320667585	1.0	0.0	1.0	0.26407058565260216	2.699952072128694	0.25189635680682687	0.42534462638124065	0.25189635680682687	0.030323474709164508	0.8928938793653606	0.9903799946119274	172.0	3.3054847009930173	109.0	0.25132398799607547
1129	Feb25-FISH2-3L1-rep1-cp190-100x_Position012_11_cmle.ics	13	1	0	1.083	2.2133956452725903	1.0	0.2991586303963464	1.0	0.30093769536986004	2.3871977577617485	0.4393274061223752	0.5849145252810004	0.44607683689327404	0.24322346308142687	0.7954533765799852	0.9960212643992858	146.0	2.7478495949939656	91.0	0.20982094410681532
1130	Feb25-FISH2-3L1-rep1-cp190-100x_Position012_11_cmle.ics	14	1	0	1.2995999999999999	4.633768729583806	1.0	0.20635000882146287	1.0	0.0930642845882018	1.2129363124747004	0.3736538425395155	0.5571306407051704	0.3736538425395155	0.14514537560847257	0.86236579296365	0.4050351391126466	236.0	4.384659149530037	104.0	0.2397953646935032
1131	Feb25-FISH2-3L1-rep1-cp190-100x_Position012_11_cmle.ics	14	2	0	1.083	0.2093170584618959	1.0	0.10317500441073144	1.0	0.2614318905481626	2.788524713811449	0.25352397240964536	0.3273183039825587	0.2516774108669912	0.07977803672449114	0.9137436339282455	0.9451720620399336	126.0	2.4179217200887786	68.0	0.15678927691498287
1132	Feb25-FISH2-3L1-rep1-cp190-100x_Position012_11_cmle.ics	16	1	0	1.7328	0.2654741980206991	1.0	2.584794377981393	1.0	0.2736563332129492	2.866233815763158	0.947044298114337	0.9729497156539958	0.9469919185872493	0.9146550434001796	0.3467157955366031	0.9886822832741448	264.0	5.033800165120664	211.0	0.48650790336854977
1133	Feb25-FISH2-3L1-rep1-cp190-100x_Position012_11_cmle.ics	17	1	0	1.083	NA	0.0	0.0	1.0	0.14607818349216864	1.8917643597442562	0.12839392544868844	0.24176200515844562	0.09181391067969477	0.03253994584702319	0.9751514322901885	0.9071273593302811	136.0	2.4541567889190623	57.0	0.13142630564932387
1134	Feb25-FISH2-3L1-rep1-cp190-100x_Position012_11_cmle.ics	19	1	0	1.083	0.2742940897040772	1.0	2.1886723580334047	1.0	0.32698195796120333	2.2618720451321557	0.9707210931720266	0.9859741503111537	0.9698507332782106	0.9424300448235345	0.2945651307668236	0.9987646981499858	166.0	3.1479932164204123	115.0	0.2651583359591622
1135	Feb25-FISH2-3L1-rep1-cp190-100x_Position012_11_cmle.ics	20	1	0	1.2995999999999999	0.04897703302294799	1.0	1.7068067023615012	1.0	0.321145755452857	2.3143597363148243	0.9249559759786878	0.9649839707409581	0.9224650441745308	0.8441361508706973	0.4607291437424327	0.9988104396064358	184.0	3.48003617709571	133.0	0.3066613798484224
1136	Feb25-FISH2-3L1-rep1-cp190-100x_Position012_11_cmle.ics	21	1	0	0.8664	2.41551768378906	1.0	0.2918229810711206	1.0	0.3058151952710448	2.420308123203924	0.4581084252522882	0.5525404834545882	0.43399436751936166	0.3024231401079559	0.7966261410449761	1.0129473039610384	100.0	1.883691862930145	52.0	0.1198976823467516
1137	Feb25-FISH2-3L1-rep1-cp190-100x_Position012_11_cmle.ics	22	1	0	1.5162	0.23596521550805205	1.0	0.9547396422012142	1.0	0.27607823128651293	2.5512495763433045	0.6936521354103772	0.8032081471641911	0.6905043674274444	0.5099243247594896	0.6438804809113788	0.9736512408990281	242.0	4.659176878304746	186.0	0.42886478685568846
1138	Feb25-FISH2-3L1-rep1-cp190-100x_Position012_11_cmle.ics	22	2	0	0.8664	3.672811514186828	1.0	1.502250739874254	1.0	0.2718685950221936	2.1411512999787887	0.7516564022058527	0.7990882743629997	0.7496397375518254	0.6957633941150425	0.6346541931425272	0.9394056801251822	104.0	1.949677437911183	52.0	0.1198976823467516
1139	Feb25-FISH2-3L1-rep1-cp190-100x_Position012_11_cmle.ics	23	1	0	1.5162	4.30978882530251	1.0	0.10317500441073144	1.0	0.30350133109819233	2.939464469332253	0.3681721541121068	0.5768672879368927	0.37907087646789994	0.10454129989866275	0.8623703872767384	0.9995280486428273	154.0	2.9968469891581395	99.0	0.22826674139093092
1140	Feb25-FISH2-3L1-rep1-cp190-100x_Position012_11_cmle.ics	24	1	0	1.5162	0.27111868158425445	1.0	2.072839528899818	1.0	0.28191961503978014	2.5803613506978587	0.9634707861151043	0.9877190038017819	0.9619748834290468	0.925219459869674	0.33769884695047864	0.9937739162434269	196.0	3.7248033997196615	137.0	0.3158842784904802
1141	Feb25-FISH2-3L1-rep1-cp190-100x_Position012_11_cmle.ics	25	1	0	1.083	NA	0.0	0.2991586303963464	1.0	0.2881764887477712	2.6609394830262114	0.4605328258801142	0.5805042816365367	0.4390675547098002	0.3159467174119886	0.8201857027811478	1.0054495116328448	102.0	1.928387274840874	52.0	0.1198976823467516
1142	Feb25-FISH2-3L1-rep1-cp190-100x_Position012_11_cmle.ics	26	1	0	1.2995999999999999	3.027793408659233	1.0	0.0	1.0	0.2147858984876978	2.562437754628412	0.08654711041151338	0.2684628213777078	0.08654711041151338	0.02886777602878345	0.9577205353949091	0.9132966446641094	182.0	3.5289617605466606	107.0	0.2467125386750466
1143	Feb25-FISH2-3L1-rep1-cp190-100x_Position012_11_cmle.ics	27	1	0	1.083	0.3155797358622831	1.0	1.5394492374569102	1.0	0.24174578479085276	1.5720589042013862	0.8940673779885399	0.9506108805901337	0.8937133636303761	0.8169251794770467	0.45985896344873417	0.9839604994063214	192.0	3.588602078217365	123.0	0.2836041332432778
1144	Feb25-FISH2-3L1-rep1-cp190-100x_Position012_11_cmle.ics	29	1	0	1.2995999999999999	2.944116232076475	1.0	1.1321417835580119	1.0	0.2761165418194154	2.6488171494856303	0.8031678408457998	0.8746543418571248	0.8031678408457998	0.6975259182536813	0.5229996389524905	0.9872996429767574	160.0	3.0607174783690656	100.0	0.23057246605144538
1145	Feb25-FISH2-3L1-rep1-cp190-100x_Position012_11_cmle.ics	30	1	0	1.5162	2.445179429292809	1.0	0.23070632344123612	1.0	0.28150518806062647	2.669261688564826	0.43116451950488976	0.5802136335751146	0.42594637508570604	0.20492945039875862	0.8089255167871786	1.0009699394707878	198.0	3.7694988116303896	139.0	0.32049572781150915
1146	Feb25-FISH2-3L1-rep1-cp190-100x_Position012_11_cmle.ics	31	1	0	1.2995999999999999	0.23873718332227717	1.0	0.3095250132321943	1.0	0.293554258334312	2.610428930503139	0.4475016383477856	0.5794052560096496	0.4400269733780357	0.2639354538460808	0.8062778781217208	0.9933957236193912	164.0	3.126703053350103	107.0	0.2467125386750466
1147	Feb25-FISH2-3L1-rep1-cp190-100x_Position012_11_cmle.ics	32	1	0	1.7328	0.2669396317508256	1.0	1.1160083062473465	1.0	0.24264857034559567	3.2422031721677063	0.7706513984340428	0.8519204197559852	0.767969222710894	0.6778002546712303	0.5713463601208377	0.9473907277952006	178.0	3.4863814344060424	110.0	0.2536297126565899
1148	Feb25-FISH2-3L1-rep1-cp190-100x_Position012_11_cmle.ics	33	1	0	1.083	0.12498818896709114	1.0	1.6333910241246543	1.0	0.32271137869375155	1.9223345787583501	0.9052664837705373	0.9458054622237292	0.8983770537283068	0.8314016214050122	0.49533768846497167	1.0081705512052654	180.0	3.3204296067529935	129.0	0.29743848120636457
1149	Feb25-FISH2-3L1-rep1-cp190-100x_Position012_11_cmle.ics	34	1	0	1.2995999999999999	0.2409099116710918	1.0	0.6329011539751598	1.0	0.2991993003418851	2.512591394390988	0.6040767085326596	0.7276530557397022	0.6027448802250371	0.4284724586267238	0.732471244736038	0.9986791627305089	168.0	3.1926886283311404	112.0	0.25824116197761887
1150	Feb25-FISH2-3L1-rep1-cp190-100x_Position012_11_cmle.ics	34	2	0	1.083	0.3269569141108567	2.0	0.0	1.0	0.23092087712273712	2.0984075799712394	0.11953606985230442	0.24179551956234807	0.13705289687587718	0.02558842324667491	0.9499814213592553	0.9678944905021646	114.0	2.1263439997839866	55.0	0.12681485632829495
1151	Feb25-FISH2-3L1-rep1-cp190-100x_Position012_11_cmle.ics	35	1	0	1.5162	0.7211904600325549	1.0	1.4468993886995907	1.0	0.24122169185380646	2.9821279004376544	0.8954151621145126	0.9550331394307372	0.8910877087124176	0.800833435470033	0.5028625978197574	0.9622609581601335	174.0	3.3969906105845857	106.0	0.24440681401453213
1152	Feb25-FISH2-3L1-rep1-cp190-100x_Position012_11_cmle.ics	36	1	0	1.2995999999999999	0.32932879085054395	1.0	0.5097226605744432	1.0	0.2912166652001647	2.2845384800277793	0.5165469232773704	0.6392175110747125	0.5062055615530655	0.3567174180099021	0.7823335260650035	0.9891502556891475	192.0	3.6120073270577846	135.0	0.31127282916945126
1153	Feb25-FISH2-3L1-rep1-cp190-100x_Position012_11_cmle.ics	37	1	0	1.2995999999999999	2.0434603517955066	1.0	0.10317500441073144	1.0	0.3140145294968224	2.3778109138400363	0.2848414189174601	0.43522896560658075	0.2850213384574418	0.09668516239537679	0.9148435480508837	0.9923721325609827	190.0	3.6141224128278955	138.0	0.3181900031509946
1154	Feb25-FISH2-3L1-rep1-cp190-100x_Position012_11_cmle.ics	39	1	0	0.8664	0.34008616453678164	1.0	0.10317500441073144	1.0	0.3377476642727787	2.122165974044208	0.29510011314999757	0.4755497614010921	0.31568849313720665	0.11707950017218478	0.8840122442377579	1.0240576661543324	130.0	2.4136915485485564	81.0	0.18676369750167077
1155	Feb25-FISH2-3L1-rep1-cp190-100x_Position012_11_cmle.ics	40	1	0	1.083	0.2977563356008579	1.0	2.4064339498777065	1.0	0.3216302398939304	2.2611927898894884	0.9907644624397585	0.9986115341204292	0.9902359496210832	0.9730592830141355	0.20247287665618574	1.0001752966887199	164.0	3.0798925556692636	112.0	0.25824116197761887
1156	Feb25-FISH2-3L1-rep1-cp190-100x_Position012_11_cmle.ics	41	1	0	1.2995999999999999	0.3052993181213977	1.0	2.6779136904104885	1.0	0.28863867318537334	2.5940093993369335	0.9991565904182366	0.9999369413396813	0.9976825942332855	0.9903993189664686	0.19826321907663327	0.9923688730116257	180.0	3.4140506021146724	122.0	0.2812984085827634
1157	Feb25-FISH2-3L1-rep1-cp190-100x_Position012_11_cmle.ics	42	1	0	0.8664	0.5647155554001935	1.0	1.938482339849791	1.0	0.22109094942646218	1.2676867443026774	0.9555154115388957	0.9855400893562799	0.9541363570380167	0.898401587122373	0.2841457191063578	0.9639519672575338	178.0	3.299139443682684	105.0	0.24210108935401767
1158	Feb25-FISH2-3L1-rep1-cp190-100x_Position012_11_cmle.ics	44	1	0	1.083	0.3396312774631583	1.0	1.2225574214657589	1.0	0.29436002083031837	2.8651115332548134	0.7866616608075361	0.8598211543056077	0.7870644049284958	0.692801802109287	0.5576567555926564	0.9903565123954414	146.0	2.7946600926748055	90.0	0.20751521944630086
1159	Feb25-FISH2-3L1-rep1-cp190-100x_Position012_11_cmle.ics	45	1	0	1.2995999999999999	0.18905136057022773	1.0	0.5595020986366908	1.0	0.29783744644865845	2.636084535547083	0.5844213744347494	0.7157386472199223	0.576356601490351	0.3962168014776129	0.7614590790156881	0.9969783724431792	182.0	3.482151262865821	126.0	0.2905213072248212
1160	Feb25-FISH2-3L1-rep1-cp190-100x_Position012_11_cmle.ics	46	1	0	1.2995999999999999	0.20678927889847468	1.0	0.0	1.0	0.2750630861314419	2.733737955607732	0.17280186208903114	0.3224730869944719	0.14233343031713705	0.03205702647657841	0.9306032527249463	0.9430497947281979	146.0	2.794660092674805	87.0	0.20059804546475749
1161	Feb25-FISH2-3L1-rep1-cp190-100x_Position012_11_cmle.ics	47	1	0	1.083	3.399473518352338	1.0	0.46141264688247224	1.0	0.2827433388230814	2.305349818589275	0.4891372929399467	0.5843260601380558	0.4891372929399467	0.3595993935341702	0.7677831483061734	0.9950922255701409	100.0	1.860286614089725	50.0	0.11528623302572269
1162	Feb25-FISH2-3L1-rep1-cp190-100x_Position012_11_cmle.ics	47	2	0	1.083	0.4353325910442037	1.0	0.6606423714395955	1.0	0.31530322262928967	2.7752273952528337	0.5769995008899227	0.6471621354377572	0.5732608838956954	0.47126821045494355	0.7216828301765683	1.007271686982365	104.0	1.996487935592023	56.0	0.12912058098880944
1163	Feb25-FISH2-3L1-rep1-cp190-100x_Position012_11_cmle.ics	48	1	0	1.5162	0.2628453612923162	1.0	0.0	1.0	0.22776085162664939	2.464621115417213	0.08485072377822929	0.24041686515073446	0.08485072377822929	0.03024411109922907	0.9567697546157491	0.9481799308091183	174.0	3.4203958594250055	103.0	0.23748964003298878
1164	Feb25-FISH2-3L1-rep1-cp190-100x_Position012_11_cmle.ics	51	1	0	1.2995999999999999	0.5953240012484061	1.0	1.2191645447964943	1.0	0.3103835882081526	2.347108345852342	0.8036002460249313	0.8852238887772439	0.7993313480826497	0.6939212354836156	0.639646379502025	0.9973249199645581	214.0	4.03344111155454	164.0	0.3781388443243705
1165	Feb25-FISH2-3L1-rep1-cp190-100x_Position012_11_cmle.ics	52	1	0	1.5162	0.19770743934666482	1.0	0.0	1.0	0.1863786657281054	2.290059621741665	0.0799371220849745	0.23277332690263747	0.0799371220849745	0.029429365058099552	0.9463860119449902	0.9280857778638819	192.0	3.7524388201003034	108.0	0.24901826333556107
1166	Feb25-FISH2-3L1-rep1-cp190-100x_Position012_11_cmle.ics	54	1	0	1.2995999999999999	0.4084822460594806	1.0	0.9378659497950863	1.0	0.26094611572039667	2.6272547363127794	0.733739070804046	0.8175038573632779	0.7278073032744728	0.5971069775415738	0.6596357485687883	0.9931507468843914	180.0	3.437455850955092	116.0	0.2674640606196767
1167	Feb25-FISH2-3L1-rep1-cp190-100x_Position012_11_cmle.ics	56	1	0	1.083	0.2816260616791995	1.0	0.10317500441073144	1.0	0.28668396502484983	2.095426940243837	0.2297438490057297	0.38732726659925854	0.2297438490057297	0.07352965958881025	0.9116672932189479	0.9971308524274759	144.0	2.679748934242817	87.0	0.20059804546475749
1168	Feb25-FISH2-3L1-rep1-cp190-100x_Position012_11_cmle.ics	58	1	0	1.2995999999999999	0.14723427717475007	1.0	2.0844959336674243	1.0	0.32479912567250246	2.374893431986404	0.9765524955017749	0.9935444392212802	0.9706115965051628	0.9347230552268564	0.3986759760128401	1.001654048898414	174.0	3.303369615222907	123.0	0.2836041332432778
1169	Feb25-FISH2-3L1-rep1-cp190-100x_Position012_11_cmle.ics	59	1	0	0.8664	NA	0.0	0.0	1.0	0.2881764887477712	2.2424034673113904	0.156524581338563	0.3001192055526716	0.11097652419680452	0.03982811328372844	0.93445673318754	0.9962111465604863	102.0	1.9283872748408741	52.0	0.1198976823467516
1170	Feb25-FISH2-3L1-rep1-cp190-100x_Position012_11_cmle.ics	60	1	0	1.5162	0.3875276918192674	1.0	0.8058225447605828	1.0	0.28371700629930974	2.5502333642247375	0.5600095954290865	0.654609985788588	0.5596170551482749	0.45059262678505874	0.7335688268593924	0.9939665727345579	216.0	4.124947021146109	159.0	0.3666102210217982
1171	Feb25-FISH2-3L1-rep1-cp190-100x_Position012_11_cmle.ics	60	2	0	1.2995999999999999	0.28364554745521803	2.0	2.932784663149478	1.0	0.3213200397477352	2.4143994574155054	0.9714317906742607	0.9844183316311139	0.9714317906742607	0.9465200213716375	0.3028858741484684	0.9979694676722796	166.0	3.124587967579992	114.0	0.26285261129864773
1172	Feb25-FISH2-3L1-rep1-cp190-100x_Position012_11_cmle.ics	61	1	0	1.2995999999999999	3.7666594812209055	1.0	1.5386823371520422	1.0	0.31385177769992	2.435102282891004	0.8770558408632907	0.9343796723655984	0.8770558408632907	0.8098712864850809	0.4390624539717726	1.003619710765039	176.0	3.348065027133635	123.0	0.2836041332432778
1173	Feb25-FISH2-3L1-rep1-cp190-100x_Position012_11_cmle.ics	63	1	0	1.7328	0.2723621342674175	1.0	0.32626801153583	1.0	0.2878700880801862	2.8617434472312024	0.423878423259106	0.5685978929602004	0.423878423259106	0.24732536614580497	0.8092854216610762	0.996949688223975	204.0	3.950395545043415	147.0	0.33894152509562475
1174	Feb25-FISH2-3L1-rep1-cp190-100x_Position012_11_cmle.ics	64	1	0	0.6497999999999999	6.440478697924237	1.0	0.5556144027286182	1.0	0.2718685950221936	1.3166498313523856	0.5127265354502636	0.6549408902336318	0.5082348170560529	0.3837689884275866	0.7896304752453155	0.9323364892706626	104.0	1.8560564425495025	52.0	0.1198976823467516
1175	Feb25-FISH2-3L1-rep1-cp190-100x_Position012_11_cmle.ics	65	1	0	1.083	5.129289419227766	1.0	0.20635000882146287	1.0	0.34185133357170444	2.5064882714521266	0.30307001388377297	0.41286869917547386	0.3027087524438274	0.16309183124132265	0.8730259904472014	1.0127809604179574	106.0	2.017778098662332	60.0	0.13834347963086724
1176	Feb25-FISH2-3L1-rep1-cp190-100x_Position012_11_cmle.ics	65	2	0	1.083	0.46750988009099864	2.0	1.2779016819528852	1.0	0.30839548847734544	2.498669802778004	0.7784829852945343	0.8291906327033689	0.7740628453234353	0.7027278780494716	0.5916559542897546	0.993073177421113	134.0	2.5264876212104337	81.0	0.18676369750167077
1177	Feb25-FISH2-3L1-rep1-cp190-100x_Position012_11_cmle.ics	66	1	0	1.5162	2.5455799863570125	1.0	0.4883922886704704	1.0	0.29314829369177076	2.5800470538751537	0.5380317679558011	0.6884599447513812	0.5380317679558011	0.3397824585635359	0.7572949644065533	1.0028283964241487	200.0	3.790788974700699	144.0	0.33202435111408135
1178	Feb25-FISH2-3L1-rep1-cp190-100x_Position012_11_cmle.ics	67	1	0	1.2995999999999999	0.4760153961590308	1.0	1.2927790998539732	1.0	0.25723049236076545	2.876406144376309	0.7882858193994999	0.8512339607625254	0.7876776610681062	0.7202659378777526	0.5519607318637657	0.9126276774032583	140.0	2.6605738569426194	79.0	0.18215224818064185
1179	Feb25-FISH2-3L1-rep1-cp190-100x_Position012_11_cmle.ics	68	1	0	0.8664	0.2516386462326745	1.0	0.10317500441073144	1.0	0.2965316559836926	2.022264306138713	0.25628863015667674	0.4056921086675291	0.25628863015667674	0.08663935604427196	0.8819229272997042	1.0072118519521998	122.0	2.2583151497460614	69.0	0.1590950015754973
1180	Feb25-FISH2-3L1-rep1-cp190-100x_Position012_11_cmle.ics	69	1	0	1.2995999999999999	0.48180826211703404	1.0	0.0	1.0	0.2698412531049864	2.2621448730433777	0.1669735659367991	0.35439884105526803	0.1669735659367991	0.02982450016144938	0.934445144749161	0.9754838801398309	178.0	3.2757341948422645	116.0	0.2674640606196767
1181	Feb25-FISH2-3L1-rep1-cp190-100x_Position012_11_cmle.ics	70	1	0	1.083	0.43368566464390973	2.0	0.41270001764292574	1.0	0.3033909273354146	2.3288075663255414	0.46916566885777355	0.5998093981379664	0.4695322109001458	0.33094673736855396	0.8029563627535619	0.9995712191960797	178.0	3.322544692523104	123.0	0.2836041332432778
1182	Feb25-FISH2-3L1-rep1-cp190-100x_Position012_11_cmle.ics	71	1	0	1.083	2.3673502950416134	1.0	0.5097226605744432	1.0	0.2814227162111093	2.471000686251899	0.5263898662913441	0.6416085900433588	0.5181040157998683	0.4012281219495585	0.7529098445919558	0.9925356224302071	146.0	2.747849594993965	88.0	0.20290377012527194
1183	Feb25-FISH2-3L1-rep1-cp190-100x_Position012_11_cmle.ics	72	1	0	1.5162	0.48297501630700695	1.0	0.23070632344123612	1.0	0.30108013882048573	2.883789459364949	0.3716094304444578	0.521734227461358	0.3710305527154628	0.2044265351536657	0.8236011217081074	1.002261363519917	188.0	3.6162374985980064	133.0	0.3066613798484224
1184	Feb25-FISH2-3L1-rep1-cp190-100x_Position012_11_cmle.ics	74	1	0	1.083	0.396978858060947	1.0	1.9456874874661152	1.0	0.3170479242241325	2.1387333834544315	0.9384172109104879	0.9722474068382635	0.9376027660391856	0.8910065309258548	0.31218582395057076	1.006759567013698	182.0	3.3885302675041413	130.0	0.29974420586687905
1185	Feb25-FISH2-3L1-rep1-cp190-100x_Position012_11_cmle.ics	76	1	0	1.2995999999999999	0.2779277154666159	1.0	2.3108184054604455	1.0	0.2853860083053709	2.53731201574943	0.9966251757720952	0.9997291807718348	0.9960314566949638	0.9816311650434874	0.1814296238675634	0.9914285352163118	154.0	2.92663124263688	96.0	0.22134956740938755
1186	Feb25-FISH2-3L1-rep1-cp190-100x_Position012_11_cmle.ics	77	1	0	1.2995999999999999	1.084902050988438	1.0	0.2918229810711206	1.0	0.2038767968473632	2.1519004185889106	0.41007085403061094	0.5186905872563605	0.40724677878917775	0.2597140623818049	0.7974057307966209	0.8849624237004788	150.0	2.813835169975003	78.0	0.17984652352012742
1187	Feb25-FISH2-3L1-rep1-cp190-100x_Position012_11_cmle.ics	78	1	0	1.7328	2.914216605569773	1.0	2.9705719013431873	1.0	0.2773237658550719	2.553189636723047	0.9947573029330307	0.9990132888395769	0.992246059507576	0.970066232457292	0.20421655755749707	0.9872670043505138	262.0	4.989104753209936	210.0	0.48420217870803534
1188	Feb25-FISH2-3L1-rep1-cp190-100x_Position012_11_cmle.ics	79	1	0	1.2995999999999999	2.896832271506614	1.0	1.5510604201464577	1.0	0.23419023945646394	3.011910644152704	0.9021820117083555	0.9486961149547631	0.9021820117083555	0.8436450723305433	0.32375599386352627	0.9643283765538272	142.0	2.752079766534188	77.0	0.17754079885961296
1189	Feb25-FISH2-3L1-rep1-cp190-100x_Position012_11_cmle.ics	81	1	0	0.8664	0.42639017230945153	1.0	0.6952437723139506	1.0	0.34625939790736265	2.369037061852238	0.7266769987534113	0.8347764563188572	0.7245207371719282	0.5850375661197399	0.6453049893141566	1.010283951027069	102.0	1.928387274840874	57.0	0.13142630564932387
1190	Feb25-FISH2-3L1-rep1-cp190-100x_Position012_11_cmle.ics	82	1	0	1.2995999999999999	0.15752265546474437	1.0	0.0	1.0	0.2617993877991494	2.033461059880811	0.1895217149699849	0.3452715447408996	0.1624181139400011	0.028696319138445163	0.9299751528154852	0.9821254122700659	192.0	3.588602078217365	128.0	0.2951327565458501
1191	Feb25-FISH2-3L1-rep1-cp190-100x_Position012_11_cmle.ics	84	1	0	1.083	0.24962492532949324	1.0	0.6606423714395955	1.0	0.2506190222146619	2.6534679121176508	0.6548589007508033	0.7459375904238308	0.6493459025630873	0.5429922482981283	0.6163333858302613	0.9754986595170183	124.0	2.34982105933763	65.0	0.14987210293343953
1192	Feb25-FISH2-3L1-rep1-cp190-100x_Position012_11_cmle.ics	85	1	0	1.2995999999999999	0.06971215771417609	1.0	0.10317500441073144	1.0	0.31512099044568787	2.479668347654339	0.2597736450945125	0.4261801337088947	0.2515356161129399	0.07144432755285574	0.8828169065100556	1.0085224657362089	170.0	3.237384040241869	117.0	0.26976978528019113
1193	Feb25-FISH2-3L1-rep1-cp190-100x_Position012_11_cmle.ics	86	1	0	1.2995999999999999	0.15208063413633072	1.0	0.20635000882146287	1.0	0.2882305395200157	2.259298123265512	0.37221069983313176	0.541291438376987	0.36032049506488945	0.18407861046743368	0.8278165926885448	0.9621820642989072	184.0	3.48003617709571	126.0	0.2905213072248212
1194	Feb25-FISH2-3L1-rep1-cp190-100x_Position012_11_cmle.ics	87	1	0	0.8664	3.5514388622995656	1.0	0.1459114905355603	1.0	0.2881764887477712	1.9338809766721896	0.36272888136636405	0.498970995537775	0.3327819664563779	0.1815567779658409	0.8589499960727797	0.9811094553299363	102.0	1.9283872748408737	52.0	0.1198976823467516
1195	Feb25-FISH2-3L1-rep1-cp190-100x_Position012_11_cmle.ics	88	1	0	0.8664	NA	0.0	0.20635000882146287	1.0	0.31530322262928967	2.273543879132671	0.35767750591392156	0.475223316739046	0.35767750591392156	0.24738728242064753	0.8399651044646456	1.0178340947598257	104.0	1.949677437911183	56.0	0.12912058098880944
1196	Feb25-FISH2-3L1-rep1-cp190-100x_Position012_11_cmle.ics	89	1	0	0.8664	0.5071342041237088	2.0	2.3220474821431494	1.0	0.34878223439541683	2.344878278938433	0.9317015849359433	0.9643686255563244	0.9308212924331695	0.8908109745861602	0.4261359564172774	0.9981585803715364	120.0	2.260430235516173	73.0	0.16831790021755516
1197	Feb25-FISH2-3L1-rep1-cp190-100x_Position012_11_cmle.ics	89	2	0	1.2995999999999999	0.30667234637610946	1.0	0.0	1.0	0.29423920551536176	2.332772838117339	0.1738024951174474	0.364909903085937	0.1738024951174474	0.02168999782997662	0.9407655058115618	0.9991137094349487	224.0	4.210107673427345	171.0	0.3942789169479716
1198	Feb25-FISH2-3L1-rep1-cp190-100x_Position012_11_cmle.ics	91	1	0	1.2995999999999999	0.18894103452062147	1.0	1.6237047143221965	1.0	0.29916685756752814	2.4510438330924407	0.9131673051200626	0.9548957698292099	0.9113383863659111	0.8412571314182764	0.4690585487822833	1.00289311636496	166.0	3.171398465260832	110.0	0.2536297126565899
1199	Feb25-FISH2-3L1-rep1-cp190-100x_Position012_11_cmle.ics	92	1	0	1.2995999999999999	0.535453888198226	1.0	1.9603250838038973	1.0	0.2792526803190927	2.6595175220627776	0.9462146443306656	0.9746731620022866	0.9439528756772879	0.9070272240725091	0.37609133792037375	0.9939306571027291	180.0	3.4374558509550925	120.0	0.2766869592617345
1200	Feb25-FISH2-3L1-rep1-cp190-100x_Position012_11_cmle.ics	93	1	0	0.8664	NA	0.0	0.8670937442763532	1.0	0.1835025212912822	1.7157381958700584	0.7969077341274651	0.8990382118184809	0.7957130737399796	0.5869028862302405	0.6151626816783351	0.8426072187966209	150.0	2.7202141746133233	74.0	0.17062362487806956
1201	Feb25-FISH2-3L1-rep1-cp190-100x_Position012_11_cmle.ics	95	1	0	1.083	0.3430586325901703	1.0	0.0	1.0	0.27451374210420326	2.1634093089729545	0.18642749279275156	0.36785567199011576	0.18642749279275156	0.02696807455879437	0.9335807080242143	0.9816971264311055	178.0	3.299139443682684	117.0	0.26976978528019113
1202	Feb25-FISH2-3L1-rep1-cp190-100x_Position012_11_cmle.ics	96	1	0	1.083	1.6589339489410446	1.0	1.4772412513556012	1.0	0.2929320392162178	2.2384775472194876	0.8751878095828931	0.9195108711456627	0.8737822668980157	0.8139206886189816	0.4568377802935139	1.0001956750267396	160.0	3.0373122295286463	103.0	0.23748964003298878
1203	Feb25-FISH2-3L1-rep1-cp190-100x_Position012_11_cmle.ics	97	1	0	1.7328	2.5191617009510274	1.0	2.3700294996382163	1.0	0.29707140608219007	2.809830892847142	0.9473781179731761	0.9753702625859968	0.9464652851346429	0.8987760502811777	0.356490208314181	1.0006292661754543	276.0	5.301972636585037	235.0	0.5418452952208966
1204	Feb25-FISH2-3L1-rep1-cp190-100x_Position012_11_cmle.ics	100	1	0	1.5162	0.8018528229234512	1.0	0.0	1.0	0.17436168440099717	1.7612947271062012	0.08491042905091188	0.24114400097052044	0.08491042905091188	0.030626996643616806	0.9700088917117633	0.9116110297819215	184.0	3.50344142593613	98.0	0.2259610167304165
1205	Feb25-FISH2-3L1-rep1-cp190-100x_Position012_11_cmle.ics	102	1	0	1.083	0.3943898698206886	1.0	0.4377344716066809	1.0	0.30483523818301894	1.8599905230188807	0.4858910010670671	0.6220359245939217	0.48909220250563173	0.351588744417658	0.7793708568787028	0.9732338685699868	140.0	2.59035811042136	86.0	0.19829232080424306
1206	Feb25-FISH2-3L1-rep1-cp190-100x_Position012_11_cmle.ics	103	1	0	1.083	0.3198624589493473	1.0	0.10317500441073144	1.0	0.31588787659755735	2.3638040790909773	0.3280388527298422	0.4961883720467347	0.31658406480762724	0.10459584801257937	0.8904153594818108	1.002242858163091	154.0	2.9032259937964606	101.0	0.23287819071195984
1207	Feb25-FISH2-3L1-rep1-cp190-100x_Position012_11_cmle.ics	104	1	0	1.083	0.43119143136393945	1.0	1.1535316172061805	1.0	0.31588787659755735	2.3473083717686434	0.789409429280397	0.8623622828784119	0.7850818858560794	0.7011761786600497	0.5569486393242844	0.9931889085156932	154.0	2.87982074495604	101.0	0.23287819071195984
1208	Feb25-FISH2-3L1-rep1-cp190-100x_Position012_11_cmle.ics	105	1	0	2.3826	2.848294913918007	1.0	0.0	1.0	0.0707386443776423	1.8608263014685051	0.13036633385933605	0.295369578362116	0.11471160794608226	0.02062840119751648	0.958981848024739	0.6076416476905826	430.0	8.205198630381503	223.0	0.5141765992947233
1209	Feb25-FISH2-3L1-rep1-cp190-100x_Position012_11_cmle.ics	106	1	0	1.5162	0.6568664988471461	1.0	0.2991586303963464	1.0	0.1220061076018681	2.6016758508442646	0.38224544458958426	0.5544472152950956	0.38224544458958426	0.23412368549525656	0.8660957891039087	0.6666215940505177	178.0	3.345949941363523	78.0	0.17984652352012742
1210	Feb25-FISH2-3L1-rep1-cp190-100x_Position012_11_cmle.ics	107	1	0	1.2995999999999999	0.3153745466549853	1.0	0.0	1.0	0.28382355299330775	2.7837447228305736	0.21599752531666178	0.3790295008303214	0.21599752531666178	0.029895639998697536	0.9060855721043032	0.9913188408034493	182.0	3.4821512628658207	123.0	0.2836041332432778
1211	Feb25-FISH2-3L1-rep1-cp190-100x_Position012_11_cmle.ics	108	1	0	1.2995999999999999	3.6521034439789575	1.0	1.2466683216206906	1.0	0.2735008026506843	2.199641227597507	0.790608483135315	0.8700366591581644	0.7905863993050954	0.7027810903523107	0.5637628653099981	0.9849140774795877	170.0	3.2373840402418694	109.0	0.25132398799607547
1212	Feb25-FISH2-3L1-rep1-cp190-100x_Position012_11_cmle.ics	109	1	0	1.2995999999999999	0.2580127473167756	1.0	0.928575039696583	1.0	0.30212160755784634	2.410756521567835	0.7047644131468415	0.7990823271739281	0.7056585203565339	0.5790106599758799	0.6037459289440734	0.989581594032651	198.0	3.7460935627899703	144.0	0.33202435111408135
1213	Feb25-FISH2-3L1-rep1-cp190-100x_Position012_11_cmle.ics	111	1	0	1.2995999999999999	0.46707156477061035	1.0	0.7252201245704302	1.0	0.3033909273354146	2.478241735450381	0.6255025521966688	0.7335805984516943	0.6255025521966688	0.4835543079947257	0.7021635705190652	1.000166706728572	178.0	3.369355190203944	123.0	0.2836041332432778
1214	Feb25-FISH2-3L1-rep1-cp190-100x_Position012_11_cmle.ics	112	1	0	1.2995999999999999	0.28748768852731754	1.0	0.8779414014559871	1.0	0.22373197808228135	2.3534014916762542	0.6784804946803674	0.7839297081022097	0.6799051256403261	0.5770172168167076	0.6496817535549626	0.9541827204620442	154.0	2.85641549611562	85.0	0.19598659614372857
1215	Feb25-FISH2-3L1-rep1-cp190-100x_Position012_11_cmle.ics	113	1	0	1.083	0.20299665633166442	1.0	0.0	1.0	0.21986122026882807	2.0689604263109507	0.09533368637544798	0.2624847596645279	0.09533368637544798	0.03368268082119238	0.9418370547374024	0.9319050478624433	150.0	2.884050916496262	81.0	0.18676369750167077
1216	Feb25-FISH2-3L1-rep1-cp190-100x_Position012_11_cmle.ics	114	1	0	1.5162	0.33461165926928366	1.0	0.0	1.0	0.19554151804751282	2.182072562786084	0.07940362949470417	0.25190582203332657	0.07940362949470417	0.027457329825271538	0.9459274461491501	0.9434434924190389	216.0	4.124947021146109	132.0	0.30435565518790797
1217	Feb25-FISH2-3L1-rep1-cp190-100x_Position012_11_cmle.ics	115	1	0	1.2995999999999999	0.17794078361633342	1.0	0.0	1.0	0.25379566949110294	2.3139430993258947	0.164673157162726	0.30157786197304687	0.1379502182149537	0.03082825763752338	0.9339954123641824	0.9668947104395585	170.0	3.237384040241869	105.0	0.24210108935401767
1218	Feb25-FISH2-3L1-rep1-cp190-100x_Position012_11_cmle.ics	116	1	0	1.7328	0.21420391815298193	1.0	0.9512265400461283	1.0	0.26873236478411233	2.3728356489086035	0.6448222940226171	0.7398727786752827	0.647714054927302	0.5155997576736672	0.6583889982225969	0.984782842847345	252.0	4.765627693656293	195.0	0.4496163088003185
1219	Feb25-FISH2-3L1-rep1-cp190-100x_Position012_11_cmle.ics	116	2	0	0.8664	3.533614389159394	1.0	0.7252201245704302	1.0	0.2667389988896994	2.462708740571854	0.5151050080775444	0.6040488691437803	0.514345718901454	0.41240912762520193	0.76149987746092	0.9953312087043312	106.0	1.9943728498219118	53.0	0.12220340700726606
1220	Feb25-FISH2-3L1-rep1-cp190-100x_Position013_12_cmle.ics	1	1	0	1.2995999999999999	1.6723154830722038	1.0	0.0	1.0	0.2138246499849553	2.3145722603754897	0.08875898076665625	0.2665948949082958	0.08875898076665625	0.03151077691998751	0.9697145295551429	0.9294369283278207	160.0	3.013906980688226	88.0	0.20290377012527194
1221	Feb25-FISH2-3L1-rep1-cp190-100x_Position013_12_cmle.ics	3	1	0	2.3826	3.6071898966700573	1.0	1.0622516852075932	1.0	0.16433180786404716	4.521624477792317	0.7426718908183216	0.8045541310211053	0.7372236261485792	0.6613304585043162	0.5342427398106617	0.8066326743537953	194.0	3.7971342320110315	103.0	0.23748964003298878
1222	Feb25-FISH2-3L1-rep1-cp190-100x_Position013_12_cmle.ics	4	1	0	1.5162	0.12227586320225202	1.0	0.0	1.0	0.26908048231545906	2.0796932870301856	0.20353874610591902	0.40342374902647976	0.19784973714953272	0.026653159073208723	0.9036926898777273	0.9586179825702987	218.0	4.076021437695157	157.0	0.3619987717007692
1223	Feb25-FISH2-3L1-rep1-cp190-100x_Position013_12_cmle.ics	5	1	0	1.2995999999999999	4.416490381246803	1.0	0.23070632344123612	1.0	0.19093326300571647	2.8535405169421977	0.32100558511691774	0.41146995523984314	0.310614362860953	0.1978920474800956	0.8692104868275423	0.8581640095668526	144.0	2.7265594319236564	71.0	0.16370645089652625
1224	Feb25-FISH2-3L1-rep1-cp190-100x_Position013_12_cmle.ics	6	1	0	1.5162	0.3512212631803578	1.0	1.3107987492438529	1.0	0.2800901754771584	2.5201186884901143	0.8265710915024113	0.8996460775317875	0.8248256259184391	0.73300930685009	0.5138149250287746	0.9979628145102809	204.0	3.880179798522156	145.0	0.33433007577459584
1225	Feb25-FISH2-3L1-rep1-cp190-100x_Position013_12_cmle.ics	7	1	0	1.9493999999999998	0.6752402546193871	1.0	0.0	1.0	0.16567078708684355	2.8124925441919277	0.07766165287935681	0.2556704699790104	0.07766165287935681	0.02894245644105834	0.9527500669115563	0.9234783376441561	234.0	4.620826723704349	137.0	0.3158842784904802
1226	Feb25-FISH2-3L1-rep1-cp190-100x_Position013_12_cmle.ics	8	1	0	1.2995999999999999	0.19847654420852787	1.0	2.8361474596614302	1.0	0.28265193913446984	2.3969424337906413	0.99719502479045	0.9999703699801809	0.9971621025462064	0.9866664910813641	0.06385592336524748	0.9912374700915304	192.0	3.6120073270577846	133.0	0.3066613798484224
1227	Feb25-FISH2-3L1-rep1-cp190-100x_Position013_12_cmle.ics	9	1	0	1.2995999999999999	0.3045846402370735	2.0	0.3095250132321943	1.0	0.32698195796120333	2.154151457977764	0.436879926832455	0.5732590043987631	0.4347371630155481	0.24826009320151562	0.8269205804442483	0.9965755652092363	166.0	3.1011827187395724	115.0	0.2651583359591622
1228	Feb25-FISH2-3L1-rep1-cp190-100x_Position013_12_cmle.ics	10	1	0	1.2995999999999999	NA	0.0	2.2608779639792917	1.0	0.274133124179535	2.8897210826506505	0.9715448558931447	0.9880941686993415	0.9674748996330821	0.9327558924536515	0.38461048806476145	0.9741195341206079	174.0	3.326774864063326	113.0	0.2605468866381333
[truncated: 7,422 more rows]
