# Supplementary material for: M1BP cooperates with CP190 to activate transcription at TAD borders and promote chromatin insulator activity
Source: Nat Commun. 2021 Jul 7;12:4170. doi: 10.1038/s41467-021-24407-y (PMC8263732; doi:10.1038/s41467-021-24407-y)
Supplement: Supplementary file 6 — Source Data [file 41467_2021_24407_MOESM6_ESM.zip › Source Data_updated_060121/Source Data 8/Figure 8c/Figure 8c-tango-slide2/all-rep1/B.xls]

	Label	nuc.idx	idx	tag	ZThickness	_Adist	_Aidx	_Cdist	_Cidx	_NUC_dist	_NUC_idx	compacity	elongation	evf	evfMax	evfMean	evfMin	rad_dist	ratioEllVolume	surface_pix	surface_unit	volume_pix	volume_unit
1	Feb25-FISH2-3L1-rep1-cp190-100x_Position001_0_cmle.ics	1	1	0	1.083	0.46073419011104605	1.0	0.18094007108415314	1.0	0.0	1.0	0.3273992772007014	2.076477481587215	0.2540561057853574	0.4284642409476899	0.2484066874988966	0.029756545380717828	0.8914978994505233	0.980186977179299	164.0	3.079892555669264	113.0	0.2605468866381333
2	Feb25-FISH2-3L1-rep1-cp190-100x_Position001_0_cmle.ics	2	1	0	1.083	NA	0.0	0.2534898527132003	1.0	1.7763106057964917	1.0	0.2522425781034317	2.40230647868226	0.9156326431879878	0.9446554798018258	0.9138766697426065	0.8742149634022881	0.3753137873898046	0.9806099045566006	130.0	2.413691548548556	70.0	0.1614007262360118
3	Feb25-FISH2-3L1-rep1-cp190-100x_Position001_0_cmle.ics	3	1	0	1.5162	0.60973802567614	1.0	0.2260632897853767	1.0	1.2452384039718545	1.0	0.3085728174108098	2.2802165221535327	0.8147892933765352	0.9123990206283813	0.8123897351689221	0.6792777867374317	0.5712700688770422	0.986079260719951	248.0	4.676236869834834	204.0	0.47036783074494865
4	Feb25-FISH2-3L1-rep1-cp190-100x_Position001_0_cmle.ics	6	1	0	1.2995999999999999	0.6066462185686299	1.0	0.18244183225687863	1.0	0.10317500441073144	1.0	0.2936098280805139	2.207753300629055	0.2945375957650887	0.46476573218556877	0.2906523560336559	0.05971431346599808	0.8735380762291857	0.999142500938725	218.0	4.099426686535578	164.0	0.3781388443243705
5	Feb25-FISH2-3L1-rep1-cp190-100x_Position001_0_cmle.ics	8	1	0	0.8664	NA	0.0	3.414080396008406	1.0	0.0	1.0	0.3094437279165693	2.2984485656974605	0.26048948213503736	0.44421557973952674	0.26048948213503736	0.03559206578328495	0.9064613729081228	1.0208715064865512	112.0	2.105053836713678	62.0	0.14295492895189613
6	Feb25-FISH2-3L1-rep1-cp190-100x_Position001_0_cmle.ics	9	1	0	1.083	0.46034200006484255	2.0	2.3720867244838106	1.0	2.116974096747531	1.0	0.2834790591663577	1.8919406474731058	0.9686384842198962	0.9890878456244089	0.9657534790936474	0.9330527804932326	0.3711603967299635	0.9913478591844059	186.0	3.477921091325599	127.0	0.29282703188533565
7	Feb25-FISH2-3L1-rep1-cp190-100x_Position001_0_cmle.ics	11	1	0	1.083	NA	0.0	0.28795045722116086	1.0	0.5836459621422412	1.0	0.26782808006002096	2.316108071538306	0.5925753618744515	0.6926155407762987	0.5868234348731721	0.4527950770271842	0.7757733134421159	0.9816222880804516	154.0	2.90322599379646	93.0	0.21443239342784423
8	Feb25-FISH2-3L1-rep1-cp190-100x_Position001_0_cmle.ics	12	1	0	1.5162	0.3804715270207051	1.0	0.14893374845538568	1.0	0.913592684735068	1.0	0.3328142441950685	2.429020895382811	0.626748829325749	0.7260514522106352	0.6248024936079749	0.4838044758539458	0.7118647253875374	0.9966649962705408	268.0	5.052975242420866	238.0	0.5487624692024401
9	Feb25-FISH2-3L1-rep1-cp190-100x_Position001_0_cmle.ics	13	1	0	1.083	NA	0.0	0.30769984438104253	1.0	0.9228252937649445	1.0	0.27320424965279066	2.2233510564202996	0.780711789005402	0.8496345726088338	0.7781061328249126	0.6775579917381633	0.5756146814968524	0.9709570386682527	118.0	2.239140072445864	63.0	0.1452606536124106
10	Feb25-FISH2-3L1-rep1-cp190-100x_Position001_0_cmle.ics	14	1	0	1.2995999999999999	0.06560330820465218	1.0	4.662151494765288	1.0	0.6190500264643886	1.0	0.22356500347658836	2.1776399936387283	0.5472828412494651	0.6882908490739043	0.5495262546610429	0.41787089675408035	0.7500860801951563	0.9057280990969602	196.0	3.6545876531984014	122.0	0.2812984085827634
11	Feb25-FISH2-3L1-rep1-cp190-100x_Position001_0_cmle.ics	16	1	0	1.7328	0.13475185838952078	1.0	0.109493425897668	1.0	0.0	1.0	0.18179007496862354	2.6286460673126473	0.07960576194086429	0.26209249431387416	0.07960576194086429	0.02897554965883245	0.9596085574344324	0.8957588453257217	190.0	3.777959154710834	105.0	0.24210108935401767
12	Feb25-FISH2-3L1-rep1-cp190-100x_Position001_0_cmle.ics	17	1	0	1.083	0.4136839866401993	1.0	0.43529250350038695	1.0	1.1321417835580119	1.0	0.308831124218491	1.8192120109264158	0.8237527961296364	0.8942828902876763	0.8082297248088227	0.7128387868698954	0.616552111141284	0.9985391886402959	150.0	2.767024672294163	96.0	0.22134956740938755
13	Feb25-FISH2-3L1-rep1-cp190-100x_Position001_0_cmle.ics	19	1	0	0.8664	0.34353283188302564	1.0	0.26101957432273476	1.0	0.42540144110901373	1.0	0.23263313742585723	1.2320974318703095	0.5466472604153764	0.7155229365374293	0.5460485569181222	0.3593717742268467	0.7214391182514965	0.9415683809194475	166.0	3.0543722210587325	97.0	0.22365529206990203
14	Feb25-FISH2-3L1-rep1-cp190-100x_Position001_0_cmle.ics	21	1	0	1.2995999999999999	0.30919078248110926	1.0	0.24144272258068683	2.0	0.3916201927270152	1.0	0.3167449383248968	2.1427944951826805	0.404764993473167	0.5027141084994771	0.40020431824999797	0.2591456740475283	0.8488760687464527	0.9931552283193851	216.0	4.031326025784429	168.0	0.3873617429664282
15	Feb25-FISH2-3L1-rep1-cp190-100x_Position001_0_cmle.ics	21	2	0	0.8664	3.4482676990629093	1.0	0.22439940530910332	1.0	0.46141264688247224	1.0	0.31319262146556703	2.058660065370644	0.4099175429919651	0.5027141084994771	0.404764993473167	0.2850523362818943	0.8375622004652312	0.9986547064650463	130.0	2.4136915485485564	78.0	0.17984652352012742
16	Feb25-FISH2-3L1-rep1-cp190-100x_Position001_0_cmle.ics	22	1	0	1.083	0.3438899653932179	1.0	0.26368134660693987	1.0	1.7066936201320784	1.0	0.30389344048010053	2.2600326111919613	0.9320978575280678	0.9676030788841496	0.9281168799333235	0.8828455164975242	0.405075990105358	0.9921758177525782	156.0	2.9245161568667686	101.0	0.23287819071195984
17	Feb25-FISH2-3L1-rep1-cp190-100x_Position001_0_cmle.ics	23	1	0	1.083	0.3508102850372836	1.0	0.41264895773649446	1.0	0.0	1.0	0.23175683510088638	2.20965297712865	0.2577838756450833	0.4135315486677373	0.2577838756450833	0.03356772010789068	0.885726684042718	0.9223535724876664	122.0	2.2817203985864816	61.0	0.1406492042913817
18	Feb25-FISH2-3L1-rep1-cp190-100x_Position001_0_cmle.ics	25	1	0	1.2995999999999999	0.39714850879847535	1.0	0.41774595535933506	1.0	0.9228252937649445	1.0	0.24264857034559567	1.8945436283948074	0.6912116597781162	0.7785104415923428	0.6910485098977595	0.6052362047712276	0.6785568457164084	0.9368635827207965	178.0	3.2991394436826837	110.0	0.2536297126565899
19	Feb25-FISH2-3L1-rep1-cp190-100x_Position001_0_cmle.ics	26	1	0	1.2995999999999999	0.2099794205607882	1.0	0.4771322275505314	1.0	1.5162	1.0	0.32541515398870025	2.3089613201683563	0.9361891012876676	0.9641825965750697	0.9165919952210275	0.8464423204566573	0.3773617136849251	1.0050435241110336	172.0	3.2586742033121783	121.0	0.27899268392224896
20	Feb25-FISH2-3L1-rep1-cp190-100x_Position001_0_cmle.ics	27	1	0	1.083	0.4409606576057479	1.0	0.31957476737368923	1.0	1.0622516852075932	1.0	0.29646354607517716	2.199420099919974	0.7718884628130473	0.8430478625195285	0.7709984377219145	0.6837807129669081	0.6278027170186291	0.9768523775896918	138.0	2.545662698510631	83.0	0.1913751468226997
21	Feb25-FISH2-3L1-rep1-cp190-100x_Position001_0_cmle.ics	28	1	0	1.083	0.3944619695048964	1.0	0.33484186792519605	1.0	1.2927790998539732	1.0	0.17117274021954154	2.3200862555000343	0.8115965526068777	0.8600008533151293	0.8092414028500725	0.747525386125096	0.566955967780287	0.6941994323023033	132.0	2.4583869604592845	59.0	0.13603775497035278
22	Feb25-FISH2-3L1-rep1-cp190-100x_Position001_0_cmle.ics	29	1	0	1.083	0.2790404976868517	1.0	0.33314501838309707	1.0	0.23070632344123612	1.0	0.29436002083031837	2.0497455076346625	0.37546699875467	0.5309664650418076	0.37546699875467	0.2302748621241772	0.8288228819944995	1.0041450244013395	146.0	2.7010390973131257	90.0	0.20751521944630086
23	Feb25-FISH2-3L1-rep1-cp190-100x_Position001_0_cmle.ics	30	1	0	1.2995999999999999	0.3462822252458531	1.0	0.24883976763884366	1.0	1.7328	1.0	0.308831124218491	2.8965246560308238	0.938091673638325	0.9654440579454889	0.9339086786138875	0.8870195059662719	0.3538885989115846	0.9939589614742557	150.0	2.8840509164962627	96.0	0.22134956740938755
24	Feb25-FISH2-3L1-rep1-cp190-100x_Position001_0_cmle.ics	31	1	0	1.083	0.5805980434047272	1.0	0.37868561257491834	1.0	0.32626801153583	1.0	0.3403095632047474	2.2747090923148336	0.4803809741074484	0.6254762176343105	0.4782707881829588	0.2812250484772442	0.7852861552338056	1.000217184544985	136.0	2.5711830331211623	87.0	0.20059804546475749
25	Feb25-FISH2-3L1-rep1-cp190-100x_Position001_0_cmle.ics	32	1	0	1.5162	0.3544086367201734	1.0	0.4134858807517833	1.0	0.6016084874694266	1.0	0.34629582868015724	2.3438832991637115	0.5164853152757316	0.6515619480843952	0.5154213296804597	0.37639459650392426	0.7903408196468985	1.0007788934098971	254.0	4.810323105567022	224.0	0.5164823239552377
26	Feb25-FISH2-3L1-rep1-cp190-100x_Position001_0_cmle.ics	33	1	0	0.8664	0.43620957796400645	1.0	0.4364868463022971	1.0	0.0	1.0	0.20044015628372377	1.1440195248604408	0.3155637091985501	0.5756826460344048	0.3155637091985501	0.028830218109950102	0.8630219411159383	0.8971168378425993	192.0	3.5183863316961057	112.0	0.25824116197761887
27	Feb25-FISH2-3L1-rep1-cp190-100x_Position001_0_cmle.ics	34	1	0	1.083	0.34300036984922794	1.0	0.21726589197046803	1.0	1.5762738440862263	1.0	0.3156399739171413	2.075808316288716	0.9214147961913993	0.9638930118438191	0.9198194650592191	0.8558800068659821	0.41710602987578205	0.9932152851115281	152.0	2.835125333045312	99.0	0.22826674139093092
28	Feb25-FISH2-3L1-rep1-cp190-100x_Position001_0_cmle.ics	35	1	0	1.2995999999999999	0.2580253225756818	2.0	0.3994672330074242	2.0	1.7328	1.0	0.28505580124249996	1.9607427907966908	0.9417637271214643	0.988359736573498	0.9416332256696356	0.8242075532376012	0.38890681470566524	0.9887640653478964	242.0	4.4485296387409665	189.0	0.43578196083723186
29	Feb25-FISH2-3L1-rep1-cp190-100x_Position001_0_cmle.ics	36	1	0	1.083	0.24505414385013696	1.0	0.39856176071594024	1.0	1.0987399361686254	1.0	0.30463080996331215	2.0905321853211585	0.8130501951678809	0.8846909765707129	0.8105454645178394	0.6835492216138144	0.5501023139888528	0.9836890260881043	164.0	3.0798925556692636	109.0	0.25132398799607547
30	Feb25-FISH2-3L1-rep1-cp190-100x_Position001_0_cmle.ics	37	1	0	0.8664	3.3875365650602918	1.0	0.39168496554907983	1.0	1.8951854028581037	1.0	0.30679615757712825	1.9283552606917214	0.9582981184111027	0.9807170499532939	0.9572750322494551	0.9241915395222633	0.36104853041837476	0.9982629927178693	144.0	2.6563436854023976	90.0	0.20751521944630086
31	Feb25-FISH2-3L1-rep1-cp190-100x_Position001_0_cmle.ics	38	1	0	1.7328	0.3789054002245033	1.0	0.2741374744423735	1.0	0.0	1.0	0.16302389343294	2.115577190933801	0.07934481658141922	0.2132106230107731	0.07934481658141922	0.02807128009177398	0.9451824081383388	0.9163215984720737	202.0	3.999321128494366	109.0	0.25132398799607547
32	Feb25-FISH2-3L1-rep1-cp190-100x_Position001_0_cmle.ics	39	1	0	1.083	4.865904224723089	1.0	0.14027323417237747	1.0	0.10317500441073144	1.0	0.27538055063158023	2.3388182741473376	0.31383646504352836	0.4710376834262899	0.30992611496429234	0.09536108995863261	0.8751700554709089	0.9906382104079837	158.0	2.969211568777497	98.0	0.2259610167304165
33	Feb25-FISH2-3L1-rep1-cp190-100x_Position001_0_cmle.ics	43	1	0	1.2995999999999999	3.9891455931247317	1.0	0.3259422758539816	1.0	1.6668432081858544	1.0	0.29360477011817077	2.325595392656969	0.895753494594123	0.9412946962304267	0.8948616702964346	0.833610143532012	0.4269089611059893	0.9819311777144152	178.0	3.345949941363524	121.0	0.27899268392224896
34	Feb25-FISH2-3L1-rep1-cp190-100x_Position001_0_cmle.ics	44	1	0	1.083	2.619423507619142	1.0	2.9149959582642415	2.0	0.43046674663324214	1.0	0.3182819548224721	2.356344960758356	0.46347517885471795	0.5762945934961126	0.45834444119099543	0.29634817343116987	0.8195589435518669	0.9918257044050011	138.0	2.6158784450318913	86.0	0.19829232080424306
35	Feb25-FISH2-3L1-rep1-cp190-100x_Position001_0_cmle.ics	44	2	0	1.2995999999999999	0.4032360193806784	2.0	0.1861312606474294	1.0	0.0	1.0	0.2774693236078138	1.9262494458468984	0.1970526665413846	0.35618419960055414	0.1970526665413846	0.021842782660379256	0.9206390687624871	0.9925598001362255	198.0	3.6992830651091304	138.0	0.3181900031509946
36	Feb25-FISH2-3L1-rep1-cp190-100x_Position001_0_cmle.ics	46	1	0	0.8664	4.913272372767793	1.0	4.7013811174174025	1.0	0.8318234787411565	1.0	0.3769378863942257	2.2363027559580133	0.6840674228692093	0.7733821688187917	0.679143385719358	0.578055799525349	0.6566643108495137	1.0003182872990088	118.0	2.215734823605444	74.0	0.17062362487806956
37	Feb25-FISH2-3L1-rep1-cp190-100x_Position001_0_cmle.ics	47	1	0	1.083	0.3127021336724397	1.0	NA	0.0	1.8532166921928226	1.0	0.2815510562887972	2.590256860448738	0.986652867492238	0.9968327325934121	0.98354805324578	0.9608418685985511	0.20548634804433036	1.0042189291387775	108.0	2.0624735105730605	56.0	0.12912058098880944
38	Feb25-FISH2-3L1-rep1-cp190-100x_Position001_0_cmle.ics	49	1	0	1.083	0.22086801836373757	1.0	1.4428246444404629	1.0	1.2032169749388533	1.0	0.29778726282751644	2.42271254014745	0.8236785626103967	0.880676530360297	0.8221401302919222	0.7243832025982413	0.546794104126403	0.9889982563103894	140.0	2.6371686081021997	85.0	0.19598659614372857
39	Feb25-FISH2-3L1-rep1-cp190-100x_Position001_0_cmle.ics	50	1	0	1.2995999999999999	0.302859271084443	1.0	0.30354382206926195	1.0	1.6162859307598463	1.0	0.2608594825761498	2.898730648743334	0.7903845700407913	0.8382562475368587	0.7895492072474459	0.7109240527221712	0.5641780892731917	0.9980733168340379	152.0	2.928746328406991	90.0	0.20751521944630086
40	Feb25-FISH2-3L1-rep1-cp190-100x_Position001_0_cmle.ics	50	2	0	1.2995999999999999	4.724973202774141	1.0	4.863783948669695	1.0	0.42540144110901373	1.0	0.34717871314514703	2.231960379667617	0.4026179192055969	0.5512047076735483	0.40135140142213777	0.26259865196697624	0.836999945503794	0.9932215911862405	240.0	4.4974552221919195	206.0	0.47497928006597756
41	Feb25-FISH2-3L1-rep1-cp190-100x_Position001_0_cmle.ics	54	1	0	1.083	3.140153784525264	1.0	1.6816680084881868	1.0	0.10317500441073144	1.0	0.32221463113741466	2.223683140385187	0.27515938747542157	0.47351061022633445	0.2683753117525387	0.06890050306006928	0.8953949206061582	0.993809676600565	156.0	2.924516156866769	104.0	0.2397953646935032
42	Feb25-FISH2-3L1-rep1-cp190-100x_Position001_0_cmle.ics	55	1	0	1.5162	2.2477690661727743	1.0	4.770965169721633	1.0	0.20635000882146287	1.0	0.28166648430998564	3.1491167019133144	0.3624139968362271	0.5182774590710706	0.3561626865387181	0.19643027311364805	0.8425887416503144	1.0012901590318284	160.0	3.130933224890325	101.0	0.23287819071195984
43	Feb25-FISH2-3L1-rep1-cp190-100x_Position001_0_cmle.ics	56	1	0	1.2995999999999999	0.3804673710417998	1.0	0.25575714525230125	1.0	1.5386823371520422	1.0	0.3043034387968141	2.2263294782807272	0.8849072299178994	0.9351332778762342	0.8768056710911787	0.8049839053853666	0.4419208188649107	1.0000355647858599	192.0	3.658817824738624	138.0	0.3181900031509946
44	Feb25-FISH2-3L1-rep1-cp190-100x_Position001_0_cmle.ics	57	1	0	1.083	0.5440505907613589	1.0	0.1580177577699927	1.0	0.5556144027286182	1.0	0.32541515398870025	2.2031702177329557	0.5742603477533754	0.6932974266906045	0.5727109515260324	0.39489109138158596	0.7479074976473351	0.9930455625201006	172.0	3.235268954471758	121.0	0.27899268392224896
45	Feb25-FISH2-3L1-rep1-cp190-100x_Position001_0_cmle.ics	58	1	0	0.8664	4.790207952899796	1.0	3.0273256389328775	1.0	1.6529301710735198	1.0	0.36184344712548455	2.2500306901287153	0.9299599656619305	0.9745793987628667	0.927496931235609	0.8508379933088902	0.465696899967029	0.9960361018491244	126.0	2.347705973567519	80.0	0.18445797284115634
46	Feb25-FISH2-3L1-rep1-cp190-100x_Position001_0_cmle.ics	59	1	0	1.083	1.7477219157224242	1.0	2.0682200257436443	1.0	2.0270672096824067	1.0	0.3143110889088177	2.371944473710875	0.8883524386262581	0.9201876962833193	0.8877960630681583	0.845447146621053	0.5314161195291613	1.0074783182837115	146.0	2.7244443461535455	93.0	0.21443239342784423
47	Feb25-FISH2-3L1-rep1-cp190-100x_Position001_0_cmle.ics	59	2	0	1.083	0.4840589528104644	1.0	0.28664693348884684	1.0	0.9077480443748005	1.0	0.33010188091350373	1.775733639586317	0.6134431370385187	0.707548774824236	0.6124453395500256	0.5083088482106318	0.7348029772640835	0.9883861785942465	174.0	3.1863433710208073	124.0	0.28590985790379225
48	Feb25-FISH2-3L1-rep1-cp190-100x_Position001_0_cmle.ics	60	1	0	1.083	0.40073956939351846	1.0	0.15874588315348928	1.0	1.7328	1.0	0.3152986162946812	2.6069404679663393	0.9378720276078943	0.9674249308271138	0.9345333510307016	0.897185097454642	0.3720958006571663	1.0063272506460341	150.0	2.8606456676558425	97.0	0.22365529206990203
49	Feb25-FISH2-3L1-rep1-cp190-100x_Position001_0_cmle.ics	61	1	0	1.2995999999999999	0.3724658256944595	1.0	0.3580986730721254	1.0	0.9479040472602467	1.0	0.2746686717308086	2.2567380293600743	0.6979487137859097	0.8028549163494086	0.693954915537661	0.5901567484637676	0.6511867635960475	0.9888173282758486	184.0	3.43322567941487	123.0	0.2836041332432778
50	Feb25-FISH2-3L1-rep1-cp190-100x_Position001_0_cmle.ics	62	1	0	1.083	NA	0.0	NA	0.0	0.2918229810711206	1.0	0.3226269315083056	2.2463622653954234	0.4223001647610964	0.5374956313345649	0.41654600828798244	0.2566341305107594	0.816965613981662	1.013282461881286	132.0	2.505197458140125	81.0	0.18676369750167077
51	Feb25-FISH2-3L1-rep1-cp190-100x_Position001_0_cmle.ics	64	1	0	1.083	NA	0.0	1.5672577312239113	1.0	0.9733510449106972	1.0	0.2561332862076176	2.635149008779446	0.7952876795622102	0.8562438245800714	0.7952876795622102	0.7090218134833168	0.5532676188619075	0.989427334769533	118.0	2.262545321286284	61.0	0.1406492042913817
52	Feb25-FISH2-3L1-rep1-cp190-100x_Position001_0_cmle.ics	65	1	0	1.083	2.6348828912420377	1.0	2.5911504114073667	1.0	1.083	1.0	0.27258798385801636	2.20597580375079	0.8136200028794932	0.8766185151413352	0.7914767001007823	0.7167106589240294	0.6269196408516916	0.9795472415449763	166.0	3.077777469899152	105.0	0.24210108935401767
53	Feb25-FISH2-3L1-rep1-cp190-100x_Position001_0_cmle.ics	66	1	0	1.083	0.36674819684317117	1.0	0.2984968309175975	1.0	1.9722550530270564	1.0	0.30243065278557746	2.415424045929907	0.9680567692485865	0.9871816468556869	0.9651403965003527	0.937434855392131	0.3771197580425403	0.9957313636825569	150.0	2.813835169975003	95.0	0.21904384274887315
54	Feb25-FISH2-3L1-rep1-cp190-100x_Position001_0_cmle.ics	67	1	0	1.083	NA	0.0	NA	0.0	1.2995999999999999	1.0	0.27634221897242356	1.7137794783674951	0.9475359135832904	0.9788776585016024	0.9425718831940118	0.8274915398579145	0.35204000249574857	0.9798632176270708	148.0	2.6989240115430144	89.0	0.2052094947857864
55	Feb25-FISH2-3L1-rep1-cp190-100x_Position001_0_cmle.ics	68	1	0	1.083	0.4088035790236329	1.0	0.23991433923991984	1.0	1.679567386804093	1.0	0.28221609563188294	2.116917179266319	0.9131285786624079	0.948199470260585	0.9124079772523663	0.8655494098858724	0.42643534372992586	0.9919687629921009	162.0	3.035197143758535	103.0	0.23748964003298878
56	Feb25-FISH2-3L1-rep1-cp190-100x_Position001_0_cmle.ics	69	1	0	1.083	0.12844075334169958	1.0	0.36524148349009455	1.0	0.42540144110901373	1.0	0.30443970331245684	1.9537433121024108	0.48999407830569874	0.6393470461195485	0.4859969346523617	0.3300560819283823	0.8120155048714901	0.9989973783763628	170.0	3.16716829372061	115.0	0.2651583359591622
57	Feb25-FISH2-3L1-rep1-cp190-100x_Position001_0_cmle.ics	70	1	0	1.5162	0.2567322737419353	1.0	0.1887741099201664	1.0	0.913592684735068	1.0	0.2845186226258479	2.118203687265229	0.6595520584864162	0.7593807945407958	0.6599060924825306	0.5161948426097616	0.6859724620490889	0.9911751695964404	272.0	5.095555568561482	225.0	0.5187880486157521
58	Feb25-FISH2-3L1-rep1-cp190-100x_Position001_0_cmle.ics	71	1	0	1.2995999999999999	0.38198318243935414	1.0	0.5607105721511666	1.0	2.166	1.0	0.2991993003418851	2.501989905969994	0.9925630928942187	0.9978432074458564	0.986790764274208	0.9612806515124396	0.21290507777336237	0.9985682984266833	168.0	3.1926886283311404	112.0	0.25824116197761887
59	Feb25-FISH2-3L1-rep1-cp190-100x_Position001_0_cmle.ics	74	1	0	0.8664	0.40851972895748917	1.0	0.19532756719046165	1.0	0.9512265400461283	1.0	0.29380436295759543	1.7489928018837104	0.8074434854698072	0.8818339279634043	0.8077691749692816	0.6871012154139957	0.5535897919834666	0.9963213061523756	120.0	2.237024986675753	67.0	0.15448355225446841
60	Feb25-FISH2-3L1-rep1-cp190-100x_Position001_0_cmle.ics	75	1	0	0.8664	2.0200426509509093	1.0	0.3583382986645504	1.0	1.9943197503196384	1.0	0.261512653717724	2.6393849266680625	0.9466789748999956	0.9688469822849356	0.945808606971735	0.9176007736603807	0.3784105199823825	0.9678957979593842	104.0	1.9730826867516027	51.0	0.11759195768623716
61	Feb25-FISH2-3L1-rep1-cp190-100x_Position001_0_cmle.ics	77	1	0	1.2995999999999999	0.41361386594661387	1.0	0.17807430230218643	1.0	0.0	1.0	0.26566364822117994	2.1975541694845275	0.16761619442738007	0.3527993537039998	0.16761619442738007	0.028195504540061096	0.9436711131754414	0.974982613514048	182.0	3.3885302675041418	119.0	0.27438123460122005
62	Feb25-FISH2-3L1-rep1-cp190-100x_Position001_0_cmle.ics	81	1	0	0.8664	0.27852981323574943	1.0	0.17882840882010279	1.0	2.179917796280004	1.0	0.29416616971153386	2.5412734234380174	0.956967787114846	0.9758683473389356	0.9556652661064425	0.9306547619047619	0.3586964612995343	1.0112705492040786	100.0	1.8602866140897247	51.0	0.11759195768623716
63	Feb25-FISH2-3L1-rep1-cp190-100x_Position001_0_cmle.ics	82	1	0	1.083	0.27140105766468775	1.0	0.2862559235366163	1.0	0.72222503087512	1.0	0.2625618704319815	2.3114198820791474	0.6141931874056867	0.6975787992336255	0.6112260296037573	0.4988385696603876	0.73059478911012	0.9651248990853394	146.0	2.794660092674805	85.0	0.19598659614372857
64	Feb25-FISH2-3L1-rep1-cp190-100x_Position001_0_cmle.ics	83	1	0	1.9493999999999998	3.4484592865785815	1.0	3.1791679994068667	1.0	0.0	1.0	0.14988294625434082	3.18143973096891	0.14851740931750118	0.24633777616181718	0.0861041210184379	0.029862313779147092	0.9380985125003769	0.8128992377742454	176.0	3.3480650271336345	85.0	0.19598659614372857
65	Feb25-FISH2-3L1-rep1-cp190-100x_Position001_0_cmle.ics	84	1	0	0.8664	0.3781500647570328	1.0	0.32396450315535275	1.0	1.3625635475001732	1.0	0.3410643453406218	2.1714750601131425	0.8961486217636486	0.9395812466555987	0.8945158678978637	0.8320390214453302	0.40099257968256524	1.0012664805021871	122.0	2.258315149746062	74.0	0.17062362487806956
66	Feb25-FISH2-3L1-rep1-cp190-100x_Position001_0_cmle.ics	86	1	0	0.8664	0.21355426325540114	1.0	0.3924756625357956	1.0	0.5963412819178956	1.0	0.2761165418194154	1.4947031273596907	0.580940892641737	0.6834589867310013	0.5792822677925211	0.461389223964616	0.7334513661609692	0.9672257941817274	160.0	2.8734754876457074	100.0	0.23057246605144538
67	Feb25-FISH2-3L1-rep1-cp190-100x_Position001_0_cmle.ics	87	1	0	1.083	0.24962221747841087	1.0	0.13530556796168375	1.0	0.0	1.0	0.27320424965279066	2.9078470069013376	0.17009584664536742	0.35935303514377	0.10619808306709265	0.037627795527156546	0.9464156915437788	0.9706121334777796	118.0	2.2859505701267038	63.0	0.1452606536124106
68	Feb25-FISH2-3L1-rep1-cp190-100x_Position001_0_cmle.ics	88	1	0	1.083	0.3662347221215043	1.0	0.265694115131652	1.0	0.3720027687491155	1.0	0.29896878435587376	1.977337662383318	0.46056293052324254	0.5745860134117969	0.45774599698918844	0.31939122302814654	0.7997410680552417	1.003222581813098	142.0	2.6350535223320883	87.0	0.20059804546475749
69	Feb25-FISH2-3L1-rep1-cp190-100x_Position001_0_cmle.ics	90	1	0	1.2995999999999999	2.3566192662354117	1.0	0.5363186309356127	1.0	0.20635000882146287	1.0	0.2921354378512409	2.5481829299790935	0.3818216543862647	0.5010001909912446	0.3633457645178476	0.18528161156401726	0.8186790564074061	0.9888839812118786	142.0	2.728674517693768	86.0	0.19829232080424306
70	Feb25-FISH2-3L1-rep1-cp190-100x_Position001_0_cmle.ics	92	1	0	1.2995999999999999	1.1728140692131295	1.0	0.8456279653485977	1.0	1.9493999999999998	1.0	0.2356933583877917	2.1184293266353453	0.8981533614127787	0.9718957415247356	0.8981533614127787	0.8025054949814308	0.34463693048507477	0.8924553243123717	222.0	4.142007012676196	151.0	0.3481644237376825
71	Feb25-FISH2-3L1-rep1-cp190-100x_Position001_0_cmle.ics	92	2	0	1.2995999999999999	0.45848067520061925	1.0	0.2678468110691263	2.0	1.7328	1.0	0.3023345897006943	1.9457948164576906	0.8597669911322369	0.9558912697467437	0.8597669911322369	0.7536773065387572	0.4147914708676693	0.9651055564297182	228.0	4.205877501887124	178.0	0.4104189895715728
72	Feb25-FISH2-3L1-rep1-cp190-100x_Position001_0_cmle.ics	93	1	0	1.083	0.2846934965467457	1.0	0.08173128207735555	1.0	0.3095250132321943	1.0	0.2979055391433198	2.403117305402471	0.4479477741509827	0.5730655898723126	0.4384431458533827	0.2632276050916234	0.8011434113469263	0.9919006601486356	156.0	2.9479214057071887	100.0	0.23057246605144538
73	Feb25-FISH2-3L1-rep1-cp190-100x_Position001_0_cmle.ics	94	1	0	0.8664	1.0236101916765654	1.0	NA	0.0	0.0	1.0	0.23092087712273712	2.196700473236081	0.1716967925227488	0.36858195742578337	0.1716967925227488	0.030072672623214065	0.9267267849624506	0.92040562590105	114.0	2.1263439997839866	55.0	0.12681485632829495
74	Feb25-FISH2-3L1-rep1-cp190-100x_Position001_0_cmle.ics	96	1	0	1.083	0.10475234943584259	1.0	0.3214341656264795	1.0	1.693476355552663	1.0	0.33410101560149263	2.303630689355033	0.9131793083405987	0.9545144943330427	0.9120441005521651	0.8621857744841616	0.4424678637315511	0.9994653021582061	160.0	2.990501731847806	110.0	0.2536297126565899
75	Feb25-FISH2-3L1-rep1-cp190-100x_Position001_0_cmle.ics	100	1	0	1.083	4.140091371978653	1.0	4.284648055544854	1.0	0.0	1.0	0.311493973740028	2.6229622490359374	0.16347751383857295	0.25522137664421696	0.16347751383857295	0.02656681822234109	0.9365241425591544	0.9911963902248516	128.0	2.4392118831590874	76.0	0.1752350741990985
76	Feb25-FISH2-3L1-rep1-cp190-100x_Position001_0_cmle.ics	104	1	0	1.083	0.10780696722673785	1.0	0.21007809490663065	1.0	0.20635000882146287	1.0	0.34817773252180795	2.133642171570532	0.4019781197595227	0.5617905748411458	0.4019781197595227	0.2183917224700259	0.8315134925778969	0.998297724559891	136.0	2.5477777842807425	88.0	0.20290377012527194
77	Feb25-FISH2-3L1-rep1-cp190-100x_Position001_0_cmle.ics	106	1	0	1.2995999999999999	0.34096327636009816	1.0	0.18828381482911188	2.0	1.0987399361686254	1.0	0.30452714796360547	2.1525116253542125	0.7391021434519116	0.8119723397098316	0.720116023226703	0.6184054526505021	0.6139689996289093	0.9889449285210298	230.0	4.320788660319113	181.0	0.41733616355311615
78	Feb25-FISH2-3L1-rep1-cp190-100x_Position001_0_cmle.ics	107	1	0	1.2995999999999999	0.5808348551058934	1.0	1.0235168968167994	1.0	1.6668432081858544	1.0	0.22028763200373483	1.9368997048441796	0.9615192022990507	0.9840960550378821	0.9556082905164156	0.8826145171122529	0.3608640490981592	0.8468662073557233	162.0	3.011791894918115	91.0	0.20982094410681532
79	Feb25-FISH2-3L1-rep1-cp190-100x_Position001_0_cmle.ics	108	1	0	1.083	1.9552306549162914	1.0	0.11832427272135983	1.0	0.9733510449106972	1.0	0.2524494096634655	2.510725167138136	0.8175593752228799	0.8883638827473076	0.8131909278938735	0.7126364025390486	0.5465111576858361	0.9627656707889807	112.0	2.128459085554098	56.0	0.12912058098880944
80	Feb25-FISH2-3L1-rep1-cp190-100x_Position001_0_cmle.ics	109	1	0	1.5162	0.245644031993171	1.0	0.251642494698615	1.0	0.3095250132321943	1.0	0.2564664373069445	2.646521853078322	0.4362189158256165	0.5675918218707731	0.4362189158256165	0.2524147678007838	0.8351104487862543	0.9522739680747349	180.0	3.4140506021146724	115.0	0.2651583359591622
81	Feb25-FISH2-3L1-rep1-cp190-100x_Position001_0_cmle.ics	110	1	0	1.2995999999999999	3.155091316614172	1.0	0.3360186937917541	1.0	1.1321417835580119	1.0	0.33703604508111007	2.8848064007375487	0.7704773734997244	0.8547313694359211	0.7686264509176463	0.67545923445842	0.5691800531870483	0.9958933884119422	170.0	3.260789289082289	121.0	0.27899268392224896
82	Feb25-FISH2-3L1-rep1-cp190-100x_Position001_0_cmle.ics	111	1	0	1.083	0.24440992193533564	1.0	0.20100739990875877	1.0	0.0	1.0	0.21733222042974418	2.3898108244438303	0.08289492871484817	0.2484043567510572	0.08289492871484817	0.030039596630360408	0.9519682083222417	0.9132981141611375	126.0	2.4413269689291983	62.0	0.14295492895189613
83	Feb25-FISH2-3L1-rep1-cp190-100x_Position001_0_cmle.ics	112	1	0	1.5162	5.816731098121519	2.0	5.746581520093007	2.0	0.5097226605744432	1.0	0.30725627270950023	2.2524650753414805	0.4764018973427085	0.5773509578156434	0.4680436279869723	0.2982244514399337	0.7970051173520322	0.989462946102308	258.0	4.8060929340268	216.0	0.49803652667112214
84	Feb25-FISH2-3L1-rep1-cp190-100x_Position001_0_cmle.ics	113	1	0	1.2995999999999999	0.21429664681864355	1.0	0.30324683442442685	1.0	0.6016084874694266	1.0	0.25214724833090585	2.1387173712959613	0.6219255557016967	0.7266923144372835	0.6130584418431321	0.47700469113069405	0.7193058926199252	0.9685598623229582	156.0	2.9245161568667686	92.0	0.21212666876732977
85	Feb25-FISH2-3L1-rep1-cp190-100x_Position001_0_cmle.ics	114	1	0	0.8664	0.3959165823819153	1.0	0.3966087373131962	1.0	1.5162	1.0	0.34185133357170444	2.189444509119846	0.9403737563861253	0.9888018732634221	0.9403625526575244	0.8758962982880703	0.3171374035723267	0.9966562587166748	106.0	1.994372849821912	60.0	0.13834347963086724
86	Feb25-FISH2-3L1-rep1-cp190-100x_Position001_0_cmle.ics	115	1	0	1.2995999999999999	0.42207566833989874	1.0	0.4089731032957423	1.0	0.8058225447605828	1.0	0.268000903909552	2.0625579601229185	0.6780559398721161	0.7658826608832218	0.6780559398721161	0.5584078076506002	0.6615996753281038	0.9849923914895261	168.0	3.122472881809881	106.0	0.24440681401453213
87	Feb25-FISH2-3L1-rep1-cp190-100x_Position001_0_cmle.ics	117	1	0	1.2995999999999999	2.2114580730351108	1.0	0.18500818674176508	1.0	0.43046674663324214	1.0	0.2853860083053709	2.810612076955857	0.5129372628514995	0.6638754613025625	0.5129372628514995	0.33931597276365716	0.7552748663496754	0.9937696963646788	154.0	2.92663124263688	96.0	0.22134956740938755
88	Feb25-FISH2-3L1-rep1-cp190-100x_Position001_0_cmle.ics	119	1	0	1.2995999999999999	0.44594833570875203	1.0	0.3037267793094763	1.0	0.8344252714560013	1.0	0.2631477098364001	2.835859699188295	0.757626807155109	0.8500061259495222	0.7570601568243077	0.6407896348934085	0.6188342017904004	0.9827161376170502	122.0	2.351936145107741	65.0	0.14987210293343953
89	Feb25-FISH2-3L1-rep1-cp190-100x_Position001_0_cmle.ics	123	1	0	1.5162	0.32831603434184425	1.0	0.2951332903701748	1.0	2.163026594027913	1.0	0.31333889477336485	2.669657905440327	0.9642639853981876	0.9847977841109226	0.9582492768473748	0.9035938817552062	0.42057597775942956	1.0031494032803057	232.0	4.435699818751102	186.0	0.42886478685568846
90	Feb25-FISH2-3L1-rep1-cp190-100x_Position001_0_cmle.ics	124	1	0	1.083	5.868052170866041	1.0	NA	0.0	0.0	1.0	0.11355930077548747	1.9379071829394525	0.15582004555808657	0.4288154897494305	0.15582004555808657	0.029982915717539863	0.9541599240773201	0.6319768120803859	168.0	3.075662384129041	69.0	0.1590950015754973
91	Feb25-FISH2-3L1-rep1-cp190-100x_Position001_0_cmle.ics	125	1	0	0.8664	2.3863477827758484	1.0	2.510048397968509	1.0	0.10317500441073144	1.0	0.35503771173302995	2.1906071069116124	0.26968959721683533	0.4609146362963224	0.26968959721683533	0.10251166507998072	0.8955942358296778	1.008371302812519	116.0	2.1710394116947156	70.0	0.1614007262360118
92	Feb25-FISH2-3L1-rep1-cp190-100x_Position001_0_cmle.ics	126	1	0	1.083	5.330923085361767	1.0	0.07401903238524021	1.0	1.1763760451361116	1.0	0.2773240333779298	1.8338554759931969	0.81957423226127	0.8782128456496398	0.8163733302757553	0.7203653805729137	0.5028315846519932	0.989558158969496	164.0	3.0330820579884237	104.0	0.2397953646935032
93	Feb25-FISH2-3L1-rep1-cp190-100x_Position001_0_cmle.ics	128	1	0	1.2995999999999999	0.3982980760364767	1.0	0.19221286700084167	1.0	0.6190500264643886	1.0	0.2782095535066763	2.1120068926539863	0.5816824220066332	0.6728934253232357	0.571927708706525	0.4574916198144831	0.7559514708773006	0.9695760171718721	168.0	3.1692833794907207	108.0	0.24901826333556107
94	Feb25-FISH2-3L1-rep1-cp190-100x_Position001_0_cmle.ics	129	1	0	1.7328	0.29162166295287173	1.0	0.49262179290542496	2.0	1.9493999999999998	1.0	0.3085728174108098	2.626948001941064	0.9747421646918446	0.9989461638898534	0.9712554586754429	0.867140852164643	0.21689454004020986	0.995706219243434	248.0	4.723047367515674	204.0	0.47036783074494865
95	Feb25-FISH2-3L1-rep1-cp190-100x_Position001_0_cmle.ics	130	1	0	1.5162	0.2863520419918867	1.0	0.32848305728634275	1.0	0.42540144110901373	1.0	0.2799712330982688	2.3807117181355806	0.47813416613667215	0.608909128878848	0.4768384481760278	0.29194946225331525	0.8153314195032934	0.9862647074774963	262.0	4.918889006688677	211.0	0.48650790336854977
96	Feb25-FISH2-3L1-rep1-cp190-100x_Position001_0_cmle.ics	131	1	0	1.083	4.843813077918915	1.0	0.5141648818258076	1.0	0.2918229810711206	1.0	0.265435257696904	2.042075864837794	0.4061634681737581	0.5840095736410409	0.4019444274595784	0.23798272202374193	0.8283524706616329	0.9738474330784601	150.0	2.767024672294163	89.0	0.2052094947857864
97	Feb25-FISH2-3L1-rep1-cp190-100x_Position001_0_cmle.ics	132	1	0	1.2995999999999999	0.6200646954281285	1.0	0.41463306764839264	1.0	1.1600066841569678	1.0	0.31913925983541025	2.385729441136748	0.771474119801913	0.8463435316464283	0.7671799742215589	0.6609660131605726	0.5706366363928687	1.002049447598406	198.0	3.7460935627899703	148.0	0.3412472497561391
98	Feb25-FISH2-3L1-rep1-cp190-100x_Position001_0_cmle.ics	133	1	0	1.083	0.540496945558847	1.0	0.6439638343312435	1.0	0.5260913608053412	1.0	0.2760730602062183	2.8300168646062103	0.5789465428535575	0.6790767348475342	0.5789465428535575	0.475098820429163	0.7210883765521736	0.9793043739571508	110.0	2.1071689224837895	57.0	0.13142630564932387
99	Feb25-FISH2-3L1-rep1-cp190-100x_Position001_0_cmle.ics	134	1	0	1.083	NA	0.0	3.0137868952353797	1.0	0.4773698211006071	1.0	0.21733222042974418	2.6353137384488265	0.5434307436445711	0.7058030411023997	0.5376811594202898	0.39579472558802564	0.7644526659342037	0.8654296395943196	126.0	2.4179217200887786	62.0	0.14295492895189613
100	Feb25-FISH2-3L1-rep1-cp190-100x_Position001_0_cmle.ics	135	1	0	0.8664	NA	0.0	0.6091370578216473	1.0	0.4377344716066809	1.0	0.28725007890400167	2.3113853586682778	0.5139391002944356	0.6385058328053371	0.5196787298274385	0.41364466475345685	0.7867381721121588	0.976004917993984	106.0	1.994372849821912	55.0	0.12681485632829495
101	Feb25-FISH2-3L1-rep1-cp190-100x_Position001_0_cmle.ics	136	1	0	1.2995999999999999	0.2532480389213775	1.0	1.4893602260100356	1.0	1.0440946079954327	1.0	0.2836736067019555	2.2793053393602767	0.7548080036262385	0.8316186945541669	0.7487291976947484	0.6484936540827559	0.5161740891348263	0.9974136705245394	184.0	3.45663092825529	125.0	0.28821558256430674
102	Feb25-FISH2-3L1-rep1-cp190-100x_Position001_0_cmle.ics	137	1	0	1.083	0.3790679607956627	1.0	4.260845242133902	1.0	0.0	1.0	0.261512653717724	2.789432484294732	0.10735027907678382	0.2970470659224619	0.10735027907678382	0.03884447126263388	0.9516412682393105	0.9359572048344473	104.0	1.973082686751603	51.0	0.11759195768623716
103	Feb25-FISH2-3L1-rep1-cp190-100x_Position001_0_cmle.ics	138	1	0	1.083	0.5417569378773225	1.0	0.3467895930382605	1.0	0.0	1.0	0.271362653552723	2.203924394719118	0.19873424079562008	0.3991913205083128	0.19873424079562008	0.030051735396052038	0.9295609748296573	0.9948174615560994	162.0	3.011791894918115	101.0	0.23287819071195984
104	Feb25-FISH2-3L1-rep1-cp190-100x_Position001_0_cmle.ics	139	1	0	1.5162	0.38013688058383277	1.0	0.3199996148407687	1.0	2.128671302143574	1.0	0.300209990127213	2.346683231475326	0.9365745663090356	0.9696565913201972	0.9292286307378614	0.8780924501640869	0.4203825874415324	0.9873835321569823	264.0	4.963584418599407	221.0	0.5095651499736944
105	Feb25-FISH2-3L1-rep1-cp190-100x_Position001_0_cmle.ics	140	1	0	1.5162	0.49967135573896154	1.0	0.3648409398225024	1.0	0.5556144027286182	1.0	0.2987910383485278	2.209443104162029	0.486550194681535	0.6368815373978579	0.486550194681535	0.32230205355662744	0.7811428471445255	0.9955884175589862	284.0	5.340322791185437	246.0	0.5672082664865556
106	Feb25-FISH2-3L1-rep1-cp190-100x_Position001_0_cmle.ics	141	1	0	1.083	0.6458928438491028	1.0	0.1784101678480402	1.0	0.9378659497950863	1.0	0.2986476516318797	2.185280606906076	0.754235261481361	0.8382995819741914	0.7515664010560652	0.6146605573039727	0.621209536296077	0.9927921432912149	160.0	3.013906980688226	104.0	0.2397953646935032
107	Feb25-FISH2-3L1-rep1-cp190-100x_Position002_1_cmle.ics	1	1	0	1.083	NA	0.0	NA	0.0	0.6275890508929507	1.0	0.25676833499385804	2.545862560579663	0.6911707957088832	0.7718511229451261	0.6832021301227136	0.5684186154202362	0.6789809025248426	0.9438451065947772	106.0	2.0177780986623315	52.0	0.1198976823467516
108	Feb25-FISH2-3L1-rep1-cp190-100x_Position002_1_cmle.ics	2	1	0	1.2995999999999999	0.3749760928508095	1.0	0.3030333124989668	1.0	0.5097226605744432	1.0	0.29314829369177076	2.0796898064132927	0.49749520173499717	0.6326295877995884	0.49749520173499717	0.35004815587259136	0.7591412630192158	0.9948561224010753	200.0	3.7439784770198594	144.0	0.33202435111408135
109	Feb25-FISH2-3L1-rep1-cp190-100x_Position002_1_cmle.ics	3	1	0	0.6497999999999999	6.396437230299056	1.0	6.1953784862824595	1.0	0.10317500441073144	1.0	0.1688216786908661	1.1795304665280835	0.30556106095502356	0.46815221328449097	0.30556106095502356	0.06707171219442186	0.8774727947520559	0.7575865685096205	140.0	2.49673711505968	64.0	0.14756637827292504
110	Feb25-FISH2-3L1-rep1-cp190-100x_Position002_1_cmle.ics	4	1	0	1.2995999999999999	0.325255370416315	1.0	0.5588477124047492	1.0	0.10317500441073144	1.0	0.29360477011817077	2.3803338627319053	0.2966691279022069	0.4407990811387316	0.29635737140044305	0.09890064812535893	0.8763479106606061	1.0101485289423446	178.0	3.3693551902039443	121.0	0.27899268392224896
111	Feb25-FISH2-3L1-rep1-cp190-100x_Position002_1_cmle.ics	5	1	0	1.083	0.426851568820443	1.0	0.24098450805874727	1.0	1.8282657361659704	1.0	0.2643994242775595	2.1992033862416114	0.9720479557658568	0.9876322505183689	0.9681535435164017	0.9360811313732788	0.29463482439688066	0.9931365936484137	134.0	2.5030823723700135	75.0	0.17292934953858405
112	Feb25-FISH2-3L1-rep1-cp190-100x_Position002_1_cmle.ics	7	1	0	1.083	0.3484388302337577	1.0	0.07181605787139157	1.0	1.8544660101876584	1.0	0.32852192367398825	2.3770754333697712	0.9598627455718531	0.9891340244383765	0.9551506657323056	0.895315306607383	0.4675007178405289	0.9987539617930152	152.0	2.8819358307261513	101.0	0.23287819071195984
113	Feb25-FISH2-3L1-rep1-cp190-100x_Position002_1_cmle.ics	8	1	0	1.083	4.267693256797807	1.0	3.7077472190049017	1.0	1.401081809291592	1.0	0.2513577986521761	3.014239189303377	0.857851222414765	0.9021963797315072	0.8578407833476	0.8036776833622148	0.505782229302136	1.01482071405961	104.0	1.996487935592023	50.0	0.11528623302572269
114	Feb25-FISH2-3L1-rep1-cp190-100x_Position002_1_cmle.ics	9	1	0	1.7328	4.6380544011026865	1.0	4.570091309116571	1.0	0.2918229810711206	1.0	0.32561845731919514	2.9157594403720895	0.3360633852643945	0.4580846916843553	0.3360633852643945	0.16890611024336843	0.8743076149785228	0.9981194678739533	242.0	4.6825821271451655	202.0	0.4657563814239197
115	Feb25-FISH2-3L1-rep1-cp190-100x_Position002_1_cmle.ics	9	2	0	0.8664	1.955176829604611	1.0	1.1644569136658784	1.0	0.687545504971255	1.0	0.32972984119309784	1.9402740280842397	0.4576241205761811	0.5316609262151735	0.4576241205761811	0.3728406557464589	0.8042706245958502	0.9805431285961049	112.0	2.081648587873258	64.0	0.14756637827292504
116	Feb25-FISH2-3L1-rep1-cp190-100x_Position002_1_cmle.ics	10	1	0	1.5162	0.40036575327048696	1.0	0.30739567371229315	1.0	0.8595614345612763	1.0	0.2748995527865362	1.903672134350175	0.6303998764232666	0.7390132560436746	0.6303998764232666	0.47973178970817193	0.6913445333620246	0.9800210514167235	292.0	5.425483443466671	246.0	0.5672082664865556
117	Feb25-FISH2-3L1-rep1-cp190-100x_Position002_1_cmle.ics	11	1	0	1.2995999999999999	0.15550209155656064	1.0	0.3385784680470707	1.0	0.32626801153583	1.0	0.3327955032608299	2.672339436118608	0.43479734413753796	0.5666391939981206	0.42898957065610893	0.2569862739358834	0.8186601921447756	0.9974820159028935	180.0	3.4374558509550925	131.0	0.3020499305273935
118	Feb25-FISH2-3L1-rep1-cp190-100x_Position002_1_cmle.ics	12	1	0	1.2995999999999999	0.2700460632522589	1.0	0.2934353420316118	1.0	2.1236541071502035	1.0	0.298179806429609	2.39027733693866	0.9783632296049816	0.9939305588085643	0.9715628710112505	0.9344274211134174	0.4140369792393052	0.9868830884445906	180.0	3.414050602114673	124.0	0.28590985790379225
119	Feb25-FISH2-3L1-rep1-cp190-100x_Position002_1_cmle.ics	13	1	0	1.2995999999999999	NA	0.0	3.1492059784102673	1.0	1.6456566907434287	1.0	0.2888820830887166	2.5800375744860444	0.9035536089027438	0.941823913062408	0.9015595475483494	0.8361821997370277	0.5074163556432679	0.9996727619319415	174.0	3.326774864063326	116.0	0.2674640606196767
120	Feb25-FISH2-3L1-rep1-cp190-100x_Position002_1_cmle.ics	14	1	0	1.2995999999999999	0.2744841830474892	1.0	0.23523876052066497	1.0	0.0	1.0	0.2305509122677423	2.316277798266199	0.15570277675540833	0.2977671451355662	0.11035864720075246	0.027918864760970025	0.934472670916275	0.9501624898755442	194.0	3.7503237343301925	122.0	0.2812984085827634
121	Feb25-FISH2-3L1-rep1-cp190-100x_Position002_1_cmle.ics	15	1	0	1.5162	4.25034813176865	1.0	0.38101332996117304	2.0	1.6776879206634818	1.0	0.2686375439134397	2.1098697815313567	0.8518921140977915	0.9154178180738576	0.8515358439719551	0.7814945075022267	0.45825709753308674	0.988791585696061	230.0	4.297383411478691	170.0	0.39197319228745714
122	Feb25-FISH2-3L1-rep1-cp190-100x_Position002_1_cmle.ics	16	1	0	1.083	0.42620455404884977	1.0	0.1643353301476856	1.0	1.2737298093406069	1.0	0.3091484836859036	1.7631743124382129	0.8345403022670025	0.907584018295108	0.8343580140527641	0.7422444650669495	0.5143286592527849	0.9992252106607681	174.0	3.209748619861227	120.0	0.2766869592617345
123	Feb25-FISH2-3L1-rep1-cp190-100x_Position002_1_cmle.ics	17	1	0	1.083	1.8727804228836802	1.0	0.2645887161028143	1.0	0.5097226605744432	1.0	0.2979055391433198	2.204863213077416	0.5698260687968019	0.6869089173304693	0.5635012977714132	0.3916186839305071	0.7367327212904455	0.9916601973349697	156.0	2.924516156866769	100.0	0.23057246605144538
124	Feb25-FISH2-3L1-rep1-cp190-100x_Position002_1_cmle.ics	18	1	0	1.5162	0.4635985728975686	1.0	0.4612220339340181	1.0	0.7748934119142009	1.0	0.31301825591642907	2.1955626157214736	0.5897056635851663	0.7207608118159601	0.586403145255552	0.43539050047816386	0.7503828836906478	0.9866703463927485	272.0	5.095555568561483	236.0	0.5441510198814111
125	Feb25-FISH2-3L1-rep1-cp190-100x_Position002_1_cmle.ics	19	1	0	1.7328	0.30655975938813546	2.0	0.13284745229990796	1.0	0.2918229810711206	1.0	0.25539240171539285	2.013723990505109	0.38508545351015455	0.5435767513637076	0.38508545351015455	0.1756562714046395	0.843606646876484	0.9780620586361694	296.0	5.53827951612855	242.0	0.5579853678444979
126	Feb25-FISH2-3L1-rep1-cp190-100x_Position002_1_cmle.ics	20	1	0	1.083	NA	0.0	0.30513050471516645	1.0	0.9077480443748005	1.0	0.3377476642727787	2.152847822835193	0.7412133478132096	0.8209102576759799	0.736782999308915	0.6459670253726922	0.5887619556377051	1.0023330146268796	130.0	2.4370967973889766	81.0	0.18676369750167077
127	Feb25-FISH2-3L1-rep1-cp190-100x_Position002_1_cmle.ics	21	1	0	1.2995999999999999	0.35507120972852707	2.0	5.74250128538318	1.0	0.5158750220536572	1.0	0.20072148954082583	3.0437742926552085	0.40433899927438904	0.5027712164018958	0.40887020826578974	0.3110130764361694	0.846699237931289	0.9661807649490002	118.0	2.2625453212862836	54.0	0.12450913166778053
128	Feb25-FISH2-3L1-rep1-cp190-100x_Position002_1_cmle.ics	21	2	0	1.7328	2.7934218907549693	1.0	2.4464525000353	1.0	0.5158750220536572	1.0	0.22501711004333938	2.5110959885364266	0.4893705710712797	0.6220107143408519	0.4826123539128958	0.2982048847513625	0.8055036232906175	0.9032084318454516	260.0	4.850788345937529	187.0	0.4311705115162029
129	Feb25-FISH2-3L1-rep1-cp190-100x_Position002_1_cmle.ics	22	1	0	0.8664	0.4717473068332801	1.0	0.19799957114316874	1.0	0.5158750220536572	1.0	0.268082573106329	1.8029743330227166	0.41085055889332944	0.4979576352680659	0.41085055889332944	0.31520128099939126	0.8294052503808402	0.9662884364573853	120.0	2.213619737835333	64.0	0.14756637827292504
130	Feb25-FISH2-3L1-rep1-cp190-100x_Position002_1_cmle.ics	22	2	0	1.2995999999999999	6.497763716364652	1.0	0.18623469177927032	2.0	0.5158750220536572	1.0	0.2945243112740431	2.1932847702597305	0.4650018967966193	0.5879010842618815	0.4637138395574729	0.3059378556493661	0.8159166136977296	0.9917251215824854	216.0	4.031326025784429	162.0	0.37352739500334153
131	Feb25-FISH2-3L1-rep1-cp190-100x_Position002_1_cmle.ics	23	1	0	1.2995999999999999	0.7363465381772636	1.0	5.093696098794879	1.0	0.0	1.0	0.24632599678266848	2.442705185360009	0.1557587020945301	0.3203253374281553	0.1557587020945301	0.026190595782237754	0.9637842589230047	0.9549176140796697	200.0	3.8375994723815388	132.0	0.30435565518790797
132	Feb25-FISH2-3L1-rep1-cp190-100x_Position002_1_cmle.ics	24	1	0	1.2995999999999999	0.28204050611562803	1.0	0.05322877837559415	1.0	0.744005537498231	1.0	0.286050250349916	2.3689015513283826	0.6298984453269715	0.7371543068839509	0.6218259659946808	0.48272705650014774	0.6727277887940833	0.9889956150488527	196.0	3.7013981508792417	138.0	0.3181900031509946
133	Feb25-FISH2-3L1-rep1-cp190-100x_Position002_1_cmle.ics	25	1	0	1.2995999999999999	0.2405567868270454	1.0	0.32754275362694546	1.0	2.0391855365838123	1.0	0.33392386756872544	2.265784715714424	0.9362580595294072	0.9684897359759358	0.9347701464080747	0.885945984244868	0.3708768702344153	0.9991947051179563	202.0	3.788673888930588	156.0	0.35969304704025484
134	Feb25-FISH2-3L1-rep1-cp190-100x_Position002_1_cmle.ics	26	1	0	1.083	3.515657170618577	1.0	0.23756122400846374	1.0	0.9590684260691023	1.0	0.28500825264993246	2.5821332313813623	0.6964580185218858	0.770065898787989	0.6921379171970129	0.5861480873049214	0.6258884500370627	0.9893316528296721	126.0	2.4179217200887786	71.0	0.16370645089652625
135	Feb25-FISH2-3L1-rep1-cp190-100x_Position002_1_cmle.ics	26	2	0	0.6497999999999999	1.832422410507895	1.0	3.2798207049500356	1.0	1.2269033092775323	1.0	0.2335185897344265	1.6708610845784502	0.782872585226382	0.8566058675628735	0.7823082759096353	0.6982888887495533	0.5514189962874373	0.9647670680151506	108.0	1.9688525152113807	51.0	0.11759195768623716
136	Feb25-FISH2-3L1-rep1-cp190-100x_Position002_1_cmle.ics	27	1	0	1.083	0.3195064419603985	1.0	0.26339533326401265	1.0	0.5556144027286182	1.0	0.3152986162946812	2.1323429354675025	0.5752949412176491	0.6916191397805185	0.572072721283123	0.4459222961148057	0.7761728862323569	1.0012134408403637	150.0	2.7904299211345833	97.0	0.22365529206990203
137	Feb25-FISH2-3L1-rep1-cp190-100x_Position002_1_cmle.ics	28	1	0	0.8664	0.36323249643272615	1.0	0.17971668406680769	1.0	0.20635000882146287	1.0	0.27689958019308064	2.05730206127444	0.42471734019926116	0.5493488563006083	0.4133922907571178	0.2510728012239263	0.8231954045087317	0.9915156753912386	106.0	1.9943728498219118	54.0	0.12450913166778053
138	Feb25-FISH2-3L1-rep1-cp190-100x_Position002_1_cmle.ics	29	1	0	1.5162	0.34092644365077607	1.0	0.32994121474869686	1.0	0.5556144027286182	1.0	0.23929219260033444	2.2399042379612193	0.5465576598426822	0.665589130771329	0.5446999240687362	0.4098555831594778	0.7342085509629301	0.9604784954321166	206.0	3.854659463911625	136.0	0.31357855382996574
139	Feb25-FISH2-3L1-rep1-cp190-100x_Position002_1_cmle.ics	30	1	0	0.6497999999999999	0.4899998897288195	1.0	0.10661825322402041	1.0	0.9479040472602467	1.0	0.30589812765231944	1.4164632955732641	0.8188593976594382	0.9014114195136758	0.8125021078547098	0.706974469663755	0.5684269560859342	0.9942955646665538	110.0	2.0135479271221093	60.0	0.13834347963086724
140	Feb25-FISH2-3L1-rep1-cp190-100x_Position002_1_cmle.ics	31	1	0	1.083	1.3533248554599444	1.0	NA	0.0	0.0	1.0	0.28265193913446984	1.545184723633992	0.15886655029194005	0.3400349124179859	0.17888852103774153	0.0289569915126708	0.9352710430138836	0.99344198172946	192.0	3.494981082855685	133.0	0.3066613798484224
141	Feb25-FISH2-3L1-rep1-cp190-100x_Position002_1_cmle.ics	32	1	0	1.2995999999999999	5.095929675036233	1.0	0.08406918399971108	1.0	0.20635000882146287	1.0	0.2661537328980036	1.9685178633744225	0.4065630036606135	0.5779560595877405	0.40368540909476486	0.17195421949325626	0.8587768350650381	0.9820957961859098	216.0	4.007920776944008	154.0	0.3550815977192259
142	Feb25-FISH2-3L1-rep1-cp190-100x_Position002_1_cmle.ics	34	1	0	1.2995999999999999	1.1506779560167923	1.0	0.19312334096410883	1.0	0.23070632344123612	1.0	0.279006506526528	2.4930086596233085	0.3846147137063364	0.5547555710610091	0.38277441018708297	0.207134446818717	0.845013687390507	0.9848192394567005	174.0	3.3033696152229064	114.0	0.26285261129864773
143	Feb25-FISH2-3L1-rep1-cp190-100x_Position002_1_cmle.ics	35	1	0	1.9493999999999998	0.37866869677183523	1.0	3.7095647300550763	1.0	0.0	1.0	0.12460413301829851	3.0716886823933667	0.4181799097302404	0.5633030581813916	0.4045715273618632	0.02735568878543335	0.8386486630973738	0.6791349797657656	266.0	4.914658835148451	144.0	0.33202435111408135
144	Feb25-FISH2-3L1-rep1-cp190-100x_Position002_1_cmle.ics	36	1	0	1.2995999999999999	0.294122316729973	1.0	0.4071911802280265	1.0	1.1672919242844824	1.0	0.2865002467954959	2.1646056435417345	0.7705036076944555	0.8425583035753648	0.7574468397772194	0.6686211406486502	0.6057611429140136	0.9938106754651634	194.0	3.6098922412876733	136.0	0.31357855382996574
145	Feb25-FISH2-3L1-rep1-cp190-100x_Position002_1_cmle.ics	37	1	0	1.083	0.3371189458130073	1.0	0.45430780100701	1.0	1.5837581932427913	1.0	0.2921354378512409	1.8229214173889658	0.9258362624828325	0.9601305896319746	0.9240671337787193	0.8732163225400964	0.3759418907460181	1.0014374137740907	142.0	2.6350535223320883	86.0	0.19829232080424306
146	Feb25-FISH2-3L1-rep1-cp190-100x_Position002_1_cmle.ics	38	1	0	0.8664	4.0461188771606444	1.0	3.7796939482959493	1.0	0.10317500441073144	1.0	0.31530322262928967	2.4153955075053495	0.2543098485403561	0.4414886379099197	0.26052733495923047	0.10607932005401048	0.9057054109788009	1.013973606762341	104.0	1.949677437911183	56.0	0.12912058098880944
147	Feb25-FISH2-3L1-rep1-cp190-100x_Position002_1_cmle.ics	39	1	0	1.2995999999999999	0.3051341988695882	1.0	0.34623251462628046	1.0	1.3880777203971526	1.0	0.2974533358211097	2.073289098002238	0.8477854649905797	0.9110286623220187	0.8470982487568336	0.7558104518639776	0.5299186036202573	0.9954889629441542	184.0	3.45663092825529	128.0	0.2951327565458501
148	Feb25-FISH2-3L1-rep1-cp190-100x_Position002_1_cmle.ics	41	1	0	1.5162	3.0088457036266085	1.0	0.2737895465734427	2.0	0.42540144110901373	1.0	0.29730439776607115	2.284522427048422	0.4668961760540364	0.5984377383157207	0.46323128881141734	0.2838239459636126	0.8056618733959038	1.0003510549650028	272.0	5.072150319721063	230.0	0.5303166719183244
149	Feb25-FISH2-3L1-rep1-cp190-100x_Position002_1_cmle.ics	42	1	0	1.083	0.3577379555881325	1.0	0.27159096881505446	1.0	0.23070632344123612	1.0	0.30443970331245684	1.9899948670726542	0.387268532732169	0.5402584187858002	0.38530363768738873	0.21464285401005254	0.8451371600295577	0.9958382523296927	170.0	3.1203577960397695	115.0	0.2651583359591622
150	Feb25-FISH2-3L1-rep1-cp190-100x_Position002_1_cmle.ics	43	1	0	1.2995999999999999	0.15102021204937294	1.0	0.13016404400136586	1.0	0.10317500441073144	1.0	0.29906689398300423	2.469870501889921	0.3304588879896557	0.4905534004967488	0.3304588879896557	0.09977767235044047	0.8553691322155628	0.9909079175497688	164.0	3.0798925556692636	108.0	0.24901826333556107
151	Feb25-FISH2-3L1-rep1-cp190-100x_Position002_1_cmle.ics	45	1	0	1.083	0.3443391953550324	1.0	0.21502052420010653	1.0	1.1926825638357912	1.0	0.2989294088085085	2.4690550400572024	0.8069157245804707	0.8818178764005308	0.8047907812736221	0.6972459726864995	0.5886233123668265	0.9911846297249273	174.0	3.303369615222907	118.0	0.27207550994070556
152	Feb25-FISH2-3L1-rep1-cp190-100x_Position002_1_cmle.ics	47	1	0	0.8664	1.0598647219528348	1.0	0.2864900096596525	1.0	0.5556144027286182	1.0	0.35551100226063054	1.8704684551046677	0.5776586791010845	0.701506254292873	0.568739177122735	0.4070272518840271	0.754846380102309	1.0088927242417336	150.0	2.7436194234537434	103.0	0.23748964003298878
153	Feb25-FISH2-3L1-rep1-cp190-100x_Position002_1_cmle.ics	49	1	0	1.2995999999999999	0.6079259097842151	1.0	0.2397828903071799	1.0	1.6116450895211656	1.0	0.2769837522915001	1.5979286385780886	0.8538929270338272	0.9180653181037581	0.8537281840329086	0.7589560285953912	0.47621965411756567	0.9734289287415789	240.0	4.380428977989819	184.0	0.42425333753465955
154	Feb25-FISH2-3L1-rep1-cp190-100x_Position002_1_cmle.ics	50	1	0	1.083	0.5778941429502804	1.0	0.5661942116919578	1.0	0.72222503087512	1.0	0.23629976808533665	1.552593692290213	0.6638116356619327	0.7572109281107707	0.6568630770012018	0.5001269529596967	0.6932557524708725	0.9436463461346316	164.0	3.009676809148004	96.0	0.22134956740938755
155	Feb25-FISH2-3L1-rep1-cp190-100x_Position002_1_cmle.ics	51	1	0	1.2995999999999999	0.38136378431115653	1.0	0.1877279156765401	1.0	1.8008849621272118	1.0	0.27915298410555317	1.858108072025269	0.941240400521029	0.9748355802040963	0.9400896617307432	0.8784532152760575	0.42275642381811757	0.9853085385161915	184.0	3.4098204305744506	124.0	0.28590985790379225
156	Feb25-FISH2-3L1-rep1-cp190-100x_Position002_1_cmle.ics	52	1	0	0.8664	0.3876202816591714	1.0	2.969579982917286	1.0	0.751125369937127	1.0	0.3085208285484633	2.2434041878827333	0.6053435781018074	0.6869641142058849	0.5985156727494979	0.5126735353182572	0.7151829178954557	1.0120876276767807	106.0	1.9709676009814918	57.0	0.13142630564932387
157	Feb25-FISH2-3L1-rep1-cp190-100x_Position002_1_cmle.ics	52	2	0	1.083	0.19047519271686408	2.0	0.31698297533450465	1.0	0.20635000882146287	1.0	0.326664595128368	2.669702635092732	0.3496551121976775	0.500999738059897	0.3472365319130359	0.1987426875054571	0.8455144070942476	1.0052118909888499	104.0	2.019893184432443	57.0	0.13142630564932387
158	Feb25-FISH2-3L1-rep1-cp190-100x_Position002_1_cmle.ics	53	1	0	0.8664	0.6720514745446574	1.0	0.4593751963522852	1.0	0.6921189703237084	1.0	0.27634221897242356	1.6447518508508758	0.6568760439905382	0.786370107958431	0.6542527550139572	0.5214739745070123	0.6785357550075385	0.9617317339144708	148.0	2.6755187627025947	89.0	0.2052094947857864
159	Feb25-FISH2-3L1-rep1-cp190-100x_Position002_1_cmle.ics	54	1	0	1.5162	0.22899073859810873	1.0	0.34860714518670255	1.0	0.0	1.0	0.23773901416351503	2.5533292240497505	0.14246916433779497	0.37477149040785024	0.1576873778655628	0.02417999201529701	0.9262977461846301	0.9393871890753815	258.0	4.87630868054806	190.0	0.4380876854977463
160	Feb25-FISH2-3L1-rep1-cp190-100x_Position002_1_cmle.ics	55	1	0	1.2995999999999999	0.49121949787154073	1.0	0.3709369894147377	1.0	0.4377344716066809	1.0	0.32599317004418005	2.6128368242242956	0.502532988627703	0.6529170464904285	0.4986998819433029	0.3291988582871318	0.7770518457439541	0.9966899932151673	184.0	3.5268466747765492	134.0	0.30896710450893683
161	Feb25-FISH2-3L1-rep1-cp190-100x_Position002_1_cmle.ics	57	1	0	1.083	NA	0.0	1.5220487685543505	1.0	0.8779414014559871	1.0	0.29678254433846746	2.5991613513476786	0.7588503606433182	0.8315314319986111	0.758471566786092	0.6673558610457867	0.5436839594534895	0.9987732319975386	116.0	2.1710394116947156	64.0	0.14756637827292504
162	Feb25-FISH2-3L1-rep1-cp190-100x_Position002_1_cmle.ics	58	1	0	0.8664	0.459011892905191	1.0	NA	0.0	0.7857574237886386	1.0	0.2097497909952296	1.251700097266541	0.7572552759075717	0.8642230377283979	0.7600485450920335	0.5673611311777	0.5872650795057658	0.8808391026380743	180.0	3.1799981137104734	104.0	0.2397953646935032
163	Feb25-FISH2-3L1-rep1-cp190-100x_Position002_1_cmle.ics	59	1	0	3.0324	0.5338260741818394	1.0	0.43489270359612175	1.0	1.1535316172061807	1.0	0.15039955871725003	5.422429706411945	0.7260383476087842	0.8173819333679481	0.7204053655274945	0.5863717693465667	0.639482461932371	0.6685649160844455	378.0	7.1601441649046516	268.0	0.6179342090178737
164	Feb25-FISH2-3L1-rep1-cp190-100x_Position002_1_cmle.ics	61	1	0	1.5162	0.46379002620012666	1.0	0.28612297752951543	1.0	1.4468993886995907	1.0	0.2878700880801862	2.918496837711683	0.8425243049633293	0.9060173972369094	0.8384513047927682	0.7588163056455739	0.5335947238712501	0.9883198303757964	204.0	3.9269902962029954	147.0	0.33894152509562475
165	Feb25-FISH2-3L1-rep1-cp190-100x_Position002_1_cmle.ics	63	1	0	1.9493999999999998	0.3425498949957723	2.0	3.1625190879803684	2.0	0.5158750220536572	1.0	0.23451863495341663	2.7622313408731487	0.47119529556384293	0.5814409827487396	0.46796016512039335	0.31991037982673987	0.7797579358383822	0.9524700355965344	250.0	4.744337530585983	180.0	0.4150304388926017
166	Feb25-FISH2-3L1-rep1-cp190-100x_Position002_1_cmle.ics	64	1	0	1.083	2.9491043720077537	1.0	3.0513322524625184	1.0	0.9077480443748005	1.0	0.33064220202131495	2.4907491549705103	0.6917042541454392	0.7653689522017069	0.6881834701625726	0.5902464548788007	0.6689360755162342	0.9863388047456119	132.0	2.505197458140125	82.0	0.18906942216218525
167	Feb25-FISH2-3L1-rep1-cp190-100x_Position002_1_cmle.ics	66	1	0	1.083	0.3552612500446672	1.0	2.648279912138288	1.0	1.596767904061546	1.0	0.3176904155016142	2.765266169356161	0.9695996372361932	0.9882479641770741	0.964630528841612	0.9308481493377672	0.3832242883076577	0.9919061623394565	100.0	1.907097111770565	53.0	0.12220340700726606
168	Feb25-FISH2-3L1-rep1-cp190-100x_Position002_1_cmle.ics	68	1	0	1.5162	0.3315940931078133	1.0	0.35012115167117186	1.0	0.23070632344123612	1.0	0.28694739429829336	2.0791123563868967	0.362119246844189	0.5430877353611909	0.3549259475910713	0.14180591232398246	0.8642382129941159	0.9969846803720029	280.0	5.204121469683138	236.0	0.5441510198814111
169	Feb25-FISH2-3L1-rep1-cp190-100x_Position002_1_cmle.ics	69	1	0	1.5162	0.3512107388827826	1.0	0.3312716597774308	1.0	2.5909645348884416	1.0	0.26908048231545906	2.463325652491094	0.9872405851467652	0.9983348963616528	0.9871831677799257	0.9652114554026552	0.2818841186851406	0.9928084100504143	218.0	4.146237184216417	157.0	0.3619987717007692
170	Feb25-FISH2-3L1-rep1-cp190-100x_Position002_1_cmle.ics	70	1	0	1.2995999999999999	0.23931931443580326	1.0	0.25142570164663813	1.0	1.7558828029119742	1.0	0.30360104007308175	2.0347528171397005	0.9137008942426363	0.9546094274393192	0.9034593260340809	0.8456727750391547	0.4645790559817551	0.9982773721278564	194.0	3.6098922412876733	140.0	0.3228014524720236
171	Feb25-FISH2-3L1-rep1-cp190-100x_Position002_1_cmle.ics	71	1	0	1.2995999999999999	0.22227841717403193	1.0	0.24156937969581008	1.0	1.0024833655297731	1.0	0.32201161402925776	1.888556838086443	0.7007292411611482	0.7981040773820399	0.6982392767096973	0.5883754678470943	0.6440259864250595	0.9923255193694223	234.0	4.29315323993847	191.0	0.4403934101582607
172	Feb25-FISH2-3L1-rep1-cp190-100x_Position002_1_cmle.ics	72	1	0	1.2995999999999999	0.3730650153642934	1.0	0.4289864911450715	1.0	1.449626260897894	1.0	0.2573263627785134	2.255059456377461	0.8831435042070983	0.9452787925875721	0.8833749359430016	0.7905873406840461	0.39293267101394824	0.9398493593376485	186.0	3.431110593644759	121.0	0.27899268392224896
173	Feb25-FISH2-3L1-rep1-cp190-100x_Position002_1_cmle.ics	73	1	0	1.5162	0.3275273118287727	1.0	0.41850807474465107	1.0	0.0	1.0	0.2884923288803605	2.571637293288486	0.244016012325639	0.4284156876771123	0.23611302170743115	0.028011252648086498	0.90165770381953	0.9915645298348007	202.0	3.858889635451847	145.0	0.33433007577459584
174	Feb25-FISH2-3L1-rep1-cp190-100x_Position002_1_cmle.ics	74	1	0	1.083	4.688736624407484	1.0	0.5408645579444864	1.0	0.3634229110571259	1.0	0.24777748339837877	3.04265700647276	0.40262042722476865	0.5009080688402664	0.39893626221568795	0.2806365130156534	0.8250561886211791	0.9009425740712419	110.0	2.0837636736433693	54.0	0.12450913166778053
175	Feb25-FISH2-3L1-rep1-cp190-100x_Position002_1_cmle.ics	74	2	0	1.083	0.2104256360228127	1.0	4.747480493692862	1.0	1.1672919242844824	1.0	0.28725007890400167	2.8130149178584203	0.7659085012539998	0.8200467006832137	0.7655366254432241	0.6992476001037793	0.5521828690125844	0.99954455627593	106.0	2.064588596343172	55.0	0.12681485632829495
176	Feb25-FISH2-3L1-rep1-cp190-100x_Position002_1_cmle.ics	75	1	0	1.083	0.45255475449518934	1.0	0.27801867774886574	1.0	0.0	1.0	0.27914531831119865	2.1095153161759574	0.15886779678670937	0.3027845046827939	0.14146464251924762	0.02849603763594858	0.9399929019619367	0.9409564857845119	176.0	3.3246597782932157	116.0	0.2674640606196767
177	Feb25-FISH2-3L1-rep1-cp190-100x_Position002_1_cmle.ics	77	1	0	0.8664	1.0239208050270838	1.0	0.168820774591371	1.0	1.6313400576791501	1.0	0.2931837363478982	2.1227654140610355	0.9643819215803652	0.984912825501347	0.9634465728823706	0.9311489823406166	0.2715914072058411	1.0151537830842035	104.0	1.949677437911183	54.0	0.12450913166778053
178	Feb25-FISH2-3L1-rep1-cp190-100x_Position002_1_cmle.ics	78	1	0	1.5162	0.3570658419827599	1.0	0.26035964565034436	1.0	1.870472828901729	1.0	0.28230249772101607	2.7307172818464682	0.9387379907484285	0.9746026568615822	0.938441466018266	0.8829542758866089	0.3736331022774021	0.9959245805635311	194.0	3.7035132366493526	135.0	0.31127282916945126
179	Feb25-FISH2-3L1-rep1-cp190-100x_Position002_1_cmle.ics	79	1	0	0.8664	4.089986858882727	1.0	3.723106705774975	1.0	0.0	1.0	0.13529710549151355	1.8735563233957724	0.26620233806253546	0.4376106169346293	0.2687970032476273	0.026192944572682127	0.8909130841762701	0.7335297773496386	160.0	2.896880736486126	70.0	0.1614007262360118
180	Feb25-FISH2-3L1-rep1-cp190-100x_Position002_1_cmle.ics	79	2	0	0.8664	0.4536860014786997	1.0	0.2598032242453851	1.0	1.1094504182004423	1.0	0.30839548847734544	1.8489315117495266	0.7287057031084433	0.82267783193672	0.7271305752366988	0.6191140335301766	0.6753223831107569	0.9947100447077103	134.0	2.456271874689174	81.0	0.18676369750167077
181	Feb25-FISH2-3L1-rep1-cp190-100x_Position002_1_cmle.ics	80	1	0	1.2995999999999999	0.5661224946600457	1.0	0.3772978876815264	1.0	0.0	1.0	0.31155985693518456	2.213500211216564	0.21186816209278161	0.41308981724833443	0.21186816209278161	0.029578723794389097	0.91197596190989	0.9893716242487095	184.0	3.45663092825529	131.0	0.3020499305273935
182	Feb25-FISH2-3L1-rep1-cp190-100x_Position002_1_cmle.ics	81	1	0	1.083	1.871891848950262	1.0	1.2559553982267275	2.0	0.65253602307166	1.0	0.2567560264848119	2.3630401741279528	0.5012720558063193	0.5835371358227329	0.5012720558063193	0.4113062508548762	0.7881039978967344	0.9629965075902277	128.0	2.4158066343186673	69.0	0.1590950015754973
183	Feb25-FISH2-3L1-rep1-cp190-100x_Position002_1_cmle.ics	81	2	0	0.8664	1.6052177177926723	1.0	3.134089716475644	2.0	2.7499714769100865	1.0	0.1954558242319321	1.585553934549023	0.9875639447408016	0.9979729175215429	0.9871754889891944	0.9652332102311585	0.23542169968970278	0.8716803366537397	156.0	2.8777056591859287	81.0	0.18676369750167077
184	Feb25-FISH2-3L1-rep1-cp190-100x_Position002_1_cmle.ics	82	1	0	1.2995999999999999	5.239962756665846	1.0	0.24745051494613018	1.0	0.8318234787411565	1.0	0.268000903909552	2.5838639468610602	0.6991318958274994	0.7830906375431719	0.6917110053206385	0.5784234108092972	0.623336400032754	0.9921346036677776	168.0	3.1692833794907203	106.0	0.24440681401453213
185	Feb25-FISH2-3L1-rep1-cp190-100x_Position002_1_cmle.ics	83	1	0	1.083	0.45181146241041403	1.0	0.23675887277783475	1.0	1.4430823792346341	1.0	0.3211068079082337	2.23827114860545	0.8841279612804619	0.9295767173303897	0.8800734482465823	0.81648021567462	0.45657832141638577	0.9997471149865718	146.0	2.7478495949939656	94.0	0.2167381180883587
186	Feb25-FISH2-3L1-rep1-cp190-100x_Position002_1_cmle.ics	84	1	0	1.5162	0.22121958812619225	1.0	0.3731697066330856	1.0	2.263762234040641	1.0	0.26534048631852075	2.656814061449853	0.9731145553727596	0.9905511299679626	0.9713900193378936	0.9396520622276099	0.3423650185442666	0.9889258214832456	200.0	3.8141942235411186	137.0	0.3158842784904802
187	Feb25-FISH2-3L1-rep1-cp190-100x_Position002_1_cmle.ics	85	1	0	0.8664	0.7911013894887036	1.0	2.821323341783096	1.0	0.9479040472602467	1.0	0.3058151952710448	2.3102786184353112	0.7971589094120521	0.8746312407222985	0.7954865743437494	0.7143689283902366	0.5650556711988405	0.9803191675635413	100.0	1.8836918629301451	52.0	0.1198976823467516
188	Feb25-FISH2-3L1-rep1-cp190-100x_Position002_1_cmle.ics	86	1	0	0.8664	0.4508060048153522	1.0	2.7462169538818135	1.0	0.2918229810711206	1.0	0.2708035121517532	1.8348846690462208	0.45095625335945766	0.589079812043764	0.45095625335945766	0.2893815130130217	0.7893701434280103	1.0064219414206415	112.0	2.0816485878732585	58.0	0.13373203030983835
189	Feb25-FISH2-3L1-rep1-cp190-100x_Position002_1_cmle.ics	87	1	0	1.5162	0.3489461701282252	1.0	0.21334413599248847	2.0	1.4058527462478245	1.0	0.3200527816699671	2.144657026046393	0.8064440353971396	0.8969720658343666	0.7927580656341218	0.6692512380526953	0.5788945149734888	0.9954234552825367	288.0	5.382903117326055	260.0	0.5994884117337581
190	Feb25-FISH2-3L1-rep1-cp190-100x_Position002_1_cmle.ics	88	1	0	1.2995999999999999	3.134260791010771	1.0	1.5949596046626773	1.0	0.1459114905355603	1.0	0.2786887442740712	2.566318454564729	0.3152109638596125	0.4659988173501687	0.29989738773522556	0.14977477477477477	0.8806336693218514	0.9831254533489414	134.0	2.5264876212104332	77.0	0.17754079885961296
191	Feb25-FISH2-3L1-rep1-cp190-100x_Position002_1_cmle.ics	89	1	0	0.8664	0.2813757762459476	1.0	6.087080596922718	1.0	0.5260913608053412	1.0	0.3677401551527147	2.1497311357657622	0.49280810602445024	0.577958074819193	0.4881823855501303	0.37445207239619666	0.7731880165345051	0.9946312346580217	108.0	2.0156630128922206	64.0	0.14756637827292504
192	Feb25-FISH2-3L1-rep1-cp190-100x_Position002_1_cmle.ics	89	2	0	1.083	2.138746465150606	1.0	4.869974104978828	1.0	1.9396002206044687	1.0	0.28500825264993246	2.498618532618776	0.9255332427769007	0.9525239546238848	0.9245273321340725	0.8839017585080216	0.39975087533086623	0.9996657154397333	126.0	2.3711112224079387	71.0	0.16370645089652625
193	Feb25-FISH2-3L1-rep1-cp190-100x_Position002_1_cmle.ics	90	1	0	1.7328	0.28167833793266805	1.0	0.689416686068823	1.0	2.002406681308033	1.0	0.28988924382843095	2.348988700051943	0.89423149643065	0.9465255148511922	0.890420463177001	0.8126954428723155	0.48549509805651897	0.9752517616395442	326.0	6.185305445949063	298.0	0.6871059488333073
194	Feb25-FISH2-3L1-rep1-cp190-100x_Position002_1_cmle.ics	91	1	0	0.8664	5.080576939433938	1.0	4.875101197376391	1.0	0.4773698211006071	1.0	0.31254639830293274	2.3420882150983515	0.5022250422286435	0.6208082176511442	0.49953269826026564	0.3765723203031888	0.7781907417561871	0.9882032690257191	98.0	1.8155912021789962	51.0	0.11759195768623716
195	Feb25-FISH2-3L1-rep1-cp190-100x_Position002_1_cmle.ics	91	2	0	1.083	0.25096997253767045	1.0	0.5699462231542463	1.0	0.3916201927270152	1.0	0.2349147765947995	2.4152185709223217	0.5052432112632581	0.6543253277542936	0.5022250422286435	0.3245389146595557	0.7819490833224363	0.9629321716054116	128.0	2.3455908877974077	66.0	0.15217782759395398
196	Feb25-FISH2-3L1-rep1-cp190-100x_Position002_1_cmle.ics	92	1	0	1.083	4.535400355606903	1.0	0.26788137082777896	1.0	0.0	1.0	0.14454324820218617	1.3354507944937581	0.0806420308982222	0.17716015837279714	0.0806420308982222	0.02921939290427762	0.9653173667188933	0.945625470261265	158.0	3.016022066458337	71.0	0.16370645089652625
197	Feb25-FISH2-3L1-rep1-cp190-100x_Position002_1_cmle.ics	94	1	0	1.083	0.3371835201263402	1.0	0.4619706409967511	1.0	0.1459114905355603	1.0	0.25304570928946574	1.841673550728975	0.35138402615238795	0.4964843221076658	0.33246610054742054	0.15398862603245836	0.8614538631296474	0.9800402546579474	168.0	3.122472881809881	103.0	0.23748964003298878
198	Feb25-FISH2-3L1-rep1-cp190-100x_Position002_1_cmle.ics	95	1	0	1.2995999999999999	0.3682406496365618	1.0	0.2754099941380925	1.0	1.074245800390238	1.0	0.2965696386911721	2.1896167161726385	0.7625373145782014	0.8557259172287834	0.7576183131124771	0.6495729447245436	0.6177269503436195	1.001837347248376	188.0	3.546021752076747	132.0	0.30435565518790797
199	Feb25-FISH2-3L1-rep1-cp190-100x_Position002_1_cmle.ics	96	1	0	0.8664	4.225005905495836	1.0	4.2444563863316125	1.0	0.2918229810711206	1.0	0.3143110889088177	2.022649861425373	0.42626383163376	0.5933770883054893	0.4283250162725103	0.25623779561727056	0.7733713328674178	0.9921375442346015	146.0	2.7010390973131257	93.0	0.21443239342784423
200	Feb25-FISH2-3L1-rep1-cp190-100x_Position002_1_cmle.ics	97	1	0	0.8664	3.636906016572276	1.0	3.402762140616217	1.0	0.815064591942846	1.0	0.2515892116749826	2.2030364326800522	0.6673460610707006	0.7548336730305354	0.6653172273228743	0.5616643916303595	0.6812885196945471	0.9933021597001559	120.0	2.2370249866757526	62.0	0.14295492895189613
201	Feb25-FISH2-3L1-rep1-cp190-100x_Position002_1_cmle.ics	98	1	0	1.2995999999999999	3.4616039505024525	1.0	3.5473528487474395	1.0	1.403331779731213	1.0	0.30682599695661394	2.19751402069529	0.8315302491103203	0.8870009705596894	0.8236751860239405	0.7375768359754125	0.5668105883536776	0.9939680288305809	206.0	3.854659463911625	154.0	0.3550815977192259
202	Feb25-FISH2-3L1-rep1-cp190-100x_Position002_1_cmle.ics	99	1	0	0.8664	0.4553110029759561	1.0	0.36358292757047506	1.0	0.65584944557845	1.0	0.2953152701177966	2.084500064001732	0.5972859589041096	0.6932063356164384	0.5910616438356164	0.47096746575342463	0.7273844393255839	1.0119747382920883	128.0	2.368996136637828	74.0	0.17062362487806956
203	Feb25-FISH2-3L1-rep1-cp190-100x_Position002_1_cmle.ics	100	1	0	1.083	0.323575333394535	1.0	0.12746871656997136	1.0	1.3842379406474168	1.0	0.30093769536986004	2.429596753721518	0.8640976760074491	0.9218063008958777	0.8623235517746752	0.7966148387310052	0.4667221778819451	1.0013555008630357	146.0	2.7478495949939656	91.0	0.20982094410681532
204	Feb25-FISH2-3L1-rep1-cp190-100x_Position002_1_cmle.ics	101	1	0	0.8664	3.1263941405934195	1.0	NA	0.0	0.0	1.0	0.08750082077564345	3.064526985744243	0.21915657245401526	0.46233219449908547	0.21915657245401526	0.029695965765952306	0.8894823167008454	0.5672416673682857	192.0	3.4247653363344255	74.0	0.17062362487806956
205	Feb25-FISH2-3L1-rep1-cp190-100x_Position002_1_cmle.ics	102	1	0	0.8664	0.45536811924143344	1.0	0.5658801344225439	1.0	0.5595020986366908	1.0	0.30264009229581673	1.8504868654461788	0.6279148113428639	0.7338953011483478	0.6199906257323646	0.4828187250996016	0.6529177271563821	0.9803568845481866	120.0	2.213619737835333	68.0	0.15678927691498287
206	Feb25-FISH2-3L1-rep1-cp190-100x_Position002_1_cmle.ics	104	1	0	1.083	0.25934123267972925	1.0	0.215751622143105	1.0	0.9228252937649445	1.0	0.32095231069837415	1.9700736933074576	0.6921868042641243	0.7739245833224199	0.6838750796685787	0.5910273536062582	0.6762965279207356	0.9985307491809897	168.0	3.169283379490721	116.0	0.2674640606196767
207	Feb25-FISH2-3L1-rep1-cp190-100x_Position002_1_cmle.ics	105	1	0	1.083	0.41004134256380825	1.0	0.3226446491730672	1.0	2.0748369030026867	1.0	0.28397891367137323	1.6374804448839768	0.9551444414019715	0.9794376369112815	0.9538266703176341	0.9163172576670318	0.3075332481301863	0.9780516177812841	176.0	3.184228285250696	117.0	0.26976978528019113
208	Feb25-FISH2-3L1-rep1-cp190-100x_Position002_1_cmle.ics	106	1	0	1.7328	0.26724515055980036	1.0	0.44664898647886137	1.0	1.6071109437153837	1.0	0.30924888413601587	2.350721744010419	0.8108397392235088	0.8835487758325162	0.809069542892643	0.7131028210866686	0.5517006858232303	0.9851079594860187	298.0	5.6063801768797	269.0	0.6202399336783881
209	Feb25-FISH2-3L1-rep1-cp190-100x_Position002_1_cmle.ics	107	1	0	0.8664	0.1953712006878242	1.0	0.26904836270500104	1.0	1.9493999999999998	1.0	0.2609282382159057	1.685826773024921	0.9675063320285517	0.9883306470181902	0.9655353442320976	0.9282938061247985	0.28858303168706023	0.9833267692156435	144.0	2.5627226900407174	83.0	0.1913751468226997
210	Feb25-FISH2-3L1-rep1-cp190-100x_Position002_1_cmle.ics	108	1	0	0.8664	NA	0.0	NA	0.0	1.693476355552663	1.0	0.28725007890400167	2.1906855423120875	0.9743239449798821	0.991784410966595	0.973275942734163	0.9434453073828015	0.26961432908535443	0.9664403313346296	106.0	1.994372849821912	55.0	0.12681485632829495
211	Feb25-FISH2-3L1-rep1-cp190-100x_Position002_1_cmle.ics	109	1	0	1.083	NA	0.0	NA	0.0	1.3278306771583712	1.0	0.28725007890400167	2.7180467202335348	0.9116564637452201	0.9500834784481985	0.9084429922984399	0.857404448593433	0.4405456347766544	1.0104713279527164	106.0	2.017778098662332	55.0	0.12681485632829495
212	Feb25-FISH2-3L1-rep1-cp190-100x_Position002_1_cmle.ics	110	1	0	1.5162	5.695613725962485	1.0	0.7197482300722685	1.0	0.5556144027286182	1.0	0.12869519290991416	4.5305412903561235	0.525251193946536	0.5802851516467159	0.505946473981269	0.4111517707622651	0.7618677210924504	0.6979965911635002	130.0	2.390286299708136	50.0	0.11528623302572269
213	Feb25-FISH2-3L1-rep1-cp190-100x_Position002_1_cmle.ics	110	2	0	1.2995999999999999	0.09436829201833431	1.0	0.5402276512109657	2.0	0.42540144110901373	1.0	0.2859744172986084	2.885651669393617	0.4674998449420083	0.5976516467158718	0.4668563542764994	0.33563465235998263	0.8043633759681238	0.9573434398687591	134.0	2.573298118891273	78.0	0.17984652352012742
214	Feb25-FISH2-3L1-rep1-cp190-100x_Position002_1_cmle.ics	111	1	0	1.2995999999999999	0.6717629121570426	1.0	0.531586630497805	1.0	0.9077480443748005	1.0	0.2839228261629219	1.9881870193251299	0.7109103219630641	0.8075186975165962	0.7054781194306304	0.5791988668643429	0.6488765421138244	0.961481372042152	174.0	3.256559117542067	115.0	0.2651583359591622
215	Feb25-FISH2-3L1-rep1-cp190-100x_Position002_1_cmle.ics	115	1	0	1.083	1.071814072413941	1.0	0.4921132695596136	1.0	0.20635000882146287	1.0	0.2834790591663577	1.6115763974846513	0.3856851105760444	0.5545132349552213	0.3799000325807964	0.16998434532465573	0.8277604259861187	0.9798098704453402	186.0	3.4779210913255985	127.0	0.29282703188533565
216	Feb25-FISH2-3L1-rep1-cp190-100x_Position002_1_cmle.ics	116	1	0	1.2995999999999999	0.5555423891457442	1.0	0.17527102535491745	1.0	0.0	1.0	0.2374544214940943	2.479177586278369	0.14703597194894305	0.31910599868825995	0.14703597194894305	0.02981686090510065	0.9496543450510464	0.9322129121919853	166.0	3.1713984652608316	98.0	0.2259610167304165
217	Feb25-FISH2-3L1-rep1-cp190-100x_Position002_1_cmle.ics	117	1	0	0.6497999999999999	0.3422293179289166	1.0	0.2116335560953767	1.0	0.9493517309627397	1.0	0.27689958019308064	1.6818480444641368	0.8610253129854701	0.935282829205885	0.8602759755094581	0.7188430960431326	0.5075151472891771	0.9940235140130828	106.0	1.9475623521410719	54.0	0.12450913166778053
218	Feb25-FISH2-3L1-rep1-cp190-100x_Position002_1_cmle.ics	119	1	0	1.083	0.5038221976458602	1.0	0.09666135877474721	1.0	0.2918229810711206	1.0	0.3336901407867226	2.1342405504327484	0.38955558294842324	0.5397647758336899	0.3852919636577213	0.21409459724024915	0.8291179807428057	1.0074796397280688	162.0	3.035197143758535	112.0	0.25824116197761887
219	Feb25-FISH2-3L1-rep1-cp190-100x_Position002_1_cmle.ics	120	1	0	1.2995999999999999	0.09603707657306781	1.0	0.37249714901792585	1.0	1.7005584247992869	1.0	0.29314829369177076	2.4457919045805063	0.8932934772175678	0.9453612417556801	0.8884325851170316	0.8233727323835511	0.514303837503298	0.998102741467983	200.0	3.7673837258602787	144.0	0.33202435111408135
220	Feb25-FISH2-3L1-rep1-cp190-100x_Position002_1_cmle.ics	121	1	0	1.083	0.2292799494924787	1.0	0.48658088440445046	1.0	0.41270001764292574	1.0	0.18593066990259366	1.5298425880501054	0.5216051459407086	0.7310997026012299	0.5216051459407086	0.31878860464803327	0.7812316895892124	0.8439188917496553	236.0	4.26763290532794	147.0	0.33894152509562475
221	Feb25-FISH2-3L1-rep1-cp190-100x_Position002_1_cmle.ics	122	1	0	1.2995999999999999	3.5166551760428306	1.0	0.21564591091620838	1.0	1.0024833655297731	1.0	0.26094611572039667	2.325261343490025	0.7491995455484404	0.8318357088755767	0.7469789299731461	0.6434534875714384	0.6098010434122981	0.9884788145498405	180.0	3.4140506021146724	116.0	0.2674640606196767
222	Feb25-FISH2-3L1-rep1-cp190-100x_Position002_1_cmle.ics	123	1	0	1.5162	0.39143640283227604	1.0	0.21033012497808282	1.0	0.5595020986366908	1.0	0.30543421492543676	2.4652310217546374	0.5289650884364541	0.6811679520930622	0.5289650884364541	0.3360210430695012	0.7767837800731882	0.9889205760604028	268.0	5.076380491261285	228.0	0.5257052225972955
223	Feb25-FISH2-3L1-rep1-cp190-100x_Position002_1_cmle.ics	124	1	0	0.8664	NA	0.0	0.19215561723554275	1.0	0.5097226605744432	1.0	0.2524494096634655	2.2128308682378055	0.5868957609201992	0.6928369226358978	0.5868957609201992	0.459105242412298	0.7201829243585609	0.984985356125752	112.0	2.1050538367136777	56.0	0.12912058098880944
224	Feb25-FISH2-3L1-rep1-cp190-100x_Position002_1_cmle.ics	126	1	0	0.8664	2.089802760932692	1.0	3.598777623100939	1.0	0.10317500441073144	1.0	0.3017401656220795	1.8185356675227453	0.3161728684317025	0.47658629576774797	0.3171420051545294	0.10447506869155893	0.8492529491404333	1.0065314823465057	148.0	2.6989240115430144	93.0	0.21443239342784423
225	Feb25-FISH2-3L1-rep1-cp190-100x_Position002_1_cmle.ics	127	1	0	1.083	0.4409958381471075	1.0	NA	0.0	1.6456566907434287	1.0	0.27185614986556117	2.215052400290479	0.942422358493232	0.9623166699635459	0.9379009240681606	0.8983948907790996	0.3739293124545038	1.0080926654817666	128.0	2.3924013854782475	71.0	0.16370645089652625
226	Feb25-FISH2-3L1-rep1-cp190-100x_Position003_2_cmle.ics	1	1	0	1.2995999999999999	0.4383586155928156	1.0	0.30781978868645793	1.0	1.9493999999999998	1.0	0.25568917240869354	1.6658490514959239	0.9590337130018343	0.9966744161412077	0.9590337130018343	0.883325806865254	0.3468491242999852	0.9719914395937379	242.0	4.471934887581386	179.0	0.4127247142320873
227	Feb25-FISH2-3L1-rep1-cp190-100x_Position003_2_cmle.ics	3	1	0	1.2995999999999999	0.3024540106866991	1.0	0.32656793342195967	1.0	1.4930362603455627	1.0	0.321145755452857	2.5338580516058786	0.8702936083772459	0.9332166495513796	0.8676026355043512	0.7963743075804481	0.5197686711501237	0.9995512750724903	184.0	3.5034414259361295	133.0	0.3066613798484224
228	Feb25-FISH2-3L1-rep1-cp190-100x_Position003_2_cmle.ics	5	1	0	1.083	0.24397309170096715	1.0	0.21573228766672725	1.0	0.4773698211006071	1.0	0.35174227477151704	1.9251291020090162	0.5107782043363018	0.6542608505281594	0.510410721127157	0.3610131590264041	0.7591586661584276	0.9770382264687557	174.0	3.1863433710208073	128.0	0.2951327565458501
229	Feb25-FISH2-3L1-rep1-cp190-100x_Position003_2_cmle.ics	6	1	0	1.2995999999999999	0.2583710074676214	1.0	4.474176345555518	1.0	1.0368959615364501	1.0	0.31014455052289863	2.3710855067379093	0.7625827755783194	0.8451541889324835	0.7625827755783194	0.6655422799012907	0.5757750377018446	0.9910934379616667	166.0	3.147993216420412	112.0	0.25824116197761887
230	Feb25-FISH2-3L1-rep1-cp190-100x_Position003_2_cmle.ics	7	1	0	0.8664	2.613754207220748	1.0	2.646984591295114	1.0	0.7540056732031717	1.0	0.19084370010143567	1.9462409740754356	0.7448297370524141	0.8592090131181412	0.7432313899771943	0.6323606806619496	0.5780120897692833	0.8293089018645289	114.0	2.079533502103147	50.0	0.11528623302572269
231	Feb25-FISH2-3L1-rep1-cp190-100x_Position003_2_cmle.ics	8	1	0	1.2995999999999999	0.41779016253209056	1.0	0.320539354389156	1.0	0.0	1.0	0.27854218601744635	2.2269865259402417	0.16822608016988683	0.339959706328103	0.16463232024394006	0.029135773339020427	0.9342700529950364	0.9739019362842877	170.0	3.2139787914014493	110.0	0.2536297126565899
232	Feb25-FISH2-3L1-rep1-cp190-100x_Position003_2_cmle.ics	9	1	0	1.2995999999999999	2.820383854134768	1.0	2.3461530332787612	1.0	0.0	1.0	0.1873378294054766	1.5301742896995956	0.1621816121697456	0.36120319402230916	0.15735842411900258	0.02867117341275006	0.9230528951134608	0.8932338392944751	218.0	3.935589944652638	131.0	0.3020499305273935
233	Feb25-FISH2-3L1-rep1-cp190-100x_Position003_2_cmle.ics	10	1	0	0.8664	0.2908909488638249	1.0	2.623551963093991	1.0	0.0	1.0	0.23394804911910075	1.159547254475489	0.2557307454190218	0.4563530669839917	0.24725623728622773	0.028848705104805705	0.9022403029869136	0.9247470464089165	192.0	3.4013600874940058	121.0	0.27899268392224896
234	Feb25-FISH2-3L1-rep1-cp190-100x_Position003_2_cmle.ics	11	1	0	1.083	NA	0.0	0.4776618567247241	1.0	0.8779414014559871	1.0	0.3089982052636375	2.439681219814658	0.6760481247314468	0.7779794058068873	0.6742986925296176	0.5720259652568903	0.6622812113754536	1.006133308448829	118.0	2.239140072445864	67.0	0.15448355225446841
235	Feb25-FISH2-3L1-rep1-cp190-100x_Position003_2_cmle.ics	13	1	0	1.083	0.2775546365097599	1.0	0.26705023494553165	1.0	1.5394492374569102	1.0	0.2785399586174222	1.831290902141509	0.8843467561323218	0.9365478414050121	0.8835766197208034	0.8237892481875237	0.4597559748433833	0.9836412090207494	152.0	2.8117200842048917	93.0	0.21443239342784423
236	Feb25-FISH2-3L1-rep1-cp190-100x_Position003_2_cmle.ics	14	1	0	1.5162	0.5832284866363294	1.0	0.1041106350072538	1.0	2.1764791023907697	1.0	0.2970022655064942	1.9666950058917247	0.9076755646668764	0.9445746061703889	0.9083010640721096	0.8504025974495533	0.3746826448470527	0.9859989581001343	308.0	5.783046738752504	277.0	0.6386857309625038
237	Feb25-FISH2-3L1-rep1-cp190-100x_Position003_2_cmle.ics	15	1	0	1.083	0.30364449782999037	1.0	0.47324299565771266	1.0	0.6190500264643886	1.0	0.31385177769992	2.031151963743401	0.5571977752331098	0.6841894323572714	0.5571977752331098	0.44271225257647634	0.7319351628209647	0.982602752863712	176.0	3.254444031771956	123.0	0.2836041332432778
238	Feb25-FISH2-3L1-rep1-cp190-100x_Position003_2_cmle.ics	16	1	0	1.2995999999999999	0.2198970752558342	1.0	0.15801955837577678	1.0	1.5162	1.0	0.2659033223465699	2.3832702808256445	0.9646387943749178	0.9851669854992041	0.9489113450838943	0.8351538427839191	0.44018038772349877	0.9691256380678124	186.0	3.501326340166018	123.0	0.2836041332432778
239	Feb25-FISH2-3L1-rep1-cp190-100x_Position003_2_cmle.ics	17	1	0	0.8664	0.4585553328958358	1.0	0.07733199412089249	1.0	1.0351763200751944	1.0	0.3058151952710448	2.261899019336792	0.8429924423610446	0.8958385152587773	0.8359705347747058	0.7565770592174496	0.547841194968231	1.0019991389862657	100.0	1.883691862930145	52.0	0.1198976823467516
240	Feb25-FISH2-3L1-rep1-cp190-100x_Position003_2_cmle.ics	18	1	0	1.7328	0.3653652061552022	1.0	4.5562558399488555	1.0	0.4332	1.0	0.2696450603705229	2.773609614977816	0.6210591208482196	0.7339561830118141	0.5775846218738847	0.3259037208748977	0.735287795507089	0.9878872341746505	256.0	4.925234263999009	200.0	0.46114493210289076
241	Feb25-FISH2-3L1-rep1-cp190-100x_Position003_2_cmle.ics	18	2	0	1.2995999999999999	4.055106491464001	2.0	4.075612038086241	2.0	2.242501665206134	1.0	0.23941770333991058	2.9410816656766134	0.8860880882252209	0.913359242341761	0.8857708350608009	0.8545916987825409	0.46216365616788335	0.9698966640561578	122.0	2.351936145107741	62.0	0.14295492895189613
242	Feb25-FISH2-3L1-rep1-cp190-100x_Position003_2_cmle.ics	20	1	0	1.083	0.36266989521442955	1.0	0.21581452556046063	1.0	2.031340052282519	1.0	0.31605329740808763	2.4064197859806047	0.9741239596018789	0.9922445130158498	0.9716608828619303	0.9323615320520451	0.36554778429960993	1.0104037914571538	162.0	3.035197143758535	109.0	0.25132398799607547
243	Feb25-FISH2-3L1-rep1-cp190-100x_Position003_2_cmle.ics	21	1	0	1.2995999999999999	2.920147860482987	2.0	0.24060176234779357	1.0	1.4973853800157155	1.0	0.2925796361530883	2.5113661962963407	0.7944317244491461	0.8834875144718202	0.7943392527547318	0.6895318343055191	0.5494513149334016	0.9719665872512661	212.0	3.9653404508033914	157.0	0.3619987717007692
244	Feb25-FISH2-3L1-rep1-cp190-100x_Position003_2_cmle.ics	21	2	0	1.083	0.4342914506860789	2.0	0.27038314242775413	2.0	0.6921189703237084	1.0	0.25379566949110294	2.342086945963826	0.5039226492770563	0.6055712346450751	0.5022877497198107	0.3916102281091758	0.7884968144351147	0.9540774765068686	170.0	3.1671682937206094	105.0	0.24210108935401767
245	Feb25-FISH2-3L1-rep1-cp190-100x_Position003_2_cmle.ics	23	1	0	1.2995999999999999	0.3015659727129184	1.0	0.3530517139583361	1.0	1.1961505589055579	1.0	0.29916685756752814	2.4128694602522267	0.8075011584274461	0.8747944359139765	0.8074557299001481	0.7285009494562206	0.48625147159820636	0.9934728409958136	166.0	3.1713984652608316	110.0	0.2536297126565899
246	Feb25-FISH2-3L1-rep1-cp190-100x_Position003_2_cmle.ics	24	1	0	1.2995999999999999	0.18687264409933743	1.0	0.34284708248520035	1.0	1.4132678801190723	1.0	0.31580584507493087	2.3282587172377527	0.8099215918066315	0.8842393777559251	0.8091317561029192	0.709329999633851	0.5797109392406234	1.0026019063814864	196.0	3.7248033997196615	145.0	0.33433007577459584
247	Feb25-FISH2-3L1-rep1-cp190-100x_Position003_2_cmle.ics	25	1	0	1.083	0.18844662238863313	1.0	0.11250334955562001	1.0	1.3157503800483568	1.0	0.326473759011316	2.266623509146447	0.8359131264342131	0.9070973674937475	0.833738708928863	0.7568090208245597	0.5633253411485675	0.9799394880387281	140.0	2.6371686081021997	89.0	0.2052094947857864
248	Feb25-FISH2-3L1-rep1-cp190-100x_Position003_2_cmle.ics	26	1	0	1.083	0.528477819490296	1.0	0.3373965298391929	1.0	2.102293715973605	1.0	0.2802993217799496	1.873525255902377	0.9854854183645048	0.996936154409565	0.9840411813858485	0.9582718672952536	0.3311855714529245	0.9798880658915883	156.0	2.8777056591859287	97.0	0.22365529206990203
249	Feb25-FISH2-3L1-rep1-cp190-100x_Position003_2_cmle.ics	28	1	0	1.2995999999999999	0.060013864540124404	1.0	0.1859711156130496	1.0	1.1961505589055579	1.0	0.2928237825597338	2.2436524732545515	0.7977750879931198	0.872704613865486	0.7973928554364618	0.6956831610632436	0.5607534836602472	0.9928000888897133	184.0	3.45663092825529	127.0	0.29282703188533565
250	Feb25-FISH2-3L1-rep1-cp190-100x_Position003_2_cmle.ics	29	1	0	1.083	0.3453672384917368	1.0	0.42814328454858575	1.0	0.3095250132321943	1.0	0.29064899138885836	2.2590655815304324	0.4491713739823891	0.5869849642797806	0.44593163316165474	0.27004589632829373	0.8309194905289479	1.0022884029671502	152.0	2.8351253330453114	95.0	0.21904384274887315
251	Feb25-FISH2-3L1-rep1-cp190-100x_Position003_2_cmle.ics	30	1	0	0.8664	3.6319671113367415	1.0	3.7036475569660507	1.0	0.0	1.0	0.32238678937204435	2.3886643223459396	0.25867438937762965	0.43767189406771945	0.2346137733821467	0.038996047574813765	0.916022488459667	1.0169607533488552	102.0	1.9283872748408741	55.0	0.12681485632829495
252	Feb25-FISH2-3L1-rep1-cp190-100x_Position003_2_cmle.ics	33	1	0	1.083	7.067453272904944	1.0	3.172715447676011	2.0	0.0	1.0	0.12976765285083008	1.3623404833032504	0.1540090038387471	0.43084197370266925	0.170192957620742	0.027703383453852138	0.9029969770263444	0.49961907016005086	156.0	2.9011109080263484	66.0	0.15217782759395398
253	Feb25-FISH2-3L1-rep1-cp190-100x_Position003_2_cmle.ics	33	2	0	0.6497999999999999	4.751393168713634	1.0	3.589998242814741	2.0	0.0	1.0	0.10241689013438947	1.2170276526328523	0.1540090038387471	0.32276083712744386	0.179598525717055	0.027703383453852138	0.9325438934803314	0.5693789739383918	144.0	2.586127938881137	52.0	0.1198976823467516
254	Feb25-FISH2-3L1-rep1-cp190-100x_Position003_2_cmle.ics	34	1	0	1.5162	2.5643878590917866	1.0	0.13287739979957477	1.0	0.20635000882146287	1.0	0.24515169016818855	2.387840061975362	0.42094389147327116	0.5684399282725643	0.42094389147327116	0.1844545076535253	0.817239803681511	0.9506361223759249	222.0	4.1654122615166145	154.0	0.3550815977192259
255	Feb25-FISH2-3L1-rep1-cp190-100x_Position003_2_cmle.ics	35	1	0	1.083	0.49738309356965515	1.0	0.10984315603324524	1.0	0.815064591942846	1.0	0.2587785786599346	2.090365041694963	0.6969006381039198	0.7903849822984461	0.6937207182379004	0.5842784761824003	0.657115727302179	0.9817096681001248	158.0	2.922401071096658	95.0	0.21904384274887315
256	Feb25-FISH2-3L1-rep1-cp190-100x_Position003_2_cmle.ics	36	1	0	1.083	0.6155333553338251	1.0	0.14553553319930806	1.0	2.1652184899744737	1.0	0.36119166676148506	2.4504807927680647	0.9737179428065549	0.9895701730927065	0.9730355314969706	0.9483580630584937	0.2706215520220281	1.0076035726387615	154.0	2.9266312426368803	108.0	0.24901826333556107
257	Feb25-FISH2-3L1-rep1-cp190-100x_Position003_2_cmle.ics	37	1	0	1.083	0.32105142323722385	1.0	0.38783923316839325	1.0	1.9830205042639812	1.0	0.26978921292092234	2.0143263343647733	0.9794161326838995	0.9918838081193075	0.9773598230327452	0.9497086894660864	0.31298753778975014	0.9838985666937456	158.0	2.9692115687774976	97.0	0.22365529206990203
258	Feb25-FISH2-3L1-rep1-cp190-100x_Position003_2_cmle.ics	38	1	0	1.083	0.3968804257421636	1.0	0.521988028798749	1.0	0.5158750220536572	1.0	0.29906689398300423	2.1485362071839114	0.5602200715414086	0.6898480199008589	0.5602200715414086	0.39569298930510416	0.7566268436263239	1.0002191685001391	164.0	3.0564873068288434	108.0	0.24901826333556107
259	Feb25-FISH2-3L1-rep1-cp190-100x_Position003_2_cmle.ics	39	1	0	1.083	0.26656366972197626	1.0	0.07541975811740542	1.0	0.9479040472602467	1.0	0.27660059285691496	2.4150690941243207	0.7631066183682277	0.839719363402163	0.7631066183682277	0.6732205207338922	0.5390220928537794	0.9957714182215518	132.0	2.4817922092997047	75.0	0.17292934953858405
260	Feb25-FISH2-3L1-rep1-cp190-100x_Position003_2_cmle.ics	40	1	0	1.5162	4.78409267847478	3.0	0.3590874811140886	2.0	0.42540144110901373	1.0	0.2917507717704062	2.6198213355634485	0.31433429215062664	0.4426735963247272	0.3108119446366125	0.2024186258570386	0.9001635440623742	0.9969209635964483	222.0	4.259033256878297	168.0	0.3873617429664282
261	Feb25-FISH2-3L1-rep1-cp190-100x_Position003_2_cmle.ics	40	2	0	1.7328	0.1794229347488095	2.0	0.263779542547197	3.0	0.0	1.0	0.2434223595713575	2.295125345951614	0.13732722687559068	0.29654762451300576	0.12633908570940078	0.013616049873274643	0.9549728170187034	0.9371707604257281	344.0	6.493943157783943	296.0	0.6824944995122783
262	Feb25-FISH2-3L1-rep1-cp190-100x_Position003_2_cmle.ics	40	3	0	1.5162	4.801725398595104	3.0	2.930266077634734	2.0	3.2669661081999513	1.0	0.30081470934661814	2.4242737804793713	0.9313545919538502	0.9615177597553195	0.9310015656636815	0.9053200903620656	0.5215290609915396	0.98824251662459	218.0	4.146237184216417	166.0	0.3827502936453994
263	Feb25-FISH2-3L1-rep1-cp190-100x_Position003_2_cmle.ics	42	1	0	1.2995999999999999	0.38649190733615396	2.0	0.29891923597000747	1.0	0.5158750220536572	1.0	0.2933984975801546	2.2201229050655162	0.5025360427421486	0.6230093514562106	0.5025360427421486	0.3428233535056682	0.756645237795007	0.9978694809927199	210.0	3.944050287733082	155.0	0.35738732237974036
264	Feb25-FISH2-3L1-rep1-cp190-100x_Position003_2_cmle.ics	44	1	0	1.2995999999999999	0.2796837774460736	1.0	0.13377043902094093	1.0	0.7748934119142009	1.0	0.2826828280317748	2.3625932840004213	0.6815360486668884	0.7815217907894112	0.6815360486668884	0.535554393802576	0.6406197617253552	0.9920811590466652	164.0	3.103297804509683	105.0	0.24210108935401767
265	Feb25-FISH2-3L1-rep1-cp190-100x_Position003_2_cmle.ics	46	1	0	1.5162	0.277611577283402	1.0	0.3603246072879444	1.0	1.5771448436399123	1.0	0.2597706008749607	2.6526948746498817	0.9209888294242304	0.9618727775582774	0.9175406774181962	0.8413715383786502	0.4407998004833485	0.9614118248730614	174.0	3.326774864063326	110.0	0.2536297126565899
266	Feb25-FISH2-3L1-rep1-cp190-100x_Position003_2_cmle.ics	47	1	0	1.2995999999999999	0.28208686110853853	1.0	0.42933236921012496	1.0	0.3634229110571259	1.0	0.2991993003418851	2.2372286856125285	0.46156230077211874	0.6159594814762344	0.46156230077211874	0.28310724658213504	0.805323970752435	0.9954224020588613	168.0	3.145878130650301	112.0	0.25824116197761887
267	Feb25-FISH2-3L1-rep1-cp190-100x_Position003_2_cmle.ics	48	1	0	0.8664	0.46082331420092537	1.0	0.16908568955581024	1.0	1.8229633759626656	1.0	0.32492328374130336	2.5403356707211846	0.9446601675635673	0.9692510803921389	0.9428511388657939	0.8966706562754109	0.4611192527436602	1.0130381722476403	98.0	1.862401699859836	52.0	0.1198976823467516
268	Feb25-FISH2-3L1-rep1-cp190-100x_Position003_2_cmle.ics	48	2	0	1.083	3.0326105483206303	1.0	0.17196716528637057	2.0	0.0	1.0	0.20235903177715125	1.7127767515493213	0.05720368018565385	0.18250175877790062	0.05720368018565385	0.028592703584252314	0.981048142832487	0.9534691578413824	122.0	2.375341393948161	57.0	0.13142630564932387
269	Feb25-FISH2-3L1-rep1-cp190-100x_Position003_2_cmle.ics	49	1	0	1.7328	8.168153325057549	2.0	0.1077176550034056	2.0	0.23070632344123612	1.0	0.28890181959335376	2.4194478206430645	0.34362228983920456	0.48111162743325653	0.34362228983920456	0.15343997861153194	0.8631463986347897	0.983707734183999	298.0	5.653190674560537	260.0	0.5994884117337581
270	Feb25-FISH2-3L1-rep1-cp190-100x_Position003_2_cmle.ics	50	1	0	1.083	0.35363733579196116	1.0	0.22366935247793818	1.0	1.3842379406474168	1.0	0.2836313623464961	2.4707215026353126	0.8514121848284818	0.9046153013743101	0.8508602965047073	0.7935667135591387	0.48349967657683596	0.9923470819080905	150.0	2.8372404188154228	92.0	0.21212666876732977
271	Feb25-FISH2-3L1-rep1-cp190-100x_Position003_2_cmle.ics	51	1	0	0.8664	0.24524342011737693	1.0	0.2504841947904422	1.0	0.815064591942846	1.0	0.3275901193684669	2.083397307383457	0.7100569177359147	0.8014517831684569	0.7052357787282205	0.5854201356013364	0.6512227093753935	1.0013878242059076	144.0	2.656343685402397	93.0	0.21443239342784423
272	Feb25-FISH2-3L1-rep1-cp190-100x_Position003_2_cmle.ics	55	1	0	1.2995999999999999	0.33768528407167114	1.0	0.18913834430113738	1.0	2.0495994678846956	1.0	0.3045614175595653	2.361927909746693	0.9651033841310724	0.9843314015883237	0.9611772912642198	0.9249257709093511	0.3593110406886258	0.9737037153431731	162.0	3.035197143758535	107.0	0.2467125386750466
273	Feb25-FISH2-3L1-rep1-cp190-100x_Position003_2_cmle.ics	57	1	0	1.5162	0.14253349726333986	1.0	0.7120336649268177	1.0	0.1459114905355603	1.0	0.29247783641808905	2.6243813965694973	0.33872000864337587	0.4792057354972642	0.33872000864337587	0.1452048557250789	0.8536875337099111	1.0068405762895953	186.0	3.5481368378468585	129.0	0.29743848120636457
274	Feb25-FISH2-3L1-rep1-cp190-100x_Position003_2_cmle.ics	58	1	0	1.083	0.13323397136293594	1.0	0.33421848719657904	1.0	0.3164505769875799	1.0	0.3139710308367558	2.274494405385626	0.5035376183358247	0.6441810805039505	0.4978147910883337	0.3089330201437825	0.7794962231391372	1.005672942916106	122.0	2.2817203985864816	71.0	0.16370645089652625
275	Feb25-FISH2-3L1-rep1-cp190-100x_Position003_2_cmle.ics	59	1	0	1.2995999999999999	0.10874010558399265	1.0	0.2100944315933106	1.0	0.6921189703237084	1.0	0.2882305395200157	2.2814523639331625	0.6203726239920858	0.7311077437640833	0.6141072648331201	0.487367214427599	0.7296877480544908	1.0034045038135833	184.0	3.48003617709571	126.0	0.2905213072248212
276	Feb25-FISH2-3L1-rep1-cp190-100x_Position003_2_cmle.ics	60	1	0	0.8664	0.5042636513128851	1.0	0.4245369337694604	1.0	1.7345341872721707	1.0	0.2965316559836926	2.0813348876750806	0.8368385215257526	0.8788579552997503	0.8351812120199905	0.7841900381566607	0.6079061350010919	0.9900888229825051	122.0	2.2817203985864816	69.0	0.1590950015754973
277	Feb25-FISH2-3L1-rep1-cp190-100x_Position003_2_cmle.ics	60	2	0	1.2995999999999999	3.9579739172283186	1.0	0.6440455992537527	3.0	1.6776879206634818	1.0	0.2530677208665535	2.008666912687103	0.8449409235539225	0.9044413325282321	0.8445683500991388	0.7739100085220825	0.4571976469146858	0.9830729525818673	230.0	4.273978162638272	165.0	0.3804445689848849
278	Feb25-FISH2-3L1-rep1-cp190-100x_Position003_2_cmle.ics	61	1	0	1.2995999999999999	0.37221414658948343	1.0	0.13703074247969066	1.0	0.3095250132321943	1.0	0.31580584507493087	2.478227930335655	0.44635008962992184	0.5742405680945163	0.42980835115549926	0.24075842832720803	0.7972150134755088	0.9960427297038789	196.0	3.7248033997196615	145.0	0.33433007577459584
279	Feb25-FISH2-3L1-rep1-cp190-100x_Position003_2_cmle.ics	62	1	0	1.083	3.172542731232432	1.0	3.1486415430156045	1.0	0.0	1.0	0.11636484665223966	2.3640976641324762	0.17374337528983108	0.24434311858231203	0.14967704537926466	0.029976813514408746	0.9453239105847268	0.7622832877636057	138.0	2.59247319619147	52.0	0.1198976823467516
280	Feb25-FISH2-3L1-rep1-cp190-100x_Position003_2_cmle.ics	63	1	0	0.8664	0.44399898068811355	1.0	0.5094742216541257	1.0	0.3916201927270152	1.0	0.20184157083068102	2.049627092707974	0.4537373737373737	0.6338961038961038	0.4537373737373737	0.3054906204906205	0.7671610307572072	0.8832956053070365	144.0	2.5861279388811376	73.0	0.16831790021755516
281	Feb25-FISH2-3L1-rep1-cp190-100x_Position003_2_cmle.ics	64	1	0	1.083	0.29366229510136255	1.0	0.4242364851932407	1.0	0.10317500441073144	1.0	0.32844085690551006	1.936729061278399	0.3277422181582657	0.4758734331542652	0.31266430449194194	0.10211166990513201	0.8994417366762508	1.0106122353432763	156.0	2.877705659185929	105.0	0.24210108935401767
282	Feb25-FISH2-3L1-rep1-cp190-100x_Position003_2_cmle.ics	66	1	0	1.083	0.1967163214678262	1.0	0.5307765048709423	1.0	0.928575039696583	1.0	0.27385015451777717	2.282534960806393	0.7081623306062701	0.8042082386644276	0.7077312690273275	0.6069122520273365	0.6126857654881729	0.9990465727931032	172.0	3.2352689544717577	111.0	0.2559354373171044
283	Feb25-FISH2-3L1-rep1-cp190-100x_Position003_2_cmle.ics	68	1	0	0.8664	0.19917449594091177	1.0	4.812346995721853	1.0	0.10317500441073144	1.0	0.2965316559836926	2.1125085996287356	0.3225411627568119	0.45538394288212153	0.3225411627568119	0.09989314682597504	0.8453434531365125	1.002191778187763	122.0	2.2583151497460614	69.0	0.1590950015754973
284	Feb25-FISH2-3L1-rep1-cp190-100x_Position003_2_cmle.ics	69	1	0	1.9493999999999998	0.2262369408293754	1.0	0.9257935949078783	1.0	0.1459114905355603	1.0	0.20431648826377968	4.097322765283666	0.303259210298538	0.4746392206852053	0.313582928095935	0.17945328360322932	0.860225985776657	0.8874946390890956	130.0	2.554123041591075	63.0	0.1452606536124106
285	Feb25-FISH2-3L1-rep1-cp190-100x_Position003_2_cmle.ics	70	1	0	1.2995999999999999	0.35372755289565083	1.0	0.362684101015954	1.0	0.0	1.0	0.27346259897054487	2.085486283987768	0.18581492084999746	0.3380794195423651	0.18581492084999746	0.027970219492828057	0.9257111961945655	0.9803558727190453	198.0	3.7460935627899703	137.0	0.3158842784904802
286	Feb25-FISH2-3L1-rep1-cp190-100x_Position003_2_cmle.ics	71	1	0	1.2995999999999999	0.3057761129650346	1.0	0.13650462817937634	1.0	0.0	1.0	0.3046309795115301	2.846458181913095	0.14245317631477686	0.3299626842298365	0.16594331940330562	0.028183697393265265	0.954138704854553	0.9583880014188683	166.0	3.171398465260832	111.0	0.2559354373171044
287	Feb25-FISH2-3L1-rep1-cp190-100x_Position003_2_cmle.ics	72	1	0	0.8664	NA	0.0	0.3143895216775535	1.0	0.5595020986366908	1.0	0.31077020754012613	2.2393446533731556	0.6613301855472352	0.7739772769191043	0.6571618281751448	0.48799291748127926	0.6730411758335444	0.9952375221199011	102.0	1.904982026000454	54.0	0.12450913166778053
288	Feb25-FISH2-3L1-rep1-cp190-100x_Position003_2_cmle.ics	73	1	0	1.083	0.5250558277345927	1.0	0.5780903102171497	1.0	1.7153360421684174	1.0	0.30389344048010053	1.9944380312127739	0.9305788569783487	0.9639293975162062	0.9280970486335163	0.8803867650124587	0.4644920990012518	0.986183378918153	156.0	2.877705659185929	101.0	0.23287819071195984
289	Feb25-FISH2-3L1-rep1-cp190-100x_Position003_2_cmle.ics	74	1	0	0.8664	0.2418630635864208	1.0	0.2196264048233023	1.0	0.751125369937127	1.0	0.27634221897242356	1.6953027739742241	0.699683680329766	0.7943426171870694	0.6971597359226726	0.549712887546704	0.655338203322858	1.0087233356827723	148.0	2.6989240115430144	89.0	0.2052094947857864
290	Feb25-FISH2-3L1-rep1-cp190-100x_Position003_2_cmle.ics	76	1	0	1.2995999999999999	0.18759669281044392	1.0	0.2155596243546071	1.0	2.1132397913556575	1.0	0.2792526803190927	2.4416575570288686	0.9745905416160516	0.9938633602814896	0.9714572948519248	0.9356679093536632	0.3387890793276919	0.9887137036967414	180.0	3.414050602114672	120.0	0.2766869592617345
291	Feb25-FISH2-3L1-rep1-cp190-100x_Position003_2_cmle.ics	77	1	0	1.083	0.11840632120738201	1.0	0.2113943918804457	1.0	0.9512265400461283	1.0	0.30389344048010053	2.4226998118981276	0.749982755392635	0.8264354903873632	0.7492042845458756	0.629477439126536	0.5871100816006458	1.002459413648686	156.0	2.9479214057071887	101.0	0.23287819071195984
292	Feb25-FISH2-3L1-rep1-cp190-100x_Position003_2_cmle.ics	78	1	0	1.083	5.903898331309197	1.0	5.8818522239667494	1.0	0.43046674663324214	1.0	0.3161258287290487	1.9620430629253653	0.5302471122822515	0.6637820680775248	0.5282932708503327	0.3171586204831453	0.7722405525357877	0.9831613940256273	160.0	2.9670964830073863	107.0	0.2467125386750466
293	Feb25-FISH2-3L1-rep1-cp190-100x_Position003_2_cmle.ics	79	1	0	1.083	0.31090935941590264	1.0	0.42076194022728924	1.0	0.10317500441073144	1.0	0.3216302398939304	2.1977065621244654	0.3210009251508877	0.4741838847526323	0.3075730208379224	0.06948764262742851	0.8751165571135651	1.0030350294204209	164.0	3.079892555669264	112.0	0.25824116197761887
294	Feb25-FISH2-3L1-rep1-cp190-100x_Position003_2_cmle.ics	80	1	0	1.2995999999999999	0.4282166807573594	1.0	0.3085408906017077	1.0	0.20635000882146287	1.0	0.29907699693135376	2.322280794476588	0.351961375980688	0.49434865074575396	0.3478230881972584	0.1787093714975429	0.8465945422374281	0.9947687676464446	172.0	3.235268954471758	116.0	0.2674640606196767
295	Feb25-FISH2-3L1-rep1-cp190-100x_Position003_2_cmle.ics	81	1	0	1.2995999999999999	0.23220760091275458	1.0	0.23224393036426697	1.0	1.7829554541206016	1.0	0.29375218469089276	2.6110213015983432	0.945490675077024	0.9766922501959784	0.9445062257305891	0.8872759921973274	0.40703281279907444	1.0006269083330754	166.0	3.1713984652608316	109.0	0.25132398799607547
296	Feb25-FISH2-3L1-rep1-cp190-100x_Position003_2_cmle.ics	83	1	0	1.083	2.888611145837726	1.0	2.8424212061923355	1.0	1.433352969887323	1.0	0.18566076271937493	1.9000827484462157	0.8333206521363206	0.8873978875431449	0.8323868549017438	0.7571746754189983	0.5466534419943267	0.8448016258449497	160.0	2.9202859853265464	82.0	0.18906942216218525
297	Feb25-FISH2-3L1-rep1-cp190-100x_Position003_2_cmle.ics	84	1	0	1.083	0.2634526360490222	1.0	0.21171566533514385	1.0	0.0	1.0	0.3560332850390418	2.5363452538058664	0.2151387790770255	0.37194041030335817	0.20619200199742	0.027285589446964336	0.9201622171941917	0.9857882367613982	166.0	3.1479932164204123	120.0	0.2766869592617345
298	Feb25-FISH2-3L1-rep1-cp190-100x_Position003_2_cmle.ics	85	1	0	1.2995999999999999	0.4002622854128102	1.0	0.19161506089304092	1.0	0.9479040472602467	1.0	0.30660996263765633	2.2864759099998047	0.6496060944333081	0.7622362793228585	0.6466853116635258	0.5101287144954848	0.7229452080746369	1.001335965245308	214.0	4.056846360394959	163.0	0.375833119663856
299	Feb25-FISH2-3L1-rep1-cp190-100x_Position003_2_cmle.ics	85	2	0	1.2995999999999999	0.2737846090172527	2.0	6.731254585806325	1.0	1.5930676819351215	1.0	0.3182819548224721	2.7683402096635192	0.7836980310723274	0.8267555704928921	0.7822896536271721	0.7324983095469586	0.6224265758002561	0.9935901163547136	138.0	2.6626889427127307	86.0	0.19829232080424306
300	Feb25-FISH2-3L1-rep1-cp190-100x_Position003_2_cmle.ics	86	1	0	1.2995999999999999	0.24286031735492503	1.0	0.26193406139194686	1.0	0.6275890508929507	1.0	0.2937876203123271	2.398150145059367	0.5811779370520411	0.7084513725601291	0.5729269950990113	0.4403311708546984	0.7208449584150899	0.9944835816397267	198.0	3.72268831394955	142.0	0.3274129017930525
301	Feb25-FISH2-3L1-rep1-cp190-100x_Position003_2_cmle.ics	87	1	0	1.083	2.174309139809653	1.0	0.20858107045545224	1.0	1.278824979729832	1.0	0.2968001223977527	2.112085276365785	0.8316506926013773	0.901999770749385	0.8301870155978591	0.7446059975487819	0.568309925900533	1.0082082022561332	152.0	2.8351253330453114	96.0	0.22134956740938755
302	Feb25-FISH2-3L1-rep1-cp190-100x_Position003_2_cmle.ics	88	1	0	1.083	NA	0.0	0.5551887956571422	1.0	0.9321735129523284	1.0	0.2802993217799496	2.02453489179003	0.7644073042401733	0.8575518415351284	0.7605591664087485	0.626374703394202	0.6605628380572321	0.989001540614498	156.0	2.924516156866769	97.0	0.22365529206990203
303	Feb25-FISH2-3L1-rep1-cp190-100x_Position003_2_cmle.ics	89	1	0	1.2995999999999999	0.30460222203058684	1.0	0.2252393691975186	1.0	2.1168618648146746	1.0	0.33967549487449467	2.480229197266458	0.9740792318943015	0.9927220305534756	0.9712310265435944	0.9180038769183397	0.4019398083631305	1.007088382160251	162.0	3.082007641439375	113.0	0.2605468866381333
304	Feb25-FISH2-3L1-rep1-cp190-100x_Position003_2_cmle.ics	92	1	0	1.2995999999999999	0.29405154428152175	1.0	0.1891144025896282	1.0	1.7539750749824343	1.0	0.30816578328059757	1.9493578569021224	0.8937676406394625	0.9359709065146096	0.8933505502165442	0.820288306612883	0.43634488518290276	0.9932284266046145	224.0	4.163297175746505	175.0	0.40350181559002946
305	Feb25-FISH2-3L1-rep1-cp190-100x_Position003_2_cmle.ics	93	1	0	1.083	2.2711737814478843	1.0	2.3656218409938177	1.0	0.7610319551488771	1.0	0.2877501921667834	2.6223368797887834	0.7126436781609196	0.7974774774774774	0.706380863622243	0.5547002174588381	0.6581211915751952	1.0033596429945435	136.0	2.594588281961582	80.0	0.18445797284115634
306	Feb25-FISH2-3L1-rep1-cp190-100x_Position003_2_cmle.ics	94	1	0	0.8664	NA	0.0	1.2482246771981969	1.0	0.72222503087512	1.0	0.2898016182361211	2.185295522414769	0.7118139721493171	0.7838312241929821	0.7098413547535064	0.5905815877898326	0.625576038168241	0.9919718241920412	112.0	2.1284590855540984	60.0	0.13834347963086724
307	Feb25-FISH2-3L1-rep1-cp190-100x_Position003_2_cmle.ics	95	1	0	1.2995999999999999	0.341146737835902	1.0	0.1368452694270567	1.0	0.10317500441073144	1.0	0.2844528950677704	2.1291768500141095	0.31759422878387705	0.4754096284051252	0.2969845522430599	0.08363259799730187	0.9077856682813403	0.9994448638671665	214.0	4.01003586271412	157.0	0.3619987717007692
308	Feb25-FISH2-3L1-rep1-cp190-100x_Position003_2_cmle.ics	96	1	0	1.2995999999999999	4.104699220825685	1.0	1.7818612528239548	1.0	0.7748934119142009	1.0	0.2144660584850632	2.5964781288277843	0.7010630539041263	0.7860023868985789	0.699250779057175	0.5558821579331227	0.6465152421519118	0.8200553408816166	150.0	2.790429921134583	80.0	0.18445797284115634
309	Feb25-FISH2-3L1-rep1-cp190-100x_Position003_2_cmle.ics	97	1	0	1.2995999999999999	0.27669590543203804	1.0	5.531075062748379	1.0	2.5202282545596995	1.0	0.3038834466118013	1.9638275754149532	0.9463441194772869	0.9755464374611077	0.9456323895457374	0.9109443061605476	0.3427451559484465	0.9817864355790877	246.0	4.584730960243266	200.0	0.46114493210289076
310	Feb25-FISH2-3L1-rep1-cp190-100x_Position003_2_cmle.ics	97	2	0	0.8664	0.21801150331689972	2.0	0.3163645676801724	1.0	0.0	1.0	0.34625939790736265	2.265820493912498	0.17025124455507157	0.3000116677037959	0.17025124455507157	0.021112710018668327	0.9436270815531855	1.02224092249496	102.0	1.904982026000454	57.0	0.13142630564932387
311	Feb25-FISH2-3L1-rep1-cp190-100x_Position003_2_cmle.ics	99	1	0	1.2995999999999999	0.23111731099484187	1.0	0.5117039348805927	1.0	0.46141264688247224	1.0	0.293128628165803	2.39546937457142	0.5107169018121597	0.6444631994649511	0.507221567565846	0.34875314500461796	0.7592330500786034	0.9976112054478329	182.0	3.435340765184981	125.0	0.28821558256430674
312	Feb25-FISH2-3L1-rep1-cp190-100x_Position003_2_cmle.ics	100	1	0	1.5162	0.3537638358607814	1.0	0.23396962241771227	1.0	1.1160083062473465	1.0	0.28324238736569074	2.7844853503367712	0.7547156779986187	0.8417197452229299	0.7550917043972066	0.6602946819123628	0.584867609499904	0.9975051871199753	188.0	3.6162374985980064	129.0	0.29743848120636457
313	Feb25-FISH2-3L1-rep1-cp190-100x_Position003_2_cmle.ics	101	1	0	1.083	NA	0.0	0.17347462458825014	1.0	0.20635000882146287	1.0	0.2987286402854682	1.731619392336809	0.4034058126308501	0.5641021414088129	0.4225614480473451	0.19937027084947495	0.8110999196940275	0.972904631518703	176.0	3.1608230364102767	120.0	0.2766869592617345
314	Feb25-FISH2-3L1-rep1-cp190-100x_Position003_2_cmle.ics	102	1	0	1.083	0.6243886529215056	1.0	0.5084284715345732	1.0	1.5863714811341738	1.0	0.25446900494077324	2.114333311593527	0.8884857554281842	0.9411476127283508	0.887208120394161	0.8093500296467798	0.45322234226926894	0.9784643085845747	160.0	2.9670964830073863	96.0	0.22134956740938755
315	Feb25-FISH2-3L1-rep1-cp190-100x_Position003_2_cmle.ics	103	1	0	1.083	0.3357263861291991	1.0	0.1919256420740066	1.0	2.49547043622347	1.0	0.3191784862749187	2.3138403988155094	0.9967700404309624	0.9998870643507329	0.9960811329704334	0.9863799606983941	0.11534032394092443	1.0033569656785477	140.0	2.6371686081021997	88.0	0.20290377012527194
316	Feb25-FISH2-3L1-rep1-cp190-100x_Position003_2_cmle.ics	104	1	0	1.7328	0.7254399128040321	1.0	0.5038686917018743	1.0	2.691280490354807	1.0	0.3028496910958344	1.8613589859032278	0.9606999637880393	0.9828680543447647	0.9559119378763696	0.9201392148710452	0.40645974563254106	0.976524890893367	322.0	5.978888377925507	299.0	0.6894116734938217
317	Feb25-FISH2-3L1-rep1-cp190-100x_Position003_2_cmle.ics	105	1	0	1.083	0.25456747706274174	1.0	0.6276718362506041	1.0	2.1764791023907697	1.0	0.3046309795115301	1.9432257498588017	0.9735015715557493	0.9911066296033866	0.9718482585708835	0.9463763376392144	0.31280291569263663	0.9886024157041027	166.0	3.0777774698991527	111.0	0.2559354373171044
318	Feb25-FISH2-3L1-rep1-cp190-100x_Position003_2_cmle.ics	106	1	0	1.2995999999999999	0.2384888492127735	1.0	0.2582063983238184	1.0	1.6104194071560693	1.0	0.29783744644865845	2.3434324421578125	0.8949170001188542	0.9375103997464442	0.8935858325739867	0.8221465076660988	0.4221511881189471	0.9906687030210135	182.0	3.435340765184981	126.0	0.2905213072248212
319	Feb25-FISH2-3L1-rep1-cp190-100x_Position003_2_cmle.ics	107	1	0	1.083	0.4961155139238693	1.0	1.218541119013822	1.0	0.3720027687491155	1.0	0.32252585317142624	2.51143532313364	0.46809457579972186	0.5817468706536857	0.4654909596662031	0.32793324061196105	0.7998117958128355	1.0129536248717401	114.0	2.1731544974648265	65.0	0.14987210293343953
320	Feb25-FISH2-3L1-rep1-cp190-100x_Position003_2_cmle.ics	108	1	0	0.8664	2.0610423116412515	1.0	0.06037140057566885	1.0	1.7345341872721707	1.0	0.27541975538991637	1.8828313647538486	0.9564191119835018	0.9796071756901136	0.9530399781350163	0.9131115362635724	0.40775845715899134	0.9990540950624222	138.0	2.5690679473510514	80.0	0.18445797284115634
321	Feb25-FISH2-3L1-rep1-cp190-100x_Position003_2_cmle.ics	109	1	0	1.2995999999999999	0.3679695868662704	1.0	0.5240956476384381	1.0	0.2918229810711206	1.0	0.24609574153187475	1.6735888839456885	0.4442612266691794	0.6402479721718374	0.43830141417948537	0.22953915494727253	0.8329621891012149	0.9556633678456067	196.0	3.654587653198402	128.0	0.2951327565458501
322	Feb25-FISH2-3L1-rep1-cp190-100x_Position003_2_cmle.ics	111	1	0	1.2995999999999999	0.5067873807175003	1.0	0.0922671596894142	1.0	0.9077480443748005	1.0	0.2836296094149551	2.007784191677948	0.7044074313640937	0.7995678812706627	0.7008408796895214	0.5969661851372718	0.6591359189575484	0.9978563068523314	170.0	3.16716829372061	111.0	0.2559354373171044
323	Feb25-FISH2-3L1-rep1-cp190-100x_Position003_2_cmle.ics	112	1	0	1.083	2.8943280755265097	1.0	0.3302488501267715	1.0	1.2536039404732575	1.0	0.2839228261629219	1.6656906333175616	0.8291489287459	0.9196646660618326	0.826819736199316	0.7332987298485588	0.5157205382741279	0.9457303269738073	174.0	3.233153868701647	115.0	0.2651583359591622
324	Feb25-FISH2-3L1-rep1-cp190-100x_Position003_2_cmle.ics	113	1	0	1.2995999999999999	0.10208117606333285	1.0	0.14277367357127219	1.0	1.3934633376079517	1.0	0.27451374210420326	2.7995655572674214	0.882774189184619	0.93711742027123	0.8807619466332984	0.7767298522100848	0.511657419753366	0.9501737269048625	178.0	3.3459499413635236	117.0	0.26976978528019113
325	Feb25-FISH2-3L1-rep1-cp190-100x_Position003_2_cmle.ics	116	1	0	1.2995999999999999	0.2587700102721547	1.0	0.2631112128976454	1.0	0.10317500441073144	1.0	0.30948008318241227	2.481855878255264	0.28388038882350375	0.44570129171933803	0.2604652514421051	0.06438617903898405	0.8883366627832397	0.9980660580121846	190.0	3.5907171639874758	137.0	0.3158842784904802
326	Feb25-FISH2-3L1-rep1-cp190-100x_Position003_2_cmle.ics	117	1	0	1.2995999999999999	0.23766861671994335	1.0	0.22561347117721725	1.0	0.6275890508929507	1.0	0.2879608720554036	2.0477587073772785	0.5908367826033236	0.6911719280904429	0.5835701488849077	0.455720640019769	0.7424115443449189	0.9887538576718362	186.0	3.5013263401660186	128.0	0.2951327565458501
327	Feb25-FISH2-3L1-rep1-cp190-100x_Position003_2_cmle.ics	118	1	0	1.2995999999999999	0.4167792901524607	1.0	0.3505352656579499	1.0	2.166	1.0	0.27365459734503106	2.3566314244043647	0.9876354568975214	0.9957113127601335	0.981842213806292	0.9571131276013349	0.2536476201432154	0.9868564438391011	144.0	2.7265594319236564	85.0	0.19598659614372857
328	Feb25-FISH2-3L1-rep1-cp190-100x_Position003_2_cmle.ics	119	1	0	1.7328	0.362703112984587	1.0	0.2951968216417707	1.0	1.401081809291592	1.0	0.30692987816408457	2.3316066732076917	0.7862561397970269	0.8694091867148256	0.7857640275211469	0.6827361442538928	0.5577201185193488	0.992900126437886	246.0	4.6783519556049455	201.0	0.4634506567634053
329	Feb25-FISH2-3L1-rep1-cp190-100x_Position003_2_cmle.ics	120	1	0	1.2995999999999999	0.601790176691984	1.0	0.29766519366399535	1.0	1.4686736615067262	1.0	0.29064899138885836	2.3002533046710325	0.8881429413250274	0.933859121138143	0.8852597019951174	0.8243012879872043	0.4614342716759958	1.0049527477566327	152.0	2.8585305818857316	95.0	0.21904384274887315
330	Feb25-FISH2-3L1-rep1-cp190-100x_Position003_2_cmle.ics	121	1	0	1.083	3.2733097674662424	1.0	3.684514912728469	1.0	1.3625635475001732	1.0	0.27385015451777717	2.0667911027353685	0.8600781897452527	0.9203824811732065	0.8600781897452527	0.7665432565848737	0.4839725819432281	0.9893552504675277	172.0	3.1884584567909178	111.0	0.2559354373171044
331	Feb25-FISH2-3L1-rep1-cp190-100x_Position003_2_cmle.ics	122	1	0	0.8664	NA	0.0	0.2774942954211319	1.0	0.8595614345612763	1.0	0.2858448059506674	2.2926585428681547	0.7494294126870742	0.8186839033398958	0.7417286617767479	0.6642420335557607	0.6128207516151233	1.000721896127142	110.0	2.060358424802949	58.0	0.13373203030983835
332	Feb25-FISH2-3L1-rep1-cp190-100x_Position003_2_cmle.ics	123	1	0	1.083	0.23744954330724127	1.0	0.35833012564570754	1.0	0.3720027687491155	1.0	0.3148577864191545	2.504479856615613	0.4607517124904279	0.5988366604076409	0.45485633962382904	0.30983751009661276	0.8048650280534636	1.0000027013478563	148.0	2.792545006904694	95.0	0.21904384274887315
333	Feb25-FISH2-3L1-rep1-cp190-100x_Position003_2_cmle.ics	124	1	0	1.083	0.35939285503521207	1.0	0.3491969043911756	1.0	0.7252201245704302	1.0	0.2979055391433198	2.0065167893351563	0.6601938818607832	0.779207980531365	0.6597916373363367	0.5166126988596368	0.6713168840839469	0.989933758632177	156.0	2.901110908026349	100.0	0.23057246605144538
334	Feb25-FISH2-3L1-rep1-cp190-100x_Position004_3_cmle.ics	1	1	0	1.083	4.52406765200679	1.0	4.764446124608959	1.0	1.8898665473561698	1.0	0.29154931823087094	2.714066437066298	0.8980812834632167	0.9441533448926319	0.8976239925309147	0.8364637120591429	0.5171791510438383	0.9867753249400649	132.0	2.528602706980545	77.0	0.17754079885961296
335	Feb25-FISH2-3L1-rep1-cp190-100x_Position004_3_cmle.ics	1	2	0	1.5162	0.3444415502905826	1.0	0.28523966809429124	1.0	1.7539750749824343	1.0	0.2288516216969786	2.2912165388000156	0.8649229274241182	0.9219937884648363	0.8643132061810491	0.8033339367033134	0.5181953007065656	0.9734828299170102	206.0	3.8780647127520447	133.0	0.3066613798484224
336	Feb25-FISH2-3L1-rep1-cp190-100x_Position004_3_cmle.ics	2	1	0	1.2995999999999999	0.5289310275569177	1.0	0.46939879628370595	1.0	0.751125369937127	1.0	0.2457945131749938	1.9755385296802968	0.6625800428152437	0.7704621971575959	0.6577892622386525	0.5243405603704367	0.6569385271984618	0.9531897421507625	174.0	3.233153868701647	107.0	0.2467125386750466
337	Feb25-FISH2-3L1-rep1-cp190-100x_Position004_3_cmle.ics	3	1	0	1.2995999999999999	NA	0.0	0.4387386941722509	1.0	0.0	1.0	0.21767321547513097	2.583687117917986	0.1071667271373193	0.29603567131972425	0.1071667271373193	0.038822158993259116	0.9401786209270021	0.9260279408041565	112.0	2.128459085554098	52.0	0.1198976823467516
338	Feb25-FISH2-3L1-rep1-cp190-100x_Position004_3_cmle.ics	4	1	0	1.2995999999999999	1.3346876440563793	1.0	3.708524311888573	1.0	0.0	1.0	0.1896346663150119	2.6190288851022405	0.17274744237643289	0.3681877410153017	0.16772023736155378	0.03190646405240267	0.9186634364192929	0.8774766564265143	164.0	3.0564873068288434	86.0	0.19829232080424306
339	Feb25-FISH2-3L1-rep1-cp190-100x_Position004_3_cmle.ics	6	1	0	1.083	0.4001351556112417	1.0	0.3118602762789	1.0	1.8940413082472753	1.0	0.2936098280805139	1.6534725552969398	0.9460754684396857	0.9797605684187154	0.9451009658677391	0.8777554368608682	0.35634772913809515	0.9729459691769968	218.0	3.9824004423334776	164.0	0.3781388443243705
340	Feb25-FISH2-3L1-rep1-cp190-100x_Position004_3_cmle.ics	9	1	0	0.8664	1.929431806240768	1.0	2.115472157177425	1.0	0.5595020986366908	1.0	0.3768910952628042	2.480082749366696	0.6351936057397297	0.7501534056044181	0.628333621788316	0.45688122472741005	0.7001297246683109	1.010020835415927	106.0	1.994372849821912	63.0	0.1452606536124106
341	Feb25-FISH2-3L1-rep1-cp190-100x_Position004_3_cmle.ics	10	1	0	1.5162	0.46746279641771477	1.0	0.3378466370165916	1.0	1.9097941614020073	1.0	0.320634284231174	2.5966295698964763	0.8687650722089121	0.9232590984016082	0.8666092299945317	0.8062102418241258	0.49054121515503474	0.9933041627152878	252.0	4.7890329424967115	213.0	0.4911193526895787
342	Feb25-FISH2-3L1-rep1-cp190-100x_Position004_3_cmle.ics	11	1	0	1.083	0.4241973219714232	1.0	0.22973580223518458	1.0	1.6313400576791501	1.0	0.3139710308367558	2.4199396386702836	0.9505059641585166	0.9748289897676522	0.9495025156877155	0.9017963140935045	0.3768686251249612	0.9933883403721002	122.0	2.3051256474269013	71.0	0.16370645089652625
343	Feb25-FISH2-3L1-rep1-cp190-100x_Position004_3_cmle.ics	12	1	0	1.083	3.1485851897342214	1.0	0.4484546316591519	1.0	1.0542408233015097	1.0	0.27258798385801636	2.0665727889749164	0.7829545346164484	0.8758071130864385	0.7786531106639072	0.6774551974744633	0.6314854097253139	0.9881150771780387	166.0	3.0777774698991527	105.0	0.24210108935401767
344	Feb25-FISH2-3L1-rep1-cp190-100x_Position004_3_cmle.ics	13	1	0	1.083	0.29860360237070976	1.0	NA	0.0	0.5556144027286182	1.0	0.2708035121517532	2.5117310558103982	0.605026020746743	0.7210802975795466	0.6080122943662464	0.4832000279417415	0.7129483310645621	0.9712955705966281	112.0	2.1050538367136777	58.0	0.13373203030983835
345	Feb25-FISH2-3L1-rep1-cp190-100x_Position004_3_cmle.ics	14	1	0	1.083	0.5323010606398015	1.0	4.5062416726381	1.0	0.20635000882146287	1.0	0.23594382033271127	1.5009542053066844	0.33216958925123646	0.47922893138318035	0.33216958925123646	0.17667310252409038	0.8658593028196089	0.967574449786437	184.0	3.40982043057445	114.0	0.26285261129864773
346	Feb25-FISH2-3L1-rep1-cp190-100x_Position004_3_cmle.ics	15	1	0	0.8664	0.4122084748368485	1.0	5.251116518696372	1.0	1.7345341872721707	1.0	0.3058151952710448	1.913921433122739	0.8616916360090422	0.8951204512211338	0.8607608262045122	0.821168166304685	0.507942450477945	1.0083478717100791	100.0	1.860286614089725	52.0	0.1198976823467516
347	Feb25-FISH2-3L1-rep1-cp190-100x_Position004_3_cmle.ics	15	2	0	1.083	3.082782543026056	1.0	3.538062847909296	1.0	0.8508028822180275	1.0	0.26782808006002096	2.011365656251909	0.635394042817251	0.7422681840343957	0.635394042817251	0.5281237533797261	0.6833244642064535	0.9845790518058454	154.0	2.8564154961156203	93.0	0.21443239342784423
348	Feb25-FISH2-3L1-rep1-cp190-100x_Position004_3_cmle.ics	16	1	0	1.2995999999999999	0.5974478895894255	1.0	0.24379234951208426	1.0	0.5836459621422412	1.0	0.30696027392889	2.1990530669638364	0.5387077146300652	0.6691531809831385	0.536578088250781	0.3878523537051989	0.7572001505438314	0.996044923249329	220.0	4.120716849605887	170.0	0.39197319228745714
349	Feb25-FISH2-3L1-rep1-cp190-100x_Position004_3_cmle.ics	17	1	0	1.083	0.26665346954290114	1.0	0.3736890640764829	1.0	0.751125369937127	1.0	0.2830711861397215	2.214426494040527	0.6689033069003124	0.7700188543226307	0.6689033069003124	0.5215114881975638	0.6386841021939698	0.9961302264133803	166.0	3.124587967579992	107.0	0.2467125386750466
350	Feb25-FISH2-3L1-rep1-cp190-100x_Position004_3_cmle.ics	18	1	0	1.083	0.247299262584414	1.0	0.31669892528325927	1.0	0.20635000882146287	1.0	0.3030156631554313	2.031385205190791	0.3867123049016694	0.5723977495157769	0.38910011375398396	0.18472724664118303	0.8428966000808347	1.0036716378532984	152.0	2.8585305818857316	97.0	0.22365529206990203
351	Feb25-FISH2-3L1-rep1-cp190-100x_Position004_3_cmle.ics	19	1	0	1.083	0.40209213112338293	1.0	0.3810978634651572	1.0	0.7295574526778015	1.0	0.25202554398798116	1.6602912594614998	0.6761606305774506	0.8001666724539046	0.6707958609673947	0.5096400916698497	0.6929381055621405	0.9633789843328395	180.0	3.367240104433833	114.0	0.26285261129864773
352	Feb25-FISH2-3L1-rep1-cp190-100x_Position004_3_cmle.ics	20	1	0	1.2995999999999999	0.20820303779258564	1.0	0.26735246265874907	1.0	0.0	1.0	0.24264857034559567	2.4280166021517045	0.16975163161711385	0.3713288614938361	0.16975163161711385	0.027615119651921684	0.9204017178849949	0.9447808503338834	178.0	3.345949941363524	110.0	0.2536297126565899
353	Feb25-FISH2-3L1-rep1-cp190-100x_Position004_3_cmle.ics	21	1	0	1.083	0.3488928967318055	1.0	0.6602157381280082	1.0	0.5097226605744432	1.0	0.24007920285396775	2.145909856730297	0.6209673329885093	0.7475228445958966	0.6184420036307948	0.39552337197391507	0.6919041664829969	0.8319958178153837	162.0	2.9649813972372745	95.0	0.21904384274887315
354	Feb25-FISH2-3L1-rep1-cp190-100x_Position004_3_cmle.ics	22	1	0	1.083	NA	0.0	0.1691958399531272	1.0	1.6330228523593298	1.0	0.29197721891436773	2.161185878892877	0.9203260246059537	0.9641783888836568	0.918767818768675	0.8476083252711878	0.4709064676054072	0.9827878328012349	156.0	2.924516156866769	99.0	0.22826674139093092
355	Feb25-FISH2-3L1-rep1-cp190-100x_Position004_3_cmle.ics	23	1	0	1.2995999999999999	0.2801455820729422	1.0	0.17018549144408507	1.0	1.1321417835580119	1.0	0.28221609563188294	2.3082572487252166	0.7914707661093662	0.8692717376460719	0.7896466961899373	0.7001989894457559	0.5838122462280382	0.9920985877894091	162.0	3.0586023925989547	103.0	0.23748964003298878
356	Feb25-FISH2-3L1-rep1-cp190-100x_Position004_3_cmle.ics	24	1	0	1.2995999999999999	3.023118987889787	1.0	3.0116694109392093	1.0	0.0	1.0	0.23258075719926388	2.5763961920861522	0.08122285658517543	0.26234161258315847	0.08122285658517543	0.028977374388002408	0.9448094673812534	0.9191041629111957	146.0	2.8180653415152253	80.0	0.18445797284115634
357	Feb25-FISH2-3L1-rep1-cp190-100x_Position004_3_cmle.ics	25	1	0	1.2995999999999999	2.9590976853373685	1.0	0.29134567001095496	1.0	0.20635000882146287	1.0	0.3143224270587024	2.4011089902962333	0.3444561219127693	0.4489867971623752	0.3444561219127693	0.1964948436678928	0.8784990120058276	1.0024671467503175	174.0	3.303369615222907	121.0	0.27899268392224896
358	Feb25-FISH2-3L1-rep1-cp190-100x_Position004_3_cmle.ics	26	1	0	1.2995999999999999	0.23947174529038726	1.0	0.23471637380981997	1.0	0.0	1.0	0.31013286501782295	2.151005511986669	0.2259857614905157	0.3946947583403177	0.2259857614905157	0.028982784697937438	0.9216901862021241	0.9999271345630697	158.0	2.945806319937078	104.0	0.2397953646935032
359	Feb25-FISH2-3L1-rep1-cp190-100x_Position004_3_cmle.ics	28	1	0	1.083	2.7539620947354257	1.0	4.416711494060036	1.0	0.0	1.0	0.12698469852296698	1.6006827297880497	0.19417515358083148	0.46678368063350817	0.20208380104904383	0.029445680347776393	0.8951979179270606	0.7311461378075822	186.0	3.3608948471234985	85.0	0.19598659614372857
360	Feb25-FISH2-3L1-rep1-cp190-100x_Position004_3_cmle.ics	30	1	0	1.2995999999999999	0.4640564436482156	1.0	3.0549404047657767	1.0	1.151986098218259	1.0	0.2765256033628516	3.1303953851729194	0.8370088827247414	0.9033593427418928	0.833250399669677	0.718579611023472	0.5293831395807896	1.0006179013839038	120.0	2.3072407331970126	65.0	0.14987210293343953
361	Feb25-FISH2-3L1-rep1-cp190-100x_Position004_3_cmle.ics	31	1	0	0.8664	0.21877175025423892	1.0	0.19085675592888615	1.0	1.0024833655297731	1.0	0.31530322262928967	1.9073001273896846	0.8280416150072772	0.8910660701130217	0.825939302463479	0.7458447882414245	0.5267333402671763	1.0130880815097492	104.0	1.9262721890707628	56.0	0.12912058098880944
362	Feb25-FISH2-3L1-rep1-cp190-100x_Position004_3_cmle.ics	32	1	0	1.2995999999999999	0.4000095951837991	1.0	0.2356652810845198	1.0	1.5627088357751586	1.0	0.2786623371401123	2.4319039570726577	0.8808422026839426	0.9317638438994292	0.8792148696591084	0.8040721888014808	0.4674366437475972	0.9957992763339071	190.0	3.567311915147056	130.0	0.29974420586687905
363	Feb25-FISH2-3L1-rep1-cp190-100x_Position004_3_cmle.ics	33	1	0	1.2995999999999999	0.23174209556565611	1.0	0.1615645596393706	1.0	0.10317500441073144	1.0	0.31057215406554073	2.3947027860450745	0.29719200537730284	0.4392207026159481	0.29210963113348604	0.0924909806718885	0.880867361415298	0.9978808723950807	198.0	3.7460935627899703	146.0	0.3366358004351103
364	Feb25-FISH2-3L1-rep1-cp190-100x_Position004_3_cmle.ics	34	1	0	1.083	1.98027961782754	1.0	2.148696226733316	1.0	1.3472776675635372	1.0	0.32525801795297377	3.0098729087641254	0.9277909233509691	0.9769494589636561	0.9245074841145349	0.829905883604073	0.4852229615370569	1.0142053871155534	116.0	2.241255158215975	67.0	0.15448355225446841
365	Feb25-FISH2-3L1-rep1-cp190-100x_Position004_3_cmle.ics	35	1	0	1.083	0.32900760983060623	1.0	0.23786815480592916	1.0	1.687878142458339	1.0	0.2932823503008304	2.2849016697834488	0.9314707483123108	0.972834649428525	0.9292746039778857	0.8749009347936102	0.423063026004374	0.992323540862537	162.0	3.035197143758535	105.0	0.24210108935401767
366	Feb25-FISH2-3L1-rep1-cp190-100x_Position004_3_cmle.ics	36	1	0	0.8664	0.2697407124016727	1.0	1.4921436454208226	1.0	2.020916501345306	1.0	0.34804409190663904	2.11662224574762	0.911339254505857	0.9435860437186876	0.9102996137196734	0.8557274348656085	0.4733374395335163	1.0297773501413683	110.0	2.0603584248029496	64.0	0.14756637827292504
367	Feb25-FISH2-3L1-rep1-cp190-100x_Position004_3_cmle.ics	36	2	0	1.2995999999999999	1.4704811128048718	1.0	0.3581357219401646	1.0	2.6175990343346913	1.0	0.29542756759847955	2.1478933125593414	0.9797180422488506	0.9959041737992597	0.979332658164317	0.94550848293107	0.2537654081656994	0.9925589990713367	214.0	3.9866306138737	160.0	0.3689159456823127
368	Feb25-FISH2-3L1-rep1-cp190-100x_Position004_3_cmle.ics	37	1	0	0.8664	NA	0.0	0.37875389592580916	1.0	0.7817319754002556	1.0	0.326664595128368	2.149148368807114	0.7457045284763971	0.8242947600583401	0.7418981893209065	0.6376774216498879	0.6189515596788604	1.0092298562930762	104.0	1.973082686751603	57.0	0.13142630564932387
369	Feb25-FISH2-3L1-rep1-cp190-100x_Position004_3_cmle.ics	38	1	0	1.2995999999999999	0.4065619178031686	1.0	0.20683006021538164	1.0	1.3880777203971526	1.0	0.27914531831119865	2.2244677955585535	0.8347542110690959	0.8973272602268821	0.8332416638019938	0.7623581986937091	0.5140134790468248	0.9849627190108516	176.0	3.2778492806123753	116.0	0.2674640606196767
370	Feb25-FISH2-3L1-rep1-cp190-100x_Position004_3_cmle.ics	39	1	0	1.083	0.34665319547651163	1.0	0.29214533679493526	1.0	2.1380072994357717	1.0	0.3099409229247099	2.1488558559121587	0.9781832412072592	0.9934745389619919	0.9766863963214792	0.9505111774201438	0.3341337213308267	0.9987346183686059	156.0	2.924516156866769	102.0	0.23518391537247432
371	Feb25-FISH2-3L1-rep1-cp190-100x_Position004_3_cmle.ics	40	1	0	0.8664	1.101494134576367	1.0	0.3163562838134909	1.0	1.3586516622891616	1.0	0.3325313158227391	2.2382760314725263	0.884559867762438	0.9354177822270854	0.8752706446581147	0.8033431890671199	0.4403078223609911	1.0135120231662498	136.0	2.5243725354403224	86.0	0.19829232080424306
372	Feb25-FISH2-3L1-rep1-cp190-100x_Position004_3_cmle.ics	42	1	0	1.083	3.1110377845676886	2.0	0.20283080992701297	1.0	1.4973853800157155	1.0	0.24777748339837877	2.6390362534086615	0.7595798355878387	0.8156198802429936	0.7592717440157742	0.6892407173821641	0.61454555516049	0.996730603855785	110.0	2.107168922483789	54.0	0.12450913166778053
373	Feb25-FISH2-3L1-rep1-cp190-100x_Position004_3_cmle.ics	42	2	0	1.5162	0.41953458558058415	1.0	0.21403241008045942	2.0	3.088287208778521	1.0	0.3029329692968933	2.2284515473923823	0.9888398358778072	0.9991210328679339	0.9881149145317732	0.9636560683165877	0.268147603763491	0.9912029646087701	264.0	4.916773920918566	222.0	0.5118708746342088
374	Feb25-FISH2-3L1-rep1-cp190-100x_Position004_3_cmle.ics	43	1	0	1.083	0.53652394557111	1.0	0.45268787056137444	1.0	2.0891346125640937	1.0	0.2839262842049886	2.0129528530118574	0.9729738719709947	0.9893766527516756	0.9716267234353951	0.931045952733381	0.320754233059871	0.9730165992466069	180.0	3.2970243579125733	121.0	0.27899268392224896
375	Feb25-FISH2-3L1-rep1-cp190-100x_Position004_3_cmle.ics	44	1	0	1.2995999999999999	0.29550893702895853	1.0	0.3320569407096743	1.0	1.5290417620526913	1.0	0.27258798385801636	2.6395333483791203	0.8674656191625605	0.9245581802947258	0.8665200980882025	0.8000069184468855	0.45637355463526924	0.985912792191803	166.0	3.1948037141012513	105.0	0.24210108935401767
376	Feb25-FISH2-3L1-rep1-cp190-100x_Position004_3_cmle.ics	45	1	0	1.083	0.51106094937621	1.0	0.5777369120432299	1.0	0.32626801153583	1.0	0.3213200397477352	2.0423145755609444	0.45347688055902957	0.61935788562283	0.45334569402051755	0.26877060721875795	0.811598290112236	1.0055473577962157	166.0	3.0777774698991522	114.0	0.26285261129864773
377	Feb25-FISH2-3L1-rep1-cp190-100x_Position004_3_cmle.ics	46	1	0	0.8664	0.45954274828300085	1.0	0.229701759314344	1.0	2.0557473992337476	1.0	0.21846597962534536	1.825295938026563	0.9638560926709735	0.9857389491773542	0.9616443369506412	0.9239848200362791	0.3490264809215066	0.8501208003489196	166.0	2.9607512256970536	94.0	0.2167381180883587
378	Feb25-FISH2-3L1-rep1-cp190-100x_Position004_3_cmle.ics	47	1	0	1.7328	0.28487491791908354	1.0	0.15387847023463205	1.0	0.2918229810711206	1.0	0.2757319398356135	2.2021130729326264	0.39271359299681025	0.581264035702536	0.39267783324512595	0.17638855115790075	0.8384516683649366	0.986055083068192	318.0	6.006523798306147	280.0	0.6456029049440472
379	Feb25-FISH2-3L1-rep1-cp190-100x_Position004_3_cmle.ics	48	1	0	0.8664	0.41546081931887213	1.0	0.28245357415403055	1.0	1.4751040190545512	1.0	0.2977904950224626	2.387377252510365	0.9487482117310444	0.9756706008583691	0.9462088698140201	0.906214234620887	0.4389547618375887	1.0158576418233016	106.0	1.9943728498219118	56.0	0.12912058098880944
380	Feb25-FISH2-3L1-rep1-cp190-100x_Position004_3_cmle.ics	49	1	0	1.2995999999999999	0.49732534152530516	1.0	3.694073626725153	1.0	0.2918229810711206	1.0	0.3336901407867226	2.75462950010862	0.43791471747582406	0.5787503030411867	0.43215917967873146	0.2285514182327536	0.8249728877350611	1.0085908867369116	162.0	3.1054128902797946	112.0	0.25824116197761887
381	Feb25-FISH2-3L1-rep1-cp190-100x_Position004_3_cmle.ics	50	1	0	1.083	0.3089333550459096	1.0	0.25221184696126947	1.0	0.20635000882146287	1.0	0.29154931823087094	2.316014350131682	0.3696077663822125	0.5296132466922414	0.3696077663822125	0.20619014066129074	0.8530228196417635	1.0070619132532124	132.0	2.505197458140125	77.0	0.17754079885961296
382	Feb25-FISH2-3L1-rep1-cp190-100x_Position004_3_cmle.ics	51	1	0	1.2995999999999999	0.20809181836418897	2.0	2.593981052522242	1.0	2.1380072994357717	1.0	0.28393860949740635	2.7473626588974347	0.8978268039725876	0.9290891470500808	0.8978268039725876	0.8590171143768095	0.3869179293416524	0.9788654497087834	140.0	2.683979105783039	83.0	0.1913751468226997
383	Feb25-FISH2-3L1-rep1-cp190-100x_Position004_3_cmle.ics	51	2	0	1.2995999999999999	4.419271672630468	2.0	3.4254225307194535	1.0	1.2737298093406069	1.0	0.25396788840898177	2.225505724960502	0.7310888783018369	0.8120553947138035	0.729969093951943	0.6389204464478404	0.6134699279980689	0.9077228418969007	226.0	4.184587338816814	161.0	0.37122167034282705
384	Feb25-FISH2-3L1-rep1-cp190-100x_Position004_3_cmle.ics	52	1	0	1.083	0.4114203850353719	1.0	0.39786594395120317	1.0	2.3825999999999996	1.0	0.28380753372595546	2.1309607697340036	0.9957733749202523	0.9996278443326009	0.992335365421422	0.9757345644006522	0.1631036044054716	0.979333957453323	172.0	3.1650532079504985	113.0	0.2605468866381333
385	Feb25-FISH2-3L1-rep1-cp190-100x_Position004_3_cmle.ics	53	1	0	0.6497999999999999	4.651639796084064	1.0	4.587121704219499	1.0	0.2918229810711206	1.0	0.23473931077125812	1.7274046787129926	0.4524888492417484	0.6164540588760036	0.4528813559322034	0.22380463871543266	0.7822293007960678	0.8937818932239638	112.0	2.0114328413519984	54.0	0.12450913166778053
386	Feb25-FISH2-3L1-rep1-cp190-100x_Position004_3_cmle.ics	54	1	0	0.8664	NA	0.0	NA	0.0	0.1459114905355603	1.0	0.31254639830293274	2.614228471248906	0.33238546603475516	0.5036038704581358	0.37442733017377566	0.19398696682464456	0.8702818586197373	0.9881948493089847	98.0	1.862401699859836	51.0	0.11759195768623716
387	Feb25-FISH2-3L1-rep1-cp190-100x_Position004_3_cmle.ics	55	1	0	1.083	0.2975610064034012	1.0	0.09112000815845016	1.0	1.6071109437153837	1.0	0.3044184873559055	2.1093202092094914	0.9163563994400906	0.9558357218355124	0.9117666663492577	0.8385118599845739	0.4904371241658654	0.9895258189041322	160.0	2.9670964830073863	105.0	0.24210108935401767
388	Feb25-FISH2-3L1-rep1-cp190-100x_Position004_3_cmle.ics	56	1	0	1.2995999999999999	0.395111501605519	1.0	0.46491405711212774	1.0	1.1321417835580119	1.0	0.31588787659755735	2.6939076775467177	0.7906374243949101	0.8700738364040376	0.7906374243949101	0.6987255497872595	0.5712225372034652	0.9925766106509782	154.0	2.9500364914773	101.0	0.23287819071195984
389	Feb25-FISH2-3L1-rep1-cp190-100x_Position004_3_cmle.ics	57	1	0	1.7328	4.1480368614994525	1.0	0.20692041620898569	2.0	1.9493999999999998	1.0	0.2880718690555121	2.629409869258555	0.9002362835244508	0.9453273848265742	0.8950333124267777	0.8322110852080202	0.48326444887120945	0.9941765160779822	282.0	5.389248374636385	239.0	0.5510681938629545
390	Feb25-FISH2-3L1-rep1-cp190-100x_Position004_3_cmle.ics	59	1	0	0.8664	0.5062303992693401	1.0	0.46637551770937546	1.0	0.0	1.0	0.24936775183065954	2.160928702757283	0.21149528012065016	0.36654192034854494	0.18324303189409596	0.031017147964028376	0.9267365938308578	0.9549493449596393	128.0	2.345590887797407	68.0	0.15678927691498287
391	Feb25-FISH2-3L1-rep1-cp190-100x_Position004_3_cmle.ics	61	1	0	1.083	0.39597213154060057	1.0	0.329792845154742	1.0	1.5464734475585327	1.0	0.2794714328294241	2.0115445152535325	0.9247927482833697	0.9620509546139675	0.9212024786467928	0.8591368698710434	0.4670681344858125	0.9916912938276627	154.0	2.90322599379646	95.0	0.21904384274887315
392	Feb25-FISH2-3L1-rep1-cp190-100x_Position004_3_cmle.ics	63	1	0	1.083	0.293745327295216	1.0	0.2360175861875933	1.0	0.5556144027286182	1.0	0.3719764770959635	2.4981125270099427	0.5837873726143178	0.7039277471572047	0.5830285913014154	0.44489877646513293	0.7058576808810333	0.9926407410102529	140.0	2.6605738569426194	95.0	0.21904384274887315
393	Feb25-FISH2-3L1-rep1-cp190-100x_Position004_3_cmle.ics	64	1	0	1.2995999999999999	0.2009993951518718	1.0	0.45496989334644444	1.0	1.2536039404732575	1.0	0.3037281960013569	2.0197107267420815	0.8247749044114624	0.9030423878633392	0.8223163261110883	0.7301484191917116	0.5091907004603847	0.9963124349608398	176.0	3.2778492806123753	121.0	0.27899268392224896
394	Feb25-FISH2-3L1-rep1-cp190-100x_Position004_3_cmle.ics	65	1	0	1.2995999999999999	2.4197079214037465	2.0	0.8837280642987544	2.0	0.8318234787411565	1.0	0.30816578328059757	2.312710484828289	0.6212400765755182	0.7494174020561374	0.6175461167198869	0.4864683201534592	0.7244831100676653	0.9924409851853878	224.0	4.210107673427346	175.0	0.40350181559002946
395	Feb25-FISH2-3L1-rep1-cp190-100x_Position004_3_cmle.ics	68	1	0	1.083	0.40062994675692093	1.0	0.33099677270562355	1.0	0.3095250132321943	1.0	0.2785399586174222	2.686664166697014	0.4538497070989145	0.5832510970667898	0.44824364331156696	0.26783652130094276	0.7947152749026086	0.9661169389334996	152.0	2.8819358307261513	93.0	0.21443239342784423
396	Feb25-FISH2-3L1-rep1-cp190-100x_Position004_3_cmle.ics	69	1	0	1.7328	0.26401563227041563	1.0	0.2927708642469099	1.0	2.6458485259929088	1.0	0.278279742853188	2.3610055047825056	0.9632418164903399	0.9873037508203342	0.9609052162436987	0.9238657752969429	0.42815700952907587	0.9842088078016912	314.0	5.940538223325108	276.0	0.6363800063019892
397	Feb25-FISH2-3L1-rep1-cp190-100x_Position004_3_cmle.ics	70	1	0	1.2995999999999999	0.29259283311319223	1.0	0.561473345074793	1.0	1.6149442640886529	1.0	0.3021191993041435	2.2072749328635846	0.8774740244130452	0.9232718555516974	0.8774740244130452	0.8086787841555597	0.5044376059439694	0.9920259801539857	184.0	3.45663092825529	129.0	0.29743848120636457
398	Feb25-FISH2-3L1-rep1-cp190-100x_Position004_3_cmle.ics	71	1	0	0.8664	NA	0.0	0.37475902466944916	1.0	1.1368333649278028	1.0	0.3176904155016142	1.8086485910025014	0.8695100951804265	0.9196926977879539	0.8676367627301456	0.8043881393456582	0.5191263065600078	0.9863630031848193	100.0	1.860286614089725	53.0	0.12220340700726606
399	Feb25-FISH2-3L1-rep1-cp190-100x_Position004_3_cmle.ics	72	1	0	1.083	0.2890642012144727	1.0	0.2325670915003603	1.0	2.166	1.0	0.29197721891436773	1.9050387239508941	0.988617708219328	0.9969156377167759	0.9860905210582348	0.9665147701155143	0.2562294094994437	0.9807544658316497	156.0	2.9011109080263493	99.0	0.22826674139093092
400	Feb25-FISH2-3L1-rep1-cp190-100x_Position004_3_cmle.ics	74	1	0	1.083	0.45933669260323917	1.0	0.2990522089072812	1.0	1.232192124587033	1.0	0.2989294088085085	2.2538381743880014	0.8150928725701944	0.881805615550756	0.8155593952483802	0.7266695464362851	0.5755829179143476	0.9926620302318613	174.0	3.2565591175420665	118.0	0.27207550994070556
401	Feb25-FISH2-3L1-rep1-cp190-100x_Position004_3_cmle.ics	75	1	0	1.083	1.2349480686681464	1.0	0.7878104749136483	1.0	0.9479040472602467	1.0	0.2469875885055565	2.4054258548330636	0.8141475329750855	0.8830288226673181	0.812447484123107	0.7264680019540791	0.5261493553898605	0.9494416308953276	106.0	1.994372849821912	51.0	0.11759195768623716
402	Feb25-FISH2-3L1-rep1-cp190-100x_Position004_3_cmle.ics	77	1	0	1.083	NA	0.0	NA	0.0	0.7271113087770981	1.0	0.2664353631173921	2.884900745150487	0.8206459990261321	0.9169879078071742	0.8134434345073852	0.6618142347021587	0.6079210735471992	0.9789079372629951	102.0	1.975197772521714	50.0	0.11528623302572269
403	Feb25-FISH2-3L1-rep1-cp190-100x_Position004_3_cmle.ics	79	1	0	1.083	2.7591919233724593	1.0	0.34887384498715795	1.0	0.8815276241084421	1.0	0.2667602850650871	2.115002947576709	0.7039394750671784	0.7984749779377498	0.7011333551476931	0.6010698951919168	0.6863814261232684	0.9877142637760992	164.0	3.0330820579884237	102.0	0.23518391537247432
404	Feb25-FISH2-3L1-rep1-cp190-100x_Position004_3_cmle.ics	80	1	0	1.2995999999999999	4.429885980014653	1.0	6.8656304796126095	1.0	0.20635000882146287	1.0	0.10893283331172529	1.9400049581489467	0.3688734247380407	0.6276371237569872	0.372199256028904	0.18666061160568195	0.8339669800989339	0.42239545279078394	188.0	3.522616503236327	80.0	0.18445797284115634
405	Feb25-FISH2-3L1-rep1-cp190-100x_Position004_3_cmle.ics	82	1	0	0.8664	0.3713587442581486	1.0	0.24887832867549212	1.0	0.5158750220536572	1.0	0.2858448059506674	1.743953776799834	0.5672518986261627	0.6652924737605598	0.5672518986261627	0.40482336376823963	0.7233429542299439	0.9740072280430647	110.0	2.0135479271221097	58.0	0.13373203030983835
406	Feb25-FISH2-3L1-rep1-cp190-100x_Position004_3_cmle.ics	83	1	0	1.2995999999999999	0.2210654436676856	1.0	0.4502650075336971	1.0	0.2918229810711206	1.0	0.2792526803190927	2.3159995589773876	0.3991823925341702	0.5562992938844613	0.3945740595449478	0.2307593839038692	0.8406178757018556	0.990034812340451	180.0	3.3672401044338325	120.0	0.2766869592617345
407	Feb25-FISH2-3L1-rep1-cp190-100x_Position004_3_cmle.ics	84	1	0	1.083	0.5511292655827481	1.0	0.18314882271087676	1.0	1.654021146943017	1.0	0.3608566816703108	2.1108076811114866	0.894741551827929	0.9364129638969787	0.8939117843255292	0.8362185379822007	0.4362453139644138	1.0048389695987539	168.0	3.1224728818098813	123.0	0.2836041332432778
408	Feb25-FISH2-3L1-rep1-cp190-100x_Position004_3_cmle.ics	86	1	0	1.2995999999999999	0.17921771418113103	1.0	4.981362664379543	1.0	0.6921189703237084	1.0	0.28234828361144393	2.4486728468278978	0.6002737906894771	0.6957849349542179	0.5965685993229008	0.4847529735800182	0.7150330212151697	0.9702233619075079	138.0	2.615878445031891	81.0	0.18676369750167077
409	Feb25-FISH2-3L1-rep1-cp190-100x_Position004_3_cmle.ics	87	1	0	1.2995999999999999	0.30334632428580943	1.0	0.5096500144996976	1.0	1.3412750573395087	1.0	0.2834790591663577	2.1220173537999463	0.8444940652936472	0.8944738738310727	0.8328305263241245	0.7545074470864908	0.4603668756190606	0.9844648855840844	186.0	3.477921091325599	127.0	0.29282703188533565
410	Feb25-FISH2-3L1-rep1-cp190-100x_Position004_3_cmle.ics	88	1	0	0.8664	0.30166433012474164	1.0	0.18707788901447434	1.0	0.72222503087512	1.0	0.36376176510749875	2.0400731017660823	0.6755581596151474	0.7758572838287899	0.6800707207762838	0.5227581102750709	0.653921537388871	0.9932994739888333	144.0	2.656343685402397	98.0	0.2259610167304165
411	Feb25-FISH2-3L1-rep1-cp190-100x_Position004_3_cmle.ics	89	1	0	0.8664	3.1765001805871833	1.0	3.024544496531409	1.0	0.10317500441073144	1.0	0.32320912073969066	2.4207062356052322	0.16614073435543789	0.26999184163536727	0.16357264536255978	0.05699695215811834	0.9386220101573741	1.0184506490176364	108.0	2.0390682617326403	60.0	0.13834347963086724
412	Feb25-FISH2-3L1-rep1-cp190-100x_Position004_3_cmle.ics	89	2	0	1.5162	0.4030651578759392	1.0	0.42985450267807807	1.0	2.282494272621491	1.0	0.31111518906504887	2.2583251171993592	0.880744207048006	0.9283359501672721	0.878106848921454	0.8137904583051125	0.5468731512984147	0.9956913663692989	304.0	5.693655914931047	278.0	0.6409914556230183
413	Feb25-FISH2-3L1-rep1-cp190-100x_Position004_3_cmle.ics	89	3	0	0.6497999999999999	0.3261236519490928	2.0	0.36131829483967876	2.0	1.7882560483347225	1.0	0.32492328374130336	1.9129091172185206	0.7595617059704862	0.800767861174394	0.7585611518174168	0.7111130780124376	0.6669122862278355	1.0023198117330563	98.0	1.8155912021789962	52.0	0.1198976823467516
414	Feb25-FISH2-3L1-rep1-cp190-100x_Position004_3_cmle.ics	92	1	0	1.083	NA	0.0	0.19683647716101924	1.0	0.0	1.0	0.17730328909148743	2.4589552947128617	0.10540196271910153	0.1828073700640485	0.07459767846570624	0.037280898473241356	0.9664941563890955	0.9418511886353287	126.0	2.511542715450458	56.0	0.12912058098880944
415	Feb25-FISH2-3L1-rep1-cp190-100x_Position004_3_cmle.ics	93	1	0	1.5162	0.7195309102264269	1.0	0.31470029293785284	1.0	1.1872177544577784	1.0	0.30320786969800045	2.1945948492416747	0.7082703069851946	0.78624587984782	0.7082703069851946	0.595199996666375	0.6397887339305426	0.9921391917201897	278.0	5.22964180429367	240.0	0.553373918523469
416	Feb25-FISH2-3L1-rep1-cp190-100x_Position004_3_cmle.ics	94	1	0	0.8664	9.31748021118627	1.0	5.427737961193414	1.0	0.0	1.0	0.21767321547513097	2.1596002376178927	0.13393718512166364	0.25774054437362404	0.13027614469355278	0.021224139779183193	0.9718261916414327	0.9190344860855358	112.0	2.058243339032838	52.0	0.1198976823467516
417	Feb25-FISH2-3L1-rep1-cp190-100x_Position004_3_cmle.ics	94	2	0	1.2995999999999999	0.4523108990175912	1.0	0.28620423104842574	2.0	0.928575039696583	1.0	0.2746178615276856	2.1587499419170735	0.6444997814919564	0.7267845510690403	0.6405254087749532	0.5097359763186754	0.7491619617293367	0.9731088178105849	180.0	3.3672401044338325	119.0	0.27438123460122005
418	Feb25-FISH2-3L1-rep1-cp190-100x_Position004_3_cmle.ics	94	3	0	0.8664	4.763657877766202	1.0	0.27480060557772634	1.0	0.8318234787411565	1.0	0.23473931077125812	1.8001479282300896	0.5754883448634118	0.6570103976846393	0.5754883448634118	0.474661312532467	0.7286755677841834	0.9639763228466754	112.0	2.0114328413519984	54.0	0.12450913166778053
419	Feb25-FISH2-3L1-rep1-cp190-100x_Position004_3_cmle.ics	95	1	0	1.083	0.5713443860723	1.0	4.121759924741927	1.0	0.687545504971255	1.0	0.319745112587366	2.300131890977059	0.5127420998980632	0.6143459973735204	0.5127420998980632	0.40754975158644885	0.7700837804456055	1.0089041069235631	128.0	2.4158066343186677	77.0	0.17754079885961296
420	Feb25-FISH2-3L1-rep1-cp190-100x_Position004_3_cmle.ics	95	2	0	1.2995999999999999	3.9243649949128416	2.0	0.5488951438531012	1.0	2.5991999999999997	1.0	0.31767783379119197	2.332420343924261	0.9845212184661726	0.9925659604558688	0.9777943080695374	0.94963311935789	0.22748647018823845	1.002891995863004	192.0	3.612007327057784	141.0	0.325107177132538
421	Feb25-FISH2-3L1-rep1-cp190-100x_Position004_3_cmle.ics	96	1	0	1.2995999999999999	0.46373559033054307	1.0	0.2992910878175845	1.0	1.2594114294931633	1.0	0.24272631667388145	1.3232985859682986	0.7885962708647352	0.8548156366884385	0.7872006364093117	0.6969170434879697	0.534743844816981	0.9499404381466902	212.0	3.918529953122551	143.0	0.3297186264535669
422	Feb25-FISH2-3L1-rep1-cp190-100x_Position004_3_cmle.ics	97	1	0	1.083	3.491344207037069	1.0	0.2050888623668577	1.0	1.5220639102977542	1.0	0.2979055391433198	2.4894508614610897	0.8940004201258551	0.9379903371053329	0.8915801298736883	0.8304837840553105	0.43779091495191824	0.978536961384304	156.0	2.9479214057071887	100.0	0.23057246605144538
423	Feb25-FISH2-3L1-rep1-cp190-100x_Position004_3_cmle.ics	99	1	0	1.5162	2.2541815191069863	1.0	0.2524317024063663	2.0	1.0967653411156157	1.0	0.2353273410561789	1.9457517441305199	0.735670580637259	0.8246396418967447	0.7298580837689922	0.6076564613919928	0.6482226201903187	0.9334316031470755	246.0	4.584730960243264	176.0	0.4058075402505439
424	Feb25-FISH2-3L1-rep1-cp190-100x_Position004_3_cmle.ics	102	1	0	1.2995999999999999	0.24371325621837614	1.0	0.46932620633879146	1.0	1.4199491695140265	1.0	0.2939427232771369	2.541895977852319	0.8698262161415147	0.9255372443338862	0.8670622581536761	0.7939210199004975	0.5193458871564309	0.99535116674085	172.0	3.258674203312178	115.0	0.2651583359591622
425	Feb25-FISH2-3L1-rep1-cp190-100x_Position004_3_cmle.ics	103	1	0	1.083	0.15851867893461416	1.0	0.15699897352496966	1.0	2.166	1.0	0.32852192367398825	2.1673183565476624	0.9840761506853365	0.9947675965432634	0.9792083403131558	0.957584028852123	0.22563151102512727	1.0035218012203244	152.0	2.835125333045312	101.0	0.23287819071195984
426	Feb25-FISH2-3L1-rep1-cp190-100x_Position004_3_cmle.ics	105	1	0	1.5162	2.761994862538842	1.0	0.25608824100039146	1.0	1.4772412513556012	1.0	0.29990922299818334	2.613256944404807	0.8495509309967141	0.9041767068273092	0.847710843373494	0.7795947426067908	0.47367095234353795	0.989178167650786	192.0	3.658817824738624	137.0	0.3158842784904802
427	Feb25-FISH2-3L1-rep1-cp190-100x_Position004_3_cmle.ics	106	1	0	1.2995999999999999	0.41618106082827117	1.0	0.2955688781476268	1.0	0.8254000352858515	1.0	0.2839262842049886	2.099289146651464	0.6474820143884892	0.734823609002706	0.6474820143884892	0.5523604052537786	0.6959385198210886	0.9977306065892599	180.0	3.3906453532742526	121.0	0.27899268392224896
428	Feb25-FISH2-3L1-rep1-cp190-100x_Position004_3_cmle.ics	107	1	0	1.083	0.357495426943171	1.0	0.23582721364886935	1.0	1.4430823792346341	1.0	0.31024600627523585	2.202496251635575	0.8785537617484372	0.9308180060259927	0.876395197193866	0.8069748617169582	0.4934421587219971	1.0001861391846674	164.0	3.056487306828844	110.0	0.2536297126565899
429	Feb25-FISH2-3L1-rep1-cp190-100x_Position004_3_cmle.ics	108	1	0	1.2995999999999999	1.7092321499516931	1.0	0.35002959083906243	1.0	1.1321417835580119	1.0	0.3195582336348489	2.104311856620138	0.7270085006588367	0.8007625381150134	0.7247965217225846	0.6027428538809527	0.6331435741561309	0.9949865521047815	228.0	4.229282750727544	183.0	0.42194761287414506
430	Feb25-FISH2-3L1-rep1-cp190-100x_Position004_3_cmle.ics	109	1	0	0.8664	6.877844571826741	1.0	5.428279533970236	1.0	0.0	1.0	0.33754049705226374	2.0739572649257263	0.1702498366572291	0.2834252645708419	0.1702498366572291	0.022312400272015715	0.9223182314546686	1.0157221463607695	98.0	1.815591202178996	53.0	0.12220340700726606
431	Feb25-FISH2-3L1-rep1-cp190-100x_Position004_3_cmle.ics	109	2	0	0.8664	1.4355350019075237	1.0	0.34170646106594244	1.0	2.571950790196091	1.0	0.30839548847734544	2.023634167535301	0.9573264233044576	0.9763341881975403	0.9564730406645717	0.9334650446470241	0.35820617186958814	0.9919753010169229	134.0	2.456271874689174	81.0	0.18676369750167077
432	Feb25-FISH2-3L1-rep1-cp190-100x_Position004_3_cmle.ics	109	3	0	1.083	0.28767310960789505	1.0	1.7580748001270854	1.0	1.0841098665386142	1.0	0.27749897348668884	2.1234485516872486	0.6563801464084592	0.7295665971811705	0.6563801464084592	0.5805113184317316	0.7064906880722714	0.9959241838072455	150.0	2.8138351699750026	91.0	0.20982094410681532
433	Feb25-FISH2-3L1-rep1-cp190-100x_Position004_3_cmle.ics	111	1	0	1.083	0.46566119394251265	2.0	5.513134914541427	1.0	0.1459114905355603	1.0	0.29247783641808905	2.07053510134379	0.3365581163106402	0.48643250581241126	0.3365581163106402	0.14328568976547507	0.8637392102428247	0.9854112879884321	186.0	3.431110593644759	129.0	0.29743848120636457
434	Feb25-FISH2-3L1-rep1-cp190-100x_Position004_3_cmle.ics	112	1	0	1.083	3.1354482659396345	1.0	2.68014750209322	1.0	0.0	1.0	0.21683067436845707	1.6181169005207248	0.15863355757527167	0.36204747709598184	0.15863355757527167	0.027725341282625014	0.9137259816161362	0.9424850219915136	216.0	3.8908945327419096	139.0	0.32049572781150915
435	Feb25-FISH2-3L1-rep1-cp190-100x_Position004_3_cmle.ics	113	1	0	1.083	3.1287256563511145	1.0	0.4346213804474307	1.0	2.2044614835758907	1.0	0.3157075706016337	2.093829621824983	0.9882366550100994	0.9952750860895331	0.9813227979320716	0.95655481700969	0.3392207159663361	1.0120792343090907	166.0	3.147993216420412	113.0	0.2605468866381333
436	Feb25-FISH2-3L1-rep1-cp190-100x_Position004_3_cmle.ics	114	1	0	1.083	0.2267161702248345	1.0	0.3101183137266428	1.0	0.815064591942846	1.0	0.30108013882048573	1.9980738606695503	0.662787564921944	0.7872955052311745	0.6614180299651256	0.5318435586954244	0.6601158984630618	1.000999479140658	188.0	3.4992112543959073	133.0	0.3066613798484224
437	Feb25-FISH2-3L1-rep1-cp190-100x_Position004_3_cmle.ics	115	1	0	0.8664	0.1413187512785402	1.0	0.23681520888143995	1.0	1.3107987492438529	1.0	0.2993667739987017	2.3690017387246205	0.9004873418876741	0.9431525726906018	0.8991366565061054	0.8427820468359283	0.45965113913395067	1.0019176761001738	102.0	1.9049820260004537	53.0	0.12220340700726606
438	Feb25-FISH2-3L1-rep1-cp190-100x_Position004_3_cmle.ics	116	1	0	1.5162	0.981414328175993	1.0	4.674438330445937	1.0	1.3742323914031862	1.0	0.26511107188097244	2.9188977890170276	0.7545917648541832	0.8198441358139121	0.7534164806726926	0.656592713979579	0.6056032567957466	0.9912550164129024	202.0	3.9057001331326866	139.0	0.32049572781150915
439	Feb25-FISH2-3L1-rep1-cp190-100x_Position004_3_cmle.ics	116	2	0	1.2995999999999999	3.608551267889445	1.0	0.3971388673945904	1.0	2.2431139838897796	1.0	0.2908258893381307	2.639657755657017	0.905224638702071	0.9420329079570817	0.9047426609620276	0.8650295489429858	0.3983991716190102	0.9835046746676537	118.0	2.2625453212862836	65.0	0.14987210293343953
440	Feb25-FISH2-3L1-rep1-cp190-100x_Position004_3_cmle.ics	117	1	0	1.2995999999999999	0.26820751580889257	1.0	0.4747058352979495	1.0	1.7328	1.0	0.3273992772007014	2.548318516468505	0.9636402542864021	0.983104041655893	0.952352505862318	0.8906978610340861	0.31262304843944133	1.0004689060155163	164.0	3.1267030533501035	113.0	0.2605468866381333
441	Feb25-FISH2-3L1-rep1-cp190-100x_Position004_3_cmle.ics	119	1	0	1.2995999999999999	0.36827093758370744	1.0	0.10953860179646024	1.0	1.7215306853589103	1.0	0.2659033223465699	2.0454366820978893	0.9190485954480213	0.9615665368054132	0.9183514455607956	0.8640393684642198	0.3538983268769842	0.9679524686782126	186.0	3.4779210913255985	123.0	0.2836041332432778
442	Feb25-FISH2-3L1-rep1-cp190-100x_Position004_3_cmle.ics	120	1	0	1.083	0.23350381038840332	1.0	0.20450949790232523	1.0	2.578684303683829	1.0	0.31544250215413183	2.1821091495819194	0.9933644401616203	0.9988081351118324	0.9925445047421008	0.9805878176193132	0.18294833663325402	0.9921005654775873	168.0	3.169283379490721	115.0	0.2651583359591622
443	Feb25-FISH2-3L1-rep1-cp190-100x_Position004_3_cmle.ics	121	1	0	1.083	0.45757334014045475	1.0	0.25836333525826294	1.0	0.5158750220536572	1.0	0.2824135301216581	2.4581942814373425	0.5676208270687667	0.6860393828367904	0.5676208270687667	0.4367801830469879	0.7182195681860081	0.9985797643382077	124.0	2.34982105933763	69.0	0.1590950015754973
444	Feb25-FISH2-3L1-rep1-cp190-100x_Position004_3_cmle.ics	122	1	0	1.083	3.717556008587568	1.0	0.16263487732081106	1.0	0.1459114905355603	1.0	0.32206233437816617	2.4178654163494384	0.3267661917267976	0.48774114177522226	0.3267661917267976	0.1517262740923646	0.870973067952594	0.9799200040789436	160.0	2.990501731847806	108.0	0.24901826333556107
445	Feb25-FISH2-3L1-rep1-cp190-100x_Position004_3_cmle.ics	124	1	0	0.8664	0.5424529232300722	1.0	0.21430663521591753	1.0	0.7610319551488771	1.0	0.3561756252046852	2.0066503795048547	0.7047831613503748	0.8269594547256113	0.7047831613503748	0.5482019356840451	0.6504772401274396	1.0029568772700252	146.0	2.7010390973131257	99.0	0.22826674139093092
446	Feb25-FISH2-3L1-rep1-cp190-100x_Position004_3_cmle.ics	126	1	0	0.8664	NA	0.0	0.2749693753231034	1.0	0.10317500441073144	1.0	0.282425622565585	2.13779078871878	0.26536145704775793	0.41972399865365195	0.2768241145891769	0.09186955383522195	0.9077363250865119	0.9541141610521734	104.0	1.949677437911183	53.0	0.12220340700726606
447	Feb25-FISH2-3L1-rep1-cp190-100x_Position004_3_cmle.ics	127	1	0	1.2995999999999999	0.20224984320337236	1.0	0.16081400416988162	1.0	0.7817319754002556	1.0	0.2879608720554036	2.305743755301117	0.6679396437738198	0.7712724585828732	0.6673174146379405	0.5383837598195536	0.6622257189323908	0.9993046885664952	186.0	3.4779210913255985	128.0	0.2951327565458501
448	Feb25-FISH2-3L1-rep1-cp190-100x_Position005_4_cmle.ics	3	1	0	1.083	0.27756151857194156	1.0	0.4843224168228039	1.0	1.9097941614020073	1.0	0.2845622701287482	1.968753630304971	0.9699110163649284	0.9927455534697254	0.9695610211375906	0.9305577651213847	0.30345722155942145	1.0046344453499458	152.0	2.858530581885731	94.0	0.2167381180883587
449	Feb25-FISH2-3L1-rep1-cp190-100x_Position005_4_cmle.ics	4	1	0	1.5162	0.1340895471060071	1.0	0.27003433033496144	1.0	1.2551781017859014	1.0	0.3146246864928445	1.9340151952028473	0.764615176059918	0.8458437828311925	0.7636450672721727	0.6411741281729759	0.6140408882044166	0.988065116460931	270.0	5.027454907810335	234.0	0.5395395705603823
450	Feb25-FISH2-3L1-rep1-cp190-100x_Position005_4_cmle.ics	5	1	0	1.2995999999999999	NA	0.0	0.13920898066706477	1.0	0.0	1.0	0.16199933568863356	2.883862233093584	0.07429287504475475	0.22993992918804948	0.07429287504475475	0.03712654652504276	0.9744003332353184	0.8618363713828449	122.0	2.4221518916290004	51.0	0.11759195768623716
451	Feb25-FISH2-3L1-rep1-cp190-100x_Position005_4_cmle.ics	6	1	0	1.2995999999999999	5.656945333980523	1.0	0.15221746361366972	1.0	0.6016084874694266	1.0	0.30947890199704	2.50141104947652	0.5773757424859151	0.6916187255160224	0.5772652724785221	0.44478624053569454	0.7481599476747799	0.996218660405209	172.0	3.2352689544717586	118.0	0.27207550994070556
452	Feb25-FISH2-3L1-rep1-cp190-100x_Position005_4_cmle.ics	7	1	0	1.083	0.2927747490091917	1.0	0.23877924505941334	1.0	1.927468146499159	1.0	0.2356487569091774	1.563043504924794	0.9643214982560023	0.9874266428609096	0.9637338877965361	0.9169698887306861	0.26369655588637836	0.9067482518854402	204.0	3.7397483054796368	133.0	0.3066613798484224
453	Feb25-FISH2-3L1-rep1-cp190-100x_Position005_4_cmle.ics	8	1	0	1.5162	0.12750025709404011	1.0	0.15552369830863172	1.0	2.4733204561124404	1.0	0.3271829143749916	2.426221141663319	0.9651674957930647	0.9880136828844404	0.9642801313115523	0.9200406440518993	0.3066188398880777	0.9955949303923677	244.0	4.610251294853796	205.0	0.472673555405463
454	Feb25-FISH2-3L1-rep1-cp190-100x_Position005_4_cmle.ics	9	1	0	0.8664	0.1909061602229964	1.0	0.2028963528184171	1.0	0.3720027687491155	1.0	0.3668192104811594	1.9909211818943222	0.4527756746642996	0.5695115265122837	0.4485201333228903	0.3109852143870367	0.8394940075327468	0.9978055962050248	118.0	2.1689243259246043	73.0	0.16831790021755516
455	Feb25-FISH2-3L1-rep1-cp190-100x_Position005_4_cmle.ics	10	1	0	0.8664	0.24183113574202159	1.0	6.130166766365883	1.0	0.46141264688247224	1.0	0.33055124782308426	2.5176659984759793	0.4110887257733508	0.5020639907578298	0.40459384700639156	0.30168547504661003	0.8474741022944965	0.9937228027648157	106.0	2.017778098662332	59.0	0.13603775497035278
456	Feb25-FISH2-3L1-rep1-cp190-100x_Position005_4_cmle.ics	10	2	0	1.2995999999999999	6.16312202595337	1.0	0.29802406387318786	1.0	0.3095250132321943	1.0	0.2815050773259216	2.435037415019162	0.40710163099884006	0.5270690391993876	0.3995923676956095	0.21241259151767894	0.8259117298509884	0.9925440862075907	212.0	3.965340450803391	154.0	0.3550815977192259
457	Feb25-FISH2-3L1-rep1-cp190-100x_Position005_4_cmle.ics	11	1	0	1.5162	5.760865942261601	1.0	0.29922291423989844	2.0	0.10317500441073144	1.0	0.1762934884012936	1.8250155160997334	0.3909408586605424	0.5737759089294417	0.38785946187081266	0.05213797718279375	0.8369352144446025	0.7443476775315275	292.0	5.2850519504241475	197.0	0.4542277581213474
458	Feb25-FISH2-3L1-rep1-cp190-100x_Position005_4_cmle.ics	12	1	0	1.2995999999999999	0.2325557829964905	1.0	0.1583214753222287	1.0	0.65253602307166	1.0	0.2839228261629219	2.32176616349554	0.6161012005815725	0.7307223513638224	0.6127319107442909	0.4711172634749828	0.7049640349147953	0.9867788660512267	174.0	3.2799643663824867	115.0	0.2651583359591622
459	Feb25-FISH2-3L1-rep1-cp190-100x_Position005_4_cmle.ics	13	1	0	1.083	NA	0.0	0.40605641658279135	2.0	0.9733510449106972	1.0	0.3033909273354146	2.2247039680800804	0.7458654179102017	0.8308366448464063	0.741199070028196	0.6203233465793856	0.6636494604025137	0.9910856662760194	178.0	3.3225446925231044	123.0	0.2836041332432778
460	Feb25-FISH2-3L1-rep1-cp190-100x_Position005_4_cmle.ics	14	1	0	0.8664	0.22673192595658925	1.0	0.1236520694788626	1.0	0.7252201245704302	1.0	0.27538055063158023	1.454016657222317	0.6505140402025472	0.740412255127615	0.6505140402025472	0.5323257122397831	0.6148318266379169	0.9940970614252996	158.0	2.852185324575398	98.0	0.2259610167304165
461	Feb25-FISH2-3L1-rep1-cp190-100x_Position005_4_cmle.ics	15	1	0	1.2995999999999999	0.21079397163560204	1.0	0.0546149384440562	1.0	0.0	1.0	0.2426927301692727	2.2492312630010938	0.15201722869139864	0.2653456560322064	0.08013722349681832	0.028418683173888577	0.9565700857957905	0.9576153289200453	158.0	3.0160220664583366	92.0	0.21212666876732977
462	Feb25-FISH2-3L1-rep1-cp190-100x_Position005_4_cmle.ics	18	1	0	1.2995999999999999	0.4944635582402295	1.0	0.511591405797848	1.0	0.6190500264643886	1.0	0.2766243617052998	2.1751012733044353	0.5552267618333989	0.6956876516084787	0.5552267618333989	0.42283049060821193	0.7395705422173551	0.9876869197745468	216.0	4.03132602578443	157.0	0.3619987717007692
463	Feb25-FISH2-3L1-rep1-cp190-100x_Position005_4_cmle.ics	19	1	0	1.2995999999999999	2.4511743495224585	1.0	2.632582032996049	1.0	0.42540144110901373	1.0	0.3083441667466016	2.378213065133983	0.4790855232722986	0.603755353598663	0.4790855232722986	0.3285579979406366	0.7735510484845272	0.9969373373986032	178.0	3.345949941363524	124.0	0.28590985790379225
464	Feb25-FISH2-3L1-rep1-cp190-100x_Position005_4_cmle.ics	22	1	0	0.8664	0.23048590252180232	1.0	0.14555197004664522	1.0	0.5689355674538337	1.0	0.3161062176051913	1.966068203706706	0.6222975954114273	0.7384320538274873	0.6222975954114273	0.4875496360026473	0.7062966107361536	0.9958782694667271	124.0	2.30301056165679	73.0	0.16831790021755516
465	Feb25-FISH2-3L1-rep1-cp190-100x_Position005_4_cmle.ics	23	1	0	1.083	0.33964202933208304	1.0	0.1556338109285555	1.0	0.0	1.0	0.3406701709760313	2.2931860343675265	0.22159253746521582	0.38832083722392224	0.22159253746521582	0.027850453465474684	0.9100027619494163	1.0054042833457955	158.0	2.969211568777498	109.0	0.25132398799607547
466	Feb25-FISH2-3L1-rep1-cp190-100x_Position005_4_cmle.ics	24	1	0	1.5162	0.20634985534239406	1.0	0.30823199644106913	1.0	1.6776879206634818	1.0	0.25041378687803706	1.9727691086003325	0.8700952442138739	0.9297232617529433	0.8699935218943908	0.7995079852020794	0.4861338730522887	0.9752287314045816	250.0	4.697527032905143	186.0	0.42886478685568846
467	Feb25-FISH2-3L1-rep1-cp190-100x_Position005_4_cmle.ics	25	1	0	1.083	0.34399270829701467	1.0	0.26475097348486376	1.0	0.0	1.0	0.31588787659755735	1.98925626297345	0.17614626510057202	0.3513818192558753	0.17614626510057202	0.028832616251021473	0.9271640131638021	0.9832277531807722	154.0	2.833010247275201	101.0	0.23287819071195984
468	Feb25-FISH2-3L1-rep1-cp190-100x_Position005_4_cmle.ics	26	1	0	2.166	5.619953834910043	1.0	2.8372411709399508	1.0	1.2653448004921624	1.0	0.1944854058315528	3.2931199845293713	0.8238442974895791	0.910417776663428	0.8214623750274235	0.697759112420472	0.558174452527997	0.9155955590233539	246.0	4.771972950966623	160.0	0.3689159456823127
469	Feb25-FISH2-3L1-rep1-cp190-100x_Position005_4_cmle.ics	27	1	0	1.5162	0.1774183399387561	1.0	0.3357509939676741	2.0	0.5158750220536572	1.0	0.25620263391616577	2.652292797652484	0.5567533969162083	0.6730605997821162	0.5567533969162083	0.3580179252912359	0.7770162568069687	0.9846100061758734	214.0	4.08025160923538	149.0	0.34355297441665367
470	Feb25-FISH2-3L1-rep1-cp190-100x_Position005_4_cmle.ics	28	1	0	1.2995999999999999	0.1015291231293468	1.0	0.31590002178158977	1.0	2.166	1.0	0.277819020713718	2.5556969284196254	0.9833935284145353	0.9946192968231738	0.9792290115721972	0.9508697574998157	0.30571736403666555	0.9808700184259889	196.0	3.748208648560081	136.0	0.31357855382996574
471	Feb25-FISH2-3L1-rep1-cp190-100x_Position005_4_cmle.ics	29	1	0	1.2995999999999999	0.6743621612176466	1.0	0.28930015136580794	1.0	2.6877613611957987	1.0	0.25333692047058115	1.7142479223222584	0.996175297499611	0.9996887822376557	0.994783007510176	0.9853727651698184	0.15385859641467575	0.9585608693791551	188.0	3.522616503236327	122.0	0.2812984085827634
472	Feb25-FISH2-3L1-rep1-cp190-100x_Position005_4_cmle.ics	30	1	0	0.8664	0.3892363105169886	1.0	0.18346168233787807	1.0	2.072839528899818	1.0	0.3270921526292761	1.9560801676104411	0.9845399449035813	0.9963911845730028	0.9840550964187328	0.9615371900826446	0.20893060870649152	1.0022224738881544	142.0	2.6116482734916686	91.0	0.20982094410681532
473	Feb25-FISH2-3L1-rep1-cp190-100x_Position005_4_cmle.ics	31	1	0	1.083	0.15186886904162542	1.0	0.10575408655730963	1.0	1.0298344167305078	1.0	0.2989294088085085	2.059493335732475	0.7709409885632778	0.8582324755079903	0.7676184456648929	0.6560741038102478	0.5943654710862296	0.9862697235749792	174.0	3.233153868701647	118.0	0.27207550994070556
474	Feb25-FISH2-3L1-rep1-cp190-100x_Position005_4_cmle.ics	32	1	0	1.083	0.04554063884195861	1.0	0.24596436852302886	1.0	1.2995999999999999	1.0	0.27854218601744635	2.07570203467741	0.9089331783002071	0.952699756549544	0.8897205770139166	0.7901738672286618	0.4183832763043111	0.9778181693144574	170.0	3.1671682937206094	110.0	0.2536297126565899
475	Feb25-FISH2-3L1-rep1-cp190-100x_Position005_4_cmle.ics	33	1	0	1.2995999999999999	0.2384667630227837	1.0	0.159484472137272	1.0	0.32626801153583	1.0	0.32005861740572933	2.3322835487267173	0.43620435279113773	0.5609032333352783	0.43511240403770973	0.25718727337895625	0.8291180815129964	1.0056875399670773	172.0	3.235268954471758	120.0	0.2766869592617345
476	Feb25-FISH2-3L1-rep1-cp190-100x_Position005_4_cmle.ics	34	1	0	1.083	0.16317088540402103	1.0	0.1867436327735118	1.0	1.0317500441073144	1.0	0.2745497448744835	2.1609281843529313	0.7695046940757526	0.8362973715264361	0.7634060506062094	0.6774506834866697	0.6378842541085818	0.9747943917272571	156.0	2.924516156866769	96.0	0.22134956740938755
477	Feb25-FISH2-3L1-rep1-cp190-100x_Position005_4_cmle.ics	35	1	0	1.083	0.44761269064102815	1.0	0.13970961078530178	1.0	0.0	1.0	0.27385015451777717	1.7189891291942692	0.16969735388404905	0.25641153351565754	0.14565410320033326	0.028199880462934455	0.9467293817933129	0.9604384382872287	172.0	3.1650532079504985	111.0	0.2559354373171044
478	Feb25-FISH2-3L1-rep1-cp190-100x_Position005_4_cmle.ics	36	1	0	1.083	0.19953896607310848	1.0	0.11677802568504803	1.0	1.4199491695140265	1.0	0.30389344048010053	2.4346678493281817	0.8807514951370291	0.929230180624635	0.8807514951370291	0.8091107710275669	0.3871519999176044	1.0065497155063523	156.0	2.9479214057071887	101.0	0.23287819071195984
479	Feb25-FISH2-3L1-rep1-cp190-100x_Position005_4_cmle.ics	37	1	0	1.2995999999999999	0.15550358715008697	1.0	0.21253941400093068	1.0	1.5162	1.0	0.268000903909552	2.429332560049	0.9701609774101659	0.993701912612263	0.9615490171955293	0.8590998135652569	0.342528197385462	0.9819267100588627	168.0	3.1692833794907207	106.0	0.24440681401453213
480	Feb25-FISH2-3L1-rep1-cp190-100x_Position005_4_cmle.ics	38	1	0	1.083	0.25179860073342736	1.0	0.1050231543626262	1.0	0.9733510449106972	1.0	0.3354475734439058	2.165649161917913	0.7332330681936994	0.8138647385733933	0.7301125167890491	0.6067863950392884	0.6301988506886125	1.0084868278956562	174.0	3.256559117542067	125.0	0.28821558256430674
481	Feb25-FISH2-3L1-rep1-cp190-100x_Position005_4_cmle.ics	39	1	0	1.083	0.3515058560871857	1.0	0.19551318103690712	1.0	0.0	1.0	0.25640165807870735	2.2264285538659943	0.10906540763714664	0.31001461843898775	0.10906540763714664	0.027612058236700182	0.9481598013572309	0.9513935904700708	164.0	3.126703053350103	100.0	0.23057246605144538
482	Feb25-FISH2-3L1-rep1-cp190-100x_Position005_4_cmle.ics	41	1	0	1.083	0.2541418442879578	1.0	0.18999642694368607	1.0	1.8410516456738788	1.0	0.3041974449865092	2.1428469605269274	0.9450429261399382	0.9737652080490142	0.943378146868376	0.8952253743333624	0.3546331310149009	0.9897942439158267	158.0	2.945806319937078	103.0	0.23748964003298878
483	Feb25-FISH2-3L1-rep1-cp190-100x_Position005_4_cmle.ics	42	1	0	1.7328	5.611826490268008	1.0	0.20038040391609147	1.0	1.687521858354856	1.0	0.2681202722181721	2.1561939499102167	0.8415078034984812	0.9107785822771551	0.8393212527495548	0.7283603488006704	0.5138543546810266	0.9689117256737033	300.0	5.674480837630844	253.0	0.5833483391101568
484	Feb25-FISH2-3L1-rep1-cp190-100x_Position005_4_cmle.ics	42	2	0	0.8664	0.31354994625108273	1.0	0.512673146548153	3.0	2.166	1.0	0.19855378558553366	1.8497974735763265	0.8800932230019901	0.9164037132083377	0.8747283177961663	0.8404358044411857	0.49963061392714647	0.9592139027547366	114.0	2.1497492486244063	51.0	0.11759195768623716
485	Feb25-FISH2-3L1-rep1-cp190-100x_Position005_4_cmle.ics	43	1	0	1.083	0.44444052594518485	1.0	0.24239994897180317	1.0	0.815064591942846	1.0	0.31024600627523585	2.1955188341037757	0.6832001886090986	0.7733970493557367	0.6811871491916105	0.5651517487146471	0.6606801378833915	0.9988294748434322	164.0	3.0564873068288434	110.0	0.2536297126565899
486	Feb25-FISH2-3L1-rep1-cp190-100x_Position005_4_cmle.ics	44	1	0	1.2995999999999999	0.3379460192062004	1.0	0.30710058288581304	1.0	0.7295574526778015	1.0	0.31882203028448824	2.2019742875820065	0.5942110187867344	0.7084274164178017	0.5930568084403033	0.4357003983706584	0.7517715302281457	1.0067118292998527	224.0	4.210107673427346	178.0	0.4104189895715728
487	Feb25-FISH2-3L1-rep1-cp190-100x_Position005_4_cmle.ics	45	1	0	1.083	0.22647346381542746	1.0	0.1674142107972791	1.0	0.1459114905355603	1.0	0.3641555824705187	2.146431671081378	0.3188142106501451	0.4661085405066269	0.3188142106501451	0.1487334326719473	0.8847413793063599	1.0142424525101088	172.0	3.2352689544717586	128.0	0.2951327565458501
488	Feb25-FISH2-3L1-rep1-cp190-100x_Position005_4_cmle.ics	46	1	0	1.2995999999999999	4.508627472040848	1.0	0.340862065920475	1.0	1.3742323914031862	1.0	0.2876507629637746	2.3760712768302943	0.8416622384461951	0.9001802093200564	0.8376344831304053	0.7536253648468606	0.5372556559507348	0.9908231247971958	188.0	3.5460217520767467	130.0	0.29974420586687905
489	Feb25-FISH2-3L1-rep1-cp190-100x_Position005_4_cmle.ics	47	1	0	1.083	0.5109153229976852	1.0	0.29192848035528246	1.0	0.9479040472602467	1.0	0.28785502777740146	2.090363042489634	0.7279105533166444	0.808556257787856	0.7275176524735915	0.6388287064581673	0.6302040205351738	0.9993640502061726	146.0	2.724444346153546	89.0	0.2052094947857864
490	Feb25-FISH2-3L1-rep1-cp190-100x_Position005_4_cmle.ics	48	1	0	0.8664	5.345166406342137	1.0	5.465517439835371	1.0	0.0	1.0	0.14963385219430123	1.0958473886554745	0.25764466331189506	0.4702510696698151	0.25764466331189506	0.027780020272149118	0.8729919910051525	0.7966929252656194	162.0	2.964981397237275	75.0	0.17292934953858405
491	Feb25-FISH2-3L1-rep1-cp190-100x_Position005_4_cmle.ics	49	1	0	1.2995999999999999	0.24409707554636192	1.0	3.425360107923336	1.0	0.6606423714395955	1.0	0.28610847979324433	2.4599462454261825	0.611165324875986	0.7217969830039848	0.6109823534195332	0.4826380417988127	0.7062250323478777	0.9957856536247874	156.0	2.9479214057071883	98.0	0.2259610167304165
492	Feb25-FISH2-3L1-rep1-cp190-100x_Position005_4_cmle.ics	50	1	0	0.8664	0.28002409236563486	1.0	0.303730862405179	1.0	0.9077480443748005	1.0	0.3094437279165693	2.249980363606453	0.7878179921354627	0.8493459593933071	0.7788780996709734	0.6812775860685338	0.5886336666015869	1.014222286635254	112.0	2.105053836713678	62.0	0.14295492895189613
493	Feb25-FISH2-3L1-rep1-cp190-100x_Position005_4_cmle.ics	53	1	0	1.083	4.61711643276116	1.0	0.10285199786514278	1.0	0.20635000882146287	1.0	0.282425622565585	2.667447177142637	0.3853413729822853	0.510477135687802	0.36833826448447626	0.21995430882738473	0.8518818606848273	0.9933503327323734	104.0	1.996487935592023	53.0	0.12220340700726606
494	Feb25-FISH2-3L1-rep1-cp190-100x_Position005_4_cmle.ics	54	1	0	1.083	3.7418310818249565	1.0	0.4000524780434661	1.0	1.433352969887323	1.0	0.3366231491616745	1.9924907615803837	0.8306790571273938	0.9047598484586774	0.8306790571273938	0.7479617922409921	0.4763808601653104	0.9949906811290696	198.0	3.675877816268711	152.0	0.350470148398197
495	Feb25-FISH2-3L1-rep1-cp190-100x_Position005_4_cmle.ics	55	1	0	1.2995999999999999	3.1358723243710567	1.0	0.6164783664422059	1.0	0.10317500441073144	1.0	0.29388427730391214	2.491294077943531	0.3003900276627549	0.4581020944657308	0.2528650710468892	0.0643373825192007	0.8840308904819911	1.0040887804554532	174.0	3.3033696152229064	117.0	0.26976978528019113
496	Feb25-FISH2-3L1-rep1-cp190-100x_Position005_4_cmle.ics	56	1	0	1.2995999999999999	0.23255401766503989	1.0	0.256360076301515	1.0	0.5963412819178956	1.0	0.2461714838864606	1.8950051598971889	0.5225423159791427	0.675489666954227	0.521148427838666	0.3757314725493279	0.794118241660394	0.9697204694487633	234.0	4.363368986459731	167.0	0.3850560183059138
497	Feb25-FISH2-3L1-rep1-cp190-100x_Position005_4_cmle.ics	56	2	0	0.8664	4.414122672842793	1.0	4.641754704858191	1.0	0.0	1.0	0.19414444346677645	1.6526783771445526	0.11914768839800606	0.25365364429504533	0.08751322706352815	0.022072728663524752	0.9540577637443521	0.8587917946383459	128.0	2.368996136637828	60.0	0.13834347963086724
498	Feb25-FISH2-3L1-rep1-cp190-100x_Position005_4_cmle.ics	57	1	0	1.083	3.2203287135629046	1.0	0.26467612377208155	1.0	1.3586516622891616	1.0	0.24206814438566868	2.2213509997321457	0.8594519907750765	0.9178036960651841	0.8579890073047577	0.7862621788294101	0.4819273521816327	0.9698773021535261	138.0	2.5924731961914707	75.0	0.17292934953858405
499	Feb25-FISH2-3L1-rep1-cp190-100x_Position005_4_cmle.ics	59	1	0	1.2995999999999999	0.35379127002683164	1.0	0.2545427975135477	1.0	1.9493999999999998	1.0	0.27608196187085937	1.437203333121893	0.9383075956591541	0.974651709936891	0.9241624819849967	0.8449252095078157	0.39945867790411593	0.9737519848530419	290.0	5.357382782715526	244.0	0.5625968171655268
500	Feb25-FISH2-3L1-rep1-cp190-100x_Position005_4_cmle.ics	61	1	0	1.2995999999999999	0.08228656969666977	1.0	0.23772216416484315	1.0	2.059387696586258	1.0	0.3219443448290141	2.2282036598884623	0.9529797246444021	0.9797474513262227	0.9522803123028152	0.9071948243486723	0.36016769080945227	0.9924551676925882	182.0	3.435340765184981	131.0	0.3020499305273935
501	Feb25-FISH2-3L1-rep1-cp190-100x_Position005_4_cmle.ics	64	1	0	1.083	1.7695323466479378	1.0	0.24843282448146764	1.0	2.166	1.0	0.3273992772007014	2.0070723605815006	0.9743292158358628	0.9902243251578554	0.967690359861704	0.9402056584479036	0.2822106443443741	0.9919585679883592	164.0	3.0330820579884237	113.0	0.2605468866381333
502	Feb25-FISH2-3L1-rep1-cp190-100x_Position005_4_cmle.ics	65	1	0	0.8664	3.3986936587899312	1.0	NA	0.0	0.751125369937127	1.0	0.29380436295759543	2.2594538734604206	0.7379189602219618	0.8380910696004392	0.7363313995756614	0.5929539013931957	0.6264658346199884	0.9685507134678204	120.0	2.2136197378353333	67.0	0.15448355225446841
503	Feb25-FISH2-3L1-rep1-cp190-100x_Position005_4_cmle.ics	66	1	0	0.8664	4.53461967049483	1.0	4.568762657161248	1.0	1.5162	1.0	0.29335409900733317	1.7240066638987788	0.9343430735157534	0.9653497177966707	0.9253679359862828	0.8540044295206115	0.3914498349503739	1.0068669944540065	134.0	2.479677123529594	79.0	0.18215224818064185
504	Feb25-FISH2-3L1-rep1-cp190-100x_Position005_4_cmle.ics	67	1	0	0.8664	0.3157747065259791	1.0	0.21025863140141487	1.0	0.7295574526778015	1.0	0.3094437279165693	2.547645029614349	0.6303585180114657	0.7047360314879781	0.6269145204072901	0.5169098143236074	0.7063730541903122	1.0019369833445912	112.0	2.128459085554098	62.0	0.14295492895189613
505	Feb25-FISH2-3L1-rep1-cp190-100x_Position005_4_cmle.ics	68	1	0	1.083	2.8321199904476497	1.0	0.5684162007393856	1.0	1.4426656410597385	1.0	0.29380436295759543	2.979177634683163	0.8359688445268421	0.8989111655751537	0.8340804600999868	0.7449016490360055	0.5500592683948746	1.002960287279643	120.0	2.3072407331970126	67.0	0.15448355225446841
506	Feb25-FISH2-3L1-rep1-cp190-100x_Position005_4_cmle.ics	68	2	0	1.083	0.5022268919881137	1.0	3.008740568434963	2.0	1.5476250661609716	1.0	0.14831643192363847	1.6110452638885056	0.8784603640162321	0.9357977993720691	0.8781331971094517	0.7660297434896656	0.39251022771995836	0.7274225786447641	178.0	3.1587079506401645	86.0	0.19829232080424306
507	Feb25-FISH2-3L1-rep1-cp190-100x_Position005_4_cmle.ics	69	1	0	1.083	0.2952374345366848	1.0	0.2531773718837806	1.0	1.5162	1.0	0.26978921292092234	2.304612051042524	0.9572060178713799	0.9946106296399838	0.9572060178713799	0.8666014350945858	0.33512879116356326	0.982897313961679	158.0	2.9458063199370774	97.0	0.22365529206990203
508	Feb25-FISH2-3L1-rep1-cp190-100x_Position005_4_cmle.ics	70	1	0	1.083	0.14853456587309188	1.0	0.2372667650204964	1.0	0.20635000882146287	1.0	0.3488728935392294	2.750571370610198	0.3621058496930379	0.5026218644590601	0.3621058496930379	0.1857294952289032	0.8415262745965336	0.9930979797800561	148.0	2.839355504585534	100.0	0.23057246605144538
509	Feb25-FISH2-3L1-rep1-cp190-100x_Position005_4_cmle.ics	71	1	0	0.8664	0.2864465002517153	1.0	0.4542068843316903	1.0	0.5963412819178956	1.0	0.323812912684108	2.0641939358275674	0.6225962691219489	0.7294034431496668	0.6159905049633146	0.4831858725363257	0.7487240276052887	1.0073314511145146	134.0	2.479677123529594	83.0	0.1913751468226997
510	Feb25-FISH2-3L1-rep1-cp190-100x_Position005_4_cmle.ics	72	1	0	1.083	1.724214526301097	1.0	0.4343303429259028	1.0	0.0	1.0	0.29375218469089276	2.0959391273731174	0.19294782935987	0.37180416961195617	0.18417163158329586	0.027811183226078895	0.9150599990105313	0.9917975997867713	166.0	3.0543722210587325	109.0	0.25132398799607547
511	Feb25-FISH2-3L1-rep1-cp190-100x_Position005_4_cmle.ics	73	1	0	1.2995999999999999	3.1817014537317823	1.0	0.20026328887185413	2.0	1.6456566907434287	1.0	0.2888820830887166	2.040521742285688	0.902136402304939	0.9451012022278936	0.9001861928379962	0.8320813470088763	0.4111012984109324	0.9858812270466295	174.0	3.233153868701647	116.0	0.2674640606196767
512	Feb25-FISH2-3L1-rep1-cp190-100x_Position005_4_cmle.ics	74	1	0	1.083	0.6068934916813002	1.0	0.16920415268343414	1.0	1.6456566907434287	1.0	0.3172445868638787	2.3510242493851448	0.8467736812529013	0.8948471743751374	0.8471352830511374	0.7872926286984778	0.49809425468780183	1.0026278069061825	136.0	2.594588281961582	84.0	0.1936808714832141
513	Feb25-FISH2-3L1-rep1-cp190-100x_Position005_4_cmle.ics	74	2	0	0.8664	6.653982863757075	1.0	6.303672839849283	1.0	0.0	1.0	0.14569907771886884	1.87427977741462	0.3040289281438589	0.5367807666935425	0.30086735566468764	0.024215104204842533	0.8954889188953444	0.6315786229479338	198.0	3.5120410743857717	100.0	0.23057246605144538
514	Feb25-FISH2-3L1-rep1-cp190-100x_Position005_4_cmle.ics	75	1	0	0.8664	3.4585519465863745	1.0	0.37643624811501813	1.0	1.2269033092775323	1.0	0.3004098407371518	2.753829072311938	0.7850977927132945	0.8281314218020936	0.7725503469284143	0.7222155066121896	0.6154370190786228	1.0096950307587866	98.0	1.862401699859836	50.0	0.11528623302572269
515	Feb25-FISH2-3L1-rep1-cp190-100x_Position005_4_cmle.ics	75	2	0	1.083	0.5408996285636593	1.0	0.5976693120805555	2.0	1.0161559471409798	1.0	0.2818939505498759	2.3419088163476247	0.7178396151149579	0.7985961688787886	0.7150029414371942	0.6406853145726051	0.6086772860983171	0.9787680211787838	130.0	2.437096797388976	74.0	0.17062362487806956
516	Feb25-FISH2-3L1-rep1-cp190-100x_Position005_4_cmle.ics	76	1	0	1.083	0.13939847489225596	1.0	0.389489548711909	1.0	0.8058225447605828	1.0	0.2989294088085085	2.2610691318155487	0.65789961884845	0.7502234627449658	0.6500826390528552	0.5404889196208723	0.6809117809354828	0.9852683633802777	174.0	3.256559117542067	118.0	0.27207550994070556
517	Feb25-FISH2-3L1-rep1-cp190-100x_Position005_4_cmle.ics	77	1	0	1.083	4.062198260038476	1.0	4.046772588389157	1.0	0.3720027687491155	1.0	0.34303476820586326	2.077718475819683	0.47398543966788004	0.6304826870431094	0.4715938148671821	0.29338768388435965	0.7908037434339971	0.9864282661561968	180.0	3.367240104433833	133.0	0.3066613798484224
518	Feb25-FISH2-3L1-rep1-cp190-100x_Position005_4_cmle.ics	78	1	0	1.083	0.1761305925128653	1.0	0.030530296813554795	1.0	0.46141264688247224	1.0	0.3384541415902391	2.1336843462565995	0.5014520234373665	0.6169305932796939	0.4970447052392422	0.35293992039495037	0.7925828228253334	0.9938188732223823	166.0	3.1245879675799926	117.0	0.26976978528019113
519	Feb25-FISH2-3L1-rep1-cp190-100x_Position005_4_cmle.ics	80	1	0	1.2995999999999999	0.25937833163951407	1.0	0.24890687608342163	1.0	0.9018655279647406	1.0	0.32095231069837415	2.1106628795155635	0.7044552003406356	0.8136106500751658	0.702387055848591	0.5881742107595652	0.6589552827020917	0.9885754917174675	168.0	3.1224728818098813	116.0	0.2674640606196767
520	Feb25-FISH2-3L1-rep1-cp190-100x_Position005_4_cmle.ics	81	1	0	1.083	0.43016630210954865	1.0	0.40743400332423996	1.0	0.2918229810711206	1.0	0.22827563944778304	1.2378351874851865	0.40761753141809587	0.5742817859468847	0.3953204525170659	0.19760474708734352	0.8452750180130792	0.9537142561151357	276.0	5.044514899340421	206.0	0.47497928006597756
521	Feb25-FISH2-3L1-rep1-cp190-100x_Position005_4_cmle.ics	83	1	0	1.2995999999999999	4.596464081754436	1.0	4.203373038952079	1.0	0.0	1.0	0.18812700881859618	2.0831238890703228	0.16400843401954524	0.3423695745369601	0.16400843401954524	0.029943394080438147	0.9475168345480558	0.8314788570702938	158.0	2.969211568777497	81.0	0.18676369750167077
522	Feb25-FISH2-3L1-rep1-cp190-100x_Position005_4_cmle.ics	84	1	0	1.083	0.22333008395226953	1.0	0.1485470429815609	2.0	0.41270001764292574	1.0	0.30463080996331215	2.2190257245588976	0.49178261746319823	0.6180429522081065	0.48883343416011293	0.3361144720037642	0.7994392596661959	1.0028378895721133	164.0	3.1032978045096833	109.0	0.25132398799607547
523	Feb25-FISH2-3L1-rep1-cp190-100x_Position005_4_cmle.ics	85	1	0	1.5162	0.31925227884176205	1.0	0.24353127715412962	1.0	1.2995999999999999	1.0	0.2906884067131244	1.9185031283682166	0.8303143152057317	0.8819015766358356	0.8043575057175818	0.706399643789593	0.5517675314902756	0.9911356028528406	248.0	4.629426372153994	198.0	0.45653348278186184
524	Feb25-FISH2-3L1-rep1-cp190-100x_Position005_4_cmle.ics	86	1	0	1.2995999999999999	1.8591158411914315	1.0	0.2057872225301619	1.0	2.2731475487546535	1.0	0.27676277301857954	2.1331299055256716	0.9856077234684226	0.9973722718917858	0.9855363420597105	0.9571533094205614	0.17897533495334197	0.9877774486795217	162.0	3.0351971437585346	102.0	0.23518391537247432
525	Feb25-FISH2-3L1-rep1-cp190-100x_Position005_4_cmle.ics	88	1	0	0.8664	NA	0.0	NA	0.0	0.1459114905355603	1.0	0.2718685950221936	2.4840185636553973	0.39866524081115334	0.5354582541191382	0.3933974968314322	0.19561945500633712	0.8516093003054114	0.993106030824107	104.0	1.949677437911183	52.0	0.1198976823467516
526	Feb25-FISH2-3L1-rep1-cp190-100x_Position005_4_cmle.ics	89	1	0	1.5162	3.0952711790727334	1.0	0.04725809942704182	1.0	0.0	1.0	0.2659493000774543	2.55786969754925	0.15807604082578705	0.24993006545873062	0.11073635077567397	0.02802576788126314	0.9544363888412897	0.9586354149533289	188.0	3.6630479962788463	125.0	0.28821558256430674
527	Feb25-FISH2-3L1-rep1-cp190-100x_Position005_4_cmle.ics	90	1	0	1.5162	5.8428986076470855	1.0	0.18667796077188994	1.0	1.786046258958641	1.0	0.3112942113535357	2.4205754943029194	0.8745233646440136	0.93457519213372	0.8713021128368152	0.7879744159895837	0.5118539888201037	0.9940935062392676	230.0	4.344193909159531	183.0	0.42194761287414506
528	Feb25-FISH2-3L1-rep1-cp190-100x_Position005_4_cmle.ics	90	2	0	1.083	3.8484835092316794	1.0	3.035550240361744	1.0	3.0710598320607017	1.0	0.27689958019308064	2.7850035705121607	0.9956542692154857	0.9995709224954978	0.9945340176027461	0.9790069075137178	0.3053904702481168	0.9957665358567893	106.0	2.0411833475027517	54.0	0.12450913166778053
529	Feb25-FISH2-3L1-rep1-cp190-100x_Position005_4_cmle.ics	91	1	0	1.083	0.23000977453128843	1.0	0.3363417932020479	1.0	1.0622516852075932	1.0	0.279006506526528	2.307918359724656	0.7549931683883488	0.8356148885620546	0.7524780909779213	0.6673092152784426	0.5980410078444894	0.9970685315149684	174.0	3.2799643663824867	114.0	0.26285261129864773
530	Feb25-FISH2-3L1-rep1-cp190-100x_Position005_4_cmle.ics	92	1	0	1.083	0.1483674546426756	1.0	0.22216537673278924	1.0	1.0389843448820495	1.0	0.308831124218491	2.513420004657548	0.797221849554691	0.8766860339115987	0.7949720843352357	0.6834642256370035	0.5966727548020219	0.9768412949595345	150.0	2.8372404188154228	96.0	0.22134956740938755
531	Feb25-FISH2-3L1-rep1-cp190-100x_Position005_4_cmle.ics	93	1	0	1.2995999999999999	0.19138516527861352	1.0	0.10488543322997941	1.0	1.0317500441073144	1.0	0.2991993003418851	2.3357685439693854	0.7534251437495564	0.8247009654291191	0.7524401930858238	0.6553648754170511	0.6054227320044718	0.9886587967393848	168.0	3.1926886283311404	112.0	0.25824116197761887
532	Feb25-FISH2-3L1-rep1-cp190-100x_Position005_4_cmle.ics	94	1	0	1.083	0.45558131929785706	1.0	0.17051903748440844	1.0	0.32626801153583	1.0	0.3046309795115301	2.036207022791377	0.4745653690399616	0.5961578532537303	0.4745653690399616	0.26781330120219965	0.8120490719163465	1.0037640846155305	166.0	3.0777774698991527	111.0	0.2559354373171044
533	Feb25-FISH2-3L1-rep1-cp190-100x_Position005_4_cmle.ics	95	1	0	1.2995999999999999	3.254823630492056	1.0	0.39177364448869656	1.0	0.687545504971255	1.0	0.16537010773738356	1.8468636036937789	0.6117675827469788	0.7675866910674282	0.6092354778657748	0.47811819644716497	0.7690794669110831	0.7805240110469256	186.0	3.407705344804339	97.0	0.22365529206990203
534	Feb25-FISH2-3L1-rep1-cp190-100x_Position005_4_cmle.ics	96	1	0	1.2995999999999999	0.27105383057212756	1.0	0.18747376258244378	1.0	2.166	1.0	0.2932823503008304	2.3812176841881265	0.9960151424586571	0.9992599550280363	0.9917077012115865	0.9667122078957106	0.2712150110585894	0.9878604687556943	162.0	3.0586023925989547	105.0	0.24210108935401767
535	Feb25-FISH2-3L1-rep1-cp190-100x_Position005_4_cmle.ics	97	1	0	1.083	0.261947135916257	1.0	0.3634461700210829	1.0	0.5158750220536572	1.0	0.30243065278557746	1.9659423734251908	0.5488315848652319	0.6925047468522271	0.544567373479151	0.40712080871511463	0.717751606642465	0.9916504358198257	150.0	2.790429921134583	95.0	0.21904384274887315
536	Feb25-FISH2-3L1-rep1-cp190-100x_Position005_4_cmle.ics	98	1	0	1.2995999999999999	0.20785598588816231	1.0	4.1581757678225335	1.0	0.8058225447605828	1.0	0.1912452054828977	2.4311560954182196	0.6781359538756302	0.7895266601329696	0.6741186130903505	0.5587193953681385	0.6875219290202924	0.9538121428251017	188.0	3.4055902590342275	106.0	0.24440681401453213
537	Feb25-FISH2-3L1-rep1-cp190-100x_Position006_5_cmle.ics	1	1	0	1.2995999999999999	0.3221089161128517	1.0	0.5804923150343161	1.0	0.8595614345612763	1.0	0.3078760800517997	2.691519663972102	0.6736487927398526	0.7800077403660087	0.6701814247012455	0.5583212883760238	0.6801451595739723	1.0033480898008982	180.0	3.4608610997955123	126.0	0.2905213072248212
538	Feb25-FISH2-3L1-rep1-cp190-100x_Position006_5_cmle.ics	2	1	0	0.8664	NA	0.0	NA	0.0	0.9971598751598192	1.0	0.33055124782308426	2.1856345416700753	0.8184242009912835	0.8762091950094001	0.8090753717313279	0.7364638523329345	0.5307831238767908	1.014064178451168	106.0	1.9475623521410719	59.0	0.13603775497035278
539	Feb25-FISH2-3L1-rep1-cp190-100x_Position006_5_cmle.ics	3	1	0	1.083	0.3912412364241518	1.0	0.3875067237824799	1.0	1.1237506284984224	1.0	0.3426214135649437	2.4327407896405817	0.6352945682984754	0.6965152559843435	0.6352945682984754	0.5615010133511628	0.6958212841974983	1.009151235539936	124.0	2.37322630817805	76.0	0.1752350741990985
540	Feb25-FISH2-3L1-rep1-cp190-100x_Position006_5_cmle.ics	3	2	0	1.5162	0.2972842417188721	2.0	4.858160371034449	1.0	2.3825999999999996	1.0	0.30297318983231947	2.343886557784057	0.9554299603713532	0.9757683709074194	0.9436597647353795	0.8998976201918054	0.3950712288124281	0.9983273743703801	256.0	4.85501851747775	212.0	0.48881362802906425
541	Feb25-FISH2-3L1-rep1-cp190-100x_Position006_5_cmle.ics	4	1	0	1.083	0.3512234323882313	1.0	0.13753175350498587	1.0	1.5627088357751586	1.0	0.33472666378143406	1.916184275685168	0.8970731568837117	0.9336705243335826	0.8952468370600982	0.8416448233768937	0.40472427668899147	0.997328175905192	156.0	2.924516156866769	106.0	0.24440681401453213
542	Feb25-FISH2-3L1-rep1-cp190-100x_Position006_5_cmle.ics	5	1	0	1.083	1.8521040460114973	1.0	0.48666287685126475	1.0	1.5394492374569102	1.0	0.2513577986521761	2.711214621771117	0.9559455867406771	0.9794386678133062	0.9532092877804706	0.9203737002579939	0.33808531492554605	0.998505522804196	104.0	1.996487935592023	50.0	0.11528623302572269
543	Feb25-FISH2-3L1-rep1-cp190-100x_Position006_5_cmle.ics	6	1	0	1.083	2.173265924758591	1.0	0.4300168474752147	1.0	0.2918229810711206	1.0	0.32541515398870025	2.2855117902835613	0.38961759953598213	0.5515142726933753	0.38961759953598213	0.22884782698761238	0.8269053253611277	0.9914948627931734	172.0	3.235268954471758	121.0	0.27899268392224896
544	Feb25-FISH2-3L1-rep1-cp190-100x_Position006_5_cmle.ics	7	1	0	1.083	2.522554916280767	1.0	2.69778615917531	1.0	1.9493999999999998	1.0	0.26782808006002096	1.8814960303710673	0.9705453327426552	0.9870014802969238	0.9682438492042054	0.9420361106008709	0.3367401582650278	0.9915678593106003	154.0	2.8330102472752006	93.0	0.21443239342784423
545	Feb25-FISH2-3L1-rep1-cp190-100x_Position006_5_cmle.ics	9	1	0	1.2995999999999999	0.3426462387096908	1.0	0.24871795864733973	1.0	1.1961505589055579	1.0	0.31385177769992	2.4926810559206927	0.7912271685307098	0.8639248509173376	0.7890735256927959	0.6989305205452632	0.5488437313054694	0.9927091737571994	176.0	3.348065027133635	123.0	0.2836041332432778
546	Feb25-FISH2-3L1-rep1-cp190-100x_Position006_5_cmle.ics	10	1	0	1.5162	0.36156504320849614	1.0	0.17568371688329235	1.0	1.3934633376079517	1.0	0.27346259897054487	2.095892754013033	0.841215545207777	0.8926283112278302	0.8390380979704132	0.7544082272195617	0.5037935441321494	0.9723010901258355	198.0	3.76949881163039	137.0	0.3158842784904802
547	Feb25-FISH2-3L1-rep1-cp190-100x_Position006_5_cmle.ics	11	1	0	1.083	NA	0.0	5.347949813517005	1.0	0.20635000882146287	1.0	0.2667602850650871	2.3614382061256163	0.37124034351594054	0.5199600015685659	0.36068193404180227	0.2073448100074507	0.8497920656721063	0.9886191926324389	164.0	3.079892555669263	102.0	0.23518391537247432
548	Feb25-FISH2-3L1-rep1-cp190-100x_Position006_5_cmle.ics	12	1	0	1.5162	0.24176854886756122	1.0	0.3301723795528539	1.0	0.9971598751598192	1.0	0.3046286893447269	2.545428432819051	0.7086431072399062	0.8009540704125225	0.7071150000332197	0.6021440008504249	0.6066197733721485	0.9975415655919666	202.0	3.8354843866114274	149.0	0.34355297441665367
549	Feb25-FISH2-3L1-rep1-cp190-100x_Position006_5_cmle.ics	13	1	0	1.9493999999999998	0.14214457503449968	1.0	0.24470685274062812	1.0	0.46141264688247224	1.0	0.30888097590409574	2.812456680042418	0.4544097336165333	0.5779406938880014	0.45426188303937515	0.2818987620218747	0.8181619043951882	0.9935995704121192	304.0	5.8574926568139825	277.0	0.6386857309625038
550	Feb25-FISH2-3L1-rep1-cp190-100x_Position006_5_cmle.ics	16	1	0	1.7328	0.2415658485125723	1.0	0.13065230244227646	1.0	0.0	1.0	0.23175291027853373	1.9490001920773339	0.13009511373584795	0.26844590684492453	0.12962399655750598	0.020866410458059443	0.9557200544086623	0.9318013066830388	324.0	6.093799536357497	264.0	0.6087113103758159
551	Feb25-FISH2-3L1-rep1-cp190-100x_Position006_5_cmle.ics	17	1	0	1.7328	0.24288214213100007	2.0	0.1729531434156315	2.0	0.23070632344123612	1.0	0.3083110194447125	2.613472966877455	0.39723268413526414	0.5494979960121649	0.38694588225816196	0.18482507905178144	0.8592458971340018	0.9884080595256327	244.0	4.657061792534635	199.0	0.4588392074423764
552	Feb25-FISH2-3L1-rep1-cp190-100x_Position006_5_cmle.ics	18	1	0	1.2995999999999999	0.3334922778460822	1.0	0.4139083694463179	1.0	2.4295819440831288	1.0	0.321145755452857	2.6858925999326084	0.9854400417489843	0.9951988668132852	0.9829872889253364	0.9579677190889775	0.2556300817783042	1.0003234690205176	184.0	3.5268466747765497	133.0	0.3066613798484224
553	Feb25-FISH2-3L1-rep1-cp190-100x_Position006_5_cmle.ics	19	1	0	1.083	0.537068927572338	1.0	0.285763294401277	1.0	0.7295574526778015	1.0	0.3273992772007014	2.2781800311896725	0.6174772197499471	0.7247121565303384	0.6158260930988204	0.49302906689270326	0.7346927881751879	0.9896911665177355	164.0	3.1032978045096837	113.0	0.2605468866381333
554	Feb25-FISH2-3L1-rep1-cp190-100x_Position006_5_cmle.ics	20	1	0	1.083	0.5110601937563173	1.0	0.2702873147544733	1.0	0.41270001764292574	1.0	0.28397891367137323	2.320702254284168	0.4903584082856364	0.6188419869174162	0.4903584082856364	0.3442993663123467	0.8148409873314989	0.9957685687045499	176.0	3.2778492806123753	117.0	0.26976978528019113
555	Feb25-FISH2-3L1-rep1-cp190-100x_Position006_5_cmle.ics	21	1	0	1.7328	0.28508778783796646	1.0	0.30676554020661234	1.0	1.8497044106137501	1.0	0.295906787786582	2.6902757735749985	0.869152917674525	0.9301458937546883	0.8665856368661524	0.7849300616548531	0.5234917683355229	0.9962204316734582	288.0	5.453118863847314	250.0	0.5764311651286135
556	Feb25-FISH2-3L1-rep1-cp190-100x_Position006_5_cmle.ics	23	1	0	1.2995999999999999	0.21260984607487024	1.0	2.7062666612153516	1.0	0.9535025770009804	1.0	0.27667820782609226	2.033054098080109	0.7179008271426365	0.8123411366540746	0.71174991925178	0.5869377466331503	0.6669534306605871	0.98842335957929	202.0	3.741863391249748	142.0	0.3274129017930525
557	Feb25-FISH2-3L1-rep1-cp190-100x_Position006_5_cmle.ics	24	1	0	1.2995999999999999	2.85633827958623	1.0	0.1239214175124258	1.0	0.20635000882146287	1.0	0.2698412531049864	2.4862006782573296	0.3681672859241338	0.5050764710965178	0.3631383392378813	0.17294132895532704	0.8533571656771622	0.9929973744564281	178.0	3.369355190203944	116.0	0.2674640606196767
558	Feb25-FISH2-3L1-rep1-cp190-100x_Position006_5_cmle.ics	25	1	0	1.083	0.13501797879750685	1.0	0.25179692440843365	1.0	0.65253602307166	1.0	0.31897580368259437	2.1987449283458322	0.6193755156438409	0.7408136066510123	0.6193755156438409	0.4667290727930444	0.6680383113849409	0.993646385911579	176.0	3.301254529452795	124.0	0.28590985790379225
559	Feb25-FISH2-3L1-rep1-cp190-100x_Position006_5_cmle.ics	26	1	0	1.083	2.8038709662795966	1.0	1.4030012190109313	1.0	1.4199491695140265	1.0	0.3325260630567415	2.1671834553050173	0.8609874070443843	0.9003377298587287	0.858302614476572	0.8023800899192431	0.46850196112164355	0.9985516453675136	114.0	2.1497492486244067	66.0	0.15217782759395398
560	Feb25-FISH2-3L1-rep1-cp190-100x_Position006_5_cmle.ics	27	1	0	1.083	0.3600326998932019	1.0	0.3803973561854873	1.0	0.2918229810711206	1.0	0.27258798385801636	2.0896649182883342	0.44311032131021566	0.591647855530474	0.4374141491763124	0.24193842754910908	0.8082223754203068	0.9985827058231368	166.0	3.0777774698991522	105.0	0.24210108935401767
561	Feb25-FISH2-3L1-rep1-cp190-100x_Position006_5_cmle.ics	28	1	0	1.083	0.19954289129288832	1.0	0.2349177186780267	1.0	0.5556144027286182	1.0	0.2983193720086381	2.2996937888839404	0.5796901350111934	0.6896320476533299	0.5740786398287951	0.43524590972297555	0.7122382816228061	0.9773974672142481	158.0	2.945806319937078	102.0	0.23518391537247432
562	Feb25-FISH2-3L1-rep1-cp190-100x_Position006_5_cmle.ics	29	1	0	1.5162	3.642064432462614	1.0	0.18949759770043645	1.0	0.9479040472602467	1.0	0.30258378519591916	2.968363226433145	0.6750745336491439	0.763492652690871	0.6735485087378184	0.5545804315292066	0.6789448321483202	0.9964954115511967	182.0	3.5055565117062404	127.0	0.29282703188533565
563	Feb25-FISH2-3L1-rep1-cp190-100x_Position006_5_cmle.ics	30	1	0	1.083	1.510548201771244	1.0	1.628862451182822	1.0	0.0	1.0	0.23131185578647612	1.8996570598337725	0.19956810206430164	0.3851634534786253	0.20899455865429695	0.028478270135110176	0.9184885170687902	0.9183793716295796	198.0	3.675877816268711	126.0	0.2905213072248212
564	Feb25-FISH2-3L1-rep1-cp190-100x_Position006_5_cmle.ics	32	1	0	1.2995999999999999	0.2522267908016059	1.0	0.945148841387349	1.0	0.3095250132321943	1.0	0.2974533358211097	2.427062512306706	0.3589599298233999	0.46832536122742846	0.3589599298233999	0.1997198728876678	0.8516674912905366	0.9986665121281821	184.0	3.48003617709571	128.0	0.2951327565458501
565	Feb25-FISH2-3L1-rep1-cp190-100x_Position006_5_cmle.ics	32	2	0	1.083	0.5495303095859936	2.0	0.4033424976511469	1.0	0.3095250132321943	1.0	0.2824135301216581	2.718186568598534	0.3151698968867409	0.4119502970919744	0.3059385292705937	0.1997198728876678	0.8660345343106098	0.9875835166182717	124.0	2.3732263081780496	69.0	0.1590950015754973
566	Feb25-FISH2-3L1-rep1-cp190-100x_Position006_5_cmle.ics	34	1	0	1.083	0.22295416485357383	1.0	0.3834761084032176	1.0	0.5963412819178956	1.0	0.2595039307669265	2.191717951863337	0.5964824120603015	0.7064298766560073	0.5930219278209228	0.4720820009136592	0.7275213159927183	0.9847048597538793	150.0	2.8372404188154228	88.0	0.20290377012527194
567	Feb25-FISH2-3L1-rep1-cp190-100x_Position006_5_cmle.ics	35	1	0	1.083	0.14181226424674462	1.0	0.19385425905984013	1.0	0.20635000882146287	1.0	0.25041027178558195	1.8218307924187869	0.35481400230724136	0.49977778618302854	0.34388297369366644	0.18279686820356678	0.8588540303851123	0.9793371165350969	174.0	3.162938122180387	108.0	0.24901826333556107
568	Feb25-FISH2-3L1-rep1-cp190-100x_Position006_5_cmle.ics	36	1	0	1.2995999999999999	0.301793836989925	1.0	0.3140088321398471	1.0	0.23070632344123612	1.0	0.3072705438989729	1.8310715649147042	0.404406387255578	0.5851376369160304	0.4002691306328331	0.17276807542344194	0.8412163496443805	0.9877999227172706	276.0	5.161541143542522	239.0	0.5510681938629545
569	Feb25-FISH2-3L1-rep1-cp190-100x_Position006_5_cmle.ics	37	1	0	1.083	4.376236094767907	1.0	0.2150311394041692	1.0	1.2466683216206906	1.0	0.27713793152279875	1.9541726685749692	0.8147927959433467	0.8762545899632803	0.8111732820423151	0.7455236929533136	0.6043157252947426	0.9636747513003401	140.0	2.5669528615809396	82.0	0.18906942216218525
570	Feb25-FISH2-3L1-rep1-cp190-100x_Position006_5_cmle.ics	38	1	0	1.5162	0.690928016230129	1.0	0.5555126697256713	1.0	0.10317500441073144	1.0	0.2880880389659548	2.6244673845684954	0.280945722799714	0.4632289208460132	0.280945722799714	0.06445694329332717	0.8776572027455614	0.985245419802928	214.0	4.103656858075801	158.0	0.3643044963612837
571	Feb25-FISH2-3L1-rep1-cp190-100x_Position006_5_cmle.ics	39	1	0	1.2995999999999999	0.27412573492445513	1.0	0.13212929840432233	1.0	1.8066794966622155	1.0	0.2916720758385471	2.4105852490749835	0.9182874192091567	0.9557566020833488	0.9162366459121499	0.8591925727950486	0.4367585638634345	0.9850161969397199	190.0	3.567311915147056	133.0	0.3066613798484224
572	Feb25-FISH2-3L1-rep1-cp190-100x_Position006_5_cmle.ics	40	1	0	1.2995999999999999	0.5198019545860356	1.0	0.4208108951366659	1.0	1.4321094633018212	1.0	0.271362653552723	2.4900343666956126	0.8926562623781985	0.9410649211756318	0.8895963717024479	0.8133268636615701	0.42324036164628026	0.9580115340528116	162.0	3.0820076414393744	101.0	0.23287819071195984
573	Feb25-FISH2-3L1-rep1-cp190-100x_Position006_5_cmle.ics	42	1	0	1.2995999999999999	0.28314876473181755	1.0	0.15895925931176072	1.0	0.9755754663213545	1.0	0.29360477011817077	2.368226190625882	0.7399183633323497	0.8187190583915281	0.7357955476869611	0.610893905117865	0.6135996450948908	0.9950761376790981	178.0	3.3459499413635236	121.0	0.27899268392224896
574	Feb25-FISH2-3L1-rep1-cp190-100x_Position006_5_cmle.ics	45	1	0	1.5162	7.416146165006225	1.0	0.5933201628071303	1.0	0.0	1.0	0.15120141830031186	3.741336717406723	0.1568840336885374	0.3179836025288743	0.1544132430802225	0.022972097491231597	0.928943762196433	0.7390153623067173	160.0	2.9436912341669657	74.0	0.17062362487806956
575	Feb25-FISH2-3L1-rep1-cp190-100x_Position006_5_cmle.ics	45	2	0	1.7328	6.258905793227418	1.0	5.60628982819635	1.0	0.5556144027286182	1.0	0.1884170521103416	2.498680687943206	0.5029868418113174	0.6428948015101759	0.4980273886915533	0.3333512052364676	0.7821927695053484	0.8797861615229129	196.0	3.748208648560081	112.0	0.25824116197761887
576	Feb25-FISH2-3L1-rep1-cp190-100x_Position006_5_cmle.ics	47	1	0	1.2995999999999999	0.2599524709783606	1.0	0.26595680577807135	1.0	0.7748934119142009	1.0	0.30463080996331215	2.6590906939261574	0.6614993506314073	0.7728591560971566	0.6579531533523078	0.5270386028903811	0.6680719687052502	0.994832466007576	164.0	3.150108302190523	109.0	0.25132398799607547
577	Feb25-FISH2-3L1-rep1-cp190-100x_Position006_5_cmle.ics	48	1	0	1.5162	3.5494765860149857	1.0	0.23732261512139466	1.0	1.9493999999999998	1.0	0.3167449383248968	2.496231914153335	0.9727313924960542	0.993241448283406	0.9616989358211054	0.8808515514717755	0.31931922189608697	0.9971356549303867	216.0	4.101541772305689	168.0	0.3873617429664282
578	Feb25-FISH2-3L1-rep1-cp190-100x_Position006_5_cmle.ics	49	1	0	1.2995999999999999	5.542557653525142	1.0	5.625154707115357	1.0	0.4883922886704704	1.0	0.2743532130399526	2.6826124505691262	0.5109744259365846	0.6519324439251934	0.5082684031029062	0.3599010368792255	0.7657364770438227	0.9818829847382405	176.0	3.3714702759740547	115.0	0.2651583359591622
579	Feb25-FISH2-3L1-rep1-cp190-100x_Position006_5_cmle.ics	50	1	0	1.083	0.11316539063146858	1.0	0.22041199698002262	1.0	1.9493999999999998	1.0	0.3161258287290487	2.323045414990272	0.9624102898685805	0.9824727374405816	0.9555037748159194	0.9254031130580669	0.29729774906326584	1.006107291932285	160.0	2.9905017318478064	107.0	0.2467125386750466
580	Feb25-FISH2-3L1-rep1-cp190-100x_Position006_5_cmle.ics	51	1	0	1.5162	8.66669838015882	1.0	0.4054100029169191	1.0	0.4377344716066809	1.0	0.2978594854789702	1.8690305083659995	0.46742700004166554	0.6370664414201138	0.4655672008696739	0.2698091338487237	0.8349167087466864	0.9935151977089269	298.0	5.5595696791988605	264.0	0.6087113103758159
581	Feb25-FISH2-3L1-rep1-cp190-100x_Position006_5_cmle.ics	52	1	0	1.2995999999999999	0.23831128758546266	1.0	0.26210096550182216	1.0	0.751125369937127	1.0	0.3045659969758873	2.1629747550879856	0.6430336301314478	0.7332949981581146	0.6385322419788139	0.5182122031644489	0.716496528927128	0.9995439749705017	168.0	3.1692833794907207	113.0	0.2605468866381333
582	Feb25-FISH2-3L1-rep1-cp190-100x_Position006_5_cmle.ics	53	1	0	1.2995999999999999	0.11533757360103271	1.0	0.15816137699222002	2.0	1.3934633376079517	1.0	0.2836736067019555	2.1628289620917998	0.8552152941364999	0.9078089194429755	0.8523468422992484	0.773416342163037	0.5063456510869839	0.9916911325908193	184.0	3.4332256794148703	125.0	0.28821558256430674
583	Feb25-FISH2-3L1-rep1-cp190-100x_Position006_5_cmle.ics	54	1	0	1.083	0.16403998785429827	1.0	0.3240937405036762	1.0	1.3934633376079517	1.0	0.3336901407867226	2.3234073264117265	0.8694202108324246	0.9228507815339877	0.8656034169392948	0.790467102871683	0.5158141956207052	1.0051122627773361	162.0	3.035197143758535	112.0	0.25824116197761887
584	Feb25-FISH2-3L1-rep1-cp190-100x_Position006_5_cmle.ics	55	1	0	0.8664	3.6597929080605907	1.0	0.3172448294213282	1.0	1.0024833655297731	1.0	0.19021668565939526	1.3138943046452056	0.8188873902652564	0.9361704644944512	0.817775253780081	0.6893471522207236	0.4835246661340787	0.8637894507453914	160.0	2.896880736486126	83.0	0.1913751468226997
585	Feb25-FISH2-3L1-rep1-cp190-100x_Position006_5_cmle.ics	57	1	0	1.083	1.9504623512839463	1.0	0.578470138808139	1.0	1.3278306771583712	1.0	0.282425622565585	2.4698266347711355	0.8234538776241527	0.867655109943162	0.8254446999333075	0.7744746717631718	0.5270369894360397	1.0000566982238377	104.0	1.9964879355920233	53.0	0.12220340700726606
586	Feb25-FISH2-3L1-rep1-cp190-100x_Position006_5_cmle.ics	58	1	0	1.2995999999999999	2.252536172791321	1.0	2.3971388877951556	1.0	0.0	1.0	0.1377437588954534	1.0687131509719634	0.17617039563804357	0.3754431790712041	0.15785904219601946	0.027262227713464586	0.9169262296770162	0.8078799053277368	262.0	4.989104753209934	148.0	0.3412472497561391
587	Feb25-FISH2-3L1-rep1-cp190-100x_Position006_5_cmle.ics	59	1	0	1.2995999999999999	0.23964620507879814	1.0	0.2793012798809401	1.0	0.10317500441073144	1.0	0.28338322808811234	1.7856818672069605	0.31866926064800166	0.4846919198378986	0.3087398770775973	0.09379733286659621	0.872344313997476	0.9892748445980399	206.0	3.8312542150712052	148.0	0.3412472497561391
588	Feb25-FISH2-3L1-rep1-cp190-100x_Position006_5_cmle.ics	60	1	0	1.2995999999999999	0.44914353445871286	1.0	0.5195243424951549	1.0	0.913592684735068	1.0	0.28397904170776694	2.217444704592116	0.7051957893349587	0.797365863301649	0.7003607729436766	0.5937391891669275	0.6761136797224127	0.981062892659663	178.0	3.345949941363524	119.0	0.27438123460122005
589	Feb25-FISH2-3L1-rep1-cp190-100x_Position006_5_cmle.ics	63	1	0	1.083	0.21477403765319236	1.0	0.35009996196035076	1.0	0.0	1.0	0.32775798984639737	2.1278598337785	0.2213592059854288	0.39646777659868554	0.2213592059854288	0.029414387501226158	0.9100352539277203	0.9962535217555316	162.0	3.0117918949181153	111.0	0.2559354373171044
590	Feb25-FISH2-3L1-rep1-cp190-100x_Position006_5_cmle.ics	64	1	0	1.5162	0.40241421662166577	1.0	2.550124816926804	1.0	2.7340038896847667	1.0	0.27624018448011206	2.693735776886424	0.9690828113752111	0.9904887008120346	0.9686017801519117	0.9338413875227901	0.2990108588138809	0.9844702035773801	204.0	3.880179798522156	144.0	0.33202435111408135
591	Feb25-FISH2-3L1-rep1-cp190-100x_Position006_5_cmle.ics	64	2	0	1.5162	0.4577898731126053	2.0	0.37579614890274843	1.0	1.3880777203971526	1.0	0.31184927076075153	2.387746042100354	0.7318435942114788	0.8010246301441748	0.7308445293630877	0.6380105490483655	0.626038029207596	0.999896949370234	204.0	3.8801797985221556	153.0	0.35277587305871144
592	Feb25-FISH2-3L1-rep1-cp190-100x_Position006_5_cmle.ics	65	1	0	1.5162	2.936817025653921	1.0	3.454990216059801	1.0	2.1307975001193764	1.0	0.2613102454790766	2.8158262670552325	0.9730040414410376	0.9937823984036669	0.971767750891069	0.9350694419341079	0.2970795190931554	0.9926458325407541	202.0	3.9057001331326866	138.0	0.3181900031509946
593	Feb25-FISH2-3L1-rep1-cp190-100x_Position006_5_cmle.ics	66	1	0	0.8664	0.5368636324526976	1.0	0.278706660151731	1.0	1.1736910802652913	1.0	0.3265637110307498	2.094001085519223	0.8625564880568108	0.9196965784377017	0.8622982569399613	0.77005164622337	0.5233513804014368	1.0098378475910208	126.0	2.371111222407939	76.0	0.1752350741990985
594	Feb25-FISH2-3L1-rep1-cp190-100x_Position006_5_cmle.ics	67	1	0	1.7328	0.15411421022729874	1.0	0.1928287494028056	1.0	1.693476355552663	1.0	0.2491515864424261	2.7143673602851677	0.9059800998358404	0.9491540755134176	0.9023082850346745	0.8442292874133137	0.3595124104928701	0.9717857941771882	216.0	4.1249470211461094	149.0	0.34355297441665367
595	Feb25-FISH2-3L1-rep1-cp190-100x_Position006_5_cmle.ics	69	1	0	1.2995999999999999	0.43314450440569313	1.0	0.19747593566336483	1.0	0.639412489864916	1.0	0.293554258334312	2.3997811676358234	0.600598169297151	0.7063255450674846	0.5989217712669188	0.4692866735881585	0.6921370318981287	1.0042418576206011	164.0	3.1032978045096833	107.0	0.2467125386750466
596	Feb25-FISH2-3L1-rep1-cp190-100x_Position006_5_cmle.ics	70	1	0	1.2995999999999999	0.283193676613884	1.0	0.259941017559172	1.0	0.7295574526778015	1.0	0.25738988253955664	1.8582365358759543	0.6495706507837907	0.7594182774874849	0.6489129243249169	0.4822888880768809	0.6825620601703584	0.9867634963661625	204.0	3.8099640520008964	139.0	0.32049572781150915
597	Feb25-FISH2-3L1-rep1-cp190-100x_Position006_5_cmle.ics	71	1	0	1.083	NA	0.0	3.492419614661132	1.0	0.20635000882146287	1.0	0.2427659618000343	2.606321656859666	0.44144707284199014	0.5730373293223683	0.4434786005899244	0.2602406579024476	0.8051638656232747	0.9948191788503977	108.0	2.0390682617326408	52.0	0.1198976823467516
598	Feb25-FISH2-3L1-rep1-cp190-100x_Position006_5_cmle.ics	72	1	0	1.2995999999999999	3.9602189453639407	1.0	0.2969296651796834	1.0	1.9675483367353501	1.0	0.2830711861397215	2.4917261351153632	0.9616592538803667	0.9882908232731233	0.9604157211582101	0.9254288826359263	0.3666720354507775	0.9771045097877116	166.0	3.1245879675799917	107.0	0.2467125386750466
599	Feb25-FISH2-3L1-rep1-cp190-100x_Position006_5_cmle.ics	74	1	0	1.083	0.4456628315489553	1.0	0.43248236583337873	1.0	0.46141264688247224	1.0	0.3078760800517997	2.3316115829368322	0.5039168424224164	0.6506874296316265	0.5019108482263206	0.3445513074642013	0.7800854368349969	0.9945488525568711	180.0	3.367240104433833	126.0	0.2905213072248212
600	Feb25-FISH2-3L1-rep1-cp190-100x_Position006_5_cmle.ics	75	1	0	1.2995999999999999	0.37531724634723823	1.0	0.19595786793177866	1.0	0.1459114905355603	1.0	0.261217473189161	2.2011891348607446	0.3232005294057759	0.49247887467336343	0.34265449485865546	0.1488147758509519	0.8725820882655024	0.9872211632546019	182.0	3.4119355163445615	118.0	0.27207550994070556
601	Feb25-FISH2-3L1-rep1-cp190-100x_Position006_5_cmle.ics	76	1	0	1.2995999999999999	0.31083928022218915	1.0	0.32676422228379376	1.0	0.0	1.0	0.24124832008625569	2.4205410531791474	0.14082963789913275	0.3106335473067262	0.14082963789913275	0.03255600004134752	0.940425587223167	0.9501633690407	164.0	3.1501083021905227	97.0	0.22365529206990203
602	Feb25-FISH2-3L1-rep1-cp190-100x_Position006_5_cmle.ics	78	1	0	1.2995999999999999	0.6544907245077887	1.0	3.055105221482933	1.0	1.0351763200751944	1.0	0.2735008026506843	2.681861106096949	0.7771338732381492	0.8711997952505439	0.7755068463099395	0.6588225078152136	0.6124632046890609	0.9924850071303054	170.0	3.213978791401449	109.0	0.25132398799607547
603	Feb25-FISH2-3L1-rep1-cp190-100x_Position006_5_cmle.ics	79	1	0	1.083	0.44269021641209705	1.0	0.37105218700476295	1.0	0.23070632344123612	1.0	0.27780486046518565	2.2414799909162255	0.38435833294001037	0.5297257752395337	0.380374758106386	0.22020578656723463	0.8159167684770051	0.9880751822959937	166.0	3.101182718739572	106.0	0.24440681401453213
604	Feb25-FISH2-3L1-rep1-cp190-100x_Position006_5_cmle.ics	80	1	0	1.083	0.2711272919083723	1.0	0.4378429819460117	1.0	1.9493999999999998	1.0	0.33703604508111007	2.0799563734191797	0.973328064802924	0.9893888504725213	0.9650959860383944	0.9294552010273635	0.3539776796407407	0.9963531313642545	170.0	3.1905735425610295	121.0	0.27899268392224896
605	Feb25-FISH2-3L1-rep1-cp190-100x_Position006_5_cmle.ics	82	1	0	1.5162	0.17620771505245095	1.0	0.21448231412790855	1.0	0.32626801153583	1.0	0.26948501414881976	3.0187378453374993	0.4640323838526386	0.6091766628291306	0.4640323838526386	0.2570951089984031	0.7932020648026269	0.9835722645956725	198.0	3.863119806992069	136.0	0.31357855382996574
606	Feb25-FISH2-3L1-rep1-cp190-100x_Position006_5_cmle.ics	83	1	0	1.083	0.26538890875400384	1.0	0.12134010210008385	2.0	0.3095250132321943	1.0	0.3384541415902391	2.039708723899768	0.3964188122038657	0.5162074757451929	0.39312843139712705	0.22639073428764822	0.841510439625473	1.008895111716557	166.0	3.0777774698991527	117.0	0.26976978528019113
607	Feb25-FISH2-3L1-rep1-cp190-100x_Position006_5_cmle.ics	84	1	0	1.7328	0.3338059391472982	1.0	0.5093217982788202	1.0	2.031340052282519	1.0	0.2991753536021964	2.2119408810911017	0.8767217871016787	0.9291059609577147	0.8743505157515187	0.8061886695075428	0.5111502201637009	0.9986922509535732	290.0	5.427598529236783	254.0	0.5856540637706713
608	Feb25-FISH2-3L1-rep1-cp190-100x_Position006_5_cmle.ics	85	1	0	1.7328	0.3594209884242685	1.0	8.260442043917976	1.0	0.0	1.0	0.18211422673736152	2.2851983741527926	0.1340462548423763	0.25686747546915956	0.09023637755457097	0.022777146303556102	0.9584845197819073	0.903801951496032	278.0	5.299857550814932	186.0	0.42886478685568846
609	Feb25-FISH2-3L1-rep1-cp190-100x_Position006_5_cmle.ics	86	1	0	1.2995999999999999	0.2216263807798163	1.0	2.459444978088425	1.0	0.32626801153583	1.0	0.30101892057661733	2.031914413830324	0.449604945872454	0.603813939767072	0.43969652660202146	0.2421983223026012	0.8206687107410935	0.9954377971043629	210.0	3.8972397900522426	157.0	0.3619987717007692
610	Feb25-FISH2-3L1-rep1-cp190-100x_Position006_5_cmle.ics	87	1	0	1.083	0.5184844648347172	1.0	0.6665008038193572	1.0	0.2918229810711206	1.0	0.25363962448022553	1.9044161196863811	0.42078493367241737	0.5274818429674434	0.4139116090452952	0.25247439686576395	0.8009253844374417	0.9817143683636497	150.0	2.8372404188154223	87.0	0.20059804546475749
611	Feb25-FISH2-3L1-rep1-cp190-100x_Position006_5_cmle.ics	88	1	0	1.2995999999999999	0.27267195135611094	1.0	0.2882855447063428	1.0	1.7829554541206016	1.0	0.2745497448744835	2.6602238798149362	0.9378365200070546	0.9749302320756087	0.937525287630588	0.8898704235872644	0.36157214127774007	0.98377884660384	156.0	2.9713266545476085	96.0	0.22134956740938755
612	Feb25-FISH2-3L1-rep1-cp190-100x_Position006_5_cmle.ics	91	1	0	1.9493999999999998	0.43909757985417514	1.0	0.3989670412298271	2.0	0.46141264688247224	1.0	0.26821348055295957	2.7047036669946327	0.48391375118059604	0.6379820348451661	0.47981833892651166	0.2886301067057854	0.771622234163925	0.9527103762431232	296.0	5.63190051149023	248.0	0.5718197158075845
613	Feb25-FISH2-3L1-rep1-cp190-100x_Position006_5_cmle.ics	92	1	0	1.2995999999999999	0.45318203453471373	1.0	0.16936512208468021	1.0	0.20635000882146287	1.0	0.2929320392162178	2.3717390972146526	0.3817233701808523	0.5354868950431624	0.3817233701808523	0.18230244912308113	0.8380937189409923	0.9902202705955889	160.0	3.037312229528646	103.0	0.23748964003298878
614	Feb25-FISH2-3L1-rep1-cp190-100x_Position006_5_cmle.ics	93	1	0	1.083	0.22272924124248053	1.0	0.16581609029789335	1.0	0.5836459621422412	1.0	0.2930931921716425	2.4027319387247035	0.5837228219657802	0.7016034523169403	0.5745543284940232	0.4812976520384387	0.7663406087186084	0.9989527201722807	126.0	2.3477059735675185	72.0	0.16601217555704068
615	Feb25-FISH2-3L1-rep1-cp190-100x_Position006_5_cmle.ics	94	1	0	1.083	0.457246909055623	1.0	0.1033284798875196	1.0	0.0	1.0	0.2655920340875803	2.291234616950627	0.17127447425670775	0.3243745467730239	0.14985949963741843	0.03224143401015228	0.9394436459365784	0.9493731546554564	142.0	2.6818640200129282	82.0	0.18906942216218525
616	Feb25-FISH2-3L1-rep1-cp190-100x_Position006_5_cmle.ics	95	1	0	1.5162	2.622235099194629	1.0	0.38620539468894705	1.0	2.571950790196091	1.0	0.30945344113338447	2.5093133187821604	0.951420786909445	0.978637159525436	0.948653020202734	0.9149726364057507	0.40910794707480386	0.9849482747832751	286.0	5.385018203096165	253.0	0.5833483391101568
617	Feb25-FISH2-3L1-rep1-cp190-100x_Position006_5_cmle.ics	97	1	0	1.2995999999999999	0.6192911902911142	1.0	0.242971260545599	1.0	1.6261351280190972	1.0	0.2658212984027631	1.9422627536777617	0.8962374333020359	0.9386073388752758	0.8957412538835582	0.825066220868543	0.49466178765636193	0.9877395804625859	194.0	3.5864869924472536	131.0	0.3020499305273935
618	Feb25-FISH2-3L1-rep1-cp190-100x_Position006_5_cmle.ics	98	1	0	1.2995999999999999	0.3484529692000712	1.0	2.6541077383608505	1.0	1.077178670106234	1.0	0.27462088780918464	2.026077633503953	0.7625423442415855	0.8540743005656627	0.7574006871635595	0.6567360535569163	0.5928039332387788	0.9792173133509591	186.0	3.477921091325599	125.0	0.28821558256430674
619	Feb25-FISH2-3L1-rep1-cp190-100x_Position006_5_cmle.ics	99	1	0	1.2995999999999999	0.12042170412870606	1.0	0.22252410654833252	1.0	0.5158750220536572	1.0	0.2592474800986408	2.4853470459330764	0.5505984465267988	0.6588624448314306	0.545797974772185	0.38546129677235075	0.775843584335623	0.9868070892490605	172.0	3.2820794521525976	108.0	0.24901826333556107
620	Feb25-FISH2-3L1-rep1-cp190-100x_Position006_5_cmle.ics	100	1	0	1.083	0.3418495681986133	1.0	0.31012910359992574	1.0	0.9228252937649445	1.0	0.3308161431574219	2.1404277018338718	0.6937641118272507	0.7872326450182684	0.6909971673714028	0.5893796953897943	0.6609947009338691	1.0023756809479154	172.0	3.2118637056313384	122.0	0.2812984085827634
621	Feb25-FISH2-3L1-rep1-cp190-100x_Position006_5_cmle.ics	101	1	0	1.083	NA	0.0	3.48630692921401	1.0	0.0	1.0	0.30401747760250564	1.8228244244214291	0.2925536820746728	0.4734670948376332	0.2549909027643858	0.02857454283246833	0.8684623931920008	0.998574951679892	174.0	3.1863433710208073	119.0	0.27438123460122005
622	Feb25-FISH2-3L1-rep1-cp190-100x_Position006_5_cmle.ics	102	1	0	0.8664	0.158752839911605	1.0	3.836873777050573	1.0	1.2737298093406069	1.0	0.28500825264993246	1.9271771940298452	0.836181966661863	0.8830427054810972	0.8336840082624778	0.7612672335110727	0.5166621140554802	0.9856017817123115	126.0	2.3243007247270993	71.0	0.16370645089652625
623	Feb25-FISH2-3L1-rep1-cp190-100x_Position006_5_cmle.ics	103	1	0	1.2995999999999999	0.39845858382681676	1.0	0.4404444585098889	1.0	1.7036854280327067	1.0	0.2782095535066763	2.6828088223734303	0.8229902506751293	0.8880563141754269	0.8207627053995087	0.7516248874784492	0.5590656557558933	0.9873400480876436	168.0	3.2394991260119803	108.0	0.24901826333556107
624	Feb25-FISH2-3L1-rep1-cp190-100x_Position006_5_cmle.ics	103	2	0	1.2995999999999999	5.248585966797692	2.0	6.058680844205948	1.0	0.3634229110571259	1.0	0.27385015451777717	2.825105027540957	0.3541606273743954	0.47654974596829563	0.3540614558381521	0.20811337595166532	0.8640614606746024	0.9982509263637653	172.0	3.3054847009930177	111.0	0.2559354373171044
625	Feb25-FISH2-3L1-rep1-cp190-100x_Position006_5_cmle.ics	104	1	0	1.5162	0.27039626535158956	1.0	0.14658418808146523	1.0	1.8210199367311228	1.0	0.2692282072273381	3.0014553015824297	0.9304862842892768	0.9725033346865395	0.928267992808676	0.8614147770109609	0.437287633856587	0.9869146148653307	200.0	3.861004721221958	138.0	0.3181900031509946
626	Feb25-FISH2-3L1-rep1-cp190-100x_Position006_5_cmle.ics	105	1	0	0.8664	0.16396009806962888	1.0	0.4317162667260856	1.0	0.0	1.0	0.2815510562887972	1.8262481653327969	0.20194226185221154	0.3715723492539949	0.19782819811070892	0.03825373002560254	0.9430287203667342	0.9657382819670172	108.0	1.9922577640518007	56.0	0.12912058098880944
627	Feb25-FISH2-3L1-rep1-cp190-100x_Position006_5_cmle.ics	106	1	0	1.083	0.2088259905762846	1.0	0.2979448277866835	1.0	1.4199491695140265	1.0	0.3056246804602093	2.0214746306294002	0.8544614216711446	0.9145858606908152	0.852295646867069	0.7746068486115969	0.5051573075012621	0.9963309851285037	188.0	3.4992112543959073	134.0	0.30896710450893683
628	Feb25-FISH2-3L1-rep1-cp190-100x_Position006_5_cmle.ics	107	1	0	1.5162	0.4814847998959914	1.0	0.196802392991473	1.0	1.9154607561164252	1.0	0.321145755452857	2.981505978082857	0.94924965893588	0.98266636349856	0.946983477338184	0.8963240867060785	0.3729338766213319	0.996251267521539	184.0	3.550251923616969	133.0	0.3066613798484224
629	Feb25-FISH2-3L1-rep1-cp190-100x_Position006_5_cmle.ics	108	1	0	2.3826	4.666717767418546	1.0	1.6561968914766734	3.0	0.0	1.0	0.11559437188817105	4.032096191291915	0.12118404485306346	0.2494090466348324	0.12118404485306346	0.01839527950015442	0.9433093919430461	0.6008834575384486	274.0	5.257277224674304	145.0	0.33433007577459584
630	Feb25-FISH2-3L1-rep1-cp190-100x_Position006_5_cmle.ics	108	2	0	1.7328	2.5417085205422016	1.0	1.9591932013535276	2.0	0.0	1.0	0.08225221439383217	2.8871912292403756	0.22499881215403986	0.5016704083814411	0.22499881215403986	0.01839527950015442	0.9069599137161526	0.4069058277502911	196.0	3.6311824043579817	74.0	0.17062362487806956
631	Feb25-FISH2-3L1-rep1-cp190-100x_Position006_5_cmle.ics	109	1	0	1.083	0.23816756439710804	1.0	0.3773817034098253	1.0	1.7153360421684174	1.0	0.33410101560149263	2.1400658009445155	0.9365740530216907	0.9705197580828521	0.9365194852439634	0.8899640762129962	0.36139658706785854	1.0085338665282697	160.0	2.990501731847807	110.0	0.2536297126565899
632	Feb25-FISH2-3L1-rep1-cp190-100x_Position007_6_cmle.ics	1	1	0	0.8664	0.31839750541606643	1.0	0.21221048883112703	1.0	0.5963412819178956	1.0	0.32320912073969066	2.193679802022075	0.6404913285176925	0.7151725974501515	0.6358476748443793	0.52030558237076	0.7121407060012126	1.032998897571628	108.0	2.0390682617326408	60.0	0.13834347963086724
633	Feb25-FISH2-3L1-rep1-cp190-100x_Position007_6_cmle.ics	2	1	0	1.2995999999999999	1.8811747710068063	1.0	0.3698556151421639	1.0	0.687545504971255	1.0	0.23390520037281223	1.7473585877907198	0.6339810678494632	0.7272254798498758	0.6287838513358036	0.4721016591419435	0.709643609151229	0.8870409914706664	178.0	3.3693551902039434	108.0	0.24901826333556107
634	Feb25-FISH2-3L1-rep1-cp190-100x_Position007_6_cmle.ics	3	1	0	1.2995999999999999	1.7396522566815942	1.0	1.7969682266104383	1.0	1.3742323914031862	1.0	0.2853860083053709	2.4268899728237723	0.8628356885852845	0.9105751681702039	0.859696511446003	0.7986546383688794	0.5221533715044243	0.9844993828078035	154.0	2.90322599379646	96.0	0.22134956740938755
635	Feb25-FISH2-3L1-rep1-cp190-100x_Position007_6_cmle.ics	4	1	0	1.2995999999999999	0.2186765694361895	1.0	0.22531168681609995	1.0	1.8210199367311228	1.0	0.28845733034735277	2.6893549574998006	0.9446161294226812	0.9787993706378344	0.9423165368943398	0.8805341509662323	0.40070202033498986	0.9978932809071938	182.0	3.458746014025401	124.0	0.28590985790379225
636	Feb25-FISH2-3L1-rep1-cp190-100x_Position007_6_cmle.ics	5	1	0	1.2995999999999999	0.3011376144959463	1.0	0.23247469447938438	1.0	1.0389843448820495	1.0	0.2970299522544141	2.3091164639809714	0.7408746820313218	0.819715590425695	0.7364001348493672	0.6384351343896534	0.5893577776013906	0.9813962345688383	186.0	3.5247315890064383	130.0	0.29974420586687905
637	Feb25-FISH2-3L1-rep1-cp190-100x_Position007_6_cmle.ics	6	1	0	1.5162	0.1995383224949086	1.0	3.5819554419548387	1.0	0.0	1.0	0.23783093798843627	2.3591025941641557	0.13386072730970958	0.3209729910357553	0.15094654869313806	0.026100916764735794	0.9326998935192852	0.8878000321423766	192.0	3.682223073579044	122.0	0.2812984085827634
638	Feb25-FISH2-3L1-rep1-cp190-100x_Position007_6_cmle.ics	9	1	0	1.083	4.11720631518627	1.0	4.155323746344593	1.0	0.65253602307166	1.0	0.30463080996331215	2.1521315459686785	0.6135026040474861	0.7467758322425929	0.6096583160187821	0.48034836571993444	0.7035898947765302	0.9693557088462101	164.0	3.056487306828844	109.0	0.25132398799607547
639	Feb25-FISH2-3L1-rep1-cp190-100x_Position007_6_cmle.ics	10	1	0	1.083	0.5366922978272873	1.0	0.3824710044217268	1.0	0.8779414014559871	1.0	0.3041974449865092	2.0343156151654034	0.7344414790748047	0.8413833449369537	0.7315115649415951	0.6086872437533843	0.6709087514488128	1.0036771615021918	158.0	2.945806319937078	103.0	0.23748964003298878
640	Feb25-FISH2-3L1-rep1-cp190-100x_Position007_6_cmle.ics	11	1	0	0.8664	4.895190890907643	1.0	2.8141660799776993	1.0	1.6921958908343169	1.0	0.34185133357170444	2.1904232459781823	0.9105262740306418	0.9461507335147615	0.9092012662948182	0.8614652840039037	0.5002871341968732	1.0078251555547864	106.0	1.970967600981492	60.0	0.13834347963086724
641	Feb25-FISH2-3L1-rep1-cp190-100x_Position007_6_cmle.ics	12	1	0	1.083	0.33262194281340773	1.0	0.31178420458671935	1.0	0.10317500441073144	1.0	0.3265098232126965	2.3482487531148957	0.32682526520947486	0.4941059812109452	0.3225682364104186	0.06989477103510766	0.8925741619432541	0.9899042770719163	168.0	3.1692833794907207	117.0	0.26976978528019113
642	Feb25-FISH2-3L1-rep1-cp190-100x_Position007_6_cmle.ics	14	1	0	1.083	0.47904399681584686	1.0	0.727255686873633	1.0	0.10317500441073144	1.0	0.27201651905570057	2.0956211514846435	0.310575584094074	0.47764679715302494	0.27835370570942286	0.07200603434937336	0.8611821594428306	0.9942865705637124	164.0	3.0564873068288434	103.0	0.23748964003298878
643	Feb25-FISH2-3L1-rep1-cp190-100x_Position007_6_cmle.ics	15	1	0	0.8664	0.2565716124692254	1.0	5.301708598774332	1.0	0.0	1.0	0.3789327021644162	2.11403159054544	0.23472753510319078	0.4062292415878324	0.23472753510319078	0.03053347687656046	0.9013834438223645	1.0062421248547357	122.0	2.2817203985864816	78.0	0.17984652352012742
644	Feb25-FISH2-3L1-rep1-cp190-100x_Position007_6_cmle.ics	16	1	0	1.2995999999999999	0.4875449988004022	1.0	2.0269935288977043	1.0	1.0389843448820495	1.0	0.3213200397477352	2.5875472693671844	0.756001072817487	0.8343544656027894	0.7522126860667829	0.6477470832774574	0.5923804313368665	0.9946405583442245	166.0	3.1713984652608316	114.0	0.26285261129864773
645	Feb25-FISH2-3L1-rep1-cp190-100x_Position007_6_cmle.ics	17	1	0	1.5162	0.4229541633984015	1.0	0.3504655664711458	1.0	1.7191228691225526	1.0	0.23783093798843627	2.6052120268306416	0.9087854214422453	0.9569027137610608	0.9068300017253703	0.8565847526558379	0.44890907482974596	0.9331771762627032	192.0	3.7524388201003034	122.0	0.2812984085827634
646	Feb25-FISH2-3L1-rep1-cp190-100x_Position007_6_cmle.ics	18	1	0	0.8664	0.3692500310682206	1.0	0.14667923778424652	1.0	1.1349250485180458	1.0	0.31471000787275666	2.1531414687196913	0.7674338571044856	0.8259258326618318	0.7669218372280419	0.690765175933387	0.5994334878799737	0.9790664490959438	132.0	2.4583869604592854	80.0	0.18445797284115634
647	Feb25-FISH2-3L1-rep1-cp190-100x_Position007_6_cmle.ics	19	1	0	1.2995999999999999	0.25196194562891727	1.0	0.08572000039198302	1.0	0.6606423714395955	1.0	0.3042557231713215	2.0604346319869107	0.6125073958788877	0.7322220221404745	0.6100892650425745	0.4695032541867106	0.7079205997491518	0.9870938892332642	172.0	3.2118637056313384	117.0	0.26976978528019113
648	Feb25-FISH2-3L1-rep1-cp190-100x_Position007_6_cmle.ics	20	1	0	1.2995999999999999	0.2821943426787625	1.0	1.400566966133031	2.0	0.5595020986366908	1.0	0.29906689398300423	2.8162703573995	0.482777347560669	0.5945712188106564	0.482777347560669	0.33696056641155353	0.7927490837269632	1.0086168404307068	164.0	3.150108302190523	108.0	0.24901826333556107
649	Feb25-FISH2-3L1-rep1-cp190-100x_Position007_6_cmle.ics	20	2	0	1.083	5.78207981168232	1.0	0.8088286457177402	1.0	0.20635000882146287	1.0	0.29082171993231226	2.3557856017062853	0.3088361006909175	0.427971598966138	0.300840767149739	0.16958152725956172	0.8804396841025781	0.9898498035979997	140.0	2.6371686081021997	84.0	0.1936808714832141
650	Feb25-FISH2-3L1-rep1-cp190-100x_Position007_6_cmle.ics	21	1	0	1.2995999999999999	0.219973359998926	1.0	0.17046877319524295	1.0	0.0	1.0	0.24429517131401685	2.2315162194491935	0.07598022385497494	0.25759630570624187	0.07598022385497494	0.02730378356107945	0.9568428900608035	0.9347747557488935	184.0	3.5268466747765492	116.0	0.2674640606196767
651	Feb25-FISH2-3L1-rep1-cp190-100x_Position007_6_cmle.ics	22	1	0	0.8664	4.297141820184773	1.0	2.452541333893793	1.0	1.5162	1.0	0.32482598003490853	2.2172630652595617	0.9101384936892688	0.9483275676824445	0.9040225745894187	0.8521553301769839	0.4896630578157987	0.9828679575621275	124.0	2.3264158104972106	74.0	0.17062362487806956
652	Feb25-FISH2-3L1-rep1-cp190-100x_Position007_6_cmle.ics	23	1	0	1.2995999999999999	0.264511723877321	1.0	3.8235497147803152	1.0	1.1349250485180458	1.0	0.26094611572039667	2.470284280771944	0.6762066496163683	0.7633104859335038	0.6714148337595908	0.5871140664961637	0.6977397880524435	0.9843996432376191	180.0	3.3906453532742526	116.0	0.2674640606196767
653	Feb25-FISH2-3L1-rep1-cp190-100x_Position007_6_cmle.ics	23	2	0	1.2995999999999999	0.5118897236662137	2.0	0.5471738059634043	1.0	2.294124127466882	1.0	0.2745277607007527	2.2023338830934733	0.928290537084399	0.9561370843989769	0.9275580562659846	0.8908992327365729	0.3715373258110927	0.9762071366249055	188.0	3.522616503236327	127.0	0.29282703188533565
654	Feb25-FISH2-3L1-rep1-cp190-100x_Position007_6_cmle.ics	24	1	0	1.083	0.16146567374501977	1.0	0.2539600686275569	1.0	1.502250739874254	1.0	0.31028075591010307	1.8606427170048376	0.8939374305812662	0.9385921880784894	0.8939374305812662	0.8253470936690115	0.3733794664219584	1.0012645134430822	162.0	2.988386646077695	108.0	0.24901826333556107
655	Feb25-FISH2-3L1-rep1-cp190-100x_Position007_6_cmle.ics	25	1	0	0.8664	2.3694942274028814	1.0	2.316566497841382	1.0	1.8177762540415314	1.0	0.35647917455988787	1.835259613600876	0.9117052785328843	0.9494461800624823	0.9108370187041019	0.8679149592242463	0.4301390213907667	1.0087049831008015	140.0	2.59035811042136	93.0	0.21443239342784423
656	Feb25-FISH2-3L1-rep1-cp190-100x_Position007_6_cmle.ics	26	1	0	1.2995999999999999	0.33410859326811854	1.0	0.3718806995389983	1.0	0.6952437723139506	1.0	0.3033909273354146	2.6494328296178984	0.6380253287085585	0.7565782044042914	0.6347664757602646	0.4761514882632895	0.7010985464509432	1.00053842015193	178.0	3.3927604390443635	123.0	0.2836041332432778
657	Feb25-FISH2-3L1-rep1-cp190-100x_Position007_6_cmle.ics	27	1	0	1.083	0.22693673443372223	1.0	0.2176285926417943	1.0	0.0	1.0	0.25680881862154736	1.856139513375623	0.16765240348350818	0.3111156826441747	0.16765240348350818	0.02864208324761709	0.927199569491351	0.9665470018709429	182.0	3.435340765184981	117.0	0.26976978528019113
658	Feb25-FISH2-3L1-rep1-cp190-100x_Position007_6_cmle.ics	28	1	0	1.083	0.4506113545791136	1.0	0.2300387656580229	1.0	1.3674688767138379	1.0	0.2632293343870374	1.9899975576263373	0.8918476341335503	0.9418727858465424	0.8910342170325259	0.799669281731294	0.4349454602116404	0.9890661024290905	156.0	2.901110908026349	94.0	0.2167381180883587
659	Feb25-FISH2-3L1-rep1-cp190-100x_Position007_6_cmle.ics	30	1	0	1.2995999999999999	3.728021417831244	1.0	4.512757863117159	1.0	0.5556144027286182	1.0	0.3244663759503487	2.0680251045877034	0.4793671217861653	0.5874472800057188	0.47697000023828245	0.33171062978054183	0.8240367773286762	0.9926672196427753	210.0	3.920645038892663	163.0	0.375833119663856
660	Feb25-FISH2-3L1-rep1-cp190-100x_Position007_6_cmle.ics	31	1	0	1.083	3.0762071605737566	1.0	2.7766035430552045	1.0	1.401081809291592	1.0	0.2880929030172355	1.8624504965634827	0.9234578447846944	0.9717948236531078	0.9234907015386349	0.8431418566882269	0.2449993194905757	1.0037595744376522	164.0	3.0798925556692636	106.0	0.24440681401453213
661	Feb25-FISH2-3L1-rep1-cp190-100x_Position007_6_cmle.ics	32	1	0	1.083	0.27189729660487294	1.0	0.4613969977345793	1.0	0.20635000882146287	1.0	0.2788680532780167	1.5426624952727392	0.3549467131943789	0.48891430098399824	0.3549467131943789	0.1927677701279512	0.860999849667215	0.9895092519349157	188.0	3.4289955078746477	128.0	0.2951327565458501
662	Feb25-FISH2-3L1-rep1-cp190-100x_Position007_6_cmle.ics	33	1	0	1.083	0.3694491494763031	1.0	0.21525696950604792	1.0	1.9493999999999998	1.0	0.29916685756752814	1.9615363753110286	0.9833461159197984	0.9999315218582229	0.9828987253935211	0.9419761878674994	0.31980637872842743	0.9845831725957097	166.0	3.0309669722183123	110.0	0.2536297126565899
663	Feb25-FISH2-3L1-rep1-cp190-100x_Position007_6_cmle.ics	34	1	0	1.2995999999999999	NA	0.0	0.22380607154377916	1.0	1.7328	1.0	0.2356560282054972	2.6616731861883114	0.9837964181555923	0.999141915581339	0.9828172543404331	0.9116225691995072	0.2568992525249353	0.98584187583031	138.0	2.5690679473510505	74.0	0.17062362487806956
664	Feb25-FISH2-3L1-rep1-cp190-100x_Position007_6_cmle.ics	35	1	0	1.083	0.4613803569351587	1.0	0.2806177674115628	1.0	1.5386823371520422	1.0	0.2735008026506843	1.5987387339507475	0.8831066826189802	0.9339957805521815	0.8806590375640452	0.8209291918204816	0.47888838456474	0.9825555322330983	170.0	3.09695254719935	109.0	0.25132398799607547
665	Feb25-FISH2-3L1-rep1-cp190-100x_Position007_6_cmle.ics	37	1	0	0.8664	2.3326131598959408	1.0	0.18445430207347635	1.0	0.0	1.0	0.2708035121517532	1.759548524928511	0.23541562666758473	0.41931902294596596	0.24567503830065585	0.03671698827741725	0.9052649313747415	0.9852395223390712	112.0	2.034838090192418	58.0	0.13373203030983835
666	Feb25-FISH2-3L1-rep1-cp190-100x_Position007_6_cmle.ics	38	1	0	1.5162	0.4924235402278269	1.0	0.31065728902425727	1.0	1.7036854280327067	1.0	0.2655365691426384	2.924253752873848	0.9049662692362046	0.9543909495935201	0.9035530729581174	0.841986061421973	0.41900330815390047	0.9634953687657807	198.0	3.8163093093112295	135.0	0.31127282916945126
667	Feb25-FISH2-3L1-rep1-cp190-100x_Position007_6_cmle.ics	39	1	0	1.2995999999999999	2.740408595672378	1.0	2.5667510481551132	1.0	0.7252201245704302	1.0	0.18161863239832968	2.3511064414479326	0.5925814731975322	0.6732365612381224	0.5902997733311317	0.48063557350225916	0.7028851971356355	0.7182678351960365	122.0	2.2583151497460614	54.0	0.12450913166778053
668	Feb25-FISH2-3L1-rep1-cp190-100x_Position007_6_cmle.ics	40	1	0	1.2995999999999999	0.32830096070970216	1.0	0.02541723206760809	1.0	2.0725494231034474	1.0	0.3177274940519455	2.8276720946573075	0.9672638055923358	0.9892826544123374	0.9657683620219644	0.9180738375262871	0.33380097876762693	1.004784064362998	180.0	3.4608610997955123	128.0	0.2951327565458501
669	Feb25-FISH2-3L1-rep1-cp190-100x_Position007_6_cmle.ics	41	1	0	1.083	NA	0.0	0.13771902875607775	1.0	0.0	1.0	0.3033909273354146	2.2356902444426288	0.24115992883670975	0.39295991735875974	0.22315594434833938	0.027608569109557033	0.916261889254836	1.0013026075044578	178.0	3.322544692523104	123.0	0.2836041332432778
670	Feb25-FISH2-3L1-rep1-cp190-100x_Position007_6_cmle.ics	42	1	0	0.8664	NA	0.0	NA	0.0	1.1600066841569678	1.0	0.2708035121517532	2.0438347272237234	0.8631341564320132	0.9263510553725847	0.8625176436231484	0.7874734331651443	0.4780295593078589	0.9520996549291877	112.0	2.081648587873258	58.0	0.13373203030983835
671	Feb25-FISH2-3L1-rep1-cp190-100x_Position007_6_cmle.ics	43	1	0	1.083	0.23969300023892856	1.0	0.3421141818791113	1.0	0.0	1.0	0.2836296094149551	2.2529239889013426	0.2504454545454545	0.40460454545454544	0.2317	0.02955	0.9001947010716344	0.9940243441832638	170.0	3.1905735425610295	111.0	0.2559354373171044
672	Feb25-FISH2-3L1-rep1-cp190-100x_Position007_6_cmle.ics	45	1	0	2.166	6.816618416301912	1.0	0.1938891189371127	1.0	0.0	1.0	0.18219864455021392	2.94126523891112	0.11634110628222502	0.24936328800411234	0.11634110628222502	0.020542237176192035	0.9562148320098036	0.9010116198838457	334.0	6.644950079677014	245.0	0.5649025418260412
673	Feb25-FISH2-3L1-rep1-cp190-100x_Position007_6_cmle.ics	47	1	0	1.2995999999999999	0.3837591557202251	2.0	0.17432855905579814	1.0	0.6190500264643886	1.0	0.31297254595863955	1.8978133122834653	0.5254716117216117	0.6617696886446887	0.5255631868131868	0.39027930402930405	0.7807003651902469	0.9939165945381297	258.0	4.829498182867221	218.0	0.5026479759921509
674	Feb25-FISH2-3L1-rep1-cp190-100x_Position007_6_cmle.ics	49	1	0	0.8664	5.026371685799997	1.0	0.22412194872395572	1.0	1.6668432081858544	1.0	0.29380436295759543	1.9501775524023122	0.9179138926787235	0.9501246371162151	0.9171547859626806	0.8758860519270026	0.42974122842408186	1.0011720265459665	120.0	2.213619737835333	67.0	0.15448355225446841
675	Feb25-FISH2-3L1-rep1-cp190-100x_Position007_6_cmle.ics	51	1	0	1.2995999999999999	0.37174715194915264	1.0	0.34173406213229324	1.0	1.6294049638174177	1.0	0.26455915043708045	2.01087828687084	0.8885239593783067	0.9449834407508692	0.8885239593783067	0.8100358669213539	0.3998951346780246	0.9865192135424731	206.0	3.807848966230785	143.0	0.3297186264535669
676	Feb25-FISH2-3L1-rep1-cp190-100x_Position007_6_cmle.ics	52	1	0	0.8664	1.69346447629994	1.0	1.4769030264644087	1.0	1.6261351280190972	1.0	0.3156212800630772	1.9757862414975564	0.9074779916803715	0.9415981425945632	0.8975428073909258	0.8478572119570476	0.4773359022470474	1.0050854596797703	116.0	2.1476341628542954	66.0	0.15217782759395398
677	Feb25-FISH2-3L1-rep1-cp190-100x_Position007_6_cmle.ics	53	1	0	1.083	0.2651558742430258	1.0	0.2836895265320274	1.0	0.0	1.0	0.3143110889088177	2.2894629072366963	0.2688813939204552	0.463395579884271	0.2643233516157883	0.03067249981142851	0.891836471589832	1.0001135871201698	146.0	2.7478495949939656	93.0	0.21443239342784423
678	Feb25-FISH2-3L1-rep1-cp190-100x_Position007_6_cmle.ics	55	1	0	0.8664	0.450438378692021	1.0	0.2564316317116863	1.0	0.0	1.0	0.2825870437667758	1.9960493479109935	0.17881573442782356	0.36300215958300824	0.17881573442782356	0.03040941623418473	0.934968896996678	0.9643948458255195	148.0	2.7457345092238543	90.0	0.20751521944630086
679	Feb25-FISH2-3L1-rep1-cp190-100x_Position007_6_cmle.ics	56	1	0	1.083	0.3321214704424894	1.0	0.13017767388429874	1.0	0.6190500264643886	1.0	0.2659493000774543	1.6586163468049233	0.5986320807359342	0.7313186550388214	0.5939607480509542	0.4480772603351243	0.7032858590133585	0.9901792794647039	188.0	3.452400756715068	125.0	0.28821558256430674
680	Feb25-FISH2-3L1-rep1-cp190-100x_Position007_6_cmle.ics	58	1	0	0.8664	1.1592270438879513	1.0	0.14045425621954483	1.0	1.0846438223703567	1.0	0.2916962314675708	2.04845338088633	0.8855561975801509	0.9392236171665703	0.8804083276426607	0.7801124126700636	0.5173991867301841	1.013698898913545	108.0	2.0156630128922206	57.0	0.13142630564932387
681	Feb25-FISH2-3L1-rep1-cp190-100x_Position007_6_cmle.ics	59	1	0	0.8664	0.19486883539507296	1.0	0.14249393743965344	1.0	0.0	1.0	0.3180264672001329	1.9221923435694164	0.25141492631828916	0.4046557342445151	0.25141492631828916	0.032269555007321996	0.9148614159189655	1.0156668610544974	126.0	2.347705973567519	75.0	0.17292934953858405
682	Feb25-FISH2-3L1-rep1-cp190-100x_Position007_6_cmle.ics	60	1	0	1.5162	0.4252671129351052	1.0	0.9989574078879031	1.0	0.65253602307166	1.0	0.24330685577641425	1.7680763660292471	0.49412344315098405	0.6347745111578067	0.48909599184858676	0.3809777963564974	0.8143638717813974	0.9126917590277115	322.0	5.978888377925507	268.0	0.6179342090178737
683	Feb25-FISH2-3L1-rep1-cp190-100x_Position007_6_cmle.ics	61	1	0	0.8664	2.264299312960231	1.0	2.2114728261523413	1.0	1.2927790998539732	1.0	0.2931837363478982	2.0364988469760466	0.8318200521190509	0.8829698715311114	0.8315457413249211	0.7611804507840717	0.4991330807939072	1.0099993348944047	104.0	1.9262721890707628	54.0	0.12450913166778053
684	Feb25-FISH2-3L1-rep1-cp190-100x_Position007_6_cmle.ics	61	2	0	1.083	0.422020977722492	1.0	3.2011282369472456	1.0	1.7328	1.0	0.3342165194944566	2.513158148240813	0.9735472957527546	0.9878206007406392	0.965372834087688	0.9053719197183743	0.31634899497484464	1.0251994951742138	102.0	1.9517925236812943	56.0	0.12912058098880944
685	Feb25-FISH2-3L1-rep1-cp190-100x_Position007_6_cmle.ics	62	1	0	1.2995999999999999	0.344763065829835	1.0	0.5270450441095226	1.0	0.2991586303963464	1.0	0.2928237825597338	2.2252026138501244	0.41810246146801866	0.5485536198276307	0.3904451025427046	0.23273169038528288	0.8132284189141644	0.9904832619212646	184.0	3.43322567941487	127.0	0.29282703188533565
686	Feb25-FISH2-3L1-rep1-cp190-100x_Position007_6_cmle.ics	63	1	0	1.2995999999999999	0.39459978928545775	1.0	5.387762856152644	1.0	0.0	1.0	0.21350835329098158	1.8535493958940898	0.1055269476083846	0.2890471532622491	0.1055269476083846	0.026672756521668835	0.9482889141440358	0.8975255968042204	188.0	3.546021752076747	112.0	0.25824116197761887
687	Feb25-FISH2-3L1-rep1-cp190-100x_Position007_6_cmle.ics	65	1	0	1.2995999999999999	0.43718292516180773	1.0	0.33584693754176687	1.0	2.290753156766958	1.0	0.333219594839088	2.7292595236818316	0.9916744482358383	0.9988131288889665	0.9908977458175884	0.964053513923918	0.2895071942858187	1.0057502743803461	164.0	3.150108302190523	114.0	0.26285261129864773
688	Feb25-FISH2-3L1-rep1-cp190-100x_Position007_6_cmle.ics	66	1	0	1.083	NA	0.0	0.29944469224967785	1.0	0.7295574526778015	1.0	0.31512099044568787	1.9728988245980261	0.6540108551647507	0.7647506303688192	0.6530022650540621	0.5112697123808709	0.6902887677479781	0.9864876097028488	170.0	3.12035779603977	117.0	0.26976978528019113
689	Feb25-FISH2-3L1-rep1-cp190-100x_Position007_6_cmle.ics	67	1	0	0.8664	0.22494627693120373	2.0	5.146921700724231	1.0	0.5595020986366908	1.0	0.2953152701177966	1.9903253934397203	0.5642049234863606	0.6606032379685074	0.5581459303614992	0.43156797516078954	0.7392226506451784	0.9858329690239546	128.0	2.368996136637828	74.0	0.17062362487806956
690	Feb25-FISH2-3L1-rep1-cp190-100x_Position007_6_cmle.ics	73	1	0	1.5162	1.8016491200499747	1.0	2.242394083525461	1.0	0.622541700711641	1.0	0.2508275463621424	3.737302355153762	0.5621443471005424	0.6693617021276596	0.5615102211097205	0.45118481435127245	0.7287863089741651	0.9702251442610044	154.0	2.9968469891581395	90.0	0.20751521944630086
691	Feb25-FISH2-3L1-rep1-cp190-100x_Position007_6_cmle.ics	74	1	0	1.2995999999999999	0.1675624036604983	1.0	0.252730983630984	1.0	1.9493999999999998	1.0	0.3362615849118944	2.3815973486532473	0.9990855311607281	0.999975722066214	0.994238037048127	0.9453341857585641	0.23387580779579906	0.9850291738341043	172.0	3.235268954471758	123.0	0.2836041332432778
692	Feb25-FISH2-3L1-rep1-cp190-100x_Position007_6_cmle.ics	75	1	0	0.8664	2.0450456679731346	1.0	NA	0.0	0.9321735129523284	1.0	0.2977904950224626	1.8932527737257925	0.7975380394563472	0.8644297240221649	0.7938198292511236	0.7087071097233002	0.6126243977761606	1.0006311641505303	106.0	1.9709676009814918	56.0	0.12912058098880944
693	Feb25-FISH2-3L1-rep1-cp190-100x_Position007_6_cmle.ics	76	1	0	0.8664	4.39067209716297	1.0	0.3384526261581917	1.0	1.3107987492438529	1.0	0.326664595128368	2.625052721429764	0.8222881301292265	0.8768202709797456	0.8222881301292265	0.759558437491365	0.5030025727241355	1.0073927433213448	104.0	1.973082686751603	57.0	0.13142630564932387
694	Feb25-FISH2-3L1-rep1-cp190-100x_Position007_6_cmle.ics	76	2	0	1.083	0.2562745576870864	1.0	4.3705309271754444	1.0	0.0	1.0	0.2469875885055565	2.439776076725122	0.08225183984378598	0.18507585038086377	0.08225183984378598	0.02881577614236108	0.9519296240803978	0.9996245371634782	106.0	2.0879938451835915	51.0	0.11759195768623716
695	Feb25-FISH2-3L1-rep1-cp190-100x_Position007_6_cmle.ics	77	1	0	1.5162	0.28570343782613067	1.0	0.6971331922649628	1.0	0.0	1.0	0.26177844781811643	2.5846770262134102	0.2060126582278481	0.36294831223628693	0.2060126582278481	0.02724485759493671	0.8952430346198119	0.9480373699879406	194.0	3.703513236649353	130.0	0.29974420586687905
696	Feb25-FISH2-3L1-rep1-cp190-100x_Position007_6_cmle.ics	78	1	0	0.8664	4.29714672651674	1.0	0.3901092576262926	1.0	0.0	1.0	0.24351385976785178	2.159065671048214	0.10645109076848372	0.27930147653903564	0.10645109076848372	0.038217362372533856	0.9353523843302526	0.9708935942746726	112.0	2.128459085554098	55.0	0.12681485632829495
697	Feb25-FISH2-3L1-rep1-cp190-100x_Position007_6_cmle.ics	79	1	0	1.2995999999999999	0.38732407147998255	1.0	0.4022998502297611	1.0	2.166	1.0	0.28324238736569074	2.121186467896422	0.9752665807813494	0.9935508404861316	0.973931736694243	0.947277538920018	0.28960183429079706	0.9869161325072575	188.0	3.4992112543959073	129.0	0.29743848120636457
698	Feb25-FISH2-3L1-rep1-cp190-100x_Position007_6_cmle.ics	81	1	0	0.8664	0.2127186631558407	1.0	0.537339444955429	1.0	1.9493999999999998	1.0	0.2853810895720952	1.8575806930400574	0.9732386096759041	0.9895432127759511	0.969798027242837	0.9472463597933302	0.27092274565368546	0.9964217886000349	142.0	2.6350535223320883	85.0	0.19598659614372857
699	Feb25-FISH2-3L1-rep1-cp190-100x_Position007_6_cmle.ics	82	1	0	1.2995999999999999	0.2662774387687299	1.0	0.2499109056808092	1.0	0.9018655279647406	1.0	0.2986224021847657	2.759566920082131	0.5905760580719445	0.6970944107347041	0.5905760580719445	0.48661548452384273	0.737077685192007	0.992054740947748	196.0	3.748208648560081	141.0	0.325107177132538
700	Feb25-FISH2-3L1-rep1-cp190-100x_Position007_6_cmle.ics	82	2	0	1.083	3.5718427939646937	1.0	3.568234522579688	1.0	1.663646957482313	1.0	0.31024600627523585	2.0325935516368356	0.8142741604548225	0.8687624253483082	0.8145291415503647	0.7563795074880777	0.5376692164413163	1.0012598220917122	164.0	3.0330820579884237	110.0	0.2536297126565899
701	Feb25-FISH2-3L1-rep1-cp190-100x_Position007_6_cmle.ics	83	1	0	1.2995999999999999	NA	0.0	0.22324324137331378	1.0	1.7726333755189123	1.0	0.2929320392162178	2.8124051462642705	0.9598989426040813	0.9871288384252215	0.9571188887588279	0.897562331733583	0.4278779587879739	0.9879049024360755	160.0	3.0607174783690656	103.0	0.23748964003298878
702	Feb25-FISH2-3L1-rep1-cp190-100x_Position007_6_cmle.ics	84	1	0	1.083	0.4927168028581993	1.0	0.5492075680535476	1.0	0.6921189703237084	1.0	0.23220486107963426	1.8079786348632478	0.6307641400174904	0.7271738873525727	0.6103508315803572	0.48150905638674196	0.7274413874969873	0.941326315258024	174.0	3.233153868701647	104.0	0.2397953646935032
703	Feb25-FISH2-3L1-rep1-cp190-100x_Position007_6_cmle.ics	85	1	0	1.5162	5.585075154168541	1.0	0.13888707487307242	1.0	0.0	1.0	0.18624602373503935	2.088478573299576	0.08449382262622553	0.22661932890562034	0.08449382262622553	0.0305144920882686	0.9620614941264242	0.957039039164934	180.0	3.577887343997611	98.0	0.2259610167304165
704	Feb25-FISH2-3L1-rep1-cp190-100x_Position007_6_cmle.ics	86	1	0	1.2995999999999999	0.14897818643335994	1.0	0.24729320177358283	1.0	2.3586920984420576	1.0	0.28838696088162386	2.194060681039701	0.9913833620554598	0.9988987291610989	0.989761406677664	0.9723438176774705	0.2148039219598542	0.9703763083429211	166.0	3.0777774698991522	108.0	0.24901826333556107
705	Feb25-FISH2-3L1-rep1-cp190-100x_Position007_6_cmle.ics	88	1	0	1.2995999999999999	0.21673682361671445	1.0	0.4352801967491116	1.0	1.0024833655297731	1.0	0.26489347276424613	2.2307050923845977	0.7357071079848112	0.8061600163626824	0.7315630808085299	0.6445073854389912	0.6486870340098503	0.9877767724779328	176.0	3.348065027133635	113.0	0.2605468866381333
706	Feb25-FISH2-3L1-rep1-cp190-100x_Position007_6_cmle.ics	89	1	0	1.5162	0.3558113461275709	1.0	0.2315247576943413	1.0	2.3825999999999996	1.0	0.2786623371401123	2.6232068483673774	0.965821394392823	0.9815223386651958	0.9643835358121072	0.9364065792637222	0.3661293630717817	0.9693614551935406	190.0	3.660932910508735	130.0	0.29974420586687905
707	Feb25-FISH2-3L1-rep1-cp190-100x_Position007_6_cmle.ics	89	2	0	0.8664	0.4192510014063141	2.0	4.480469751626955	1.0	0.6190500264643886	1.0	0.30231754564522684	1.977223497409591	0.5280712423569567	0.6224254081396938	0.5253039538753824	0.3965118965118965	0.7597249736124047	0.9743407265986049	136.0	2.5009672865999026	82.0	0.18906942216218525
708	Feb25-FISH2-3L1-rep1-cp190-100x_Position007_6_cmle.ics	90	1	0	1.2995999999999999	0.39394818850573216	1.0	0.4152870861633859	1.0	0.5836459621422412	1.0	0.2462481524187905	2.715214778808215	0.5827497462293266	0.6962390673543254	0.5801864060945975	0.45141445108634354	0.7465513719822944	0.9702768495075055	164.0	3.1032978045096833	98.0	0.2259610167304165
709	Feb25-FISH2-3L1-rep1-cp190-100x_Position007_6_cmle.ics	91	1	0	0.6497999999999999	4.653878377963572	1.0	4.874258196550348	1.0	1.1112288054572363	1.0	0.1518345893861777	1.4501559427177093	0.8023457187004179	0.8751905507564994	0.8015575904014269	0.7032696954298929	0.5853393613839245	0.6776398910011174	142.0	2.494622029289569	62.0	0.14295492895189613
710	Feb25-FISH2-3L1-rep1-cp190-100x_Position007_6_cmle.ics	92	1	0	1.5162	0.26270070653956656	1.0	0.119489740171953	1.0	0.32626801153583	1.0	0.24810407087953565	2.966776771088289	0.4379263776954912	0.5650925724243084	0.43608799825746025	0.2663994772380745	0.8149129135785166	0.9587212262913157	182.0	3.5523670093870803	115.0	0.2651583359591622
711	Feb25-FISH2-3L1-rep1-cp190-100x_Position007_6_cmle.ics	93	1	0	0.8664	0.43922934053286883	1.0	0.39528103515613583	1.0	0.9077480443748005	1.0	0.30264009229581673	2.1273165590989063	0.7440152339499456	0.8242122817807636	0.7428679566636703	0.6415763826465439	0.6399606566749076	1.0063380339445944	120.0	2.237024986675753	68.0	0.15678927691498287
712	Feb25-FISH2-3L1-rep1-cp190-100x_Position007_6_cmle.ics	94	1	0	1.2995999999999999	0.2954447927558337	1.0	0.559059978253487	1.0	0.9077480443748005	1.0	0.28877185231211383	2.7264357893196176	0.7069919622065121	0.8124180988072682	0.7064410853942525	0.5922593461259171	0.6798244404648612	0.9651819854396478	178.0	3.3927604390443635	120.0	0.2766869592617345
713	Feb25-FISH2-3L1-rep1-cp190-100x_Position007_6_cmle.ics	95	1	0	1.2995999999999999	5.017111856326541	1.0	1.3543849438303295	1.0	1.1535316172061807	1.0	0.2890909267796596	2.028160014973187	0.7713509966157528	0.8527434277405325	0.7705789250189801	0.6596258026327642	0.6276496989781482	0.9839676401724636	200.0	3.69716797933902	143.0	0.3297186264535669
714	Feb25-FISH2-3L1-rep1-cp190-100x_Position007_6_cmle.ics	96	1	0	1.2995999999999999	2.120977199042383	1.0	1.9321134764584316	1.0	0.4660867564761642	1.0	0.29906689398300423	3.017354274895602	0.5661893087507577	0.6907562036928143	0.5569165633848687	0.3682727363193081	0.7498797752403404	1.0036626074026456	164.0	3.173513551030943	108.0	0.24901826333556107
715	Feb25-FISH2-3L1-rep1-cp190-100x_Position007_6_cmle.ics	97	1	0	1.083	5.697677373058355	1.0	4.41309585229057	1.0	0.41270001764292574	1.0	0.28838696088162386	2.2384785379542604	0.49106603045269787	0.6172484675986644	0.47885332663634417	0.3382398080196445	0.8045184122948124	0.9790132396378071	166.0	3.0777774698991522	108.0	0.24901826333556107
716	Feb25-FISH2-3L1-rep1-cp190-100x_Position007_6_cmle.ics	98	1	0	1.083	0.37181349772681116	1.0	0.46888683761419436	1.0	1.6188329403558002	1.0	0.3046309795115301	2.295452344314803	0.9243899603887801	0.9636479876963796	0.9209653334763986	0.8491107594087824	0.43765103227930746	0.9997622647512002	166.0	3.101182718739572	111.0	0.2559354373171044
717	Feb25-FISH2-3L1-rep1-cp190-100x_Position007_6_cmle.ics	99	1	0	1.2995999999999999	0.20459753442223028	1.0	0.22103338338772294	1.0	0.1459114905355603	1.0	0.3037281960013569	2.8154894410296016	0.3493532770300712	0.4911981781990055	0.34598654947287366	0.15198194582108013	0.8394944005004303	1.0048260131693185	176.0	3.394875524814475	121.0	0.27899268392224896
718	Feb25-FISH2-3L1-rep1-cp190-100x_Position007_6_cmle.ics	101	1	0	1.2995999999999999	2.0588652910754583	1.0	1.0071130926557388	1.0	0.0	1.0	0.1614352499861963	2.380823760037276	0.09874859236466875	0.2656822471411125	0.09874859236466875	0.035131405732049675	0.964706317503875	0.8928798256971178	130.0	2.5307177927506554	56.0	0.12912058098880944
719	Feb25-FISH2-3L1-rep1-cp190-100x_Position007_6_cmle.ics	102	1	0	1.083	0.3639223307617385	1.0	0.38303164685375596	1.0	0.65253602307166	1.0	0.3161258287290487	2.362485590270095	0.6136660447761194	0.7378638059701492	0.6087873134328359	0.4852891791044776	0.694504845771827	1.0050842333313337	160.0	2.9905017318478064	107.0	0.2467125386750466
720	Feb25-FISH2-3L1-rep1-cp190-100x_Position007_6_cmle.ics	103	1	0	1.2995999999999999	0.25475012009745057	1.0	0.12091350025834256	1.0	0.8318234787411565	1.0	0.30093769536986004	2.1705251043196054	0.705073693022846	0.7890495913286775	0.7023418739397678	0.5919730783635523	0.6745502826497018	0.9813912794343953	146.0	2.7244443461535455	91.0	0.20982094410681532
721	Feb25-FISH2-3L1-rep1-cp190-100x_Position007_6_cmle.ics	104	1	0	1.083	0.19318193539635434	1.0	0.35491296017533397	1.0	0.3720027687491155	1.0	0.3045614175595653	2.3407233365309508	0.4703614548463535	0.6131427013201941	0.4703614548463535	0.30482472637003044	0.7901108083540751	0.9904937404692805	162.0	3.035197143758535	107.0	0.2467125386750466
722	Feb25-FISH2-3L1-rep1-cp190-100x_Position007_6_cmle.ics	105	1	0	1.5162	0.19136290936343484	1.0	0.5053545719665156	1.0	0.42540144110901373	1.0	0.32696074983577506	2.710606011500145	0.4818565980018237	0.608333415038287	0.476459168766484	0.2969934211171355	0.8213031384869465	0.9832940047788551	232.0	4.435699818751104	190.0	0.4380876854977463
723	Feb25-FISH2-3L1-rep1-cp190-100x_Position008_7_cmle.ics	1	1	0	0.8664	0.3972844591914623	1.0	0.9828290707623852	1.0	1.28727211500829	1.0	0.3342165194944566	2.144983693461823	0.9192895319332721	0.9634328492504813	0.914952581475283	0.8528046212816498	0.4559736238318477	0.9947427783571925	102.0	1.904982026000454	56.0	0.12912058098880944
724	Feb25-FISH2-3L1-rep1-cp190-100x_Position008_7_cmle.ics	2	1	0	1.083	0.49275508223585096	1.0	0.3639907746883057	1.0	0.9479040472602467	1.0	0.2614318905481626	2.6059042310905394	0.6203223963888369	0.7156411280335235	0.6194327481537272	0.5323053515374233	0.7222220737250953	1.0015880677271134	126.0	2.4179217200887786	68.0	0.15678927691498287
725	Feb25-FISH2-3L1-rep1-cp190-100x_Position008_7_cmle.ics	2	2	0	1.2995999999999999	0.3084462964548378	2.0	0.21949876471097346	2.0	2.513807710277173	1.0	0.3170479242241325	2.608935951632622	0.9603297764253327	0.978261748664264	0.959515950482988	0.9362182873260511	0.3030508775797646	0.988662386969529	182.0	3.458746014025401	130.0	0.29974420586687905
726	Feb25-FISH2-3L1-rep1-cp190-100x_Position008_7_cmle.ics	3	1	0	1.083	0.45246512264726435	1.0	4.044790918787528	1.0	1.9493999999999998	1.0	0.30264009229581673	2.4196520145891385	0.9876242329962838	0.9973684210526316	0.9846080719038977	0.9312375767003717	0.2989789904219343	1.005531835652232	120.0	2.2604302355161727	68.0	0.15678927691498287
727	Feb25-FISH2-3L1-rep1-cp190-100x_Position008_7_cmle.ics	4	1	0	1.2995999999999999	0.4229730592599031	1.0	3.888719562046436	1.0	1.5220639102977542	1.0	0.26989512868537635	1.9295355172036395	0.8657018351065853	0.9250937326509039	0.8628499288924717	0.797693378254025	0.4876109702044014	0.9711357552467221	194.0	3.6567027389685127	132.0	0.30435565518790797
728	Feb25-FISH2-3L1-rep1-cp190-100x_Position008_7_cmle.ics	5	1	0	1.083	4.058511387919146	1.0	0.08713834971338848	1.0	1.0967653411156157	1.0	0.2643994242775595	2.250217499622192	0.8164134391918215	0.8794852160829673	0.813592337350045	0.7317669501202326	0.5498577262032881	0.9891254426055973	134.0	2.5498928700508534	75.0	0.17292934953858405
729	Feb25-FISH2-3L1-rep1-cp190-100x_Position008_7_cmle.ics	7	1	0	1.5162	0.5816029846936465	1.0	3.096608065556678	1.0	0.9077480443748005	1.0	0.26873236478411233	2.360610618457103	0.6871820146728891	0.807442717718874	0.6817246035290917	0.5280468834229212	0.7209851258898667	0.9829415150812095	252.0	4.765627693656292	195.0	0.4496163088003185
730	Feb25-FISH2-3L1-rep1-cp190-100x_Position008_7_cmle.ics	10	1	0	1.2995999999999999	0.34651149979518653	1.0	0.49091004637951535	1.0	0.3720027687491155	1.0	0.31558993033611005	2.3114075761660664	0.4767761701366371	0.6080237940827873	0.47171470954372313	0.30054565377820514	0.8243404507164958	0.9981182041756969	186.0	3.4779210913255985	134.0	0.30896710450893683
731	Feb25-FISH2-3L1-rep1-cp190-100x_Position008_7_cmle.ics	11	1	0	1.5162	0.3214046766203315	1.0	0.3286715895488464	1.0	1.0194453211488863	1.0	0.2648500727068435	2.0719130841340476	0.734443872405549	0.8115421776815499	0.729894987763853	0.6187823094228911	0.627899958008639	0.9920518695423084	204.0	3.9035850473625757	141.0	0.325107177132538
732	Feb25-FISH2-3L1-rep1-cp190-100x_Position008_7_cmle.ics	12	1	0	1.7328	0.327382132319735	1.0	0.300754354813174	1.0	0.0	1.0	0.22131237919197785	2.783576431268846	0.07905992768674514	0.22521347795984306	0.07905992768674514	0.02819832294791907	0.96164772379127	0.9489077064440213	202.0	4.046131626175206	127.0	0.29282703188533565
733	Feb25-FISH2-3L1-rep1-cp190-100x_Position008_7_cmle.ics	14	1	0	1.083	0.5215261742702577	1.0	0.433475180757535	1.0	1.1368333649278028	1.0	0.2872716501089198	2.23822867064924	0.7862526796210497	0.8533987967637093	0.7849388009128	0.7039821391525977	0.580367298732818	0.9953332715496486	160.0	2.9905017318478064	102.0	0.23518391537247432
734	Feb25-FISH2-3L1-rep1-cp190-100x_Position008_7_cmle.ics	15	1	0	1.083	0.560640320425469	1.0	4.673653477666212	1.0	0.8254000352858515	1.0	0.31028075591010307	2.337062344430925	0.6094812359360255	0.6916269447603378	0.6094812359360255	0.5152707541919718	0.7440141974236395	1.008220042726843	162.0	3.058602392598955	108.0	0.24901826333556107
735	Feb25-FISH2-3L1-rep1-cp190-100x_Position008_7_cmle.ics	15	2	0	1.083	4.484585546443753	1.0	0.41389223648417967	1.0	1.6688505429120026	1.0	0.30414293636913303	2.592863575237104	0.8552045778992959	0.8968127706937018	0.853637881390791	0.8034491519272182	0.5825118809423089	1.0185341649624213	104.0	1.9730826867516031	55.0	0.12681485632829495
736	Feb25-FISH2-3L1-rep1-cp190-100x_Position008_7_cmle.ics	16	1	0	1.5162	0.5027653584651418	1.0	0.44147959144474314	1.0	0.0	1.0	0.1052025896809164	1.7354690610087409	0.11400380296479892	0.2610375850227516	0.08313545933571097	0.02885806994806399	0.962197318054053	0.6250886276491437	228.0	4.416524741450902	105.0	0.24210108935401767
737	Feb25-FISH2-3L1-rep1-cp190-100x_Position008_7_cmle.ics	17	1	0	1.2995999999999999	0.3354644582379323	1.0	0.35204322444693575	1.0	0.8595614345612763	1.0	0.26893814379231423	2.2834517732747117	0.7055822963633441	0.8030165887000583	0.6985695312698265	0.5827489362422069	0.6159211681722903	0.9751597472827384	172.0	3.2820794521525976	110.0	0.2536297126565899
738	Feb25-FISH2-3L1-rep1-cp190-100x_Position008_7_cmle.ics	18	1	0	1.5162	1.5685586454213787	1.0	0.34129922403189633	1.0	0.20635000882146287	1.0	0.2939425763022126	2.506138909097443	0.3050889435401875	0.42322482250397575	0.3036333457891947	0.1622491809546983	0.859275285133757	0.9939878525784436	170.0	3.260789289082289	113.0	0.2605468866381333
739	Feb25-FISH2-3L1-rep1-cp190-100x_Position008_7_cmle.ics	18	2	0	1.2995999999999999	0.4544834097993759	1.0	1.4895417922733625	1.0	1.2381000529287771	1.0	0.2989294088085085	2.268054781429203	0.7260434680594058	0.7983019474594388	0.7242967507582143	0.6449731909309743	0.6194453036044995	0.9954255736107495	174.0	3.2565591175420665	118.0	0.27207550994070556
740	Feb25-FISH2-3L1-rep1-cp190-100x_Position008_7_cmle.ics	19	1	0	1.7328	0.30378272843807125	1.0	0.18192137873675288	1.0	0.5556144027286182	1.0	0.2773027964433953	2.5955605669044965	0.49742409907972823	0.6376064333017976	0.4952997333792036	0.35661176571772596	0.7671004685148936	0.9810035669172866	280.0	5.321147713885239	232.0	0.5349281212393534
741	Feb25-FISH2-3L1-rep1-cp190-100x_Position008_7_cmle.ics	20	1	0	1.083	0.5089741430164498	1.0	0.5811012184170569	1.0	0.8595614345612763	1.0	0.2692282072273381	1.627833431770302	0.6115193959979256	0.7341372366718215	0.6115193959979256	0.4935665930040787	0.7080506996178259	0.9490615593889057	200.0	3.7205732281794397	138.0	0.3181900031509946
742	Feb25-FISH2-3L1-rep1-cp190-100x_Position008_7_cmle.ics	20	2	0	1.083	0.4980008890212744	2.0	4.0107769145454055	1.0	1.7328	1.0	0.24367050941419885	2.031605796956223	0.9094230490704965	0.9675503062525989	0.9094230490704965	0.8138703694186573	0.39878765161566493	0.9530126305171668	134.0	2.5030823723700135	72.0	0.16601217555704068
743	Feb25-FISH2-3L1-rep1-cp190-100x_Position008_7_cmle.ics	21	1	0	0.8664	NA	0.0	0.16317349755800134	1.0	1.0841098665386142	1.0	0.20952163216323078	1.641716815493008	0.8264375390164389	0.8676302282028161	0.8264375390164389	0.767063189290421	0.49603910073060176	0.9751150140287431	122.0	2.2583151497460614	58.0	0.13373203030983835
744	Feb25-FISH2-3L1-rep1-cp190-100x_Position008_7_cmle.ics	25	1	0	1.2995999999999999	NA	0.0	0.5001477699085853	1.0	0.10317500441073144	1.0	0.3045659969758873	2.363750210619009	0.25011753643629525	0.4490823287294533	0.25011753643629525	0.06802476692302915	0.8809313505619613	0.9925099339201832	168.0	3.145878130650301	113.0	0.2605468866381333
745	Feb25-FISH2-3L1-rep1-cp190-100x_Position008_7_cmle.ics	26	1	0	1.5162	0.3075154980266058	1.0	0.19428829215577914	1.0	0.5158750220536572	1.0	0.31333751335949855	3.029126170881099	0.5081748308998275	0.6390118668182143	0.5038271084864044	0.36408002352698055	0.7709184707153856	0.9919730493138152	178.0	3.4395709367252034	125.0	0.28821558256430674
746	Feb25-FISH2-3L1-rep1-cp190-100x_Position008_7_cmle.ics	28	1	0	1.5162	0.41046965288795156	1.0	0.42311910747250847	1.0	0.0	1.0	0.27576914664657454	2.5078943272986356	0.21843436115516507	0.41353805560623713	0.21061224871697706	0.021807881058979288	0.9248308113976749	0.9927281823220447	228.0	4.322903746089223	170.0	0.39197319228745714
747	Feb25-FISH2-3L1-rep1-cp190-100x_Position008_7_cmle.ics	29	1	0	1.5162	2.3525562071265553	1.0	0.31673385318290054	1.0	1.7328	1.0	0.22902722628325992	2.9077839457215258	0.9762483212361738	0.9960992319183932	0.9697143460743334	0.8858365148108467	0.36844202159215417	0.9307204494689324	154.0	2.9734417403177194	86.0	0.19829232080424306
748	Feb25-FISH2-3L1-rep1-cp190-100x_Position008_7_cmle.ics	31	1	0	1.2995999999999999	2.2815039939923043	1.0	0.09139329137743851	1.0	0.0	1.0	0.13082667592458594	2.564786887537747	0.05727638389766246	0.17494477597177804	0.05727638389766246	0.028629949556559297	0.9829933616882833	0.9557240959293017	146.0	2.8648758391960643	60.0	0.13834347963086724
749	Feb25-FISH2-3L1-rep1-cp190-100x_Position008_7_cmle.ics	32	1	0	1.083	0.19012842991941598	1.0	0.19420446024947527	1.0	0.41270001764292574	1.0	0.2840257821051629	2.3200741773800035	0.5258289268235078	0.6302533688478343	0.5263668927873197	0.3785902667523913	0.773557573499626	0.9886297440746631	132.0	2.458386960459285	76.0	0.1752350741990985
750	Feb25-FISH2-3L1-rep1-cp190-100x_Position008_7_cmle.ics	33	1	0	1.5162	0.3005593804661809	1.0	2.531804284070758	1.0	0.9479040472602467	1.0	0.2620993027665646	3.22794292599955	0.7577567054998645	0.8288539691140613	0.7529450013546465	0.6370306150094825	0.5900657330428201	0.9761904865335869	154.0	2.996846989158139	92.0	0.21212666876732977
751	Feb25-FISH2-3L1-rep1-cp190-100x_Position008_7_cmle.ics	34	1	0	1.5162	0.3374373685065937	1.0	3.901230425801525	1.0	1.1961505589055579	1.0	0.28230249772101607	2.13653030409915	0.808297151724035	0.8802799039135819	0.8049997761962312	0.6942392909896603	0.6106914320281082	0.9691240413507756	194.0	3.656702738968513	135.0	0.31127282916945126
752	Feb25-FISH2-3L1-rep1-cp190-100x_Position008_7_cmle.ics	35	1	0	1.083	0.31740339850972193	1.0	0.1968504328709192	1.0	1.9493999999999998	1.0	0.2979055391433198	2.079336509145714	0.9778453738910012	0.9892927756653992	0.9730392902408111	0.9433510773130545	0.28157815726264457	0.9901948181927143	156.0	2.901110908026349	100.0	0.23057246605144538
753	Feb25-FISH2-3L1-rep1-cp190-100x_Position008_7_cmle.ics	36	1	0	1.083	0.28935133564664256	1.0	0.3059470655731829	1.0	1.6261351280190972	1.0	0.29528601709160374	2.53812642122382	0.9279541682283022	0.9663918188145848	0.926240830968571	0.865931359426032	0.4245438896177585	0.9967593750443388	148.0	2.7925450069046938	92.0	0.21212666876732977
754	Feb25-FISH2-3L1-rep1-cp190-100x_Position008_7_cmle.ics	37	1	0	1.5162	0.4120487648109534	1.0	0.1851778239851562	1.0	0.2918229810711206	1.0	0.28324238736569074	3.12416541902121	0.440889588542149	0.5675062505787573	0.4394697039849369	0.22737058986943234	0.8090384023859607	0.9598678788057476	188.0	3.6630479962788463	129.0	0.29743848120636457
755	Feb25-FISH2-3L1-rep1-cp190-100x_Position008_7_cmle.ics	38	1	0	1.083	0.21813277489732263	1.0	0.20960264457336786	1.0	1.0161559471409798	1.0	0.29436002083031837	2.492189957008821	0.7738975248177329	0.8449791622304018	0.7698313712367799	0.6751183848954055	0.6041276475969557	1.0011619025964014	146.0	2.7244443461535455	90.0	0.20751521944630086
756	Feb25-FISH2-3L1-rep1-cp190-100x_Position008_7_cmle.ics	40	1	0	1.083	0.3748041522173634	1.0	0.3185533133473446	1.0	0.32626801153583	1.0	0.293128628165803	2.0671242941272765	0.44409065817579624	0.5843300239205741	0.44409065817579624	0.2581541957006968	0.8122490865860387	0.9956666487434825	182.0	3.4119355163445615	125.0	0.28821558256430674
757	Feb25-FISH2-3L1-rep1-cp190-100x_Position008_7_cmle.ics	41	1	0	1.2995999999999999	0.3214571649613904	1.0	0.2611062807640713	1.0	0.0	1.0	0.30300855069345994	2.5750880508321723	0.20032395254015495	0.3651088751825225	0.204911950337916	0.02800673438285445	0.9227573749777098	1.0036005587693442	180.0	3.437455850955092	125.0	0.28821558256430674
758	Feb25-FISH2-3L1-rep1-cp190-100x_Position008_7_cmle.ics	42	1	0	1.5162	0.34045660494726104	2.0	4.16709142296584	2.0	0.5158750220536572	1.0	0.30108013882048573	2.944641944363412	0.47799785956756574	0.5745744218324108	0.4725798899683952	0.3192546947375462	0.8426940084241793	0.9718375208004613	188.0	3.6396427474384265	133.0	0.3066613798484224
759	Feb25-FISH2-3L1-rep1-cp190-100x_Position008_7_cmle.ics	42	2	0	1.083	0.11986653094918975	3.0	0.3431961602934143	2.0	1.7328	1.0	0.2988952823564744	2.166157482629216	0.9075809769067407	0.9687526128325613	0.9075809769067407	0.8108371933579706	0.42211277208782233	0.9981591262318806	162.0	3.035197143758535	106.0	0.24440681401453213
760	Feb25-FISH2-3L1-rep1-cp190-100x_Position008_7_cmle.ics	43	1	0	1.083	1.949597979835343	1.0	1.7730198147440175	1.0	1.403331779731213	1.0	0.30264009229581673	2.7715172273553685	0.7578347291397032	0.8106571453031913	0.7540728505169436	0.6968515039960518	0.6397159784112392	0.998574016630937	120.0	2.3072407331970126	68.0	0.15678927691498287
761	Feb25-FISH2-3L1-rep1-cp190-100x_Position008_7_cmle.ics	44	1	0	1.2995999999999999	0.1720111519005714	1.0	0.26324972507212324	1.0	0.10317500441073144	1.0	0.26355615600940024	2.404169325687402	0.29076626806823114	0.42566811542355204	0.2900507699216758	0.09150384009377592	0.8860462890240988	0.9813623821236394	170.0	3.237384040241869	107.0	0.2467125386750466
762	Feb25-FISH2-3L1-rep1-cp190-100x_Position008_7_cmle.ics	46	1	0	1.083	0.3299741230805764	1.0	0.21825039781774036	1.0	0.6275890508929507	1.0	0.28338543426035845	2.218864821787764	0.602282503248952	0.7158860029652407	0.6000219647465818	0.4718713964087639	0.7275762551452422	0.999479007389214	168.0	3.0990676329694606	109.0	0.25132398799607547
763	Feb25-FISH2-3L1-rep1-cp190-100x_Position008_7_cmle.ics	48	1	0	1.2995999999999999	0.22099980781708403	1.0	0.2940195788640497	1.0	1.2995999999999999	1.0	0.27308137672307414	2.343852988575525	0.9314598784987514	0.9731327568856919	0.9185550296299058	0.7998304200365249	0.39311448213772765	0.9915782494627068	168.0	3.192688628331141	107.0	0.2467125386750466
764	Feb25-FISH2-3L1-rep1-cp190-100x_Position008_7_cmle.ics	49	1	0	1.083	0.24545739580539183	1.0	4.581683674446869	1.0	0.10317500441073144	1.0	0.27854218601744635	1.9042479165133854	0.3291582076566125	0.4775549231438515	0.3247987964037123	0.10131326131090487	0.8576747813514605	0.9866135952651509	170.0	3.1905735425610295	110.0	0.2536297126565899
765	Feb25-FISH2-3L1-rep1-cp190-100x_Position008_7_cmle.ics	50	1	0	0.8664	2.718410173057985	1.0	0.16912903000076665	1.0	0.9733510449106972	1.0	0.30483523818301894	1.7691056563606427	0.7800737235019827	0.8679023686872798	0.7752130888286801	0.6512087630963871	0.6004618293296882	0.9789548451368694	140.0	2.56695286158094	86.0	0.19829232080424306
766	Feb25-FISH2-3L1-rep1-cp190-100x_Position008_7_cmle.ics	52	1	0	2.166	6.267525120817356	1.0	0.42445757039931203	1.0	1.0622516852075932	1.0	0.24322048248438127	2.5963100451599437	0.6508895866975548	0.7621980256868383	0.6503883102328429	0.5450128362580428	0.6745091002395225	0.9715135499979354	330.0	6.344912016291778	278.0	0.6409914556230183
767	Feb25-FISH2-3L1-rep1-cp190-100x_Position008_7_cmle.ics	54	1	0	1.2995999999999999	0.4528229903608	1.0	0.5572096658652538	1.0	0.1459114905355603	1.0	0.3293483259147287	2.4838349946525513	0.34366363995262533	0.4913699170943545	0.34366363995262533	0.14936044216344255	0.87727539788799	0.9989867008637637	176.0	3.3246597782932152	126.0	0.2905213072248212
768	Feb25-FISH2-3L1-rep1-cp190-100x_Position008_7_cmle.ics	55	1	0	1.2995999999999999	0.2659838586480108	1.0	0.5352792115295382	1.0	1.5762738440862263	1.0	0.2836736067019555	2.5707310749415146	0.8956401185581796	0.9444059342830736	0.8937916308123784	0.8206688019887178	0.40541531698818173	0.9811818653123734	184.0	3.5268466747765492	125.0	0.28821558256430674
769	Feb25-FISH2-3L1-rep1-cp190-100x_Position008_7_cmle.ics	56	1	0	1.5162	0.1284020006574771	1.0	0.19526978502429368	1.0	1.3116988911569	1.0	0.2743917131567224	2.9647001903424695	0.8122795730596616	0.8701854880591577	0.8076055530148591	0.740514374743239	0.5303707825158426	0.9784288578988829	190.0	3.6141224128278955	129.0	0.29743848120636457
770	Feb25-FISH2-3L1-rep1-cp190-100x_Position008_7_cmle.ics	58	1	0	1.2995999999999999	0.3617987960681028	1.0	0.18690078271585522	1.0	0.2918229810711206	1.0	0.29136251650881456	2.417666595783844	0.41595530032593514	0.5537430803455947	0.41595530032593514	0.25374308034559473	0.8512796989259872	1.008229003425462	154.0	2.90322599379646	97.0	0.22365529206990203
771	Feb25-FISH2-3L1-rep1-cp190-100x_Position008_7_cmle.ics	59	1	0	1.083	0.21704947203629243	1.0	6.311618276391213	1.0	0.6921189703237084	1.0	0.326473759011316	2.349422134806321	0.5848184412327998	0.6789782560205518	0.5831416858314169	0.4749409674417174	0.7195241793265048	0.9820153664132228	140.0	2.6371686081022	89.0	0.2052094947857864
772	Feb25-FISH2-3L1-rep1-cp190-100x_Position008_7_cmle.ics	60	1	0	1.083	0.3686335251008398	1.0	0.4708203038062566	1.0	0.744005537498231	1.0	0.16527562391154213	1.0417649659415587	0.6668488083729142	0.7898953385734101	0.665966121642638	0.5006473036022026	0.6626035722809064	0.8183847127558699	212.0	3.9887456996438106	118.0	0.27207550994070556
773	Feb25-FISH2-3L1-rep1-cp190-100x_Position008_7_cmle.ics	61	1	0	0.8664	0.2904257723263771	1.0	2.8924905930221154	1.0	0.8815276241084421	1.0	0.29733737369906565	1.949049117440934	0.7312089675950899	0.8011433157472339	0.7258541976396911	0.638099122449248	0.6377790413694038	1.0073918523179124	130.0	2.4136915485485564	76.0	0.1752350741990985
774	Feb25-FISH2-3L1-rep1-cp190-100x_Position008_7_cmle.ics	62	1	0	1.083	2.8374993538632927	1.0	0.13332409243832333	1.0	1.5634639508005113	1.0	0.31604798647714794	2.527116463872836	0.8956952839249852	0.9360453270982702	0.8930563775188458	0.8384348956564764	0.47575291847033796	0.9969464825518576	156.0	2.9479214057071887	103.0	0.23748964003298878
775	Feb25-FISH2-3L1-rep1-cp190-100x_Position008_7_cmle.ics	63	1	0	1.2995999999999999	4.034458803728943	1.0	3.9448914676035294	1.0	2.0876239081160075	1.0	0.28876307284321046	2.5944566048037476	0.8912456769772779	0.9246400174536992	0.8910557871941562	0.8507506706745531	0.4817718300491318	1.0048987214237324	170.0	3.260789289082289	112.0	0.25824116197761887
776	Feb25-FISH2-3L1-rep1-cp190-100x_Position008_7_cmle.ics	63	2	0	1.2995999999999999	0.6435197561595613	1.0	0.4272884996276272	1.0	2.1210658315426123	1.0	0.27024452934105747	2.4999519829096353	0.8969787323442904	0.9281105562558583	0.8961302886324704	0.8542898930152881	0.45351264308180483	0.9696245250950489	186.0	3.5247315890064383	124.0	0.28590985790379225
777	Feb25-FISH2-3L1-rep1-cp190-100x_Position008_7_cmle.ics	64	1	0	1.083	0.3226966406304543	1.0	0.6097952350859459	1.0	0.928575039696583	1.0	0.33789574318610216	2.1832643467941484	0.7139695501201969	0.7974472469187621	0.7101995650017171	0.5855305834319076	0.6548636987687527	1.0004976700283457	180.0	3.3438348555934128	132.0	0.30435565518790797
778	Feb25-FISH2-3L1-rep1-cp190-100x_Position008_7_cmle.ics	65	1	0	1.083	0.5547267683143566	1.0	4.487225904966904	1.0	0.46141264688247224	1.0	0.2993667739987017	2.7397628985378146	0.5749816429122814	0.6845687496469791	0.5701429028674713	0.4412855609737729	0.757441235058499	0.9669739217324443	102.0	1.951792523681294	53.0	0.12220340700726606
779	Feb25-FISH2-3L1-rep1-cp190-100x_Position008_7_cmle.ics	67	1	0	1.2995999999999999	0.20085199961391745	1.0	0.16862045207676443	1.0	0.9971598751598192	1.0	0.30937531350327696	2.108280973992241	0.7034580000924598	0.806108709722158	0.6968586750496972	0.5935665248948269	0.6735192021137433	0.9979624390716092	222.0	4.118601763835776	173.0	0.3988903662690006
780	Feb25-FISH2-3L1-rep1-cp190-100x_Position008_7_cmle.ics	68	1	0	0.8664	4.219257728517719	1.0	4.14196354429697	1.0	0.8779414014559871	1.0	0.23806494534141664	1.904692720472231	0.709983498349835	0.7983433211742227	0.7100703491401772	0.612726897689769	0.6470067517114515	0.9611698009426634	140.0	2.5903581104213598	76.0	0.1752350741990985
781	Feb25-FISH2-3L1-rep1-cp190-100x_Position008_7_cmle.ics	69	1	0	1.5162	0.3271976388389038	2.0	0.24872841036340693	2.0	0.20635000882146287	1.0	0.3116085728906855	2.267149672953155	0.3179064634787178	0.5133872832369942	0.3179695218076721	0.14670730425643722	0.8696802798172245	0.9937550051980729	256.0	4.808208019796911	215.0	0.4957308020106076
782	Feb25-FISH2-3L1-rep1-cp190-100x_Position008_7_cmle.ics	70	1	0	1.2995999999999999	0.3988748602414048	1.0	0.36912950307612535	1.0	1.1321417835580119	1.0	0.2877226213926332	2.6985490711250706	0.7943875476739009	0.8747410605385941	0.7914932336940739	0.7014645809536716	0.5784027706616899	0.9868655744303758	162.0	3.105412890279794	104.0	0.2397953646935032
783	Feb25-FISH2-3L1-rep1-cp190-100x_Position008_7_cmle.ics	71	1	0	1.083	0.36420326370302664	1.0	2.5948941244736505	1.0	0.7748934119142009	1.0	0.3377476642727787	2.727583113000923	0.6363134829365326	0.7154029651271213	0.6325837632871263	0.5123158450923105	0.6950630141295367	0.9607543378589137	130.0	2.460502046229396	81.0	0.18676369750167077
784	Feb25-FISH2-3L1-rep1-cp190-100x_Position008_7_cmle.ics	72	1	0	1.083	0.37033301507823146	2.0	0.17943749494425654	1.0	1.7328	1.0	0.3161258287290487	1.9446219938515015	0.9656568401032468	0.9866594212742834	0.9553864963999457	0.9074355839333423	0.30317039831683346	1.0075539322553517	160.0	2.9905017318478064	107.0	0.2467125386750466
785	Feb25-FISH2-3L1-rep1-cp190-100x_Position008_7_cmle.ics	74	1	0	1.5162	0.1410839383347153	1.0	0.5547108485513992	1.0	0.20635000882146287	1.0	0.28338543426035845	3.0228639606844445	0.365597891731635	0.5122524797774606	0.3560264997620878	0.18009498188206874	0.8531230274858755	0.9959290988095115	168.0	3.2394991260119803	109.0	0.25132398799607547
786	Feb25-FISH2-3L1-rep1-cp190-100x_Position008_7_cmle.ics	78	1	0	1.5162	0.5427118120564236	1.0	0.30686443717041223	1.0	0.5158750220536572	1.0	0.25353326011043587	2.7418555024734443	0.5027933830280583	0.5970331004217309	0.5027933830280583	0.3801879892310805	0.7705798522181786	0.9835501792096095	190.0	3.6843381593491547	124.0	0.28590985790379225
787	Feb25-FISH2-3L1-rep1-cp190-100x_Position008_7_cmle.ics	80	1	0	1.2995999999999999	0.19114308975332447	1.0	0.28497317929705823	1.0	1.3477239015757756	1.0	0.27385015451777717	2.9359282880503796	0.8606012672612067	0.916409850819538	0.8583376514758957	0.7689521004354506	0.5068411869727458	0.9938228459817999	172.0	3.328889949833437	111.0	0.2559354373171044
788	Feb25-FISH2-3L1-rep1-cp190-100x_Position008_7_cmle.ics	83	1	0	1.2995999999999999	NA	0.0	0.3090695964053453	1.0	0.5556144027286182	1.0	0.2614318905481626	2.242535177045301	0.6162958872409803	0.7167942042705375	0.6162958872409803	0.43941963816135476	0.687833465592607	0.9454560524361499	126.0	2.417921720088778	68.0	0.15678927691498287
789	Feb25-FISH2-3L1-rep1-cp190-100x_Position008_7_cmle.ics	84	1	0	1.7328	2.054727674502996	1.0	0.36155908983528146	1.0	0.5556144027286182	1.0	0.2908391222070625	2.885844898459153	0.508992155586885	0.6494618262661317	0.5019159165672559	0.3335434515417706	0.7969405052993113	0.9936223511477817	266.0	5.125306074712235	220.0	0.5072594253131798
790	Feb25-FISH2-3L1-rep1-cp190-100x_Position008_7_cmle.ics	85	1	0	1.083	0.5468067696807772	1.0	0.3283317192739618	1.0	1.2829802844612073	1.0	0.26782808006002096	2.2483394116237814	0.8553986622783735	0.9098046501751779	0.8519800403439856	0.7740736808578406	0.5376339411797759	0.9755329982959265	154.0	2.9032259937964597	93.0	0.21443239342784423
791	Feb25-FISH2-3L1-rep1-cp190-100x_Position008_7_cmle.ics	88	1	0	1.2995999999999999	0.2913581631170731	1.0	0.5297272929820142	1.0	1.482302948152367	1.0	0.28397904170776694	2.273741249477184	0.8753282050851865	0.9281849524784203	0.8734072091872258	0.8061387982450989	0.4322404107882163	0.9855012905186628	178.0	3.345949941363524	119.0	0.27438123460122005
792	Feb25-FISH2-3L1-rep1-cp190-100x_Position008_7_cmle.ics	89	1	0	1.083	3.71419990632632	2.0	3.7932060580210405	1.0	1.815496088749601	1.0	0.3143110889088177	2.416127585196723	0.8678062507739805	0.9107733827542179	0.8649451914988108	0.7953958296858387	0.5424051990062044	0.9740197616441704	146.0	2.7478495949939656	93.0	0.21443239342784423
793	Feb25-FISH2-3L1-rep1-cp190-100x_Position008_7_cmle.ics	89	2	0	0.8664	0.22851690739008362	2.0	0.11260738612080666	1.0	1.0967653411156157	1.0	0.2977904950224626	2.4317389413560435	0.6440671452179743	0.7080118200180204	0.6441824416365259	0.5737341947826236	0.715893523298684	0.9851667213891364	106.0	1.994372849821912	56.0	0.12912058098880944
794	Feb25-FISH2-3L1-rep1-cp190-100x_Position008_7_cmle.ics	89	3	0	0.6497999999999999	7.438381013732395	2.0	7.355388108857117	1.0	0.639412489864916	1.0	0.1884598139219614	1.310501150539129	0.5226215843436004	0.632851365835536	0.5190345846553278	0.3849491201175169	0.7844168103055473	0.8759878908769685	116.0	2.0306079186521955	51.0	0.11759195768623716
795	Feb25-FISH2-3L1-rep1-cp190-100x_Position008_7_cmle.ics	90	1	0	1.5162	0.13159900070534503	1.0	5.780443104569232	1.0	0.0	1.0	0.19154992512711622	2.8368244835390497	0.0878495393354423	0.2177881173944166	0.0878495393354423	0.031097744013669847	0.969425098113653	0.9198975227397445	130.0	2.554123041591075	61.0	0.1406492042913817
796	Feb25-FISH2-3L1-rep1-cp190-100x_Position008_7_cmle.ics	92	1	0	1.5162	0.42732126158835415	1.0	0.3122831563759059	1.0	0.5158750220536572	1.0	0.29287726773499584	2.1998154147284295	0.4909422165172564	0.6306701724601975	0.4909422165172564	0.31218401275335916	0.8014907602934728	0.9883594561744317	254.0	4.7869178567266015	206.0	0.47497928006597756
797	Feb25-FISH2-3L1-rep1-cp190-100x_Position008_7_cmle.ics	94	1	0	0.8664	0.26453716844234293	1.0	2.940925935469756	1.0	0.42540144110901373	1.0	0.3089982052636375	2.2456029520986887	0.47224824002175425	0.5714213775669497	0.4599107673404437	0.3565177105679266	0.7841534685757172	0.9770880289832439	118.0	2.2391400724458643	67.0	0.15448355225446841
798	Feb25-FISH2-3L1-rep1-cp190-100x_Position008_7_cmle.ics	95	1	0	1.083	0.49632516742917554	1.0	5.03753756124481	1.0	0.0	1.0	0.2877501921667834	2.1821687554090268	0.15854035510988804	0.31755946771214233	0.15854035510988804	0.02587175330795039	0.9293270380971139	0.9693782943744762	136.0	2.547777784280742	80.0	0.18445797284115634
799	Feb25-FISH2-3L1-rep1-cp190-100x_Position008_7_cmle.ics	95	2	0	0.8664	0.30898700044859323	2.0	3.413456994478355	1.0	0.5836459621422412	1.0	0.3058151952710448	2.1785268238995332	0.53298903004486	0.6201228936555208	0.5331172013420289	0.41710332868398237	0.7630886266122603	0.9826834647844385	100.0	1.860286614089725	52.0	0.1198976823467516
800	Feb25-FISH2-3L1-rep1-cp190-100x_Position008_7_cmle.ics	97	1	0	1.083	0.41179133419982905	1.0	0.07672539597352368	1.0	1.5162	1.0	0.29249864608420967	2.0553983289902154	0.8914893193049578	0.9299826637972262	0.8878626653913598	0.8385043041606887	0.4698237033164232	0.9924798890280854	158.0	2.9692115687774976	101.0	0.23287819071195984
801	Feb25-FISH2-3L1-rep1-cp190-100x_Position008_7_cmle.ics	98	1	0	1.5162	0.2505247589670952	1.0	5.008175923187939	1.0	0.5158750220536572	1.0	0.22712300515959463	3.133270314451098	0.5905851989002974	0.7039555630365258	0.5873646411939628	0.42028278067665376	0.7198680952623575	0.911620184770262	158.0	3.086237812979596	89.0	0.2052094947857864
802	Feb25-FISH2-3L1-rep1-cp190-100x_Position008_7_cmle.ics	100	1	0	1.5162	4.563674590490566	1.0	0.21633189853656232	2.0	0.2918229810711206	1.0	0.30184140664634446	2.583634670139969	0.3476289644928929	0.5079796211952033	0.3476289644928929	0.19793771065628685	0.8543167903744653	1.0000263929717086	216.0	4.148352269986529	164.0	0.3781388443243705
803	Feb25-FISH2-3L1-rep1-cp190-100x_Position008_7_cmle.ics	101	1	0	0.8664	4.068732759468545	1.0	4.16161959551494	1.0	0.10317500441073144	1.0	0.22722413550913917	2.2473973684475497	0.2335132117603275	0.4011304428730927	0.2335132117603275	0.0698920729438035	0.9004694176216638	0.9164844881079458	116.0	2.100823665173456	56.0	0.12912058098880944
804	Feb25-FISH2-3L1-rep1-cp190-100x_Position008_7_cmle.ics	101	2	0	0.8664	0.5082592821195748	1.0	0.3925483190137713	1.0	1.5162	1.0	0.2427659618000343	2.6037053565112704	0.8810662448827689	0.9201711946408634	0.8792612579084481	0.8270003721622627	0.4370009200398555	0.9355092305059535	108.0	1.9922577640518007	52.0	0.1198976823467516
805	Feb25-FISH2-3L1-rep1-cp190-100x_Position008_7_cmle.ics	103	1	0	0.8664	0.20855152858660087	1.0	0.3846849437605902	1.0	0.0	1.0	0.31950628410532356	2.3390879845290202	0.2504823049432303	0.4442423859072077	0.26139346595401497	0.03532686043201872	0.8879556188655986	1.0021529340369955	112.0	2.1050538367136777	63.0	0.1452606536124106
806	Feb25-FISH2-3L1-rep1-cp190-100x_Position008_7_cmle.ics	104	1	0	1.2995999999999999	3.607437479700251	1.0	6.823198816121544	1.0	0.3634229110571259	1.0	0.1487496521586076	2.807382149653567	0.4877478852834421	0.6262442945492499	0.4877478852834421	0.2614498465564781	0.8034454301912867	0.6855320626849299	132.0	2.4817922092997047	55.0	0.12681485632829495
807	Feb25-FISH2-3L1-rep1-cp190-100x_Position008_7_cmle.ics	105	1	0	1.2995999999999999	4.409106172096304	1.0	0.19570925990513427	1.0	1.5162	1.0	0.26857729584194817	2.9461756240356562	0.9235666883636717	0.9504560111926619	0.905655436596114	0.8229748838462057	0.43119916116386353	0.9996195602970468	138.0	2.6626889427127303	79.0	0.18215224818064185
808	Feb25-FISH2-3L1-rep1-cp190-100x_Position008_7_cmle.ics	106	1	0	1.083	NA	0.0	0.3940618756727658	1.0	0.0	1.0	0.3558852386993679	2.3418903796992616	0.19485496423237167	0.3516233000550271	0.19485496423237167	0.02908085056206273	0.924798841000782	1.0174017010932292	148.0	2.7925450069046946	101.0	0.23287819071195984
809	Feb25-FISH2-3L1-rep1-cp190-100x_Position008_7_cmle.ics	107	1	0	1.5162	0.44399945742975716	1.0	4.255848840117109	1.0	1.4481301952605736	1.0	0.2493945472925561	3.008168130561357	0.8585801736901804	0.9059163758842528	0.8564848086031188	0.7979184885664066	0.4975764413282232	0.9919224473094179	152.0	2.928746328406991	88.0	0.20290377012527194
810	Feb25-FISH2-3L1-rep1-cp190-100x_Position008_7_cmle.ics	108	1	0	1.2995999999999999	0.5100246893755498	1.0	0.18489972262471446	1.0	0.5097226605744432	1.0	0.33703604508111007	2.903678249523857	0.546405336407807	0.6565058058140493	0.5387136621922095	0.36885860166350987	0.7598381307994043	1.013275964575277	170.0	3.284194537922709	121.0	0.27899268392224896
811	Feb25-FISH2-3L1-rep1-cp190-100x_Position008_7_cmle.ics	109	1	0	1.2995999999999999	0.364697106069431	2.0	0.35266812506216755	1.0	0.0	1.0	0.25753686186708613	2.4007236297555177	0.22867203871330122	0.412210964447997	0.20733507600797885	0.026874635442545744	0.9151301561079228	0.9755684909108391	202.0	3.8120791377710077	137.0	0.3158842784904802
812	Feb25-FISH2-3L1-rep1-cp190-100x_Position008_7_cmle.ics	111	1	0	1.2995999999999999	0.32866111494719114	1.0	0.28165887609386486	1.0	0.0	1.0	0.2746178615276856	2.07577976465981	0.20906113996615963	0.38277928834190567	0.20906113996615963	0.02806141776030574	0.9224072194033489	0.9897340023200466	180.0	3.3438348555934128	119.0	0.27438123460122005
813	Feb25-FISH2-3L1-rep1-cp190-100x_Position008_7_cmle.ics	112	1	0	0.8664	NA	0.0	0.19728359372283624	1.0	0.0	1.0	0.31950628410532356	2.1562824764659125	0.19552337063857803	0.3131132637386752	0.19107182043324242	0.03503244615818678	0.9238035579364233	0.9983634187793259	112.0	2.105053836713678	63.0	0.1452606536124106
814	Feb25-FISH2-3L1-rep1-cp190-100x_Position008_7_cmle.ics	113	1	0	1.083	0.24798801682393906	1.0	0.13230534407073985	1.0	0.46141264688247224	1.0	0.33410101560149263	2.4018556135999156	0.4998904969612907	0.6121584873980253	0.49942510904677606	0.3613280893544796	0.7774890343678593	0.9966198156526033	160.0	3.013906980688226	110.0	0.2536297126565899
815	Feb25-FISH2-3L1-rep1-cp190-100x_Position008_7_cmle.ics	114	1	0	1.2995999999999999	0.30173432666864236	1.0	0.13292410218693393	1.0	1.2569038551385865	1.0	0.2836313623464961	2.884225230064037	0.7325526183627814	0.7946422864447793	0.7312240332374561	0.6550084463315528	0.6431975046494492	0.9931128029396727	150.0	2.884050916496262	92.0	0.21212666876732977
816	Feb25-FISH2-3L1-rep1-cp190-100x_Position008_7_cmle.ics	114	2	0	1.083	4.518213609161853	1.0	0.36221873205329547	2.0	2.166	1.0	0.28338543426035845	2.0830497472780465	0.9642651691549103	0.9840044742729307	0.9583527370679815	0.8968132219330686	0.33441577555044877	0.9829153815802328	168.0	3.099067632969461	109.0	0.25132398799607547
817	Feb25-FISH2-3L1-rep1-cp190-100x_Position008_7_cmle.ics	115	1	0	1.2995999999999999	0.3015851794006583	1.0	0.3215580884062032	1.0	0.10317500441073144	1.0	0.2735008026506843	2.422098514586806	0.36137048746415706	0.4704341592529961	0.3353797514888611	0.09786504668774355	0.8537116229997834	0.9885576681769357	170.0	3.2139787914014493	109.0	0.25132398799607547
818	Feb25-FISH2-3L1-rep1-cp190-100x_Position008_7_cmle.ics	116	1	0	1.2995999999999999	4.072574753601593	1.0	0.07918255756887727	1.0	0.0	1.0	0.19899077326921458	2.7830016741748906	0.0888250638981845	0.26147532344338753	0.0888250638981845	0.031119074596189823	0.958091767556189	0.9097130734313111	138.0	2.6626889427127303	68.0	0.15678927691498287
819	Feb25-FISH2-3L1-rep1-cp190-100x_Position008_7_cmle.ics	117	1	0	1.2995999999999999	0.2807711168067895	1.0	0.28233157189549046	1.0	0.5158750220536572	1.0	0.25865289273487824	2.3544457080694294	0.5602985074626866	0.6727658582089552	0.5553078358208955	0.37590485074626867	0.7510739381966324	0.9833238884802823	170.0	3.2139787914014493	106.0	0.24440681401453213
820	Feb25-FISH2-3L1-rep1-cp190-100x_Position008_7_cmle.ics	119	1	0	1.083	0.5396010036121631	1.0	0.0576767857379337	1.0	0.42540144110901373	1.0	0.34193032295779874	2.474565620728414	0.4825282112360458	0.6084240062983225	0.48393120293921715	0.3515503562993318	0.8069261141991806	1.0203809834138513	148.0	2.8159502557451144	99.0	0.22826674139093092
821	Feb25-FISH2-3L1-rep1-cp190-100x_Position008_7_cmle.ics	120	1	0	1.083	0.31429069860284464	1.0	0.3977539037367236	1.0	0.1459114905355603	1.0	0.2614318905481626	2.0053261793574415	0.3747329650092081	0.5242651933701657	0.3701068139963168	0.18069981583793737	0.8471331426071478	0.9737511779756953	126.0	2.324300724727099	68.0	0.15678927691498287
822	Feb25-FISH2-3L1-rep1-cp190-100x_Position009_8_cmle.ics	1	1	0	1.5162	0.2332542901524721	1.0	0.15391844844488878	1.0	0.5836459621422412	1.0	0.2711234149751098	2.7453547817345356	0.5411069422033865	0.6506800935736179	0.5319375052651361	0.40062015202472834	0.7622152531245051	0.9876105631690861	210.0	4.037671283094762	149.0	0.34355297441665367
823	Feb25-FISH2-3L1-rep1-cp190-100x_Position009_8_cmle.ics	2	1	0	0.8664	0.6467517892528294	1.0	0.26413581676471887	1.0	0.3095250132321943	1.0	0.21037804168030128	1.845279535015911	0.5103477230070137	0.662678224505252	0.5061493628371037	0.2479872567420725	0.7757388992090566	0.8580149996897948	126.0	2.3477059735675185	61.0	0.1406492042913817
824	Feb25-FISH2-3L1-rep1-cp190-100x_Position009_8_cmle.ics	5	1	0	0.8664	5.904961661565013	1.0	5.6747265092782735	1.0	0.622541700711641	1.0	0.21693609170633885	1.7375800636944942	0.5749785076927637	0.7320502178875286	0.5729552663563869	0.43349242581448433	0.7501228611815328	0.8038443520374072	138.0	2.522257449670211	71.0	0.16370645089652625
825	Feb25-FISH2-3L1-rep1-cp190-100x_Position009_8_cmle.ics	6	1	0	1.5162	0.2926441035734094	1.0	0.23713252691087525	1.0	1.3309465686852426	1.0	0.28084083144830463	2.0685372176666053	0.765086030856753	0.8607217847138471	0.766008562244442	0.6767632601874853	0.5778380041734119	0.9527017389066539	214.0	4.056846360394959	156.0	0.35969304704025484
826	Feb25-FISH2-3L1-rep1-cp190-100x_Position009_8_cmle.ics	6	2	0	0.8664	4.838386116656896	1.0	4.75249462613625	1.0	1.2269033092775323	1.0	0.3176904155016142	2.665714948742174	0.7025605050859347	0.7592241126641457	0.7025605050859347	0.6542813624635432	0.6659828823020185	1.02823098479516	100.0	1.907097111770565	53.0	0.12220340700726606
827	Feb25-FISH2-3L1-rep1-cp190-100x_Position009_8_cmle.ics	7	1	0	1.2995999999999999	0.2984933652563786	1.0	0.15526310392671974	1.0	1.4481301952605736	1.0	0.2873025184810246	2.326802128088635	0.8593030037911927	0.9139399241761447	0.8582020997375328	0.7887576552930884	0.44390392306484605	0.9788444559631987	190.0	3.567311915147056	132.0	0.30435565518790797
828	Feb25-FISH2-3L1-rep1-cp190-100x_Position009_8_cmle.ics	8	1	0	1.083	0.3917624365795622	1.0	0.25508938697137545	1.0	1.7763106057964917	1.0	0.31092308323314777	2.2516948121608467	0.9464720761886999	0.9763017706645529	0.945259771294019	0.9055043304929651	0.3330834536211526	0.9886653280941055	138.0	2.592473196191471	85.0	0.19598659614372857
829	Feb25-FISH2-3L1-rep1-cp190-100x_Position009_8_cmle.ics	9	1	0	1.2995999999999999	0.2058126774317303	1.0	0.2555251983355243	1.0	0.10317500441073144	1.0	0.29377057465850803	2.342858876942808	0.297163102661853	0.4669225007784426	0.2937800331574474	0.07243303289656391	0.8696226397530918	1.0043844886675404	176.0	3.3012545294527955	119.0	0.27438123460122005
830	Feb25-FISH2-3L1-rep1-cp190-100x_Position009_8_cmle.ics	10	1	0	1.5162	0.2337692286110772	1.0	0.35261096332050396	1.0	0.0	1.0	0.24762343576350662	2.839137021764613	0.1405341875417694	0.28615675339340446	0.1405341875417694	0.023010623833337174	0.9509309741857419	0.9830777747289291	180.0	3.460861099795512	113.0	0.2605468866381333
831	Feb25-FISH2-3L1-rep1-cp190-100x_Position009_8_cmle.ics	10	2	0	1.083	0.7905113251787995	2.0	0.42085472890678055	3.0	0.20635000882146287	1.0	0.2674205563182136	2.0849309365404736	0.29359113221026434	0.4008964579540479	0.28212384485977	0.14693614177401884	0.8988018806281414	0.9873878457642741	166.0	3.1011827187395724	104.0	0.2397953646935032
832	Feb25-FISH2-3L1-rep1-cp190-100x_Position009_8_cmle.ics	11	1	0	1.2995999999999999	0.3066399783701442	1.0	0.21526827307684115	1.0	0.10317500441073144	1.0	0.2960746109874471	2.3643833499146027	0.30242210429575167	0.47642005869971243	0.30242210429575167	0.06709332661350094	0.8879256648570234	0.9958604388585603	190.0	3.5907171639874758	134.0	0.30896710450893683
833	Feb25-FISH2-3L1-rep1-cp190-100x_Position009_8_cmle.ics	12	1	0	1.083	0.435788898018648	1.0	0.15118898276313097	1.0	0.8254000352858515	1.0	0.2939425763022126	1.9681912199362506	0.6848726576295606	0.7739156790568142	0.6848726576295606	0.5746439772637424	0.6489869103054055	0.9870335712293341	170.0	3.1437630448801896	113.0	0.2605468866381333
834	Feb25-FISH2-3L1-rep1-cp190-100x_Position009_8_cmle.ics	13	1	0	2.166	7.004590249147364	1.0	0.16962226912438944	1.0	0.20635000882146287	1.0	0.2649733981746676	2.376545884116038	0.30569127456885975	0.4877536830050049	0.30190973384200076	0.1451096535260915	0.8631669951006168	0.9809081054036445	298.0	5.746811669922217	249.0	0.5741254404680991
835	Feb25-FISH2-3L1-rep1-cp190-100x_Position009_8_cmle.ics	14	1	0	1.9493999999999998	0.2574257640312822	1.0	0.2813849482666713	1.0	1.3586516622891616	1.0	0.27427755843570856	2.653085396485746	0.7281455038111424	0.8198976701525955	0.7275999844137315	0.6174230502926922	0.6689690204889106	0.9823000608230648	354.0	6.740825466178006	328.0	0.756277688648741
836	Feb25-FISH2-3L1-rep1-cp190-100x_Position009_8_cmle.ics	15	1	0	1.083	0.19398631401747707	1.0	0.30051548889605056	1.0	1.4426656410597387	1.0	0.3336643786881593	2.708454430709735	0.9149770479517138	0.9552602347398991	0.911751716384952	0.8594705638307838	0.47447990317695343	1.0159131840119922	124.0	2.3732263081780505	75.0	0.17292934953858405
837	Feb25-FISH2-3L1-rep1-cp190-100x_Position009_8_cmle.ics	16	1	0	0.6497999999999999	2.6160899191051934	1.0	2.684548574155708	1.0	2.1652184899744737	1.0	0.2760730602062183	1.6164355344499244	0.9715359923386596	0.9889070175749729	0.9709773529359604	0.9471686736304468	0.26266998422330345	0.9544299085948792	110.0	1.9433321806008492	57.0	0.13142630564932387
838	Feb25-FISH2-3L1-rep1-cp190-100x_Position009_8_cmle.ics	17	1	0	1.083	0.359188275221862	1.0	0.28011357121832786	1.0	0.1459114905355603	1.0	0.2672535417116317	1.8872809771764076	0.3220350392971945	0.4837131220653326	0.331611100826335	0.14880762045810264	0.8376647241734284	0.9959986106339456	144.0	2.679748934242817	84.0	0.1936808714832141
839	Feb25-FISH2-3L1-rep1-cp190-100x_Position009_8_cmle.ics	18	1	0	1.2995999999999999	0.182667228714934	1.0	0.29547546624099885	1.0	0.65253602307166	1.0	0.26177844781811643	2.3388881683935905	0.6130128578881149	0.7423435725902967	0.6117546874520514	0.46605624942461715	0.710570491997549	0.9844900984122962	194.0	3.7035132366493526	130.0	0.29974420586687905
840	Feb25-FISH2-3L1-rep1-cp190-100x_Position009_8_cmle.ics	19	1	0	1.5162	0.12651448746986557	2.0	0.17867595736254507	2.0	0.0	1.0	0.2795666625162536	2.3868558516094827	0.1566884715865296	0.3181960805713389	0.15353028246352393	0.026486497547799158	0.9326497951116728	0.9636363810854239	206.0	3.9248752104328846	147.0	0.33894152509562475
841	Feb25-FISH2-3L1-rep1-cp190-100x_Position009_8_cmle.ics	20	1	0	1.083	4.406284003957785	1.0	2.1855478819027465	1.0	0.0	1.0	0.1587538618094751	1.209819072050423	0.07400635583997214	0.1384913897647344	0.07400635583997214	0.02676044951087396	0.9561022278180756	0.915558059969272	156.0	3.0649476499092883	73.0	0.16831790021755516
842	Feb25-FISH2-3L1-rep1-cp190-100x_Position009_8_cmle.ics	20	2	0	0.8664	4.195648553764297	1.0	0.3674135052008612	1.0	1.7171743025207962	1.0	0.17212041202708112	1.2134736653755829	0.9089535252523367	0.9619986691293991	0.9086239171128815	0.8208206620770288	0.39925966337469665	0.8738319018448659	172.0	3.165053207950498	88.0	0.20290377012527194
843	Feb25-FISH2-3L1-rep1-cp190-100x_Position009_8_cmle.ics	22	1	0	1.083	0.3024731534292338	1.0	0.31733589280447216	1.0	0.2918229810711206	1.0	0.3390911928090904	2.3463962674900287	0.39537218985621414	0.5441875362494482	0.39223850621975603	0.23421688207134758	0.822112116704258	1.0023403713513939	164.0	3.1032978045096837	115.0	0.2651583359591622
844	Feb25-FISH2-3L1-rep1-cp190-100x_Position009_8_cmle.ics	25	1	0	1.083	2.651379272300785	1.0	2.685192210430473	1.0	0.8609334932664843	1.0	0.29778726282751644	2.523936847413895	0.7566392933706642	0.8439312114147816	0.745861790236988	0.6262666494851399	0.643702656587231	0.9944314247328083	140.0	2.6605738569426194	85.0	0.19598659614372857
845	Feb25-FISH2-3L1-rep1-cp190-100x_Position009_8_cmle.ics	26	1	0	0.8664	0.17272074272176022	1.0	0.2731771242552732	1.0	0.6275890508929507	1.0	0.31252526369301753	2.131960564653824	0.673149888907879	0.7661339941890275	0.6715604170227312	0.5507947359425739	0.6535559909704098	0.9995343592450416	108.0	2.0156630128922206	59.0	0.13603775497035278
846	Feb25-FISH2-3L1-rep1-cp190-100x_Position009_8_cmle.ics	27	1	0	1.2995999999999999	0.31493692002558277	1.0	0.42353044408555257	1.0	0.7748934119142009	1.0	0.3131877441933184	2.0556261680598102	0.6368723768070884	0.7577900880403601	0.6353532213162246	0.488878368638978	0.6943200650231437	0.990863906908021	192.0	3.5886020782173644	140.0	0.3228014524720236
847	Feb25-FISH2-3L1-rep1-cp190-100x_Position009_8_cmle.ics	28	1	0	0.6497999999999999	0.27265260092651405	1.0	0.4616149918751314	1.0	0.7748934119142009	1.0	0.3619552300591335	1.8603628702619004	0.7278040309249085	0.8149013976322074	0.7278040309249085	0.6102242556815336	0.6147896006785052	0.9999220267885137	104.0	1.9262721890707628	60.0	0.13834347963086724
848	Feb25-FISH2-3L1-rep1-cp190-100x_Position009_8_cmle.ics	29	1	0	1.083	3.5518518962986843	1.0	NA	0.0	0.32626801153583	1.0	0.2771993517873347	2.7985051915576102	0.466998289455575	0.6198659090462241	0.46338058630384776	0.3395430683627927	0.7623830840463193	0.9884283958093809	102.0	1.9751977725217142	51.0	0.11759195768623716
849	Feb25-FISH2-3L1-rep1-cp190-100x_Position009_8_cmle.ics	30	1	0	1.2995999999999999	0.39839498454839456	1.0	0.44661569295262654	1.0	0.6158520176412351	1.0	0.2921354378512409	3.027394709186515	0.6294577970023605	0.737665841094871	0.6284461808583621	0.4837676306089464	0.7104344756654909	0.9905396390856449	142.0	2.7286745176937677	86.0	0.19829232080424306
850	Feb25-FISH2-3L1-rep1-cp190-100x_Position009_8_cmle.ics	31	1	0	1.083	0.20667070942813137	1.0	0.2783614554163279	1.0	0.41270001764292574	1.0	0.2872716501089198	2.0421289059508094	0.4954717537735385	0.6268990609174492	0.49085009095825755	0.3542848714292738	0.7839959168684218	1.0011007389880442	160.0	2.9905017318478064	102.0	0.23518391537247432
851	Feb25-FISH2-3L1-rep1-cp190-100x_Position009_8_cmle.ics	32	1	0	1.2995999999999999	0.3057373778093591	1.0	0.46756290739065703	1.0	0.65253602307166	1.0	0.3384541415902391	2.790917628091678	0.549798882283843	0.6585537322464671	0.549798882283843	0.4308635603175168	0.7386136126981936	1.010949561915971	166.0	3.1948037141012517	117.0	0.26976978528019113
852	Feb25-FISH2-3L1-rep1-cp190-100x_Position009_8_cmle.ics	34	1	0	1.083	0.28521214402970113	1.0	0.39067178562182947	1.0	1.6149442640886529	1.0	0.31014455052289863	2.2260012890372467	0.8947330342931559	0.9399553248444509	0.8906363044421935	0.8416338084213573	0.495616461893445	0.9998234265812085	166.0	3.1011827187395724	112.0	0.25824116197761887
853	Feb25-FISH2-3L1-rep1-cp190-100x_Position009_8_cmle.ics	35	1	0	1.5162	5.313016670059547	1.0	0.19858378937459883	1.0	0.6952437723139506	1.0	0.2805888053876096	2.680664307898047	0.6153548568615038	0.7223253851023422	0.610269395793768	0.45883449391573466	0.7063329512473967	0.9856341252069449	202.0	3.835484386611427	143.0	0.3297186264535669
854	Feb25-FISH2-3L1-rep1-cp190-100x_Position009_8_cmle.ics	36	1	0	1.2995999999999999	0.2804733471847228	1.0	0.15573332385102837	1.0	1.2829802844612073	1.0	0.2989294088085085	2.7636311455370812	0.8282002951034995	0.8911187493070185	0.8255392462067259	0.7448037049988486	0.5194949946953866	0.9918493102962507	174.0	3.326774864063326	118.0	0.27207550994070556
855	Feb25-FISH2-3L1-rep1-cp190-100x_Position009_8_cmle.ics	37	1	0	1.083	0.2060845513711479	1.0	0.08039980815858842	1.0	0.65253602307166	1.0	0.30001634125536203	2.589321253251878	0.6320027775911117	0.7322368568420581	0.6298299845440495	0.5026991913625877	0.684548344649556	1.0003867112253855	144.0	2.726559431923657	89.0	0.2052094947857864
856	Feb25-FISH2-3L1-rep1-cp190-100x_Position009_8_cmle.ics	38	1	0	1.5162	2.452858572925001	1.0	2.2245959737608723	1.0	0.5595020986366908	1.0	0.2960746109874471	3.048781514704527	0.5697905017520316	0.6819093416834414	0.5595690747782003	0.41141057183329605	0.7568268912394336	1.0030051457070766	190.0	3.6843381593491547	134.0	0.30896710450893683
857	Feb25-FISH2-3L1-rep1-cp190-100x_Position009_8_cmle.ics	40	1	0	1.083	3.8918504908704437	1.0	0.3830055854808448	1.0	1.7060019029756524	1.0	0.3293483259147287	2.2744075163335533	0.8982812943302125	0.9471098567994146	0.8963998267855277	0.8397056847197957	0.43757805915704007	1.0046587527847162	176.0	3.3012545294527955	126.0	0.2905213072248212
858	Feb25-FISH2-3L1-rep1-cp190-100x_Position009_8_cmle.ics	41	1	0	1.2995999999999999	0.04470505622808246	1.0	0.3521750771493246	1.0	0.42540144110901373	1.0	0.2788680532780167	2.5508269364906857	0.469054372977253	0.5995057002067911	0.469054372977253	0.3167516124320626	0.7772609172956806	0.9802662232923008	188.0	3.569427000917167	128.0	0.2951327565458501
859	Feb25-FISH2-3L1-rep1-cp190-100x_Position009_8_cmle.ics	43	1	0	0.6497999999999999	4.346447395500558	1.0	4.492351920691372	1.0	0.0	1.0	0.2771993517873347	1.2888955829922621	0.1570204800244953	0.2921795951315579	0.1570204800244953	0.02727886375181801	0.9343420259897576	0.9845784891551194	102.0	1.8113610306387735	51.0	0.11759195768623716
860	Feb25-FISH2-3L1-rep1-cp190-100x_Position009_8_cmle.ics	43	2	0	0.8664	0.4115675047133206	1.0	0.3193062284103443	1.0	1.0024833655297731	1.0	0.2549151063769329	2.0676905088609856	0.7021732625381869	0.7755234827871762	0.6987773223568382	0.6190492759270986	0.6253631090575338	0.9702238957765126	132.0	2.458386960459285	72.0	0.16601217555704068
861	Feb25-FISH2-3L1-rep1-cp190-100x_Position009_8_cmle.ics	44	1	0	1.083	0.23342994761996805	1.0	0.21422253527006194	1.0	0.5158750220536572	1.0	0.3357969298917996	2.1159954756296044	0.5182621427484181	0.6490617049498779	0.5206540884150098	0.35550111261715095	0.7582312984725595	0.9998935330053133	184.0	3.4332256794148703	136.0	0.31357855382996574
862	Feb25-FISH2-3L1-rep1-cp190-100x_Position009_8_cmle.ics	45	1	0	1.5162	1.2038009225655777	1.0	0.2915360827504217	1.0	1.1736910802652913	1.0	0.23394804911910075	3.1040072875467106	0.8025005807586367	0.8647827962698702	0.8025254704144957	0.7063933229349882	0.5320200241095216	0.9932035380897201	192.0	3.6822230735790433	121.0	0.27899268392224896
863	Feb25-FISH2-3L1-rep1-cp190-100x_Position009_8_cmle.ics	46	1	0	1.5162	0.3140073170247462	1.0	4.1538665950448115	1.0	0.3916201927270152	1.0	0.1933454951397527	3.328992534340202	0.49184404749171035	0.6168841587335544	0.4838128855136022	0.3230069169608158	0.7993545962166821	0.872889603273336	192.0	3.5886020782173644	110.0	0.2536297126565899
864	Feb25-FISH2-3L1-rep1-cp190-100x_Position009_8_cmle.ics	47	1	0	1.5162	0.2374028630406908	1.0	0.45306359816246977	1.0	0.1459114905355603	1.0	0.2731442024700378	2.7911208405829857	0.25913719849601485	0.38930452906203417	0.25212697991544447	0.12024200615139698	0.8987246625841261	0.9978330347958964	200.0	3.861004721221958	139.0	0.32049572781150915
865	Feb25-FISH2-3L1-rep1-cp190-100x_Position009_8_cmle.ics	47	2	0	1.2995999999999999	0.35421462601240505	2.0	0.27659088875252336	2.0	1.7558828029119742	1.0	0.32457781242445566	2.240340101374	0.8354274383027451	0.886272469880149	0.8353541242638048	0.7530032572380158	0.5399744940711614	0.9851556884760292	196.0	3.7013981508792417	147.0	0.33894152509562475
866	Feb25-FISH2-3L1-rep1-cp190-100x_Position009_8_cmle.ics	48	1	0	1.083	4.147587768474424	1.0	3.9179653686625127	1.0	0.0	1.0	0.22801882163151724	2.644917826361414	0.1915769000598444	0.31666666666666665	0.16307600239377618	0.03676690604428486	0.9418560603030455	0.9448220813349326	124.0	2.2796053128163702	62.0	0.14295492895189613
867	Feb25-FISH2-3L1-rep1-cp190-100x_Position009_8_cmle.ics	49	1	0	1.2995999999999999	0.053948110040741674	1.0	0.27027894616976644	1.0	2.5454452328625896	1.0	0.32805406333564746	2.4115316723020785	0.9973868152953538	0.9997350267257527	0.9955320023756224	0.986125451139842	0.19144172541185928	1.004769447728037	160.0	3.0139069806882266	109.0	0.25132398799607547
868	Feb25-FISH2-3L1-rep1-cp190-100x_Position009_8_cmle.ics	50	1	0	1.083	0.49577651719794835	1.0	0.12280891335334443	1.0	0.2918229810711206	1.0	0.28876307284321046	2.118467011429955	0.3965848281747231	0.5661345090579388	0.3965848281747231	0.23069743462105993	0.8251974868008133	0.9888122530757826	170.0	3.1437630448801896	112.0	0.25824116197761887
869	Feb25-FISH2-3L1-rep1-cp190-100x_Position009_8_cmle.ics	51	1	0	1.2995999999999999	0.3135122912212626	1.0	0.32428523383052954	1.0	0.5963412819178956	1.0	0.2879988190020152	3.1560755788991623	0.5284693599557075	0.6246034326692387	0.5284693599557075	0.4431974971218659	0.7424773949254652	0.9823438577753391	122.0	2.375341393948161	68.0	0.15678927691498287
870	Feb25-FISH2-3L1-rep1-cp190-100x_Position009_8_cmle.ics	52	1	0	1.9493999999999998	0.2909881122026721	1.0	0.15844844812043407	1.0	0.8508028822180275	1.0	0.2924811048428378	2.5714709329492633	0.5849008614184056	0.7111732842904338	0.5806384893594423	0.4315379197388354	0.7331142083837957	0.9773835455647356	368.0	7.006882851872268	359.0	0.827755153124689
871	Feb25-FISH2-3L1-rep1-cp190-100x_Position009_8_cmle.ics	53	1	0	1.083	3.265844329062189	1.0	0.20891604828209337	1.0	0.8318234787411565	1.0	0.2840517632309768	2.6727740941686773	0.7522294022617124	0.8278029079159935	0.7505815831987076	0.6438045234248788	0.5851953050589707	1.013675443015527	114.0	2.1731544974648265	61.0	0.1406492042913817
872	Feb25-FISH2-3L1-rep1-cp190-100x_Position009_8_cmle.ics	54	1	0	1.2995999999999999	0.3501688706288901	1.0	0.2288511259247706	1.0	1.0987399361686254	1.0	0.2609282382159057	2.2831619990690935	0.7986822401916741	0.8647678945792153	0.7978316861335729	0.7175861036238395	0.5753918349979193	0.9890782548243882	144.0	2.7031541830832366	83.0	0.1913751468226997
873	Feb25-FISH2-3L1-rep1-cp190-100x_Position009_8_cmle.ics	55	1	0	1.7328	0.1921826832164136	1.0	0.2914596737855894	1.0	1.4751040190545512	1.0	0.2864042722076499	2.3609328055841807	0.8008620845131387	0.8648384944180929	0.7845041210525366	0.6930654498890833	0.6056850457182765	0.9818263506583531	314.0	5.98734872100595	280.0	0.6456029049440472
874	Feb25-FISH2-3L1-rep1-cp190-100x_Position009_8_cmle.ics	56	1	0	1.5162	2.2151156231133386	1.0	0.2850875896957768	1.0	1.6561605642762027	1.0	0.3087692418061742	2.9225054591832467	0.9152494636304145	0.9529278738226791	0.9125903958780308	0.8468053910320662	0.41680524955257114	1.0018871139028402	176.0	3.394875524814475	122.0	0.2812984085827634
875	Feb25-FISH2-3L1-rep1-cp190-100x_Position009_8_cmle.ics	57	1	0	1.083	0.3299519542254765	1.0	0.11735946961481583	1.0	0.8318234787411565	1.0	0.2830711861397215	2.178409826906627	0.6818249299459981	0.7690676786609015	0.676359789930781	0.5757557481396255	0.6448427207010247	1.0016448763875743	166.0	3.101182718739572	107.0	0.2467125386750466
876	Feb25-FISH2-3L1-rep1-cp190-100x_Position009_8_cmle.ics	58	1	0	1.083	0.21851899646793696	1.0	0.10547357479258235	1.0	0.0	1.0	0.22801882163151724	2.500048773984942	0.07900474150416978	0.20868716744675336	0.07900474150416978	0.028521443490722814	0.9579616893994517	0.9469346641546564	124.0	2.4434420546993096	62.0	0.14295492895189613
877	Feb25-FISH2-3L1-rep1-cp190-100x_Position009_8_cmle.ics	58	2	0	0.8664	2.2489442414916128	1.0	2.1074036423620273	1.0	0.42540144110901373	1.0	0.2965316559836926	2.2230145854912395	0.47955512189172295	0.5814441005625772	0.47836593435074937	0.33703175740574165	0.7903753225232667	1.0061329818618667	122.0	2.2817203985864816	69.0	0.1590950015754973
878	Feb25-FISH2-3L1-rep1-cp190-100x_Position009_8_cmle.ics	59	1	0	1.2995999999999999	0.34335779830144825	1.0	0.22853568682115635	1.0	0.8533468100660392	1.0	0.270147343717604	2.0787970369274884	0.7045507429445201	0.8191046438187681	0.7029136056909218	0.5715645048698601	0.6249687819457705	0.9748761196481985	182.0	3.435340765184981	120.0	0.2766869592617345
879	Feb25-FISH2-3L1-rep1-cp190-100x_Position009_8_cmle.ics	60	1	0	1.083	NA	0.0	0.2796279902081477	1.0	1.1926825638357912	1.0	0.3012912077705793	2.502199457959305	0.8589414512692831	0.9124913370466388	0.856259144228548	0.7729728689134732	0.5438251745199513	0.971380802496254	126.0	2.347705973567519	73.0	0.16831790021755516
880	Feb25-FISH2-3L1-rep1-cp190-100x_Position009_8_cmle.ics	61	1	0	1.2995999999999999	NA	0.0	0.18394867669695514	1.0	0.4377344716066809	1.0	0.2577665769314364	2.3636646017979555	0.46973394021866643	0.5984429011621542	0.46672297561509707	0.3341193124051742	0.8074063385242933	0.9756689249203028	194.0	3.656702738968513	129.0	0.29743848120636457
881	Feb25-FISH2-3L1-rep1-cp190-100x_Position009_8_cmle.ics	63	1	0	1.2995999999999999	0.11772157046258952	1.0	0.2240822679602701	1.0	1.3107987492438529	1.0	0.3062396383479829	2.490274647832296	0.8129719955630518	0.8785271459178556	0.8084894622479525	0.7313139140873106	0.5394544438902751	1.004022321134408	186.0	3.548136837846858	132.0	0.30435565518790797
882	Feb25-FISH2-3L1-rep1-cp190-100x_Position009_8_cmle.ics	66	1	0	1.2995999999999999	0.6425283711105149	1.0	0.43225972753078684	1.0	0.6921189703237084	1.0	0.2678971418034892	1.881026791709282	0.6244377258314283	0.7475481159206548	0.620469126036562	0.45889281428695927	0.756754955572864	0.9679986887961773	208.0	3.852544378141514	146.0	0.3366358004351103
883	Feb25-FISH2-3L1-rep1-cp190-100x_Position009_8_cmle.ics	67	1	0	1.2995999999999999	0.151419220374563	1.0	0.1520665058683703	1.0	2.0323118942819596	1.0	0.33120026657485735	2.1522917560506793	0.9060577417375587	0.9444928113029203	0.9054400278593104	0.8464524982173358	0.41867711042569056	0.9896670299297627	206.0	3.8546594639116254	160.0	0.3689159456823127
884	Feb25-FISH2-3L1-rep1-cp190-100x_Position009_8_cmle.ics	67	2	0	1.083	0.22119247331256733	2.0	0.16781687486263058	2.0	2.166	1.0	0.33064220202131495	2.3115091083754744	0.9348912989403513	0.9589945773842098	0.9231174236770974	0.8925322952423594	0.5002781689282666	1.0181846459863477	132.0	2.505197458140125	82.0	0.18906942216218525
885	Feb25-FISH2-3L1-rep1-cp190-100x_Position009_8_cmle.ics	68	1	0	1.083	0.14685923196877654	1.0	1.8165723931861366	1.0	0.10317500441073144	1.0	0.2858448059506674	2.5744269578595134	0.22519646365422397	0.3472731222608433	0.21136844491461387	0.0714872676439474	0.9161383628461689	0.985828067143839	110.0	2.0837636736433693	58.0	0.13373203030983835
886	Feb25-FISH2-3L1-rep1-cp190-100x_Position009_8_cmle.ics	69	1	0	1.2995999999999999	0.3228756135730535	1.0	0.5145614244857405	1.0	1.502250739874254	1.0	0.27813572834450284	2.598132485782328	0.8631851985126544	0.9161194074607173	0.8594968213985846	0.7909094998200792	0.5111912021743275	0.9930375684519263	194.0	3.7035132366493526	134.0	0.30896710450893683
887	Feb25-FISH2-3L1-rep1-cp190-100x_Position009_8_cmle.ics	70	1	0	1.7328	1.3670118513648926	1.0	0.12866874085291208	1.0	1.0389843448820495	1.0	0.25680881862154736	2.995424342773249	0.7534083716792966	0.8322884414718007	0.7478061547409295	0.6531757299988026	0.5951844227412875	0.9709365813145552	182.0	3.5289617605466606	117.0	0.26976978528019113
888	Feb25-FISH2-3L1-rep1-cp190-100x_Position009_8_cmle.ics	71	1	0	0.8664	0.4731617755339599	1.0	0.16133338198075242	1.0	1.5762738440862263	1.0	0.2815510562887972	2.3182721252279235	0.9596082139480117	0.9808210379832653	0.9575743519294928	0.9212056876772939	0.2543947065141132	0.9885008267729457	108.0	2.0156630128922206	56.0	0.12912058098880944
889	Feb25-FISH2-3L1-rep1-cp190-100x_Position009_8_cmle.ics	72	1	0	0.8664	7.400586385587293	1.0	7.6413783681794785	1.0	0.0	1.0	0.20125112377508414	1.4395424697930004	0.08194980913013034	0.18270425334869328	0.08194980913013034	0.028050717926708983	0.9571793929675895	0.9812389270196441	112.0	2.058243339032838	50.0	0.11528623302572269
890	Feb25-FISH2-3L1-rep1-cp190-100x_Position009_8_cmle.ics	72	2	0	1.083	0.061126311317496754	1.0	0.24574866553605043	1.0	0.23070632344123612	1.0	0.25035138067902013	1.9689307044613942	0.34050130634802317	0.46656953762056425	0.3333709802504273	0.20531875644703454	0.8746528896470546	0.9511596877870471	146.0	2.7712548438343854	83.0	0.1913751468226997
891	Feb25-FISH2-3L1-rep1-cp190-100x_Position009_8_cmle.ics	73	1	0	1.5162	0.14998522475932896	2.0	0.20035569532585495	1.0	0.8972608143895275	1.0	0.29575657482846107	2.3383935325020166	0.679319828280118	0.798946874161524	0.6764019318486718	0.5560403810034881	0.6606039054337631	0.9951151177288055	204.0	3.880179798522156	149.0	0.34355297441665367
892	Feb25-FISH2-3L1-rep1-cp190-100x_Position009_8_cmle.ics	74	1	0	1.2995999999999999	0.5399298421769037	1.0	0.2426644286818931	1.0	0.8595614345612763	1.0	0.2546786868578531	3.123416579756114	0.6532673414706758	0.725044656147663	0.6517713605239654	0.5582278952069069	0.650431357677032	0.9737218433650942	144.0	2.7733699296044962	82.0	0.18906942216218525
893	Feb25-FISH2-3L1-rep1-cp190-100x_Position009_8_cmle.ics	77	1	0	1.2995999999999999	0.42764768200257947	1.0	0.21017404677677326	1.0	0.7610319551488771	1.0	0.26594939856407523	1.9905802076708299	0.6449328334158668	0.7336210216866712	0.6364751102412337	0.5112167016451686	0.7056935439219015	0.9727503942198291	190.0	3.5673119151470556	127.0	0.29282703188533565
894	Feb25-FISH2-3L1-rep1-cp190-100x_Position009_8_cmle.ics	79	1	0	1.5162	1.7145063840832553	1.0	0.3222519566743778	1.0	0.65253602307166	1.0	0.2774693236078138	2.711589043337657	0.5845270887707004	0.7200596932503238	0.5815161296684658	0.4395737323401989	0.7136526581150886	0.982494248798098	198.0	3.7929040604708097	138.0	0.3181900031509946
895	Feb25-FISH2-3L1-rep1-cp190-100x_Position009_8_cmle.ics	80	1	0	1.083	0.3258179661833013	1.0	3.452825149234379	1.0	0.20635000882146287	1.0	0.2577247513313282	1.5919319848951523	0.3642062947660599	0.5418428063234801	0.3608722701676584	0.17113197313637596	0.8373494629902649	0.8751759102509087	192.0	3.5183863316961053	127.0	0.29282703188533565
896	Feb25-FISH2-3L1-rep1-cp190-100x_Position009_8_cmle.ics	82	1	0	1.083	0.4452714249503829	1.0	0.43427620009495516	1.0	1.9493999999999998	1.0	0.3273992772007014	2.0271845735601617	0.9664826672554648	0.9871538971075292	0.960741885625966	0.9282049017443145	0.34809601607647256	1.0076589072573696	164.0	3.056487306828844	113.0	0.2605468866381333
897	Feb25-FISH2-3L1-rep1-cp190-100x_Position009_8_cmle.ics	84	1	0	1.9493999999999998	2.1094976033803716	1.0	4.85778100941476	1.0	0.0	1.0	0.11807272086997465	3.8457651775974795	0.09170301481467248	0.2269325365563092	0.09170301481467248	0.03288146340526103	0.9458743488772652	0.7674421207755728	218.0	4.333479174939777	104.0	0.2397953646935032
898	Feb25-FISH2-3L1-rep1-cp190-100x_Position009_8_cmle.ics	85	1	0	1.083	0.31601409687859894	1.0	3.517068201278207	1.0	0.3916201927270152	1.0	0.30365028031738284	2.568536846284016	0.5325090521573804	0.6531055863012704	0.5285370018285963	0.34525957591096795	0.7727083667992354	0.9705054131151368	138.0	2.6626889427127307	84.0	0.1936808714832141
899	Feb25-FISH2-3L1-rep1-cp190-100x_Position009_8_cmle.ics	86	1	0	1.083	0.365162539334274	1.0	0.27830250867202816	1.0	1.2191645447964943	1.0	0.2916720758385471	1.7160094409152948	0.7956726627059344	0.8559714407725676	0.7917019411584019	0.7038590918285548	0.5430507111985245	0.9909983472906075	190.0	3.5205014174662157	133.0	0.3066613798484224
900	Feb25-FISH2-3L1-rep1-cp190-100x_Position009_8_cmle.ics	88	1	0	1.5162	2.3377475033945134	1.0	2.1316341622811907	1.0	1.8940413082472753	1.0	0.27586507509445285	2.4437278603953896	0.8794424964319066	0.9300697760470812	0.8771122231423889	0.8216724226032104	0.4907305522709275	0.980311075770093	274.0	5.140250980472211	224.0	0.5164823239552377
901	Feb25-FISH2-3L1-rep1-cp190-100x_Position009_8_cmle.ics	90	1	0	0.8664	3.7807818647030995	1.0	NA	0.0	0.23070632344123612	1.0	0.2550948100599609	1.4323076971298523	0.4348614262200276	0.6022454290671293	0.4335490902620223	0.23572556608390052	0.783698849429421	0.9483539125796059	152.0	2.764909586524052	89.0	0.2052094947857864
902	Feb25-FISH2-3L1-rep1-cp190-100x_Position009_8_cmle.ics	91	1	0	1.7328	0.37775503916887837	1.0	0.47841020671605355	1.0	1.3309465686852426	1.0	0.26985505116896413	1.7654885082461937	0.7518060281005424	0.8479673893169181	0.7498628673452193	0.6256762522093594	0.620762312157092	0.9722860199249748	318.0	5.912902802944468	277.0	0.6386857309625038
903	Feb25-FISH2-3L1-rep1-cp190-100x_Position009_8_cmle.ics	92	1	0	0.8664	3.5600068255554564	1.0	0.520959376352372	1.0	1.074245800390238	1.0	0.43908904623210043	2.4551210979439966	0.8214550303748703	0.8735812712994517	0.8202400355608238	0.749681434286561	0.4941901198572252	0.9992005173917763	106.0	1.994372849821912	68.0	0.15678927691498287
904	Feb25-FISH2-3L1-rep1-cp190-100x_Position009_8_cmle.ics	93	1	0	1.083	0.21783869587441068	1.0	0.30711753247291035	1.0	2.143621235615225	1.0	0.26978921292092234	2.396319309396073	0.9834361269828173	0.9974009364879639	0.9825182037583283	0.9536809752676416	0.2564266745570298	0.9857175271982932	158.0	2.969211568777497	97.0	0.22365529206990203
905	Feb25-FISH2-3L1-rep1-cp190-100x_Position009_8_cmle.ics	94	1	0	0.8664	0.2916118523022624	1.0	0.22012650366043046	1.0	0.10317500441073144	1.0	0.2880929030172355	1.7937783016760096	0.28143136200209495	0.46442827619398125	0.2639356793024375	0.07132746369221188	0.8659358363987381	0.9749817502579895	164.0	2.9394610626267443	106.0	0.24440681401453213
906	Feb25-FISH2-3L1-rep1-cp190-100x_Position009_8_cmle.ics	95	1	0	1.2995999999999999	0.36905678642509787	1.0	0.29179386164070165	1.0	0.3720027687491155	1.0	0.26850545931466896	2.7132732237374197	0.4885274036488453	0.6218800134313324	0.48368652762750436	0.3126982054247659	0.787290287499926	0.9704994988446137	170.0	3.213978791401449	108.0	0.24901826333556107
907	Feb25-FISH2-3L1-rep1-cp190-100x_Position009_8_cmle.ics	96	1	0	1.083	3.4691557738456513	1.0	0.2693459761161288	1.0	1.4532932869245503	1.0	0.28877185231211383	1.9351798665303372	0.8638303879883072	0.920164263885198	0.8625847063513155	0.7946909048631411	0.49059406720936144	0.9859280344048212	178.0	3.2757341948422645	120.0	0.2766869592617345
908	Feb25-FISH2-3L1-rep1-cp190-100x_Position009_8_cmle.ics	97	1	0	1.2995999999999999	0.14667440227851347	1.0	0.21527423265000922	1.0	1.752946308239382	1.0	0.2620452549928	2.643984620274663	0.9580285258899015	0.9838724508561854	0.956986390943643	0.8976255670440149	0.44807235958477915	0.9953075357481814	132.0	2.5286027069805446	73.0	0.16831790021755516
909	Feb25-FISH2-3L1-rep1-cp190-100x_Position009_8_cmle.ics	100	1	0	0.8664	NA	0.0	NA	0.0	0.8421824239572849	1.0	0.31254639830293274	2.4406569253388337	0.7684930705806678	0.842007290022026	0.7603453989045474	0.6717540884548662	0.5954543391181105	1.0003338331285416	98.0	1.838996451019416	51.0	0.11759195768623716
910	Feb25-FISH2-3L1-rep1-cp190-100x_Position009_8_cmle.ics	101	1	0	1.083	0.25854216809558006	1.0	0.3457066841202598	1.0	0.6921189703237084	1.0	0.3033909273354146	1.9218402839603836	0.6093538882286867	0.7292524703316023	0.6058376336909277	0.4810390857738202	0.7280727889116189	0.9879283646486638	178.0	3.2991394436826846	123.0	0.2836041332432778
911	Feb25-FISH2-3L1-rep1-cp190-100x_Position009_8_cmle.ics	102	1	0	1.5162	0.20783431320376475	1.0	0.027795749219891117	1.0	0.0	1.0	0.2318915747005038	2.6712524950187175	0.1601717842773975	0.37344087938666193	0.1601717842773975	0.029000224807944248	0.9381018347363552	0.9412377860645345	202.0	3.882294884292267	130.0	0.29974420586687905
912	Feb25-FISH2-3L1-rep1-cp190-100x_Position009_8_cmle.ics	103	1	0	1.083	0.4008271588338719	1.0	0.3164993471279132	1.0	0.2918229810711206	1.0	0.3091484836859036	2.1114046357786265	0.4204117280099813	0.5403035974215014	0.3980786026200873	0.2305427323767935	0.8371556531322738	0.9985911678829978	174.0	3.2565591175420665	120.0	0.2766869592617345
913	Feb25-FISH2-3L1-rep1-cp190-100x_Position009_8_cmle.ics	104	1	0	1.5162	0.17530689085359263	1.0	1.6421856520232287	1.0	0.751125369937127	1.0	0.2839228261629219	2.845432592330699	0.6251739792135489	0.7218739024675781	0.6225203897134384	0.49163924190590164	0.732649428857544	0.9907409926529999	174.0	3.373585361744166	115.0	0.2651583359591622
914	Feb25-FISH2-3L1-rep1-cp190-100x_Position009_8_cmle.ics	105	1	0	1.083	0.30979898200045264	1.0	0.27539534889393297	1.0	1.9819271143187867	1.0	0.2577247513313282	1.898840182891929	0.9645319885045641	0.9874832754075259	0.9621727323827696	0.9091092620595198	0.3402656866734302	0.943732283735472	192.0	3.518386331696105	127.0	0.29282703188533565
915	Feb25-FISH2-3L1-rep1-cp190-100x_Position009_8_cmle.ics	106	1	0	1.9493999999999998	0.34348098553303097	2.0	6.425871524913008	1.0	0.4377344716066809	1.0	0.28371017946876176	2.4543294640186426	0.45903967503372145	0.613770756135754	0.450853501604676	0.2546054977596552	0.7751155709640651	0.9809875648588462	340.0	6.427957582802903	314.0	0.7239975434015384
916	Feb25-FISH2-3L1-rep1-cp190-100x_Position009_8_cmle.ics	107	1	0	1.2995999999999999	0.35822568169080893	1.0	0.30862505103875576	1.0	0.9590684260691023	1.0	0.32414131975419724	2.6174568511302794	0.7195885010135836	0.8027462529330077	0.7164360165365768	0.6029026800108541	0.6074580500542328	0.9942672717801814	176.0	3.371470275974055	125.0	0.28821558256430674
917	Feb25-FISH2-3L1-rep1-cp190-100x_Position009_8_cmle.ics	108	1	0	0.8664	0.48109637316726356	1.0	0.932532521061461	1.0	0.46141264688247224	1.0	0.26857729584194817	1.6727140046626192	0.5934477818144605	0.7477997236862304	0.5777516246226271	0.3957747019393133	0.7221847234566104	0.9982746460991074	138.0	2.569067947351051	79.0	0.18215224818064185
918	Feb25-FISH2-3L1-rep1-cp190-100x_Position009_8_cmle.ics	109	1	0	1.083	0.3097938070679768	1.0	0.20699833263578724	1.0	0.65253602307166	1.0	0.27002182783076717	1.6681075059902606	0.6433534948520168	0.7523786061368039	0.6281304155764722	0.4747825274389208	0.7298932647673939	0.9954819789276678	180.0	3.3438348555934128	118.0	0.27207550994070556
919	Feb25-FISH2-3L1-rep1-cp190-100x_Position009_8_cmle.ics	110	1	0	1.083	NA	0.0	NA	0.0	1.2269033092775323	1.0	0.2934412732759675	2.945534757137843	0.8791760904684975	0.9261308562197093	0.8759127625201939	0.814151857835218	0.4909305842597255	1.0038476977020059	114.0	2.1731544974648265	62.0	0.14295492895189613
920	Feb25-FISH2-3L1-rep1-cp190-100x_Position009_8_cmle.ics	111	1	0	1.083	1.9956884765351348	1.0	0.31067970458041727	1.0	1.1368333649278028	1.0	0.3270921526292761	2.6926318270594405	0.7686571127278796	0.8476857366117151	0.7670260141260725	0.6722971178867031	0.5396170821491788	0.9987183418121311	142.0	2.705269268853348	91.0	0.20982094410681532
921	Feb25-FISH2-3L1-rep1-cp190-100x_Position009_8_cmle.ics	112	1	0	1.5162	2.2656888910660316	1.0	0.31365055378131823	1.0	0.0	1.0	0.27464307876870475	2.4370577810151715	0.1477226072516254	0.31879515414453	0.145553369977511	0.026686520702734834	0.9430760936749892	0.96746729211206	222.0	4.235628008037877	163.0	0.375833119663856
922	Feb25-FISH2-3L1-rep1-cp190-100x_Position009_8_cmle.ics	114	1	0	1.2995999999999999	0.5134222268276206	1.0	0.3203537773905512	2.0	0.0	1.0	0.22801836559387398	2.163823860085172	0.15843030140360295	0.30136018441037626	0.137534142760156	0.028427301577277107	0.9624096119092151	0.9534979695685488	200.0	3.8375994723815383	127.0	0.29282703188533565
923	Feb25-FISH2-3L1-rep1-cp190-100x_Position009_8_cmle.ics	115	1	0	1.083	0.14218434819079057	1.0	0.19291748234173545	1.0	0.10317500441073144	1.0	0.30243065278557746	2.064321573907552	0.3088474881643762	0.45936595557088916	0.30583826883637133	0.10205949437448489	0.8825674827112944	0.9654483006490313	150.0	2.790429921134583	95.0	0.21904384274887315
924	Feb25-FISH2-3L1-rep1-cp190-100x_Position009_8_cmle.ics	117	1	0	2.166	5.270994774663824	1.0	0.557734804707892	1.0	1.236017763653207	1.0	0.1720103790149099	3.2162700932274855	0.9224112125908828	0.9757368739647844	0.9157725286201781	0.7099367395946279	0.4951248305341405	0.8051065488243372	240.0	4.544265719872756	145.0	0.33433007577459584
925	Feb25-FISH2-3L1-rep1-cp190-100x_Position009_8_cmle.ics	118	1	0	1.5162	0.21037716793651773	1.0	0.2504921243632163	1.0	0.5836459621422412	1.0	0.29575657482846107	2.0917535967169583	0.5450441026610068	0.6665271938290018	0.5496602036753342	0.4116495812440527	0.7719777944047994	0.9961276898315438	204.0	3.880179798522156	149.0	0.34355297441665367
926	Feb25-FISH2-3L1-rep1-cp190-100x_Position009_8_cmle.ics	120	1	0	1.2995999999999999	0.41433651082973494	1.0	0.24507541090571314	1.0	1.7793044848480133	1.0	0.32297200995213826	2.393410562199164	0.899031803187873	0.9430853876564349	0.8924659431420442	0.8370212524865913	0.4041540588256061	0.9970994679915822	206.0	3.901469961592465	158.0	0.3643044963612837
927	Feb25-FISH2-3L1-rep1-cp190-100x_Position009_8_cmle.ics	121	1	0	1.5162	0.3522771384913376	1.0	0.3508357223030838	1.0	0.7610319551488771	1.0	0.2865002467954959	2.4550900502461737	0.6503357447597848	0.7597551474680022	0.6489630866258579	0.5072973474309034	0.6623795188956619	0.9999569052030302	194.0	3.7035132366493526	136.0	0.31357855382996574
928	Feb25-FISH2-3L1-rep1-cp190-100x_Position009_8_cmle.ics	122	1	0	1.2995999999999999	0.3298248635070367	1.0	0.17382372702274246	1.0	1.7328	1.0	0.293128628165803	2.170736290129059	0.9629265430091752	0.9890762166834521	0.9560828224994251	0.8844695918351163	0.361679811405133	0.994931381694677	182.0	3.4119355163445615	125.0	0.28821558256430674
929	Feb25-FISH2-3L1-rep1-cp190-100x_Position009_8_cmle.ics	123	1	0	1.5162	0.11230948608533728	1.0	0.09292003314097032	1.0	2.253376109811381	1.0	0.28452684573903236	2.6342306171745538	0.9703694842981487	0.9897654749255895	0.9675408290352315	0.9410344997431693	0.2981025884327749	0.9990139039935533	202.0	3.858889635451847	144.0	0.33202435111408135
930	Feb25-FISH2-3L1-rep1-cp190-100x_Position009_8_cmle.ics	124	1	0	1.2995999999999999	8.137205877596848	1.0	7.82966119329068	1.0	0.0	1.0	0.2451601034351431	2.6761149069234405	0.06610097008710526	0.21657250894685903	0.09070652051587927	0.022890454432915437	0.9681086571340211	0.9652236639603444	162.0	3.152223387960634	96.0	0.22134956740938755
931	Feb25-FISH2-3L1-rep1-cp190-100x_Position009_8_cmle.ics	124	2	0	1.083	0.5130496600819121	1.0	0.26826939163838204	1.0	1.242391573779135	1.0	0.2882305395200157	2.233582737823784	0.7348533615431362	0.8091651849017534	0.7341331112561615	0.6418150307231762	0.6284730006309281	1.0001298569367567	184.0	3.3630099328936103	126.0	0.2905213072248212
932	Feb25-FISH2-3L1-rep1-cp190-100x_Position009_8_cmle.ics	125	1	0	1.5162	0.33602211679379373	1.0	2.364119595970084	1.0	0.0	1.0	0.22833773340775645	2.1468308392862863	0.21789938295956116	0.4371645912572292	0.21789938295956116	0.02729417719257765	0.920917970768519	0.9347312130270977	202.0	3.882294884292267	129.0	0.29743848120636457
933	Feb25-FISH2-3L1-rep1-cp190-100x_Position009_8_cmle.ics	126	1	0	1.2995999999999999	0.33225556678859164	1.0	0.802154600680089	1.0	1.0246530360797799	1.0	0.2792263383051301	2.5729795871102397	0.7782441207145981	0.8740789960636544	0.7756955892742994	0.6503717659724793	0.5883559720657375	0.9785596215335013	178.0	3.392760439044364	118.0	0.27207550994070556
934	Feb25-FISH2-3L1-rep1-cp190-100x_Position010_9_cmle.ics	1	1	0	0.8664	6.348100292629847	1.0	5.8161300772593	1.0	0.42540144110901373	1.0	0.12680053955860066	1.7233917333071338	0.4577064560425792	0.5877527973511616	0.4615721297289351	0.25775891159735514	0.8180096456363638	0.6853862645535981	206.0	3.5269859801457466	99.0	0.22826674139093092
935	Feb25-FISH2-3L1-rep1-cp190-100x_Position010_9_cmle.ics	1	2	0	0.8664	7.265855783256982	1.0	6.737953944061649	1.0	0.0	1.0	0.13939261952558307	1.7032131793206735	0.12239518077119689	0.27367933952776635	0.12227490051820743	0.02000828597298372	0.961574702395739	0.8232300181167678	218.0	3.8653741981313785	113.0	0.2605468866381333
936	Feb25-FISH2-3L1-rep1-cp190-100x_Position010_9_cmle.ics	2	1	0	1.2995999999999999	0.36227388247790865	1.0	0.3636502047812436	1.0	1.37509100994251	1.0	0.2565122955916532	1.5579467021368123	0.8029378180047354	0.8926592332622458	0.8002384510755487	0.6610615270944232	0.570389239020453	0.9733180609727905	274.0	5.070035233950954	216.0	0.49803652667112214
937	Feb25-FISH2-3L1-rep1-cp190-100x_Position010_9_cmle.ics	3	1	0	1.083	0.37370979655488024	1.0	2.6722219669077907	1.0	0.42540144110901373	1.0	0.25915367871038286	2.360949643792465	0.5094216600378171	0.626833800612897	0.5083784312447024	0.3688900480319923	0.7841934415929865	0.970276303796824	142.0	2.6584587711725085	81.0	0.18676369750167077
938	Feb25-FISH2-3L1-rep1-cp190-100x_Position010_9_cmle.ics	7	1	0	1.5162	0.6010285138164574	1.0	0.08529044824962516	1.0	0.23070632344123612	1.0	0.26735205537901047	2.4105461083307964	0.34367663507749796	0.4986110598965055	0.34367663507749796	0.19408901508167706	0.853915621758046	0.9825225369746619	224.0	4.280323419948605	163.0	0.375833119663856
939	Feb25-FISH2-3L1-rep1-cp190-100x_Position010_9_cmle.ics	8	1	0	0.8664	0.5673583210895131	1.0	0.3162701879430688	1.0	1.37509100994251	1.0	0.2977904950224626	2.016094183930866	0.9142292345425925	0.9495735256433723	0.9114470842332614	0.8624940513233518	0.4430577300914986	1.007426961635837	106.0	1.9709676009814918	56.0	0.12912058098880944
940	Feb25-FISH2-3L1-rep1-cp190-100x_Position010_9_cmle.ics	9	1	0	1.2995999999999999	0.3504546417681509	1.0	0.07585521776785387	1.0	1.5338067085748235	1.0	0.2945243112740431	2.2889042095083925	0.8185896825357041	0.8890278564517988	0.8169855679818735	0.7414894203632317	0.5270685316385697	0.996675734313695	216.0	4.0547312746248485	162.0	0.37352739500334153
941	Feb25-FISH2-3L1-rep1-cp190-100x_Position010_9_cmle.ics	10	1	0	1.5162	0.2733346266438373	1.0	0.18044695677073172	1.0	0.0	1.0	0.22542318143751228	2.682757188992475	0.15626803560037666	0.29005801767868533	0.10897299596002552	0.02756219434403572	0.9532041524752526	0.9253456401794058	206.0	4.018496205794564	132.0	0.30435565518790797
942	Feb25-FISH2-3L1-rep1-cp190-100x_Position010_9_cmle.ics	12	1	0	1.2995999999999999	0.27780660047958156	1.0	0.31112104738787316	1.0	1.242391573779135	1.0	0.30443970331245684	2.4962618008063457	0.8134563240538113	0.8735232830849978	0.8108930486412025	0.7282579317680498	0.5881401734640976	0.9956956656736615	170.0	3.2139787914014493	115.0	0.2651583359591622
943	Feb25-FISH2-3L1-rep1-cp190-100x_Position010_9_cmle.ics	14	1	0	1.2995999999999999	0.25883236213851296	1.0	0.2960600059689061	1.0	1.5386823371520422	1.0	0.28557019232898284	2.3775542644068235	0.8780859976679575	0.9276095124303626	0.8787193919414974	0.7974002044136065	0.43079481805058245	0.9801230593542006	198.0	3.72268831394955	140.0	0.3228014524720236
944	Feb25-FISH2-3L1-rep1-cp190-100x_Position010_9_cmle.ics	15	1	0	1.083	0.4901181558667431	1.0	0.44539314157717724	1.0	1.6456566907434287	1.0	0.3156399739171413	2.1519021936120177	0.9225804505835872	0.9588221692754673	0.9221883765117471	0.8732997557076937	0.40037813421605695	1.0114060699642409	152.0	2.835125333045312	99.0	0.22826674139093092
945	Feb25-FISH2-3L1-rep1-cp190-100x_Position010_9_cmle.ics	16	1	0	1.2995999999999999	0.15255577085130673	1.0	0.3371185333086768	1.0	0.5556144027286182	1.0	0.26893814379231423	2.4299599850924625	0.5726940407897356	0.6881186775004977	0.5707215114280026	0.43115148663566116	0.7554494032120073	0.9952109704574991	172.0	3.258674203312178	110.0	0.2536297126565899
946	Feb25-FISH2-3L1-rep1-cp190-100x_Position010_9_cmle.ics	17	1	0	0.8664	0.7153766778517872	1.0	2.63507223619014	1.0	1.0951397134915137	1.0	0.2957864950993678	2.364501194608823	0.8336565510186685	0.908511635836672	0.8301082601653738	0.7174047395788935	0.6290798919060239	0.9827007865244886	110.0	2.0603584248029496	59.0	0.13603775497035278
947	Feb25-FISH2-3L1-rep1-cp190-100x_Position010_9_cmle.ics	18	1	0	1.5162	3.524982723124126	1.0	1.4806486355333084	1.0	0.7857574237886386	1.0	0.28808024480989475	2.119794949743331	0.6112183662685146	0.7153003406005243	0.6108312013100825	0.4872314043100877	0.6917784821757655	0.9960598793704472	242.0	4.495340136421808	190.0	0.4380876854977463
948	Feb25-FISH2-3L1-rep1-cp190-100x_Position010_9_cmle.ics	19	1	0	1.2995999999999999	0.2732414400220267	1.0	0.19503282816179118	1.0	1.5162	1.0	0.29440164392240875	2.314653735282313	0.8784019065903148	0.9138360199927179	0.8662010525967363	0.8056105392075734	0.483251643575464	0.963760239553441	196.0	3.7013981508792417	140.0	0.3228014524720236
949	Feb25-FISH2-3L1-rep1-cp190-100x_Position010_9_cmle.ics	20	1	0	1.083	0.724206135596368	1.0	0.18486751128254944	1.0	1.7345341872721707	1.0	0.28668396502484983	2.674033605906841	0.9176544305780377	0.9492411188275633	0.9148086261814005	0.8691147546690339	0.49432554492317016	0.9569699052540108	144.0	2.703154183083237	87.0	0.20059804546475749
950	Feb25-FISH2-3L1-rep1-cp190-100x_Position010_9_cmle.ics	21	1	0	1.2995999999999999	2.276353301879082	1.0	2.0855730055772628	1.0	0.23070632344123612	1.0	0.2641782186969013	1.8901880712030994	0.3306813515211787	0.5014249454513069	0.3306813515211787	0.18180918595043366	0.8560771316087958	0.9631434334866503	234.0	4.269747991098051	173.0	0.3988903662690006
951	Feb25-FISH2-3L1-rep1-cp190-100x_Position010_9_cmle.ics	22	1	0	1.2995999999999999	0.25340828318556435	2.0	0.32248661304024046	1.0	2.0479653622195015	1.0	0.31920591979770596	1.950383959350607	0.9030764741254289	0.9411234126843763	0.8994950656149411	0.841286123589544	0.4601968438367676	0.9897466810687774	250.0	4.6039060375434655	210.0	0.48420217870803534
952	Feb25-FISH2-3L1-rep1-cp190-100x_Position010_9_cmle.ics	23	1	0	1.083	0.2652013368238693	1.0	0.37533009684688595	1.0	1.5162	1.0	0.2608594825761498	1.780840812810602	0.9654212646124628	0.9963707608849885	0.965061069452176	0.8726600958337426	0.3046746901620236	0.9696521771575075	152.0	2.8117200842048913	90.0	0.20751521944630086
953	Feb25-FISH2-3L1-rep1-cp190-100x_Position010_9_cmle.ics	24	1	0	0.8664	0.2828091818200594	1.0	0.2868704905981004	1.0	1.7793044848480133	1.0	0.2674205563182136	1.4548685775724621	0.9556400752915607	0.9884928104321503	0.9535831409000058	0.8972066442861856	0.2639721346283299	0.9177856939739943	166.0	3.030966972218313	104.0	0.2397953646935032
954	Feb25-FISH2-3L1-rep1-cp190-100x_Position010_9_cmle.ics	25	1	0	1.7328	0.30263632740295154	1.0	0.20055919883480008	1.0	1.786046258958641	1.0	0.27576914664657454	2.977796039848196	0.9151416186687251	0.9613651208360549	0.9122261148387864	0.8310789145537676	0.48600469134045404	0.9867995907898498	228.0	4.416524741450903	170.0	0.39197319228745714
955	Feb25-FISH2-3L1-rep1-cp190-100x_Position010_9_cmle.ics	26	1	0	1.7328	0.2552688792891169	1.0	0.2608698802298737	1.0	1.4536916442285035	1.0	0.2772518481075575	3.304253027588245	0.8777327568936882	0.9410021778044887	0.8753093839462851	0.7611071260089309	0.5267590593891395	0.9891617623035311	214.0	4.150467355756641	155.0	0.35738732237974036
956	Feb25-FISH2-3L1-rep1-cp190-100x_Position010_9_cmle.ics	27	1	0	0.8664	3.3036853113063986	1.0	2.5763849520860727	1.0	1.8410516456738788	1.0	0.3377476642727787	2.0258809196845733	0.9688696422420157	0.9888785000738153	0.9686728015353575	0.9275035677378082	0.20186300212958014	1.0107628492133063	130.0	2.390286299708136	81.0	0.18676369750167077
957	Feb25-FISH2-3L1-rep1-cp190-100x_Position010_9_cmle.ics	28	1	0	1.083	0.38658679859050193	1.0	0.2237988496010893	1.0	1.1535316172061805	1.0	0.25739577730558505	2.3256993272535285	0.8284266572733061	0.8899351045237159	0.8273699042148189	0.752475918223571	0.5353356035956496	0.9874720194958437	134.0	2.4796771235295934	74.0	0.17062362487806956
958	Feb25-FISH2-3L1-rep1-cp190-100x_Position010_9_cmle.ics	29	1	0	0.8664	3.74903945319472	1.0	1.309165808161702	1.0	1.5771448436399123	1.0	0.21680879951254647	2.234146331899229	0.9587778612572001	0.9832957675932883	0.9583771600300526	0.9152683863427665	0.38461957809176195	0.8456309084040571	122.0	2.2349099009056417	59.0	0.13603775497035278
959	Feb25-FISH2-3L1-rep1-cp190-100x_Position010_9_cmle.ics	30	1	0	1.083	0.37612217734145503	1.0	0.26619429550442036	1.0	0.0	1.0	0.28102923539568075	2.3312151155924807	0.14907189648037306	0.3210309569711223	0.14907189648037306	0.030104064679579705	0.9376498461184736	0.9472537631592176	158.0	2.9692115687774976	99.0	0.22826674139093092
960	Feb25-FISH2-3L1-rep1-cp190-100x_Position010_9_cmle.ics	32	1	0	0.8664	0.49076746048848313	1.0	3.460625067419989	1.0	1.083	1.0	0.29082171993231226	1.5797021486157092	0.8710493500435098	0.9354887906054599	0.8660614161784891	0.7238155899846594	0.4855934447385568	0.9656413343267939	140.0	2.54354761274052	84.0	0.1936808714832141
961	Feb25-FISH2-3L1-rep1-cp190-100x_Position010_9_cmle.ics	33	1	0	1.083	0.21217920816982982	1.0	0.21836338860466384	1.0	0.42540144110901373	1.0	0.3044184873559055	2.2743883431530283	0.48514633749892433	0.6230267624083299	0.48241177201755475	0.3314083012229053	0.7716590017258724	1.000131107019082	160.0	3.013906980688226	105.0	0.24210108935401767
962	Feb25-FISH2-3L1-rep1-cp190-100x_Position010_9_cmle.ics	35	1	0	1.083	4.617357526321928	1.0	0.2833778803589517	1.0	0.2918229810711206	1.0	0.2814227162111093	2.387125212091229	0.4201083973655324	0.5822242041712404	0.42258964507866814	0.2502687065495792	0.7955608679854956	1.003955189879267	146.0	2.747849594993965	88.0	0.20290377012527194
963	Feb25-FISH2-3L1-rep1-cp190-100x_Position010_9_cmle.ics	36	1	0	0.8664	NA	0.0	NA	0.0	0.0	1.0	0.3020209672689776	2.0686285123157577	0.2017751786424901	0.370174922573836	0.2017751786424901	0.036818519992387146	0.8927936811883148	1.01123546287824	108.0	2.0156630128922206	58.0	0.13373203030983835
964	Feb25-FISH2-3L1-rep1-cp190-100x_Position010_9_cmle.ics	37	1	0	1.083	0.2763202831344399	1.0	0.32562891386719933	1.0	0.10317500441073144	1.0	0.36185396866982955	2.168670340266262	0.2752008022629871	0.458325843653324	0.25416032014834294	0.06899650902072828	0.8796947165702343	0.9976663094935257	152.0	2.835125333045312	106.0	0.24440681401453213
965	Feb25-FISH2-3L1-rep1-cp190-100x_Position010_9_cmle.ics	38	1	0	1.5162	0.3388034575212067	1.0	0.17377772231290117	1.0	0.5158750220536572	1.0	0.26932743588221447	1.8112133059318196	0.5446530757502841	0.6954984976119511	0.5187100896579894	0.31231270700804376	0.7959670727214605	0.9767984854002248	294.0	5.493584104217822	246.0	0.5672082664865556
966	Feb25-FISH2-3L1-rep1-cp190-100x_Position010_9_cmle.ics	40	1	0	1.2995999999999999	0.6016705080258943	1.0	0.24083063722448994	1.0	0.5556144027286182	1.0	0.268000903909552	2.5951608204232515	0.5670077788686655	0.6844696397553055	0.564119024242882	0.41095366664149235	0.734584437460507	0.9905151170771408	168.0	3.19268862833114	106.0	0.24440681401453213
967	Feb25-FISH2-3L1-rep1-cp190-100x_Position010_9_cmle.ics	41	1	0	0.8664	0.3023147856612509	1.0	0.11063825121269207	1.0	0.0	1.0	0.2960972019959404	1.8359564638836021	0.23285928143712575	0.4067365269461078	0.23285928143712575	0.029100727117194185	0.9253304915440311	0.9828264505634156	150.0	2.6968089257729035	94.0	0.2167381180883587
968	Feb25-FISH2-3L1-rep1-cp190-100x_Position010_9_cmle.ics	43	1	0	1.2995999999999999	0.09961692976424637	1.0	0.21378894364196183	1.0	1.7295282337615656	1.0	0.286050250349916	2.5298470970961735	0.9041947102266527	0.9390366355004184	0.9010004729508495	0.8449194164514134	0.4698377740261866	0.9736605765265	196.0	3.724803399719661	138.0	0.3181900031509946
969	Feb25-FISH2-3L1-rep1-cp190-100x_Position010_9_cmle.ics	45	1	0	1.083	0.21885074352297568	1.0	0.25007330827546265	1.0	0.5097226605744432	1.0	0.298179806429609	2.2057754207309643	0.5462533383896657	0.6687308874670196	0.5439537829703801	0.370155804965426	0.7785794541372965	0.9957756691156906	180.0	3.367240104433833	124.0	0.28590985790379225
970	Feb25-FISH2-3L1-rep1-cp190-100x_Position010_9_cmle.ics	46	1	0	1.5162	NA	0.0	NA	0.0	0.0	1.0	0.20340485583885587	1.9899314259931415	0.08680459964846149	0.24664344253615975	0.08680459964846149	0.030415493106880413	0.9469895056382609	0.9367511961187454	170.0	3.3075997867631286	94.0	0.2167381180883587
971	Feb25-FISH2-3L1-rep1-cp190-100x_Position010_9_cmle.ics	47	1	0	0.8664	3.5796166157144076	1.0	4.241969721811111	1.0	2.2642835671160237	1.0	0.33754049705226374	2.782297749596508	0.9738830650818785	0.9904466737487724	0.973266721452767	0.9461501072337696	0.22866577252021753	1.00757156585025	98.0	1.885806948700256	53.0	0.12220340700726606
972	Feb25-FISH2-3L1-rep1-cp190-100x_Position010_9_cmle.ics	47	2	0	1.083	3.143828913805321	2.0	5.7507819781386225	1.0	2.1003330663048003	1.0	0.3182819548224721	2.128092774322598	0.9601882102984506	0.985375618849091	0.9589905995069251	0.9231224068469263	0.3679029910619276	0.9881620513654428	138.0	2.592473196191471	86.0	0.19829232080424306
973	Feb25-FISH2-3L1-rep1-cp190-100x_Position010_9_cmle.ics	49	1	0	1.083	0.29487291978320074	1.0	0.396948629075983	1.0	0.65253602307166	1.0	0.29377057465850803	2.15425969190193	0.5963284261444276	0.7196016023245463	0.588434374396399	0.46511500961562685	0.7323543638656398	0.996704966179186	176.0	3.277849280612376	119.0	0.27438123460122005
974	Feb25-FISH2-3L1-rep1-cp190-100x_Position010_9_cmle.ics	51	1	0	1.2995999999999999	0.063842778864338	1.0	0.6918459279544211	1.0	0.1459114905355603	1.0	0.3344480156775044	2.657238171837344	0.3280713354271126	0.4592631366282807	0.3189431924623946	0.15410399103715539	0.8746904580970948	1.008452032520908	158.0	3.0160220664583375	108.0	0.24901826333556107
975	Feb25-FISH2-3L1-rep1-cp190-100x_Position010_9_cmle.ics	52	1	0	0.8664	0.3341717677205202	1.0	0.1706610830815431	1.0	0.0	1.0	0.2827433388230814	2.387042747351357	0.2084122101277804	0.3822862438870484	0.21292790660987537	0.03818622811168954	0.9232937728396853	1.0020661004888878	100.0	1.883691862930145	50.0	0.11528623302572269
976	Feb25-FISH2-3L1-rep1-cp190-100x_Position010_9_cmle.ics	53	1	0	1.083	0.3124316633385707	1.0	0.2962613837837536	1.0	0.20635000882146287	1.0	0.2986476516318797	2.154416054381726	0.36006036894267834	0.5121122400915147	0.36006036894267834	0.18377440472185105	0.8485597996852294	0.9958548682371445	160.0	2.9670964830073863	104.0	0.2397953646935032
977	Feb25-FISH2-3L1-rep1-cp190-100x_Position010_9_cmle.ics	54	1	0	1.5162	0.28020395113745955	1.0	0.19968771806891936	2.0	1.3625635475001732	1.0	0.33120700390786517	2.6360625530514032	0.7559151884296188	0.8285622664551882	0.7551739896846641	0.6542730299667037	0.6241505940212149	0.9907428968958081	222.0	4.259033256878296	179.0	0.4127247142320873
978	Feb25-FISH2-3L1-rep1-cp190-100x_Position010_9_cmle.ics	54	2	0	1.083	0.21064631654121604	2.0	0.21704188157277704	1.0	0.8254000352858515	1.0	0.31471000787275666	2.313677668531709	0.5625544857885701	0.6504364623697622	0.5625544857885701	0.46830895314318194	0.7435503645546588	0.9958763260177808	132.0	2.505197458140125	80.0	0.18445797284115634
979	Feb25-FISH2-3L1-rep1-cp190-100x_Position010_9_cmle.ics	55	1	0	1.083	0.28996005763766675	1.0	0.24938782392350198	1.0	0.7857574237886386	1.0	0.30365028031738284	1.9343129281742004	0.7093235178501233	0.8003966694064253	0.7069172950243601	0.5872196214368247	0.6487542108728578	0.9951587807818092	138.0	2.5456626985106308	84.0	0.1936808714832141
980	Feb25-FISH2-3L1-rep1-cp190-100x_Position010_9_cmle.ics	56	1	0	1.2995999999999999	0.3856845299068422	2.0	3.3072054714400916	1.0	1.6649493785096108	1.0	0.24810407087953565	3.1176600041212263	0.8792821496038571	0.9176875687258579	0.8777173146868921	0.8278223418952829	0.4731190211802463	0.9661280877961527	182.0	3.4587460140254005	115.0	0.2651583359591622
981	Feb25-FISH2-3L1-rep1-cp190-100x_Position010_9_cmle.ics	57	1	0	1.083	0.5900509898432542	1.0	0.36875859458616583	1.0	0.9479040472602467	1.0	0.2761165418194154	2.078090504928845	0.7272736325343796	0.8226701054539298	0.7245551317925176	0.6221234179421049	0.6032732293302452	1.0009194587598838	160.0	2.9436912341669665	100.0	0.23057246605144538
982	Feb25-FISH2-3L1-rep1-cp190-100x_Position010_9_cmle.ics	59	1	0	0.8664	5.001583768339434	1.0	5.401547480235191	1.0	0.10317500441073144	1.0	0.2104907718103384	1.4979183180990188	0.2487669623653592	0.4358949996113016	0.2487669623653592	0.09593075986214164	0.871206094587406	0.7620403367344496	142.0	2.6584587711725076	73.0	0.16831790021755516
983	Feb25-FISH2-3L1-rep1-cp190-100x_Position010_9_cmle.ics	60	1	0	1.9493999999999998	1.2597017081061905	1.0	0.8280173292287579	1.0	0.72222503087512	1.0	0.17733662210983664	4.317169593690516	0.6587566486988184	0.7680228822332489	0.6626209259986435	0.5084201977653232	0.6629823884597132	0.8557790937381317	200.0	3.861004721221958	112.0	0.25824116197761887
984	Feb25-FISH2-3L1-rep1-cp190-100x_Position010_9_cmle.ics	61	1	0	1.083	3.4449289342189644	1.0	0.42859286678057684	1.0	0.20635000882146287	1.0	0.2773240333779298	2.0394815635499124	0.35403690776914326	0.5046038296149173	0.35403690776914326	0.17995429915733047	0.8557608527274729	0.9886541644825765	164.0	3.056487306828844	104.0	0.2397953646935032
985	Feb25-FISH2-3L1-rep1-cp190-100x_Position010_9_cmle.ics	62	1	0	1.5162	0.2489240966710662	1.0	0.25143762603694714	1.0	0.9077480443748005	1.0	0.29004013690776226	2.385500398503625	0.6833648045514739	0.7749061994212566	0.6647702192358624	0.5523382706361273	0.6593786253197965	0.9512202531571771	218.0	4.122831935375998	163.0	0.375833119663856
986	Feb25-FISH2-3L1-rep1-cp190-100x_Position010_9_cmle.ics	63	1	0	0.8664	0.6170676030806802	1.0	0.3370044853437681	1.0	0.6921189703237084	1.0	0.21443198143397307	2.175401644444864	0.6273074708130464	0.7678236741531856	0.6273074708130464	0.5191717711114602	0.7060285331235049	0.9004614405919422	114.0	2.102938750943567	53.0	0.12220340700726606
987	Feb25-FISH2-3L1-rep1-cp190-100x_Position010_9_cmle.ics	66	1	0	0.8664	0.4155508790506358	1.0	3.248353217692852	1.0	0.20635000882146287	1.0	0.27870573951843647	1.783921471471803	0.30003066132648565	0.4201104765919936	0.29496196079182874	0.16836421823199127	0.8765048378259417	0.9813426000518797	142.0	2.5882430246512484	84.0	0.1936808714832141
988	Feb25-FISH2-3L1-rep1-cp190-100x_Position010_9_cmle.ics	66	2	0	1.2995999999999999	0.3664915206277425	2.0	0.43531855198980407	1.0	0.815064591942846	1.0	0.32414131975419724	2.085154946638821	0.6079518233907595	0.7150293198934519	0.5966262959201273	0.4847124542475519	0.7818020028618946	0.9924840494675652	176.0	3.3012545294527955	125.0	0.28821558256430674
989	Feb25-FISH2-3L1-rep1-cp190-100x_Position010_9_cmle.ics	67	1	0	1.5162	0.1025192834231111	2.0	0.27797907210347245	1.0	1.6688505429120026	1.0	0.305193487995017	2.2334563772086375	0.8322875416367581	0.9011424400551662	0.8321262370048956	0.753927767785852	0.505627194607519	0.9946282647397662	282.0	5.295627379274709	246.0	0.5672082664865556
990	Feb25-FISH2-3L1-rep1-cp190-100x_Position010_9_cmle.ics	68	1	0	1.083	1.3494116134627783	1.0	1.3214644739445986	1.0	0.8779414014559871	1.0	0.30001634125536203	2.106900260247916	0.7187073948462552	0.8035289743214161	0.7149778594044011	0.6228436862683238	0.6325070467274735	0.9843704507398257	144.0	2.7265594319236572	89.0	0.2052094947857864
991	Feb25-FISH2-3L1-rep1-cp190-100x_Position010_9_cmle.ics	69	1	0	0.8664	0.5862864793629534	1.0	0.2437409578979158	1.0	0.9733510449106972	1.0	0.33467294424092653	1.9717986990622354	0.7536184035358645	0.8316097768784281	0.7394536450290218	0.6488524415570585	0.6187696460099348	1.0041656720207786	144.0	2.656343685402397	94.0	0.2167381180883587
992	Feb25-FISH2-3L1-rep1-cp190-100x_Position010_9_cmle.ics	70	1	0	1.2995999999999999	0.26737794677971344	1.0	0.282086128283437	1.0	1.2643940293303262	1.0	0.2938803076779628	2.635255091376117	0.886100007979746	0.9566228264260169	0.8809929705692461	0.7351014515883322	0.553134876006506	0.9992618529177234	168.0	3.21609387717156	111.0	0.2559354373171044
993	Feb25-FISH2-3L1-rep1-cp190-100x_Position010_9_cmle.ics	71	1	0	1.083	0.2754277930192568	1.0	0.3622014142705227	1.0	0.9971598751598192	1.0	0.2886090189841206	1.8484708677733594	0.7524570805704424	0.8349623035698065	0.7500227086928877	0.6479471341629576	0.6500514806372889	0.9884199609416108	168.0	3.1224728818098813	110.0	0.2536297126565899
994	Feb25-FISH2-3L1-rep1-cp190-100x_Position010_9_cmle.ics	75	1	0	1.083	0.33862453802419007	1.0	0.28273819692401825	1.0	1.4532932869245503	1.0	0.3143224270587024	2.137653401142858	0.8588287994787425	0.9145544877015801	0.8585763153608079	0.7920834012054081	0.5123865715126341	0.9956301739963033	174.0	3.256559117542067	121.0	0.27899268392224896
995	Feb25-FISH2-3L1-rep1-cp190-100x_Position010_9_cmle.ics	76	1	0	1.2995999999999999	0.27435927274929683	1.0	0.5121025490426686	1.0	0.42540144110901373	1.0	0.2888529022086707	2.3395757353850235	0.4801501535661472	0.6135208211195016	0.4801501535661472	0.329007813935581	0.7990843143218945	0.9925075911376614	172.0	3.258674203312178	114.0	0.26285261129864773
996	Feb25-FISH2-3L1-rep1-cp190-100x_Position010_9_cmle.ics	78	1	0	1.083	0.33560251552270876	1.0	0.06155402930791145	1.0	0.5556144027286182	1.0	0.2939425763022126	2.04311032889298	0.5708489195968842	0.6961272719271223	0.5708489195968842	0.4269022576244334	0.7412098741102123	0.9968376733906621	170.0	3.1671682937206094	113.0	0.2605468866381333
997	Feb25-FISH2-3L1-rep1-cp190-100x_Position010_9_cmle.ics	79	1	0	1.083	5.075349784487998	1.0	0.12042227945745702	1.0	0.0	1.0	0.18839041333140374	2.1317233023264186	0.08865790677910701	0.26116231940903445	0.08865790677910701	0.03170556318232333	0.9653417109003865	0.8941069352403471	146.0	2.7946600926748046	72.0	0.16601217555704068
998	Feb25-FISH2-3L1-rep1-cp190-100x_Position010_9_cmle.ics	80	1	0	1.083	0.25954162119037355	1.0	0.08309693034794835	1.0	0.72222503087512	1.0	0.21523675203104856	2.3428498865258054	0.7180602974364909	0.8373184422197789	0.7172617325386262	0.5312655517620508	0.6413182795509984	0.9561401501484708	156.0	2.901110908026349	85.0	0.19598659614372857
999	Feb25-FISH2-3L1-rep1-cp190-100x_Position010_9_cmle.ics	81	1	0	1.083	0.6751267319367686	1.0	0.14791594257372667	1.0	0.6016084874694266	1.0	0.308831124218491	2.161322353969092	0.6122303348708297	0.7118332057831923	0.6024365524231079	0.4750760129894306	0.7338262789809272	0.996272461368092	150.0	2.790429921134583	96.0	0.22134956740938755
1000	Feb25-FISH2-3L1-rep1-cp190-100x_Position010_9_cmle.ics	83	1	0	1.2995999999999999	1.976389064479304	1.0	0.2750603179374757	1.0	1.6104194071560693	1.0	0.28060139833013986	2.8015447731505296	0.9219339673502835	0.9594843760108689	0.9149684069784995	0.8677891354510362	0.3732787191828665	0.9676051888680559	136.0	2.594588281961582	79.0	0.18215224818064185
1001	Feb25-FISH2-3L1-rep1-cp190-100x_Position010_9_cmle.ics	84	1	0	0.8664	2.550181719134726	1.0	2.6794356031327577	1.0	1.5162	1.0	0.32663122297097663	2.263670987058279	0.9721553706118827	0.9948102235906261	0.9721553706118827	0.8962515293706388	0.2678772871735287	1.0076270269093752	110.0	2.0603584248029496	62.0	0.14295492895189613
1002	Feb25-FISH2-3L1-rep1-cp190-100x_Position010_9_cmle.ics	85	1	0	1.5162	0.14680834458130204	1.0	0.2580004363777731	1.0	0.0	1.0	0.31436532377788007	2.395927622840059	0.2592204057096383	0.42068702679978154	0.2592204057096383	0.021175402821815438	0.9087453763093514	0.9937774995815424	286.0	5.408423451936585	255.0	0.5879597884311858
1003	Feb25-FISH2-3L1-rep1-cp190-100x_Position010_9_cmle.ics	86	1	0	1.2995999999999999	0.21388785901326252	1.0	0.2287826477048878	1.0	0.6190500264643886	1.0	0.2839262842049886	2.2549262085830026	0.57913948945469	0.6964705492831837	0.5797437340661523	0.4537835645465682	0.7508362064814984	0.995711234270088	180.0	3.3672401044338325	121.0	0.27899268392224896
1004	Feb25-FISH2-3L1-rep1-cp190-100x_Position010_9_cmle.ics	87	1	0	1.083	1.8943814974244175	1.0	1.97505917014287	1.0	0.46141264688247224	1.0	0.2742869488096087	2.638131054009812	0.4328547979469008	0.5258330944998828	0.4322711758422136	0.30848336416456057	0.8145870703817452	0.9884983283752184	124.0	2.37322630817805	68.0	0.15678927691498287
1005	Feb25-FISH2-3L1-rep1-cp190-100x_Position010_9_cmle.ics	87	2	0	0.8664	0.3971775172879622	1.0	0.08030545538268113	1.0	0.0	1.0	0.23817191796753598	1.2514857669058088	0.14251322268830932	0.30848336416456057	0.14251322268830932	0.023188556838018813	0.9425517103631793	0.9137051014975283	194.0	3.492865997085574	124.0	0.28590985790379225
1006	Feb25-FISH2-3L1-rep1-cp190-100x_Position010_9_cmle.ics	88	1	0	1.083	3.12556679798912	1.0	3.426626656719391	1.0	1.7328	1.0	0.33269332524203793	2.0864753345488802	0.9741816743210004	0.9962545366978001	0.9684108227118703	0.8921297968591431	0.2797034043599897	0.9963824991905563	166.0	3.0777774698991527	116.0	0.2674640606196767
1007	Feb25-FISH2-3L1-rep1-cp190-100x_Position010_9_cmle.ics	89	1	0	1.083	4.219322446883976	1.0	0.22613022156201418	1.0	1.0967653411156157	1.0	0.30258378519591916	2.16454378168643	0.7675405507355715	0.8631176914371935	0.7635483465358984	0.6604661762856784	0.602712536663413	0.9855894079079812	182.0	3.3885302675041418	127.0	0.29282703188533565
1008	Feb25-FISH2-3L1-rep1-cp190-100x_Position010_9_cmle.ics	90	1	0	1.083	0.19782345304053564	1.0	0.4553358357700223	1.0	1.449626260897894	1.0	0.26566364822117994	1.6895308994553817	0.8632001410567501	0.9076749985306588	0.8562396621354984	0.7874870907884904	0.5410874301498425	0.9292266778516024	182.0	3.3651250186637216	119.0	0.27438123460122005
1009	Feb25-FISH2-3L1-rep1-cp190-100x_Position010_9_cmle.ics	91	1	0	1.5162	0.17468657515396765	1.0	0.28627252104972406	2.0	1.4430823792346341	1.0	0.25987036887592097	1.8213614559882383	0.8191767094749611	0.8839758972600934	0.8180471682357181	0.7071741251549274	0.5657320258421901	0.9556666485280065	282.0	5.225411632753447	227.0	0.5233994979367811
1010	Feb25-FISH2-3L1-rep1-cp190-100x_Position010_9_cmle.ics	92	1	0	1.5162	2.382405223655612	1.0	2.7693773472585006	1.0	2.166	1.0	0.281076736074898	1.9536629882621745	0.9218685012840032	0.9485769123634435	0.9159769680735373	0.8697852871931652	0.4048797319669782	0.9482713415617272	260.0	4.8273830970971074	209.0	0.4818964540475209
1011	Feb25-FISH2-3L1-rep1-cp190-100x_Position010_9_cmle.ics	93	1	0	1.2995999999999999	0.3644469199392229	1.0	0.44007916254690865	1.0	0.20635000882146287	1.0	0.17269644321308777	1.162920987591164	0.3318649601362701	0.4856703494286593	0.3243606425512787	0.16727862026544277	0.868952654724289	0.8277102017348758	296.0	5.491469018447708	199.0	0.4588392074423764
1012	Feb25-FISH2-3L1-rep1-cp190-100x_Position010_9_cmle.ics	94	1	0	1.2995999999999999	1.5789653440559428	1.0	1.904532994136768	1.0	0.20635000882146287	1.0	0.24973462674797048	2.4030363229637577	0.37693369643329927	0.5252042437308522	0.37693369643329927	0.20382767880782177	0.858702409309903	0.9511659746922921	172.0	3.211863705631338	106.0	0.24440681401453213
1013	Feb25-FISH2-3L1-rep1-cp190-100x_Position010_9_cmle.ics	95	1	0	1.083	0.4111651759174629	2.0	5.9824851939274195	1.0	0.3720027687491155	1.0	0.293554258334312	2.2856149338402005	0.4696727418094598	0.600189886068359	0.4582886631657369	0.31145857939781585	0.8088284754652817	0.9930343221458823	164.0	3.0564873068288434	107.0	0.2467125386750466
1014	Feb25-FISH2-3L1-rep1-cp190-100x_Position010_9_cmle.ics	96	1	0	1.2995999999999999	0.23842626367309036	1.0	0.1276456906850451	1.0	0.0	1.0	0.281061015957084	2.6462279872754735	0.15603716052549085	0.3709640648599356	0.18154227579721297	0.02643484084238124	0.944522936880738	0.95475420578839	200.0	3.790788974700699	141.0	0.325107177132538
1015	Feb25-FISH2-3L1-rep1-cp190-100x_Position010_9_cmle.ics	98	1	0	0.8664	4.626208743889045	1.0	4.9657428841155795	1.0	0.0	1.0	0.32204874392117266	1.7704407863701235	0.2366899242552429	0.406085459196369	0.22977236759597489	0.029884840099931323	0.906934546993766	0.9998775987884924	152.0	2.788314835364472	100.0	0.23057246605144538
1016	Feb25-FISH2-3L1-rep1-cp190-100x_Position010_9_cmle.ics	100	1	0	1.083	0.47231567605383934	1.0	0.32556693143422955	1.0	0.0	1.0	0.3343204902613444	2.106940231712951	0.2693531167614441	0.4084635161339521	0.2693531167614441	0.028340632285334552	0.8918631992167725	0.9893463241189933	142.0	2.6818640200129282	92.0	0.21212666876732977
1017	Feb25-FISH2-3L1-rep1-cp190-100x_Position010_9_cmle.ics	101	1	0	1.083	0.31393142835311433	1.0	0.25467873713676326	1.0	0.3095250132321943	1.0	0.2836296094149551	2.278436760023262	0.432957878258992	0.5609514727315257	0.4018568832430682	0.2562795760836317	0.8384151122099333	0.9825248474867583	170.0	3.1671682937206094	111.0	0.2559354373171044
1018	Feb25-FISH2-3L1-rep1-cp190-100x_Position010_9_cmle.ics	102	1	0	1.083	0.5196754264312218	1.0	0.13170602531968775	1.0	1.2466683216206906	1.0	0.3037281960013569	2.1942455923421185	0.792553546406886	0.8554969862769957	0.7913747470029581	0.7178999577411534	0.609508976087898	0.9876053031026056	176.0	3.3012545294527955	121.0	0.27899268392224896
1019	Feb25-FISH2-3L1-rep1-cp190-100x_Position010_9_cmle.ics	104	1	0	1.5162	NA	0.0	0.2167792120671247	1.0	0.0	1.0	0.14881228359109547	2.125812308623714	0.08406711027217412	0.2242773835008278	0.08406711027217412	0.02919992829197819	0.963548050759962	0.8465178964638664	190.0	3.731148657029994	95.0	0.21904384274887315
1020	Feb25-FISH2-3L1-rep1-cp190-100x_Position010_9_cmle.ics	106	1	0	1.9493999999999998	3.0178793391386356	1.0	0.4258998225048348	1.0	1.3934633376079517	1.0	0.29211481277626733	2.7986101479762375	0.8267845717941688	0.9057604423727265	0.8258157389635317	0.725310757700393	0.5644052444601113	0.9883772490701033	264.0	5.080610662801505	218.0	0.5026479759921509
1021	Feb25-FISH2-3L1-rep1-cp190-100x_Position010_9_cmle.ics	107	1	0	1.5162	0.13885145527303472	1.0	0.2276946383427265	1.0	1.8532166921928226	1.0	0.28919145484457787	2.038985015453715	0.8520884769206335	0.9141381874359308	0.8475188056770766	0.7842887772339412	0.5695208991466267	0.9934607903600678	310.0	5.734121155301554	276.0	0.6363800063019892
1022	Feb25-FISH2-3L1-rep1-cp190-100x_Position010_9_cmle.ics	108	1	0	0.8664	4.289870256814238	1.0	4.156393120330665	1.0	0.5836459621422412	1.0	0.1622176654959134	1.3390882773638093	0.5584590736701093	0.7072882629277962	0.5544221073688212	0.4387485404466007	0.7461149504855612	0.6685553751290944	166.0	3.077777469899152	81.0	0.18676369750167077
1023	Feb25-FISH2-3L1-rep1-cp190-100x_Position010_9_cmle.ics	110	1	0	1.083	0.2618707970745648	1.0	0.13374178984017707	1.0	1.7191228691225526	1.0	0.3270921526292761	2.6537156571502987	0.9372293903706269	0.9669964496016626	0.9341011430550745	0.8878864305507447	0.3874048634239679	0.9934821105491762	142.0	2.7052692688533484	91.0	0.20982094410681532
1024	Feb25-FISH2-3L1-rep1-cp190-100x_Position010_9_cmle.ics	111	1	0	1.2995999999999999	0.29303115961705195	1.0	4.934806645718235	1.0	0.8058225447605828	1.0	0.29360477011817077	2.620634912304384	0.6699093320990818	0.7625029960906183	0.6690414989544677	0.5455612400922383	0.6419275469218805	0.979684054874816	178.0	3.3459499413635236	121.0	0.27899268392224896
1025	Feb25-FISH2-3L1-rep1-cp190-100x_Position010_9_cmle.ics	112	1	0	1.083	0.27670002539640787	1.0	0.12736590630486463	1.0	0.0	1.0	0.3159124829187753	2.2742784001607395	0.1701437470479721	0.3428451756066696	0.1701437470479721	0.0290524101915142	0.932873246593968	0.9837354661779173	164.0	3.0798925556692636	111.0	0.2559354373171044
1026	Feb25-FISH2-3L1-rep1-cp190-100x_Position010_9_cmle.ics	113	1	0	1.2995999999999999	4.203594680715536	1.0	0.15004491424789965	1.0	0.0	1.0	0.222182509182427	2.2273013381025994	0.14407292928449103	0.2691251409715551	0.0876216532308592	0.029729334614260056	0.9533551934654536	0.9225452683938823	142.0	2.681864020012928	75.0	0.17292934953858405
1027	Feb25-FISH2-3L1-rep1-cp190-100x_Position011_10_cmle.ics	1	1	0	0.8664	0.16668829825339485	1.0	4.785853102474249	1.0	0.1459114905355603	1.0	0.28060139833013986	1.608450450231163	0.3103435551127348	0.43647828333148825	0.3096055204989114	0.15675393925975128	0.8899020922098294	0.9956145484339287	136.0	2.5009672865999026	79.0	0.18215224818064185
1028	Feb25-FISH2-3L1-rep1-cp190-100x_Position011_10_cmle.ics	2	1	0	1.5162	0.2710293755649917	1.0	2.098280393160098	1.0	1.0024833655297731	1.0	0.27451374210420326	2.7393704799311305	0.7622668823980243	0.8544239121178574	0.7586136421698033	0.6475645065145192	0.5941304322767686	0.9979824582584699	178.0	3.4395709367252034	117.0	0.26976978528019113
1029	Feb25-FISH2-3L1-rep1-cp190-100x_Position011_10_cmle.ics	3	1	0	1.2995999999999999	4.662791741711585	1.0	0.10173627853551238	1.0	0.2918229810711206	1.0	0.27634221897242356	2.391127310210264	0.41123798756359525	0.5372866026003392	0.41002826455624647	0.2494912379875636	0.8114669162341096	0.9861097752315358	148.0	2.792545006904694	89.0	0.2052094947857864
1030	Feb25-FISH2-3L1-rep1-cp190-100x_Position011_10_cmle.ics	4	1	0	1.2995999999999999	0.4939721957749034	1.0	0.11837207177034423	1.0	0.9479040472602467	1.0	0.29884118320699954	2.2232280137161884	0.6713577063438299	0.7862453836236096	0.6688774283778763	0.5423941784488975	0.6932965815094017	0.9919317242046249	234.0	4.386774235300152	184.0	0.42425333753465955
1031	Feb25-FISH2-3L1-rep1-cp190-100x_Position011_10_cmle.ics	6	1	0	1.2995999999999999	0.3957037313655347	1.0	0.2627972340598367	1.0	1.3934633376079517	1.0	0.30093769536986004	2.826680380165503	0.7665739600301958	0.8234256426556478	0.7632563868250626	0.6724045452739481	0.6009030751445378	1.0161742877920634	146.0	2.841470590355645	91.0	0.20982094410681532
1032	Feb25-FISH2-3L1-rep1-cp190-100x_Position011_10_cmle.ics	6	2	0	1.2995999999999999	7.202680565002056	1.0	6.835182710204989	2.0	0.7295574526778015	1.0	0.2617993877991494	2.2023893563443413	0.5473320354404227	0.6463864277484207	0.5458103222217807	0.4063232547975684	0.7720825169730368	0.9861001714362344	192.0	3.5886020782173644	128.0	0.2951327565458501
1033	Feb25-FISH2-3L1-rep1-cp190-100x_Position011_10_cmle.ics	8	1	0	1.083	0.4037246105388913	1.0	0.07833396433100406	1.0	0.5556144027286182	1.0	0.27481492814606734	2.4538409282803593	0.6384936253237797	0.7507821172671308	0.6316143573182629	0.48138056312443234	0.664239928204375	0.9750351646638544	114.0	2.1731544974648265	60.0	0.13834347963086724
1034	Feb25-FISH2-3L1-rep1-cp190-100x_Position011_10_cmle.ics	10	1	0	1.2995999999999999	0.25343299482438914	1.0	0.2928140151562158	1.0	0.6275890508929507	1.0	0.31014455052289863	2.5899312858323715	0.6140524360584761	0.7262830620662623	0.6108720635005479	0.47587549331409074	0.6949700517664319	0.9925359377598693	166.0	3.171398465260832	112.0	0.25824116197761887
1035	Feb25-FISH2-3L1-rep1-cp190-100x_Position011_10_cmle.ics	11	1	0	1.2995999999999999	1.7480217289931725	1.0	1.5412074348016622	1.0	0.1459114905355603	1.0	0.3115120277172157	2.2506539474853726	0.3046105114969498	0.4444376306471567	0.2845015144405102	0.13136704918732137	0.8929672369225269	0.9884841050295666	212.0	3.965340450803391	162.0	0.37352739500334153
1036	Feb25-FISH2-3L1-rep1-cp190-100x_Position011_10_cmle.ics	12	1	0	1.2995999999999999	NA	0.0	4.079536696749193	1.0	0.815064591942846	1.0	0.31092308323314777	2.3760594538166893	0.6940832028324369	0.7840664079344545	0.6906901795238419	0.5892001997231111	0.6757857412661925	0.9947533957804826	138.0	2.615878445031891	85.0	0.19598659614372857
1037	Feb25-FISH2-3L1-rep1-cp190-100x_Position011_10_cmle.ics	14	1	0	1.083	3.1053886978365246	1.0	3.181590781766977	1.0	1.6195756516777404	1.0	0.3488728935392294	2.4503208440523387	0.919631877504066	0.9581697012971557	0.918699670752509	0.8542980681502638	0.38951948367266703	0.9956735408636168	148.0	2.792545006904694	100.0	0.23057246605144538
1038	Feb25-FISH2-3L1-rep1-cp190-100x_Position011_10_cmle.ics	15	1	0	2.3826	0.27931798859558365	1.0	1.056084568007159	1.0	1.1396051716664168	1.0	0.15656251996819262	4.566379379332011	0.7554725380990827	0.83153158084395	0.7477364058915026	0.6313751248682896	0.7153902258345293	0.7612995813012915	326.0	6.185305445949057	219.0	0.5049537006526654
1039	Feb25-FISH2-3L1-rep1-cp190-100x_Position011_10_cmle.ics	18	1	0	1.2995999999999999	2.224208323611756	1.0	0.32112713863423054	1.0	1.99934960130091	1.0	0.32843466237689134	2.6908062302187146	0.9691353639104002	0.9877952236442803	0.9640606128269409	0.928709896779563	0.3295730308131995	0.9979102666792423	150.0	2.8840509164962627	99.0	0.22826674139093092
1040	Feb25-FISH2-3L1-rep1-cp190-100x_Position011_10_cmle.ics	19	1	0	1.2995999999999999	NA	0.0	0.09765133815525895	1.0	0.0	1.0	0.2620993027665646	2.3959791232683805	0.11710603652828874	0.27786424886257266	0.11710603652828874	0.02962753336090733	0.9465907760109251	0.9496177085996227	154.0	2.9968469891581395	92.0	0.21212666876732977
1041	Feb25-FISH2-3L1-rep1-cp190-100x_Position011_10_cmle.ics	20	1	0	1.7328	0.3337926349889228	1.0	0.2939014828357246	1.0	1.5490250415242273	1.0	0.2608405057439121	2.521152355991209	0.8373217131087015	0.8914660331895379	0.8358448952625238	0.7500340056740896	0.5121469541721023	0.981530645913386	264.0	5.033800165120665	206.0	0.47497928006597756
1042	Feb25-FISH2-3L1-rep1-cp190-100x_Position011_10_cmle.ics	21	1	0	1.2995999999999999	1.0993828445963862	1.0	1.7222414802122776	1.0	2.5641952280041536	1.0	0.25865289273487824	2.471811929296752	0.9942842921018529	0.9992318981127866	0.9939924992061517	0.9818316011706044	0.1545310316276055	0.9767718601817492	170.0	3.237384040241869	106.0	0.24440681401453213
1043	Feb25-FISH2-3L1-rep1-cp190-100x_Position011_10_cmle.ics	22	1	0	1.083	NA	0.0	2.483951919112399	1.0	1.7539750749824343	1.0	0.28668396502484983	2.538137241621936	0.9489222760069412	0.9735363960179012	0.9465133802173714	0.9062985204128231	0.4148323813327079	0.9712503507679412	144.0	2.703154183083237	87.0	0.20059804546475749
1044	Feb25-FISH2-3L1-rep1-cp190-100x_Position011_10_cmle.ics	23	1	0	1.2995999999999999	0.13924310352159708	1.0	0.29279587712134386	1.0	0.0	1.0	0.24508712537764052	2.5345623192161195	0.12246446890034154	0.29002680899509115	0.08800450489049934	0.031032329934262876	0.9514433687677636	0.9543768403937198	130.0	2.5073125439102357	69.0	0.1590950015754973
1045	Feb25-FISH2-3L1-rep1-cp190-100x_Position011_10_cmle.ics	24	1	0	1.5162	0.14624496921044697	2.0	0.09551842688637752	2.0	2.166	1.0	0.2788226311914013	2.14800007605812	0.9270389099919989	0.9636495692635144	0.9210769577342252	0.8781742055261665	0.4689500690612524	0.9849857597338129	300.0	5.580859842269167	258.0	0.5948769624127291
1046	Feb25-FISH2-3L1-rep1-cp190-100x_Position011_10_cmle.ics	27	1	0	1.2995999999999999	3.124345978104805	1.0	0.2807472686042749	1.0	1.2995999999999999	1.0	0.27676277301857954	2.193921783058074	0.8479210101884269	0.902855906533968	0.8445379804098974	0.7657792769757287	0.5668297455933942	0.99526766948634	162.0	3.0586023925989543	102.0	0.23518391537247432
1047	Feb25-FISH2-3L1-rep1-cp190-100x_Position011_10_cmle.ics	28	1	0	1.2995999999999999	0.09703563353581918	1.0	4.405060357041356	1.0	1.5162	1.0	0.2381872510040993	2.30131218342568	0.9340744545780552	0.9674879091270341	0.9264564777033641	0.856755866132956	0.38883931585594594	0.9784526620595438	152.0	2.835125333045311	86.0	0.19829232080424306
1048	Feb25-FISH2-3L1-rep1-cp190-100x_Position011_10_cmle.ics	30	1	0	1.083	0.3889182438955148	1.0	0.31714688512141825	1.0	2.1706731427003563	1.0	0.2550948100599609	2.0210442616075954	0.9890388895724048	0.9965662643864575	0.9874953862672945	0.9674913597369333	0.20475039427586905	0.9888769059953348	152.0	2.8117200842048917	89.0	0.2052094947857864
1049	Feb25-FISH2-3L1-rep1-cp190-100x_Position011_10_cmle.ics	31	1	0	1.083	2.909821759831124	1.0	4.477972484347767	1.0	0.7817319754002556	1.0	0.2660157372343133	2.3908535911962305	0.6812622723693522	0.7818832417993162	0.6804947820626551	0.5640156687631445	0.6435954871738961	0.9784910048266869	162.0	3.0351971437585346	100.0	0.23057246605144538
1050	Feb25-FISH2-3L1-rep1-cp190-100x_Position011_10_cmle.ics	32	1	0	0.8664	7.199875268592977	1.0	2.4885501828124066	1.0	0.0	1.0	0.19593445580164146	1.4922855089365386	0.11146413285804552	0.26901846707757604	0.11146413285804552	0.028135766997699065	0.9609564407640769	0.906649720294396	152.0	2.718099088843212	78.0	0.17984652352012742
1051	Feb25-FISH2-3L1-rep1-cp190-100x_Position011_10_cmle.ics	34	1	0	1.083	0.09835448283012839	1.0	0.16187736497303898	1.0	0.32626801153583	1.0	0.3096022994467427	2.6566632030815582	0.4580317889753128	0.5835914778491714	0.4580317889753128	0.30351707811971596	0.7961656073536724	1.0092740897193404	126.0	2.4179217200887786	74.0	0.17062362487806956
1052	Feb25-FISH2-3L1-rep1-cp190-100x_Position011_10_cmle.ics	36	1	0	1.2995999999999999	0.19697136810598703	1.0	0.2469166333260537	1.0	0.42540144110901373	1.0	0.31953930772090205	2.779072254920734	0.48164403451746496	0.6059159833022588	0.4743841470457208	0.3293843945418846	0.8141309584088136	0.9937705511439581	174.0	3.3501801129037463	122.0	0.2812984085827634
1053	Feb25-FISH2-3L1-rep1-cp190-100x_Position011_10_cmle.ics	37	1	0	0.8664	0.27206004506787945	1.0	0.12130056488672217	1.0	1.3318330934235014	1.0	0.3182819548224721	2.0525028310013544	0.8957052362410647	0.9440576509560062	0.8814668448887081	0.8013017957807869	0.5073998743435529	1.0019841175693087	138.0	2.5690679473510514	86.0	0.19829232080424306
1054	Feb25-FISH2-3L1-rep1-cp190-100x_Position011_10_cmle.ics	40	1	0	1.083	0.3716617758267004	1.0	0.09645253661854697	1.0	1.074245800390238	1.0	0.24898448627807432	1.643956919633539	0.8044218674407354	0.882322206095791	0.7919496855345912	0.6826173197871311	0.584582211786356	0.9903824402128902	170.0	3.1671682937206094	104.0	0.2397953646935032
1055	Feb25-FISH2-3L1-rep1-cp190-100x_Position011_10_cmle.ics	42	1	0	1.083	0.32935865556177657	1.0	0.4631691454413952	1.0	1.3412750573395087	1.0	0.2968001223977527	2.1732993670150553	0.8518649057699086	0.8984927331909688	0.84866170464205	0.7887390375883732	0.5461021169780874	0.9883667966896709	152.0	2.8819358307261513	96.0	0.22134956740938755
1056	Feb25-FISH2-3L1-rep1-cp190-100x_Position011_10_cmle.ics	43	1	0	1.2995999999999999	0.09492865105340204	1.0	0.2411553890291158	1.0	1.3309465686852426	1.0	0.29375218469089276	2.2253644364655836	0.8625351806770979	0.921901159265527	0.8534492900516737	0.7670835558049248	0.508173553780655	1.0006346898295555	166.0	3.171398465260832	109.0	0.25132398799607547
1057	Feb25-FISH2-3L1-rep1-cp190-100x_Position011_10_cmle.ics	44	1	0	1.5162	0.21121205747791424	1.0	0.3349739819579369	1.0	0.5158750220536572	1.0	0.2903685290029938	2.2666416674091976	0.48649919808858183	0.6191931971573299	0.4845191118301923	0.3235606748284474	0.7870146238929312	0.9890526081364434	208.0	3.9461653735031934	152.0	0.350470148398197
1058	Feb25-FISH2-3L1-rep1-cp190-100x_Position011_10_cmle.ics	44	2	0	1.083	0.2920719330853506	2.0	0.24558618470362573	2.0	1.3586516622891616	1.0	0.2957864950993678	2.4545683808514203	0.7459469374509093	0.7936500844241053	0.7424665007972081	0.6814718484410937	0.6178532828643277	0.9999164794208649	110.0	2.060358424802949	59.0	0.13603775497035278
1059	Feb25-FISH2-3L1-rep1-cp190-100x_Position011_10_cmle.ics	45	1	0	1.2995999999999999	1.6007610343752618	1.0	0.2833373825152222	1.0	0.3095250132321943	1.0	0.28338543426035845	2.4163411750565253	0.43173898978695874	0.5776745690651139	0.4246684227552105	0.25070936734599564	0.8152642879612416	0.9906047861671252	168.0	3.1692833794907207	109.0	0.25132398799607547
1060	Feb25-FISH2-3L1-rep1-cp190-100x_Position011_10_cmle.ics	46	1	0	1.083	0.26796745444998415	1.0	0.17392124810352308	1.0	1.7036854280327067	1.0	0.3275901193684669	1.926512244145757	0.9398607189112296	0.9721915539608059	0.938385103717701	0.8863457822883714	0.3771433169943607	1.0003527912203567	144.0	2.703154183083237	93.0	0.21443239342784423
1061	Feb25-FISH2-3L1-rep1-cp190-100x_Position011_10_cmle.ics	47	1	0	1.2995999999999999	0.17195422027132454	1.0	0.33004493129289864	1.0	1.5162	1.0	0.29498817492864543	2.3063255168903374	0.9428502418700142	0.9965011036787054	0.9427160560091783	0.8236193952243253	0.2920483685436213	0.9955335968338279	206.0	3.878064712752045	151.0	0.3481644237376825
1062	Feb25-FISH2-3L1-rep1-cp190-100x_Position011_10_cmle.ics	48	1	0	2.166	0.1867171623242876	1.0	0.4303568279400435	1.0	1.8096231334713841	1.0	0.28518922384427897	3.0436602050125052	0.7900762260342701	0.8632488061502687	0.7893433202932391	0.6882445372621174	0.655556397757818	0.9971848190637881	360.0	6.968532697271868	343.0	0.7908635585564577
1063	Feb25-FISH2-3L1-rep1-cp190-100x_Position011_10_cmle.ics	48	2	0	1.5162	0.2765639206530785	2.0	0.12086827756686411	2.0	1.969554495985222	1.0	0.2749956089666159	2.686013952765927	0.8110177604933108	0.8580944834453477	0.8093178796384588	0.7339935880340667	0.6408743618257462	0.9895223675899288	230.0	4.367599157999953	172.0	0.3965846416084861
1064	Feb25-FISH2-3L1-rep1-cp190-100x_Position011_10_cmle.ics	49	1	0	1.2995999999999999	0.8235713200840472	1.0	0.2640228604320892	1.0	1.2225574214657589	1.0	0.2826828280317748	2.589543205440965	0.8015723000257754	0.8607913050949394	0.7987885557178451	0.7202379929547212	0.602647854852663	0.9596838371141472	164.0	3.126703053350103	105.0	0.24210108935401767
1065	Feb25-FISH2-3L1-rep1-cp190-100x_Position011_10_cmle.ics	50	1	0	1.2995999999999999	0.3459192234955583	1.0	0.11135352477112186	1.0	0.0	1.0	0.3083441667466016	2.2974487762593174	0.1613540197461213	0.3278017328228894	0.1613540197461213	0.02782591174692726	0.9425206763077317	0.9791265093744014	178.0	3.345949941363524	124.0	0.28590985790379225
1066	Feb25-FISH2-3L1-rep1-cp190-100x_Position011_10_cmle.ics	51	1	0	1.083	3.3387567651238625	1.0	2.788768339091561	1.0	0.6016084874694266	1.0	0.321833129014148	2.055866669551088	0.5921801911734798	0.6989729509863738	0.5890380313199105	0.4665700630465731	0.7179932825877862	0.9954019390676436	150.0	2.813835169975003	98.0	0.2259610167304165
1067	Feb25-FISH2-3L1-rep1-cp190-100x_Position011_10_cmle.ics	53	1	0	0.8664	0.5233911760514612	1.0	NA	0.0	1.5386823371520422	1.0	0.27320424965279066	2.2433938820060564	0.9012696041822256	0.9399253174010456	0.8996564600448096	0.8406074184714961	0.465677929139288	0.9998134931278205	118.0	2.239140072445864	63.0	0.1452606536124106
1068	Feb25-FISH2-3L1-rep1-cp190-100x_Position011_10_cmle.ics	54	1	0	1.2995999999999999	0.26831051173190723	1.0	0.2045518469689724	1.0	0.0	1.0	0.26155533140608933	2.4116132841377773	0.17308988541294953	0.3632340113397566	0.17308988541294953	0.0292662860314817	0.9186711383897966	0.9690676990637587	164.0	3.079892555669263	101.0	0.23287819071195984
1069	Feb25-FISH2-3L1-rep1-cp190-100x_Position011_10_cmle.ics	56	1	0	1.2995999999999999	2.062687821758908	1.0	NA	0.0	0.8344252714560013	1.0	0.25048613901779815	2.7697797754137605	0.703840591354652	0.7842680379238309	0.7011317462868162	0.5909127430499759	0.6818633930330952	0.963725388374271	134.0	2.573298118891273	73.0	0.16831790021755516
1070	Feb25-FISH2-3L1-rep1-cp190-100x_Position011_10_cmle.ics	57	1	0	1.083	0.3970857039522891	1.0	0.1121564932597582	1.0	1.556254079840194	1.0	0.30588112908599374	2.354609741066625	0.9280508840017249	0.9651412246658042	0.9245795601552393	0.8564359637774903	0.46166647445515413	0.9943191439367901	142.0	2.6818640200129282	88.0	0.20290377012527194
1071	Feb25-FISH2-3L1-rep1-cp190-100x_Position011_10_cmle.ics	58	1	0	1.083	0.5100724217270519	1.0	0.41727848273821083	1.0	0.46141264688247224	1.0	0.27854218601744635	2.0075190533236444	0.5198340608985657	0.6628661551114847	0.5178095315564473	0.3592726155292246	0.7872774540442896	0.9914124050278891	170.0	3.1905735425610295	110.0	0.2536297126565899
1072	Feb25-FISH2-3L1-rep1-cp190-100x_Position011_10_cmle.ics	59	1	0	1.083	0.24048329554166478	1.0	0.07378164437183068	1.0	1.8725829911983063	1.0	0.30839548847734544	2.0922730534064957	0.9629775599182205	0.9847033031997439	0.9617828903613568	0.9237874719806882	0.33567056847436205	0.9938873217604445	134.0	2.5030823723700135	81.0	0.18676369750167077
1073	Feb25-FISH2-3L1-rep1-cp190-100x_Position011_10_cmle.ics	60	1	0	1.083	0.4101507131698771	1.0	0.04298702792457215	1.0	0.0	1.0	0.28338543426035845	2.247950924029242	0.22092820017478496	0.43297916379191387	0.22092820017478496	0.02841635619336737	0.8958432202157173	0.9945852569497261	168.0	3.122472881809881	109.0	0.25132398799607547
1074	Feb25-FISH2-3L1-rep1-cp190-100x_Position011_10_cmle.ics	61	1	0	1.083	0.3032214475396765	1.0	2.4492985856583704	1.0	0.9077480443748005	1.0	0.2691776018381925	2.4822336866755372	0.7136890388864545	0.815468809725809	0.7098013257381527	0.6013648949758067	0.6575848759524154	1.002847561555173	126.0	2.3945164712483584	69.0	0.1590950015754973
1075	Feb25-FISH2-3L1-rep1-cp190-100x_Position011_10_cmle.ics	62	1	0	1.5162	3.9005664348984896	1.0	3.9925458575831168	1.0	2.5339522877969003	1.0	0.32707320075308477	2.8570354645999623	0.9603804628993546	0.9844350304048037	0.9592397526906343	0.9238247292403464	0.38243399079922247	1.0024473623473975	206.0	3.9950909569541437	159.0	0.3666102210217982
1076	Feb25-FISH2-3L1-rep1-cp190-100x_Position011_10_cmle.ics	62	2	0	1.083	0.24733394795596028	1.0	0.1970319300904723	1.0	1.7328	1.0	0.25969454843052203	1.8175266207367842	0.8967296813644421	0.9625219448897031	0.8967296813644421	0.801635159317779	0.4343791535280757	0.984633413407436	136.0	2.477562037759482	76.0	0.1752350741990985
1077	Feb25-FISH2-3L1-rep1-cp190-100x_Position011_10_cmle.ics	63	1	0	1.2995999999999999	0.29563451003967317	1.0	0.24463948432214855	1.0	1.3934633376079517	1.0	0.14437053749125506	1.1805859505445957	0.8520227111426544	0.8934679499385484	0.8315705655282245	0.7706641970607073	0.556527936398148	0.7390059353078002	218.0	4.029210940014318	115.0	0.2651583359591622
1078	Feb25-FISH2-3L1-rep1-cp190-100x_Position011_10_cmle.ics	64	1	0	1.5162	1.7790510834765443	1.0	0.35873832131122596	1.0	0.23070632344123612	1.0	0.30660996263765633	2.5707257721954444	0.28006328506311223	0.4126835094025168	0.28006328506311223	0.13992219930954766	0.8852668341957162	0.9915021672865602	214.0	4.08025160923538	163.0	0.375833119663856
1079	Feb25-FISH2-3L1-rep1-cp190-100x_Position011_10_cmle.ics	64	2	0	1.2995999999999999	0.13952532572342588	1.0	0.29480245629937696	2.0	1.9819271143187867	1.0	0.3419300538262303	2.329890399961371	0.8626967577925494	0.9029661033220818	0.8609264656751495	0.8145455802218817	0.5222364628280415	0.9887697459774415	146.0	2.771254843834386	97.0	0.22365529206990203
1080	Feb25-FISH2-3L1-rep1-cp190-100x_Position011_10_cmle.ics	65	1	0	1.2995999999999999	0.25485675216903997	1.0	0.26947948286466505	1.0	0.7295574526778015	1.0	0.30001634125536203	2.5021893923659313	0.6537986674329991	0.7698980352087191	0.6514890265449049	0.5366668795367946	0.7307785214725442	0.9948469571475426	144.0	2.726559431923657	89.0	0.2052094947857864
1081	Feb25-FISH2-3L1-rep1-cp190-100x_Position011_10_cmle.ics	67	1	0	0.6497999999999999	2.8094904474395626	1.0	4.0736386482047235	1.0	0.0	1.0	0.282425622565585	1.8430202420232789	0.21202477370176273	0.3372748928060981	0.21202477370176273	0.038246784182944256	0.9311861447696288	0.9838895995679269	104.0	1.9028669402303429	53.0	0.12220340700726606
1082	Feb25-FISH2-3L1-rep1-cp190-100x_Position011_10_cmle.ics	68	1	0	1.2995999999999999	3.454877247042861	1.0	0.2627966542320156	1.0	1.5613211301812222	1.0	0.2867352672132239	2.315496175820762	0.9042864486535648	0.9507394519356241	0.902072047135118	0.849509668235201	0.4459887177738255	0.9925175330634513	158.0	2.9692115687774976	100.0	0.23057246605144538
1083	Feb25-FISH2-3L1-rep1-cp190-100x_Position011_10_cmle.ics	70	1	0	1.083	0.9465272105681046	1.0	0.9511890225297062	1.0	0.928575039696583	1.0	0.28890164313983585	2.1850900899650854	0.7405303648570714	0.8357653510919596	0.7406391799693142	0.6427327827288654	0.5872500620700853	0.9708174158204579	148.0	2.792545006904694	91.0	0.20982094410681532
1084	Feb25-FISH2-3L1-rep1-cp190-100x_Position011_10_cmle.ics	71	1	0	1.5162	0.24598101899376493	2.0	0.11674320273170499	2.0	0.6016084874694266	1.0	0.33893281381137663	2.397022155945542	0.5249679025794655	0.6602342139049916	0.5183198459323815	0.38577695210675794	0.7625989368319663	1.0017445465488386	238.0	4.49957030796203	201.0	0.4634506567634053
1085	Feb25-FISH2-3L1-rep1-cp190-100x_Position011_10_cmle.ics	72	1	0	0.8664	NA	0.0	NA	0.0	0.72222503087512	1.0	0.2513577986521761	2.466757167803742	0.7170658088089281	0.7996941896024465	0.7150800270066325	0.6187497517772748	0.5902822780928317	0.9912280314676557	104.0	1.973082686751603	50.0	0.11528623302572269
1086	Feb25-FISH2-3L1-rep1-cp190-100x_Position011_10_cmle.ics	73	1	0	1.083	0.2680276126207666	1.0	4.383010663329068	1.0	1.449626260897894	1.0	0.29065874765724103	2.021686756063924	0.8655170183075032	0.911142532368516	0.8648608685205209	0.8059136654745072	0.4802914252267616	0.9889775284555571	124.0	2.32641581049721	70.0	0.1614007262360118
1087	Feb25-FISH2-3L1-rep1-cp190-100x_Position011_10_cmle.ics	74	1	0	1.7328	0.13488115510697327	1.0	0.16624841469796495	1.0	0.9733510449106972	1.0	0.252775212526449	2.736986878752068	0.7232811619103868	0.7988503047061666	0.7203012161400306	0.5984556632392816	0.6029198505217019	0.9708610344567028	214.0	4.127062106916219	148.0	0.3412472497561391
1088	Feb25-FISH2-3L1-rep1-cp190-100x_Position011_10_cmle.ics	76	1	0	1.083	0.2769158373105419	1.0	0.16245583532290567	1.0	1.457893372515532	1.0	0.3161256321025793	2.4532810167084147	0.892210970869127	0.9460430964150309	0.8888707587464606	0.8150165570859529	0.4672780757469956	0.9853243871964769	158.0	2.9692115687774976	105.0	0.24210108935401767
1089	Feb25-FISH2-3L1-rep1-cp190-100x_Position011_10_cmle.ics	77	1	0	1.5162	0.35048296610585383	1.0	0.29970556230131634	1.0	0.8254000352858515	1.0	0.27201651905570057	2.6362137455851298	0.6615848984285166	0.7529656956688386	0.6615848984285166	0.577553660406286	0.6359103598429166	0.9806132657979653	164.0	3.1501083021905227	103.0	0.23748964003298878
1090	Feb25-FISH2-3L1-rep1-cp190-100x_Position011_10_cmle.ics	79	1	0	1.2995999999999999	0.3545706567785574	1.0	0.24808932762713495	1.0	1.4609960847209957	1.0	0.31155985693518456	2.413033699254546	0.9220460623052484	0.9747023015915341	0.9136198450368361	0.7949785535247644	0.4739478198056698	0.987593568113895	184.0	3.5034414259361295	131.0	0.3020499305273935
1091	Feb25-FISH2-3L1-rep1-cp190-100x_Position011_10_cmle.ics	80	1	0	1.2995999999999999	0.2856425068476471	1.0	0.24460796372802168	1.0	1.5425130258375879	1.0	0.27016716875677926	2.7031823099657792	0.9264399644300364	0.9636702349193484	0.9247740294240142	0.8550073728880334	0.4225552410329011	0.9947311682897219	148.0	2.8393555045855337	88.0	0.20290377012527194
1092	Feb25-FISH2-3L1-rep1-cp190-100x_Position011_10_cmle.ics	82	1	0	0.8664	0.38157228042595936	1.0	0.32631453600695004	1.0	1.457893372515532	1.0	0.29380436295759543	2.1751848148053132	0.8694568716812309	0.9220763473679809	0.8667809507881423	0.7986787640590375	0.536251230618197	0.9839367585757752	120.0	2.2370249866757526	67.0	0.15448355225446841
1093	Feb25-FISH2-3L1-rep1-cp190-100x_Position011_10_cmle.ics	82	2	0	0.8664	1.4484184395948463	1.0	1.622093760541025	1.0	1.074245800390238	1.0	0.20072148954082583	2.039125258855229	0.7585399506627085	0.8565580967512648	0.7585399506627085	0.6626918091733913	0.5436323445184288	0.8957888999731808	118.0	2.145519077084184	54.0	0.12450913166778053
1094	Feb25-FISH2-3L1-rep1-cp190-100x_Position011_10_cmle.ics	84	1	0	1.083	3.7652700495547182	1.0	3.8076495316770127	1.0	1.0542408233015097	1.0	0.32058304663368065	2.2008170938184604	0.7932881659193315	0.8611974819712194	0.7902551849791073	0.694132600181106	0.5979612549048904	1.002114493559092	144.0	2.679748934242817	92.0	0.21212666876732977
1095	Feb25-FISH2-3L1-rep1-cp190-100x_Position011_10_cmle.ics	85	1	0	1.083	0.21031604129776818	1.0	0.17357188907088084	1.0	0.8670937442763532	1.0	0.2802220647444271	2.8719360282026507	0.7421930134086098	0.8450291107974595	0.7421930134086098	0.6207271083274524	0.6327261530249847	0.9889397094187541	112.0	2.1518643343945176	59.0	0.13603775497035278
1096	Feb25-FISH2-3L1-rep1-cp190-100x_Position011_10_cmle.ics	86	1	0	0.8664	2.1806341765664814	1.0	1.8419264241893014	1.0	1.433352969887323	1.0	0.2908258893381307	2.228600106847187	0.8739536018619317	0.9144299710950111	0.8695240061563873	0.8099121588648223	0.47628209226076246	0.9792393617128932	118.0	2.215734823605444	65.0	0.14987210293343953
1097	Feb25-FISH2-3L1-rep1-cp190-100x_Position011_10_cmle.ics	88	1	0	0.8664	0.5011550794927124	1.0	0.13122160519931977	1.0	1.0161559471409798	1.0	0.31196564599881965	1.929333964582118	0.7760506288182375	0.8469529165848645	0.773059555842986	0.6931320807012276	0.6198003985617119	0.9985078899222629	140.0	2.54354761274052	87.0	0.20059804546475749
1098	Feb25-FISH2-3L1-rep1-cp190-100x_Position011_10_cmle.ics	89	1	0	1.083	NA	0.0	0.2680874993135958	1.0	0.1459114905355603	1.0	0.2770363892054491	2.0721060462212457	0.35389567826606266	0.5005607912254381	0.35389567826606266	0.17972266324851063	0.8602917998246938	0.9959761907426768	126.0	2.3711112224079387	70.0	0.1614007262360118
1099	Feb25-FISH2-3L1-rep1-cp190-100x_Position011_10_cmle.ics	90	1	0	1.5162	0.24545659813311477	1.0	NA	0.0	0.0	1.0	0.18888577306413729	2.4586325431122007	0.08507055568138176	0.21988951364339102	0.08507055568138176	0.029911079162194366	0.9635168610639531	0.9108180045937684	184.0	3.6204676701382286	102.0	0.23518391537247432
1100	Feb25-FISH2-3L1-rep1-cp190-100x_Position011_10_cmle.ics	91	1	0	0.8664	0.382821229515895	1.0	3.263425849644618	1.0	0.10317500441073144	1.0	0.29416616971153386	1.7865739208711173	0.21573734073127462	0.34149964681839995	0.21573734073127462	0.08055775732380012	0.9043706757395505	1.0133564734111769	100.0	1.8368813652493048	51.0	0.11759195768623716
1101	Feb25-FISH2-3L1-rep1-cp190-100x_Position011_10_cmle.ics	91	2	0	1.083	0.19876046417951393	2.0	0.4308024280430632	1.0	0.5556144027286182	1.0	0.3534291735288517	2.0078955400649647	0.5135853594094588	0.6373310255207406	0.501841397197194	0.345058423246359	0.826293513918546	0.9811719428437817	180.0	3.3204296067529935	135.0	0.31127282916945126
1102	Feb25-FISH2-3L1-rep1-cp190-100x_Position011_10_cmle.ics	94	1	0	1.7328	0.30487115275901683	1.0	0.3784019667519971	1.0	1.2147909720415644	1.0	0.2895702494687832	2.6744586976602744	0.735727346382195	0.832799100363485	0.7355059791294954	0.6341928285864815	0.6275248838499187	0.9890778748657665	268.0	5.099785740101704	222.0	0.5118708746342088
1103	Feb25-FISH2-3L1-rep1-cp190-100x_Position011_10_cmle.ics	95	1	0	1.083	0.27209982263733734	1.0	0.2811227341746682	1.0	0.0	1.0	0.3273992772007014	1.7992852930538121	0.21970639462552874	0.3566452209149398	0.21003803362599083	0.028045355987630183	0.9196765994925102	0.9975740933056548	164.0	3.033082057988424	113.0	0.2605468866381333
1104	Feb25-FISH2-3L1-rep1-cp190-100x_Position011_10_cmle.ics	97	1	0	1.2995999999999999	1.305665471186465	1.0	0.19617132108148563	1.0	1.9091760314026058	1.0	0.28838696088162386	2.573796974413351	0.9582773282128652	0.9855895396150505	0.9564485895853335	0.9149499382800713	0.3630370672089208	0.981967587920053	166.0	3.147993216420412	108.0	0.24901826333556107
1105	Feb25-FISH2-3L1-rep1-cp190-100x_Position011_10_cmle.ics	98	1	0	1.083	5.291970072670526	1.0	NA	0.0	0.0	1.0	0.16234477181066315	1.9310121698347502	0.08068381530595942	0.18239617304023384	0.08068381530595942	0.028518932736858925	0.955789653152913	0.9074854794192455	152.0	2.9521515772474105	71.0	0.16370645089652625
1106	Feb25-FISH2-3L1-rep1-cp190-100x_Position011_10_cmle.ics	99	1	0	1.083	3.25276872118938	1.0	0.05850119288510281	1.0	0.65584944557845	1.0	0.30298345828103923	2.5947057642040106	0.6490370796205807	0.7314471243042672	0.6414852752880922	0.5277770519219211	0.7038543299105045	1.002978448982903	114.0	2.1731544974648265	63.0	0.1452606536124106
1107	Feb25-FISH2-3L1-rep1-cp190-100x_Position011_10_cmle.ics	100	1	0	1.083	0.15580539799129112	1.0	0.16554620728544805	2.0	1.1672919242844824	1.0	0.2921354378512409	2.2564720053529768	0.6796808769588464	0.753072041900637	0.6796808769588464	0.6007625546630406	0.6230556920935678	0.9985069711497454	142.0	2.658458771172508	86.0	0.19829232080424306
1108	Feb25-FISH2-3L1-rep1-cp190-100x_Position011_10_cmle.ics	100	2	0	0.8664	0.17571895237942697	2.0	0.2565312917608092	1.0	0.8318234787411565	1.0	0.22072269388420282	1.4115917045166686	0.5869866290635308	0.6848324226323874	0.5859668118752046	0.48652414406701416	0.7590364189270725	0.9256054136854489	124.0	2.27960531281637	61.0	0.1406492042913817
1109	Feb25-FISH2-3L1-rep1-cp190-100x_Position011_10_cmle.ics	100	3	0	1.083	2.7843247372789643	1.0	0.3504427569066313	3.0	1.2995999999999999	1.0	0.3270921526292761	2.175108354360794	0.83013119129756	0.9307006941471726	0.83013119129756	0.6971625580204635	0.5422493190070853	1.0134843744036297	142.0	2.705269268853348	91.0	0.20982094410681532
1110	Feb25-FISH2-3L1-rep1-cp190-100x_Position011_10_cmle.ics	102	1	0	0.8664	0.39189996746893874	1.0	0.2648289662624366	1.0	1.5290417620526913	1.0	0.2564324582006051	1.4079561016600746	0.9212831504281188	0.9647912030083431	0.9195619045530791	0.835851249273678	0.41842558817665415	0.9797622224405568	154.0	2.8564154961156207	91.0	0.20982094410681532
1111	Feb25-FISH2-3L1-rep1-cp190-100x_Position011_10_cmle.ics	103	1	0	1.083	2.5153582988904675	1.0	2.4715990174337406	1.0	1.0653987500596882	1.0	0.2745497448744835	1.6441022757434076	0.7714766459975696	0.8476303243698002	0.766927367338672	0.6836174035874906	0.6090295297634313	0.9805402715176664	156.0	2.901110908026349	96.0	0.22134956740938755
1112	Feb25-FISH2-3L1-rep1-cp190-100x_Position011_10_cmle.ics	104	1	0	1.5162	3.253663455204481	1.0	0.2770649169526886	1.0	0.0	1.0	0.1823415417722473	2.092935806526966	0.08278788016289859	0.23096774925413768	0.08278788016289859	0.030055698614908172	0.9759563715709585	0.9493193498228671	170.0	3.3778155332843878	89.0	0.2052094947857864
1113	Feb25-FISH2-3L1-rep1-cp190-100x_Position011_10_cmle.ics	105	1	0	1.083	0.5801201550871935	1.0	0.15624347612715384	1.0	0.0	1.0	0.27660059285691496	2.5583106160515903	0.24376214949537986	0.37833861475780894	0.23442867414054802	0.03070327270790616	0.9192570406243592	0.9627522475170914	132.0	2.5286027069805446	75.0	0.17292934953858405
1114	Feb25-FISH2-3L1-rep1-cp190-100x_Position011_10_cmle.ics	106	1	0	0.8664	1.3272902203134762	1.0	1.287867914487031	1.0	0.8318234787411565	1.0	0.3403095632047474	2.032549145564972	0.7076930198111461	0.7930186539529717	0.7036312719866691	0.6016362710609147	0.6442640562163087	0.9893738530410568	136.0	2.524372535440323	87.0	0.20059804546475749
1115	Feb25-FISH2-3L1-rep1-cp190-100x_Position011_10_cmle.ics	107	1	0	1.7328	1.4947267514094802	1.0	0.24903401989318694	2.0	1.5162	1.0	0.2967243241079893	2.2460520418851875	0.9056694736619852	0.9579900834356778	0.8907242470202801	0.7390796386682666	0.43299162310534606	0.9878393712616164	314.0	5.91713297448469	285.0	0.6571315282466194
1116	Feb25-FISH2-3L1-rep1-cp190-100x_Position011_10_cmle.ics	108	1	0	1.083	1.8414236211324324	1.0	0.28041917605659933	1.0	0.4883922886704704	1.0	0.21071106546329954	1.340065476608817	0.5757481619550585	0.7136509550302653	0.572688676136952	0.3730972351662007	0.7628680210364329	0.9336273569857393	162.0	2.9649813972372754	89.0	0.2052094947857864
1117	Feb25-FISH2-3L1-rep1-cp190-100x_Position011_10_cmle.ics	109	1	0	1.083	0.38705535563864873	1.0	0.30805954911001243	1.0	1.0841098665386142	1.0	0.2770363892054491	2.328542293107811	0.8141575274177467	0.8745833926791056	0.8115795470730666	0.7336704173194701	0.5512526919527156	0.9844014017430974	126.0	2.3711112224079387	70.0	0.1614007262360118
1118	Feb25-FISH2-3L1-rep1-cp190-100x_Position011_10_cmle.ics	110	1	0	1.083	1.985162074167807	1.0	0.18786160058768073	1.0	0.0	1.0	0.22108422764558305	2.095099603140884	0.08398996029378485	0.2705834550579135	0.08398996029378485	0.02962536260209435	0.9531406962230086	0.9098200651834553	170.0	3.260789289082289	98.0	0.2259610167304165
1119	Feb25-FISH2-3L1-rep1-cp190-100x_Position011_10_cmle.ics	116	1	0	1.083	NA	0.0	1.3523983933779988	1.0	0.8058225447605828	1.0	0.2794714328294241	2.233905631045758	0.6809870387780325	0.776706772159253	0.6759271974394456	0.5668976517688318	0.6959681906957823	0.991601195857943	154.0	2.87982074495604	95.0	0.21904384274887315
1120	Feb25-FISH2-3L1-rep1-cp190-100x_Position011_10_cmle.ics	117	1	0	0.8664	0.5172395923239484	1.0	0.23118589920385615	1.0	0.46141264688247224	1.0	0.22722413550913917	1.4953339767900298	0.5452405104507144	0.6593718300334372	0.5452405104507144	0.3932073486869294	0.7415943437584179	0.836431472937442	116.0	2.0774184163330354	56.0	0.12912058098880944
1121	Feb25-FISH2-3L1-rep1-cp190-100x_Position011_10_cmle.ics	118	1	0	0.8664	0.5755387668545798	1.0	0.3884420706983623	1.0	1.2569038551385865	1.0	0.26179938779914946	2.17246782540615	0.8937995580397764	0.9424708919054428	0.8935952907095505	0.8385266754563517	0.4681053211643292	0.9715470183858206	108.0	2.0156630128922206	54.0	0.12450913166778053
1122	Feb25-FISH2-3L1-rep1-cp190-100x_Position011_10_cmle.ics	119	1	0	1.2995999999999999	0.5093848610320482	1.0	0.09255657921316024	1.0	1.1471882507794313	1.0	0.28452684573903236	2.062413270665962	0.7180416305736854	0.8145213856274175	0.713328816350335	0.5916683105054161	0.6640962844168102	0.9665026608464133	202.0	3.8120791377710077	144.0	0.33202435111408135
1123	Feb25-FISH2-3L1-rep1-cp190-100x_Position011_10_cmle.ics	119	2	0	1.083	5.838890638124283	1.0	0.22144878852715572	2.0	0.5556144027286182	1.0	0.326473759011316	2.241116887447694	0.4674734341363843	0.5703684485878711	0.4703808845853667	0.35811598926215943	0.8014829282061403	0.994632561716729	140.0	2.61376335926178	89.0	0.2052094947857864
1124	Feb25-FISH2-3L1-rep1-cp190-100x_Position011_10_cmle.ics	120	1	0	1.083	0.4173502408695935	1.0	3.2803567593044285	1.0	1.2995999999999999	1.0	0.2642552222637071	1.9613981339185511	0.9275279119486896	0.9677181487053607	0.9190553488003801	0.8043243724760472	0.37191118329739226	0.9841887116325848	158.0	2.9458063199370774	96.0	0.22134956740938755
1125	Feb25-FISH2-3L1-rep1-cp190-100x_Position011_10_cmle.ics	125	1	0	1.5162	0.3203995319831085	2.0	0.19357184764571644	1.0	1.6366463635208865	1.0	0.2934495372487288	2.1657599485436365	0.8556648624774477	0.9189844039717163	0.8549356866960837	0.7815535194189928	0.5000793968752847	0.9917139463688729	232.0	4.36548407222984	180.0	0.4150304388926017
1126	Feb25-FISH2-3L1-rep1-cp190-100x_Position011_10_cmle.ics	126	1	0	1.083	3.2778008921694473	1.0	0.28649987032977586	1.0	0.2918229810711206	1.0	0.2725820568548805	1.9831339600677447	0.40708580122806065	0.5305656686409824	0.3953377166766288	0.2468401890996033	0.8238595229657933	0.9868430052713659	152.0	2.8117200842048917	92.0	0.21212666876732977
1127	Feb25-FISH2-3L1-rep1-cp190-100x_Position011_10_cmle.ics	127	1	0	0.8664	0.36172462615476647	1.0	0.3354941749944079	1.0	0.751125369937127	1.0	0.30414293636913303	2.1144616567196133	0.7334644164072314	0.8177034973692355	0.7314617583337885	0.6233455313415989	0.6599705432765692	0.9922555399174343	104.0	1.9496774379111828	55.0	0.12681485632829495
1128	Feb25-FISH2-3L1-rep1-cp190-100x_Position011_10_cmle.ics	128	1	0	0.6497999999999999	4.414007525316044	1.0	4.401626669779366	1.0	0.0	1.0	0.1557087040452072	1.4202865058335248	0.14927501305378157	0.27538960517331407	0.14927501305378157	0.03025464915451661	0.9557458703725374	0.7363964849314378	122.0	2.1880994032248013	50.0	0.11528623302572269
1129	Feb25-FISH2-3L1-rep1-cp190-100x_Position011_10_cmle.ics	130	1	0	1.2995999999999999	0.40169292176581417	1.0	0.2975010215324059	1.0	0.687545504971255	1.0	0.2792526803190927	2.2456484133693655	0.6123298064817363	0.7327263479993663	0.610437146168405	0.48129851505373655	0.7253314173584291	0.9902345942256384	180.0	3.3672401044338325	120.0	0.2766869592617345
1130	Feb25-FISH2-3L1-rep1-cp190-100x_Position011_10_cmle.ics	131	1	0	1.083	0.2777219357909485	1.0	0.31293347540065414	1.0	0.0	1.0	0.27201651905570057	2.0391204945995356	0.25409429762749425	0.46588490285458806	0.2488749793462731	0.027797486562928263	0.8987830642666688	0.9740479006558274	164.0	3.0330820579884237	103.0	0.23748964003298878
1131	Feb25-FISH2-3L1-rep1-cp190-100x_Position011_10_cmle.ics	132	1	0	0.8664	0.5250403777637518	1.0	0.40068350035224887	1.0	1.3904875446279013	1.0	0.26179938779914946	2.344234288958501	0.9176852769518775	0.952969570164813	0.9162904232279852	0.8636163418125757	0.42213805873790566	0.9888583106384758	108.0	2.0156630128922206	54.0	0.12450913166778053
1132	Feb25-FISH2-3L1-rep1-cp190-100x_Position012_11_cmle.ics	1	1	0	1.5162	0.09601596416032451	1.0	0.3705825614230528	1.0	0.687545504971255	1.0	0.2937876203123271	2.5751506471328227	0.6128239277972202	0.721794018050695	0.6104081950721886	0.46001643548364246	0.7079791041306871	0.9977328833830731	198.0	3.76949881163039	142.0	0.3274129017930525
1133	Feb25-FISH2-3L1-rep1-cp190-100x_Position012_11_cmle.ics	2	1	0	1.2995999999999999	2.678565009940322	1.0	0.14058184209694205	1.0	0.5689355674538337	1.0	0.28397891367137323	2.483555889692212	0.5908240899659297	0.7322710932363313	0.5880916395556353	0.4407399817267379	0.6934136610935823	0.9854392295943103	176.0	3.371470275974055	117.0	0.26976978528019113
1134	Feb25-FISH2-3L1-rep1-cp190-100x_Position012_11_cmle.ics	3	1	0	1.5162	2.8399959945434197	1.0	0.25037015032269044	1.0	1.8184254534624877	1.0	0.3037281960013569	2.604355644790493	0.9238900460874843	0.9614037821259287	0.9225533450328844	0.8701636843745387	0.41052593023044853	1.0006489620252443	176.0	3.371470275974055	121.0	0.27899268392224896
1135	Feb25-FISH2-3L1-rep1-cp190-100x_Position012_11_cmle.ics	4	1	0	1.2995999999999999	3.7467961967092314	1.0	3.9796613462470316	1.0	0.0	1.0	0.15765161131464484	1.743390897398172	0.15773998409344697	0.3141865565526161	0.15406058950649518	0.02943113988929682	0.9370109221563687	0.817314713399151	208.0	3.7823286316202545	112.0	0.25824116197761887
1136	Feb25-FISH2-3L1-rep1-cp190-100x_Position012_11_cmle.ics	5	1	0	0.8664	0.3213146025354484	1.0	0.21335080216326588	1.0	1.9830205042639812	1.0	0.25129926508294104	1.4506238371515392	0.9658171582475218	0.9872978747101647	0.9644603748367303	0.9243998258457115	0.30356745020687953	0.9838055216585618	164.0	3.0330820579884237	99.0	0.22826674139093092
1137	Feb25-FISH2-3L1-rep1-cp190-100x_Position012_11_cmle.ics	6	1	0	1.9493999999999998	0.11193449875083965	1.0	0.38142231771896257	1.0	2.632846009647841	1.0	0.2715969641606709	2.8655024386877317	0.9785112722962765	0.9941614429874716	0.9720091480464413	0.9311288155116145	0.34897757758721326	0.9614526441966744	268.0	5.123190988942123	215.0	0.4957308020106076
1138	Feb25-FISH2-3L1-rep1-cp190-100x_Position012_11_cmle.ics	7	1	0	1.2995999999999999	0.21188515523213003	1.0	0.15233938551628992	1.0	0.7857574237886386	1.0	0.32775798984639737	2.5506381547512347	0.6315066801310599	0.7191983842728138	0.6242417197614187	0.5168910328594157	0.6737465755894233	0.9990008840663703	162.0	3.082007641439375	111.0	0.2559354373171044
1139	Feb25-FISH2-3L1-rep1-cp190-100x_Position012_11_cmle.ics	8	1	0	1.2995999999999999	0.24424837651737424	1.0	0.3004142647972205	1.0	1.1160083062473465	1.0	0.25003418727335075	2.2859119629269387	0.7730151035433488	0.8578343003438821	0.770560967111542	0.6514330944842526	0.579106136307294	0.9840201187670577	198.0	3.74609356278997	131.0	0.3020499305273935
1140	Feb25-FISH2-3L1-rep1-cp190-100x_Position012_11_cmle.ics	9	1	0	0.8664	0.396200164865642	1.0	0.03645060973898666	1.0	0.6606423714395955	1.0	0.3503980382358139	2.2921080891036154	0.6981695443333766	0.7846850021327497	0.6974462639787837	0.5773168153409618	0.7008282845048617	1.0263280640075731	98.0	1.8389964510194161	54.0	0.12450913166778053
1141	Feb25-FISH2-3L1-rep1-cp190-100x_Position012_11_cmle.ics	10	1	0	1.083	1.760352113037992	1.0	0.23349896131620984	1.0	0.4773698211006071	1.0	0.2287141152185616	1.8786755117275766	0.5431447950356958	0.6476260812726548	0.5349615028734901	0.36542983506082294	0.7729006138065401	0.911651228019262	176.0	3.231038782931535	105.0	0.24210108935401767
1142	Feb25-FISH2-3L1-rep1-cp190-100x_Position012_11_cmle.ics	11	1	0	1.083	0.09860247482561335	1.0	0.1695692737572274	1.0	0.0	1.0	0.33410101560149263	2.432452262774153	0.21325808686772912	0.38357007403085225	0.22226578170015682	0.030323474709164508	0.9144858639063691	1.0109208953653985	160.0	3.013906980688226	110.0	0.2536297126565899
1143	Feb25-FISH2-3L1-rep1-cp190-100x_Position012_11_cmle.ics	13	1	0	0.8664	0.23477956413030504	1.0	2.2240703625126548	1.0	0.3095250132321943	1.0	0.3161797036095224	2.5156244309429687	0.3997343597527919	0.5190601395063067	0.3941324225667715	0.2581047381546135	0.8046321040995416	0.9784013773158532	110.0	2.107168922483789	61.0	0.1406492042913817
1144	Feb25-FISH2-3L1-rep1-cp190-100x_Position012_11_cmle.ics	13	2	0	0.8664	2.128675350693039	1.0	0.3745839049362851	1.0	1.4772412513556012	1.0	0.3004098407371518	2.387637002498523	0.8549730745599768	0.8854991145325093	0.8543857746937006	0.8049125374968377	0.5257339083886708	0.9418431948914773	98.0	1.862401699859836	50.0	0.11528623302572269
1145	Feb25-FISH2-3L1-rep1-cp190-100x_Position012_11_cmle.ics	14	1	0	1.7328	7.926304257197288	2.0	7.9484681256237755	1.0	0.0	1.0	0.21719829209591254	2.5074424501866117	0.06524517450711373	0.2119363993459507	0.06524517450711373	0.023805608284624205	0.9736230564594309	0.9493385319745947	220.0	4.378174586850508	143.0	0.3297186264535669
1146	Feb25-FISH2-3L1-rep1-cp190-100x_Position012_11_cmle.ics	16	1	0	1.2995999999999999	3.0585193337429	1.0	3.1299440556668703	1.0	2.9222055749599276	1.0	0.3148158882708861	2.511048499997776	0.9743377731218198	0.9915743789284646	0.9730582161029632	0.9479983537862915	0.34146088501325383	0.997731117801726	188.0	3.569427000917167	136.0	0.31357855382996574
1147	Feb25-FISH2-3L1-rep1-cp190-100x_Position012_11_cmle.ics	16	2	0	1.2995999999999999	0.49197008252014374	1.0	0.39830920335650793	1.0	2.133575794157153	1.0	0.31155985693518456	2.17990796529439	0.8930372642921282	0.9352850942831488	0.8930372642921282	0.8448013319365459	0.4472227189818457	0.9938793033191798	184.0	3.43322567941487	131.0	0.3020499305273935
1148	Feb25-FISH2-3L1-rep1-cp190-100x_Position012_11_cmle.ics	19	1	0	1.083	0.24539536769710463	1.0	0.22312735303681552	1.0	2.2838760807508103	1.0	0.26061659671168275	1.9297335380534597	0.98064319596153	0.9945471952652422	0.9796596892815179	0.9528874189477349	0.29097476669175587	0.9973590652009569	178.0	3.345949941363524	114.0	0.26285261129864773
1149	Feb25-FISH2-3L1-rep1-cp190-100x_Position012_11_cmle.ics	20	1	0	1.2995999999999999	0.24838266826340472	1.0	0.271698556619262	1.0	1.7284978131233555	1.0	0.24232515462969784	2.6091775524805496	0.9077376920877169	0.9496545807558586	0.9053972697581313	0.8493437786908686	0.48296294994940747	0.9665468081639415	166.0	3.1245879675799917	99.0	0.22826674139093092
[truncated: 7,359 more rows]
