# Supplementary material for: M1BP cooperates with CP190 to activate transcription at TAD borders and promote chromatin insulator activity
Source: Nat Commun. 2021 Jul 7;12:4170. doi: 10.1038/s41467-021-24407-y (PMC8263732; doi:10.1038/s41467-021-24407-y)
Supplement: Supplementary file 6 — Source Data [file 41467_2021_24407_MOESM6_ESM.zip › Source Data_updated_060121/Source Data 8/Figure 8c/Figure 8c-tango-slide2/all-rep1/C.xls]

	Label	nuc.idx	idx	tag	ZThickness	_NUC_dist	_NUC_idx	compacity	elongation	evf	evfMax	evfMean	evfMin	rad_dist	ratioEllVolume	surface_pix	surface_unit	volume_pix	volume_unit
1	Feb25-FISH2-3L1-rep1-cp190-100x_Position001_0_cmle.ics	1	1	0	1.2995999999999999	0.10317500441073144	1.0	0.3157075706016337	2.3753189783759074	0.2724961601610084	0.4452050562293664	0.26297159401867837	0.07103260773617216	0.890211571489129	0.9953048728800449	166.0	3.124587967579992	113.0	0.2605468866381333
2	Feb25-FISH2-3L1-rep1-cp190-100x_Position001_0_cmle.ics	2	1	0	1.083	1.70785021024454	1.0	0.32775798984639737	1.955992174449963	0.9138766697426065	0.9613148299124701	0.9137154068751736	0.8611481916161227	0.376273597892372	0.9920380168377818	162.0	3.0117918949181153	111.0	0.2559354373171044
3	Feb25-FISH2-3L1-rep1-cp190-100x_Position001_0_cmle.ics	3	1	0	1.2995999999999999	1.201074210773439	1.0	0.28055224894495756	2.0696411366387903	0.8051324155389721	0.8958904511267172	0.8025569223100268	0.6689953621573543	0.579616984938261	0.9926607522064916	232.0	4.295268325708581	176.0	0.4058075402505439
4	Feb25-FISH2-3L1-rep1-cp190-100x_Position001_0_cmle.ics	4	1	0	0.8664	0.23070632344123612	1.0	0.31588787659755735	1.9432730516651089	0.4004691789368605	0.5747741452458198	0.3994509608185675	0.2240279510856002	0.8315870776552275	0.9982456090283657	154.0	2.8564154961156207	101.0	0.23287819071195984
5	Feb25-FISH2-3L1-rep1-cp190-100x_Position001_0_cmle.ics	6	1	0	1.2995999999999999	0.10317500441073144	1.0	0.2981716364212792	2.327040607507905	0.2906523560336559	0.44140572830032904	0.28649393538360673	0.05971431346599808	0.8866202873726818	0.9953256066001097	216.0	4.0547312746248485	163.0	0.375833119663856
6	Feb25-FISH2-3L1-rep1-cp190-100x_Position001_0_cmle.ics	8	1	0	1.083	1.0951397134915137	1.0	0.2785234620207688	2.5305633946984574	0.8450946364565256	0.9214930989182089	0.8414454157678771	0.7561509642051998	0.5236013753789653	0.9974816184722899	116.0	2.241255158215975	62.0	0.14295492895189613
7	Feb25-FISH2-3L1-rep1-cp190-100x_Position001_0_cmle.ics	9	1	0	1.2995999999999999	1.0024833655297731	1.0	0.28013140511610374	2.811328451077272	0.7272756173354633	0.795736868458072	0.7251853794616246	0.6379437781645645	0.5810889645500316	1.0051284065412807	144.0	2.7733699296044962	86.0	0.19829232080424306
8	Feb25-FISH2-3L1-rep1-cp190-100x_Position001_0_cmle.ics	11	1	0	0.8664	0.42540144110901373	1.0	0.2427659618000343	2.895694376584433	0.4606405362826057	0.5457140742463813	0.4597946646647705	0.33958044767755374	0.838666451797627	0.938595223328721	108.0	2.0390682617326408	52.0	0.1198976823467516
9	Feb25-FISH2-3L1-rep1-cp190-100x_Position001_0_cmle.ics	12	1	0	1.7328	0.7610319551488771	1.0	0.2912908414562279	2.5693568836481155	0.5784315837858025	0.7116873509724496	0.5744635008187537	0.4087466603464621	0.7361541132997524	0.9919509577450268	310.0	5.897957897184492	277.0	0.6386857309625038
10	Feb25-FISH2-3L1-rep1-cp190-100x_Position001_0_cmle.ics	13	1	0	0.8664	0.815064591942846	1.0	0.31950628410532356	2.355586336975999	0.7278995869081665	0.7880680012710518	0.7226564982523038	0.6358277724817286	0.6181744005659786	1.0062490567652642	112.0	2.128459085554098	63.0	0.1452606536124106
11	Feb25-FISH2-3L1-rep1-cp190-100x_Position001_0_cmle.ics	14	1	0	1.5162	1.2700002221840399	1.0	0.32234154342525395	2.6264165688995575	0.8254599914420196	0.909994498441225	0.8228620331316095	0.7034812641359496	0.5968825215383045	1.0058665060264946	200.0	3.8375994723815383	151.0	0.3481644237376825
12	Feb25-FISH2-3L1-rep1-cp190-100x_Position001_0_cmle.ics	16	1	0	1.083	0.0	1.0	0.3161256321025793	2.27358008750306	0.17305724033358605	0.2723985974222896	0.15050227445034117	0.02897554965883245	0.9445322105679695	0.9687747059757355	158.0	2.9926168176179173	105.0	0.24210108935401767
13	Feb25-FISH2-3L1-rep1-cp190-100x_Position001_0_cmle.ics	17	1	0	1.083	0.9479040472602467	1.0	0.30243065278557746	1.8260422666375051	0.7588097591426937	0.841159028247412	0.753576444883733	0.6317172137543567	0.6591862716204604	0.9924517422946403	150.0	2.7436194234537434	95.0	0.21904384274887315
14	Feb25-FISH2-3L1-rep1-cp190-100x_Position001_0_cmle.ics	19	1	0	1.083	0.7252201245704302	1.0	0.30929561366189423	2.106204400986248	0.6490152359717577	0.7598579627565135	0.6419030513233411	0.5210888145670755	0.6746857186414935	1.0050195673287279	152.0	2.835125333045312	98.0	0.2259610167304165
15	Feb25-FISH2-3L1-rep1-cp190-100x_Position001_0_cmle.ics	21	1	0	1.2995999999999999	0.5556144027286182	1.0	0.279833990233746	2.2897371102541073	0.4729521554764588	0.590149346911308	0.4675644778128218	0.313829183456708	0.8140695522269532	0.9902417235564617	226.0	4.2313978364976546	169.0	0.38966746762694277
16	Feb25-FISH2-3L1-rep1-cp190-100x_Position001_0_cmle.ics	21	2	0	1.083	0.2918229810711206	1.0	0.3281041094588522	2.5119909782236585	0.32204853369224157	0.4115269546040523	0.3127285405028499	0.18122096370107915	0.8798223473678292	1.0007779544149362	128.0	2.4158066343186673	78.0	0.17984652352012742
17	Feb25-FISH2-3L1-rep1-cp190-100x_Position001_0_cmle.ics	22	1	0	1.083	1.9396002206044687	1.0	0.2572340484407077	2.057062140345741	0.962376820120606	0.9848997401578663	0.9576310241702211	0.9256508310045595	0.3440437082128918	0.984246260520891	166.0	3.0777774698991522	102.0	0.23518391537247432
18	Feb25-FISH2-3L1-rep1-cp190-100x_Position001_0_cmle.ics	23	1	0	1.083	0.41270001764292574	1.0	0.25511314070766744	2.3500539220108756	0.5215703394190742	0.6396342319025866	0.5177505106097694	0.39620199878389123	0.7674184432356017	0.956260407728062	122.0	2.3285308962673215	64.0	0.14756637827292504
19	Feb25-FISH2-3L1-rep1-cp190-100x_Position001_0_cmle.ics	25	1	0	1.083	1.1349250485180458	1.0	0.268000903909552	2.0616546751251024	0.815305271553912	0.8852104633456602	0.8148158219128417	0.7002256906678268	0.5631081305928822	0.9396127791229688	168.0	3.145878130650301	106.0	0.24440681401453213
20	Feb25-FISH2-3L1-rep1-cp190-100x_Position001_0_cmle.ics	26	1	0	1.083	1.7328	1.0	0.28877185231211383	2.107937151535981	0.9280167264038232	0.9637013805920616	0.9230303332005841	0.8767340369042878	0.327916591424013	1.001858636230086	178.0	3.345949941363524	120.0	0.2766869592617345
21	Feb25-FISH2-3L1-rep1-cp190-100x_Position001_0_cmle.ics	27	1	0	1.083	0.7252201245704302	1.0	0.2826828280317748	1.6847635238568637	0.6942858495478862	0.7970837475737348	0.6942858495478862	0.5145859963073427	0.672033742646766	0.9762325955250462	164.0	2.986271560307584	105.0	0.24210108935401767
22	Feb25-FISH2-3L1-rep1-cp190-100x_Position001_0_cmle.ics	28	1	0	1.083	1.0317500441073144	1.0	0.3384541415902391	2.2823006162129476	0.758793412407202	0.8333902210086185	0.7579998293369742	0.650110930966806	0.6007522436757616	1.0015161634648015	166.0	3.1011827187395724	117.0	0.26976978528019113
23	Feb25-FISH2-3L1-rep1-cp190-100x_Position001_0_cmle.ics	29	1	0	1.083	0.10317500441073144	1.0	0.27634221897242356	2.0230353836605706	0.26866883116883117	0.4280543942359011	0.26866883116883117	0.0737746842198897	0.9044431461071142	0.9900757673351351	148.0	2.7457345092238543	89.0	0.2052094947857864
24	Feb25-FISH2-3L1-rep1-cp190-100x_Position001_0_cmle.ics	30	1	0	1.083	1.7036854280327067	1.0	0.3148577864191545	2.596556634187568	0.9130201224076439	0.946646999251464	0.9121835234027563	0.8625864118708996	0.3878415016593056	0.9849642405313109	148.0	2.839355504585534	95.0	0.21904384274887315
25	Feb25-FISH2-3L1-rep1-cp190-100x_Position001_0_cmle.ics	31	1	0	0.8664	0.3095250132321943	1.0	0.33754049705226374	2.0923539258373904	0.39121706398996237	0.5077278430477928	0.39561993840538384	0.2724021900307973	0.850487818126579	1.0007430719454706	98.0	1.815591202178996	53.0	0.12220340700726606
26	Feb25-FISH2-3L1-rep1-cp190-100x_Position001_0_cmle.ics	32	1	0	1.5162	0.2918229810711206	1.0	0.30790138424182617	2.5049589626932938	0.379644706348591	0.5248076641423931	0.379644706348591	0.18615009519871115	0.8535164225314293	0.9976183915608853	230.0	4.3207886603191135	182.0	0.41964188821363063
27	Feb25-FISH2-3L1-rep1-cp190-100x_Position001_0_cmle.ics	32	2	0	1.083	1.2191645447964943	1.0	0.2827433388230814	3.0991193228629714	0.6814375436147941	0.7448200701282813	0.6823421467524747	0.6360200046522447	0.6498402141831542	1.005169935609334	100.0	1.9539076094514052	50.0	0.11528623302572269
28	Feb25-FISH2-3L1-rep1-cp190-100x_Position001_0_cmle.ics	33	1	0	1.2995999999999999	0.0	1.0	0.21054670904982806	2.1865433307170647	0.15996206783476466	0.3393244884032154	0.14132390346795706	0.028830218109950102	0.967515493704837	0.9107883545842403	190.0	3.5673119151470556	113.0	0.2605468866381333
29	Feb25-FISH2-3L1-rep1-cp190-100x_Position001_0_cmle.ics	34	1	0	1.083	1.5762738440862263	1.0	0.27541975538991637	2.4600746367924273	0.9123779521198719	0.9530134593442987	0.9120245559829966	0.8558800068659821	0.4245323390756264	0.9765330213958726	138.0	2.6392836938723105	80.0	0.18445797284115634
30	Feb25-FISH2-3L1-rep1-cp190-100x_Position001_0_cmle.ics	35	1	0	0.8664	0.42540144110901373	1.0	0.3012912077705793	2.211864407769782	0.4044379815154015	0.5004124778031013	0.4063535563976006	0.28015632209622615	0.8404016327337042	0.9923118694394565	126.0	2.347705973567519	73.0	0.16831790021755516
31	Feb25-FISH2-3L1-rep1-cp190-100x_Position001_0_cmle.ics	35	2	0	1.2995999999999999	1.9493999999999998	1.0	0.26782808006002096	2.8005922583768763	0.9650256109099213	0.9955792633193045	0.9649976463131009	0.869647692687724	0.33506184097918673	0.9581589158126118	154.0	2.9500364914772996	93.0	0.21443239342784423
32	Feb25-FISH2-3L1-rep1-cp190-100x_Position001_0_cmle.ics	36	1	0	1.2995999999999999	1.457893372515532	1.0	0.2735008026506843	2.501338598443993	0.8926439534522319	0.9523872642673663	0.8911904783669887	0.81273938917481	0.4692403579908144	0.9917617977330213	170.0	3.2373840402418694	109.0	0.25132398799607547
33	Feb25-FISH2-3L1-rep1-cp190-100x_Position001_0_cmle.ics	37	1	0	0.8664	2.18723040467705	1.0	0.30001634125536203	2.072378901150241	0.9822294381922513	0.9923379742894	0.9812285930341177	0.9612394911258396	0.26555027310840673	0.992154858230267	144.0	2.632938436561977	89.0	0.2052094947857864
34	Feb25-FISH2-3L1-rep1-cp190-100x_Position001_0_cmle.ics	38	1	0	1.2995999999999999	0.0	1.0	0.154898489833205	1.7323919817195579	0.07934481658141922	0.22208613298601826	0.07934481658141922	0.02807128009177398	0.9635175066289516	0.9679365351153805	194.0	3.773728983170612	100.0	0.23057246605144538
35	Feb25-FISH2-3L1-rep1-cp190-100x_Position001_0_cmle.ics	39	1	0	1.2995999999999999	0.0	1.0	0.30243065278557746	2.4009578467090007	0.2260388153697339	0.3747967646998292	0.2260388153697339	0.028314021692152545	0.9082239018421497	0.9727920136808912	150.0	2.8372404188154228	95.0	0.21904384274887315
36	Feb25-FISH2-3L1-rep1-cp190-100x_Position001_0_cmle.ics	41	1	0	1.083	0.65253602307166	1.0	0.07259213225074845	2.149767817614802	0.7918577848145475	0.908111946727514	0.7874455749842837	0.5069617453258516	0.526610099185437	0.37914901995984596	208.0	3.758923382779834	76.0	0.1752350741990985
37	Feb25-FISH2-3L1-rep1-cp190-100x_Position001_0_cmle.ics	43	1	0	1.2995999999999999	1.70785021024454	1.0	0.25304570928946574	2.7298432398939614	0.8886899876566348	0.9273615572027737	0.8878821757927866	0.8407964378728052	0.4438491619191953	0.9733166779419632	168.0	3.21609387717156	103.0	0.23748964003298878
38	Feb25-FISH2-3L1-rep1-cp190-100x_Position001_0_cmle.ics	44	1	0	1.2995999999999999	0.0	1.0	0.3170479242241325	2.3661896224364267	0.166644086759288	0.3117687934025881	0.1745412272689529	0.021842782660379256	0.9375519942340387	0.98968734188569	182.0	3.4119355163445615	130.0	0.29974420586687905
39	Feb25-FISH2-3L1-rep1-cp190-100x_Position001_0_cmle.ics	44	2	0	1.083	1.2944547249242173	1.0	0.29778726282751644	2.307950008299047	0.7285909700765241	0.7834667004636893	0.7258507890585053	0.6484942115314859	0.6275530769895584	0.9948487013575916	140.0	2.6137633592617795	85.0	0.19598659614372857
40	Feb25-FISH2-3L1-rep1-cp190-100x_Position001_0_cmle.ics	46	1	0	0.8664	0.23070632344123612	1.0	0.2785234620207688	2.167330303789111	0.35582008110178837	0.4788742922280567	0.3572216097023153	0.18208659578046457	0.8627390901077348	0.9843684998296169	116.0	2.1242289140138757	62.0	0.14295492895189613
41	Feb25-FISH2-3L1-rep1-cp190-100x_Position001_0_cmle.ics	49	1	0	1.2995999999999999	0.10317500441073144	1.0	0.3044184873559055	2.391323165180464	0.25713661658847886	0.4481491329699341	0.25713661658847886	0.06954758694041899	0.8984315903893536	0.9937521909570033	160.0	3.013906980688226	105.0	0.24210108935401767
42	Feb25-FISH2-3L1-rep1-cp190-100x_Position001_0_cmle.ics	50	1	0	1.9493999999999998	1.2536039404732575	1.0	0.29529076911694946	2.607245581931444	0.7115539432155404	0.8102311731794649	0.7115539432155404	0.6144497552858591	0.624234373588215	0.9895557418223471	324.0	6.210825780559594	298.0	0.6871059488333073
43	Feb25-FISH2-3L1-rep1-cp190-100x_Position001_0_cmle.ics	54	1	0	1.2995999999999999	1.5613211301812222	1.0	0.27749897348668884	2.5437550465560728	0.8752138643695576	0.9187060035239741	0.8744392710310603	0.8272103574194977	0.4827145176183797	0.9955137272563236	150.0	2.8606456676558425	91.0	0.20982094410681532
44	Feb25-FISH2-3L1-rep1-cp190-100x_Position001_0_cmle.ics	55	1	0	1.083	0.2918229810711206	1.0	0.3490658503988659	1.950318697679501	0.40578246202519586	0.523494825516019	0.3967866740360975	0.2297404181516705	0.8349065334570831	0.9766680552732111	144.0	2.703154183083237	96.0	0.22134956740938755
45	Feb25-FISH2-3L1-rep1-cp190-100x_Position001_0_cmle.ics	56	1	0	1.2995999999999999	1.30507204614332	1.0	0.28150518806062647	2.415401968785674	0.8234004846468227	0.8950450287533003	0.8212955260588086	0.7363991464429094	0.5044443230013826	0.9976626980538739	198.0	3.72268831394955	139.0	0.32049572781150915
46	Feb25-FISH2-3L1-rep1-cp190-100x_Position001_0_cmle.ics	57	1	0	1.083	0.3916201927270152	1.0	0.29360477011817077	2.091070565063089	0.4948312469770378	0.6487707303476714	0.48874023429494273	0.3142364099915562	0.7713176237701924	0.9993412298219546	178.0	3.322544692523104	121.0	0.27899268392224896
47	Feb25-FISH2-3L1-rep1-cp190-100x_Position001_0_cmle.ics	58	1	0	0.8664	0.46141264688247224	1.0	0.32482598003490853	2.331838580063139	0.48276277047246935	0.5990348435130733	0.47959371966335856	0.34498527795383616	0.7911161191273409	1.00047356877078	124.0	2.32641581049721	74.0	0.17062362487806956
48	Feb25-FISH2-3L1-rep1-cp190-100x_Position001_0_cmle.ics	59	1	0	1.5162	0.6275890508929507	1.0	0.3101078237658105	2.185603357735127	0.5327272978080643	0.6612684443095656	0.5286763319676843	0.38888352438626256	0.7805972459485266	1.0001861685002131	258.0	4.852903431707639	217.0	0.5003422513316366
49	Feb25-FISH2-3L1-rep1-cp190-100x_Position001_0_cmle.ics	60	1	0	1.083	1.8177762540415314	1.0	0.3156399739171413	2.053224574955385	0.9438959394750007	0.9760268727729393	0.9430178777452192	0.9039492357799945	0.339531593197635	1.0004197453685777	152.0	2.8117200842048917	99.0	0.22826674139093092
50	Feb25-FISH2-3L1-rep1-cp190-100x_Position001_0_cmle.ics	61	1	0	1.083	0.7252201245704302	1.0	0.2836296094149551	2.2922219064777156	0.60881070857449	0.720430063884537	0.606724517213108	0.485059785211582	0.7129033802712095	0.9990527979259696	170.0	3.1905735425610295	111.0	0.2559354373171044
51	Feb25-FISH2-3L1-rep1-cp190-100x_Position001_0_cmle.ics	64	1	0	1.2995999999999999	0.8508028822180275	1.0	0.22364338803777195	2.978995185738234	0.7578627346659573	0.8313749334954776	0.7554457703123812	0.6625066504522308	0.5917751563798396	0.9568307122754911	118.0	2.2859505701267038	57.0	0.13142630564932387
52	Feb25-FISH2-3L1-rep1-cp190-100x_Position001_0_cmle.ics	65	1	0	0.8664	0.3720027687491155	1.0	0.271306845928369	1.8039769500213192	0.46311849114555836	0.588654796755771	0.46311849114555836	0.3193405960550943	0.8187294064992549	0.9877683259591233	122.0	2.2583151497460614	66.0	0.15217782759395398
53	Feb25-FISH2-3L1-rep1-cp190-100x_Position001_0_cmle.ics	66	1	0	1.083	1.8951854028581037	1.0	0.3343204902613444	2.2004298167376612	0.9622450805950664	0.984133668839031	0.9617713016287468	0.9276276307893158	0.34769475207140627	1.006026398008635	142.0	2.6584587711725085	92.0	0.21212666876732977
54	Feb25-FISH2-3L1-rep1-cp190-100x_Position001_0_cmle.ics	68	1	0	1.083	1.6624596150004298	1.0	0.31604798647714794	2.082137875988664	0.912807229384957	0.9496211973668836	0.9119989872628832	0.8636797413625209	0.42622712570819327	0.9909325555421803	156.0	2.9011109080263493	103.0	0.23748964003298878
55	Feb25-FISH2-3L1-rep1-cp190-100x_Position001_0_cmle.ics	69	1	0	1.083	0.3916201927270152	1.0	0.35180581249237936	2.118388887341129	0.492493381635781	0.651364602201477	0.4859969346523617	0.31790790023686777	0.8008121568920932	1.0098532920596517	162.0	3.0117918949181153	115.0	0.2651583359591622
56	Feb25-FISH2-3L1-rep1-cp190-100x_Position001_0_cmle.ics	70	1	0	1.5162	0.7748934119142009	1.0	0.2664912917267583	1.807372184664367	0.6087570308938915	0.7282081011829161	0.6072568118353565	0.4473816973274859	0.7194481150480576	0.9773955150356658	278.0	5.15942605777241	225.0	0.5187880486157521
57	Feb25-FISH2-3L1-rep1-cp190-100x_Position001_0_cmle.ics	71	1	0	1.083	2.0495994678846956	1.0	0.2991993003418851	2.0955592740379956	0.9697154107750134	0.9900438517988187	0.9692768927868266	0.9295059960622875	0.26406069089439693	1.0050371351985103	168.0	3.145878130650301	112.0	0.25824116197761887
58	Feb25-FISH2-3L1-rep1-cp190-100x_Position001_0_cmle.ics	72	1	0	1.083	1.502250739874254	1.0	0.27365459734503106	2.0861315587429914	0.9072139273982187	0.9500610746771343	0.9053757575038839	0.851286125968004	0.45316387278903036	0.9809684731101009	144.0	2.6797489342428165	85.0	0.19598659614372857
59	Feb25-FISH2-3L1-rep1-cp190-100x_Position001_0_cmle.ics	74	1	0	0.8664	0.928575039696583	1.0	0.3089982052636375	2.443171116596058	0.7615212660439089	0.8415076463012036	0.7628092199736488	0.6758279175117322	0.5733498797778048	0.9933323850679169	118.0	2.239140072445864	67.0	0.15448355225446841
60	Feb25-FISH2-3L1-rep1-cp190-100x_Position001_0_cmle.ics	75	1	0	1.2995999999999999	1.9010986015871316	1.0	0.29906689398300423	2.7081462556732814	0.9647808694887687	0.985212536814805	0.9620554749659326	0.9078728735329026	0.3414734139284178	0.9815767075964351	164.0	3.1501083021905227	108.0	0.24901826333556107
61	Feb25-FISH2-3L1-rep1-cp190-100x_Position001_0_cmle.ics	77	1	0	1.2995999999999999	0.0	1.0	0.2295913835703505	2.2268700504194503	0.0785990187745622	0.29720779931162744	0.11142715284732098	0.028195504540061096	0.9565260542452555	0.95433275763838	190.0	3.6609329105087354	118.0	0.27207550994070556
62	Feb25-FISH2-3L1-rep1-cp190-100x_Position001_0_cmle.ics	79	1	0	1.083	0.2918229810711206	1.0	0.35065995806570655	2.7594814476653484	0.43893268098215094	0.5766965660958594	0.43893268098215094	0.283161185104648	0.8148978910162767	1.0280375808158555	112.0	2.151864334394518	66.0	0.15217782759395398
63	Feb25-FISH2-3L1-rep1-cp190-100x_Position001_0_cmle.ics	81	1	0	1.2995999999999999	2.1652184899744737	1.0	0.32675388678618206	2.142237232473346	0.9617436974789916	0.9819957983193277	0.9589215686274509	0.9278676470588235	0.33900057061670597	0.9962244006028648	192.0	3.588602078217365	143.0	0.3297186264535669
64	Feb25-FISH2-3L1-rep1-cp190-100x_Position001_0_cmle.ics	82	1	0	1.083	0.6190500264643886	1.0	0.309757326863699	1.866753395488257	0.5750775699825361	0.691246036724936	0.5750775699825361	0.45144458196985365	0.75783593067853	1.000765222058533	170.0	3.09695254719935	116.0	0.2674640606196767
65	Feb25-FISH2-3L1-rep1-cp190-100x_Position001_0_cmle.ics	83	1	0	1.083	0.7817319754002556	1.0	0.32844085690551006	2.018917417311963	0.6923349248418857	0.7848640838938696	0.6876847856247548	0.5702831226737344	0.6658530416046372	0.9922933695419407	156.0	2.9245161568667695	105.0	0.24210108935401767
66	Feb25-FISH2-3L1-rep1-cp190-100x_Position001_0_cmle.ics	84	1	0	0.8664	1.0542408233015097	1.0	0.274326673206773	2.0909857348821808	0.812686085918527	0.8812343070400505	0.8110533320527421	0.7272683616206798	0.5301218805717205	0.9826752209640327	130.0	2.4136915485485564	73.0	0.16831790021755516
67	Feb25-FISH2-3L1-rep1-cp190-100x_Position001_0_cmle.ics	86	1	0	1.083	0.46141264688247224	1.0	0.2867352672132239	2.0938146939033593	0.5343486127864897	0.6801769199839164	0.5328910333735424	0.3713258946521914	0.7644240821026193	0.9962034985186875	158.0	2.9692115687774976	100.0	0.23057246605144538
68	Feb25-FISH2-3L1-rep1-cp190-100x_Position001_0_cmle.ics	87	1	0	1.083	0.0	1.0	0.23543358560236521	2.29348577543592	0.10619808306709265	0.2884105431309904	0.10619808306709265	0.037627795527156546	0.9601514609283435	0.9576020889746641	124.0	2.3732263081780496	63.0	0.1452606536124106
69	Feb25-FISH2-3L1-rep1-cp190-100x_Position001_0_cmle.ics	88	1	0	1.2995999999999999	0.20635000882146287	1.0	0.2398035208677075	2.588347566089844	0.3375530313398111	0.45912595228319875	0.32276127913872543	0.19092993020391405	0.8768921567863053	0.9954119908977125	154.0	2.9266312426368795	88.0	0.20290377012527194
70	Feb25-FISH2-3L1-rep1-cp190-100x_Position001_0_cmle.ics	90	1	0	1.083	0.0	1.0	0.29778726282751644	2.2798097767913363	0.16687608689096411	0.27334867964736986	0.14514329369427328	0.029528251625938622	0.9182698572711644	0.9816323750658248	140.0	2.6605738569426194	85.0	0.19598659614372857
71	Feb25-FISH2-3L1-rep1-cp190-100x_Position001_0_cmle.ics	92	1	0	1.083	2.3825999999999996	1.0	0.30051012392772464	2.2228936841536386	0.9444276015894842	0.9837911582229826	0.9444194809272713	0.8801579739489156	0.25475908186664376	0.9842534038958254	190.0	3.520501417466216	135.0	0.31127282916945126
72	Feb25-FISH2-3L1-rep1-cp190-100x_Position001_0_cmle.ics	92	2	0	1.5162	1.5162	1.0	0.28452684573903236	2.433070503762148	0.8613126238400988	0.9558912697467437	0.8613126238400988	0.6990347239516225	0.4099956789142019	0.9891992897278553	202.0	3.8120791377710073	144.0	0.33202435111408135
73	Feb25-FISH2-3L1-rep1-cp190-100x_Position001_0_cmle.ics	92	3	0	0.8664	1.9493999999999998	1.0	0.31471000787275666	2.087639750329492	0.8877480862306052	0.9355950279892158	0.8874882250397912	0.8025054949814308	0.38230306989812646	1.0016617771892364	132.0	2.4349817116188652	80.0	0.18445797284115634
74	Feb25-FISH2-3L1-rep1-cp190-100x_Position001_0_cmle.ics	93	1	0	1.083	0.2991586303963464	1.0	0.28166648430998564	2.192857282989231	0.4479477741509827	0.5844205450775352	0.4424215967378687	0.2508805174962547	0.8124347532883801	0.991671540763138	160.0	2.9670964830073863	101.0	0.23287819071195984
75	Feb25-FISH2-3L1-rep1-cp190-100x_Position001_0_cmle.ics	96	1	0	1.083	1.5837581932427913	1.0	0.30243065278557746	2.5424123257263505	0.8873692240627724	0.9366917320546353	0.8860069747166521	0.8323661362975879	0.4713262896899733	0.988731261050838	150.0	2.8372404188154228	95.0	0.21904384274887315
76	Feb25-FISH2-3L1-rep1-cp190-100x_Position001_0_cmle.ics	100	1	0	0.8664	1.6720368465176956	1.0	0.16199933568863356	1.3301785907250052	0.8941541653496722	0.9296887030238193	0.8887322003128368	0.8469814486129009	0.5040741120449551	0.7494324547697664	122.0	2.1412889055439615	51.0	0.11759195768623716
77	Feb25-FISH2-3L1-rep1-cp190-100x_Position001_0_cmle.ics	102	1	0	1.083	0.46141264688247224	1.0	0.323812912684108	2.2835585633216104	0.5288910311423567	0.6405697087972161	0.5243531112965989	0.38692820446503096	0.7565956655858622	0.9941014112005356	134.0	2.5264876212104337	83.0	0.1913751468226997
78	Feb25-FISH2-3L1-rep1-cp190-100x_Position001_0_cmle.ics	104	1	0	1.083	0.20635000882146287	1.0	0.3191784862749187	2.079530181047821	0.3629062617643368	0.5102271301292508	0.35350620016199136	0.19368233723861783	0.8329137951241725	0.989660439719725	140.0	2.6137633592617795	88.0	0.20290377012527194
79	Feb25-FISH2-3L1-rep1-cp190-100x_Position001_0_cmle.ics	106	1	0	0.8664	1.6456566907434287	1.0	0.32772119742931133	2.3841368334665995	0.833894884280066	0.8786057360912746	0.8333379286765963	0.7831843523047485	0.5372829458929216	0.9841260011001441	118.0	2.192329574765024	69.0	0.1590950015754973
80	Feb25-FISH2-3L1-rep1-cp190-100x_Position001_0_cmle.ics	106	2	0	1.083	1.0024833655297731	1.0	0.274133124179535	2.192576551846414	0.6848679022625632	0.7721334708260038	0.6843605763663334	0.5884897680086907	0.6397906094922259	0.9987242774404536	174.0	3.233153868701647	113.0	0.2605468866381333
81	Feb25-FISH2-3L1-rep1-cp190-100x_Position001_0_cmle.ics	107	1	0	1.083	1.0521827216106825	1.0	0.30483523818301894	2.4910439177836894	0.7790755900026125	0.8438779064704346	0.7749608116345903	0.6941021510058347	0.606609801483581	1.001600648123613	140.0	2.6605738569426194	86.0	0.19829232080424306
82	Feb25-FISH2-3L1-rep1-cp190-100x_Position001_0_cmle.ics	108	1	0	0.8664	1.0622516852075932	1.0	0.2977904950224626	2.1572206676017727	0.8258683403466229	0.8784947578632052	0.8233185935382641	0.7562228086441766	0.5269164995879286	0.9946046292504384	106.0	1.994372849821912	56.0	0.12912058098880944
83	Feb25-FISH2-3L1-rep1-cp190-100x_Position001_0_cmle.ics	109	1	0	1.2995999999999999	0.20635000882146287	1.0	0.30443970331245684	2.6949291493686793	0.34926126313599	0.49845662955641107	0.3340616654527798	0.17955987930496306	0.8728915374495471	0.9977161229186807	170.0	3.237384040241869	115.0	0.2651583359591622
84	Feb25-FISH2-3L1-rep1-cp190-100x_Position001_0_cmle.ics	110	1	0	1.2995999999999999	0.8318234787411565	1.0	0.24920087695577656	2.3151521077959374	0.6723373450366482	0.7664423622707941	0.6720823290364508	0.5542772764291178	0.6530079911630106	0.9933206786830502	188.0	3.522616503236327	121.0	0.27899268392224896
85	Feb25-FISH2-3L1-rep1-cp190-100x_Position001_0_cmle.ics	111	1	0	1.5162	0.0	1.0	0.1720702394091815	2.56571711881731	0.0601016276121998	0.19083781085598267	0.08289492871484817	0.030039596630360408	0.9663366987599786	0.937717909074115	156.0	3.0883528987497075	76.0	0.1752350741990985
86	Feb25-FISH2-3L1-rep1-cp190-100x_Position001_0_cmle.ics	112	1	0	1.2995999999999999	0.0	1.0	0.24623144134488828	2.337762769054269	0.1429427489678627	0.29248884202170505	0.1310045877092972	0.02097349712635851	0.9499740954494453	0.9754835958932354	198.0	3.7226883139495506	130.0	0.29974420586687905
87	Feb25-FISH2-3L1-rep1-cp190-100x_Position001_0_cmle.ics	112	2	0	1.083	2.063500088214629	1.0	0.34626777037291245	2.1808472486614376	0.8836379484106447	0.9198454420582822	0.8841087820196037	0.8319065648213362	0.48715802159889043	1.008630152927758	174.0	3.2799643663824867	127.0	0.29282703188533565
88	Feb25-FISH2-3L1-rep1-cp190-100x_Position001_0_cmle.ics	113	1	0	1.083	0.913592684735068	1.0	0.29528601709160374	2.4809037123958837	0.7244947169976763	0.802451883028629	0.7185869612872112	0.6257179183655575	0.6387556530843338	0.9969695070057915	148.0	2.792545006904694	92.0	0.21212666876732977
89	Feb25-FISH2-3L1-rep1-cp190-100x_Position001_0_cmle.ics	114	1	0	1.083	1.5162	1.0	0.2691776018381925	2.166841907022968	0.9764945773953572	0.9969077709061576	0.976326521466344	0.8758962982880703	0.21709985211760982	0.9592504079114522	126.0	2.394516471248359	69.0	0.1590950015754973
90	Feb25-FISH2-3L1-rep1-cp190-100x_Position001_0_cmle.ics	115	1	0	1.2995999999999999	1.0967653411156157	1.0	0.27308137672307414	2.6165858677614393	0.774155853868302	0.8503299928953371	0.7699397973301425	0.6847118872228246	0.5832774520162841	0.9855374696056932	168.0	3.1926886283311404	107.0	0.2467125386750466
91	Feb25-FISH2-3L1-rep1-cp190-100x_Position001_0_cmle.ics	117	1	0	1.083	0.3720027687491155	1.0	0.30093769536986004	2.5818285317069836	0.4729871614948802	0.6058630905972244	0.4714174333385311	0.3228598159987525	0.795891908645824	1.0083500421821305	146.0	2.7712548438343854	91.0	0.20982094410681532
92	Feb25-FISH2-3L1-rep1-cp190-100x_Position001_0_cmle.ics	119	1	0	0.8664	1.0317500441073144	1.0	0.34011439917989217	2.332686712360659	0.8163746630727763	0.8793647390345504	0.8143530997304582	0.7338121783876501	0.5782345695253561	0.9940156588550478	112.0	2.105053836713678	65.0	0.14987210293343953
93	Feb25-FISH2-3L1-rep1-cp190-100x_Position001_0_cmle.ics	120	1	0	1.2995999999999999	0.0	1.0	0.16542399058106852	2.718010912538656	0.08278869306570082	0.2728344226138686	0.08278869306570082	0.02947633597053884	0.9628186989388264	0.8465423160786326	138.0	2.63928369387231	62.0	0.14295492895189613
94	Feb25-FISH2-3L1-rep1-cp190-100x_Position001_0_cmle.ics	123	1	0	1.5162	1.9702516435534818	1.0	0.30088433503742873	2.640468852836408	0.9375153436442623	0.9750979324772914	0.9323438684129068	0.868487623683115	0.48162373056522606	0.9939153380654046	236.0	4.4782801448917215	187.0	0.4311705115162029
95	Feb25-FISH2-3L1-rep1-cp190-100x_Position001_0_cmle.ics	125	1	0	1.083	0.0	1.0	0.29778726282751644	2.0771189181423035	0.18181070249050926	0.3573628104321662	0.18181070249050926	0.030452616856481318	0.9412776090808913	0.9701163962448008	140.0	2.6371686081022	85.0	0.19598659614372857
96	Feb25-FISH2-3L1-rep1-cp190-100x_Position001_0_cmle.ics	126	1	0	1.083	1.1160083062473465	1.0	0.3161256321025793	2.285486578053242	0.7948174052628562	0.8758193353589788	0.7919222610789428	0.6966548185518546	0.5168741143431322	1.0018820420080092	158.0	2.9692115687774976	105.0	0.24210108935401767
97	Feb25-FISH2-3L1-rep1-cp190-100x_Position001_0_cmle.ics	127	1	0	1.083	1.6116450895211656	1.0	0.2830711861397215	2.205098640489494	0.9137402426408351	0.9531834853757171	0.9129126304899841	0.8513495720868993	0.40267930124034734	0.9950820628952115	166.0	3.1011827187395724	107.0	0.2467125386750466
98	Feb25-FISH2-3L1-rep1-cp190-100x_Position001_0_cmle.ics	128	1	0	1.083	0.5556144027286182	1.0	0.3157075706016337	2.2483312057600844	0.5649486547363567	0.6842842700814075	0.5584750722735576	0.4280501214905202	0.7478191018056999	0.9970721634127662	166.0	3.1011827187395724	113.0	0.2605468866381333
99	Feb25-FISH2-3L1-rep1-cp190-100x_Position001_0_cmle.ics	129	1	0	1.083	0.5556144027286182	1.0	0.32492328374130336	2.3434165974118186	0.44386305509777935	0.5213432375996988	0.4428263346553149	0.3422620066408791	0.8085586385746414	0.9969670324685915	98.0	1.8389964510194161	52.0	0.1198976823467516
100	Feb25-FISH2-3L1-rep1-cp190-100x_Position001_0_cmle.ics	129	2	0	1.2995999999999999	2.166	1.0	0.3170191089870083	2.1603920298401387	0.9689913003506266	0.9971636893555218	0.9686392066154501	0.903624120376936	0.23857268415123345	0.997670649450628	202.0	3.765268640090168	152.0	0.350470148398197
101	Feb25-FISH2-3L1-rep1-cp190-100x_Position001_0_cmle.ics	130	1	0	1.2995999999999999	0.20635000882146287	1.0	0.3101865378707148	2.086801751506804	0.3737932736575318	0.5216617464189773	0.3371049958707889	0.16476264155600065	0.8565356873900376	0.9982072234996441	254.0	4.693296861364923	212.0	0.48881362802906425
102	Feb25-FISH2-3L1-rep1-cp190-100x_Position001_0_cmle.ics	131	1	0	1.2995999999999999	0.0	1.0	0.26061659671168275	2.7942120319114987	0.17063966946480202	0.35287078205117006	0.17063966946480202	0.029590062979883126	0.9346798507571055	0.9672459045352295	178.0	3.392760439044363	114.0	0.26285261129864773
103	Feb25-FISH2-3L1-rep1-cp190-100x_Position001_0_cmle.ics	132	1	0	1.083	1.2944547249242173	1.0	0.20316647251451125	1.7695483968045025	0.8279967437758632	0.9003595414151008	0.8268706329285666	0.714642832914999	0.511760562555616	0.8554453895052234	226.0	4.067561094614713	144.0	0.33202435111408135
104	Feb25-FISH2-3L1-rep1-cp190-100x_Position001_0_cmle.ics	133	1	0	0.8664	0.42540144110901373	1.0	0.32972984119309784	1.9175402923006193	0.5565629313590161	0.6713044296649517	0.5597942025348225	0.40499121596185217	0.7342727783112887	0.9953827817877127	112.0	2.0582433390328383	64.0	0.14756637827292504
105	Feb25-FISH2-3L1-rep1-cp190-100x_Position001_0_cmle.ics	134	1	0	0.8664	1.2995999999999999	1.0	0.3097361052870267	1.9681957121664218	0.920895699691138	0.9791458778807318	0.9208838203848895	0.8302922309337135	0.3713609860508815	0.9947014152839864	136.0	2.5009672865999026	83.0	0.1913751468226997
106	Feb25-FISH2-3L1-rep1-cp190-100x_Position001_0_cmle.ics	135	1	0	0.8664	0.32626801153583	1.0	0.31530322262928967	2.0344995555158243	0.4659162908575901	0.588582236964705	0.4547165592039059	0.32449405538369797	0.8023005844749531	1.0018835104621264	104.0	1.9262721890707628	56.0	0.12912058098880944
107	Feb25-FISH2-3L1-rep1-cp190-100x_Position001_0_cmle.ics	136	1	0	1.083	1.7328	1.0	0.3265637110307498	2.4955275093840985	0.9715728809169203	0.990727999740983	0.9650246066178851	0.8947136242957975	0.3418737075794398	1.0078257976781384	126.0	2.3945164712483584	76.0	0.1752350741990985
108	Feb25-FISH2-3L1-rep1-cp190-100x_Position001_0_cmle.ics	137	1	0	1.083	0.23070632344123612	1.0	0.2667389988896994	2.97377171186946	0.43013652134560265	0.5463493739628903	0.42896741589983406	0.27303326293558605	0.7921470205021295	0.9857030270258966	106.0	2.0411833475027517	53.0	0.12220340700726606
109	Feb25-FISH2-3L1-rep1-cp190-100x_Position001_0_cmle.ics	138	1	0	1.083	0.0	1.0	0.29197721891436773	2.2861116933201675	0.2247827615651213	0.3991913205083128	0.2247827615651213	0.030051735396052038	0.934520968148951	0.9756359123028645	156.0	2.9245161568667686	99.0	0.22826674139093092
110	Feb25-FISH2-3L1-rep1-cp190-100x_Position001_0_cmle.ics	139	1	0	1.5162	2.197479872337251	1.0	0.2792292942081498	2.486464424671297	0.9442703083359799	0.981048314715345	0.9430413830242609	0.887551032619452	0.3957364213906059	0.9828624189727295	268.0	5.076380491261284	218.0	0.5026479759921509
111	Feb25-FISH2-3L1-rep1-cp190-100x_Position001_0_cmle.ics	140	1	0	1.5162	0.32626801153583	1.0	0.30122517117134867	2.198016668125855	0.4051397542524674	0.5773389076000598	0.40354267831656065	0.2049392100336801	0.8330295252407843	0.9986022627952607	284.0	5.340322791185436	247.0	0.5695139911470701
112	Feb25-FISH2-3L1-rep1-cp190-100x_Position001_0_cmle.ics	141	1	0	1.083	0.8421824239572849	1.0	0.32221463113741466	2.176591049977545	0.694841159758559	0.7916997484192503	0.6935115124498991	0.5772056361740594	0.6673371864279464	0.984562874127605	156.0	2.901110908026349	104.0	0.2397953646935032
113	Feb25-FISH2-3L1-rep1-cp190-100x_Position002_1_cmle.ics	2	1	0	1.2995999999999999	0.6921189703237084	1.0	0.2972339349377643	2.228775429558631	0.581653651878079	0.6977266270795369	0.5796719857541764	0.4553813321508006	0.7133345422118288	0.998427082162139	200.0	3.767383725860279	145.0	0.33433007577459584
114	Feb25-FISH2-3L1-rep1-cp190-100x_Position002_1_cmle.ics	3	1	0	1.2995999999999999	1.0987399361686254	1.0	0.2884923288803605	2.648768436977665	0.7509380061645287	0.8377266421087882	0.746249683914134	0.6444051093144525	0.6193283937237422	0.9851209354172819	202.0	3.835484386611427	145.0	0.33433007577459584
115	Feb25-FISH2-3L1-rep1-cp190-100x_Position002_1_cmle.ics	4	1	0	1.2995999999999999	0.0	1.0	0.279227296103668	2.396648291773092	0.1586840593978177	0.30167774222659777	0.1586840593978177	0.029042579374846174	0.944130234035313	0.9647354048360248	182.0	3.4821512628658207	122.0	0.2812984085827634
116	Feb25-FISH2-3L1-rep1-cp190-100x_Position002_1_cmle.ics	5	1	0	0.8664	2.0557473992337476	1.0	0.3180264672001329	2.038907967760458	0.9867483651443458	0.9949159976606944	0.9832394066670211	0.9674889680472114	0.2422424746489853	1.0048229047153572	126.0	2.347705973567519	75.0	0.17292934953858405
117	Feb25-FISH2-3L1-rep1-cp190-100x_Position002_1_cmle.ics	7	1	0	1.083	1.8801196549043686	1.0	0.2631477098364001	2.44461030885847	0.957156320228113	0.9835802140975763	0.954466004559038	0.900434155732225	0.465108813478728	0.9948254625768159	122.0	2.3285308962673215	65.0	0.14987210293343953
118	Feb25-FISH2-3L1-rep1-cp190-100x_Position002_1_cmle.ics	7	2	0	0.8664	1.0024833655297731	1.0	0.33055124782308426	2.048953614313061	0.6858210698434946	0.7502960152719715	0.6841053894916592	0.6234484369588156	0.6415200426505028	1.0177958114154368	106.0	1.9709676009814918	59.0	0.13603775497035278
119	Feb25-FISH2-3L1-rep1-cp190-100x_Position002_1_cmle.ics	8	1	0	1.2995999999999999	0.7817319754002556	1.0	0.2642552222637071	2.316434144272467	0.6808255214314048	0.7801428064388166	0.6815980124016118	0.5716902937553501	0.6795374891411735	0.9889672135741934	158.0	2.969211568777497	96.0	0.22134956740938755
120	Feb25-FISH2-3L1-rep1-cp190-100x_Position002_1_cmle.ics	9	1	0	1.2995999999999999	1.0317500441073144	1.0	0.2666885648411231	2.821627124367979	0.6025338085893174	0.6684622264941861	0.6049968627765095	0.5200682179235585	0.7194582105213199	0.955830669099501	152.0	2.928746328406991	91.0	0.20982094410681532
121	Feb25-FISH2-3L1-rep1-cp190-100x_Position002_1_cmle.ics	9	2	0	1.2995999999999999	0.3720027687491155	1.0	0.18839935704534252	2.381371412431464	0.34637283564953875	0.4259999065507896	0.34637283564953875	0.2321011387453776	0.8621369396192246	0.8621826224093798	154.0	2.9734417403177194	78.0	0.17984652352012742
122	Feb25-FISH2-3L1-rep1-cp190-100x_Position002_1_cmle.ics	9	3	0	1.083	0.0	1.0	0.19252978521615713	2.301681754398122	0.05552885578116865	0.227226761183868	0.05552885578116865	0.019520872548626965	0.9653919922756293	0.8739697008701831	134.0	2.5498928700508534	64.0	0.14756637827292504
123	Feb25-FISH2-3L1-rep1-cp190-100x_Position002_1_cmle.ics	10	1	0	1.2995999999999999	0.687545504971255	1.0	0.3176768979930317	2.014212199147797	0.5521644220958452	0.6602330884833801	0.5498514233681977	0.3955695302051618	0.7455912190279915	0.9989161169759183	244.0	4.540035548332535	202.0	0.4657563814239197
124	Feb25-FISH2-3L1-rep1-cp190-100x_Position002_1_cmle.ics	11	1	0	1.2995999999999999	0.0	1.0	0.3016172195643787	2.237976060054302	0.24445796681712445	0.4260741299893704	0.24445796681712445	0.028534345970760863	0.8969168720083852	0.9989923786622198	186.0	3.5013263401660186	131.0	0.3020499305273935
125	Feb25-FISH2-3L1-rep1-cp190-100x_Position002_1_cmle.ics	12	1	0	1.083	2.0170154133179077	1.0	0.298179806429609	2.379358478327875	0.9609262056098921	0.985963155301776	0.9592947656622273	0.911882051737645	0.42260341550598207	0.9825491451971985	180.0	3.367240104433833	124.0	0.28590985790379225
126	Feb25-FISH2-3L1-rep1-cp190-100x_Position002_1_cmle.ics	13	1	0	1.2995999999999999	0.0	1.0	0.18124573001479574	2.431827531227464	0.07782063897040256	0.22087930268806436	0.07782063897040256	0.027089628268649697	0.961576798928625	0.9613595094423832	156.0	2.994731903388028	78.0	0.17984652352012742
127	Feb25-FISH2-3L1-rep1-cp190-100x_Position002_1_cmle.ics	14	1	0	1.7328	0.0	1.0	0.18706047375694942	2.13184015565317	0.07693943483417168	0.22636895268474216	0.07693943483417168	0.027918864760970025	0.9454862365721798	0.9382980772477492	208.0	4.133407364226553	122.0	0.2812984085827634
128	Feb25-FISH2-3L1-rep1-cp190-100x_Position002_1_cmle.ics	15	1	0	1.083	1.5627088357751586	1.0	0.36815538909255385	2.850823458880242	0.8094183205060863	0.860785164546555	0.8094183205060863	0.7447210359239044	0.6267807430156116	1.0056773218559147	120.0	2.3072407331970126	75.0	0.17292934953858405
129	Feb25-FISH2-3L1-rep1-cp190-100x_Position002_1_cmle.ics	15	2	0	1.083	1.4605997195981766	1.0	0.30350133109819233	2.424213064513672	0.7907369767282527	0.8437344417292804	0.7912211386941329	0.720487816018453	0.5371477200538417	0.9890096128690052	154.0	2.92663124263688	99.0	0.22826674139093092
130	Feb25-FISH2-3L1-rep1-cp190-100x_Position002_1_cmle.ics	16	1	0	1.083	1.4094967255872226	1.0	0.3091484836859036	2.243507457675877	0.8608560917406868	0.9211934906535861	0.8608560917406868	0.779804123027973	0.48081143878250926	0.9904444446308058	174.0	3.256559117542067	120.0	0.2766869592617345
131	Feb25-FISH2-3L1-rep1-cp190-100x_Position002_1_cmle.ics	17	1	0	0.8664	0.5963412819178956	1.0	0.30521351950515235	2.0191799083026383	0.5960301122746303	0.7025020635062701	0.5950754298557037	0.4557962150819933	0.7026854580939845	1.002258490672935	130.0	2.413691548548557	77.0	0.17754079885961296
132	Feb25-FISH2-3L1-rep1-cp190-100x_Position002_1_cmle.ics	18	1	0	1.7328	1.1112288054572363	1.0	0.2785099870203717	2.4213697180859137	0.7079502709595155	0.7905684836892998	0.704235469131867	0.583672298374243	0.6650536229697822	0.9902038097282265	282.0	5.3658431257959665	235.0	0.5418452952208966
133	Feb25-FISH2-3L1-rep1-cp190-100x_Position002_1_cmle.ics	19	1	0	1.5162	0.3720027687491155	1.0	0.3072705438989729	2.191698232266201	0.4045528441866031	0.5616680558191736	0.4045528441866031	0.24533739901136353	0.8293860210909864	0.9850067727319862	276.0	5.184946392382942	239.0	0.5510681938629545
134	Feb25-FISH2-3L1-rep1-cp190-100x_Position002_1_cmle.ics	20	1	0	1.083	0.751125369937127	1.0	0.30839548847734544	2.1327634928829564	0.696761773126666	0.7911936025273966	0.6911837298844901	0.5651162503702241	0.645951063823716	0.9912627818607526	134.0	2.5030823723700135	81.0	0.18676369750167077
135	Feb25-FISH2-3L1-rep1-cp190-100x_Position002_1_cmle.ics	21	1	0	1.5162	0.3095250132321943	1.0	0.1930257064074	1.3868231332327707	0.42456733515508005	0.6876341222422924	0.41983928488722155	0.1981130254890155	0.7989305715745407	0.8471676362047914	340.0	6.287526089760383	259.0	0.5971826870732435
136	Feb25-FISH2-3L1-rep1-cp190-100x_Position002_1_cmle.ics	22	1	0	1.083	0.5260913608053412	1.0	0.32414131975419724	2.065655031848203	0.47861472090622764	0.5761762344617067	0.48000423470873144	0.32572850223645555	0.7968485366482029	0.9977224999112811	176.0	3.277849280612376	125.0	0.28821558256430674
137	Feb25-FISH2-3L1-rep1-cp190-100x_Position002_1_cmle.ics	22	2	0	1.2995999999999999	0.4377344716066809	1.0	0.2872716501089198	2.3761460135650587	0.39166203495399166	0.5009991265913242	0.3953188823897873	0.27971795075386635	0.8363110169942481	1.0012242141113845	160.0	3.0841227272094858	102.0	0.23518391537247432
138	Feb25-FISH2-3L1-rep1-cp190-100x_Position002_1_cmle.ics	23	1	0	1.2995999999999999	1.794521628779055	1.0	0.2829659389148797	2.4643499021901274	0.9282951716022186	0.9693354764177006	0.926156870905477	0.856235155672596	0.42269992696301695	0.9945303317228883	190.0	3.6141224128278955	131.0	0.3020499305273935
139	Feb25-FISH2-3L1-rep1-cp190-100x_Position002_1_cmle.ics	24	1	0	1.083	0.7295574526778015	1.0	0.3231823554997752	2.159190772375602	0.621184492190597	0.7339181075802023	0.6166509301370159	0.4687155388019576	0.6852096614549428	1.000702420678009	190.0	3.543906666306636	140.0	0.3228014524720236
140	Feb25-FISH2-3L1-rep1-cp190-100x_Position002_1_cmle.ics	25	1	0	1.2995999999999999	1.7941989459020498	1.0	0.2844528950677704	1.8665959144741935	0.9085802989996844	0.9552949739454174	0.9064418264616653	0.8377047490837418	0.4227445048375204	0.995050670681798	214.0	3.9632253650332796	157.0	0.3619987717007692
141	Feb25-FISH2-3L1-rep1-cp190-100x_Position002_1_cmle.ics	26	1	0	1.2995999999999999	0.8508028822180275	1.0	0.2685212001798017	1.5296006695476683	0.7212186573200323	0.8457679936295748	0.7189927705706421	0.5459473185902299	0.6017538239192489	0.9562533610582102	220.0	4.073906351925047	159.0	0.3666102210217982
142	Feb25-FISH2-3L1-rep1-cp190-100x_Position002_1_cmle.ics	27	1	0	1.083	0.7857574237886386	1.0	0.30929561366189423	2.449035560101195	0.6686569622598777	0.75498260207128	0.6532870761185118	0.5682379707220655	0.7262975298956366	1.013755752235677	152.0	2.8819358307261513	98.0	0.2259610167304165
143	Feb25-FISH2-3L1-rep1-cp190-100x_Position002_1_cmle.ics	28	1	0	0.8664	0.20635000882146287	1.0	0.2931837363478982	2.0075872043583805	0.4311541475428188	0.5493488563006083	0.43003470278741746	0.2510728012239263	0.8108069473813937	1.0060165163319252	104.0	1.9028669402303429	54.0	0.12450913166778053
144	Feb25-FISH2-3L1-rep1-cp190-100x_Position002_1_cmle.ics	29	1	0	1.2995999999999999	0.751125369937127	1.0	0.31024600627523585	2.751888201570038	0.626432926155003	0.7191427876357364	0.6201225220974722	0.5008772641154745	0.6862829546694074	0.9768592933663222	164.0	3.1267030533501026	110.0	0.2536297126565899
145	Feb25-FISH2-3L1-rep1-cp190-100x_Position002_1_cmle.ics	30	1	0	0.8664	0.9822185052554624	1.0	0.2858448059506674	2.3246156127827793	0.8176789990219554	0.8828117095544838	0.8125021078547098	0.7198239519746383	0.55517312941857	1.001936016293238	110.0	2.0837636736433693	58.0	0.13373203030983835
146	Feb25-FISH2-3L1-rep1-cp190-100x_Position002_1_cmle.ics	32	1	0	1.2995999999999999	0.3777847188762272	1.0	0.3170191089870083	2.385773730379798	0.4438347047039862	0.5679986688678199	0.43427534860655254	0.28755065153700093	0.8414843992456532	0.9949408502256393	202.0	3.8354843866114274	152.0	0.350470148398197
147	Feb25-FISH2-3L1-rep1-cp190-100x_Position002_1_cmle.ics	34	1	0	1.083	0.10317500441073144	1.0	0.2939427232771369	2.0798550032020566	0.2979721774017705	0.45775587632462605	0.27567048973005975	0.06893288561336182	0.8828665144799216	0.9947454696489966	172.0	3.1884584567909187	115.0	0.2651583359591622
148	Feb25-FISH2-3L1-rep1-cp190-100x_Position002_1_cmle.ics	35	1	0	1.7328	0.639412489864916	1.0	0.16662457595289593	4.561769280141388	0.5279546057952939	0.6344352583061145	0.531245562148445	0.4244592767305306	0.6897163201049126	0.7946814611393365	124.0	2.42003680585889	53.0	0.12220340700726606
149	Feb25-FISH2-3L1-rep1-cp190-100x_Position002_1_cmle.ics	36	1	0	1.083	1.0542408233015097	1.0	0.3102032636103427	2.098470108317189	0.7425972461020736	0.8357249922849711	0.7408044203441637	0.634212111860571	0.5892692992309608	0.9959676504016024	188.0	3.475806005555487	135.0	0.31127282916945126
150	Feb25-FISH2-3L1-rep1-cp190-100x_Position002_1_cmle.ics	37	1	0	1.083	1.6203042651151571	1.0	0.29778726282751644	2.4422439165993386	0.9377778812355967	0.9704602062431621	0.9343443748690612	0.8832200470215787	0.40895689693044635	0.9934424441497224	140.0	2.637168608102199	85.0	0.19598659614372857
151	Feb25-FISH2-3L1-rep1-cp190-100x_Position002_1_cmle.ics	38	1	0	1.083	0.20635000882146287	1.0	0.28738770534290325	2.2787892882908656	0.3616504600311921	0.473172697488931	0.3504192093115756	0.21072987428954226	0.8595312753146873	1.0047129990615542	128.0	2.3689961366378274	73.0	0.16831790021755516
152	Feb25-FISH2-3L1-rep1-cp190-100x_Position002_1_cmle.ics	39	1	0	1.083	1.449626260897894	1.0	0.2876507629637746	1.9302948603706866	0.8614139667047596	0.9258694443586497	0.8583794051332736	0.7794113104981931	0.5272070935537734	0.9980523064532615	188.0	3.4992112543959073	130.0	0.29974420586687905
153	Feb25-FISH2-3L1-rep1-cp190-100x_Position002_1_cmle.ics	41	1	0	1.2995999999999999	0.5595020986366908	1.0	0.3077861314732113	2.42812968488943	0.5123651813923086	0.654245560518575	0.5050397646802484	0.32077786251225626	0.780496639404535	1.0100160475052167	204.0	3.8333693008413166	152.0	0.350470148398197
154	Feb25-FISH2-3L1-rep1-cp190-100x_Position002_1_cmle.ics	41	2	0	1.083	0.5556144027286182	1.0	0.31319262146556703	2.3245611248660687	0.466961542651705	0.5589105567055235	0.46323128881141734	0.35381631986055123	0.7991567115389655	0.9956502456800139	130.0	2.437096797388976	78.0	0.17984652352012742
155	Feb25-FISH2-3L1-rep1-cp190-100x_Position002_1_cmle.ics	42	1	0	1.083	0.46141264688247224	1.0	0.30998039757996954	2.3482629272762874	0.5048639924211191	0.6215778808957816	0.5048639924211191	0.3544881185252761	0.7862726156896404	1.0080914968048535	168.0	3.145878130650301	114.0	0.26285261129864773
156	Feb25-FISH2-3L1-rep1-cp190-100x_Position002_1_cmle.ics	43	1	0	1.2995999999999999	0.1459114905355603	1.0	0.28838696088162386	2.4140241336993435	0.3048028353752128	0.44742276672341136	0.3014446646015312	0.1522386254755858	0.8827788340298195	0.9785758946122226	166.0	3.1245879675799917	108.0	0.24901826333556107
157	Feb25-FISH2-3L1-rep1-cp190-100x_Position002_1_cmle.ics	45	1	0	1.083	1.1286481129264143	1.0	0.34346858457614354	2.219253894361486	0.7953251247249332	0.871398935008651	0.7917219599872335	0.6814768775931868	0.6234113621604805	1.0102457572625148	168.0	3.1458781306503014	120.0	0.2766869592617345
158	Feb25-FISH2-3L1-rep1-cp190-100x_Position002_1_cmle.ics	47	1	0	1.2995999999999999	0.7252201245704302	1.0	0.32221463113741466	2.0935350946714575	0.6673857732976037	0.7718658398552758	0.6642030008996894	0.5135485493716685	0.6833418518156886	0.9986926601552497	156.0	2.901110908026349	104.0	0.2397953646935032
159	Feb25-FISH2-3L1-rep1-cp190-100x_Position002_1_cmle.ics	48	1	0	1.2995999999999999	1.5146569851281166	1.0	0.30300855069345994	2.6440579111552744	0.8860291393084231	0.9379603966265989	0.8825312365679052	0.7958136329277149	0.5188854210171596	0.9981441773631363	180.0	3.437455850955092	125.0	0.28821558256430674
160	Feb25-FISH2-3L1-rep1-cp190-100x_Position002_1_cmle.ics	49	1	0	1.5162	1.5233606843632503	1.0	0.3167449383248968	2.1629119554710545	0.832950597068573	0.89245277367307	0.8323515316106873	0.7411937377690803	0.49710839383701494	0.9985556237708182	216.0	4.0547312746248485	168.0	0.3873617429664282
161	Feb25-FISH2-3L1-rep1-cp190-100x_Position002_1_cmle.ics	50	1	0	1.083	0.41270001764292574	1.0	0.32005861740572933	2.190878478707463	0.49862044450462956	0.6523689422279398	0.49862044450462956	0.33627723140985494	0.7986461079663317	0.9999137225902179	172.0	3.235268954471758	120.0	0.2766869592617345
162	Feb25-FISH2-3L1-rep1-cp190-100x_Position002_1_cmle.ics	51	1	0	1.083	1.6816743046573868	1.0	0.3078760800517997	2.2423416932257174	0.9184413882384906	0.9648545194466864	0.9149971631092323	0.8557381110303108	0.46152158891560113	0.9999842903560175	180.0	3.320429606752993	126.0	0.2905213072248212
163	Feb25-FISH2-3L1-rep1-cp190-100x_Position002_1_cmle.ics	52	1	0	1.083	0.46141264688247224	1.0	0.3045659969758873	2.4293607220398368	0.5101632759975552	0.6470837335196018	0.49866410547454815	0.35364533310049767	0.7720429878968602	0.9910739453532792	168.0	3.145878130650301	113.0	0.2605468866381333
164	Feb25-FISH2-3L1-rep1-cp190-100x_Position002_1_cmle.ics	53	1	0	1.083	0.8058225447605828	1.0	0.30679615757712825	2.1582991320458076	0.6949025235143104	0.7905853073396039	0.693803881122409	0.5804811605251062	0.6621594641645737	1.0057440656690726	144.0	2.703154183083237	90.0	0.20751521944630086
165	Feb25-FISH2-3L1-rep1-cp190-100x_Position002_1_cmle.ics	54	1	0	1.2995999999999999	0.0	1.0	0.25177810359695507	1.8420064497892965	0.18619591939652455	0.39058067701876403	0.17831627828791158	0.02417999201529701	0.9222133095279326	0.9426418757536024	254.0	4.693296861364921	191.0	0.4403934101582607
166	Feb25-FISH2-3L1-rep1-cp190-100x_Position002_1_cmle.ics	55	1	0	1.2995999999999999	0.43046674663324214	1.0	0.3056246804602093	2.336931126752443	0.500231630228492	0.6574300999745953	0.4986998819433029	0.31916030306200216	0.7775087438108379	0.9935837758835553	188.0	3.546021752076747	134.0	0.30896710450893683
167	Feb25-FISH2-3L1-rep1-cp190-100x_Position002_1_cmle.ics	57	1	0	1.083	2.0737919230729003	1.0	0.3126783182461922	2.895606736915843	0.9930870121056203	0.9991082561277798	0.9919821966887103	0.978779652456636	0.2243926826707216	0.9996932108517198	114.0	2.173154497464827	64.0	0.14756637827292504
168	Feb25-FISH2-3L1-rep1-cp190-100x_Position002_1_cmle.ics	59	1	0	1.9493999999999998	1.2076324649147852	1.0	0.2586830808483171	2.5724641653457008	0.7204053655274945	0.8144253648551225	0.717301248743972	0.6175137929617607	0.6505840214518473	0.9936863035892513	306.0	5.831972322203451	256.0	0.5902655130917002
169	Feb25-FISH2-3L1-rep1-cp190-100x_Position002_1_cmle.ics	61	1	0	1.2995999999999999	1.197136909301969	1.0	0.2617993877991494	2.1032929421950732	0.7899573597134573	0.8647995906532492	0.7858638922053556	0.6718437659901074	0.5907686268826066	0.9762741377387151	192.0	3.6354125758982043	128.0	0.2951327565458501
170	Feb25-FISH2-3L1-rep1-cp190-100x_Position002_1_cmle.ics	63	1	0	1.7328	1.083	1.0	0.2891693237963332	3.090719905916884	0.7430916052725566	0.8439412942182944	0.7408365656951585	0.6255326129388606	0.6219891992738658	0.9863899689624805	220.0	4.284553591488827	165.0	0.3804445689848849
171	Feb25-FISH2-3L1-rep1-cp190-100x_Position002_1_cmle.ics	63	2	0	1.083	0.0	1.0	0.27660059285691496	2.5056263795671954	0.1837379668928628	0.3235566500826433	0.17796955073631401	0.02198559764778192	0.9369792545681225	0.9699062646042372	132.0	2.505197458140125	75.0	0.17292934953858405
172	Feb25-FISH2-3L1-rep1-cp190-100x_Position002_1_cmle.ics	64	1	0	1.2995999999999999	0.23070632344123612	1.0	0.31897580368259437	2.561275713696884	0.37262712139403575	0.55163546094688	0.36938215919784534	0.17721955414219423	0.8449753081171647	0.9973388155826478	176.0	3.3480650271336354	124.0	0.28590985790379225
173	Feb25-FISH2-3L1-rep1-cp190-100x_Position002_1_cmle.ics	65	1	0	1.5162	0.9018655279647406	1.0	0.2555996928442537	2.5624550372235455	0.7064536917694716	0.8007004541827779	0.7056020990609464	0.5612954949978518	0.6300896491540645	0.9888892539776177	176.0	3.348065027133635	111.0	0.2559354373171044
174	Feb25-FISH2-3L1-rep1-cp190-100x_Position002_1_cmle.ics	66	1	0	0.8664	0.0	1.0	0.3590793360975638	2.365259143913174	0.1722750203109944	0.32695032781000244	0.15442023919738507	0.039261624501672115	0.9336662128624613	0.9785404015209304	96.0	1.817706287949107	53.0	0.12220340700726606
175	Feb25-FISH2-3L1-rep1-cp190-100x_Position002_1_cmle.ics	68	1	0	1.5162	0.1459114905355603	1.0	0.33185104388192205	2.1242411866244955	0.3039836550607425	0.5072484040794527	0.3039836550607425	0.12450935510397856	0.8757900884357926	0.9866866248176331	266.0	4.9614693328292985	235.0	0.5418452952208966
176	Feb25-FISH2-3L1-rep1-cp190-100x_Position002_1_cmle.ics	69	1	0	1.2995999999999999	2.3542566254359976	1.0	0.30978591894887436	2.5547033971477124	0.970602308178147	0.9915149891225988	0.9704236763702017	0.9397213343796054	0.3192504207420485	0.993415820089341	208.0	3.9461653735031934	157.0	0.3619987717007692
177	Feb25-FISH2-3L1-rep1-cp190-100x_Position002_1_cmle.ics	70	1	0	1.2995999999999999	1.7615935908344846	1.0	0.286050250349916	2.3492176874428883	0.9181179765144024	0.9546094274393192	0.9132967167798605	0.8506419925948915	0.4518975444244412	0.9966348334789474	196.0	3.6779929020388216	138.0	0.3181900031509946
178	Feb25-FISH2-3L1-rep1-cp190-100x_Position002_1_cmle.ics	71	1	0	1.2995999999999999	1.2551781017859014	1.0	0.2912166652001647	2.15146695208401	0.7621066038868501	0.8334881948540734	0.7599924831261843	0.6798699163225783	0.5896373008228063	1.0013369664443004	192.0	3.541791580536525	135.0	0.31127282916945126
179	Feb25-FISH2-3L1-rep1-cp190-100x_Position002_1_cmle.ics	71	2	0	0.8664	1.4930362603455627	1.0	0.3342165194944566	2.610587739970866	0.8050937260203895	0.8510066868856652	0.8042219774598186	0.7511105659057572	0.5465212304104976	1.001714915388566	102.0	1.9283872748408741	56.0	0.12912058098880944
180	Feb25-FISH2-3L1-rep1-cp190-100x_Position002_1_cmle.ics	72	1	0	1.2995999999999999	1.8940413082472753	1.0	0.279227296103668	1.981781655040967	0.9443737291918073	0.9787785363595788	0.9458615046369001	0.8967359859818491	0.27650335860516506	0.993681756125477	182.0	3.3885302675041413	122.0	0.2812984085827634
181	Feb25-FISH2-3L1-rep1-cp190-100x_Position002_1_cmle.ics	73	1	0	1.2995999999999999	0.20635000882146287	1.0	0.31057215406554073	2.3646467484016074	0.36088948193798664	0.5255591933309489	0.34908658211131594	0.16146793407984153	0.8496097096423689	0.9972493679757812	198.0	3.7226883139495506	146.0	0.3366358004351103
182	Feb25-FISH2-3L1-rep1-cp190-100x_Position002_1_cmle.ics	74	1	0	1.2995999999999999	0.2918229810711206	1.0	0.08413260656715355	1.4100265250343398	0.45527977168554873	0.5982184554181441	0.44094958055867856	0.2395528841996022	0.8064995276385312	0.40807802544459304	220.0	4.003690605403786	89.0	0.2052094947857864
183	Feb25-FISH2-3L1-rep1-cp190-100x_Position002_1_cmle.ics	75	1	0	1.2995999999999999	0.0	1.0	0.21806564548390445	2.0410102874483864	0.14146464251924762	0.25190740306746867	0.07762414394708747	0.02849603763594858	0.9483514264890015	0.9547516600945011	190.0	3.637527661668315	115.0	0.2651583359591622
184	Feb25-FISH2-3L1-rep1-cp190-100x_Position002_1_cmle.ics	76	1	0	1.2995999999999999	1.3157503800483568	1.0	0.3183709671741055	2.7083290710711316	0.8519462575634856	0.9140383057792176	0.8474121365159528	0.737862689980466	0.5151403220859591	1.0057743698117811	178.0	3.3927604390443635	126.0	0.2905213072248212
185	Feb25-FISH2-3L1-rep1-cp190-100x_Position002_1_cmle.ics	77	1	0	1.083	1.5338067085748235	1.0	0.31077020754012613	2.6028461622472943	0.9532138581263095	0.9787301706076025	0.9519791978449565	0.9095237204429811	0.28916521231722775	1.0094648392770096	102.0	1.951792523681294	54.0	0.12450913166778053
186	Feb25-FISH2-3L1-rep1-cp190-100x_Position002_1_cmle.ics	78	1	0	1.2995999999999999	1.8330020560479539	1.0	0.30051012392772464	2.3506735400256087	0.9340158344205907	0.973134859447278	0.9311840232475388	0.8710265686158225	0.43325671105088265	0.9959717342586094	190.0	3.5907171639874758	135.0	0.31127282916945126
187	Feb25-FISH2-3L1-rep1-cp190-100x_Position002_1_cmle.ics	79	1	0	1.7328	1.1703214501275905	1.0	0.2665273002407674	2.949311572960717	0.8031720211468076	0.8895692168464222	0.7923866910286445	0.6495140014548454	0.6075389471497197	0.9739023536148365	236.0	4.5719011402534	176.0	0.4058075402505439
188	Feb25-FISH2-3L1-rep1-cp190-100x_Position002_1_cmle.ics	80	1	0	1.2995999999999999	0.0	1.0	0.2876507629637746	2.213217872311459	0.21186816209278161	0.403692469897928	0.19743597579610048	0.029578723794389097	0.9185888143843768	0.985501874860403	188.0	3.5460217520767476	130.0	0.29974420586687905
189	Feb25-FISH2-3L1-rep1-cp190-100x_Position002_1_cmle.ics	81	1	0	1.2995999999999999	0.10317500441073144	1.0	0.2761165418194154	2.57778596960046	0.21610176446450555	0.38998221857475035	0.21610176446450555	0.05975653125427438	0.9143290007634097	1.0063236603882604	160.0	3.0607174783690656	100.0	0.23057246605144538
190	Feb25-FISH2-3L1-rep1-cp190-100x_Position002_1_cmle.ics	81	2	0	1.2995999999999999	0.20635000882146287	1.0	0.27713793152279875	3.0120853580463307	0.2934810559430994	0.4065982765695527	0.2847216523047463	0.15269593762823144	0.8884412342358532	0.9978172836860645	140.0	2.730789603463879	82.0	0.18906942216218525
191	Feb25-FISH2-3L1-rep1-cp190-100x_Position002_1_cmle.ics	82	1	0	1.083	0.8058225447605828	1.0	0.293554258334312	2.2841197347183733	0.6838607299542612	0.7777699990665546	0.6838607299542612	0.5659059087090451	0.6386177445179441	0.9981063984263234	164.0	3.0798925556692636	107.0	0.2467125386750466
192	Feb25-FISH2-3L1-rep1-cp190-100x_Position002_1_cmle.ics	83	1	0	1.2995999999999999	1.5771448436399123	1.0	0.2968001223977527	2.4232318580698613	0.9161288953044069	0.95541097053579	0.9127749002292604	0.8477328691517364	0.4273545316966634	0.9937732712551074	152.0	2.8819358307261513	96.0	0.22134956740938755
193	Feb25-FISH2-3L1-rep1-cp190-100x_Position002_1_cmle.ics	84	1	0	1.2995999999999999	2.4078956855664693	1.0	0.3288580113149757	2.6432039356859716	0.9873293503044996	0.9951763500447369	0.98027967789419	0.9584596068923716	0.34092913452668794	0.9988439448263705	188.0	3.569427000917167	139.0	0.32049572781150915
194	Feb25-FISH2-3L1-rep1-cp190-100x_Position002_1_cmle.ics	85	1	0	0.8664	0.6952437723139506	1.0	0.282425622565585	2.041061932471749	0.7025122606587872	0.8012457956744772	0.6963678385538999	0.5829496984159792	0.6498065440348569	0.988795071989499	104.0	1.9262721890707628	53.0	0.12220340700726606
195	Feb25-FISH2-3L1-rep1-cp190-100x_Position002_1_cmle.ics	86	1	0	1.083	0.0	1.0	0.2210113972288008	2.210863440965996	0.1271565550604269	0.2893815130130217	0.10647963518457511	0.03759991677214641	0.9510556767704507	0.9397722870733565	110.0	2.0837636736433693	51.0	0.11759195768623716
196	Feb25-FISH2-3L1-rep1-cp190-100x_Position002_1_cmle.ics	87	1	0	1.083	0.0	1.0	0.31950628410532356	2.8167337690864174	0.17367010420437304	0.27986729923521847	0.17367010420437304	0.021932594480942074	0.9551637232711147	0.9918773384548734	112.0	2.151864334394518	63.0	0.1452606536124106
197	Feb25-FISH2-3L1-rep1-cp190-100x_Position002_1_cmle.ics	87	2	0	1.2995999999999999	1.2061562705180378	1.0	0.3373236143672212	2.155237963932657	0.7619241995979699	0.8609222048505479	0.7593287174313198	0.6243963771073852	0.6209186759071573	1.0033055148025467	236.0	4.431469647210881	198.0	0.45653348278186184
198	Feb25-FISH2-3L1-rep1-cp190-100x_Position002_1_cmle.ics	88	1	0	1.2995999999999999	0.7817319754002556	1.0	0.33410101560149263	2.624273490698025	0.6757017635396014	0.769152840098786	0.6742930188876135	0.544175449580855	0.6985302643255288	1.0117653098245754	160.0	3.0373122295286463	110.0	0.2536297126565899
199	Feb25-FISH2-3L1-rep1-cp190-100x_Position002_1_cmle.ics	89	1	0	1.5162	0.0	1.0	0.2186439259810582	2.5514763260357207	0.3246301259223907	0.5558317118836962	0.30706707294687763	0.027053122361320167	0.8944350688714185	0.8914866318716755	206.0	3.854659463911625	130.0	0.29974420586687905
200	Feb25-FISH2-3L1-rep1-cp190-100x_Position002_1_cmle.ics	90	1	0	1.9493999999999998	1.449626260897894	1.0	0.2848730888258422	2.6585019375608976	0.770289066379058	0.8616108274118185	0.768529875015208	0.6788998970790847	0.5895473016852945	0.9902161009654038	294.0	5.61061034841992	253.0	0.5833483391101568
201	Feb25-FISH2-3L1-rep1-cp190-100x_Position002_1_cmle.ics	91	1	0	1.2995999999999999	0.5097226605744432	1.0	0.2939427232771369	2.34463984385304	0.5311806014044775	0.6742478156859046	0.5311806014044775	0.3858583346909378	0.7586912591215074	1.002242303055217	172.0	3.258674203312178	115.0	0.2651583359591622
202	Feb25-FISH2-3L1-rep1-cp190-100x_Position002_1_cmle.ics	92	1	0	1.2995999999999999	0.0	1.0	0.12586509028805262	1.625268798610619	0.0806420308982222	0.17716015837279714	0.0806420308982222	0.02921939290427762	0.967574993383835	0.8931183144811929	156.0	2.9713266545476085	65.0	0.14987210293343953
203	Feb25-FISH2-3L1-rep1-cp190-100x_Position002_1_cmle.ics	94	1	0	1.2995999999999999	0.0	1.0	0.31013286501782295	2.479538719210533	0.21443217207961776	0.36187302938274946	0.19176161092519875	0.028923341779987233	0.9195601102153786	0.9936178763134015	158.0	2.9926168176179173	104.0	0.2397953646935032
204	Feb25-FISH2-3L1-rep1-cp190-100x_Position002_1_cmle.ics	95	1	0	1.2995999999999999	1.1237506284984224	1.0	0.3170479242241325	2.4015429622250246	0.7841087859044901	0.8662353907191258	0.7783840197680932	0.664107404593626	0.600179985897568	0.9968304306097358	182.0	3.435340765184981	130.0	0.29974420586687905
205	Feb25-FISH2-3L1-rep1-cp190-100x_Position002_1_cmle.ics	96	1	0	1.2995999999999999	0.20635000882146287	1.0	0.3143110889088177	2.6611093345045878	0.40164894771100024	0.5591343024517249	0.40164894771100024	0.21773703623345628	0.8399682363775103	0.9786525375128409	146.0	2.8180653415152253	93.0	0.21443239342784423
206	Feb25-FISH2-3L1-rep1-cp190-100x_Position002_1_cmle.ics	97	1	0	1.083	1.8873667069872673	1.0	0.3045614175595653	1.9605648036375347	0.9440902036313319	0.9716804727089138	0.941865031133716	0.9032704426036388	0.35888748836201784	0.956381992424251	162.0	3.0117918949181153	107.0	0.2467125386750466
207	Feb25-FISH2-3L1-rep1-cp190-100x_Position002_1_cmle.ics	98	1	0	1.2995999999999999	1.2536039404732575	1.0	0.3200554799447672	2.3019541516075743	0.7895761889356195	0.8719572953736655	0.7841410546748625	0.6949110320284697	0.5700363110604392	0.9912861640951094	204.0	3.8567745496817363	155.0	0.35738732237974036
208	Feb25-FISH2-3L1-rep1-cp190-100x_Position002_1_cmle.ics	99	1	0	1.2995999999999999	0.6639153385791856	1.0	0.27258798385801636	2.5832996769629797	0.6471318493150685	0.7572174657534246	0.6401027397260274	0.47499143835616436	0.7058446710004833	0.9833339763003909	166.0	3.1245879675799917	105.0	0.24210108935401767
209	Feb25-FISH2-3L1-rep1-cp190-100x_Position002_1_cmle.ics	100	1	0	1.083	1.2927790998539732	1.0	0.3199428132226949	2.198505437207559	0.8498495851193952	0.902169720878467	0.8491884208090448	0.773909354373051	0.4795238153218363	1.0007515186047118	142.0	2.6584587711725085	90.0	0.20751521944630086
210	Feb25-FISH2-3L1-rep1-cp190-100x_Position002_1_cmle.ics	102	1	0	1.2995999999999999	0.5097226605744432	1.0	0.2237876727085264	2.7274819858033696	0.6101622920084369	0.6977311342863839	0.605650925708929	0.4361744199671901	0.6877791808473908	0.9610320884499437	134.0	2.596703367731693	69.0	0.1590950015754973
211	Feb25-FISH2-3L1-rep1-cp190-100x_Position002_1_cmle.ics	103	1	0	1.5162	0.0	1.0	0.25738988253955664	2.3894969894796345	0.0790126133940511	0.2907549965665546	0.11212548339296685	0.028367487079402943	0.9480681936881766	0.9370101543866137	204.0	3.9503955450434156	139.0	0.32049572781150915
212	Feb25-FISH2-3L1-rep1-cp190-100x_Position002_1_cmle.ics	104	1	0	1.2995999999999999	0.8595614345612763	1.0	0.25202554398798116	2.4333236158570326	0.6806796057169299	0.7677388092930668	0.6680723259732663	0.5661925840558073	0.696838517917136	0.9881194536993881	180.0	3.4140506021146724	114.0	0.26285261129864773
213	Feb25-FISH2-3L1-rep1-cp190-100x_Position002_1_cmle.ics	105	1	0	1.2995999999999999	1.7467653457051828	1.0	0.27914531831119865	2.3158397610678176	0.9110162239868566	0.9560258077765608	0.9104685788608982	0.8579844947973713	0.39581373042677925	0.9917840900041791	176.0	3.3246597782932152	116.0	0.2674640606196767
214	Feb25-FISH2-3L1-rep1-cp190-100x_Position002_1_cmle.ics	106	1	0	1.7328	1.8873667069872673	1.0	0.3046674824998609	2.503578347972508	0.8624523768534667	0.9224014041811064	0.8618685488881072	0.7920374847493656	0.49428755127413343	0.9962556691850672	298.0	5.653190674560539	267.0	0.6156284843573592
215	Feb25-FISH2-3L1-rep1-cp190-100x_Position002_1_cmle.ics	107	1	0	1.083	1.7328	1.0	0.30463080996331215	2.10483871303059	0.9678286898457288	0.9916186967533963	0.9649735206078748	0.8915311996315911	0.2532826694905763	1.0059793033700293	164.0	3.0798925556692636	109.0	0.25132398799607547
216	Feb25-FISH2-3L1-rep1-cp190-100x_Position002_1_cmle.ics	110	1	0	1.5162	0.5556144027286182	1.0	0.18772689102995802	4.230301388900265	0.5002403398871178	0.5779243937232525	0.49261923959560877	0.4111517707622651	0.7762643726068928	0.7876528915499824	128.0	2.4392118831590874	59.0	0.13603775497035278
217	Feb25-FISH2-3L1-rep1-cp190-100x_Position002_1_cmle.ics	110	2	0	1.083	0.9228252937649445	1.0	0.2522425781034317	2.608150497132626	0.6902251442039322	0.7920478508962352	0.6894731129442412	0.5802851516467159	0.6593226653170262	0.9598760918482144	130.0	2.4370967973889766	70.0	0.1614007262360118
218	Feb25-FISH2-3L1-rep1-cp190-100x_Position002_1_cmle.ics	111	1	0	1.2995999999999999	1.0653987500596882	1.0	0.28324238736569074	2.0671272395732183	0.7653413026390543	0.850766189597877	0.7596133641521328	0.6442957982146887	0.6050245173954217	0.9937209101408668	188.0	3.522616503236327	129.0	0.29743848120636457
219	Feb25-FISH2-3L1-rep1-cp190-100x_Position002_1_cmle.ics	113	1	0	1.083	0.6275890508929507	1.0	0.3384541415902391	2.292720700524321	0.5918889151128943	0.720836283533947	0.5918889151128943	0.4571945558964676	0.7103906053097399	0.9881119141605915	166.0	3.124587967579992	117.0	0.26976978528019113
220	Feb25-FISH2-3L1-rep1-cp190-100x_Position002_1_cmle.ics	115	1	0	1.083	0.41270001764292574	1.0	0.2053959153180639	1.400662387396771	0.5425020462329447	0.6768024729619122	0.5324735181697539	0.3183104075778164	0.7625470069222373	0.9304569964434704	206.0	3.8078489662307855	126.0	0.2905213072248212
221	Feb25-FISH2-3L1-rep1-cp190-100x_Position002_1_cmle.ics	116	1	0	1.2995999999999999	0.0	1.0	0.2706218226372091	2.6994924105304303	0.1724837293779325	0.31910599868825995	0.14703597194894305	0.02981686090510065	0.9414268794531253	0.9776266624669382	160.0	3.1075279760499055	99.0	0.22826674139093092
222	Feb25-FISH2-3L1-rep1-cp190-100x_Position002_1_cmle.ics	117	1	0	0.8664	0.9033869917154633	1.0	0.3503980382358139	2.355971856495377	0.8369368546102531	0.9021749063328155	0.8331901672301928	0.7147034634012611	0.5468867328938396	1.0319705266865065	98.0	1.838996451019416	54.0	0.12450913166778053
223	Feb25-FISH2-3L1-rep1-cp190-100x_Position002_1_cmle.ics	119	1	0	1.2995999999999999	0.2918229810711206	1.0	0.286050250349916	2.6470730725208313	0.3837692424824706	0.5397647758336899	0.3805932811740905	0.22394152750687038	0.8412203568159788	0.9928634430779423	196.0	3.748208648560081	138.0	0.3181900031509946
224	Feb25-FISH2-3L1-rep1-cp190-100x_Position002_1_cmle.ics	120	1	0	1.2995999999999999	1.232192124587033	1.0	0.3013478505176401	2.4415349888565085	0.8229648013821662	0.8888610840680662	0.8175828545571721	0.6894616681978363	0.6045226709348178	0.993209445279603	200.0	3.7673837258602787	146.0	0.3366358004351103
225	Feb25-FISH2-3L1-rep1-cp190-100x_Position002_1_cmle.ics	121	1	0	1.2995999999999999	0.3720027687491155	1.0	0.30055343504377724	2.324630027606934	0.45862658287467534	0.5741074672659499	0.4492874540781311	0.2861218392970085	0.8256966404769117	0.9989306014648934	202.0	3.7886738889305875	148.0	0.3412472497561391
226	Feb25-FISH2-3L1-rep1-cp190-100x_Position002_1_cmle.ics	122	1	0	1.2995999999999999	0.7817319754002556	1.0	0.24059426132607542	2.0863997868040216	0.6980221028713076	0.8107226468360531	0.6947772498795015	0.5451783378089926	0.6594454645179868	0.9782001748578909	186.0	3.4779210913255985	117.0	0.26976978528019113
227	Feb25-FISH2-3L1-rep1-cp190-100x_Position002_1_cmle.ics	123	1	0	1.2995999999999999	0.4773698211006071	1.0	0.33220660359105136	2.1993973751166207	0.4795412152240346	0.6178204636354416	0.476913036384402	0.3056779246206559	0.8034900142745018	0.9888676625931073	234.0	4.386774235300152	194.0	0.44731058413980407
228	Feb25-FISH2-3L1-rep1-cp190-100x_Position002_1_cmle.ics	124	1	0	1.083	0.3720027687491155	1.0	0.31530322262928967	2.7280161046966422	0.5136704052746622	0.6343390547174544	0.5109829075142437	0.36613573655355286	0.7792905661790479	1.009511492237136	104.0	1.996487935592023	56.0	0.12912058098880944
229	Feb25-FISH2-3L1-rep1-cp190-100x_Position002_1_cmle.ics	126	1	0	1.2995999999999999	0.0	1.0	0.22655650507834577	1.9061376742183658	0.08706255724296577	0.24764105731751476	0.08706255724296577	0.030905876589490722	0.9571078927245366	0.9552610357152279	164.0	3.1735135510309425	94.0	0.2167381180883587
230	Feb25-FISH2-3L1-rep1-cp190-100x_Position003_2_cmle.ics	1	1	0	1.5162	1.9493999999999998	1.0	0.30916679416432574	2.3597048395854867	0.9674299062815345	0.9994731472344411	0.9674299062815345	0.883325806865254	0.33006699680039536	0.9975607678982904	228.0	4.276093248408383	180.0	0.4150304388926017
231	Feb25-FISH2-3L1-rep1-cp190-100x_Position003_2_cmle.ics	3	1	0	1.2995999999999999	1.5762738440862263	1.0	0.28265193913446984	2.455776066526772	0.8945423472179538	0.9424963833024759	0.8922861276225742	0.818606690703026	0.49817440278313047	0.9977852567127301	192.0	3.6354125758982043	133.0	0.3066613798484224
232	Feb25-FISH2-3L1-rep1-cp190-100x_Position003_2_cmle.ics	4	1	0	0.8664	0.0	1.0	0.32252585317142624	2.03028082661421	0.25955475685138424	0.4365365846101411	0.25955475685138424	0.034950192876729305	0.8903073921670859	1.013514080401389	114.0	2.102938750943567	65.0	0.14987210293343953
233	Feb25-FISH2-3L1-rep1-cp190-100x_Position003_2_cmle.ics	5	1	0	1.2995999999999999	0.5260913608053412	1.0	0.2577665769314364	2.3891546817844143	0.5429994448657904	0.6756335175961907	0.5429994448657904	0.38872686615010515	0.7526388115905969	0.9832937158899884	194.0	3.656702738968513	129.0	0.29743848120636457
234	Feb25-FISH2-3L1-rep1-cp190-100x_Position003_2_cmle.ics	6	1	0	1.083	0.0	1.0	0.23644882947978219	2.4090444034636307	0.24370195465762423	0.39495712535728866	0.22259307259396027	0.029737071031654447	0.8868110080813351	0.9628257568395885	150.0	2.790429921134583	84.0	0.1936808714832141
235	Feb25-FISH2-3L1-rep1-cp190-100x_Position003_2_cmle.ics	7	1	0	0.8664	0.0	1.0	0.29416616971153386	2.4742928724668802	0.17605208272420717	0.33199812876439977	0.17605208272420717	0.040007406974251015	0.9384010903716048	1.006066642556624	100.0	1.860286614089725	51.0	0.11759195768623716
236	Feb25-FISH2-3L1-rep1-cp190-100x_Position003_2_cmle.ics	8	1	0	1.083	0.20635000882146287	1.0	0.3046309795115301	2.134709568315719	0.3508272000435607	0.5047100035393091	0.3496565055222296	0.17710611574448004	0.8658058021395817	0.9981889979620199	166.0	3.0543722210587325	111.0	0.2559354373171044
237	Feb25-FISH2-3L1-rep1-cp190-100x_Position003_2_cmle.ics	9	1	0	0.8664	0.6952437723139506	1.0	0.12515452293610435	2.1504193803867095	0.661955764475306	0.7947580367327878	0.6611901790704262	0.473055221675254	0.6923061682247963	0.7499111129296822	178.0	3.1353027017997452	79.0	0.18215224818064185
238	Feb25-FISH2-3L1-rep1-cp190-100x_Position003_2_cmle.ics	10	1	0	1.5162	0.815064591942846	1.0	0.25202554398798116	2.547327866248638	0.6703142965113007	0.7672042967525106	0.6648870735609819	0.5451786159375427	0.6455372384359572	0.9862883912153297	180.0	3.4140506021146724	114.0	0.26285261129864773
239	Feb25-FISH2-3L1-rep1-cp190-100x_Position003_2_cmle.ics	11	1	0	1.2995999999999999	0.751125369937127	1.0	0.274326673206773	2.628005764172409	0.6109047940580689	0.7234554355165429	0.6109047940580689	0.5061230127064023	0.7145061437340442	0.984865406464702	130.0	2.4605020462293963	73.0	0.16831790021755516
240	Feb25-FISH2-3L1-rep1-cp190-100x_Position003_2_cmle.ics	11	2	0	0.8664	2.1993640559988026	1.0	0.2916962314675708	1.9444030037154778	0.9597323675649131	0.975227886563133	0.9585277146890921	0.9395678595543552	0.35961611933499305	1.0034237924333547	108.0	2.0156630128922206	57.0	0.13142630564932387
241	Feb25-FISH2-3L1-rep1-cp190-100x_Position003_2_cmle.ics	13	1	0	1.2995999999999999	1.4862789544080075	1.0	0.2939425763022126	2.7267602606199928	0.8896845981569839	0.9442757619481795	0.8876309010596015	0.812458505581276	0.46153179781187637	0.9971377799253046	170.0	3.260789289082289	113.0	0.2605468866381333
242	Feb25-FISH2-3L1-rep1-cp190-100x_Position003_2_cmle.ics	14	1	0	1.7328	2.0737919230729003	1.0	0.3390225189332337	2.379913490146485	0.8914704297867878	0.9390571952317421	0.8922224753144671	0.8362077381146074	0.3960968144202557	0.9909222897690814	294.0	5.563799850739081	276.0	0.6363800063019892
243	Feb25-FISH2-3L1-rep1-cp190-100x_Position003_2_cmle.ics	15	1	0	1.083	0.8595614345612763	1.0	0.33010188091350373	2.1756534303453128	0.684524783248814	0.7846147554392279	0.6783494192704074	0.5661990839195158	0.6559394481706773	0.9997895174406068	174.0	3.256559117542067	124.0	0.28590985790379225
244	Feb25-FISH2-3L1-rep1-cp190-100x_Position003_2_cmle.ics	16	1	0	1.2995999999999999	1.7328	1.0	0.28191961503978014	2.333540197956059	0.9493494355933936	0.9752697907387666	0.9377619416171381	0.8848296558068897	0.4781973789054856	0.981480111033523	196.0	3.677992902038822	137.0	0.3158842784904802
245	Feb25-FISH2-3L1-rep1-cp190-100x_Position003_2_cmle.ics	17	1	0	1.083	0.9876225359930936	1.0	0.25676833499385804	2.63126079709202	0.8496508179470008	0.9121974552759973	0.8455562996269014	0.7507318473165598	0.5331383497695074	0.9853120598936121	106.0	2.017778098662332	52.0	0.1198976823467516
246	Feb25-FISH2-3L1-rep1-cp190-100x_Position003_2_cmle.ics	18	1	0	1.2995999999999999	0.9755754663213545	1.0	0.2642552222637071	2.819518450550722	0.6161813534452613	0.702881596071829	0.6153341432902758	0.4932890140276371	0.7428781386329403	0.97230323479345	158.0	3.016022066458337	96.0	0.22134956740938755
247	Feb25-FISH2-3L1-rep1-cp190-100x_Position003_2_cmle.ics	18	2	0	1.083	2.595144194519177	1.0	0.3334699437102754	2.058615712572125	0.9458867045688061	0.9740266997379057	0.944513142572851	0.9121407017784203	0.4001738470864015	0.9782797281379711	196.0	3.631182404357982	149.0	0.34355297441665367
248	Feb25-FISH2-3L1-rep1-cp190-100x_Position003_2_cmle.ics	19	1	0	1.083	0.32626801153583	1.0	0.2498357742519763	1.6662746616385649	0.4564905949679787	0.5767774310207305	0.4564905949679787	0.2512448405907088	0.8193674831463176	0.9746223013442886	194.0	3.539676494766414	127.0	0.29282703188533565
249	Feb25-FISH2-3L1-rep1-cp190-100x_Position003_2_cmle.ics	20	1	0	1.083	1.9319612809801423	1.0	0.28338543426035845	2.309654465698792	0.9627699999084358	0.9891908472434601	0.9593729684195105	0.9183476326078397	0.40981625264300886	0.9958246068439658	168.0	3.1692833794907207	109.0	0.25132398799607547
250	Feb25-FISH2-3L1-rep1-cp190-100x_Position003_2_cmle.ics	21	1	0	1.5162	1.3904875446279013	1.0	0.2913077310482767	2.234502784241463	0.7497235096337012	0.8385092823086853	0.7527306891360555	0.6479621087984968	0.599797655091079	0.9847209293075208	236.0	4.454874896051299	184.0	0.42425333753465955
251	Feb25-FISH2-3L1-rep1-cp190-100x_Position003_2_cmle.ics	21	2	0	1.083	0.7252201245704302	1.0	0.26877613753839935	1.7744575529311573	0.487270346546922	0.562473876746328	0.4837749164980599	0.39724915203456224	0.7979054550981112	1.0020438610569835	146.0	2.7244443461535455	86.0	0.19829232080424306
252	Feb25-FISH2-3L1-rep1-cp190-100x_Position003_2_cmle.ics	23	1	0	1.2995999999999999	1.3412750573395087	1.0	0.28876307284321046	2.675496301566473	0.8556099688360302	0.9234574743555963	0.8545560270027166	0.7783451296075884	0.432916842572897	0.9939354845091031	170.0	3.237384040241869	112.0	0.25824116197761887
253	Feb25-FISH2-3L1-rep1-cp190-100x_Position003_2_cmle.ics	24	1	0	1.7328	1.1554092027302227	1.0	0.29112064850165564	2.4493235716963304	0.746185512007072	0.8436334534650772	0.7434498558942143	0.6248515788868024	0.6240526216919786	0.9825916952346097	242.0	4.612366380623908	191.0	0.4403934101582607
254	Feb25-FISH2-3L1-rep1-cp190-100x_Position003_2_cmle.ics	25	1	0	1.083	1.1610237410715747	1.0	0.309757326863699	1.8682270200974813	0.8177958454014937	0.9022887248287539	0.815088566689299	0.6972617809596658	0.5733388869659685	0.9949387653098569	170.0	3.12035779603977	116.0	0.2674640606196767
255	Feb25-FISH2-3L1-rep1-cp190-100x_Position003_2_cmle.ics	26	1	0	1.083	2.031424089536788	1.0	0.28610847979324433	2.4052717060797995	0.9856711059760463	0.9962707738015412	0.9814931347163621	0.9463414382537112	0.37487285679466187	0.9992281418707164	156.0	2.9479214057071887	98.0	0.2259610167304165
256	Feb25-FISH2-3L1-rep1-cp190-100x_Position003_2_cmle.ics	28	1	0	1.2995999999999999	1.1368333649278028	1.0	0.32414131975419724	2.5944609838970853	0.773256462119161	0.8613252321266464	0.7722212489448789	0.6760698529997292	0.5743777830701322	0.9954619841997703	176.0	3.348065027133635	125.0	0.28821558256430674
257	Feb25-FISH2-3L1-rep1-cp190-100x_Position003_2_cmle.ics	29	1	0	1.083	0.0	1.0	0.2968001223977527	2.5075314175587207	0.17504984216647285	0.3699846319986709	0.17504984216647285	0.031172121614886195	0.931602589451895	0.9914770667979877	152.0	2.8819358307261513	96.0	0.22134956740938755
258	Feb25-FISH2-3L1-rep1-cp190-100x_Position003_2_cmle.ics	30	1	0	0.8664	1.1160083062473465	1.0	0.3421194399759285	2.4049486507850903	0.8689142669799464	0.9220352257617981	0.8640511447461887	0.7838915906234633	0.4786281129406172	1.005971035894341	100.0	1.9070971117705653	55.0	0.12681485632829495
259	Feb25-FISH2-3L1-rep1-cp190-100x_Position003_2_cmle.ics	32	1	0	1.083	0.0	1.0	0.1557211834209961	2.8916561983833104	0.10820633692581731	0.30547508951222585	0.10820633692581731	0.03838680077007503	0.9546165271259415	0.8788634389946377	130.0	2.3434758020272963	55.0	0.12681485632829495
260	Feb25-FISH2-3L1-rep1-cp190-100x_Position003_2_cmle.ics	33	1	0	1.083	0.0	1.0	0.22072269388420282	2.1689395066652746	0.0760671334379105	0.2175747025289819	0.0760671334379105	0.027703383453852138	0.9817885104183329	0.9179880738883484	124.0	2.34982105933763	61.0	0.1406492042913817
261	Feb25-FISH2-3L1-rep1-cp190-100x_Position003_2_cmle.ics	33	2	0	1.083	2.166	1.0	0.3030156631554313	2.228980132644009	0.9795373098162248	0.9945192638787925	0.9747038043131704	0.9478867760900894	0.3486470923420718	0.9992120087202367	152.0	2.835125333045312	97.0	0.22365529206990203
262	Feb25-FISH2-3L1-rep1-cp190-100x_Position003_2_cmle.ics	34	1	0	1.2995999999999999	0.1459114905355603	1.0	0.2896249227309447	2.1161185183211546	0.3446620234413576	0.5297889758049845	0.3446620234413576	0.13931949894747783	0.8495417911728694	1.00010741578079	210.0	3.9206450388926624	154.0	0.3550815977192259
263	Feb25-FISH2-3L1-rep1-cp190-100x_Position003_2_cmle.ics	35	1	0	0.8664	0.8254000352858515	1.0	0.3211068079082337	2.04395541323753	0.7018083144304763	0.7903849822984461	0.6948866888554408	0.5921911767823451	0.6521314521321762	0.9954739123752561	146.0	2.7010390973131257	94.0	0.2167381180883587
264	Feb25-FISH2-3L1-rep1-cp190-100x_Position003_2_cmle.ics	36	1	0	1.2995999999999999	2.154357340212468	1.0	0.30463080996331215	2.4143805637649307	0.9756545154418613	0.9926179695497007	0.9749997694556386	0.9469840186648715	0.24147628621354883	0.9909584669457729	164.0	3.1032978045096833	109.0	0.25132398799607547
265	Feb25-FISH2-3L1-rep1-cp190-100x_Position003_2_cmle.ics	37	1	0	1.083	1.7430385742657564	1.0	0.29528601709160374	2.0312331179908654	0.9479275929753139	0.9771988492974275	0.9476887287229071	0.9067027386305808	0.36674542075401795	0.9952399849712071	148.0	2.7457345092238543	92.0	0.21212666876732977
266	Feb25-FISH2-3L1-rep1-cp190-100x_Position003_2_cmle.ics	38	1	0	1.083	0.639412489864916	1.0	0.2826828280317748	2.290157474982641	0.6137127085867848	0.7436311804332432	0.6095091968841356	0.4646423837452109	0.7269177397107413	1.002535856744802	164.0	3.0798925556692636	105.0	0.24210108935401767
267	Feb25-FISH2-3L1-rep1-cp190-100x_Position003_2_cmle.ics	39	1	0	0.8664	0.9733510449106972	1.0	0.3516970846652616	2.169402875291404	0.7705736965306202	0.8580012815650787	0.7705736965306202	0.6827799500451163	0.5318340355348284	0.998119683045503	124.0	2.3030105616567904	77.0	0.17754079885961296
268	Feb25-FISH2-3L1-rep1-cp190-100x_Position003_2_cmle.ics	40	1	0	0.8664	0.7295574526778015	1.0	0.282425622565585	1.9072090100232801	0.4010315333214075	0.4726262148141229	0.4010157025460636	0.31743079180789036	0.8626587964583506	1.0025779737390288	104.0	1.926272189070763	53.0	0.12220340700726606
269	Feb25-FISH2-3L1-rep1-cp190-100x_Position003_2_cmle.ics	40	2	0	1.5162	0.46141264688247224	1.0	0.2800901754771584	2.636796240122693	0.31433429215062664	0.4371478641909445	0.31433429215062664	0.21575605408426088	0.8933165042074968	0.9865012808874392	204.0	3.8801797985221556	145.0	0.33433007577459584
270	Feb25-FISH2-3L1-rep1-cp190-100x_Position003_2_cmle.ics	40	3	0	2.3826	0.0	1.0	0.23791142099830742	2.552029945109776	0.12633908570940078	0.29654762451300576	0.11983105396553007	0.013616049873274643	0.9456387466454937	0.93501172515983	446.0	8.562761925667331	432.0	0.9960730533422443
271	Feb25-FISH2-3L1-rep1-cp190-100x_Position003_2_cmle.ics	41	1	0	1.083	0.41270001764292574	1.0	0.3091484836859036	2.170118764577776	0.48310528016973453	0.6383071300110228	0.4841826966906737	0.3354370581556287	0.8076503857565637	0.9989923311522533	174.0	3.233153868701647	120.0	0.2766869592617345
272	Feb25-FISH2-3L1-rep1-cp190-100x_Position003_2_cmle.ics	42	1	0	1.2995999999999999	0.5595020986366908	1.0	0.3019435556309265	2.1474742972122622	0.51992420873533	0.641290127156603	0.5135115974813583	0.3617357230783112	0.7683840393178794	0.9967557042309367	208.0	3.899354875822354	155.0	0.35738732237974036
273	Feb25-FISH2-3L1-rep1-cp190-100x_Position003_2_cmle.ics	44	1	0	1.2995999999999999	0.8595614345612763	1.0	0.2986476516318797	2.4845764868665503	0.6943586331448125	0.7859037118007699	0.6943586331448125	0.583004610047051	0.6566834021062747	1.0011461970352613	160.0	3.013906980688226	104.0	0.2397953646935032
274	Feb25-FISH2-3L1-rep1-cp190-100x_Position003_2_cmle.ics	46	1	0	1.2995999999999999	1.493955789498557	1.0	0.31024600627523585	2.3100377902670757	0.8895872993067778	0.9356659243561654	0.8814338565425093	0.8195916094967853	0.5019144123846144	1.0003482497746803	164.0	3.0564873068288434	110.0	0.2536297126565899
275	Feb25-FISH2-3L1-rep1-cp190-100x_Position003_2_cmle.ics	47	1	0	1.083	0.0	1.0	0.2991993003418851	2.1982818373287345	0.22649111000920877	0.4049594460579443	0.22649111000920877	0.030778494014308988	0.9158131183307285	0.9995852439215037	168.0	3.145878130650301	112.0	0.25824116197761887
276	Feb25-FISH2-3L1-rep1-cp190-100x_Position003_2_cmle.ics	48	1	0	1.083	1.708415163760065	1.0	0.29416616971153386	2.885311888431107	0.9294570172954107	0.9620332386181945	0.9276297155804881	0.8772966898429434	0.47469727191752187	0.966652050512211	100.0	1.930502360610985	51.0	0.11759195768623716
277	Feb25-FISH2-3L1-rep1-cp190-100x_Position003_2_cmle.ics	48	2	0	1.2995999999999999	0.0	1.0	0.23961299900261135	2.756649474859163	0.08209152954290047	0.20373500470530193	0.08209152954290047	0.028592703584252314	0.9594937348661241	0.9639126840114672	118.0	2.332761067807543	59.0	0.13603775497035278
278	Feb25-FISH2-3L1-rep1-cp190-100x_Position003_2_cmle.ics	49	1	0	1.2995999999999999	0.0	1.0	0.2572340484407077	2.495915035524278	0.14954740473856418	0.2627646504640534	0.15734846652322812	0.019090480858594217	0.9476319500132403	0.9734974333834808	166.0	3.147993216420412	102.0	0.23518391537247432
279	Feb25-FISH2-3L1-rep1-cp190-100x_Position003_2_cmle.ics	49	2	0	1.2995999999999999	0.3095250132321943	1.0	0.2739999386659563	2.5440399335319754	0.33350732682343054	0.44546736348937577	0.33350732682343054	0.18080575960889658	0.8770091122011218	0.969932410798123	194.0	3.6801079878089324	133.0	0.3066613798484224
280	Feb25-FISH2-3L1-rep1-cp190-100x_Position003_2_cmle.ics	50	1	0	0.8664	1.1160083062473465	1.0	0.3343204902613444	1.8257161341540946	0.7969375608700358	0.8743209609349637	0.7949031490098474	0.701834217076074	0.5556814503335467	1.0064508245038264	142.0	2.635053522332089	92.0	0.21212666876732977
281	Feb25-FISH2-3L1-rep1-cp190-100x_Position003_2_cmle.ics	51	1	0	1.083	0.7610319551488771	1.0	0.3275901193684669	2.5173359422513735	0.6968776867239109	0.8002818679464995	0.6960832326662095	0.5506110766484922	0.6714854236903782	0.9958677084372477	144.0	2.726559431923657	93.0	0.21443239342784423
282	Feb25-FISH2-3L1-rep1-cp190-100x_Position003_2_cmle.ics	52	1	0	1.2995999999999999	0.5963412819178956	1.0	0.2991993003418851	1.9849160030202004	0.5965775532400098	0.7395011051468267	0.5957443076167421	0.44735203311932076	0.778490701814985	0.9973406706884576	168.0	3.122472881809881	112.0	0.25824116197761887
283	Feb25-FISH2-3L1-rep1-cp190-100x_Position003_2_cmle.ics	55	1	0	1.2995999999999999	2.065215357823672	1.0	0.27854218601744635	2.357880868159964	0.9697538813765472	0.9914502396794734	0.9682603562996351	0.9269156471345782	0.3488348071508954	0.9768259636089454	170.0	3.190573542561029	110.0	0.2536297126565899
284	Feb25-FISH2-3L1-rep1-cp190-100x_Position003_2_cmle.ics	57	1	0	1.083	0.10317500441073144	1.0	0.32271137869375155	2.058315077672401	0.2531968914716119	0.4532678906304262	0.2531968914716119	0.0695174372390588	0.885553779620147	1.008809992671624	180.0	3.367240104433833	129.0	0.29743848120636457
285	Feb25-FISH2-3L1-rep1-cp190-100x_Position003_2_cmle.ics	58	1	0	1.083	0.10317500441073144	1.0	0.30518905992860607	2.0432129173219806	0.3040358744394619	0.485116378389921	0.29436970602889884	0.11130329560822834	0.8809462916913301	1.0095249500839323	122.0	2.2817203985864816	70.0	0.1614007262360118
286	Feb25-FISH2-3L1-rep1-cp190-100x_Position003_2_cmle.ics	59	1	0	1.083	0.7295574526778015	1.0	0.3234445281904225	2.287645252136592	0.6418381527397207	0.7507282106040026	0.6361616431257704	0.506069075977294	0.7244827314633675	0.99959031188105	178.0	3.3225446925231044	127.0	0.29282703188533565
287	Feb25-FISH2-3L1-rep1-cp190-100x_Position003_2_cmle.ics	60	1	0	0.8664	1.6592549201289784	1.0	0.31471000787275666	2.0859948291704415	0.8288388983816608	0.8774682991379421	0.8265392208504097	0.7682164865894968	0.6094075330231848	1.0014360263789501	132.0	2.458386960459285	80.0	0.18445797284115634
288	Feb25-FISH2-3L1-rep1-cp190-100x_Position003_2_cmle.ics	60	2	0	0.8664	2.3010738268971607	1.0	0.2858448059506674	2.0782418260882904	0.9308940478178758	0.9585458500884326	0.9308255285618237	0.8922020804159119	0.4249218576929795	0.9904080690715968	110.0	2.060358424802949	58.0	0.13373203030983835
289	Feb25-FISH2-3L1-rep1-cp190-100x_Position003_2_cmle.ics	60	3	0	1.083	1.2381000529287771	1.0	0.3343204902613444	2.24337876685499	0.7176878177045193	0.7884168197643794	0.7198247620026466	0.6426292551528622	0.5969417899023495	1.0144155438184146	142.0	2.6584587711725085	92.0	0.21212666876732977
290	Feb25-FISH2-3L1-rep1-cp190-100x_Position003_2_cmle.ics	61	1	0	1.5162	0.20635000882146287	1.0	0.2800901754771584	2.35948273199051	0.40937688170926684	0.5470989666604376	0.40441436016694005	0.18699777828533462	0.8125904878965972	0.9896451099315204	204.0	3.8567745496817363	145.0	0.33433007577459584
291	Feb25-FISH2-3L1-rep1-cp190-100x_Position003_2_cmle.ics	62	1	0	0.8664	2.277297683385558	1.0	0.3116067213279376	2.1387466630398086	0.9882204372308712	0.9969774759854256	0.9867919841006956	0.9657481782047035	0.31327659999858604	0.9474116597483889	120.0	2.2604302355161727	69.0	0.1590950015754973
292	Feb25-FISH2-3L1-rep1-cp190-100x_Position003_2_cmle.ics	63	1	0	1.2995999999999999	0.10317500441073144	1.0	0.2902109266441255	2.101049727858997	0.2897113997113997	0.45800865800865803	0.2897113997113997	0.06826839826839827	0.8930956135466224	0.9969527360958141	196.0	3.6545876531984023	139.0	0.32049572781150915
293	Feb25-FISH2-3L1-rep1-cp190-100x_Position003_2_cmle.ics	64	1	0	1.083	0.0	1.0	0.35505874017309286	2.324207135886333	0.21554844363165315	0.3948689374023698	0.21982512287118527	0.030241551415399855	0.9325902171650403	1.0068714774200984	152.0	2.858530581885732	105.0	0.24210108935401767
294	Feb25-FISH2-3L1-rep1-cp190-100x_Position003_2_cmle.ics	65	1	0	0.8664	1.1748605781810455	1.0	0.3161797036095224	2.2622669318743522	0.9013364907386382	0.959394362085185	0.8997469750543355	0.806354818827651	0.47453719057508126	0.9933971091657562	110.0	2.060358424802949	61.0	0.1406492042913817
295	Feb25-FISH2-3L1-rep1-cp190-100x_Position003_2_cmle.ics	66	1	0	1.2995999999999999	0.8254000352858515	1.0	0.2938803076779628	2.2629728010816645	0.6704175011001051	0.762049518198881	0.6735516779970006	0.5668998590069418	0.6481564189320669	0.9842081045057095	168.0	3.145878130650301	111.0	0.2559354373171044
296	Feb25-FISH2-3L1-rep1-cp190-100x_Position003_2_cmle.ics	68	1	0	1.083	0.10317500441073144	1.0	0.2522425781034317	2.180376235594721	0.25178493370246247	0.38621108358832384	0.2324056535042984	0.07111078731361406	0.8968121492401606	0.9730934968719849	130.0	2.437096797388976	70.0	0.1614007262360118
297	Feb25-FISH2-3L1-rep1-cp190-100x_Position003_2_cmle.ics	69	1	0	0.8664	0.744005537498231	1.0	0.29678254433846746	1.896598060952517	0.7049399619155532	0.805155563948822	0.7024534567143509	0.5905135105361724	0.6287376422544022	0.98486688215047	116.0	2.1242289140138757	64.0	0.14756637827292504
298	Feb25-FISH2-3L1-rep1-cp190-100x_Position003_2_cmle.ics	70	1	0	1.5162	0.0	1.0	0.26520887130747955	2.319983671933872	0.19986013069038616	0.3566048182063218	0.19425807344595727	0.027970219492828057	0.9185168895489306	0.964685480541733	178.0	3.3693551902039434	115.0	0.2651583359591622
299	Feb25-FISH2-3L1-rep1-cp190-100x_Position003_2_cmle.ics	71	1	0	1.5162	0.0	1.0	0.18276492309054904	1.973112934581126	0.07892688077745662	0.23302221943820525	0.07892688077745662	0.028183697393265265	0.9644818525922032	0.9107918197611793	198.0	3.7929040604708097	112.0	0.25824116197761887
300	Feb25-FISH2-3L1-rep1-cp190-100x_Position003_2_cmle.ics	72	1	0	0.8664	0.3634229110571259	1.0	0.24777748339837877	2.148358748659257	0.5219299863513962	0.6463904976207163	0.5116935335128555	0.33808882658895567	0.7578932771564773	0.9832418922768733	110.0	2.060358424802949	54.0	0.12450913166778053
301	Feb25-FISH2-3L1-rep1-cp190-100x_Position003_2_cmle.ics	73	1	0	1.083	2.166	1.0	0.3351032163829113	2.4474801720428796	0.9835009381235543	0.9932345904519869	0.9795101903050639	0.9608569187853038	0.31969350836210486	0.9918500942293736	150.0	2.8372404188154228	100.0	0.23057246605144538
302	Feb25-FISH2-3L1-rep1-cp190-100x_Position003_2_cmle.ics	74	1	0	1.083	0.9321735129523284	1.0	0.31365172603656777	2.3185582950385837	0.7704312748674653	0.8523602737763278	0.7675546395388566	0.640437116310853	0.6022304936301561	1.0022142624387163	144.0	2.7031541830832366	91.0	0.20982094410681532
303	Feb25-FISH2-3L1-rep1-cp190-100x_Position003_2_cmle.ics	76	1	0	1.083	1.9094792844024284	1.0	0.33776796015158117	2.3536557050247047	0.9593599463829431	0.9865622251078624	0.9531520965107024	0.9031248690989822	0.38728862350935356	0.9975757520466051	168.0	3.192688628331141	119.0	0.27438123460122005
304	Feb25-FISH2-3L1-rep1-cp190-100x_Position003_2_cmle.ics	77	1	0	1.083	0.8318234787411565	1.0	0.3099409229247099	2.2416060215443565	0.691794523112701	0.7838708723800515	0.6908189710389137	0.5834638996462392	0.6393713584671632	0.9921596835442957	156.0	2.9011109080263493	102.0	0.23518391537247432
305	Feb25-FISH2-3L1-rep1-cp190-100x_Position003_2_cmle.ics	78	1	0	1.5162	0.0	1.0	0.3108972086052267	2.5214153096393463	0.2421116459429718	0.42968416639841894	0.2421116459429718	0.027911485742946333	0.8960060776507857	1.0014595859712443	186.0	3.548136837846858	133.0	0.3066613798484224
306	Feb25-FISH2-3L1-rep1-cp190-100x_Position003_2_cmle.ics	79	1	0	1.5162	0.0	1.0	0.21428968837117746	2.4286451261910886	0.16398960306621438	0.3048900832635799	0.11402264416934667	0.02884708577470373	0.9404455092527402	0.9541049726998556	190.0	3.6843381593491547	114.0	0.26285261129864773
307	Feb25-FISH2-3L1-rep1-cp190-100x_Position003_2_cmle.ics	80	1	0	1.2995999999999999	0.0	1.0	0.24197019863122926	2.346287831426555	0.16850590568152427	0.35786274678851626	0.16850590568152427	0.030278472282093283	0.9190795216096382	0.9487614910514419	176.0	3.3480650271336354	108.0	0.24901826333556107
308	Feb25-FISH2-3L1-rep1-cp190-100x_Position003_2_cmle.ics	81	1	0	1.083	1.5634639508005113	1.0	0.32805406333564746	2.378885227306387	0.9158386961515322	0.9592137166608936	0.9152188576741472	0.8368822124587534	0.45864436188740365	1.003695729014728	160.0	3.013906980688226	109.0	0.25132398799607547
309	Feb25-FISH2-3L1-rep1-cp190-100x_Position003_2_cmle.ics	83	1	0	1.2995999999999999	2.1756603737112905	1.0	0.2884923288803605	2.1494129716276986	0.9609672755946905	0.9834648719314385	0.9563674595873308	0.9177947167827573	0.3546100564889527	0.9932820625039718	202.0	3.8354843866114274	145.0	0.33433007577459584
310	Feb25-FISH2-3L1-rep1-cp190-100x_Position003_2_cmle.ics	84	1	0	1.083	0.10317500441073144	1.0	0.3314882213761345	2.2878510816702353	0.3153759727019267	0.4808497357579793	0.31096500353709794	0.09337106237776206	0.8828027319672058	0.9952592072279335	170.0	3.2139787914014493	120.0	0.2766869592617345
311	Feb25-FISH2-3L1-rep1-cp190-100x_Position003_2_cmle.ics	85	1	0	1.7328	1.1190041972733815	1.0	0.280538720809492	2.490059641872655	0.7075936350942053	0.8096169773499298	0.705080961697735	0.5784270184409421	0.6922380505208284	0.9835625420079824	256.0	4.85501851747775	204.0	0.47036783074494865
312	Feb25-FISH2-3L1-rep1-cp190-100x_Position003_2_cmle.ics	86	1	0	1.2995999999999999	0.4660867564761642	1.0	0.34320650795275454	2.5356332678286866	0.5248944729312445	0.6670585568996289	0.5250573670642228	0.3428531969744185	0.7692226480356723	1.0069037238484082	188.0	3.592832249757587	142.0	0.3274129017930525
313	Feb25-FISH2-3L1-rep1-cp190-100x_Position003_2_cmle.ics	87	1	0	1.083	1.2321921245870329	1.0	0.3139710308367558	2.908834417020236	0.8298431396753458	0.8986712281660832	0.8259899658769276	0.7309435426273884	0.5786743997789794	1.0040721102002772	122.0	2.3285308962673215	71.0	0.16370645089652625
314	Feb25-FISH2-3L1-rep1-cp190-100x_Position003_2_cmle.ics	88	1	0	1.2995999999999999	1.1368333649278028	1.0	0.3419300538262303	2.1910450608610366	0.8049726606829671	0.8909573919323223	0.8044258743423088	0.7099298462808212	0.5847434861322559	1.0047933014670918	146.0	2.7478495949939656	97.0	0.22365529206990203
315	Feb25-FISH2-3L1-rep1-cp190-100x_Position003_2_cmle.ics	89	1	0	0.8664	2.2151540389130595	1.0	0.32979183040324217	2.600809362255904	0.9686627430946766	0.9892474999475146	0.96778098910404	0.9304079161913826	0.416051385683324	1.013150957074062	100.0	1.883691862930145	54.0	0.12450913166778053
316	Feb25-FISH2-3L1-rep1-cp190-100x_Position003_2_cmle.ics	89	2	0	1.083	0.7540056732031717	1.0	0.30001634125536203	2.4301273560437737	0.623980909326298	0.7113060456132739	0.6226372841977088	0.4880123445558689	0.6908957836604341	1.0069011655070617	144.0	2.703154183083237	89.0	0.2052094947857864
317	Feb25-FISH2-3L1-rep1-cp190-100x_Position003_2_cmle.ics	92	1	0	1.2995999999999999	1.650800070571703	1.0	0.29222941578032335	2.2466492138418523	0.8647484316257384	0.9168990184091143	0.8647484316257384	0.7992452377415411	0.464612599242786	0.9951173592280361	228.0	4.252687999567963	175.0	0.40350181559002946
318	Feb25-FISH2-3L1-rep1-cp190-100x_Position003_2_cmle.ics	93	1	0	1.083	1.9862970628557857	1.0	0.2879988190020152	2.428710504884479	0.968897173035104	0.9857595526561044	0.9679900590245418	0.9444858651755204	0.2569319773349653	1.01130967027249	122.0	2.3285308962673215	68.0	0.15678927691498287
319	Feb25-FISH2-3L1-rep1-cp190-100x_Position003_2_cmle.ics	94	1	0	0.8664	0.42540144110901373	1.0	0.2802220647444271	1.8651055523379918	0.523763352780889	0.6342132098497133	0.5152041993346596	0.3938882294923018	0.7610954063056051	0.9980629724680986	112.0	2.105053836713678	59.0	0.13603775497035278
320	Feb25-FISH2-3L1-rep1-cp190-100x_Position003_2_cmle.ics	95	1	0	1.2995999999999999	0.1459114905355603	1.0	0.29631863511402884	1.9108108846736418	0.3205773749580396	0.4754096284051252	0.3205773749580396	0.13705054881022505	0.8816301534271638	0.9938455137999751	212.0	3.941935201962971	158.0	0.3643044963612837
321	Feb25-FISH2-3L1-rep1-cp190-100x_Position003_2_cmle.ics	96	1	0	0.8664	0.41270001764292574	1.0	0.29416616971153386	2.30015473680633	0.4803522885495171	0.5970285322783832	0.4809269122814772	0.36332243021636795	0.7810538966813586	0.9957186353206726	100.0	1.860286614089725	51.0	0.11759195768623716
322	Feb25-FISH2-3L1-rep1-cp190-100x_Position003_2_cmle.ics	97	1	0	1.7328	0.0	1.0	0.26282857895344164	2.470704918638408	0.18652769135034225	0.3917237087741133	0.17025124455507157	0.021112710018668327	0.9248518208234898	0.9805248005197061	302.0	5.719176249541575	253.0	0.5833483391101568
323	Feb25-FISH2-3L1-rep1-cp190-100x_Position003_2_cmle.ics	99	1	0	1.2995999999999999	0.32626801153583	1.0	0.2882305395200157	2.2181809518101163	0.4686932704863212	0.6090122296888436	0.46309595847001495	0.2588935953374311	0.801016075145981	0.9946384824564134	184.0	3.48003617709571	126.0	0.2905213072248212
324	Feb25-FISH2-3L1-rep1-cp190-100x_Position003_2_cmle.ics	100	1	0	1.2995999999999999	1.0542408233015097	1.0	0.2829659389148797	2.679128495832236	0.7340956181413553	0.8173893024326606	0.7336658736858261	0.6380745913590669	0.6013660841281784	0.9876791937734517	190.0	3.6141224128278955	131.0	0.3020499305273935
325	Feb25-FISH2-3L1-rep1-cp190-100x_Position003_2_cmle.ics	101	1	0	1.2995999999999999	0.10317500441073144	1.0	0.2615972668257219	2.338340340519584	0.3488402762895435	0.5031239181681806	0.3479088706087931	0.09708461779396976	0.8525437356904358	0.9641528621686539	186.0	3.524731589006438	122.0	0.2812984085827634
326	Feb25-FISH2-3L1-rep1-cp190-100x_Position003_2_cmle.ics	102	1	0	1.2995999999999999	1.9097941614020073	1.0	0.15812260680350404	4.008436772422975	0.943247592963831	0.9796778383262276	0.9425346584973318	0.8868587119180055	0.3473207931349212	0.7574781613726544	134.0	2.456271874689173	58.0	0.13373203030983835
327	Feb25-FISH2-3L1-rep1-cp190-100x_Position003_2_cmle.ics	103	1	0	1.083	2.470620762784706	1.0	0.2895641840473068	2.4835485331338227	0.9952454091658572	0.9992997989745444	0.9948614279583493	0.9846689856119983	0.12113777295636433	0.9936745198957878	130.0	2.483907295069816	75.0	0.17292934953858405
328	Feb25-FISH2-3L1-rep1-cp190-100x_Position003_2_cmle.ics	104	1	0	1.5162	2.905434504059157	1.0	0.3034703647344439	2.267613281304339	0.9755938090959081	0.9923854293799708	0.9742325076112177	0.944354287093789	0.34156236267910484	0.9860725126907989	308.0	5.7596414899120845	280.0	0.6456029049440472
329	Feb25-FISH2-3L1-rep1-cp190-100x_Position003_2_cmle.ics	105	1	0	1.083	2.3825999999999996	1.0	0.3159124829187753	2.0780005833374418	0.9921331371159681	0.9985737904471212	0.988499482204175	0.9727067095437947	0.1726942878777916	0.9910672884242026	164.0	3.0330820579884237	111.0	0.2559354373171044
330	Feb25-FISH2-3L1-rep1-cp190-100x_Position003_2_cmle.ics	106	1	0	1.083	1.3278306771583712	1.0	0.3408362032637087	2.009002669376453	0.847026662968979	0.9142189295194326	0.8455528703300186	0.7426686739828058	0.49119444801537854	0.9956550871906706	174.0	3.256559117542067	126.0	0.2905213072248212
331	Feb25-FISH2-3L1-rep1-cp190-100x_Position003_2_cmle.ics	107	1	0	1.2995999999999999	0.9378659497950863	1.0	0.29528601709160374	2.488576403117814	0.7449012517385257	0.8479888734353268	0.7429763560500695	0.6394993045897079	0.6625662695641396	0.9985090241515638	148.0	2.815950255745114	92.0	0.21212666876732977
332	Feb25-FISH2-3L1-rep1-cp190-100x_Position003_2_cmle.ics	108	1	0	1.083	1.7345341872721707	1.0	0.27660059285691496	1.9918668492650264	0.9581583720525754	0.9822098541506199	0.9530399781350163	0.9131115362635724	0.40471775367850593	0.9938537891009165	132.0	2.4583869604592845	75.0	0.17292934953858405
333	Feb25-FISH2-3L1-rep1-cp190-100x_Position003_2_cmle.ics	109	1	0	1.083	0.65253602307166	1.0	0.22801836559387398	1.4414030039746826	0.6661719786734509	0.7899774642136423	0.6595918431446453	0.46247438222892273	0.7001622148078084	0.9485461869372046	200.0	3.6971679793390195	127.0	0.29282703188533565
334	Feb25-FISH2-3L1-rep1-cp190-100x_Position003_2_cmle.ics	111	1	0	1.2995999999999999	0.9755754663213545	1.0	0.22365439887372648	2.626765424086915	0.7413306741411528	0.8227774184274831	0.7392554261894495	0.6244160557711658	0.6369584681513376	0.9392393042912691	160.0	3.0373122295286454	90.0	0.20751521944630086
335	Feb25-FISH2-3L1-rep1-cp190-100x_Position003_2_cmle.ics	112	1	0	1.083	1.4468993886995907	1.0	0.30443970331245684	1.9178812711487876	0.876168958057087	0.9445093865587271	0.8731767743736478	0.7946821131970131	0.4781917075005503	0.997576737296321	170.0	3.16716829372061	115.0	0.2651583359591622
336	Feb25-FISH2-3L1-rep1-cp190-100x_Position003_2_cmle.ics	113	1	0	1.2995999999999999	1.5762738440862263	1.0	0.2667602850650871	2.4325727368808145	0.8885319084175995	0.9358618823768136	0.886731035882174	0.8307010720687206	0.49776381005587506	0.9755755259877354	164.0	3.079892555669263	102.0	0.23518391537247432
337	Feb25-FISH2-3L1-rep1-cp190-100x_Position003_2_cmle.ics	115	1	0	0.8664	1.3229242629964544	1.0	0.3041974449865092	1.912688125441478	0.7990251604709436	0.870720488792778	0.796656712319363	0.7198812343390657	0.5320323093150726	0.9996246789726044	158.0	2.898995822256238	103.0	0.23748964003298878
338	Feb25-FISH2-3L1-rep1-cp190-100x_Position003_2_cmle.ics	116	1	0	1.2995999999999999	0.0	1.0	0.3043034387968141	2.3009732669387732	0.20684218938436277	0.4095614838062857	0.20684218938436277	0.027102131554858116	0.9200325534617075	0.9970912909474761	192.0	3.5886020782173644	138.0	0.3181900031509946
339	Feb25-FISH2-3L1-rep1-cp190-100x_Position003_2_cmle.ics	117	1	0	1.2995999999999999	0.6190500264643886	1.0	0.29247783641808905	1.9564453555972507	0.583323037005004	0.6971489466856119	0.5802727497374436	0.4448670229196269	0.7397896137153246	0.9680100078490422	186.0	3.431110593644759	129.0	0.29743848120636457
340	Feb25-FISH2-3L1-rep1-cp190-100x_Position003_2_cmle.ics	118	1	0	1.2995999999999999	1.7328	1.0	0.27308137672307414	2.236308195072587	0.9781019160823428	0.9962456410064119	0.9732929618658367	0.8938186658667366	0.2223721913291243	0.9895161598804305	168.0	3.1692833794907207	107.0	0.2467125386750466
341	Feb25-FISH2-3L1-rep1-cp190-100x_Position003_2_cmle.ics	119	1	0	1.5162	1.7307810795238614	1.0	0.3045659969758873	3.0689501725047235	0.8404209881243094	0.8850175024837742	0.8393856953175053	0.7813675150187096	0.5031785053820549	1.0060814776689084	168.0	3.2629043748524	113.0	0.2605468866381333
342	Feb25-FISH2-3L1-rep1-cp190-100x_Position003_2_cmle.ics	119	2	0	1.2995999999999999	0.744005537498231	1.0	0.32221463113741466	2.810394637043238	0.5319594425203577	0.6161222481174384	0.5300142062600396	0.4304566430514675	0.7626453584950669	1.0080430977089814	156.0	3.0181371522284484	104.0	0.2397953646935032
343	Feb25-FISH2-3L1-rep1-cp190-100x_Position003_2_cmle.ics	120	1	0	1.083	1.7066936201320784	1.0	0.2794714328294241	2.347591672837028	0.9328226281673542	0.9645277380250863	0.9292869770182676	0.8808822291438674	0.405567849361019	0.990563758589184	154.0	2.87982074495604	95.0	0.21904384274887315
344	Feb25-FISH2-3L1-rep1-cp190-100x_Position003_2_cmle.ics	121	1	0	1.083	1.059277487276398	1.0	0.30389344048010053	2.351768058063417	0.763926422368753	0.8303606817281015	0.7603142002666379	0.6687700428782474	0.6280829059294583	0.9869113153930126	156.0	2.9713266545476085	101.0	0.23287819071195984
345	Feb25-FISH2-3L1-rep1-cp190-100x_Position003_2_cmle.ics	122	1	0	0.8664	0.5963412819178956	1.0	0.24802047265182575	2.3034813316265166	0.6415666324023904	0.7333745666149799	0.6379253271076886	0.5215429377842048	0.7011481554153206	0.9719755491851906	114.0	2.1497492486244067	57.0	0.13142630564932387
346	Feb25-FISH2-3L1-rep1-cp190-100x_Position003_2_cmle.ics	123	1	0	1.2995999999999999	0.639412489864916	1.0	0.30243065278557746	2.902219751862728	0.5957893190949239	0.6974110711326039	0.5919185137785983	0.4755321046061534	0.7181462218335596	0.9913176757177962	150.0	2.8840509164962627	95.0	0.21904384274887315
347	Feb25-FISH2-3L1-rep1-cp190-100x_Position003_2_cmle.ics	124	1	0	1.083	0.639412489864916	1.0	0.28102923539568075	1.953562579146131	0.621467790269705	0.7663361557490799	0.6175961867219083	0.47717765129422174	0.6898398280838269	0.9907164657065471	158.0	2.9458063199370774	99.0	0.22826674139093092
348	Feb25-FISH2-3L1-rep1-cp190-100x_Position004_3_cmle.ics	1	1	0	1.5162	1.3934633376079517	1.0	0.3001216933189012	2.309917906627776	0.8090429281862699	0.8838933559438295	0.8076234209172494	0.6982856353485891	0.5856407459057175	0.9861948920687297	256.0	4.831613268637331	211.0	0.48650790336854977
349	Feb25-FISH2-3L1-rep1-cp190-100x_Position004_3_cmle.ics	2	1	0	1.083	0.8318234787411565	1.0	0.2988952823564744	2.1628100404965274	0.6787725039373049	0.762724332072767	0.6787725039373049	0.5644161943472561	0.6291178459587435	0.9837883548049767	162.0	3.035197143758535	106.0	0.24440681401453213
350	Feb25-FISH2-3L1-rep1-cp190-100x_Position004_3_cmle.ics	3	1	0	1.5162	0.0	1.0	0.14705543843334146	2.6071089721073557	0.07768250997765769	0.2228120763075983	0.07768250997765769	0.038822158993259116	0.9685789496307676	0.9117359431761201	126.0	2.534947964290877	51.0	0.11759195768623716
351	Feb25-FISH2-3L1-rep1-cp190-100x_Position004_3_cmle.ics	4	1	0	1.083	0.0	1.0	0.21366493709312737	2.244127851848844	0.08859678470180134	0.225224947614939	0.08859678470180134	0.03190646405240267	0.9671881381585025	0.9009139345077914	140.0	2.6605738569426194	72.0	0.16601217555704068
352	Feb25-FISH2-3L1-rep1-cp190-100x_Position004_3_cmle.ics	6	1	0	1.083	1.7539750749824343	1.0	0.2640817246176654	1.1647253738472103	0.9254382177704862	0.9730038116619586	0.9245932376922792	0.8417636029457116	0.34509442387702954	0.9816060435364334	224.0	4.022865682703984	162.0	0.37352739500334153
353	Feb25-FISH2-3L1-rep1-cp190-100x_Position004_3_cmle.ics	9	1	0	0.8664	1.9456874874661152	1.0	0.31950628410532356	2.372745262891886	0.9803326148181947	0.9928174709316047	0.9794515159620498	0.956401340528974	0.22717525448961443	1.0020862127630075	112.0	2.1050538367136777	63.0	0.1452606536124106
354	Feb25-FISH2-3L1-rep1-cp190-100x_Position004_3_cmle.ics	10	1	0	1.7328	2.031340052282519	1.0	0.31190454792547034	2.743131869637008	0.8937578926248952	0.9417961942303683	0.8919010358271078	0.8259550813751756	0.4981106490096865	0.9906518127989044	286.0	5.478639198457844	254.0	0.5856540637706713
355	Feb25-FISH2-3L1-rep1-cp190-100x_Position004_3_cmle.ics	11	1	0	0.8664	1.5036929604517426	1.0	0.3299326784738781	1.924539167136215	0.9311295155181186	0.9629289388885748	0.9283594324156256	0.8772966250211996	0.40282910972597763	1.0087000226204403	120.0	2.213619737835333	71.0	0.16370645089652625
356	Feb25-FISH2-3L1-rep1-cp190-100x_Position004_3_cmle.ics	12	1	0	1.2995999999999999	1.3239619450325248	1.0	0.3044184873559055	2.265707728609832	0.8714913828458069	0.9288691356140736	0.8677431353660979	0.7732548712910948	0.5488427826468572	0.9992381806631345	160.0	2.9905017318478064	105.0	0.24210108935401767
357	Feb25-FISH2-3L1-rep1-cp190-100x_Position004_3_cmle.ics	14	1	0	1.5162	1.3353733069482787	1.0	0.2735008026506843	3.393805514772755	0.8984633288370494	0.9483500401139059	0.8944519382510338	0.7670836749627514	0.514831366787802	0.9804395236745497	170.0	3.3075997867631286	109.0	0.25132398799607547
358	Feb25-FISH2-3L1-rep1-cp190-100x_Position004_3_cmle.ics	15	1	0	1.2995999999999999	0.0	1.0	0.3108972086052267	2.5141369771473965	0.18364655821993706	0.33812774256460265	0.1846826381809317	0.024522405921723327	0.9389963360863753	0.9999727653664946	186.0	3.548136837846858	133.0	0.3066613798484224
359	Feb25-FISH2-3L1-rep1-cp190-100x_Position004_3_cmle.ics	16	1	0	1.2995999999999999	0.6016084874694266	1.0	0.2831554328544259	1.7486063127246039	0.5475070499994149	0.6836597980365313	0.5430371748516868	0.40185581727337616	0.749025550593168	0.9972709980022333	226.0	4.184587338816813	170.0	0.39197319228745714
360	Feb25-FISH2-3L1-rep1-cp190-100x_Position004_3_cmle.ics	17	1	0	1.083	0.9755754663213545	1.0	0.2735008026506843	2.334777054293155	0.7466404184920239	0.8261289487790902	0.7413815412484519	0.6195724505074031	0.5884856236076084	0.9960241386155964	170.0	3.190573542561029	109.0	0.25132398799607547
361	Feb25-FISH2-3L1-rep1-cp190-100x_Position004_3_cmle.ics	18	1	0	1.083	0.0	1.0	0.29740095743975503	2.0194619548412485	0.23725391733877166	0.4103393148115886	0.23725391733877166	0.030564978120292276	0.8926250153077169	0.9960359597149933	154.0	2.8798207449560405	98.0	0.2259610167304165
362	Feb25-FISH2-3L1-rep1-cp190-100x_Position004_3_cmle.ics	19	1	0	1.083	0.6016084874694266	1.0	0.2939427232771369	2.0586347643466287	0.5911229556581826	0.7331070523282058	0.5814698427028716	0.44840532657383936	0.7512032504769214	0.9994870993051611	172.0	3.165053207950498	115.0	0.2651583359591622
363	Feb25-FISH2-3L1-rep1-cp190-100x_Position004_3_cmle.ics	20	1	0	1.5162	0.0	1.0	0.21570087175845976	2.3197941942550857	0.0774746192893401	0.2995558375634518	0.0774746192893401	0.027615119651921684	0.9673147232288987	0.9374474662136381	184.0	3.573657172457389	109.0	0.25132398799607547
364	Feb25-FISH2-3L1-rep1-cp190-100x_Position004_3_cmle.ics	21	1	0	1.083	0.9018655279647406	1.0	0.2979055391433198	2.5146070680102794	0.722771574324804	0.8202959402034462	0.7193639009746351	0.6079502236285637	0.6182566318571513	0.9997338977956659	156.0	2.9713266545476085	100.0	0.23057246605144538
365	Feb25-FISH2-3L1-rep1-cp190-100x_Position004_3_cmle.ics	22	1	0	1.5162	1.4228476808191226	1.0	0.2888820830887166	3.1365219965522826	0.9115247300964889	0.9641783888836568	0.9075864076506194	0.8019451888254382	0.49454073857830316	0.9783345769621272	174.0	3.3969906105845857	116.0	0.2674640606196767
366	Feb25-FISH2-3L1-rep1-cp190-100x_Position004_3_cmle.ics	23	1	0	1.083	1.1535316172061805	1.0	0.2714970799337216	2.122143228300907	0.7928461343373846	0.8719639477945337	0.7914707661093662	0.7071587428549133	0.5956846150112818	0.9976036984793137	134.0	2.4796771235295934	76.0	0.1752350741990985
367	Feb25-FISH2-3L1-rep1-cp190-100x_Position004_3_cmle.ics	24	1	0	1.083	0.41270001764292574	1.0	0.3483279214251403	2.4269312574474062	0.4659151905528717	0.5616592657655459	0.46316628442232305	0.33522015647619513	0.8095446307458108	1.0053249123797723	152.0	2.8585305818857316	104.0	0.2397953646935032
368	Feb25-FISH2-3L1-rep1-cp190-100x_Position004_3_cmle.ics	25	1	0	1.2995999999999999	0.41270001764292574	1.0	0.28863867318537334	2.34883891218764	0.48609104046242774	0.5970342879663689	0.48501543615344195	0.33408598265895956	0.8135396069992954	0.9904496183105532	180.0	3.3672401044338325	122.0	0.2812984085827634
369	Feb25-FISH2-3L1-rep1-cp190-100x_Position004_3_cmle.ics	26	1	0	1.083	0.0	1.0	0.2929320392162178	2.2178992408396123	0.25282506285945494	0.43856150592950105	0.2576804138608711	0.028982784697937438	0.891231034862713	1.0020868090334152	160.0	2.9670964830073863	103.0	0.23748964003298878
370	Feb25-FISH2-3L1-rep1-cp190-100x_Position004_3_cmle.ics	28	1	0	1.083	0.8670937442763532	1.0	0.2930931921716425	2.114533661961263	0.7106965732595873	0.7937985999142805	0.7075739330979448	0.6085729738555422	0.6774528445269831	1.0005587530861013	126.0	2.324300724727099	72.0	0.16601217555704068
371	Feb25-FISH2-3L1-rep1-cp190-100x_Position004_3_cmle.ics	30	1	0	0.8664	0.639412489864916	1.0	0.3058151952710448	2.507358149875854	0.6045122971213196	0.702111102876563	0.6039405842059014	0.48186399584978773	0.7124453068412684	1.0129308741721172	100.0	1.883691862930145	52.0	0.1198976823467516
372	Feb25-FISH2-3L1-rep1-cp190-100x_Position004_3_cmle.ics	31	1	0	0.6497999999999999	0.8779414014559871	1.0	0.32238678937204435	1.888329657156932	0.7892835965716134	0.8584712414425099	0.7851149084505777	0.6852550626201642	0.570007756453249	0.9988995945316751	102.0	1.8815767771600338	55.0	0.12681485632829495
373	Feb25-FISH2-3L1-rep1-cp190-100x_Position004_3_cmle.ics	32	1	0	1.083	1.6162859307598463	1.0	0.3219443448290141	2.008491489567636	0.8921795465062471	0.936445318525374	0.8898658028690422	0.8175921641215487	0.4558075735955273	0.9822226867862834	182.0	3.3651250186637216	131.0	0.3020499305273935
374	Feb25-FISH2-3L1-rep1-cp190-100x_Position004_3_cmle.ics	33	1	0	1.5162	0.10317500441073144	1.0	0.2884923288803605	2.6048606205696223	0.31977119027695855	0.4750408098876528	0.3100316876774716	0.0924909806718885	0.8602911300222009	0.993294363582094	202.0	3.8588896354518467	145.0	0.33433007577459584
375	Feb25-FISH2-3L1-rep1-cp190-100x_Position004_3_cmle.ics	34	1	0	0.6497999999999999	0.0	1.0	0.2977904950224626	1.936667141927522	0.2476670300162178	0.3877515752532369	0.2476670300162178	0.033764921702602826	0.8994786152784976	0.9893657994915038	106.0	1.9241571033006517	56.0	0.12912058098880944
376	Feb25-FISH2-3L1-rep1-cp190-100x_Position004_3_cmle.ics	35	1	0	1.2995999999999999	1.873316226693932	1.0	0.3161256321025793	2.4514763728509017	0.9541865194931681	0.9793657917100326	0.952725606088094	0.9052554688768154	0.3851210886540783	1.0110055803030122	158.0	2.9926168176179178	105.0	0.24210108935401767
377	Feb25-FISH2-3L1-rep1-cp190-100x_Position004_3_cmle.ics	36	1	0	1.5162	2.422265459647871	1.0	0.2959817798494465	2.349539802422462	0.9665163967484338	0.9882771538937236	0.965095853088002	0.9197348019753175	0.30645588664671497	0.9984793648273433	258.0	4.852903431707639	212.0	0.48881362802906425
378	Feb25-FISH2-3L1-rep1-cp190-100x_Position004_3_cmle.ics	37	1	0	1.083	1.0368959615364501	1.0	0.235411739881758	3.141636614657361	0.8334459819999288	0.8888157660702216	0.8281811390558856	0.7579950908896873	0.5208790332850881	0.9715470414818916	116.0	2.241255158215975	57.0	0.13142630564932387
379	Feb25-FISH2-3L1-rep1-cp190-100x_Position004_3_cmle.ics	38	1	0	1.083	1.2225574214657589	1.0	0.32095231069837415	2.3350027330722924	0.806548642145067	0.8756789274664833	0.8032829150910966	0.7171751460983156	0.5449290327879812	1.0010218447318977	168.0	3.169283379490721	116.0	0.2674640606196767
380	Feb25-FISH2-3L1-rep1-cp190-100x_Position004_3_cmle.ics	39	1	0	1.083	2.0310440188838745	1.0	0.2872716501089198	2.0885809076745665	0.9775864599129286	0.9934745389619919	0.9738981558479676	0.9347160397201977	0.35561917779098173	0.9983854039141455	160.0	2.9905017318478064	102.0	0.23518391537247432
381	Feb25-FISH2-3L1-rep1-cp190-100x_Position004_3_cmle.ics	40	1	0	1.083	1.2944547249242173	1.0	0.30483523818301894	2.7724769673027243	0.8603706376737364	0.916268945126068	0.8574488394291435	0.787343142504598	0.471032275598372	0.9946419447301373	140.0	2.683979105783039	86.0	0.19829232080424306
382	Feb25-FISH2-3L1-rep1-cp190-100x_Position004_3_cmle.ics	42	1	0	1.083	1.4930362603455627	1.0	0.3483279214251403	2.518794774993055	0.763940237484233	0.8356331463036261	0.7604678642367303	0.6871710669392371	0.6279792751052165	0.9983396338351652	152.0	2.8819358307261513	104.0	0.2397953646935032
383	Feb25-FISH2-3L1-rep1-cp190-100x_Position004_3_cmle.ics	42	2	0	1.5162	3.057296916387424	1.0	0.3058090572582092	2.5277573135820255	0.9875132298145651	0.9977473069171995	0.9869514157713888	0.9613761906833108	0.2767450962359926	1.0006144220477247	222.0	4.212222759197456	172.0	0.3965846416084861
384	Feb25-FISH2-3L1-rep1-cp190-100x_Position004_3_cmle.ics	43	1	0	1.083	1.8583168866609978	1.0	0.3037281960013569	2.3698278710889147	0.938704741630216	0.9696184742295475	0.9369418065095548	0.891504648494021	0.37799707865046456	0.9976995191240339	176.0	3.3012545294527955	121.0	0.27899268392224896
385	Feb25-FISH2-3L1-rep1-cp190-100x_Position004_3_cmle.ics	44	1	0	1.2995999999999999	1.3625635475001732	1.0	0.30682137300883505	2.431614666589207	0.836555535910583	0.9003628341033308	0.8274308731848686	0.7503670620430942	0.5089575616644949	0.9895004810769468	184.0	3.45663092825529	130.0	0.29974420586687905
386	Feb25-FISH2-3L1-rep1-cp190-100x_Position004_3_cmle.ics	45	1	0	1.5162	0.0	1.0	0.26061659671168275	2.6302479970872343	0.16483151275570443	0.3411462205158255	0.16483151275570443	0.030102937703885745	0.938341014878053	0.9701209353746264	178.0	3.3927604390443635	114.0	0.26285261129864773
387	Feb25-FISH2-3L1-rep1-cp190-100x_Position004_3_cmle.ics	46	1	0	1.2995999999999999	1.8685788031363997	1.0	0.30300855069345994	2.3581693098525554	0.9388664354135506	0.9709488272921108	0.9361454985201922	0.8970260637112942	0.4055161304083176	1.0035340837457563	180.0	3.3438348555934123	125.0	0.28821558256430674
388	Feb25-FISH2-3L1-rep1-cp190-100x_Position004_3_cmle.ics	47	1	0	1.9493999999999998	0.3777847188762272	1.0	0.2829388513194647	2.5698733650497205	0.4071068930497347	0.5723956172848336	0.40090615210767977	0.2513445666633291	0.831741441977999	0.9916660819256411	310.0	5.921363146024909	273.0	0.6294628323204459
389	Feb25-FISH2-3L1-rep1-cp190-100x_Position004_3_cmle.ics	48	1	0	1.083	1.3229242629964544	1.0	0.2977904950224626	2.429876759094347	0.9216559370529328	0.962008226037196	0.9196351931330472	0.8630811874105866	0.4349794399708931	0.9971889598088105	106.0	2.017778098662332	56.0	0.12912058098880944
390	Feb25-FISH2-3L1-rep1-cp190-100x_Position004_3_cmle.ics	49	1	0	1.083	0.751125369937127	1.0	0.2853860083053709	2.2317544499684474	0.6581426044481957	0.7524310637419077	0.6548113961444182	0.5265508974508625	0.6956530704087058	0.9915311637776354	154.0	2.90322599379646	96.0	0.22134956740938755
391	Feb25-FISH2-3L1-rep1-cp190-100x_Position004_3_cmle.ics	50	1	0	0.8664	0.1459114905355603	1.0	0.319745112587366	2.051572455759488	0.34394164774654873	0.4878585036143949	0.3094287429212662	0.17495237349617684	0.8907050809026416	1.012607915988445	128.0	2.392401385478248	77.0	0.17754079885961296
392	Feb25-FISH2-3L1-rep1-cp190-100x_Position004_3_cmle.ics	51	1	0	1.083	3.0324	1.0	0.30243065278557746	2.4337107969260936	0.9901296099485714	0.9971252081780905	0.9894373796231823	0.9744790966801448	0.3082459239076069	0.9990921316505014	150.0	2.8138351699750026	95.0	0.21904384274887315
393	Feb25-FISH2-3L1-rep1-cp190-100x_Position004_3_cmle.ics	51	2	0	1.2995999999999999	0.0	1.0	0.27780486046518565	2.4031988003661744	0.13288786275923006	0.2850584120236336	0.13288786275923006	0.021536507005778086	0.9305189367754352	0.9821191037051711	166.0	3.1713984652608316	106.0	0.24440681401453213
394	Feb25-FISH2-3L1-rep1-cp190-100x_Position004_3_cmle.ics	52	1	0	1.083	2.385122381269326	1.0	0.2939425763022126	1.9704591636921642	0.9861947969093358	0.997430353725101	0.9852466860423903	0.9650129368398668	0.2095765964841856	0.9943765106450609	170.0	3.1437630448801896	113.0	0.2605468866381333
395	Feb25-FISH2-3L1-rep1-cp190-100x_Position004_3_cmle.ics	53	1	0	1.2995999999999999	0.8508028822180275	1.0	0.28876307284321046	2.303359742067283	0.6871900089206066	0.7611239964317573	0.6753612845673506	0.5764852809991079	0.6820045918493478	1.0015825831229674	170.0	3.2139787914014493	112.0	0.25824116197761887
396	Feb25-FISH2-3L1-rep1-cp190-100x_Position004_3_cmle.ics	55	1	0	1.083	1.6071109437153837	1.0	0.32844085690551006	2.292232306397676	0.9172514926154813	0.9558357218355124	0.9140329660912043	0.8385118599845739	0.48964412706106836	0.9954920952247885	156.0	2.924516156866769	105.0	0.24210108935401767
397	Feb25-FISH2-3L1-rep1-cp190-100x_Position004_3_cmle.ics	56	1	0	1.083	1.0024833655297731	1.0	0.26857729584194817	2.4503867460873474	0.7459071116115468	0.8135157487768666	0.7440337993363692	0.6577717548352382	0.6058086149242204	0.9934242148760163	138.0	2.5924731961914707	79.0	0.18215224818064185
398	Feb25-FISH2-3L1-rep1-cp190-100x_Position004_3_cmle.ics	57	1	0	1.083	2.1355163616571726	1.0	0.3091484836859036	2.040424115206498	0.8959681904784446	0.9268881972632136	0.8939958739137467	0.8532359797876998	0.46534078432604337	0.997200924300149	174.0	3.256559117542067	120.0	0.2766869592617345
399	Feb25-FISH2-3L1-rep1-cp190-100x_Position004_3_cmle.ics	57	2	0	1.2995999999999999	2.1380072994357717	1.0	0.3102032636103427	2.2633979674931606	0.9000114394360752	0.9424872489734092	0.8965598854478539	0.8519638356034697	0.4942396897120738	0.9786868682202019	188.0	3.546021752076747	135.0	0.31127282916945126
400	Feb25-FISH2-3L1-rep1-cp190-100x_Position004_3_cmle.ics	59	1	0	0.8664	0.0	1.0	0.2840517632309768	2.337657641680335	0.175087974082556	0.2853879238116517	0.175087974082556	0.031017147964028376	0.9406914094876957	0.9911389948762537	114.0	2.1263439997839866	61.0	0.1406492042913817
401	Feb25-FISH2-3L1-rep1-cp190-100x_Position004_3_cmle.ics	61	1	0	1.083	1.4171651945831907	1.0	0.30243065278557746	2.4268614542005995	0.9179785630547647	0.9582408725506615	0.9107247529727014	0.8355646039189416	0.5028444608571556	0.9947012571924331	150.0	2.8372404188154228	95.0	0.21904384274887315
402	Feb25-FISH2-3L1-rep1-cp190-100x_Position004_3_cmle.ics	63	1	0	1.083	0.5963412819178956	1.0	0.35647949251047184	2.068035284052063	0.601313113216495	0.7247468094299655	0.6004911001275174	0.4616288505516972	0.6877366619061035	1.0001916592464843	142.0	2.6584587711725085	95.0	0.21904384274887315
403	Feb25-FISH2-3L1-rep1-cp190-100x_Position004_3_cmle.ics	64	1	0	1.2995999999999999	1.5938084136021913	1.0	0.3161256321025793	2.609083671454217	0.8988447148789211	0.9456152612753361	0.8978991078403158	0.8251860379065082	0.43594120494981203	1.011178159036244	158.0	3.016022066458337	105.0	0.24210108935401767
404	Feb25-FISH2-3L1-rep1-cp190-100x_Position004_3_cmle.ics	65	1	0	1.2995999999999999	0.5556144027286182	1.0	0.2547960874918064	1.987838373860319	0.5326235589126893	0.6787429751206604	0.5302007218436673	0.3392549679715577	0.6785974130870809	0.9876489128019277	222.0	4.165412261516615	157.0	0.3619987717007692
405	Feb25-FISH2-3L1-rep1-cp190-100x_Position004_3_cmle.ics	65	2	0	1.083	0.42540144110901373	1.0	0.2916962314675708	2.5518645269239935	0.39238019667736207	0.48953249644663405	0.39238019667736207	0.2818868854795407	0.8038959012042886	0.9760723564398942	108.0	2.0390682617326408	57.0	0.13142630564932387
406	Feb25-FISH2-3L1-rep1-cp190-100x_Position004_3_cmle.ics	68	1	0	0.8664	0.23070632344123612	1.0	0.25446900494077324	1.4132062366006808	0.40445545593885823	0.5772775946416948	0.40018266949419445	0.22544460075167447	0.8321206324615316	0.9774139741210363	160.0	2.920285985326547	96.0	0.22134956740938755
407	Feb25-FISH2-3L1-rep1-cp190-100x_Position004_3_cmle.ics	69	1	0	1.5162	2.635323204994045	1.0	0.2145679836407008	1.367297782837697	0.9535564642334292	0.9770847306058573	0.948883263740147	0.9204203716925207	0.4640063146675174	0.957285287965358	318.0	5.866092305263628	247.0	0.5695139911470701
408	Feb25-FISH2-3L1-rep1-cp190-100x_Position004_3_cmle.ics	70	1	0	1.5162	1.668143133707265	1.0	0.2910939842943082	2.6728819753732207	0.8945150778599856	0.9409405967039718	0.8912697988728332	0.8300936189534976	0.5176803880595615	0.9928105331253904	206.0	3.9248752104328846	150.0	0.3458586990771681
409	Feb25-FISH2-3L1-rep1-cp190-100x_Position004_3_cmle.ics	71	1	0	0.8664	1.1672919242844824	1.0	0.2993667739987017	1.9469442446831053	0.880106723182016	0.9263818192139572	0.8767385092815108	0.8127140613469072	0.48324820089967335	0.9804324261943653	102.0	1.9049820260004537	53.0	0.12220340700726606
410	Feb25-FISH2-3L1-rep1-cp190-100x_Position004_3_cmle.ics	72	1	0	1.083	2.3491461148828927	1.0	0.28166648430998564	2.3716454402018603	0.9891350851184495	0.9970798053866895	0.9883789188812719	0.9732605689155979	0.21728863462057263	0.9935344809428505	160.0	3.037312229528646	101.0	0.23287819071195984
411	Feb25-FISH2-3L1-rep1-cp190-100x_Position004_3_cmle.ics	73	1	0	1.083	0.10317500441073144	1.0	0.2771993517873347	3.0074282757758337	0.21547145405013426	0.3774376261685906	0.21547145405013426	0.09464359210552103	0.9172252026729912	0.9850798310700506	102.0	1.9751977725217142	51.0	0.11759195768623716
412	Feb25-FISH2-3L1-rep1-cp190-100x_Position004_3_cmle.ics	74	1	0	1.083	1.1349250485180458	1.0	0.309757326863699	2.0534821248111057	0.7700215982721382	0.8541727861771058	0.7695637149028077	0.6850064794816415	0.6061327000713955	0.9985086948271833	170.0	3.16716829372061	116.0	0.2674640606196767
413	Feb25-FISH2-3L1-rep1-cp190-100x_Position004_3_cmle.ics	75	1	0	0.8664	0.5158750220536572	1.0	0.3058151952710448	2.385276294912635	0.6058622374206155	0.7108939912066439	0.6052564728871519	0.4840351734245237	0.6972483955093401	1.0171239522557542	100.0	1.8836918629301451	52.0	0.1198976823467516
414	Feb25-FISH2-3L1-rep1-cp190-100x_Position004_3_cmle.ics	78	1	0	1.2995999999999999	0.8058225447605828	1.0	0.2735425264285485	2.3941673639290304	0.6545188264751736	0.7373694902442481	0.6545188264751736	0.551967685548259	0.6794731533038926	0.9342728837699708	136.0	2.594588281961582	78.0	0.17984652352012742
415	Feb25-FISH2-3L1-rep1-cp190-100x_Position004_3_cmle.ics	79	1	0	1.083	0.9479040472602467	1.0	0.34864138632478087	2.411133618044981	0.7208555195288098	0.8162983014546211	0.7208555195288098	0.6185213830304112	0.6493352174003231	1.0174159945613306	150.0	2.837240418815423	102.0	0.23518391537247432
416	Feb25-FISH2-3L1-rep1-cp190-100x_Position004_3_cmle.ics	80	1	0	0.8664	0.0	1.0	0.2478043080750936	2.487942124041435	0.19190313683324764	0.34339541996968015	0.19190313683324764	0.027134242037706112	0.9302815966571393	0.9280559410819403	118.0	2.215734823605444	60.0	0.13834347963086724
417	Feb25-FISH2-3L1-rep1-cp190-100x_Position004_3_cmle.ics	82	1	0	0.8664	0.5158750220536572	1.0	0.3211068079082337	1.852601379419649	0.5734171004351907	0.6854467104701767	0.5734171004351907	0.40482336376823963	0.7243157766172609	1.0084600032542368	146.0	2.677633848472706	94.0	0.2167381180883587
418	Feb25-FISH2-3L1-rep1-cp190-100x_Position004_3_cmle.ics	83	1	0	1.2995999999999999	0.5158750220536572	1.0	0.2984777951259377	2.2605367750989966	0.5469050666886898	0.6661560061114093	0.5426766321179337	0.37922120824214395	0.775228664959616	0.9922373551128185	178.0	3.3225446925231044	122.0	0.2812984085827634
419	Feb25-FISH2-3L1-rep1-cp190-100x_Position004_3_cmle.ics	84	1	0	1.083	1.7941989459020498	1.0	0.31953930772090205	2.024614243213709	0.9230268616891463	0.9591217480435383	0.9214649463905114	0.8622829995281714	0.3966254461574551	1.0043706197527777	174.0	3.209748619861227	122.0	0.2812984085827634
420	Feb25-FISH2-3L1-rep1-cp190-100x_Position004_3_cmle.ics	86	1	0	0.8664	0.9228252937649445	1.0	0.3128724720416008	2.0680283142274494	0.6954037592937183	0.7887016255297522	0.6924609192481412	0.5902525596150535	0.6459717677374819	0.9938072515861706	142.0	2.6116482734916686	89.0	0.2052094947857864
421	Feb25-FISH2-3L1-rep1-cp190-100x_Position004_3_cmle.ics	87	1	0	1.2995999999999999	1.8066794966622155	1.0	0.2928237825597338	2.3144948442310174	0.9365275435304179	0.9672739941880261	0.9337482480936884	0.8775407590406283	0.32390442584596446	0.9975281845023176	184.0	3.45663092825529	127.0	0.29282703188533565
422	Feb25-FISH2-3L1-rep1-cp190-100x_Position004_3_cmle.ics	88	1	0	1.083	0.8595614345612763	1.0	0.29136251650881456	2.093419040756084	0.7076497676904733	0.7892818963036059	0.7031988816249332	0.6003710784918384	0.6160453349048138	0.9984281706182543	154.0	2.8564154961156203	97.0	0.22365529206990203
423	Feb25-FISH2-3L1-rep1-cp190-100x_Position004_3_cmle.ics	89	1	0	1.5162	1.9147436595932399	1.0	0.28798909707707193	2.2705259563398865	0.8105950988239641	0.8742123842948916	0.8103359809535537	0.7475294008989595	0.6082581089608377	0.9952376682497167	262.0	4.8954837578482575	214.0	0.4934250773500932
424	Feb25-FISH2-3L1-rep1-cp190-100x_Position004_3_cmle.ics	89	2	0	1.2995999999999999	1.9313502455959253	1.0	0.32457781242445566	2.3394105514373162	0.8099511524331424	0.8687375572111734	0.8094380477392608	0.7510005541530694	0.6206162422678358	0.9918500061153828	196.0	3.7013981508792417	147.0	0.33894152509562475
425	Feb25-FISH2-3L1-rep1-cp190-100x_Position004_3_cmle.ics	92	1	0	0.8664	0.0	1.0	0.2815510562887972	2.080409081776459	0.19593103572005238	0.32658461759270885	0.14670159134537755	0.037280898473241356	0.9179696764169687	1.0089638359267359	108.0	2.0156630128922206	56.0	0.12912058098880944
426	Feb25-FISH2-3L1-rep1-cp190-100x_Position004_3_cmle.ics	93	1	0	1.7328	1.321284742879191	1.0	0.2904875554979341	2.4221145171473664	0.7564578567291305	0.8342646648248389	0.7547660420286775	0.6495922559890657	0.6015784434654369	0.996372484322755	282.0	5.342437876955547	240.0	0.553373918523469
427	Feb25-FISH2-3L1-rep1-cp190-100x_Position004_3_cmle.ics	94	1	0	1.2995999999999999	0.687545504971255	1.0	0.20651058329655142	2.1556700397087294	0.5559133223941886	0.6645097586516817	0.5525779826347947	0.40105296140240937	0.7268853767708684	0.90378027080776	232.0	4.342078823389421	151.0	0.3481644237376825
428	Feb25-FISH2-3L1-rep1-cp190-100x_Position004_3_cmle.ics	94	2	0	1.083	1.1736910802652913	1.0	0.2664712578660205	2.5039158554115017	0.705500630787371	0.760966630111233	0.7053192278832755	0.6011259348433751	0.7167148884903644	0.9481086999414714	110.0	2.107168922483789	56.0	0.12912058098880944
429	Feb25-FISH2-3L1-rep1-cp190-100x_Position004_3_cmle.ics	95	1	0	1.7328	2.5991999999999997	1.0	0.27572301604984556	2.743253924452243	0.9652726120616029	0.9855543617011507	0.9637435600738353	0.9379126833255274	0.302591125639982	0.9918692865884428	260.0	5.014625087820467	207.0	0.477285004726492
430	Feb25-FISH2-3L1-rep1-cp190-100x_Position004_3_cmle.ics	96	1	0	1.2995999999999999	1.3880777203971526	1.0	0.2890909267796596	2.215526155305294	0.8275065594819405	0.897567409144197	0.8266970914977949	0.7323347568804779	0.5005969795626142	1.0000593440425483	200.0	3.743978477019859	143.0	0.3297186264535669
431	Feb25-FISH2-3L1-rep1-cp190-100x_Position004_3_cmle.ics	97	1	0	1.2995999999999999	1.4094967255872226	1.0	0.2886090189841206	2.674259860834204	0.8743275703025819	0.9341270058726288	0.8737065146907051	0.7916952078253007	0.4707413862187371	0.9908066057179331	168.0	3.1692833794907207	110.0	0.2536297126565899
432	Feb25-FISH2-3L1-rep1-cp190-100x_Position004_3_cmle.ics	99	1	0	1.083	0.2918229810711206	1.0	0.31319262146556703	2.2809073455286475	0.3391792353560154	0.46305389921664913	0.3391792353560154	0.20241574941680168	0.8729810172178424	1.01011538898256	130.0	2.4605020462293963	78.0	0.17984652352012742
433	Feb25-FISH2-3L1-rep1-cp190-100x_Position004_3_cmle.ics	99	2	0	1.2995999999999999	1.0841098665386142	1.0	0.28166648430998564	2.669267623095148	0.6769164815464359	0.7531720977880221	0.6746170934175143	0.6021167732847845	0.6770637215792199	0.9979770100595013	160.0	3.0607174783690656	101.0	0.23287819071195984
434	Feb25-FISH2-3L1-rep1-cp190-100x_Position004_3_cmle.ics	102	1	0	1.2995999999999999	1.3278306771583712	1.0	0.27914531831119865	2.5736744790940715	0.8635209369817579	0.9228423852957435	0.8600573521282476	0.7622823383084577	0.5343659659689021	0.9927747807029632	176.0	3.3480650271336345	116.0	0.2674640606196767
435	Feb25-FISH2-3L1-rep1-cp190-100x_Position004_3_cmle.ics	103	1	0	1.083	2.166	1.0	0.30389344048010053	2.2313373045252063	0.9897519781638304	0.9973049673344304	0.9855936462264616	0.9654079993693525	0.21101323924794807	0.9993292378966856	156.0	2.924516156866769	101.0	0.23287819071195984
436	Feb25-FISH2-3L1-rep1-cp190-100x_Position004_3_cmle.ics	104	1	0	0.8664	0.3720027687491155	1.0	0.31254639830293274	1.9870463912501257	0.537116373266864	0.6582703692163888	0.5268149244430597	0.3837922573609597	0.7328235390632934	0.9988330220600193	98.0	1.7921859533385758	51.0	0.11759195768623716
437	Feb25-FISH2-3L1-rep1-cp190-100x_Position004_3_cmle.ics	105	1	0	1.7328	1.5748980912081223	1.0	0.29990922299818334	3.2302061021599897	0.8756480467323841	0.9227272727272727	0.8700036509675064	0.8037641474990873	0.4505447209361039	1.005659600130876	192.0	3.775844068940723	137.0	0.3158842784904802
438	Feb25-FISH2-3L1-rep1-cp190-100x_Position004_3_cmle.ics	106	1	0	1.2995999999999999	0.751125369937127	1.0	0.2984777951259377	2.207185548012716	0.6381921985347502	0.7202824896046466	0.6294139000726025	0.5038570061382087	0.6999785466166882	1.008280655227753	178.0	3.3459499413635236	122.0	0.2812984085827634
439	Feb25-FISH2-3L1-rep1-cp190-100x_Position004_3_cmle.ics	107	1	0	1.2995999999999999	1.5220639102977542	1.0	0.2788066178289909	2.4239637056871883	0.8924495210684894	0.9461977784773126	0.8887439852498089	0.823762198138238	0.48697051335561264	0.9974353430159507	172.0	3.2352689544717577	112.0	0.25824116197761887
440	Feb25-FISH2-3L1-rep1-cp190-100x_Position004_3_cmle.ics	108	1	0	1.5162	1.319789431739984	1.0	0.307267151400456	2.323455739207285	0.7856140501096476	0.8584737821034255	0.7829977309377364	0.6721847216474248	0.595979768716232	0.9905258704853919	254.0	4.7869178567266015	211.0	0.48650790336854977
441	Feb25-FISH2-3L1-rep1-cp190-100x_Position004_3_cmle.ics	109	1	0	1.2995999999999999	2.409544494405231	1.0	0.2550586426612516	1.812456281865224	0.953428420308729	0.9763341881975403	0.9524550307351092	0.9123038219986044	0.3624419789211824	0.9838332832708395	244.0	4.540035548332535	181.0	0.41733616355311615
442	Feb25-FISH2-3L1-rep1-cp190-100x_Position004_3_cmle.ics	111	1	0	1.2995999999999999	0.741346755705622	1.0	0.30258378519591916	2.7400157088244117	0.6785463510540359	0.7894580804219264	0.6732956761901789	0.5069826953984428	0.6798457189605676	1.0025822198529282	182.0	3.482151262865821	127.0	0.29282703188533565
443	Feb25-FISH2-3L1-rep1-cp190-100x_Position004_3_cmle.ics	112	1	0	1.2995999999999999	0.9876225359930936	1.0	0.18116006308771845	2.8162560145410174	0.6971786331202671	0.7556540308885374	0.6870257938966349	0.5973812525965175	0.6621038901912788	0.9127496121363448	160.0	2.943691234166966	81.0	0.18676369750167077
444	Feb25-FISH2-3L1-rep1-cp190-100x_Position004_3_cmle.ics	112	2	0	1.083	0.2918229810711206	1.0	0.20952163216323078	2.787500794576695	0.37486789647456686	0.502386974045757	0.3717994504493342	0.2136359992128452	0.849907627948234	0.8876663099066523	122.0	2.258315149746062	58.0	0.13373203030983835
445	Feb25-FISH2-3L1-rep1-cp190-100x_Position004_3_cmle.ics	113	1	0	1.2995999999999999	1.8873667069872673	1.0	0.27780486046518565	2.3031796968403997	0.9559897849318847	0.9827820933771122	0.9549664984917647	0.90879848375644	0.3729408979873375	0.9868054189774497	166.0	3.124587967579992	106.0	0.24440681401453213
446	Feb25-FISH2-3L1-rep1-cp190-100x_Position004_3_cmle.ics	114	1	0	1.5162	0.9547396422012142	1.0	0.3108972086052267	3.217847106361315	0.7384712098307165	0.820867821167173	0.7353354986454327	0.5998525691877086	0.6314461441795728	1.0029053623068656	186.0	3.6183525843681177	133.0	0.3066613798484224
447	Feb25-FISH2-3L1-rep1-cp190-100x_Position004_3_cmle.ics	115	1	0	0.8664	1.245083401423282	1.0	0.30414293636913303	2.2089927045457705	0.8959242155985909	0.9387537189479256	0.8917808969281034	0.8285724715717232	0.4722703097177875	1.0164396482987823	104.0	1.949677437911183	55.0	0.12681485632829495
448	Feb25-FISH2-3L1-rep1-cp190-100x_Position004_3_cmle.ics	116	1	0	1.2995999999999999	1.9429500038207494	1.0	0.3216302398939304	2.4181872165873775	0.8628773329576379	0.9030112486189484	0.8620505557574095	0.8110257969316556	0.45802277472969455	1.0056672470698769	164.0	3.1267030533501035	112.0	0.25824116197761887
449	Feb25-FISH2-3L1-rep1-cp190-100x_Position004_3_cmle.ics	116	2	0	1.7328	0.0	1.0	0.21208779131052022	2.593684812458922	0.1311053603339735	0.27639755007007216	0.11595642921230007	0.020498884036155747	0.9580553463232022	0.9326440123229957	236.0	4.50168539373214	157.0	0.3619987717007692
450	Feb25-FISH2-3L1-rep1-cp190-100x_Position004_3_cmle.ics	117	1	0	1.083	1.9493999999999998	1.0	0.3159124829187753	2.2003708629754346	0.9805897090685378	0.9949267544602656	0.9714239860195976	0.9286223775600274	0.21836142162201932	1.0064510012157397	164.0	3.0798925556692636	111.0	0.2559354373171044
451	Feb25-FISH2-3L1-rep1-cp190-100x_Position004_3_cmle.ics	119	1	0	1.7328	1.786046258958641	1.0	0.24010134071253514	2.80187958636607	0.9357227803977856	0.9650727906499897	0.9347467705556695	0.873323764609391	0.32682739101376956	0.9556057364434725	184.0	3.550251923616969	115.0	0.2651583359591622
452	Feb25-FISH2-3L1-rep1-cp190-100x_Position004_3_cmle.ics	120	1	0	1.2995999999999999	2.722739793356479	1.0	0.2792263383051301	2.4381573962726755	0.9978529526128045	0.9999450558739498	0.9970752819056313	0.9894126895572348	0.134298791699587	0.9964493737406009	178.0	3.369355190203944	118.0	0.27207550994070556
453	Feb25-FISH2-3L1-rep1-cp190-100x_Position004_3_cmle.ics	121	1	0	1.083	0.65253602307166	1.0	0.30518905992860607	2.490396880802275	0.6436276584874538	0.749872275825828	0.6436276584874538	0.5324565372881603	0.6541956414145594	1.015213687063003	122.0	2.3051256474269013	70.0	0.1614007262360118
454	Feb25-FISH2-3L1-rep1-cp190-100x_Position004_3_cmle.ics	122	1	0	1.083	0.10317500441073144	1.0	0.30001634125536203	2.4448539995017224	0.25480974775545107	0.4278123391297519	0.2646779104972472	0.07266754500004363	0.8834265919426267	0.9873552794109837	144.0	2.7031541830832366	89.0	0.2052094947857864
455	Feb25-FISH2-3L1-rep1-cp190-100x_Position004_3_cmle.ics	124	1	0	0.8664	0.7748934119142009	1.0	0.30966363748412645	1.9410694126654506	0.7062244152412599	0.807107183249427	0.7045129262458338	0.5482019356840451	0.6692520332369869	1.0037730949117085	154.0	2.809604998434781	100.0	0.23057246605144538
456	Feb25-FISH2-3L1-rep1-cp190-100x_Position004_3_cmle.ics	126	1	0	0.8664	0.0	1.0	0.2667389988896994	2.224453843656126	0.210666068289764	0.3238434496428438	0.210666068289764	0.038501813829986166	0.9180378359074939	0.9875716924646196	106.0	1.9943728498219118	53.0	0.12220340700726606
457	Feb25-FISH2-3L1-rep1-cp190-100x_Position004_3_cmle.ics	127	1	0	1.083	0.815064591942846	1.0	0.3771599318768464	2.315595278406049	0.6795131057011744	0.7913976821964689	0.676005288947655	0.548860542894921	0.6504478977482469	0.9835991110085671	170.0	3.1905735425610295	128.0	0.2951327565458501
458	Feb25-FISH2-3L1-rep1-cp190-100x_Position005_4_cmle.ics	3	1	0	1.083	1.4686736615067262	1.0	0.28983077184957995	2.319411916873692	0.9007710500917412	0.9558528747335263	0.9003998430324435	0.8364779874213837	0.4178558932800391	0.9994421120777651	150.0	2.8372404188154228	93.0	0.21443239342784423
459	Feb25-FISH2-3L1-rep1-cp190-100x_Position005_4_cmle.ics	4	1	0	1.2995999999999999	1.1535316172061807	1.0	0.2286944106827303	1.1735538790800144	0.7659919680075914	0.8671840580201308	0.7640898769783441	0.5987795268919239	0.6135893143627825	0.9603105053738838	302.0	5.531934258818218	236.0	0.5441510198814111
460	Feb25-FISH2-3L1-rep1-cp190-100x_Position005_4_cmle.ics	5	1	0	0.8664	0.0	1.0	0.2469875885055565	2.4962162902034355	0.10438795401201416	0.2993794008831603	0.10438795401201416	0.03712654652504276	0.9720740288452598	0.8968296522475732	106.0	1.9943728498219118	51.0	0.11759195768623716
461	Feb25-FISH2-3L1-rep1-cp190-100x_Position005_4_cmle.ics	6	1	0	1.2995999999999999	0.5097226605744432	1.0	0.29388427730391214	2.364513811810219	0.5175774777148004	0.6458374051445033	0.5134051105124958	0.37045692094596316	0.7700010757150957	0.9753244661592386	174.0	3.303369615222907	117.0	0.26976978528019113
462	Feb25-FISH2-3L1-rep1-cp190-100x_Position005_4_cmle.ics	7	1	0	1.2995999999999999	2.1682197330772284	1.0	0.27903239775095134	1.9003509087214872	0.9851138683601901	0.9907225348611205	0.9784090823483325	0.9542756194393593	0.27743424934180644	0.9785071761956029	186.0	3.454515842485179	126.0	0.2905213072248212
463	Feb25-FISH2-3L1-rep1-cp190-100x_Position005_4_cmle.ics	8	1	0	1.5162	2.5451331646719577	1.0	0.2256364189072247	2.429685661774661	0.9646157665817616	0.9878757505816146	0.9640226576796108	0.9333786977351516	0.29603680373944796	0.9562111687733973	238.0	4.476165059121608	164.0	0.3781388443243705
464	Feb25-FISH2-3L1-rep1-cp190-100x_Position005_4_cmle.ics	9	1	0	1.2995999999999999	0.20635000882146287	1.0	0.30443970331245684	2.3433128422245266	0.3826941318782689	0.5204379117388542	0.37548842997502374	0.2010939090932825	0.8595277552009343	1.00343488044925	170.0	3.1905735425610295	115.0	0.2651583359591622
465	Feb25-FISH2-3L1-rep1-cp190-100x_Position005_4_cmle.ics	10	1	0	1.5162	0.20635000882146287	1.0	0.3101865378707148	2.541654033537201	0.3376022015901417	0.4921972226527095	0.32704978467809726	0.16714333347422008	0.857545361394947	0.9994154521758555	254.0	4.83372835440744	212.0	0.48881362802906425
466	Feb25-FISH2-3L1-rep1-cp190-100x_Position005_4_cmle.ics	11	1	0	1.2995999999999999	0.4377344716066809	1.0	0.24202889036438277	2.0541054514727324	0.4269056332559542	0.577739180001487	0.4252864542458013	0.2779019240142422	0.8337011771395816	0.9836701984550092	194.0	3.6567027389685127	125.0	0.28821558256430674
467	Feb25-FISH2-3L1-rep1-cp190-100x_Position005_4_cmle.ics	11	2	0	1.083	0.46141264688247224	1.0	0.34501407111070853	2.2490673238319925	0.4077109269799833	0.5451304843493131	0.4077109269799833	0.28889540599261454	0.8160120822303839	1.0028963997286031	164.0	3.1032978045096837	116.0	0.2674640606196767
468	Feb25-FISH2-3L1-rep1-cp190-100x_Position005_4_cmle.ics	12	1	0	1.2995999999999999	0.7295574526778015	1.0	0.274133124179535	1.815556246463015	0.6439435491594188	0.7525835575173471	0.642393849957775	0.5060420856513526	0.7078573189934306	0.963877852203044	174.0	3.2331538687016472	113.0	0.2605468866381333
469	Feb25-FISH2-3L1-rep1-cp190-100x_Position005_4_cmle.ics	13	1	0	0.6497999999999999	0.0	1.0	0.2061111961095505	2.002335292511359	1.648886177387175E-5	0.0676002110574307	0.05541081999109602	0.02769716556466107	0.9896038607989622	0.9445956806726179	38.0	0.7321865821017484	10.0	0.023057246605144542
470	Feb25-FISH2-3L1-rep1-cp190-100x_Position005_4_cmle.ics	13	2	0	1.083	1.3765262486627317	1.0	0.3349321903028311	2.030573976624725	0.8425973255066203	0.9073243523999538	0.8414431051824492	0.776427523208073	0.5592382997740701	0.9798152745824498	154.0	2.8564154961156207	104.0	0.2397953646935032
471	Feb25-FISH2-3L1-rep1-cp190-100x_Position005_4_cmle.ics	14	1	0	1.083	0.639412489864916	1.0	0.3350575269550759	2.398758838643212	0.6251444938877807	0.733783438187305	0.6251444938877807	0.4903432049511534	0.6561221130860619	1.0178880243896316	148.0	2.7925450069046946	98.0	0.2259610167304165
472	Feb25-FISH2-3L1-rep1-cp190-100x_Position005_4_cmle.ics	15	1	0	1.5162	0.0	1.0	0.19484141011997239	2.2311354179136353	0.08013722349681832	0.24431301675252154	0.08013722349681832	0.028418683173888577	0.964247112159554	0.9423801158563956	170.0	3.3310050356035483	92.0	0.21212666876732977
473	Feb25-FISH2-3L1-rep1-cp190-100x_Position005_4_cmle.ics	18	1	0	1.2995999999999999	0.32626801153583	1.0	0.3382186641889182	2.174580252591601	0.4389184521012459	0.5672665388181206	0.43639746504273613	0.2442182400081281	0.8000885667960802	0.9986281893426787	202.0	3.7886738889305875	157.0	0.3619987717007692
474	Feb25-FISH2-3L1-rep1-cp190-100x_Position005_4_cmle.ics	19	1	0	1.083	1.5162	1.0	0.3056246804602093	2.0629120105949372	0.940815686976765	0.9882034292877289	0.939129396666219	0.832672993986062	0.42671361477820036	1.0005316778728501	188.0	3.4992112543959077	134.0	0.30896710450893683
475	Feb25-FISH2-3L1-rep1-cp190-100x_Position005_4_cmle.ics	20	1	0	0.8664	0.6016084874694266	1.0	0.2513577986521761	1.9820914138416195	0.5620791787777328	0.653160528349093	0.5580779278119136	0.4506466389491887	0.7496197554066205	0.9729177289151738	104.0	1.926272189070763	50.0	0.11528623302572269
476	Feb25-FISH2-3L1-rep1-cp190-100x_Position005_4_cmle.ics	22	1	0	0.8664	0.4773698211006071	1.0	0.2930931921716425	2.148977664684882	0.549470549305096	0.6709408780057358	0.5489052503860578	0.41423312375909993	0.7358126322251369	1.0158262870390566	126.0	2.347705973567519	72.0	0.16601217555704068
477	Feb25-FISH2-3L1-rep1-cp190-100x_Position005_4_cmle.ics	23	1	0	1.083	0.10317500441073144	1.0	0.3344480156775044	1.8658295656412844	0.3079127645215269	0.4757319700093374	0.3071361875618257	0.09462220455406917	0.8666766216050379	1.0101105728347315	158.0	2.898995822256238	108.0	0.24901826333556107
478	Feb25-FISH2-3L1-rep1-cp190-100x_Position005_4_cmle.ics	24	1	0	1.2995999999999999	1.938482339849791	1.0	0.29336257929680026	1.679048871551402	0.9106289116247196	0.9583500639779852	0.9103772827291563	0.8572702012495784	0.4336430086091822	0.9924243710995672	238.0	4.405949312600349	187.0	0.4311705115162029
479	Feb25-FISH2-3L1-rep1-cp190-100x_Position005_4_cmle.ics	25	1	0	1.083	0.0	1.0	0.2983193720086381	2.00795642191843	0.22679163918124626	0.41388120391064204	0.22679163918124626	0.028832616251021473	0.9068863617576952	0.9983522869548532	158.0	2.898995822256238	102.0	0.23518391537247432
480	Feb25-FISH2-3L1-rep1-cp190-100x_Position005_4_cmle.ics	26	1	0	1.5162	0.4773698211006071	1.0	0.2536997527603807	2.6761079318445624	0.5701632870529978	0.7139342464036105	0.559739242172564	0.34071520356034724	0.7607899588820637	0.9614491151972372	204.0	3.856774549681736	138.0	0.3181900031509946
481	Feb25-FISH2-3L1-rep1-cp190-100x_Position005_4_cmle.ics	27	1	0	1.083	0.3095250132321943	1.0	0.25739577730558505	2.0471180972452903	0.36103889159944125	0.4739040642690531	0.35996952299476676	0.23524772592082663	0.8320651185941345	0.9071319371318716	134.0	2.5030823723700135	74.0	0.17062362487806956
482	Feb25-FISH2-3L1-rep1-cp190-100x_Position005_4_cmle.ics	27	2	0	0.8664	0.6016084874694266	1.0	0.20938166917559753	1.7446912285003835	0.5400712466832864	0.6468410183062538	0.5398172716396763	0.4209302170149912	0.7680536551043162	0.9080590359667567	112.0	2.034838090192418	51.0	0.11759195768623716
483	Feb25-FISH2-3L1-rep1-cp190-100x_Position005_4_cmle.ics	28	1	0	1.083	2.166	1.0	0.2960746109874471	1.9838765646943977	0.9912287167391465	0.998879634407017	0.9858111594309722	0.9508697574998157	0.3363220079604048	1.0005580633724414	190.0	3.543906666306636	134.0	0.30896710450893683
484	Feb25-FISH2-3L1-rep1-cp190-100x_Position005_4_cmle.ics	29	1	0	0.8664	2.7232441331244015	1.0	0.29064899138885836	1.8522403849684943	0.9974856880779027	0.9995986928853982	0.9961916773818397	0.9885381774105044	0.164964066623025	1.0004306295782763	152.0	2.8117200842048917	95.0	0.21904384274887315
485	Feb25-FISH2-3L1-rep1-cp190-100x_Position005_4_cmle.ics	30	1	0	1.083	2.1633937815529056	1.0	0.3270921526292761	2.4875878826778104	0.9883746556473829	0.998396694214876	0.9880881542699724	0.9691239669421488	0.19820315876419595	1.0029835225965622	142.0	2.6818640200129282	91.0	0.20982094410681532
486	Feb25-FISH2-3L1-rep1-cp190-100x_Position005_4_cmle.ics	31	1	0	1.083	1.0246530360797799	1.0	0.30947890199704	2.232759612003032	0.7693096114589294	0.8668932942713894	0.7646973411115572	0.6548569769130246	0.5857180074564701	0.9942136015489101	172.0	3.235268954471758	118.0	0.27207550994070556
487	Feb25-FISH2-3L1-rep1-cp190-100x_Position005_4_cmle.ics	32	1	0	1.083	1.2995999999999999	1.0	0.33410101560149263	2.147145204241363	0.9149285999781984	0.9589722393808364	0.9016932524254205	0.7901738672286618	0.4079467861786593	0.9923485414759879	160.0	3.0139069806882266	110.0	0.2536297126565899
488	Feb25-FISH2-3L1-rep1-cp190-100x_Position005_4_cmle.ics	33	1	0	1.2995999999999999	0.42540144110901373	1.0	0.28877185231211383	2.3392370690150046	0.48995990630912983	0.6403237503021614	0.48995990630912983	0.34276354724970615	0.7929106457845317	0.9929952262392356	178.0	3.345949941363524	120.0	0.2766869592617345
489	Feb25-FISH2-3L1-rep1-cp190-100x_Position005_4_cmle.ics	34	1	0	1.083	0.9733510449106972	1.0	0.3215212586857538	2.34459187653496	0.75003916080995	0.8330861851105379	0.7339049071105588	0.6447749036644075	0.6583982927500286	1.0104540267781335	148.0	2.7925450069046946	96.0	0.22134956740938755
490	Feb25-FISH2-3L1-rep1-cp190-100x_Position005_4_cmle.ics	35	1	0	1.2995999999999999	0.0	1.0	0.2583896948561106	2.8190043312257345	0.21286653505515005	0.38144096499012914	0.21286653505515005	0.028199880462934455	0.9045932658698325	0.9585440915521407	124.0	2.37322630817805	66.0	0.15217782759395398
491	Feb25-FISH2-3L1-rep1-cp190-100x_Position005_4_cmle.ics	36	1	0	1.2995999999999999	1.3452374738224686	1.0	0.28102923539568075	2.522091284746944	0.8637764040192505	0.9272970741628239	0.8655081452246229	0.7896739896498258	0.40300940660965573	0.9867451368043012	158.0	2.9926168176179173	99.0	0.22826674139093092
492	Feb25-FISH2-3L1-rep1-cp190-100x_Position005_4_cmle.ics	37	1	0	1.2995999999999999	1.5162	1.0	0.268000903909552	2.1520906218791613	0.9627982246112788	0.9897886757455023	0.9555017176601966	0.8590998135652569	0.3886788561599358	0.9947567453274888	168.0	3.122472881809881	106.0	0.24440681401453213
493	Feb25-FISH2-3L1-rep1-cp190-100x_Position005_4_cmle.ics	38	1	0	1.2995999999999999	1.0317500441073144	1.0	0.2882305395200157	2.2763976762477247	0.7461978333078649	0.827669961475667	0.7454579087479994	0.640830967451362	0.6234411182346774	0.9966080774305002	184.0	3.45663092825529	126.0	0.2905213072248212
494	Feb25-FISH2-3L1-rep1-cp190-100x_Position005_4_cmle.ics	39	1	0	1.2995999999999999	0.0	1.0	0.26155533140608933	2.4022195705755895	0.14426818909148378	0.26708283123604826	0.0815669386223109	0.027612058236700182	0.9515167358095236	0.9597884875428017	164.0	3.1969187998713626	101.0	0.23287819071195984
495	Feb25-FISH2-3L1-rep1-cp190-100x_Position005_4_cmle.ics	41	1	0	1.083	2.0049667310595463	1.0	0.3041974449865092	2.114477701209197	0.964749266819594	0.9838264757977874	0.9595516710705886	0.925249474917003	0.30402729753231666	0.9993436363345639	158.0	2.9458063199370774	103.0	0.23748964003298878
496	Feb25-FISH2-3L1-rep1-cp190-100x_Position005_4_cmle.ics	42	1	0	1.7328	1.6816743046573868	1.0	0.2912161111856108	3.080221885994036	0.8355766209280402	0.9054922357808736	0.833416256415628	0.7272605268670786	0.5195545392102969	0.9801614760613541	230.0	4.4846254022020515	177.0	0.40811326491105837
497	Feb25-FISH2-3L1-rep1-cp190-100x_Position005_4_cmle.ics	42	2	0	0.8664	0.0	1.0	0.18745757101226182	1.434265948296467	0.054359353723682835	0.15662642714989003	0.054359353723682835	0.01924197391850843	0.9857033475097631	0.9140619233812999	138.0	2.5690679473510505	66.0	0.15217782759395398
498	Feb25-FISH2-3L1-rep1-cp190-100x_Position005_4_cmle.ics	42	3	0	1.083	2.3286652261012097	1.0	0.259770442543706	2.4917339516995036	0.8922698229810412	0.9105265397507071	0.8918639363150728	0.8617252147271394	0.4923534406703245	0.9640231900684124	120.0	2.2838354843565924	63.0	0.1452606536124106
499	Feb25-FISH2-3L1-rep1-cp190-100x_Position005_4_cmle.ics	43	1	0	1.083	0.9971598751598192	1.0	0.3159124829187753	2.0451352656133577	0.7519518321379023	0.8360597020338952	0.7514440384109683	0.6485024618928011	0.6099759912664742	1.0018517840886878	164.0	3.0330820579884237	111.0	0.2559354373171044
500	Feb25-FISH2-3L1-rep1-cp190-100x_Position005_4_cmle.ics	44	1	0	1.2995999999999999	0.9512265400461282	1.0	0.31882203028448824	2.1766343424540766	0.673868341579027	0.7645326848837666	0.6691450438992139	0.5345394644688111	0.7102942325495231	1.0024439504026947	224.0	4.1632971757465045	178.0	0.4104189895715728
501	Feb25-FISH2-3L1-rep1-cp190-100x_Position005_4_cmle.ics	45	1	0	1.2995999999999999	0.1459114905355603	1.0	0.2974533358211097	1.949356896263612	0.34507097482550386	0.5012822523723629	0.34507097482550386	0.1487334326719473	0.8730870116198671	0.9842388125839981	184.0	3.38641518173403	128.0	0.2951327565458501
502	Feb25-FISH2-3L1-rep1-cp190-100x_Position005_4_cmle.ics	46	1	0	1.2995999999999999	1.2653448004921624	1.0	0.2876507629637746	2.3881232390776677	0.8033022972837681	0.8818550778211615	0.8024320556954616	0.7235211668938536	0.5729506635197524	0.9930203213861326	188.0	3.569427000917167	130.0	0.29974420586687905
503	Feb25-FISH2-3L1-rep1-cp190-100x_Position005_4_cmle.ics	47	1	0	0.8664	0.6606423714395955	1.0	0.30001634125536203	2.1008202371333904	0.6061674206620941	0.715421919376747	0.6061674206620941	0.49817020464521056	0.7210280155883535	0.9955103856300092	144.0	2.656343685402397	89.0	0.2052094947857864
504	Feb25-FISH2-3L1-rep1-cp190-100x_Position005_4_cmle.ics	48	1	0	1.083	0.7857574237886386	1.0	0.3159124829187753	2.0364618663349248	0.6740489581371151	0.775669833068719	0.6735466393979351	0.5492317214283792	0.6854155936837184	0.9969445504615453	164.0	3.0330820579884237	111.0	0.2559354373171044
505	Feb25-FISH2-3L1-rep1-cp190-100x_Position005_4_cmle.ics	49	1	0	0.8664	0.5556144027286182	1.0	0.3350575269550759	1.793573271180733	0.5693868423192648	0.6999674717410751	0.563409774741807	0.4041026266569082	0.751502601887938	0.9927856257357032	148.0	2.7223292603834346	98.0	0.2259610167304165
506	Feb25-FISH2-3L1-rep1-cp190-100x_Position005_4_cmle.ics	50	1	0	1.083	0.687545504971255	1.0	0.2515892116749826	2.4617850079189236	0.6772650670090683	0.7763181125110344	0.6750020062595298	0.5681646737822005	0.7014257790905184	0.9720401174425592	120.0	2.2604302355161723	62.0	0.14295492895189613
507	Feb25-FISH2-3L1-rep1-cp190-100x_Position005_4_cmle.ics	53	1	0	0.8664	0.1459114905355603	1.0	0.2931837363478982	2.358372329659804	0.3853413729822853	0.5304951125426014	0.36833826448447626	0.1869780158046515	0.8507510518874681	1.0136419497556128	104.0	1.9730826867516031	54.0	0.12450913166778053
508	Feb25-FISH2-3L1-rep1-cp190-100x_Position005_4_cmle.ics	54	1	0	1.5162	1.8940413082472753	1.0	0.27464307876870475	2.42328835073444	0.9090003569742403	0.9423054778272936	0.9069563915661957	0.8631003788533066	0.3614294743683791	0.9591710953414764	222.0	4.212222759197456	163.0	0.375833119663856
509	Feb25-FISH2-3L1-rep1-cp190-100x_Position005_4_cmle.ics	55	1	0	0.8664	0.0	1.0	0.22120173464362217	1.8213182360688078	0.20721293448566175	0.38004072094981184	0.19424064878610334	0.026490094671912854	0.9186351394623252	0.9236772692067687	188.0	3.428995507874648	114.0	0.26285261129864773
510	Feb25-FISH2-3L1-rep1-cp190-100x_Position005_4_cmle.ics	56	1	0	1.9493999999999998	0.5097226605744432	1.0	0.2614632376882239	2.6488968541915496	0.49066987374263216	0.652314151789319	0.4885620428960576	0.31438764539145736	0.8261782339545698	0.9872880095665071	288.0	5.499929361528152	235.0	0.5418452952208966
511	Feb25-FISH2-3L1-rep1-cp190-100x_Position005_4_cmle.ics	57	1	0	1.083	1.1321417835580119	1.0	0.30929561366189423	2.3891114878147013	0.7953042294445742	0.8746253644759167	0.7946946529986081	0.7074896625994371	0.5620537704166502	1.0029538573790426	152.0	2.8585305818857316	98.0	0.2259610167304165
512	Feb25-FISH2-3L1-rep1-cp190-100x_Position005_4_cmle.ics	58	1	0	0.8664	0.9512265400461283	1.0	0.3421194399759285	2.329342874013687	0.8050076703922858	0.865886843450946	0.8038023230330923	0.7178756665936153	0.5137187804204186	1.0102617884285712	100.0	1.8836918629301451	55.0	0.12681485632829495
513	Feb25-FISH2-3L1-rep1-cp190-100x_Position005_4_cmle.ics	59	1	0	1.5162	1.9493999999999998	1.0	0.29779513306592903	2.172330024820068	0.920754515555519	0.9505085260750492	0.9036202457841813	0.8449252095078157	0.4499686486852529	0.9983220378435064	282.0	5.319032628115128	243.0	0.5602910925050123
514	Feb25-FISH2-3L1-rep1-cp190-100x_Position005_4_cmle.ics	61	1	0	1.083	2.2186398768391276	1.0	0.26989512868537635	2.058187220929956	0.9689369692638685	0.9879389382616562	0.9650141783045333	0.9329818532906591	0.3244682870524873	0.9898488735920651	194.0	3.5864869924472536	132.0	0.30435565518790797
515	Feb25-FISH2-3L1-rep1-cp190-100x_Position005_4_cmle.ics	63	1	0	0.8664	0.5324171051125143	1.0	0.3058151952710448	2.1853130782429084	0.6646638167096787	0.7689761825023148	0.658832568310317	0.500551604578318	0.6855058867533977	1.0049645516616716	100.0	1.860286614089725	52.0	0.1198976823467516
516	Feb25-FISH2-3L1-rep1-cp190-100x_Position005_4_cmle.ics	64	1	0	1.2995999999999999	2.166	1.0	0.3265098232126965	2.591696432476628	0.9745077669745321	0.9902243251578554	0.9680231142564968	0.9454810329994968	0.2805389178082098	0.9976462706690218	168.0	3.192688628331141	117.0	0.26976978528019113
517	Feb25-FISH2-3L1-rep1-cp190-100x_Position005_4_cmle.ics	66	1	0	1.083	0.0	1.0	0.27385015451777717	2.4342431629623698	0.17102772022576265	0.3601575337572337	0.17102772022576265	0.02868471815389012	0.9379984596353664	0.9719987098395322	172.0	3.211863705631338	111.0	0.2559354373171044
518	Feb25-FISH2-3L1-rep1-cp190-100x_Position005_4_cmle.ics	67	1	0	1.083	0.7295574526778015	1.0	0.2960972019959404	2.386389750544861	0.6770663985625054	0.7609897749636348	0.6737828356293317	0.5169098143236074	0.6791109820509997	0.9591102128226277	150.0	2.813835169975003	94.0	0.2167381180883587
519	Feb25-FISH2-3L1-rep1-cp190-100x_Position005_4_cmle.ics	68	1	0	1.083	1.0895399501355296	1.0	0.31319262146556703	2.6037677247696887	0.7715686218237546	0.8641482467871636	0.7674072883603198	0.6291993594416352	0.6374018187448133	1.019163751066807	130.0	2.507312543910236	78.0	0.17984652352012742
520	Feb25-FISH2-3L1-rep1-cp190-100x_Position005_4_cmle.ics	68	2	0	1.2995999999999999	0.46141264688247224	1.0	0.2802993217799496	2.7575530069125125	0.43153315004333526	0.5429851397347079	0.43153315004333526	0.313919516940932	0.8247893998915757	0.9924463549822687	156.0	2.994731903388028	97.0	0.22365529206990203
521	Feb25-FISH2-3L1-rep1-cp190-100x_Position005_4_cmle.ics	69	1	0	1.083	1.5162	1.0	0.29136251650881456	2.123053029022513	0.9639362594352809	0.9946106296399838	0.9639362594352809	0.8666014350945858	0.31872707663306277	1.0007177474161337	154.0	2.87982074495604	97.0	0.22365529206990203
522	Feb25-FISH2-3L1-rep1-cp190-100x_Position005_4_cmle.ics	70	1	0	1.2995999999999999	0.20635000882146287	1.0	0.31588787659755735	2.24198635472318	0.36327001721375907	0.5026218644590601	0.3621058496930379	0.1857294952289032	0.852430714261184	0.9973295339710023	154.0	2.8798207449560405	101.0	0.23287819071195984
523	Feb25-FISH2-3L1-rep1-cp190-100x_Position005_4_cmle.ics	71	1	0	1.083	0.20635000882146287	1.0	0.3172445868638787	2.340894017582129	0.37534167745648106	0.5161547499160792	0.37534167745648106	0.20923248453459933	0.8753555797957902	1.0024687801929073	136.0	2.547777784280742	84.0	0.1936808714832141
524	Feb25-FISH2-3L1-rep1-cp190-100x_Position005_4_cmle.ics	72	1	0	0.8664	0.23070632344123612	1.0	0.3299326784738781	2.1389097233213703	0.3506256253958928	0.47063278589198665	0.3506256253958928	0.21475062195334663	0.8620260965730382	1.0163861585173823	120.0	2.237024986675753	71.0	0.16370645089652625
525	Feb25-FISH2-3L1-rep1-cp190-100x_Position005_4_cmle.ics	73	1	0	1.083	0.20635000882146287	1.0	0.28500825264993246	2.1590395093014907	0.3113112149082679	0.426201024060609	0.3113112149082679	0.17549076258808044	0.873532497136429	1.008874998201636	126.0	2.394516471248359	71.0	0.16370645089652625
526	Feb25-FISH2-3L1-rep1-cp190-100x_Position005_4_cmle.ics	73	2	0	0.8664	1.6456566907434287	1.0	0.2931837363478982	2.3218340270171764	0.8803068971605592	0.9188977705012761	0.8788221697886069	0.8320813470088763	0.4354170109658995	0.9943413392887769	104.0	1.9496774379111828	54.0	0.12450913166778053
527	Feb25-FISH2-3L1-rep1-cp190-100x_Position005_4_cmle.ics	74	1	0	1.5162	1.5490250415242273	1.0	0.30997871643017727	2.4928239009684363	0.8500280974370251	0.9178357643724498	0.8489188594883823	0.753947079088177	0.49010307094658695	0.9865030558595939	232.0	4.459105067591523	185.0	0.426559062195174
528	Feb25-FISH2-3L1-rep1-cp190-100x_Position005_4_cmle.ics	75	1	0	1.083	0.8318234787411565	1.0	0.2850995333132737	2.1609508954683414	0.6605339715849108	0.7368300171650992	0.6578745900120075	0.5548477302581212	0.6890674620565185	1.0014697709599303	120.0	2.2370249866757526	66.0	0.15217782759395398
529	Feb25-FISH2-3L1-rep1-cp190-100x_Position005_4_cmle.ics	75	2	0	1.083	1.0967653411156157	1.0	0.2708035121517532	2.1265563326624264	0.7308947610183014	0.7889538959940043	0.7308947610183014	0.6593694848052607	0.6049062364662662	0.9950236983927024	112.0	2.105053836713678	58.0	0.13373203030983835
530	Feb25-FISH2-3L1-rep1-cp190-100x_Position005_4_cmle.ics	76	1	0	1.2995999999999999	0.6016084874694266	1.0	0.28397904170776694	2.4130941902013565	0.5769976726144298	0.6958250413195264	0.5748305056160826	0.44480470199345634	0.7216681738227465	0.999042780342157	178.0	3.369355190203944	119.0	0.27438123460122005
531	Feb25-FISH2-3L1-rep1-cp190-100x_Position005_4_cmle.ics	77	1	0	1.2995999999999999	0.46141264688247224	1.0	0.28265193913446984	2.2459135679862827	0.4914187298817725	0.6304826870431094	0.4914187298817725	0.3394302217141482	0.7906234605501901	0.9946230424973593	192.0	3.588602078217365	133.0	0.3066613798484224
532	Feb25-FISH2-3L1-rep1-cp190-100x_Position005_4_cmle.ics	78	1	0	1.083	0.41270001764292574	1.0	0.31512099044568787	2.3046268396136877	0.4890671176480637	0.6401202617058713	0.48797382941287004	0.336305710722766	0.8004691883817059	0.9909101546605007	170.0	3.1905735425610295	117.0	0.26976978528019113
533	Feb25-FISH2-3L1-rep1-cp190-100x_Position005_4_cmle.ics	80	1	0	1.083	0.9512265400461282	1.0	0.32698195796120333	2.2355989537991836	0.7281345858062722	0.817086523171039	0.7127364679915537	0.6077998592271396	0.6429765258204555	1.0060860700884264	166.0	3.1011827187395724	115.0	0.2651583359591622
534	Feb25-FISH2-3L1-rep1-cp190-100x_Position005_4_cmle.ics	81	1	0	1.5162	0.5158750220536572	1.0	0.3028248020679666	2.2122847275050566	0.5111223677545409	0.6624695467592928	0.5111223677545409	0.3339001857346166	0.7831591180515333	0.9971797744866536	252.0	4.718817195975452	207.0	0.477285004726492
535	Feb25-FISH2-3L1-rep1-cp190-100x_Position005_4_cmle.ics	82	1	0	0.8664	0.20635000882146287	1.0	0.2513577986521761	2.150916764059213	0.4123401053423627	0.5556707949484473	0.40577145994753216	0.2336648160575926	0.8427980605113545	0.9734717330454131	104.0	1.9262721890707628	50.0	0.11528623302572269
536	Feb25-FISH2-3L1-rep1-cp190-100x_Position005_4_cmle.ics	83	1	0	1.2995999999999999	1.0440946079954327	1.0	0.26061659671168275	2.242986663991802	0.7635849832456977	0.8478989317491842	0.7629900524064077	0.6489470599042861	0.5506488301446932	0.9708143332502452	178.0	3.299139443682684	114.0	0.26285261129864773
537	Feb25-FISH2-3L1-rep1-cp190-100x_Position005_4_cmle.ics	84	1	0	1.083	1.0317500441073144	1.0	0.32972984119309784	2.9681091643254396	0.7329014586274114	0.7984472675942731	0.7328006318478187	0.6495597230624454	0.60017937621747	1.0104429734813383	112.0	2.175269583234938	64.0	0.14756637827292504
538	Feb25-FISH2-3L1-rep1-cp190-100x_Position005_4_cmle.ics	84	2	0	1.2995999999999999	0.41270001764292574	1.0	0.28725007890400167	2.9418389790691077	0.43438697318007663	0.5428219735161659	0.43438697318007663	0.3262250453720508	0.8208366359802526	0.960539022888847	106.0	2.0411833475027517	55.0	0.12681485632829495
539	Feb25-FISH2-3L1-rep1-cp190-100x_Position005_4_cmle.ics	85	1	0	1.2995999999999999	1.2927790998539732	1.0	0.28664112539476083	1.8884523817226997	0.7615970774555243	0.8460376652026959	0.7553077374567386	0.6665587241190876	0.6048585120122099	0.9785418871412105	250.0	4.603906037543462	199.0	0.4588392074423764
540	Feb25-FISH2-3L1-rep1-cp190-100x_Position005_4_cmle.ics	86	1	0	1.083	2.1902014849602027	1.0	0.2750630861314419	2.250042021342999	0.9756678623052626	0.9917019112372183	0.9748558987811624	0.9504523796777129	0.2240798459578868	0.9932998628023292	146.0	2.7244443461535455	87.0	0.20059804546475749
541	Feb25-FISH2-3L1-rep1-cp190-100x_Position005_4_cmle.ics	87	1	0	1.2995999999999999	0.0	1.0	0.23258075719926388	2.4257802535592177	0.17209288584259042	0.31906858110769715	0.17209288584259042	0.028716615457338692	0.9426737039343278	0.8998609305897919	146.0	2.7478495949939656	80.0	0.18445797284115634
542	Feb25-FISH2-3L1-rep1-cp190-100x_Position005_4_cmle.ics	89	1	0	1.5162	0.0	1.0	0.2143967961358208	1.9967891473591293	0.11073635077567397	0.24993006545873062	0.08090826985941159	0.02802576788126314	0.9603053315500905	0.9595599014490235	202.0	3.9291053819731063	125.0	0.28821558256430674
543	Feb25-FISH2-3L1-rep1-cp190-100x_Position005_4_cmle.ics	90	1	0	1.2995999999999999	1.6000977535689052	1.0	0.32383204648313274	2.2446733153651532	0.8403789409606264	0.9195786162990268	0.8377368381003915	0.7405920001352757	0.5460122358597695	0.988087785890965	236.0	4.408064398370461	194.0	0.44731058413980407
544	Feb25-FISH2-3L1-rep1-cp190-100x_Position005_4_cmle.ics	91	1	0	1.083	1.3842379406474168	1.0	0.32698195796120333	2.180230304693224	0.8544214016552516	0.9136432071153193	0.8437867144734438	0.7720243327212442	0.5112670929105402	1.002874502542875	166.0	3.1011827187395724	115.0	0.2651583359591622
545	Feb25-FISH2-3L1-rep1-cp190-100x_Position005_4_cmle.ics	92	1	0	1.083	1.2536039404732575	1.0	0.3030156631554313	2.0715374408695064	0.8487806891711989	0.9093695497373554	0.845385401294131	0.7660037771287629	0.5492833654930953	1.0072912877326912	152.0	2.835125333045312	97.0	0.22365529206990203
546	Feb25-FISH2-3L1-rep1-cp190-100x_Position005_4_cmle.ics	93	1	0	1.083	0.9971598751598192	1.0	0.3045659969758873	1.9002093882100908	0.753922055796124	0.8377182863633137	0.7524401930858238	0.6448587350039043	0.619098612056867	0.9912805185012792	168.0	3.1224728818098813	113.0	0.2605468866381333
547	Feb25-FISH2-3L1-rep1-cp190-100x_Position005_4_cmle.ics	94	1	0	1.083	0.32626801153583	1.0	0.3218790420535191	2.270601883997242	0.44295666826718366	0.584221922251112	0.4458104202716047	0.26781330120219965	0.8206504019238501	1.000674652106219	162.0	3.035197143758535	110.0	0.2536297126565899
548	Feb25-FISH2-3L1-rep1-cp190-100x_Position005_4_cmle.ics	95	1	0	1.5162	0.46141264688247224	1.0	0.25750700549579564	2.5401696665058715	0.5136780992648219	0.6609661439434575	0.5088110939324141	0.3471429022181554	0.8059628122843714	0.9580391549701689	188.0	3.546021752076747	123.0	0.2836041332432778
549	Feb25-FISH2-3L1-rep1-cp190-100x_Position005_4_cmle.ics	96	1	0	1.083	2.3825999999999996	1.0	0.2674205563182136	2.1062693303167697	0.9931972789115646	0.9990037856146643	0.9911479236045883	0.9775567130617937	0.28227799561064415	1.0012880679173863	166.0	3.0777774698991522	104.0	0.2397953646935032
550	Feb25-FISH2-3L1-rep1-cp190-100x_Position005_4_cmle.ics	97	1	0	0.8664	0.41270001764292574	1.0	0.274326673206773	2.17549072980138	0.4800420056644002	0.6070985329839933	0.49012972961505413	0.36090927412939017	0.7647129468316411	0.9525879666992473	130.0	2.3668810508677165	73.0	0.16831790021755516
551	Feb25-FISH2-3L1-rep1-cp190-100x_Position005_4_cmle.ics	98	1	0	1.083	0.815064591942846	1.0	0.27365459734503106	2.0725410714120365	0.6874420575848277	0.7736338833999947	0.6839544760239804	0.571526324618794	0.6791848079762349	0.9921629974285229	144.0	2.679748934242817	85.0	0.19598659614372857
552	Feb25-FISH2-3L1-rep1-cp190-100x_Position006_5_cmle.ics	1	1	0	1.2995999999999999	0.815064591942846	1.0	0.2834790591663577	2.6530452070229793	0.6686886398281323	0.7660829798829467	0.6660742917170185	0.5413596189844324	0.6661058647836817	0.9934943165264503	186.0	3.571542086687278	127.0	0.29282703188533565
553	Feb25-FISH2-3L1-rep1-cp190-100x_Position006_5_cmle.ics	3	1	0	2.166	0.7295574526778015	1.0	0.3072532607469765	3.1728419012883085	0.5560407569141194	0.6751791646643405	0.5550657111217902	0.40339733812498696	0.7417723678468562	0.9924352045730903	306.0	5.97240381524597	279.0	0.6432971802835327
554	Feb25-FISH2-3L1-rep1-cp190-100x_Position006_5_cmle.ics	4	1	0	1.2995999999999999	1.5627088357751586	1.0	0.3221757462407783	2.3748885859698508	0.9125542927978652	0.9502351505057866	0.9100939655743444	0.8416448233768937	0.3874153581492549	0.9991616644207307	158.0	3.0160220664583375	106.0	0.24440681401453213
555	Feb25-FISH2-3L1-rep1-cp190-100x_Position006_5_cmle.ics	5	1	0	0.8664	1.1554092027302227	1.0	0.3324903357742127	2.2002113447733054	0.8812250801344695	0.924595418653741	0.8784496911891173	0.8145277929794387	0.4778886499172917	1.0130287411333974	96.0	1.794301039108687	51.0	0.11759195768623716
556	Feb25-FISH2-3L1-rep1-cp190-100x_Position006_5_cmle.ics	6	1	0	1.083	0.6921189703237084	1.0	0.2888529022086707	2.364870014370808	0.5952603886149894	0.6955338277333555	0.5900981895015951	0.47406885694162487	0.7157592081710527	0.9949966563400223	172.0	3.2352689544717577	114.0	0.26285261129864773
557	Feb25-FISH2-3L1-rep1-cp190-100x_Position006_5_cmle.ics	7	1	0	1.083	0.0	1.0	0.30758805139602646	2.0135772096904487	0.20759813720299516	0.3760386389912371	0.22356805584068978	0.03092956163761899	0.9122499494139159	0.9933859508803663	146.0	2.724444346153546	92.0	0.21212666876732977
558	Feb25-FISH2-3L1-rep1-cp190-100x_Position006_5_cmle.ics	9	1	0	1.7328	1.1535316172061807	1.0	0.22042813468087663	3.5690575367296535	0.7916105822177627	0.8575536575218423	0.7885432727213398	0.6862044492303174	0.5480260020271455	0.9398958394841337	198.0	3.8163093093112295	123.0	0.2836041332432778
559	Feb25-FISH2-3L1-rep1-cp190-100x_Position006_5_cmle.ics	10	1	0	1.5162	1.4751040190545512	1.0	0.29990922299818334	2.3835632960041524	0.8525809370379361	0.9054575949506765	0.8524558809466011	0.7844400797416489	0.4777697496612508	0.9861423816168475	192.0	3.5886020782173644	137.0	0.3158842784904802
560	Feb25-FISH2-3L1-rep1-cp190-100x_Position006_5_cmle.ics	11	1	0	0.8664	0.0	1.0	0.3768910952628042	2.5519163141691736	0.1735716246421709	0.34106995804086115	0.1735716246421709	0.030567428728285165	0.9340533937009597	1.0164823877146616	106.0	2.017778098662332	63.0	0.1452606536124106
561	Feb25-FISH2-3L1-rep1-cp190-100x_Position006_5_cmle.ics	12	1	0	1.2995999999999999	0.8754689432133618	1.0	0.29973978350706604	2.4308450931488617	0.6605941015061821	0.7671064957844173	0.6578036448678851	0.5409167314451243	0.6476520341671332	1.001689378916369	204.0	3.856774549681736	150.0	0.3458586990771681
562	Feb25-FISH2-3L1-rep1-cp190-100x_Position006_5_cmle.ics	13	1	0	1.9493999999999998	0.42540144110901373	1.0	0.27700060489133493	2.8176045821213513	0.4528338628307255	0.613756594676658	0.44741387703880536	0.2613511379085274	0.8134251595022316	0.9839335535453906	316.0	6.078854630597516	278.0	0.6409914556230183
563	Feb25-FISH2-3L1-rep1-cp190-100x_Position006_5_cmle.ics	16	1	0	2.166	0.0	1.0	0.21414312168920951	2.539542427092789	0.13009511373584795	0.2741382636178832	0.12962399655750598	0.020866410458059443	0.9521497911447001	0.9229094168253927	336.0	6.455593003183548	268.0	0.6179342090178737
564	Feb25-FISH2-3L1-rep1-cp190-100x_Position006_5_cmle.ics	17	1	0	1.5162	1.6294049638174177	1.0	0.2450988749513819	2.525914761557714	0.8546202493403959	0.9097701959678556	0.8546202493403959	0.7784737467523313	0.4700658904212949	0.9847790826052667	188.0	3.5694270009171665	120.0	0.2766869592617345
565	Feb25-FISH2-3L1-rep1-cp190-100x_Position006_5_cmle.ics	17	2	0	1.083	0.20635000882146287	1.0	0.28060139833013986	2.7764709196042947	0.3042184447443153	0.43067611931280336	0.3042184447443153	0.15387655837747477	0.8932634696409187	0.9760449857954475	136.0	2.594588281961582	79.0	0.18215224818064185
566	Feb25-FISH2-3L1-rep1-cp190-100x_Position006_5_cmle.ics	18	1	0	1.2995999999999999	2.224050289998102	1.0	0.28230249772101607	2.3138356545156973	0.9703507660193089	0.9887277742572781	0.9690982964923398	0.933675028888806	0.30115833163111805	0.9926114375145012	194.0	3.680107987808933	135.0	0.31127282916945126
567	Feb25-FISH2-3L1-rep1-cp190-100x_Position006_5_cmle.ics	19	1	0	1.2995999999999999	0.8815276241084421	1.0	0.26489347276424613	1.8380110290982705	0.6925196016105107	0.7654649643286007	0.6835929222292859	0.5787375503284594	0.6750253823763378	0.9828156421604317	176.0	3.2544440317719556	113.0	0.2605468866381333
568	Feb25-FISH2-3L1-rep1-cp190-100x_Position006_5_cmle.ics	20	1	0	1.083	0.72222503087512	1.0	0.3205306940584234	2.108010920176417	0.6176410466067048	0.7047134777868629	0.6176410466067048	0.5137213818479149	0.7467451844067488	1.0093171756080392	170.0	3.1905735425610295	118.0	0.27207550994070556
569	Feb25-FISH2-3L1-rep1-cp190-100x_Position006_5_cmle.ics	21	1	0	1.7328	1.5897231072394298	1.0	0.2816453032638977	2.6771916077567206	0.8163110581609444	0.887625305366018	0.8137959252439919	0.7225451380114003	0.5691406076712308	0.9909800568260343	292.0	5.5659149365091904	249.0	0.5741254404680991
570	Feb25-FISH2-3L1-rep1-cp190-100x_Position006_5_cmle.ics	23	1	0	1.9493999999999998	0.0	1.0	0.05225300508777308	2.44299259939588	0.07890856492859048	0.22247890013902738	0.07890856492859048	0.02765802075580334	0.9792638418279256	0.46771428429691037	228.0	4.369714243770062	74.0	0.17062362487806956
571	Feb25-FISH2-3L1-rep1-cp190-100x_Position006_5_cmle.ics	24	1	0	1.083	0.1459114905355603	1.0	0.2888820830887166	2.129053476305354	0.34452605201762726	0.5362395230277369	0.34008467985829083	0.14728246781301305	0.8640700419862466	1.000188824273354	174.0	3.2799643663824867	116.0	0.2674640606196767
572	Feb25-FISH2-3L1-rep1-cp190-100x_Position006_5_cmle.ics	25	1	0	1.2995999999999999	0.32626801153583	1.0	0.1539059019468028	1.8201292492128833	0.510289077870153	0.7317144761058577	0.510289077870153	0.2637081931839817	0.7365151649034942	0.7715800467696712	228.0	4.229282750727543	127.0	0.29282703188533565
573	Feb25-FISH2-3L1-rep1-cp190-100x_Position006_5_cmle.ics	26	1	0	0.6497999999999999	0.6921189703237084	1.0	0.3541678743047469	1.827151247400231	0.6159468155377043	0.7149858302614477	0.6128997890520125	0.4991636658072489	0.6963307240476453	0.9979932034845885	94.0	1.726200378357538	51.0	0.11759195768623716
574	Feb25-FISH2-3L1-rep1-cp190-100x_Position006_5_cmle.ics	27	1	0	1.083	0.639412489864916	1.0	0.32221463113741466	2.442870125700394	0.6071466308054368	0.7199366024686614	0.6042168964026704	0.4687527015993468	0.7146590650758401	0.9946068962490975	156.0	2.924516156866769	104.0	0.2397953646935032
575	Feb25-FISH2-3L1-rep1-cp190-100x_Position006_5_cmle.ics	28	1	0	1.083	0.5260913608053412	1.0	0.34183879103220777	2.35145137133008	0.5585656663280703	0.6753863450329884	0.5534472726555488	0.4059310249607984	0.7298365624046715	1.0093610617435353	150.0	2.837240418815423	101.0	0.23287819071195984
576	Feb25-FISH2-3L1-rep1-cp190-100x_Position006_5_cmle.ics	29	1	0	1.7328	0.9479040472602467	1.0	0.2697079550138149	2.9811776877721727	0.6854385406723936	0.7668717078516633	0.68081333003382	0.5545804315292066	0.6643701697780742	0.990011649324587	196.0	3.818424395081341	134.0	0.30896710450893683
577	Feb25-FISH2-3L1-rep1-cp190-100x_Position006_5_cmle.ics	30	1	0	1.083	1.0542408233015097	1.0	0.34747702085676824	2.403401644418988	0.7454785684856579	0.8213412988193842	0.7427507920496683	0.6337391847926463	0.570807114793107	0.991423618162248	156.0	2.947921405707189	108.0	0.24901826333556107
578	Feb25-FISH2-3L1-rep1-cp190-100x_Position006_5_cmle.ics	32	1	0	1.7328	0.0	1.0	0.26064002833971195	2.378650608078501	0.19161604793194195	0.3722318310465251	0.177837269733031	0.02195501415117761	0.9224451443000278	0.9867680752629886	294.0	5.5637998507390805	242.0	0.5579853678444979
579	Feb25-FISH2-3L1-rep1-cp190-100x_Position006_5_cmle.ics	34	1	0	0.8664	0.2918229810711206	1.0	0.28668396502484983	1.7887542282967073	0.4245545911375057	0.5813442211055276	0.4208656920968479	0.2535975331201462	0.8029755496921717	0.9914565820454891	144.0	2.656343685402397	87.0	0.20059804546475749
580	Feb25-FISH2-3L1-rep1-cp190-100x_Position006_5_cmle.ics	35	1	0	1.083	0.0	1.0	0.32844085690551006	2.3163375984474506	0.23492255612080867	0.40119995461164587	0.22613801842010703	0.030150159804830077	0.8970371367961388	1.0006082856288148	156.0	2.924516156866769	105.0	0.24210108935401767
581	Feb25-FISH2-3L1-rep1-cp190-100x_Position006_5_cmle.ics	36	1	0	1.7328	0.10317500441073144	1.0	0.24616486403220678	2.068180640984272	0.32431077065807457	0.5063981211004267	0.3196135217247763	0.0520521210753524	0.875856716228607	0.9392844573426118	298.0	5.629785425720117	240.0	0.553373918523469
582	Feb25-FISH2-3L1-rep1-cp190-100x_Position006_5_cmle.ics	37	1	0	1.083	1.3389208086236206	1.0	0.269602597857635	1.6308842855194288	0.8532435740514076	0.9261627906976744	0.8491432068543452	0.7695532435740514	0.5669122456452935	0.9793366263249506	176.0	3.2076335340911157	114.0	0.26285261129864773
583	Feb25-FISH2-3L1-rep1-cp190-100x_Position006_5_cmle.ics	38	1	0	1.5162	0.20635000882146287	1.0	0.2880880389659548	2.8776167595790167	0.3701276105757976	0.5379035676551162	0.3647815056402989	0.1795626949430276	0.8156904010154484	0.9852031625797785	214.0	4.12706210691622	158.0	0.3643044963612837
584	Feb25-FISH2-3L1-rep1-cp190-100x_Position006_5_cmle.ics	39	1	0	1.2995999999999999	1.6561605642762027	1.0	0.30051012392772464	2.235474376650925	0.8949441404890761	0.9465281222468184	0.8929081742194845	0.8273611656091981	0.46942442627409137	0.993932176812602	190.0	3.5673119151470556	135.0	0.31127282916945126
585	Feb25-FISH2-3L1-rep1-cp190-100x_Position006_5_cmle.ics	40	1	0	1.2995999999999999	1.3934633376079517	1.0	0.3221740484384851	2.3462953451174484	0.8756733739998416	0.9273746336053236	0.8743266260001584	0.7971015210330349	0.464164740951894	0.9922778966882712	154.0	2.90322599379646	102.0	0.23518391537247432
586	Feb25-FISH2-3L1-rep1-cp190-100x_Position006_5_cmle.ics	42	1	0	1.2995999999999999	0.9077480443748005	1.0	0.279227296103668	2.2107735227906375	0.7092144519851808	0.8048752499918036	0.6953870364906068	0.5805260483262844	0.6542094264191199	0.9794950088783482	182.0	3.4353407651849808	122.0	0.2812984085827634
587	Feb25-FISH2-3L1-rep1-cp190-100x_Position006_5_cmle.ics	45	1	0	1.083	0.0	1.0	0.21846597962534536	2.306371345389368	0.1372696199986596	0.2739494671938878	0.12087214887295311	0.022972097491231597	0.9635869956116642	0.9293053267974177	166.0	3.1011827187395724	94.0	0.2167381180883587
588	Feb25-FISH2-3L1-rep1-cp190-100x_Position006_5_cmle.ics	45	2	0	1.2995999999999999	0.46141264688247224	1.0	0.2743917131567224	2.3939241496258394	0.4688157630185644	0.5806536648571364	0.4700265844559122	0.2954940464222684	0.812259610736478	0.9811792366289481	190.0	3.543906666306636	129.0	0.29743848120636457
589	Feb25-FISH2-3L1-rep1-cp190-100x_Position006_5_cmle.ics	47	1	0	1.2995999999999999	0.7252201245704302	1.0	0.3406701709760313	2.5304240104647566	0.6550240865087918	0.7590842521208102	0.6541766835226174	0.5019849493860934	0.6684584718625796	1.017175944735806	158.0	3.0160220664583375	109.0	0.25132398799607547
590	Feb25-FISH2-3L1-rep1-cp190-100x_Position006_5_cmle.ics	48	1	0	1.2995999999999999	1.9493999999999998	1.0	0.2795666625162536	2.1736092814690693	0.9691841295141657	0.9910016199688507	0.9585475494715567	0.8808515514717755	0.33774813515061985	0.9890700438999773	206.0	3.8312542150712052	147.0	0.33894152509562475
591	Feb25-FISH2-3L1-rep1-cp190-100x_Position006_5_cmle.ics	49	1	0	1.2995999999999999	0.10317500441073144	1.0	0.19019396189533283	2.711796061656532	0.19295231386428652	0.29525286280034707	0.18578779626654754	0.06919686960406161	0.9272351409268516	0.9521071136235864	126.0	2.464732217769618	58.0	0.13373203030983835
592	Feb25-FISH2-3L1-rep1-cp190-100x_Position006_5_cmle.ics	50	1	0	1.083	1.9493999999999998	1.0	0.3479380630771644	2.4995779456826814	0.9692422406561655	0.9857162829713859	0.9635007922453165	0.933572560350452	0.2944079952185387	1.0049370374712263	154.0	2.90322599379646	106.0	0.24440681401453213
593	Feb25-FISH2-3L1-rep1-cp190-100x_Position006_5_cmle.ics	51	1	0	1.2995999999999999	0.6921189703237084	1.0	0.21155379809365613	1.1821647073348382	0.5926320135450954	0.7554780744449958	0.5872685193953191	0.39044798054597035	0.7717398034412445	0.9322926338107534	334.0	6.130034605187783	264.0	0.6087113103758159
594	Feb25-FISH2-3L1-rep1-cp190-100x_Position006_5_cmle.ics	52	1	0	1.2995999999999999	0.8508028822180275	1.0	0.27385015451777717	2.0647231114644775	0.6906620904051249	0.7789512933629233	0.6870501981149876	0.5741561020314648	0.6712635327235712	0.9947856064592285	172.0	3.235268954471758	111.0	0.2559354373171044
595	Feb25-FISH2-3L1-rep1-cp190-100x_Position006_5_cmle.ics	53	1	0	0.8664	1.7558828029119742	1.0	0.3793218153125536	2.5898815345893977	0.914499302918129	0.9474223995641236	0.9144752656122301	0.8705150393410573	0.38045934019566935	1.0024497288559937	108.0	2.0624735105730605	65.0	0.14987210293343953
596	Feb25-FISH2-3L1-rep1-cp190-100x_Position006_5_cmle.ics	53	2	0	0.8664	1.5613211301812222	1.0	0.32320912073969066	2.4467715642674803	0.8727705398778904	0.9155048635482268	0.8727705398778904	0.8233418265147509	0.4879056203148763	0.9991953867338362	108.0	2.0390682617326408	60.0	0.13834347963086724
597	Feb25-FISH2-3L1-rep1-cp190-100x_Position006_5_cmle.ics	54	1	0	1.083	1.1112288054572363	1.0	0.32775798984639737	2.3018922735601044	0.7830607051981098	0.8519992729916394	0.7795619774627408	0.6937022900763359	0.5908194292618234	1.0017040618279287	162.0	3.035197143758535	111.0	0.2559354373171044
598	Feb25-FISH2-3L1-rep1-cp190-100x_Position006_5_cmle.ics	55	1	0	0.8664	1.0389843448820495	1.0	0.3396063716276209	2.09056695692505	0.7994841579707058	0.8806464589101063	0.7960057736447316	0.70079979177019	0.5004377172212006	0.9990032570762041	134.0	2.4796771235295942	85.0	0.19598659614372857
599	Feb25-FISH2-3L1-rep1-cp190-100x_Position006_5_cmle.ics	57	1	0	1.2995999999999999	0.687545504971255	1.0	0.2867352672132239	2.587715815999783	0.6401986840664536	0.7602253610853963	0.6368939190332567	0.5023193079901653	0.6812829577814657	0.9704741568427212	158.0	3.0160220664583375	100.0	0.23057246605144538
600	Feb25-FISH2-3L1-rep1-cp190-100x_Position006_5_cmle.ics	58	1	0	1.2995999999999999	2.1652184899744737	1.0	0.30055343504377724	2.113080823686175	0.9633168596062421	0.9871914533587601	0.962323064113239	0.9283325723187666	0.2560302258781104	0.9994239459944866	202.0	3.765268640090168	148.0	0.3412472497561391
601	Feb25-FISH2-3L1-rep1-cp190-100x_Position006_5_cmle.ics	59	1	0	1.2995999999999999	0.0	1.0	0.3046286893447269	2.412897537381649	0.19102114453816585	0.360897750910474	0.15649381685504446	0.0270180209897071	0.9331145689279826	0.9854865944075643	202.0	3.8354843866114274	149.0	0.34355297441665367
602	Feb25-FISH2-3L1-rep1-cp190-100x_Position006_5_cmle.ics	60	1	0	1.2995999999999999	1.2225574214657589	1.0	0.2933898472602468	2.3729337635309338	0.814589064790867	0.8863688779796716	0.811409650264402	0.7271551653130818	0.5939714073362434	0.9839638964423852	180.0	3.4140506021146724	123.0	0.2836041332432778
603	Feb25-FISH2-3L1-rep1-cp190-100x_Position006_5_cmle.ics	63	1	0	1.083	0.0	1.0	0.3218790420535191	2.1906534359943364	0.2070198592817842	0.37498996780780997	0.2070198592817842	0.029414387501226158	0.9090393854886231	0.994657292323586	162.0	3.035197143758535	110.0	0.2536297126565899
604	Feb25-FISH2-3L1-rep1-cp190-100x_Position006_5_cmle.ics	64	1	0	1.7328	1.5490250415242273	1.0	0.27255694807752295	2.4771801884355633	0.7974791272815345	0.8783125559240845	0.7956088240636711	0.6898206392669488	0.5659669177559429	0.9899502749781661	296.0	5.585090013809389	250.0	0.5764311651286135
605	Feb25-FISH2-3L1-rep1-cp190-100x_Position006_5_cmle.ics	65	1	0	0.8664	0.20635000882146287	1.0	0.28234828361144393	1.939695867511268	0.37705415820181176	0.508202173268651	0.3727162966229748	0.19420244799988431	0.8440066091391624	0.982776478867083	138.0	2.545662698510631	81.0	0.18676369750167077
606	Feb25-FISH2-3L1-rep1-cp190-100x_Position006_5_cmle.ics	66	1	0	0.8664	1.3586516622891618	1.0	0.2665735764620092	1.6403007638409914	0.898760490639122	0.9388379599741768	0.8962427372498386	0.8347579083279535	0.49380011863096934	1.0025351544418857	136.0	2.5243725354403224	77.0	0.17754079885961296
607	Feb25-FISH2-3L1-rep1-cp190-100x_Position006_5_cmle.ics	67	1	0	1.2995999999999999	1.5930676819351215	1.0	0.21428968837117746	2.617892523629819	0.9023082850346745	0.9546081945793828	0.9011692183992763	0.8150959831150122	0.3739302439267401	0.8838612424935574	190.0	3.543906666306636	114.0	0.26285261129864773
608	Feb25-FISH2-3L1-rep1-cp190-100x_Position006_5_cmle.ics	69	1	0	1.2995999999999999	0.6275890508929507	1.0	0.2579830701927478	2.28679388604075	0.600598169297151	0.7063255450674846	0.59032070637317	0.4692866735881585	0.6863542016728146	0.9928701063012474	168.0	3.1458781306503005	104.0	0.2397953646935032
609	Feb25-FISH2-3L1-rep1-cp190-100x_Position006_5_cmle.ics	70	1	0	1.2995999999999999	0.8318234787411565	1.0	0.26948501414881976	2.1568498440210186	0.6698359337888699	0.7835678006358022	0.6688493441005591	0.547440347864216	0.6606233457643854	0.9857428306395323	198.0	3.7226883139495506	136.0	0.31357855382996574
610	Feb25-FISH2-3L1-rep1-cp190-100x_Position006_5_cmle.ics	71	1	0	1.083	0.0	1.0	0.2771993517873347	2.153767569541899	0.11636356533119763	0.30797179301857674	0.11636356533119763	0.041626784911999684	0.9293988115233699	0.9888949011758669	102.0	1.928387274840874	51.0	0.11759195768623716
611	Feb25-FISH2-3L1-rep1-cp190-100x_Position006_5_cmle.ics	72	1	0	1.2995999999999999	2.0596688334610156	1.0	0.2597706008749607	2.498568889094822	0.9744939638740129	0.9925660343106109	0.9722792048652084	0.9369973677044567	0.3434302873085279	0.9801967953219509	174.0	3.373585361744166	110.0	0.2536297126565899
612	Feb25-FISH2-3L1-rep1-cp190-100x_Position006_5_cmle.ics	74	1	0	1.2995999999999999	0.7540056732031717	1.0	0.27022150963389857	2.384435524458045	0.6709931653478378	0.7905837205245715	0.6630801921948589	0.5049396615975008	0.6964299088680557	0.9914284115315865	188.0	3.546021752076747	126.0	0.2905213072248212
613	Feb25-FISH2-3L1-rep1-cp190-100x_Position006_5_cmle.ics	75	1	0	1.083	0.0	1.0	0.2888539991204763	1.850031006717365	0.22752570672277464	0.44644432755285574	0.24647911222723726	0.028862795669732242	0.9134634754347856	0.9929962640507021	176.0	3.2544440317719556	118.0	0.27207550994070556
614	Feb25-FISH2-3L1-rep1-cp190-100x_Position006_5_cmle.ics	76	1	0	1.083	0.0	1.0	0.3152986162946812	2.415052729496945	0.17609906864721267	0.3572890501441995	0.17609906864721267	0.03255600004134752	0.9085863870760963	1.0112088039946634	150.0	2.8372404188154228	97.0	0.22365529206990203
615	Feb25-FISH2-3L1-rep1-cp190-100x_Position006_5_cmle.ics	78	1	0	1.2995999999999999	0.4377344716066809	1.0	0.2522425781034317	2.4411415229023157	0.4654028262737427	0.5599257783221513	0.46176486718707155	0.3389928886126396	0.8056657210326829	0.986726438802229	130.0	2.4839072950698156	70.0	0.1614007262360118
616	Feb25-FISH2-3L1-rep1-cp190-100x_Position006_5_cmle.ics	79	1	0	1.083	0.0	1.0	0.3221757462407783	2.133638568859506	0.19067352621890782	0.388606220795771	0.21583990182659177	0.03077830745268325	0.9362429066135178	0.9972992130524081	158.0	2.945806319937078	106.0	0.24440681401453213
617	Feb25-FISH2-3L1-rep1-cp190-100x_Position006_5_cmle.ics	80	1	0	1.2995999999999999	1.9493999999999998	1.0	0.28877185231211383	2.339147548378569	0.9870427080246303	0.9976168131976687	0.9796585333728474	0.9294552010273635	0.28529045557018606	0.9918208401111114	178.0	3.345949941363524	120.0	0.2766869592617345
618	Feb25-FISH2-3L1-rep1-cp190-100x_Position006_5_cmle.ics	82	1	0	1.083	0.3095250132321943	1.0	0.2869183232007768	2.046492398029156	0.4640323838526386	0.6295391242990307	0.4613807702306235	0.2486463401047276	0.7870180886592798	0.9888959405903037	192.0	3.518386331696105	134.0	0.30896710450893683
619	Feb25-FISH2-3L1-rep1-cp190-100x_Position006_5_cmle.ics	83	1	0	1.083	0.8779414014559871	1.0	0.33325790402179883	2.37476001711223	0.6312078517887136	0.712828097971872	0.6280428188222317	0.5318414851212113	0.6835808327380073	1.0175869673250848	138.0	2.592473196191471	88.0	0.20290377012527194
620	Feb25-FISH2-3L1-rep1-cp190-100x_Position006_5_cmle.ics	83	2	0	0.8664	0.3095250132321943	1.0	0.29902260141635756	2.0939155861357373	0.39312843139712705	0.5162074757451929	0.39285266614856224	0.22639073428764822	0.8422868476142095	0.9990808566806034	124.0	2.3030105616567904	71.0	0.16370645089652625
621	Feb25-FISH2-3L1-rep1-cp190-100x_Position006_5_cmle.ics	84	1	0	1.5162	1.6592549201289784	1.0	0.2988102531823589	2.161531814878621	0.8096322437109001	0.8832497576421193	0.8078642516895308	0.7281075859760222	0.5806193305724282	0.9737103178801817	314.0	5.823511979123013	286.0	0.6594372529071338
622	Feb25-FISH2-3L1-rep1-cp190-100x_Position006_5_cmle.ics	85	1	0	1.5162	0.0	1.0	0.27106948149127175	2.3125231990673583	0.20595235333689021	0.38517942888955903	0.20595235333689021	0.022777146303556102	0.9083021658235657	0.9764382574144616	232.0	4.365484072229841	173.0	0.3988903662690006
623	Feb25-FISH2-3L1-rep1-cp190-100x_Position006_5_cmle.ics	86	1	0	1.083	1.7559927174645722	1.0	0.33392386756872544	1.9766121209489274	0.9131393976707198	0.9628033451336514	0.912350572058899	0.8321789543892053	0.43548187102324637	0.9973446881842395	202.0	3.718458142409329	156.0	0.35969304704025484
624	Feb25-FISH2-3L1-rep1-cp190-100x_Position006_5_cmle.ics	87	1	0	1.083	0.3095250132321943	1.0	0.29896878435587376	2.2923877302057396	0.42694801475473687	0.551853506541114	0.4244507068068825	0.2760040781726121	0.8025646734708375	0.9726568134083732	142.0	2.658458771172508	87.0	0.20059804546475749
625	Feb25-FISH2-3L1-rep1-cp190-100x_Position006_5_cmle.ics	88	1	0	1.083	1.4903888148537288	1.0	0.2968001223977527	2.6120271535197093	0.892676702181739	0.9433920179269849	0.89126578207509	0.8230955172163377	0.4431496031435126	0.9906482034624616	152.0	2.8819358307261513	96.0	0.22134956740938755
626	Feb25-FISH2-3L1-rep1-cp190-100x_Position006_5_cmle.ics	91	1	0	1.083	2.595144194519177	1.0	0.3041974449865092	2.20112659051069	0.963056889656974	0.9860739907159938	0.9628800514438438	0.9344372324819645	0.23350360503624407	0.9917437060322685	158.0	2.9224010710966577	103.0	0.23748964003298878
627	Feb25-FISH2-3L1-rep1-cp190-100x_Position006_5_cmle.ics	91	2	0	1.2995999999999999	0.46141264688247224	1.0	0.2720111564350147	2.1638435976292314	0.41008379719872196	0.5595060587183248	0.41008379719872196	0.2886301067057854	0.8032489826939302	0.9721392294319549	206.0	3.878064712752045	145.0	0.33433007577459584
628	Feb25-FISH2-3L1-rep1-cp190-100x_Position006_5_cmle.ics	92	1	0	1.083	0.3720027687491155	1.0	0.2872716501089198	2.40412257797859	0.4774911136283739	0.6039900785125581	0.4746006015390024	0.31325436506386467	0.7909047365161365	0.9893765679200964	160.0	3.013906980688226	102.0	0.23518391537247432
629	Feb25-FISH2-3L1-rep1-cp190-100x_Position006_5_cmle.ics	93	1	0	0.8664	0.622541700711641	1.0	0.3161062176051913	1.8429706795572343	0.6287380568308724	0.7276681694723636	0.6194868401097462	0.5007996580772359	0.7179784639491626	1.020042115695344	124.0	2.32641581049721	73.0	0.16831790021755516
630	Feb25-FISH2-3L1-rep1-cp190-100x_Position006_5_cmle.ics	94	1	0	1.083	0.0	1.0	0.25802639206161404	2.1933878380576566	0.14985949963741843	0.3243745467730239	0.0893763596809282	0.03224143401015228	0.9522787212825494	0.9580293280606227	148.0	2.792545006904694	86.0	0.19829232080424306
631	Feb25-FISH2-3L1-rep1-cp190-100x_Position006_5_cmle.ics	95	1	0	1.2995999999999999	2.455494121914529	1.0	0.32972984119309784	2.155932579177305	0.9444405185342222	0.9743461396524784	0.9418808250692923	0.8966877095454581	0.4434034012956658	0.992499525104502	252.0	4.672006698294615	216.0	0.49803652667112214
632	Feb25-FISH2-3L1-rep1-cp190-100x_Position006_5_cmle.ics	97	1	0	1.083	1.7509378864267235	1.0	0.31633465108319186	1.7820290147170474	0.913046465294158	0.9504316760940756	0.9125808199937405	0.8579820001374036	0.4602779452739619	0.9984781458329092	184.0	3.4098204305744506	132.0	0.30435565518790797
633	Feb25-FISH2-3L1-rep1-cp190-100x_Position006_5_cmle.ics	98	1	0	1.083	1.4686736615067262	1.0	0.26182090496753924	1.8759184091940588	0.8577796731547567	0.9120486968836248	0.8566531755163784	0.7882948848960806	0.46372108775601695	0.9824241613423375	138.0	2.5456626985106308	78.0	0.17984652352012742
634	Feb25-FISH2-3L1-rep1-cp190-100x_Position006_5_cmle.ics	99	1	0	1.083	0.5158750220536572	1.0	0.28338543426035845	2.2846566164767528	0.5599045434023459	0.6588624448314306	0.5558872580184463	0.39145497599764123	0.7686705309040464	0.996099726814823	168.0	3.122472881809881	109.0	0.25132398799607547
635	Feb25-FISH2-3L1-rep1-cp190-100x_Position006_5_cmle.ics	100	1	0	1.2995999999999999	0.8254000352858515	1.0	0.28863867318537334	2.155375935206252	0.679633810911778	0.7645962477934234	0.6745268689190853	0.5537953117944087	0.6787401251673063	0.9942626688290505	180.0	3.3906453532742526	122.0	0.2812984085827634
636	Feb25-FISH2-3L1-rep1-cp190-100x_Position006_5_cmle.ics	101	1	0	1.2995999999999999	0.20635000882146287	1.0	0.2987286402854682	2.3687312123760784	0.3642164219775797	0.5320792842949014	0.3626904340680993	0.19491980178926274	0.8571551999778965	0.9828391729558009	176.0	3.3246597782932152	120.0	0.2766869592617345
637	Feb25-FISH2-3L1-rep1-cp190-100x_Position006_5_cmle.ics	102	1	0	0.6497999999999999	0.43046674663324214	1.0	0.3195793308095086	1.662880248594392	0.4519383196425998	0.5693663832444636	0.4519383196425998	0.3332180429456694	0.7705836516229242	0.9755739348664992	96.0	1.7240852925874268	50.0	0.11528623302572269
638	Feb25-FISH2-3L1-rep1-cp190-100x_Position006_5_cmle.ics	103	1	0	1.9493999999999998	1.5972652713406406	1.0	0.2985450744665019	3.002383041824563	0.8452924034603237	0.9167721953526693	0.8417908853729613	0.7199510245182552	0.5450170372292862	1.000181307732884	294.0	5.727636592622018	259.0	0.5971826870732435
639	Feb25-FISH2-3L1-rep1-cp190-100x_Position006_5_cmle.ics	104	1	0	1.5162	1.847138149621899	1.0	0.29072897556794247	2.574105851953468	0.9283477353128806	0.9702270486574261	0.9255060024357711	0.8666669083106188	0.45507231312876345	0.9949353422844321	194.0	3.703513236649353	137.0	0.3158842784904802
640	Feb25-FISH2-3L1-rep1-cp190-100x_Position006_5_cmle.ics	105	1	0	0.8664	0.32626801153583	1.0	0.3342165194944566	2.4458087268927615	0.48161031164474266	0.6204555486889732	0.4851946676083694	0.3306612518760484	0.7826981555074217	1.015092674358152	102.0	1.928387274840874	56.0	0.12912058098880944
641	Feb25-FISH2-3L1-rep1-cp190-100x_Position006_5_cmle.ics	106	1	0	1.083	1.7430385742657564	1.0	0.30051012392772464	2.0793329274289873	0.9052789830533704	0.9511658715569018	0.9049589544740739	0.8549079731771395	0.4317127465264471	0.9994283460644032	190.0	3.520501417466216	135.0	0.31127282916945126
642	Feb25-FISH2-3L1-rep1-cp190-100x_Position006_5_cmle.ics	107	1	0	1.2995999999999999	2.0388906422977726	1.0	0.2873025184810246	2.450292495938057	0.9625208428073366	0.9865279672578445	0.9605729877216916	0.9146581779596786	0.3671183469281502	0.9931846403865255	190.0	3.6141224128278955	132.0	0.30435565518790797
643	Feb25-FISH2-3L1-rep1-cp190-100x_Position006_5_cmle.ics	108	1	0	1.2995999999999999	0.6952437723139506	1.0	0.20317031255333534	2.5728991026629635	0.5160448293065355	0.6467925189461431	0.5160448293065355	0.3616382177559214	0.7807904391943855	0.9274784459353833	154.0	2.8798207449560396	81.0	0.18676369750167077
644	Feb25-FISH2-3L1-rep1-cp190-100x_Position006_5_cmle.ics	108	2	0	1.5162	0.0	1.0	0.13296497832623966	2.565665761115404	0.03679649823010952	0.1129834533057753	0.03679649823010952	0.01839527950015442	0.9845850401760095	0.8933751217589248	132.0	2.692439448863483	52.0	0.1198976823467516
645	Feb25-FISH2-3L1-rep1-cp190-100x_Position006_5_cmle.ics	108	3	0	1.083	0.0	1.0	0.13484041214907316	1.555445479634765	0.05362530587033473	0.16466514622383768	0.05362530587033473	0.01839527950015442	0.9756007448597065	0.7639157256722204	178.0	3.2757341948422636	82.0	0.18906942216218525
646	Feb25-FISH2-3L1-rep1-cp190-100x_Position006_5_cmle.ics	108	4	0	1.2995999999999999	0.23070632344123612	1.0	0.20716623056155425	2.3071468011589356	0.2558798375026727	0.37935642505879835	0.2558798375026727	0.1511355807378899	0.9027924207989293	0.8808000326864097	158.0	2.969211568777497	85.0	0.19598659614372857
647	Feb25-FISH2-3L1-rep1-cp190-100x_Position006_5_cmle.ics	109	1	0	1.2995999999999999	1.7153360421684174	1.0	0.26893814379231423	2.3230343965797906	0.9417943704242645	0.9799281524259924	0.9416306670910827	0.8899640762129962	0.2933365365479615	0.9866925240751214	172.0	3.258674203312178	110.0	0.2536297126565899
648	Feb25-FISH2-3L1-rep1-cp190-100x_Position007_6_cmle.ics	1	1	0	0.8664	0.5963412819178956	1.0	0.3161797036095224	2.0427814183437323	0.6375952864418628	0.7151725974501515	0.6352817815651942	0.52030558237076	0.7020606746842925	1.0055880190427329	110.0	2.036953175962529	61.0	0.1406492042913817
649	Feb25-FISH2-3L1-rep1-cp190-100x_Position007_6_cmle.ics	2	1	0	1.2995999999999999	0.46141264688247224	1.0	0.2989294088085085	2.565069864613488	0.49875822231391187	0.6328424410254783	0.4902443088495505	0.3465630926215395	0.781867586291599	0.9921688269528711	174.0	3.2799643663824867	118.0	0.27207550994070556
650	Feb25-FISH2-3L1-rep1-cp190-100x_Position007_6_cmle.ics	3	1	0	1.2995999999999999	0.20635000882146287	1.0	0.24651396263244926	2.737889877534306	0.33446315899254314	0.49722584345830945	0.33446315899254314	0.1884653491161287	0.8732988540660604	0.9471332375615348	142.0	2.705269268853348	79.0	0.18215224818064185
651	Feb25-FISH2-3L1-rep1-cp190-100x_Position007_6_cmle.ics	4	1	0	1.2995999999999999	1.7559927174645722	1.0	0.27915298410555317	2.2158817987402215	0.9357566466292815	0.9715052245128495	0.934433372332271	0.8685964416831403	0.41878450891146396	0.9978757538720617	184.0	3.45663092825529	124.0	0.28590985790379225
652	Feb25-FISH2-3L1-rep1-cp190-100x_Position007_6_cmle.ics	5	1	0	1.5162	1.0389843448820495	1.0	0.2920931800722684	2.46472210689683	0.7412347911367189	0.8225849704250819	0.7382926231266664	0.6384351343896534	0.5889265288751313	0.9979904112475119	188.0	3.569427000917167	131.0	0.3020499305273935
653	Feb25-FISH2-3L1-rep1-cp190-100x_Position007_6_cmle.ics	6	1	0	1.2995999999999999	0.7610319551488771	1.0	0.3241432621232026	1.951524773609928	0.6342094175420244	0.7384750613840096	0.6297563527001699	0.48505353847942	0.7486293995587782	0.9889979631564515	188.0	3.4992112543959073	138.0	0.3181900031509946
654	Feb25-FISH2-3L1-rep1-cp190-100x_Position007_6_cmle.ics	7	1	0	0.6497999999999999	1.4930362603455627	1.0	0.1818200728941245	1.2189466447913953	0.9467161997237236	0.9760739240642141	0.9442216649008222	0.8852044579751351	0.48259629268199167	0.8119246365524753	138.0	2.4754469519893707	65.0	0.14987210293343953
655	Feb25-FISH2-3L1-rep1-cp190-100x_Position007_6_cmle.ics	9	1	0	1.083	0.20635000882146287	1.0	0.31605329740808763	2.202680353539297	0.35948669601750066	0.5204616806861139	0.3584432464097096	0.18131309895380449	0.8498641410431806	0.9974760867968356	162.0	3.011791894918115	109.0	0.25132398799607547
656	Feb25-FISH2-3L1-rep1-cp190-100x_Position007_6_cmle.ics	10	1	0	1.083	0.9018655279647406	1.0	0.32221463113741466	2.082100111653223	0.7575036744797711	0.8468273768082308	0.7535100951496867	0.6086872437533843	0.6451522881695493	1.0075631708393273	156.0	2.924516156866769	104.0	0.2397953646935032
657	Feb25-FISH2-3L1-rep1-cp190-100x_Position007_6_cmle.ics	11	1	0	1.083	1.3229242629964544	1.0	0.30001634125536203	2.451538629951267	0.8316843466601077	0.8845220054428461	0.8282885184509311	0.757360933694074	0.4915712306398197	0.9994674406248131	144.0	2.7031541830832366	89.0	0.2052094947857864
658	Feb25-FISH2-3L1-rep1-cp190-100x_Position007_6_cmle.ics	12	1	0	1.7328	0.0	1.0	0.19352367825745806	2.5440759470366445	0.11340964071702726	0.2653077797628715	0.08240513578896079	0.02870502551652804	0.951463968790963	0.9510545578460587	200.0	3.861004721221958	117.0	0.26976978528019113
659	Feb25-FISH2-3L1-rep1-cp190-100x_Position007_6_cmle.ics	14	1	0	1.083	0.2918229810711206	1.0	0.3414041603262494	2.3546393620918034	0.4125019340863376	0.5851481510134613	0.41002630357419156	0.24372872505028625	0.8279636210189312	1.0052467849255822	154.0	2.90322599379646	105.0	0.24210108935401767
660	Feb25-FISH2-3L1-rep1-cp190-100x_Position007_6_cmle.ics	15	1	0	1.083	0.3164505769875799	1.0	0.3257268950853558	2.5420707338400166	0.49545319192798404	0.6461334952012278	0.49545319192798404	0.2922669904024555	0.7874911588857053	1.0126229406323464	138.0	2.639283693872311	87.0	0.20059804546475749
661	Feb25-FISH2-3L1-rep1-cp190-100x_Position007_6_cmle.ics	16	1	0	1.2995999999999999	0.6921189703237084	1.0	0.36309038800525745	2.7999784979638753	0.601255531715167	0.692289962451388	0.601255531715167	0.48909581601180097	0.6931486386164527	0.9978021136492228	164.0	3.1501083021905236	119.0	0.27438123460122005
662	Feb25-FISH2-3L1-rep1-cp190-100x_Position007_6_cmle.ics	17	1	0	1.2995999999999999	1.4751040190545512	1.0	0.26580897764629313	2.4747696702984943	0.8679023604709439	0.9207644212204119	0.8651335518802429	0.7928158865527922	0.5187157962104316	0.9707023270629085	184.0	3.4800361770957093	121.0	0.27899268392224896
663	Feb25-FISH2-3L1-rep1-cp190-100x_Position007_6_cmle.ics	18	1	0	1.2995999999999999	1.077178670106234	1.0	0.2987286402854682	2.335465865198856	0.7593674456083803	0.8253088906795595	0.7565975020145045	0.6739188826215418	0.6063360870637754	0.9938419819471888	176.0	3.3246597782932152	120.0	0.2766869592617345
664	Feb25-FISH2-3L1-rep1-cp190-100x_Position007_6_cmle.ics	19	1	0	1.083	0.6921189703237084	1.0	0.3042557231713215	1.9111761812047185	0.6396213310009519	0.7505252145876744	0.6396213310009519	0.4908076728491927	0.6932695148240405	0.9936731905183441	172.0	3.1650532079504985	117.0	0.26976978528019113
665	Feb25-FISH2-3L1-rep1-cp190-100x_Position007_6_cmle.ics	20	1	0	1.5162	0.8815276241084421	1.0	0.24033853635917513	2.552568729735593	0.6237114438868384	0.7314875343195921	0.6198746894894049	0.5123801957096739	0.7347733404251735	0.9877996904802646	148.0	2.9095712511067933	83.0	0.1913751468226997
666	Feb25-FISH2-3L1-rep1-cp190-100x_Position007_6_cmle.ics	20	2	0	0.8664	1.3586516622891616	1.0	0.26179938779914946	2.187227118640094	0.7568463186266129	0.8212892098196776	0.7562026691339897	0.6898564862771916	0.6354379382987968	0.970145865839554	108.0	1.9688525152113807	54.0	0.12450913166778053
667	Feb25-FISH2-3L1-rep1-cp190-100x_Position007_6_cmle.ics	20	3	0	0.8664	0.0	1.0	0.15725699920808894	2.4626013442799644	0.21221827763418583	0.4054690092826325	0.2080043848621685	0.023020526384600688	0.9085149911149152	0.7992928389856933	128.0	2.2987803901165678	54.0	0.12450913166778053
668	Feb25-FISH2-3L1-rep1-cp190-100x_Position007_6_cmle.ics	21	1	0	1.7328	0.0	1.0	0.17629588403983126	2.5479724195794327	0.07598022385497494	0.22799217194259425	0.07598022385497494	0.02730378356107945	0.9565057524031587	0.8886908558249842	198.0	3.933335553513328	110.0	0.2536297126565899
669	Feb25-FISH2-3L1-rep1-cp190-100x_Position007_6_cmle.ics	22	1	0	1.083	0.5158750220536572	1.0	0.29984321277086323	2.5632076954763656	0.5249654651286351	0.6174835000059034	0.5188377392351559	0.4112483322903999	0.7607596734731471	1.0042563580843287	118.0	2.239140072445864	66.0	0.15217782759395398
670	Feb25-FISH2-3L1-rep1-cp190-100x_Position007_6_cmle.ics	23	1	0	1.7328	2.247768782941338	1.0	0.2939523970374439	2.592822674783295	0.9293176470588236	0.9657186700767263	0.9287324808184143	0.8757237851662404	0.36921944621347597	0.9865290592781039	284.0	5.410538537706697	244.0	0.5625968171655268
671	Feb25-FISH2-3L1-rep1-cp190-100x_Position007_6_cmle.ics	24	1	0	1.083	1.4532932869245503	1.0	0.2782095535066763	2.3670535002860182	0.8763791188448723	0.923718067382451	0.8746205109218808	0.8132589781562384	0.41671026074060086	0.9930942493823921	168.0	3.1926886283311404	108.0	0.24901826333556107
672	Feb25-FISH2-3L1-rep1-cp190-100x_Position007_6_cmle.ics	25	1	0	1.5162	0.0	1.0	0.24174578479085276	2.56406842647781	0.10914918651357162	0.33000770884894715	0.15663569602791413	0.027613908386416197	0.9620753152069493	0.9196495595577819	192.0	3.6354125758982043	123.0	0.2836041332432778
673	Feb25-FISH2-3L1-rep1-cp190-100x_Position007_6_cmle.ics	26	1	0	1.2995999999999999	0.8165114261796649	1.0	0.31897580368259437	2.2797993049772782	0.6888118093087037	0.814055819956441	0.6845365814309914	0.5457167056545938	0.6783424872806717	0.9926181342822347	176.0	3.348065027133635	124.0	0.28590985790379225
674	Feb25-FISH2-3L1-rep1-cp190-100x_Position007_6_cmle.ics	27	1	0	1.5162	0.0	1.0	0.24852531213715642	2.3881229813652634	0.11317115819790166	0.2660932249879997	0.07992182678461222	0.02864208324761709	0.9621107929956624	0.9441007984633794	184.0	3.597062421297809	117.0	0.26976978528019113
675	Feb25-FISH2-3L1-rep1-cp190-100x_Position007_6_cmle.ics	28	1	0	1.083	1.2061562705180378	1.0	0.3275901193684669	2.51548795224828	0.8638596641443601	0.9367514689670673	0.862949921334004	0.7617651151092226	0.48442909244757376	0.9987382014378479	144.0	2.726559431923657	93.0	0.21443239342784423
676	Feb25-FISH2-3L1-rep1-cp190-100x_Position007_6_cmle.ics	29	1	0	0.8664	1.9493999999999998	1.0	0.34011439917989217	2.3630101340272973	0.9985165753189363	0.9999297325151075	0.9962992457956622	0.9785059571212192	0.2229874197521922	1.00514785103447	112.0	2.081648587873258	65.0	0.14987210293343953
677	Feb25-FISH2-3L1-rep1-cp190-100x_Position007_6_cmle.ics	30	1	0	1.2995999999999999	1.7328	1.0	0.23949146347098568	1.6337205804326216	0.9172111420878309	0.9491934138728049	0.8955750947172778	0.8197083422689256	0.43322141989938867	0.9773281906689005	276.0	5.06792014818084	211.0	0.48650790336854977
678	Feb25-FISH2-3L1-rep1-cp190-100x_Position007_6_cmle.ics	31	1	0	1.083	0.2918229810711206	1.0	0.29065874765724103	2.9154743315828267	0.4244435474029083	0.5716277235902105	0.4244435474029083	0.25693042817044204	0.7791074940141041	1.0011961147202155	124.0	2.37322630817805	70.0	0.1614007262360118
679	Feb25-FISH2-3L1-rep1-cp190-100x_Position007_6_cmle.ics	32	1	0	1.5162	0.10317500441073144	1.0	0.270147343717604	2.5873824112250094	0.29343110440441383	0.44317645949259643	0.29343110440441383	0.08837121569367161	0.8864116292570783	0.9910252274551323	182.0	3.5055565117062404	120.0	0.2766869592617345
680	Feb25-FISH2-3L1-rep1-cp190-100x_Position007_6_cmle.ics	33	1	0	1.083	1.9493999999999998	1.0	0.2735008026506843	1.8444508131527102	0.9906595814615975	0.9998493480880902	0.9890343668967532	0.9419761878674994	0.28992331136435473	0.9930622138924138	170.0	3.12035779603977	109.0	0.25132398799607547
681	Feb25-FISH2-3L1-rep1-cp190-100x_Position007_6_cmle.ics	34	1	0	1.083	1.9493999999999998	1.0	0.2688597490768461	2.0862291401108077	0.9844913086050601	0.999141915581339	0.9830278272039082	0.9454984786110614	0.2545986506384103	0.9687569153114932	156.0	2.9479214057071887	95.0	0.21904384274887315
682	Feb25-FISH2-3L1-rep1-cp190-100x_Position007_6_cmle.ics	35	1	0	1.2995999999999999	1.2927790998539732	1.0	0.26893814379231423	2.2494623975206465	0.8348935548391221	0.9022083603518033	0.8310759591937384	0.7488104262372937	0.5340614391821096	0.9710624031878424	172.0	3.2352689544717577	110.0	0.2536297126565899
683	Feb25-FISH2-3L1-rep1-cp190-100x_Position007_6_cmle.ics	37	1	0	0.8664	0.10317500441073144	1.0	0.3804594367203383	2.279962937492282	0.28614463016198166	0.4588246432444529	0.28614463016198166	0.08923622467422926	0.8479488667304913	1.0013079573797907	100.0	1.8836918629301451	58.0	0.13373203030983835
684	Feb25-FISH2-3L1-rep1-cp190-100x_Position007_6_cmle.ics	38	1	0	1.5162	1.786046258958641	1.0	0.30051012392772464	2.7625457254349985	0.9283583865761229	0.9667192276510447	0.926283219409879	0.8584646738119854	0.3920773994191602	0.9959917644629892	190.0	3.637527661668315	135.0	0.31127282916945126
685	Feb25-FISH2-3L1-rep1-cp190-100x_Position007_6_cmle.ics	39	1	0	1.2995999999999999	1.5476250661609716	1.0	0.3056246804602093	2.1186359238030477	0.8691400093069337	0.9274471981626312	0.8678790699070807	0.7972777219028176	0.49047129580643983	1.002290726352683	188.0	3.522616503236327	134.0	0.30896710450893683
686	Feb25-FISH2-3L1-rep1-cp190-100x_Position007_6_cmle.ics	40	1	0	1.5162	2.0596688334610156	1.0	0.32271137869375155	3.09732351163342	0.9675519900303762	0.9908520912843679	0.9659397149310694	0.9158423553236233	0.3317400187929624	0.996759204936965	180.0	3.4842663486359315	129.0	0.29743848120636457
687	Feb25-FISH2-3L1-rep1-cp190-100x_Position007_6_cmle.ics	41	1	0	1.2995999999999999	0.0	1.0	0.2987286402854682	2.43099069863267	0.16430685479573348	0.3315036934403516	0.16430685479573348	0.027608569109557033	0.9454440855340537	0.9931737648250017	176.0	3.3246597782932152	120.0	0.2766869592617345
688	Feb25-FISH2-3L1-rep1-cp190-100x_Position007_6_cmle.ics	43	1	0	1.083	0.23070632344123612	1.0	0.31024600627523585	2.198020939703045	0.40649090909090907	0.5758954545454545	0.4027636363636364	0.22026363636363636	0.8145708586339964	1.0022122911732165	164.0	3.033082057988424	110.0	0.2536297126565899
689	Feb25-FISH2-3L1-rep1-cp190-100x_Position007_6_cmle.ics	44	1	0	1.2995999999999999	0.42540144110901373	1.0	0.2746178615276856	2.429925018877821	0.5163279059512618	0.6624096245205627	0.5116437729318679	0.34581880808366544	0.782369131369898	0.9943616213870248	180.0	3.414050602114672	119.0	0.27438123460122005
690	Feb25-FISH2-3L1-rep1-cp190-100x_Position007_6_cmle.ics	45	1	0	1.9493999999999998	0.0	1.0	0.133030751988974	3.118671770790301	0.04109226287832765	0.14080876053398134	0.04109226287832765	0.020542237176192035	0.9820120044511951	0.8765936039814975	186.0	3.782189326251056	87.0	0.20059804546475749
691	Feb25-FISH2-3L1-rep1-cp190-100x_Position007_6_cmle.ics	45	2	0	1.2995999999999999	1.2536039404732575	1.0	0.312985387788515	2.089328307575039	0.726007445830802	0.8123958284655046	0.7220898172811814	0.6253933205601507	0.6086803901374913	0.9829184619296901	216.0	4.03132602578443	167.0	0.3850560183059138
692	Feb25-FISH2-3L1-rep1-cp190-100x_Position007_6_cmle.ics	47	1	0	1.2995999999999999	0.5097226605744432	1.0	0.29080787385499657	2.3090868304480416	0.4426923076923077	0.5952060439560439	0.4726877289377289	0.3174679487179487	0.8081586702982592	0.9943343576163803	224.0	4.186702424586925	170.0	0.39197319228745714
693	Feb25-FISH2-3L1-rep1-cp190-100x_Position007_6_cmle.ics	49	1	0	1.083	1.517785507063743	1.0	0.28738770534290325	2.1931732132696715	0.8904219197193357	0.9314034241867812	0.888483120133767	0.8365099555819989	0.47322976092971275	0.9948267372058577	128.0	2.3924013854782475	73.0	0.16831790021755516
694	Feb25-FISH2-3L1-rep1-cp190-100x_Position007_6_cmle.ics	51	1	0	1.5162	1.906386119690093	1.0	0.31057215406554073	2.6080772875896825	0.9269400431502426	0.967565171982575	0.9269400431502426	0.8786742981214528	0.3505342931612594	0.9888817644692661	198.0	3.7460935627899703	146.0	0.3366358004351103
695	Feb25-FISH2-3L1-rep1-cp190-100x_Position007_6_cmle.ics	52	1	0	0.8664	0.5158750220536572	1.0	0.3075050913990076	1.9702017246874814	0.5156525103995356	0.6250798103898617	0.5156525103995356	0.3827803037631808	0.7805702630117912	0.9977983139231379	124.0	2.3030105616567904	72.0	0.16601217555704068
696	Feb25-FISH2-3L1-rep1-cp190-100x_Position007_6_cmle.ics	53	1	0	1.2995999999999999	0.0	1.0	0.21384249182657447	2.1748170002272125	0.17918601769339354	0.35384093186642673	0.17513442453368963	0.03067249981142851	0.9467039357862167	0.9427346373246779	166.0	3.1245879675799917	93.0	0.21443239342784423
697	Feb25-FISH2-3L1-rep1-cp190-100x_Position007_6_cmle.ics	54	1	0	0.8664	0.0	1.0	0.261512653717724	1.7703177133979298	0.27826990161878257	0.45050562458354565	0.2592599851056324	0.03876455140516599	0.8888905953862621	0.9737131587511685	104.0	1.9262721890707628	51.0	0.11759195768623716
698	Feb25-FISH2-3L1-rep1-cp190-100x_Position007_6_cmle.ics	55	1	0	0.6497999999999999	0.1459114905355603	1.0	0.3634959072919537	1.8717972580233704	0.3243444930633289	0.46166457492396235	0.32303291385412075	0.16445055007179765	0.8678688518156888	0.9994976380436463	98.0	1.815591202178996	55.0	0.12681485632829495
699	Feb25-FISH2-3L1-rep1-cp190-100x_Position007_6_cmle.ics	56	1	0	1.083	0.6275890508929507	1.0	0.29783744644865845	1.9951426935476575	0.6034708161280551	0.7313186550388214	0.6034708161280551	0.45822505301085725	0.6931497922302234	0.995041092189728	182.0	3.3885302675041418	126.0	0.2905213072248212
700	Feb25-FISH2-3L1-rep1-cp190-100x_Position007_6_cmle.ics	58	1	0	0.8664	1.0698210022245378	1.0	0.2916962314675708	2.3630665883654367	0.8779744707674528	0.9356954001856035	0.864439424979426	0.7716551977727583	0.519724876134632	0.9946179054231209	108.0	2.0390682617326408	57.0	0.13142630564932387
701	Feb25-FISH2-3L1-rep1-cp190-100x_Position007_6_cmle.ics	59	1	0	1.083	0.0	1.0	0.2786887442740712	2.341376074704517	0.25141492631828916	0.42836976741117955	0.25141492631828916	0.032269555007321996	0.9127061689177444	1.0103494780291622	134.0	2.5030823723700135	77.0	0.17754079885961296
702	Feb25-FISH2-3L1-rep1-cp190-100x_Position007_6_cmle.ics	60	1	0	2.166	0.5158750220536572	1.0	0.15794393829877867	2.8115070652035916	0.47831328448954763	0.578658898439512	0.47831328448954763	0.29340608892654396	0.8013176560184226	0.8190630164308764	308.0	5.876667734114178	202.0	0.4657563814239197
703	Feb25-FISH2-3L1-rep1-cp190-100x_Position007_6_cmle.ics	61	1	0	1.5162	0.0	1.0	0.09614568756704188	1.5705042159587932	0.059424861701641296	0.20560965573995338	0.059424861701641296	0.029703287157682987	0.9806025788240349	0.8073863676534576	212.0	4.129177192686331	90.0	0.20751521944630086
704	Feb25-FISH2-3L1-rep1-cp190-100x_Position007_6_cmle.ics	62	1	0	1.083	0.0	1.0	0.32698195796120333	2.270213904189474	0.23499523658304222	0.3759923785328676	0.21789124639051158	0.02783090977571322	0.8994645929238199	1.002093520839497	166.0	3.1011827187395724	115.0	0.2651583359591622
705	Feb25-FISH2-3L1-rep1-cp190-100x_Position007_6_cmle.ics	63	1	0	1.2995999999999999	0.8318234787411565	1.0	0.28382355299330775	2.3536144037104	0.6642522816746562	0.7530738947317365	0.6568717007671601	0.5462034065463247	0.6452034852804573	0.9902782977799184	182.0	3.411935516344561	123.0	0.2836041332432778
706	Feb25-FISH2-3L1-rep1-cp190-100x_Position007_6_cmle.ics	65	1	0	1.2995999999999999	2.227212214256162	1.0	0.2743532130399526	2.4386844607964817	0.9929747702618971	0.9988131288889665	0.9907493869287092	0.9625611980416626	0.32714398190085336	0.9908269689592984	176.0	3.3246597782932152	115.0	0.2651583359591622
707	Feb25-FISH2-3L1-rep1-cp190-100x_Position007_6_cmle.ics	66	1	0	1.2995999999999999	0.7817319754002556	1.0	0.30443970331245684	2.2096118085627197	0.6624471131244924	0.7647506303688192	0.6529851703064233	0.5466472926193428	0.6988076765270027	0.9965117275692899	170.0	3.1905735425610295	115.0	0.2651583359591622
708	Feb25-FISH2-3L1-rep1-cp190-100x_Position007_6_cmle.ics	67	1	0	1.2995999999999999	0.10317500441073144	1.0	0.32775798984639737	2.825659711105764	0.3050964737192282	0.4579596362829896	0.29955200709691726	0.09574628520736306	0.8885271028540316	1.0017438833119467	162.0	3.1288181391202143	111.0	0.2559354373171044
709	Feb25-FISH2-3L1-rep1-cp190-100x_Position007_6_cmle.ics	70	1	0	1.2995999999999999	0.2918229810711206	1.0	0.2620993027665646	2.8912440260166345	0.48237283025369343	0.6223456949648964	0.47918551061722015	0.23754145669121765	0.7561556914852453	0.9741828892795482	154.0	2.9500364914772996	92.0	0.21212666876732977
710	Feb25-FISH2-3L1-rep1-cp190-100x_Position007_6_cmle.ics	73	1	0	1.5162	1.7341874885527064	1.0	0.2788066178289909	2.838036564619652	0.9271923237380059	0.9684897788902795	0.9242970379641218	0.8714309553608678	0.45295851678441873	0.9875148285256492	172.0	3.3054847009930177	112.0	0.25824116197761887
711	Feb25-FISH2-3L1-rep1-cp190-100x_Position007_6_cmle.ics	74	1	0	1.083	2.166	1.0	0.27915298410555317	1.9022636046295813	0.9990531605823467	0.9995953677702336	0.993768663661598	0.9724850083758871	0.2580267644913951	0.9902857317263165	184.0	3.3630099328936103	124.0	0.28590985790379225
712	Feb25-FISH2-3L1-rep1-cp190-100x_Position007_6_cmle.ics	76	1	0	0.8664	1.3157503800483568	1.0	0.38143797084201725	2.557880148317591	0.837596367287163	0.8944818502519135	0.8373108345844578	0.7626394274608774	0.47910862028144974	1.0093499251637166	110.0	2.107168922483789	67.0	0.15448355225446841
713	Feb25-FISH2-3L1-rep1-cp190-100x_Position007_6_cmle.ics	77	1	0	1.2995999999999999	0.5158750220536572	1.0	0.29890824058380877	2.6570932832507537	0.5199498945147679	0.6675006592827004	0.5224024261603376	0.35206685126582277	0.6885870005674615	0.9951437193141188	206.0	3.901469961592465	152.0	0.350470148398197
714	Feb25-FISH2-3L1-rep1-cp190-100x_Position007_6_cmle.ics	78	1	0	0.8664	0.10317500441073144	1.0	0.31530322262928967	2.5627710879814627	0.2847508227973311	0.4453446756469975	0.2847508227973311	0.09141593079510098	0.8686685227807189	1.0120583989157796	104.0	1.9730826867516031	56.0	0.12912058098880944
715	Feb25-FISH2-3L1-rep1-cp190-100x_Position007_6_cmle.ics	79	1	0	1.2995999999999999	2.0748369030026867	1.0	0.2970299522544141	2.0235071939170477	0.9646343924131188	0.9878428298694647	0.963819516662269	0.9266805842271097	0.3114831559356023	0.9973383067162069	186.0	3.4545158424851787	130.0	0.29974420586687905
716	Feb25-FISH2-3L1-rep1-cp190-100x_Position007_6_cmle.ics	81	1	0	0.8664	1.9493999999999998	1.0	0.32484299037578285	1.8638814682526292	0.9899131047440113	0.9980800845467356	0.9866016909347112	0.9554074682949741	0.2286469652221363	1.0015258073985944	136.0	2.4775620377594825	85.0	0.19598659614372857
717	Feb25-FISH2-3L1-rep1-cp190-100x_Position007_6_cmle.ics	82	1	0	1.7328	1.0440946079954327	1.0	0.299906025824552	2.9572493862090035	0.6563213399256571	0.7549571910645062	0.6513850652791445	0.5498527882581206	0.7020740618807466	0.9854834910384185	252.0	4.906059186698813	206.0	0.47497928006597756
718	Feb25-FISH2-3L1-rep1-cp190-100x_Position007_6_cmle.ics	83	1	0	1.2995999999999999	1.867613166434929	1.0	0.3285221530069097	2.9847863072120244	0.9706387295641656	0.992093917047095	0.9639080728861836	0.9157692457762691	0.42302097898519464	0.9910091464179	154.0	2.99684698915814	103.0	0.23748964003298878
719	Feb25-FISH2-3L1-rep1-cp190-100x_Position007_6_cmle.ics	84	1	0	1.2995999999999999	0.9479040472602467	1.0	0.2928237825597338	2.3689528074607415	0.7165851237325391	0.8064911326983226	0.7161675608814515	0.5948616133683141	0.642914889162587	0.9905201647958358	184.0	3.45663092825529	127.0	0.29282703188533565
720	Feb25-FISH2-3L1-rep1-cp190-100x_Position007_6_cmle.ics	85	1	0	1.5162	0.0	1.0	0.18624602373503935	2.5890808894448645	0.08449382262622553	0.24595231536742876	0.08449382262622553	0.0305144920882686	0.9660948104928143	0.9308605026783334	180.0	3.5076715974763513	98.0	0.2259610167304165
721	Feb25-FISH2-3L1-rep1-cp190-100x_Position007_6_cmle.ics	86	1	0	1.2995999999999999	2.3038981007000485	1.0	0.29375218469089276	2.4488598268586412	0.987660237210974	0.9975348121388615	0.9871902387776355	0.9684133405829823	0.2309240665666014	0.9867582355310066	166.0	3.147993216420412	109.0	0.25132398799607547
722	Feb25-FISH2-3L1-rep1-cp190-100x_Position007_6_cmle.ics	88	1	0	1.2995999999999999	0.9342894015681998	1.0	0.3216302398939304	2.326935075198464	0.7285662199535797	0.8172670763265778	0.7227147824385732	0.6077713848698544	0.647874093630186	0.9918937661645781	164.0	3.0798925556692636	112.0	0.25824116197761887
723	Feb25-FISH2-3L1-rep1-cp190-100x_Position007_6_cmle.ics	89	1	0	1.5162	2.166	1.0	0.296637158654	2.563574814405458	0.9619651048222477	0.9825123396551968	0.9549078120506692	0.9070341927484784	0.40713992487164363	0.9977640201728185	226.0	4.325018831859335	174.0	0.40119609092951497
724	Feb25-FISH2-3L1-rep1-cp190-100x_Position007_6_cmle.ics	90	1	0	1.083	0.8318234787411565	1.0	0.3030156631554313	2.0787032687629026	0.7032985060853695	0.7988957130699587	0.7004275651344728	0.5755672671718156	0.6617799179273609	0.9917278181672413	152.0	2.8819358307261513	97.0	0.22365529206990203
725	Feb25-FISH2-3L1-rep1-cp190-100x_Position007_6_cmle.ics	91	1	0	1.2995999999999999	0.0	1.0	0.2688597490768461	2.2904473827082352	0.118291835613029	0.27614563781356616	0.118291835613029	0.029933320197861685	0.9603866590751513	0.9582347951274371	156.0	2.9713266545476085	95.0	0.21904384274887315
726	Feb25-FISH2-3L1-rep1-cp190-100x_Position007_6_cmle.ics	92	1	0	1.2995999999999999	0.2918229810711206	1.0	0.29916811979196134	2.5722547497212274	0.4068307558266173	0.5591156610760183	0.4022565889784361	0.23560008712698757	0.825306071658612	1.0007041511833215	170.0	3.2607892890822887	114.0	0.26285261129864773
727	Feb25-FISH2-3L1-rep1-cp190-100x_Position007_6_cmle.ics	93	1	0	1.083	0.639412489864916	1.0	0.30483523818301894	2.456606590559089	0.634408856507546	0.726090504802006	0.6257155698538108	0.5013010360978379	0.7333691776775743	0.9997296754367454	140.0	2.637168608102199	86.0	0.19829232080424306
728	Feb25-FISH2-3L1-rep1-cp190-100x_Position007_6_cmle.ics	94	1	0	1.2995999999999999	1.3742323914031862	1.0	0.28397904170776694	2.304430291400284	0.8642255590147652	0.9202271949519653	0.8605113138411973	0.7720705456184427	0.5445034645207205	0.9931819011286995	178.0	3.345949941363524	119.0	0.27438123460122005
729	Feb25-FISH2-3L1-rep1-cp190-100x_Position007_6_cmle.ics	95	1	0	1.2995999999999999	1.0542408233015097	1.0	0.3200554799447672	2.248180824190547	0.7253033597982319	0.8227291444159922	0.7222729787808989	0.6233320036544723	0.6825441421075475	1.001396475363827	204.0	3.8333693008413166	155.0	0.35738732237974036
730	Feb25-FISH2-3L1-rep1-cp190-100x_Position007_6_cmle.ics	96	1	0	1.5162	1.0902687331713774	1.0	0.27385015451777717	2.807115876057404	0.830521354454084	0.9165860013208008	0.8280606844643067	0.6889604573951275	0.5450708364818054	0.9810994520098073	172.0	3.3054847009930173	111.0	0.2559354373171044
731	Feb25-FISH2-3L1-rep1-cp190-100x_Position007_6_cmle.ics	97	1	0	1.083	1.5838800525577283	1.0	0.2770363892054491	2.328319684812726	0.9004380947065882	0.9375831310284529	0.8986150254392574	0.8428067825617844	0.5040756617024419	0.9502673226612764	126.0	2.394516471248359	70.0	0.1614007262360118
732	Feb25-FISH2-3L1-rep1-cp190-100x_Position007_6_cmle.ics	98	1	0	1.2995999999999999	1.201074210773439	1.0	0.3159124829187753	2.5524970920878043	0.8735659933653442	0.9360497867432066	0.864517109722185	0.7479724956856855	0.5452016061829753	0.9901696206497522	164.0	3.126703053350103	111.0	0.2559354373171044
733	Feb25-FISH2-3L1-rep1-cp190-100x_Position007_6_cmle.ics	99	1	0	1.2995999999999999	0.0	1.0	0.2746686717308086	2.388109405769833	0.21994315063443565	0.4268412559286352	0.21994315063443565	0.028789206812094008	0.8853862768041294	1.0027787615121493	184.0	3.48003617709571	123.0	0.2836041332432778
734	Feb25-FISH2-3L1-rep1-cp190-100x_Position007_6_cmle.ics	101	1	0	0.8664	0.42540144110901373	1.0	0.3768910952628042	1.956788117019356	0.5186283684118701	0.6380275658614728	0.5078431061555299	0.37935573918698157	0.7936239502922188	0.9951079474513749	106.0	1.9709676009814918	63.0	0.1452606536124106
735	Feb25-FISH2-3L1-rep1-cp190-100x_Position007_6_cmle.ics	102	1	0	1.083	0.815064591942846	1.0	0.293554258334312	2.290496297383015	0.6767164179104478	0.7810307835820895	0.6767164179104478	0.570205223880597	0.6684399506566546	1.0054650232033453	164.0	3.0798925556692636	107.0	0.2467125386750466
736	Feb25-FISH2-3L1-rep1-cp190-100x_Position007_6_cmle.ics	103	1	0	1.083	0.7817319754002556	1.0	0.32058304663368065	2.228242992012362	0.684199510916261	0.7738979092771695	0.6827014165803794	0.5745522240091648	0.6813983521501993	1.0053288488570196	144.0	2.703154183083237	92.0	0.21212666876732977
737	Feb25-FISH2-3L1-rep1-cp190-100x_Position007_6_cmle.ics	104	1	0	1.2995999999999999	0.10317500441073144	1.0	0.27780486046518565	2.598074034964468	0.30784782036333547	0.4672678376650243	0.30784782036333547	0.06887294542445556	0.8737767645624439	0.9922417243339714	166.0	3.1948037141012517	106.0	0.24440681401453213
738	Feb25-FISH2-3L1-rep1-cp190-100x_Position007_6_cmle.ics	105	1	0	1.083	0.9077480443748005	1.0	0.3372891971022107	2.3197214479282873	0.6102526643985372	0.6832209073171688	0.6047767984077339	0.5196802721755415	0.7513737637932505	1.0042389583117166	118.0	2.2391400724458643	70.0	0.1614007262360118
739	Feb25-FISH2-3L1-rep1-cp190-100x_Position007_6_cmle.ics	105	2	0	1.5162	1.6162859307598463	1.0	0.27813572834450284	2.4172252599029878	0.8390232663025894	0.8888158991303324	0.8367240889080623	0.7610105595482043	0.5754128409568742	0.981798942134002	194.0	3.7035132366493526	134.0	0.30896710450893683
740	Feb25-FISH2-3L1-rep1-cp190-100x_Position008_7_cmle.ics	1	1	0	0.8664	0.7045350271771298	1.0	0.2524494096634655	2.2969846934708102	0.7431301625006749	0.8388669941874066	0.7300833198365996	0.5955748708812467	0.6372965882698852	0.9855668880241628	112.0	2.128459085554098	56.0	0.12912058098880944
741	Feb25-FISH2-3L1-rep1-cp190-100x_Position008_7_cmle.ics	2	1	0	1.2995999999999999	0.65584944557845	1.0	0.29375218469089276	3.0083421590035346	0.5445455969994591	0.669649852652011	0.5445455969994591	0.41093155268891124	0.7536858910228409	1.0041726132645088	166.0	3.2182089629416715	109.0	0.25132398799607547
742	Feb25-FISH2-3L1-rep1-cp190-100x_Position008_7_cmle.ics	2	2	0	1.5162	2.49475639625579	1.0	0.2825870437667758	3.6297574790137954	0.9590812360044685	0.9771092498142354	0.9581157654765936	0.928229145078375	0.31672472435192794	0.981821348915427	148.0	2.9095712511067933	90.0	0.20751521944630086
743	Feb25-FISH2-3L1-rep1-cp190-100x_Position008_7_cmle.ics	3	1	0	1.5162	0.41270001764292574	1.0	0.25243768451833887	3.138614267429981	0.45179327629418375	0.5761126955319332	0.45177599170339644	0.329465906144672	0.8228677789684792	0.9920558183824716	182.0	3.55236700938708	116.0	0.2674640606196767
744	Feb25-FISH2-3L1-rep1-cp190-100x_Position008_7_cmle.ics	4	1	0	1.5162	0.815064591942846	1.0	0.2829659389148797	2.803196237672697	0.6502041964849306	0.7535648827676419	0.6483865815911355	0.5400521708710102	0.6803747967650586	0.9852809780414646	190.0	3.660932910508735	131.0	0.3020499305273935
745	Feb25-FISH2-3L1-rep1-cp190-100x_Position008_7_cmle.ics	5	1	0	0.8664	1.1763760451361116	1.0	0.2934412732759675	2.1131021073119984	0.8289068902054031	0.8835422292078078	0.8278456185601634	0.7578285576109297	0.5318354942176446	1.0038472875644244	114.0	2.1263439997839866	62.0	0.14295492895189613
746	Feb25-FISH2-3L1-rep1-cp190-100x_Position008_7_cmle.ics	7	1	0	1.083	0.72222503087512	1.0	0.3008277894002455	2.5430415696572766	0.5478717123333384	0.6620383918349325	0.5504643676744652	0.44387799631380886	0.7067869699195861	1.005145591112112	134.0	2.5264876212104332	80.0	0.18445797284115634
747	Feb25-FISH2-3L1-rep1-cp190-100x_Position008_7_cmle.ics	7	2	0	1.2995999999999999	0.0	1.0	0.19593445580164146	2.355836696547816	0.06354315872698056	0.17230890076547506	0.06354315872698056	0.022982221058522136	0.9695122354122766	0.9350585989036186	152.0	2.9755568260878307	78.0	0.17984652352012742
748	Feb25-FISH2-3L1-rep1-cp190-100x_Position008_7_cmle.ics	10	1	0	1.083	0.0	1.0	0.2869183232007768	2.1679588045138822	0.19211932821969274	0.3759010368912643	0.18529120170554078	0.026827977428420212	0.9323159737506435	0.9850167860500867	192.0	3.5651968293769447	134.0	0.30896710450893683
749	Feb25-FISH2-3L1-rep1-cp190-100x_Position008_7_cmle.ics	11	1	0	1.5162	0.7610319551488771	1.0	0.2724168370193775	2.6955606047592213	0.6708723279710564	0.7863752089313295	0.6621695006100442	0.4958425310135197	0.6912460034577134	0.9639286296094347	204.0	3.9503955450434156	143.0	0.3297186264535669
750	Feb25-FISH2-3L1-rep1-cp190-100x_Position008_7_cmle.ics	12	1	0	2.3826	0.0	1.0	0.14541294466906535	3.9121470731314005	0.07905992768674514	0.22521347795984306	0.07905992768674514	0.02819832294791907	0.9524823045881979	0.8643160916852783	236.0	4.829358877498018	130.0	0.29974420586687905
751	Feb25-FISH2-3L1-rep1-cp190-100x_Position008_7_cmle.ics	14	1	0	1.083	1.2032169749388533	1.0	0.2872716501089198	2.0713618015849207	0.8225769804498799	0.8882807946496488	0.8211939502306697	0.7261649559900026	0.561333466417457	0.9986087222253565	160.0	2.9905017318478064	102.0	0.23518391537247432
752	Feb25-FISH2-3L1-rep1-cp190-100x_Position008_7_cmle.ics	15	1	0	1.2995999999999999	1.3157503800483568	1.0	0.2882878852715724	2.3380854440732572	0.8114338600014518	0.8745735440005807	0.8039451716712236	0.7023064918096252	0.6332376182453284	0.9902446897846674	222.0	4.142007012676196	167.0	0.3850560183059138
753	Feb25-FISH2-3L1-rep1-cp190-100x_Position008_7_cmle.ics	16	1	0	1.5162	0.0	1.0	0.20683156003379058	2.2547930692615035	0.08313545933571097	0.2553946285487243	0.08313545933571097	0.02885806994806399	0.9419099698608816	0.9445490414465052	182.0	3.52896176054666	105.0	0.24210108935401767
754	Feb25-FISH2-3L1-rep1-cp190-100x_Position008_7_cmle.ics	17	1	0	1.2995999999999999	0.751125369937127	1.0	0.2888539991204763	2.3460379706569374	0.6643347178398314	0.7729733616438125	0.6643347178398314	0.5180014042448801	0.6620860454882708	0.9923724850170641	176.0	3.3246597782932152	118.0	0.27207550994070556
755	Feb25-FISH2-3L1-rep1-cp190-100x_Position008_7_cmle.ics	18	1	0	1.5162	0.20635000882146287	1.0	0.30452714796360547	2.603884441176658	0.3714381305779809	0.4834713616573827	0.36096217183874585	0.1622491809546983	0.8400743996539937	0.9988805441186727	230.0	4.391004406840373	181.0	0.41733616355311615
756	Feb25-FISH2-3L1-rep1-cp190-100x_Position008_7_cmle.ics	19	1	0	1.7328	0.41270001764292574	1.0	0.2608405057439121	2.3552465024533853	0.4233852240474757	0.5776253547776726	0.4141094005332416	0.26891502537197903	0.8049757721145818	0.9949137579086236	264.0	5.057205413961086	206.0	0.47497928006597756
757	Feb25-FISH2-3L1-rep1-cp190-100x_Position008_7_cmle.ics	20	1	0	1.7328	0.9479040472602467	1.0	0.3283912330000481	2.9303418345646493	0.6823476095477927	0.7975789458930382	0.6801330598629222	0.5236732558085209	0.6732172101692335	1.0005788567250478	250.0	4.837958525947662	213.0	0.4911193526895787
758	Feb25-FISH2-3L1-rep1-cp190-100x_Position008_7_cmle.ics	21	1	0	0.8664	0.9479040472602467	1.0	0.3020209672689776	1.8905909748518694	0.7909932718318652	0.8583096344593188	0.7909932718318652	0.7031195810501492	0.5341476344446703	1.0121084367447308	108.0	1.9922577640518007	58.0	0.13373203030983835
759	Feb25-FISH2-3L1-rep1-cp190-100x_Position008_7_cmle.ics	25	1	0	1.2995999999999999	0.1459114905355603	1.0	0.2693026791219427	2.1957117842698968	0.35077307927721746	0.5111814851283143	0.3352582696862442	0.15277075516051486	0.8399619571625289	0.9940131343321026	174.0	3.2799643663824867	112.0	0.25824116197761887
760	Feb25-FISH2-3L1-rep1-cp190-100x_Position008_7_cmle.ics	26	1	0	1.2995999999999999	0.4377344716066809	1.0	0.2836736067019555	2.517305099493723	0.48262898110688085	0.6281783281536885	0.47557883525549827	0.3315595367728295	0.783902311053703	0.9915896941078842	184.0	3.50344142593613	125.0	0.28821558256430674
761	Feb25-FISH2-3L1-rep1-cp190-100x_Position008_7_cmle.ics	28	1	0	1.2995999999999999	0.10317500441073144	1.0	0.307367644407585	2.586349297867481	0.2588922728569891	0.4024949357435919	0.2588922728569891	0.053458898822472664	0.9235545637710066	0.9928914223959492	182.0	3.458746014025401	128.0	0.2951327565458501
762	Feb25-FISH2-3L1-rep1-cp190-100x_Position008_7_cmle.ics	28	2	0	1.083	0.23070632344123612	1.0	0.3636867528479544	2.9440174814810898	0.31112077959139756	0.4408452746862032	0.31112077959139756	0.17582209372500035	0.8737454042234601	0.9970547668006534	132.0	2.5520079558209647	86.0	0.19829232080424306
763	Feb25-FISH2-3L1-rep1-cp190-100x_Position008_7_cmle.ics	29	1	0	1.7328	1.7328	1.0	0.26989512868537635	3.3965839411963614	0.9794247687455673	0.9927417042659463	0.9669905989225731	0.8858365148108467	0.3175917595235669	0.9597540492527832	194.0	3.7971342320110315	132.0	0.30435565518790797
764	Feb25-FISH2-3L1-rep1-cp190-100x_Position008_7_cmle.ics	31	1	0	1.7328	0.0	1.0	0.08225819718786113	1.6117452292236716	0.05727638389766246	0.17494477597177804	0.08054465728132933	0.028629949556559297	0.9789288135474219	0.8999646235423325	266.0	5.24233231891433	117.0	0.26976978528019113
765	Feb25-FISH2-3L1-rep1-cp190-100x_Position008_7_cmle.ics	32	1	0	1.083	0.41270001764292574	1.0	0.25969454843052203	2.22572282105707	0.5015154894834215	0.6217836851980634	0.5010431291249524	0.3785902667523913	0.7832197702776126	0.9895321230213198	136.0	2.571183033121162	76.0	0.1752350741990985
766	Feb25-FISH2-3L1-rep1-cp190-100x_Position008_7_cmle.ics	33	1	0	0.8664	0.0	1.0	0.2665735764620092	1.971089908389141	0.1509617989704687	0.2787212137632078	0.1509617989704687	0.030040639393118396	0.9567442464554474	0.9548166307403063	136.0	2.5243725354403224	77.0	0.17754079885961296
767	Feb25-FISH2-3L1-rep1-cp190-100x_Position008_7_cmle.ics	34	1	0	1.2995999999999999	2.58134574774735	1.0	0.2960746109874471	2.438892175529886	0.9967100845978246	0.9995822329648031	0.9937857153514466	0.980756605941244	0.2889320769590851	0.999137116010511	190.0	3.6375276616683156	134.0	0.30896710450893683
768	Feb25-FISH2-3L1-rep1-cp190-100x_Position008_7_cmle.ics	35	1	0	1.083	2.166	1.0	0.29740095743975503	2.1302115944600493	0.9855614702154626	0.9945145754119138	0.9802788339670468	0.9639746514575412	0.24950949400215133	0.996276044196442	154.0	2.8564154961156203	98.0	0.2259610167304165
769	Feb25-FISH2-3L1-rep1-cp190-100x_Position008_7_cmle.ics	36	1	0	1.083	1.687878142458339	1.0	0.3082640887312631	2.700677367036978	0.9351930181506666	0.9663918188145848	0.9337902232692616	0.8854634041869679	0.4012046290045572	0.9906851281775597	148.0	2.815950255745114	94.0	0.2167381180883587
770	Feb25-FISH2-3L1-rep1-cp190-100x_Position008_7_cmle.ics	37	1	0	1.2995999999999999	0.23070632344123612	1.0	0.2882305395200157	2.6273070469973563	0.363876284841189	0.5306857116399667	0.36005648671173257	0.20815198938173288	0.8483855821596343	0.9803129781212785	184.0	3.5034414259361295	126.0	0.2905213072248212
771	Feb25-FISH2-3L1-rep1-cp190-100x_Position008_7_cmle.ics	38	1	0	1.083	0.928575039696583	1.0	0.29197721891436773	2.458725101308207	0.7367951408957706	0.8221285959095104	0.7331852888388647	0.6317596000770642	0.6025413091551886	1.000914327946023	156.0	2.9479214057071887	99.0	0.22826674139093092
772	Feb25-FISH2-3L1-rep1-cp190-100x_Position008_7_cmle.ics	40	1	0	1.2995999999999999	0.1459114905355603	1.0	0.28382355299330775	2.428279284090399	0.3419042057009368	0.49492387817307615	0.3419042057009368	0.14718753250078	0.846956947883489	0.9906214137319238	182.0	3.4587460140254014	123.0	0.2836041332432778
773	Feb25-FISH2-3L1-rep1-cp190-100x_Position008_7_cmle.ics	41	1	0	1.2995999999999999	0.0	1.0	0.24967135219492856	2.246207683198102	0.204911950337916	0.38613387378617536	0.20032395254015495	0.02800673438285445	0.92211466359489	0.9749486712172266	192.0	3.6354125758982043	125.0	0.28821558256430674
774	Feb25-FISH2-3L1-rep1-cp190-100x_Position008_7_cmle.ics	42	1	0	1.2995999999999999	1.650800070571703	1.0	0.27385015451777717	2.5565078110814117	0.8244092908145348	0.8774226183508637	0.8261860169562382	0.7688646510927911	0.4892081182633691	0.9936600456212363	172.0	3.258674203312178	111.0	0.2559354373171044
775	Feb25-FISH2-3L1-rep1-cp190-100x_Position008_7_cmle.ics	42	2	0	0.8664	1.9493999999999998	1.0	0.28013140511610374	2.1787398203101636	0.9190021905988194	0.9687526128325613	0.9181075567298206	0.8559597665590877	0.3920686114094803	0.9880589836753542	144.0	2.6797489342428173	86.0	0.19829232080424306
776	Feb25-FISH2-3L1-rep1-cp190-100x_Position008_7_cmle.ics	43	1	0	1.5162	0.0	1.0	0.2581806180406217	2.1036992526670826	0.27691354729542583	0.5034974895629272	0.2607077569232164	0.02327127324735233	0.8951937344192158	0.9654735892022511	258.0	4.899713929388478	198.0	0.45653348278186184
777	Feb25-FISH2-3L1-rep1-cp190-100x_Position008_7_cmle.ics	44	1	0	1.5162	0.0	1.0	0.24632599678266848	2.3290973452763617	0.10757590750283536	0.29505545110635806	0.13671342776893977	0.027192735410307742	0.9576425988706833	0.9536374478584091	200.0	3.790788974700699	132.0	0.30435565518790797
778	Feb25-FISH2-3L1-rep1-cp190-100x_Position008_7_cmle.ics	45	1	0	1.2995999999999999	1.077178670106234	1.0	0.28324238736569074	2.2292426602479214	0.7602462221944123	0.8481134436692426	0.7602462221944123	0.6661765165973157	0.6024309108762257	0.9946260916057651	188.0	3.4992112543959073	129.0	0.29743848120636457
779	Feb25-FISH2-3L1-rep1-cp190-100x_Position008_7_cmle.ics	46	1	0	1.2995999999999999	0.65253602307166	1.0	0.29375218469089276	2.5368323316386583	0.6027584060915564	0.7106419197188513	0.6027217981805868	0.4797054893562499	0.7065881187444323	0.9915246526774496	166.0	3.147993216420412	109.0	0.25132398799607547
780	Feb25-FISH2-3L1-rep1-cp190-100x_Position008_7_cmle.ics	48	1	0	1.2995999999999999	1.2995999999999999	1.0	0.28838696088162386	2.3009350076887527	0.9185550296299058	0.9510454325220826	0.9005068763743431	0.7998304200365249	0.37715140564869526	0.992240950829353	166.0	3.124587967579992	108.0	0.24901826333556107
781	Feb25-FISH2-3L1-rep1-cp190-100x_Position008_7_cmle.ics	49	1	0	1.2995999999999999	1.0622516852075932	1.0	0.31013286501782295	2.588956678089934	0.7662141096287703	0.8269603755800464	0.7614831061484919	0.6774851363109049	0.5896680955727737	1.0001520396209722	158.0	3.0160220664583375	104.0	0.2397953646935032
782	Feb25-FISH2-3L1-rep1-cp190-100x_Position008_7_cmle.ics	50	1	0	1.083	0.9018655279647406	1.0	0.29896878435587376	2.337526885121803	0.7292347407467702	0.8078653906531623	0.7240136283823855	0.6255741479353931	0.6285836911484382	1.0150819875094956	142.0	2.6818640200129282	87.0	0.20059804546475749
783	Feb25-FISH2-3L1-rep1-cp190-100x_Position008_7_cmle.ics	52	1	0	2.166	1.1112288054572363	1.0	0.27302322416987984	3.027627533955598	0.6986755559693075	0.7955615549595936	0.6975011368234111	0.5583736443157039	0.6372637130205057	0.980190802061969	306.0	5.92559331756513	263.0	0.6064055857153013
784	Feb25-FISH2-3L1-rep1-cp190-100x_Position008_7_cmle.ics	54	1	0	1.2995999999999999	0.5556144027286182	1.0	0.27903239775095134	2.3865543430888008	0.5733833399131465	0.7003355704697987	0.5675404658507699	0.3953257007500987	0.7691074514601806	0.9897577960355601	186.0	3.524731589006438	126.0	0.2905213072248212
785	Feb25-FISH2-3L1-rep1-cp190-100x_Position008_7_cmle.ics	55	1	0	1.2995999999999999	1.3934633376079517	1.0	0.27022150963389857	2.271500877501247	0.8490932848902062	0.900062147432833	0.8468623514038945	0.7669590783057654	0.47940730131464027	0.9825654086172041	188.0	3.546021752076747	126.0	0.2905213072248212
786	Feb25-FISH2-3L1-rep1-cp190-100x_Position008_7_cmle.ics	56	1	0	1.5162	1.3278306771583712	1.0	0.2617993877991494	2.734328086042612	0.8218136437978157	0.8886722837587493	0.8193874940896513	0.7440915890893025	0.5246078252938841	0.9537905756252142	192.0	3.6822230735790438	128.0	0.2951327565458501
787	Feb25-FISH2-3L1-rep1-cp190-100x_Position008_7_cmle.ics	57	1	0	1.2995999999999999	0.32626801153583	1.0	0.28838696088162386	2.596450234450354	0.4461793895977912	0.5781424893664652	0.44524662338631443	0.2646304380270129	0.8115888519171743	0.9971475013958927	166.0	3.171398465260832	108.0	0.24901826333556107
788	Feb25-FISH2-3L1-rep1-cp190-100x_Position008_7_cmle.ics	58	1	0	1.083	0.23070632344123612	1.0	0.3215212586857538	2.4633305925358684	0.3975270319209478	0.53896218117854	0.3975270319209478	0.23032748719540586	0.8495677419169034	1.0043184642446912	148.0	2.792545006904694	96.0	0.22134956740938755
789	Feb25-FISH2-3L1-rep1-cp190-100x_Position008_7_cmle.ics	59	1	0	1.083	0.0	1.0	0.21419949910839498	2.410919460610107	0.07928437925438225	0.22548129802404374	0.07928437925438225	0.028104881819510357	0.96445799415298	0.9520855968194499	132.0	2.5051974581401244	66.0	0.15217782759395398
790	Feb25-FISH2-3L1-rep1-cp190-100x_Position008_7_cmle.ics	60	1	0	1.2995999999999999	1.1736910802652911	1.0	0.30401747760250564	2.5908086755614708	0.7990668740279938	0.8713589172376108	0.7969063931738893	0.6908158547349839	0.5705068214739393	1.0017587086917004	174.0	3.3033696152229064	119.0	0.27438123460122005
791	Feb25-FISH2-3L1-rep1-cp190-100x_Position008_7_cmle.ics	61	1	0	1.083	0.9321735129523284	1.0	0.25969454843052203	2.5775357690374676	0.7800728880234715	0.8669004170668491	0.7644559053771364	0.6594853105635007	0.5956260034352211	0.9787459481444801	136.0	2.571183033121162	76.0	0.1752350741990985
792	Feb25-FISH2-3L1-rep1-cp190-100x_Position008_7_cmle.ics	62	1	0	1.2995999999999999	1.5627088357751586	1.0	0.2929320392162178	2.863657215416466	0.8987125629408284	0.9442967605483492	0.89635501052652	0.8384348956564764	0.4567003647417786	0.9983254894861056	160.0	3.0841227272094858	103.0	0.23748964003298878
793	Feb25-FISH2-3L1-rep1-cp190-100x_Position008_7_cmle.ics	63	1	0	1.9493999999999998	2.242501665206134	1.0	0.2723266624338773	2.5575965591715337	0.9231552409580142	0.9539759688419147	0.9227593005591648	0.8692184621351692	0.41013986446959144	0.9775063057348441	276.0	5.278567387744618	225.0	0.5187880486157521
794	Feb25-FISH2-3L1-rep1-cp190-100x_Position008_7_cmle.ics	64	1	0	1.083	1.459114905355603	1.0	0.33064220202131495	2.8425084603200035	0.8421032548555729	0.8889609646277712	0.8396306330369748	0.7859922921356889	0.5261425677382838	1.0103405377025647	132.0	2.5286027069805446	82.0	0.18906942216218525
795	Feb25-FISH2-3L1-rep1-cp190-100x_Position008_7_cmle.ics	65	1	0	0.8664	0.2918229810711206	1.0	0.282425622565585	2.0179378767779266	0.4802025869372847	0.6077325701805585	0.4655734001092011	0.29763899610264904	0.7918139589998154	0.9906627469820188	104.0	1.9262721890707628	53.0	0.12220340700726606
796	Feb25-FISH2-3L1-rep1-cp190-100x_Position008_7_cmle.ics	67	1	0	1.5162	0.9479040472602467	1.0	0.2718072810232834	2.131981890946011	0.6870116961767834	0.7811878785076973	0.6818166057972355	0.5519480144237437	0.6845145983948419	0.9890185972425766	230.0	4.273978162638271	171.0	0.3942789169479716
797	Feb25-FISH2-3L1-rep1-cp190-100x_Position008_7_cmle.ics	68	1	0	1.2995999999999999	0.42540144110901373	1.0	0.29528601709160374	3.0524562595705724	0.5176632794858433	0.668620809449366	0.516957616814313	0.3486353569567483	0.7635612544216084	0.9998125568970551	148.0	2.862760753425954	92.0	0.21212666876732977
798	Feb25-FISH2-3L1-rep1-cp190-100x_Position008_7_cmle.ics	69	1	0	1.2995999999999999	0.0	1.0	0.20822445331309947	2.5535293794075797	0.060821860220704155	0.16206831318970047	0.060821860220704155	0.0213011035207567	0.9728619074568056	0.926877694050386	118.0	2.3327610678075437	55.0	0.12681485632829495
799	Feb25-FISH2-3L1-rep1-cp190-100x_Position008_7_cmle.ics	69	2	0	1.5162	0.1459114905355603	1.0	0.28814994698356977	2.2785284805534083	0.29038780872306885	0.47248134524435104	0.29038780872306885	0.12904046242774567	0.879558887433414	0.990383447792075	236.0	4.40806439837046	183.0	0.42194761287414506
800	Feb25-FISH2-3L1-rep1-cp190-100x_Position008_7_cmle.ics	70	1	0	1.2995999999999999	1.3586516622891616	1.0	0.271362653552723	2.6814749844026973	0.8660290786595164	0.9200288463399996	0.8651094805722804	0.7793980988519544	0.5059248683374887	0.98221147044549	162.0	3.0820076414393744	101.0	0.23287819071195984
801	Feb25-FISH2-3L1-rep1-cp190-100x_Position008_7_cmle.ics	71	1	0	1.083	0.0	1.0	0.12070201491277495	1.3282744106000783	0.16542860694971095	0.34864331447752844	0.16542860694971095	0.027712594020016162	0.9324470022981907	0.5882567556473378	208.0	3.829139129301094	98.0	0.2259610167304165
802	Feb25-FISH2-3L1-rep1-cp190-100x_Position008_7_cmle.ics	72	1	0	1.083	1.7328	1.0	0.2818939505498759	2.424415730183829	0.9618348956210659	0.9814744373499977	0.9551691346284472	0.9074355839333423	0.277344856422792	1.0068265036608914	130.0	2.483907295069816	74.0	0.17062362487806956
803	Feb25-FISH2-3L1-rep1-cp190-100x_Position008_7_cmle.ics	74	1	0	1.2995999999999999	0.32626801153583	1.0	0.26782808006002096	2.962935918228492	0.4660334541195417	0.5943916767321841	0.4579535888144651	0.26907873064675525	0.827788082946604	0.972188379047275	154.0	2.9968469891581395	93.0	0.21443239342784423
804	Feb25-FISH2-3L1-rep1-cp190-100x_Position008_7_cmle.ics	75	1	0	1.083	0.3164505769875799	1.0	0.3161797036095224	2.8891119599347164	0.44558984496250675	0.5791932822531898	0.44558984496250675	0.301522602146673	0.7903640337874112	1.0124811053844134	110.0	2.1305741713242092	61.0	0.1406492042913817
805	Feb25-FISH2-3L1-rep1-cp190-100x_Position008_7_cmle.ics	78	1	0	1.2995999999999999	0.6190500264643886	1.0	0.23525659506774488	2.1174698428600283	0.6126379184238784	0.7238596928056771	0.6095021709021304	0.4459920011204656	0.7051676293583055	0.9563554120124768	200.0	3.767383725860279	129.0	0.29743848120636457
806	Feb25-FISH2-3L1-rep1-cp190-100x_Position008_7_cmle.ics	80	1	0	1.2995999999999999	1.6203042651151571	1.0	0.26893814379231423	2.422443551408774	0.9146644121417078	0.9557594930955173	0.9131916982572885	0.8455832219707093	0.41873019173570675	0.9980456566800051	172.0	3.2820794521525976	110.0	0.2536297126565899
807	Feb25-FISH2-3L1-rep1-cp190-100x_Position008_7_cmle.ics	83	1	0	1.083	0.639412489864916	1.0	0.21546426709913055	2.16652871039722	0.6359787524981593	0.7248409067003261	0.625696854948985	0.5104528242347743	0.6857448258388839	0.9406214968110452	146.0	2.724444346153545	77.0	0.17754079885961296
808	Feb25-FISH2-3L1-rep1-cp190-100x_Position008_7_cmle.ics	84	1	0	1.7328	0.23070632344123612	1.0	0.28063745184083966	2.5322730772738047	0.3769791779633445	0.5307382604923544	0.38183223077757295	0.17529055055489282	0.8616557990659541	0.9950927621130228	270.0	5.121075903172012	221.0	0.5095651499736944
809	Feb25-FISH2-3L1-rep1-cp190-100x_Position008_7_cmle.ics	85	1	0	1.2995999999999999	1.1926825638357912	1.0	0.2688597490768461	2.603269931097153	0.842902643592738	0.9073362352691369	0.8380082811338784	0.7363414375199065	0.5652003885134691	0.9929047052795749	156.0	2.994731903388028	95.0	0.21904384274887315
810	Feb25-FISH2-3L1-rep1-cp190-100x_Position008_7_cmle.ics	86	1	0	1.5162	0.0	1.0	0.11675929486721325	2.1112503961512736	0.08026663238159287	0.2067439399483746	0.08026663238159287	0.028186286629810212	0.9746153725182641	0.7956796174097054	216.0	4.17175751882695	102.0	0.23518391537247432
811	Feb25-FISH2-3L1-rep1-cp190-100x_Position008_7_cmle.ics	88	1	0	1.083	1.6294049638174177	1.0	0.28877185231211383	1.9248645970145002	0.9117432408626865	0.9544623308642803	0.9098641881066027	0.8412703738811667	0.3835459740192552	1.0041822257280382	178.0	3.322544692523104	120.0	0.2766869592617345
812	Feb25-FISH2-3L1-rep1-cp190-100x_Position008_7_cmle.ics	89	1	0	1.2995999999999999	1.021380433748922	1.0	0.30926947048343306	1.9746503784236469	0.6658923302260237	0.7726183816653073	0.6662125980553337	0.5540462637555033	0.6981047028623685	0.9965579206611768	270.0	4.9806444101294955	232.0	0.5349281212393534
813	Feb25-FISH2-3L1-rep1-cp190-100x_Position008_7_cmle.ics	90	1	0	0.8664	0.3777847188762272	1.0	0.21680879951254647	1.9462306965969303	0.4877040663172235	0.6397522340499227	0.48596069919412566	0.34116309141709195	0.8032227319716354	0.9662056086805202	122.0	2.2583151497460614	59.0	0.13603775497035278
814	Feb25-FISH2-3L1-rep1-cp190-100x_Position008_7_cmle.ics	92	1	0	1.7328	0.744005537498231	1.0	0.30713764281468403	2.8391285951279	0.5743524978778908	0.6732510714063891	0.5689488830458996	0.42233080060454237	0.7486367234389066	0.9892241086013088	262.0	5.035915250890777	221.0	0.5095651499736944
815	Feb25-FISH2-3L1-rep1-cp190-100x_Position008_7_cmle.ics	94	1	0	1.5162	0.0	1.0	0.1886843304447694	2.2355197573782872	0.08610045220614154	0.21074417620932412	0.08610045220614154	0.02997250506088165	0.9680225876028264	0.9488609101085956	178.0	3.5097866832464626	97.0	0.22365529206990203
816	Feb25-FISH2-3L1-rep1-cp190-100x_Position008_7_cmle.ics	95	1	0	1.083	0.2918229810711206	1.0	0.2836296094149551	2.4381610336631714	0.4154710295170958	0.5571568590492706	0.38670034304670714	0.22268631959889923	0.8199864102534705	0.9924530735579253	170.0	3.2139787914014493	111.0	0.2559354373171044
817	Feb25-FISH2-3L1-rep1-cp190-100x_Position008_7_cmle.ics	97	1	0	1.2995999999999999	1.5162	1.0	0.32204874392117266	2.5660712089796736	0.898812370476646	0.9346953212179181	0.8939602263669696	0.8407311095169775	0.45945666361644333	0.9958561323028094	152.0	2.9053410795665715	100.0	0.23057246605144538
818	Feb25-FISH2-3L1-rep1-cp190-100x_Position008_7_cmle.ics	98	1	0	1.2995999999999999	0.0	1.0	0.2567560264848119	3.027389624465835	0.12224653537563822	0.29465858721876226	0.14743870279975313	0.03098804914997475	0.9418007476835947	0.981262985954468	128.0	2.486022380839927	69.0	0.1590950015754973
819	Feb25-FISH2-3L1-rep1-cp190-100x_Position008_7_cmle.ics	100	1	0	1.2995999999999999	2.494205855656181	1.0	0.29783744644865845	2.7375416060639015	0.9643994121099126	0.9838304259087108	0.9639164282041828	0.9318421421634563	0.28350471768401286	0.9995943044653659	182.0	3.505556511706241	126.0	0.2905213072248212
820	Feb25-FISH2-3L1-rep1-cp190-100x_Position008_7_cmle.ics	100	2	0	1.083	0.32626801153583	1.0	0.35065995806570655	2.7367000949979934	0.3476289644928929	0.4527558646190919	0.3476289644928929	0.2229074592449871	0.8488070062173915	1.0248731818244103	112.0	2.128459085554098	66.0	0.15217782759395398
821	Feb25-FISH2-3L1-rep1-cp190-100x_Position008_7_cmle.ics	101	1	0	1.083	1.5162	1.0	0.2830711861397215	1.9452468962395932	0.9427149237067362	0.9675753628582062	0.9296613323409006	0.8584852995906215	0.3400908198306399	1.0012817750117655	166.0	3.0543722210587325	107.0	0.2467125386750466
822	Feb25-FISH2-3L1-rep1-cp190-100x_Position008_7_cmle.ics	103	1	0	1.083	0.0	1.0	0.28758054650375425	2.225993350188446	0.23266074195894873	0.4171937758942408	0.24493184477687466	0.03532686043201872	0.8968918228683207	0.9874968076367703	116.0	2.217849909375555	63.0	0.1452606536124106
823	Feb25-FISH2-3L1-rep1-cp190-100x_Position008_7_cmle.ics	104	1	0	1.5162	0.0	1.0	0.14158110892178	2.4595043625738144	0.05439066564890253	0.1703846213761625	0.05439066564890253	0.027187543813188355	0.9671803586734273	0.9373517101174201	150.0	3.001077160698361	65.0	0.14987210293343953
824	Feb25-FISH2-3L1-rep1-cp190-100x_Position008_7_cmle.ics	105	1	0	1.2995999999999999	1.5162	1.0	0.3056246804602093	2.1327581440184993	0.9454133279464907	0.9720146043289266	0.9288637502899169	0.8229748838462057	0.3819097938662696	1.0005142784128895	188.0	3.4992112543959073	134.0	0.30896710450893683
825	Feb25-FISH2-3L1-rep1-cp190-100x_Position008_7_cmle.ics	106	1	0	1.083	0.1459114905355603	1.0	0.2826828280317748	2.06008287185719	0.3374636427953777	0.49955781778162095	0.32748015093153054	0.15785413882556404	0.8786943952943866	0.9929431527585317	164.0	3.0330820579884237	105.0	0.24210108935401767
826	Feb25-FISH2-3L1-rep1-cp190-100x_Position008_7_cmle.ics	107	1	0	1.083	0.4883922886704704	1.0	0.12299736862864867	2.440228141082026	0.5111305447083373	0.6085217285896115	0.4983245737836925	0.3698319378663642	0.7946266858546147	0.6267002626158483	176.0	3.160823036410276	77.0	0.17754079885961296
827	Feb25-FISH2-3L1-rep1-cp190-100x_Position008_7_cmle.ics	108	1	0	1.2995999999999999	0.46141264688247224	1.0	0.28382355299330775	2.5455852011903946	0.48572016799802353	0.6080704932883143	0.4822860907518735	0.3470517993905954	0.7882638004431772	0.9773474923325417	182.0	3.435340765184981	123.0	0.2836041332432778
828	Feb25-FISH2-3L1-rep1-cp190-100x_Position008_7_cmle.ics	109	1	0	1.5162	0.0	1.0	0.28150518806062647	2.3928212724984497	0.21522031872223063	0.412210964447997	0.20733507600797885	0.026874635442545744	0.905778705013708	0.9963906549584479	198.0	3.72268831394955	139.0	0.32049572781150915
829	Feb25-FISH2-3L1-rep1-cp190-100x_Position008_7_cmle.ics	111	1	0	1.083	0.0	1.0	0.30947890199704	1.9951448384540442	0.16897460288064112	0.3385553020800889	0.16570841716262744	0.02806141776030574	0.9385415048960365	0.9629349026656104	172.0	3.2118637056313384	118.0	0.27207550994070556
830	Feb25-FISH2-3L1-rep1-cp190-100x_Position008_7_cmle.ics	112	1	0	0.8664	0.0	1.0	0.29678254433846746	2.057347703707635	0.19947333772218565	0.40589830402206967	0.19947333772218565	0.03503244615818678	0.9172711583098704	0.9832920048122926	116.0	2.1710394116947156	64.0	0.14756637827292504
831	Feb25-FISH2-3L1-rep1-cp190-100x_Position008_7_cmle.ics	113	1	0	1.083	0.46141264688247224	1.0	0.31024600627523585	1.7969447586314633	0.5504809008449985	0.6655959702881755	0.5256419615644334	0.3613280893544796	0.7565535040337377	1.0050212631323254	164.0	3.009676809148004	110.0	0.2536297126565899
832	Feb25-FISH2-3L1-rep1-cp190-100x_Position008_7_cmle.ics	114	1	0	1.083	1.2191645447964943	1.0	0.28890164313983585	1.8452185485476464	0.7256540199972606	0.7932155412500571	0.7236314660092225	0.6448226270373921	0.6541447230478924	0.951159976572883	148.0	2.6989240115430144	91.0	0.20982094410681532
833	Feb25-FISH2-3L1-rep1-cp190-100x_Position008_7_cmle.ics	114	2	0	1.083	2.3825999999999996	1.0	0.32206233437816617	1.9034511192126387	0.9540382595991417	0.9746221978724375	0.9467881112176414	0.916166735150436	0.38190979510149453	0.9936717128010543	160.0	2.9905017318478064	108.0	0.24901826333556107
834	Feb25-FISH2-3L1-rep1-cp190-100x_Position008_7_cmle.ics	115	1	0	1.2995999999999999	0.20635000882146287	1.0	0.28338543426035845	2.5307782497466507	0.36137048746415706	0.5185050731563856	0.35607675906183367	0.19363006396588486	0.8541924452378212	0.9902110531212461	168.0	3.1692833794907203	109.0	0.25132398799607547
835	Feb25-FISH2-3L1-rep1-cp190-100x_Position008_7_cmle.ics	116	1	0	1.2995999999999999	0.0	1.0	0.16561829034235812	1.8376139127227362	0.06226449895918421	0.22502700851097468	0.0888250638981845	0.031119074596189823	0.9703157349313041	0.9330002164488804	158.0	3.062832564139177	76.0	0.1752350741990985
836	Feb25-FISH2-3L1-rep1-cp190-100x_Position008_7_cmle.ics	117	1	0	1.2995999999999999	0.6606423714395955	1.0	0.25865289273487824	2.3673908302619813	0.6152798507462687	0.7321501865671641	0.6069216417910448	0.47122667910447763	0.7193630027285239	0.9768746732465228	170.0	3.213978791401449	106.0	0.24440681401453213
837	Feb25-FISH2-3L1-rep1-cp190-100x_Position008_7_cmle.ics	118	1	0	0.8664	0.0	1.0	0.3058151952710448	2.3131778155388676	0.26033638330992065	0.42208322259766884	0.26033638330992065	0.037159725122442006	0.8981984544880762	1.0265011728749365	100.0	1.9070971117705653	52.0	0.1198976823467516
838	Feb25-FISH2-3L1-rep1-cp190-100x_Position008_7_cmle.ics	119	1	0	1.083	0.32626801153583	1.0	0.30966363748412645	2.0188420250806307	0.46843773341138945	0.6084240062983225	0.46843773341138945	0.2701516038516664	0.8122974977757749	1.0025219121097473	154.0	2.8798207449560405	100.0	0.23057246605144538
839	Feb25-FISH2-3L1-rep1-cp190-100x_Position008_7_cmle.ics	120	1	0	1.083	0.1459114905355603	1.0	0.2965316559836926	2.33370401504998	0.3488324125230203	0.4925303867403315	0.3219742173112339	0.18069981583793737	0.8470129873913922	0.979440496113174	122.0	2.3051256474269013	69.0	0.1590950015754973
840	Feb25-FISH2-3L1-rep1-cp190-100x_Position009_8_cmle.ics	1	1	0	1.2995999999999999	0.4377344716066809	1.0	0.2933984975801546	2.367868943276104	0.4784113221485643	0.625767089821601	0.4676801648554599	0.3136725052975369	0.8117677957525247	0.9924745965586887	210.0	3.9206450388926624	155.0	0.35738732237974036
841	Feb25-FISH2-3L1-rep1-cp190-100x_Position009_8_cmle.ics	2	1	0	1.2995999999999999	0.4773698211006071	1.0	0.2615972668257219	2.5746225811574055	0.5569412888142514	0.6944046560637492	0.5507260693470315	0.3676158253482169	0.7797514698313577	0.9732499523851927	186.0	3.548136837846858	122.0	0.2812984085827634
842	Feb25-FISH2-3L1-rep1-cp190-100x_Position009_8_cmle.ics	5	1	0	1.5162	0.5158750220536572	1.0	0.25384696959536246	2.258786746710724	0.5387973201316218	0.665827972608425	0.5357439302759909	0.37523715649364126	0.7691109365391013	0.970015920946344	200.0	3.7907889747006984	134.0	0.30896710450893683
843	Feb25-FISH2-3L1-rep1-cp190-100x_Position009_8_cmle.ics	6	1	0	1.5162	1.1094504182004423	1.0	0.3057577128210344	2.6291522707391546	0.7280454346708437	0.8205099868827568	0.7266616375893101	0.5979036435184962	0.6223574306457812	0.9859810323107304	252.0	4.789032942496713	208.0	0.4795907293870064
844	Feb25-FISH2-3L1-rep1-cp190-100x_Position009_8_cmle.ics	7	1	0	1.2995999999999999	1.3452374738224686	1.0	0.29990922299818334	2.277396072919144	0.8268737241178186	0.8955818022747156	0.8269903762029747	0.7507874015748032	0.4825778196388521	0.9965097921716035	192.0	3.588602078217365	137.0	0.3158842784904802
845	Feb25-FISH2-3L1-rep1-cp190-100x_Position009_8_cmle.ics	8	1	0	1.2995999999999999	2.014971786093599	1.0	0.29778726282751644	2.448377320914165	0.9715691188641635	0.9899518575075478	0.9702985300803152	0.9441407206220057	0.26225910388312595	0.9916509066409219	140.0	2.6605738569426194	85.0	0.19598659614372857
846	Feb25-FISH2-3L1-rep1-cp190-100x_Position009_8_cmle.ics	9	1	0	1.083	0.0	1.0	0.35701366870879203	2.196112185014733	0.2189906334418945	0.4206325161789829	0.2189906334418945	0.02993006639905072	0.9078905862358178	1.0087716246821703	164.0	3.0798925556692636	118.0	0.27207550994070556
847	Feb25-FISH2-3L1-rep1-cp190-100x_Position009_8_cmle.ics	10	1	0	0.8664	0.0	1.0	0.32663122297097663	2.3444656058422226	0.1405341875417694	0.28615675339340446	0.16103058096928077	0.023010623833337174	0.9407870818581577	1.0119805041501633	110.0	2.0603584248029496	62.0	0.14295492895189613
848	Feb25-FISH2-3L1-rep1-cp190-100x_Position009_8_cmle.ics	10	2	0	1.2995999999999999	0.0	1.0	0.17232433374949715	2.2287811407927185	0.06267370313184153	0.17851957689028183	0.06267370313184153	0.023010623833337174	0.9799198718940456	0.9398075141956332	160.0	3.107527976049905	79.0	0.18215224818064185
849	Feb25-FISH2-3L1-rep1-cp190-100x_Position009_8_cmle.ics	10	3	0	1.083	0.20635000882146287	1.0	0.311493973740028	2.0926714478778066	0.28212384485977	0.39793284631161707	0.27446823220335076	0.14693614177401884	0.9125948567966657	0.9996755269697033	128.0	2.3924013854782475	76.0	0.1752350741990985
850	Feb25-FISH2-3L1-rep1-cp190-100x_Position009_8_cmle.ics	11	1	0	1.083	0.0	1.0	0.3108972086052267	2.145415211282898	0.2178411550206042	0.414978061723637	0.2178411550206042	0.02799724289229492	0.9183470064222993	1.000508491569288	186.0	3.454515842485179	133.0	0.3066613798484224
851	Feb25-FISH2-3L1-rep1-cp190-100x_Position009_8_cmle.ics	12	1	0	1.083	0.72222503087512	1.0	0.3157075706016337	2.294213559056705	0.6300789795039842	0.7445597266026514	0.6300789795039842	0.5154620608467235	0.6959448630742194	0.995641425579984	166.0	3.124587967579992	113.0	0.2605468866381333
852	Feb25-FISH2-3L1-rep1-cp190-100x_Position009_8_cmle.ics	13	1	0	1.7328	0.20635000882146287	1.0	0.2891353622924288	2.3739255948436844	0.32033405468918486	0.5056035220013535	0.32033405468918486	0.1451096535260915	0.8700294517495248	0.9953294300549376	304.0	5.740466412611885	268.0	0.6179342090178737
853	Feb25-FISH2-3L1-rep1-cp190-100x_Position009_8_cmle.ics	14	1	0	1.7328	1.4532932869245503	1.0	0.2907531361253441	1.9322004399007606	0.7837884823470522	0.8879482176202765	0.7855958900208916	0.6572369742257071	0.613766585483853	0.9823977496183878	350.0	6.604624144675711	332.0	0.7655005872907988
854	Feb25-FISH2-3L1-rep1-cp190-100x_Position009_8_cmle.ics	15	1	0	1.083	1.1190041972733815	1.0	0.2692737504861274	2.34663220029229	0.8483826501251321	0.9124877879043375	0.8442740327351079	0.7404344160276227	0.5289569648497052	0.9949968016732175	132.0	2.4817922092997047	74.0	0.17062362487806956
855	Feb25-FISH2-3L1-rep1-cp190-100x_Position009_8_cmle.ics	16	1	0	1.083	0.7295574526778015	1.0	0.28380753372595546	2.089117657301021	0.6258002731125969	0.7526202848174225	0.6228651994253994	0.49916647454200436	0.7106687725734996	0.9779091597060716	172.0	3.188458456790918	113.0	0.2605468866381333
856	Feb25-FISH2-3L1-rep1-cp190-100x_Position009_8_cmle.ics	17	1	0	1.083	0.2918229810711206	1.0	0.36921838763333853	2.3382931208314535	0.397095205237382	0.5628418519328834	0.397095205237382	0.23205119574546862	0.8078934132288526	1.0012965530038818	164.0	3.079892555669264	120.0	0.2766869592617345
857	Feb25-FISH2-3L1-rep1-cp190-100x_Position009_8_cmle.ics	18	1	0	1.083	0.5556144027286182	1.0	0.3219443448290141	1.9749593515982136	0.5812363826065609	0.7001986988676466	0.5812363826065609	0.4184107159296652	0.728756872014273	0.9909253874557904	182.0	3.3885302675041418	131.0	0.3020499305273935
858	Feb25-FISH2-3L1-rep1-cp190-100x_Position009_8_cmle.ics	19	1	0	1.083	0.0	1.0	0.29065874765724103	2.421143840635292	0.15353028246352393	0.2867506121975676	0.15353028246352393	0.026486497547799158	0.9431360332200037	1.0065478454645012	124.0	2.34982105933763	70.0	0.1614007262360118
859	Feb25-FISH2-3L1-rep1-cp190-100x_Position009_8_cmle.ics	19	2	0	1.2995999999999999	0.0	1.0	0.21546426709913055	2.392626585058929	0.07590567723716432	0.2184300457698683	0.07590567723716432	0.026486497547799158	0.9593608938086012	0.9542854282003418	146.0	2.8414705903556445	77.0	0.17754079885961296
860	Feb25-FISH2-3L1-rep1-cp190-100x_Position009_8_cmle.ics	20	1	0	1.5162	1.663646957482313	1.0	0.2753189363498532	2.4619156992627635	0.8786171383794473	0.9244171222099915	0.8789716226048994	0.809166215787608	0.4349850688867317	0.9789213835808793	220.0	4.190932596127147	161.0	0.37122167034282705
861	Feb25-FISH2-3L1-rep1-cp190-100x_Position009_8_cmle.ics	22	1	0	1.083	0.4377344716066809	1.0	0.32698195796120333	2.31296330290195	0.49463724582103374	0.634605562721284	0.4916680372925666	0.33787082644413474	0.7804576680947227	1.0006511003007872	166.0	3.1245879675799926	115.0	0.2651583359591622
862	Feb25-FISH2-3L1-rep1-cp190-100x_Position009_8_cmle.ics	25	1	0	1.083	0.20635000882146287	1.0	0.2898016182361211	3.1160367344538007	0.38651406347012174	0.5350620292164052	0.3775523353209236	0.21736583765800171	0.8171868154129053	0.9914303802232961	112.0	2.1518643343945176	60.0	0.13834347963086724
863	Feb25-FISH2-3L1-rep1-cp190-100x_Position009_8_cmle.ics	26	1	0	0.8664	0.41270001764292574	1.0	0.34999059884329	2.6022404460637754	0.5349512903777132	0.669911126303196	0.5337036404033498	0.39760724662450864	0.7349298336921455	1.0136415152293705	104.0	1.973082686751603	59.0	0.13603775497035278
864	Feb25-FISH2-3L1-rep1-cp190-100x_Position009_8_cmle.ics	27	1	0	1.2995999999999999	1.0389843448820495	1.0	0.2896643364128831	2.5184420056496952	0.7104489634413464	0.7957866399106878	0.7079476562610404	0.6115837372638243	0.6399908135654827	0.9782208817466459	198.0	3.7929040604708097	141.0	0.325107177132538
865	Feb25-FISH2-3L1-rep1-cp190-100x_Position009_8_cmle.ics	28	1	0	1.083	0.5836459621422412	1.0	0.34185133357170444	2.462219929132122	0.6040042079249253	0.7069814817907059	0.6018000567735903	0.5048341042296325	0.708435246110709	0.9972793232219798	106.0	2.017778098662332	60.0	0.13834347963086724
866	Feb25-FISH2-3L1-rep1-cp190-100x_Position009_8_cmle.ics	30	1	0	1.083	0.639412489864916	1.0	0.26877613753839935	2.5916088461821745	0.6943291357077244	0.8059964419018384	0.6888524552040093	0.5029418262578342	0.6803186491013425	0.9876339367130405	146.0	2.7712548438343854	86.0	0.19829232080424306
867	Feb25-FISH2-3L1-rep1-cp190-100x_Position009_8_cmle.ics	31	1	0	1.083	0.32626801153583	1.0	0.2983193720086381	2.089808831909926	0.4666797777668519	0.6066227444810462	0.4692659422783814	0.2768130193224839	0.8005635242582927	0.9897670623151462	158.0	2.9458063199370774	102.0	0.23518391537247432
868	Feb25-FISH2-3L1-rep1-cp190-100x_Position009_8_cmle.ics	32	1	0	1.5162	0.42540144110901373	1.0	0.2873966673070089	2.5702936497453224	0.45045029010785603	0.5714145872637312	0.44091054711138006	0.3082796426155982	0.7854470594649527	0.9941848687988225	224.0	4.256918171108186	169.0	0.38966746762694277
869	Feb25-FISH2-3L1-rep1-cp190-100x_Position009_8_cmle.ics	34	1	0	0.8664	1.2927790998539732	1.0	0.3218790420535191	1.9072794226270535	0.8363930690204022	0.8928836275502822	0.8334177398350456	0.7524417595138185	0.5495813568427489	1.0020312361947545	162.0	2.9649813972372754	110.0	0.2536297126565899
870	Feb25-FISH2-3L1-rep1-cp190-100x_Position009_8_cmle.ics	35	1	0	1.2995999999999999	0.639412489864916	1.0	0.31233731489967453	2.1135761774355983	0.5913835548990645	0.7231624111978617	0.5889850179362734	0.43516564676092	0.7140458573762294	0.9794321416367622	194.0	3.633297490128093	142.0	0.3274129017930525
871	Feb25-FISH2-3L1-rep1-cp190-100x_Position009_8_cmle.ics	36	1	0	1.2995999999999999	1.0841098665386142	1.0	0.31512099044568787	2.876385743428173	0.7824592526887681	0.8646319308809607	0.7817172294387064	0.6699446467713459	0.5550851818566994	0.9982891206619512	170.0	3.284194537922709	117.0	0.26976978528019113
872	Feb25-FISH2-3L1-rep1-cp190-100x_Position009_8_cmle.ics	37	1	0	1.083	0.7252201245704302	1.0	0.28785502777740146	2.547263875580105	0.658098694084179	0.7627343592500504	0.6552203032950294	0.5310183007414376	0.6668256304166476	1.0142279884664338	146.0	2.7712548438343854	89.0	0.2052094947857864
873	Feb25-FISH2-3L1-rep1-cp190-100x_Position009_8_cmle.ics	38	1	0	1.5162	1.9984583075000413	1.0	0.3056246804602093	2.6835357741758514	0.9581599940356371	0.9843398195780213	0.9572206068739283	0.9019980615820473	0.3630724216211239	0.979978223913465	188.0	3.5928322497575866	134.0	0.30896710450893683
874	Feb25-FISH2-3L1-rep1-cp190-100x_Position009_8_cmle.ics	39	1	0	0.8664	0.1459114905355603	1.0	0.2993667739987017	2.1494965432980235	0.3699549041713642	0.5423618940248027	0.35567455843667795	0.18536264562194663	0.8303880314618849	1.0169065422165011	102.0	1.904982026000454	53.0	0.12220340700726606
875	Feb25-FISH2-3L1-rep1-cp190-100x_Position009_8_cmle.ics	40	1	0	1.083	1.827185369470136	1.0	0.29916685756752814	2.2702171263249795	0.9204706655318132	0.9587234392032135	0.9200077647866923	0.8639109140049874	0.40715051348881703	0.9981057422752653	166.0	3.101182718739572	110.0	0.2536297126565899
876	Feb25-FISH2-3L1-rep1-cp190-100x_Position009_8_cmle.ics	41	1	0	1.2995999999999999	0.10317500441073144	1.0	0.2876507629637746	2.0105038102852855	0.31187011369663986	0.4923587248141571	0.30870290506830256	0.06605013722008256	0.8675924696215818	1.0013594386086286	188.0	3.546021752076747	130.0	0.29974420586687905
877	Feb25-FISH2-3L1-rep1-cp190-100x_Position009_8_cmle.ics	43	1	0	1.2995999999999999	0.8254000352858515	1.0	0.2890909267796596	2.343919784612922	0.6492717517623399	0.7380115656815193	0.6489725193283276	0.540918295627727	0.6660304066232685	0.9935632070422962	200.0	3.790788974700699	143.0	0.3297186264535669
878	Feb25-FISH2-3L1-rep1-cp190-100x_Position009_8_cmle.ics	44	1	0	1.2995999999999999	0.3634229110571259	1.0	0.286050250349916	2.6157026913684485	0.42440364445539747	0.5611685741829331	0.42828149576335683	0.26134905735595776	0.8179114028753935	0.997677533717741	196.0	3.7013981508792417	138.0	0.3181900031509946
879	Feb25-FISH2-3L1-rep1-cp190-100x_Position009_8_cmle.ics	45	1	0	1.083	1.0368959615364501	1.0	0.2968001223977527	2.1752193780307008	0.7619055520525669	0.834716091992168	0.7592755450834633	0.658957787143663	0.5565862424357783	1.0019336888559636	152.0	2.8351253330453114	96.0	0.22134956740938755
880	Feb25-FISH2-3L1-rep1-cp190-100x_Position009_8_cmle.ics	46	1	0	1.2995999999999999	0.622541700711641	1.0	0.3463605900582747	2.550482706656455	0.6059917281705708	0.7409036617106999	0.6005989945448711	0.4561851534923521	0.6947487429635939	1.007528222335113	160.0	3.0607174783690665	112.0	0.25824116197761887
881	Feb25-FISH2-3L1-rep1-cp190-100x_Position009_8_cmle.ics	47	1	0	1.7328	0.1459114905355603	1.0	0.25379092104500106	3.204528222604942	0.25913719849601485	0.38930452906203417	0.25212697991544447	0.12024200615139698	0.9054565699707668	0.9587007354816629	202.0	3.9291053819731068	136.0	0.31357855382996574
882	Feb25-FISH2-3L1-rep1-cp190-100x_Position009_8_cmle.ics	47	2	0	1.2995999999999999	1.517785507063743	1.0	0.27424073648752295	1.8969040896622915	0.7858880948474195	0.8523559990085149	0.7859893380440512	0.691644643362112	0.5938877641585505	0.970304574501406	212.0	3.941935201962971	152.0	0.350470148398197
883	Feb25-FISH2-3L1-rep1-cp190-100x_Position009_8_cmle.ics	48	1	0	1.2995999999999999	0.0	1.0	0.207899513840501	2.561603694097695	0.1024985038898863	0.23631807301017355	0.1024985038898863	0.03676690604428486	0.9586043489744186	0.9500998309190062	136.0	2.6648040284828416	68.0	0.15678927691498287
884	Feb25-FISH2-3L1-rep1-cp190-100x_Position009_8_cmle.ics	49	1	0	1.083	2.2830958654466316	1.0	0.35394157105617824	2.5020493721772152	0.9897756864178354	0.9986294485814793	0.9891817808031431	0.964100689844214	0.18464099000912843	1.0012765915155302	156.0	2.947921405707189	109.0	0.25132398799607547
885	Feb25-FISH2-3L1-rep1-cp190-100x_Position009_8_cmle.ics	50	1	0	1.2995999999999999	0.2918229810711206	1.0	0.3216302398939304	2.3302470392061876	0.370619922131949	0.5128135611299757	0.37801560916638516	0.23069743462105993	0.8491311754632056	0.9915082615547663	164.0	3.1032978045096833	112.0	0.25824116197761887
886	Feb25-FISH2-3L1-rep1-cp190-100x_Position009_8_cmle.ics	51	1	0	1.083	0.32626801153583	1.0	0.2674205563182136	2.157298030426067	0.44024466336816387	0.5638857886087407	0.44024466336816387	0.2672841838842067	0.8028343831570091	0.9794531661350175	166.0	3.0777774698991522	104.0	0.2397953646935032
887	Feb25-FISH2-3L1-rep1-cp190-100x_Position009_8_cmle.ics	52	1	0	1.9493999999999998	0.9479040472602467	1.0	0.2988716042488274	2.5590165514773036	0.5945100647880553	0.7074950668284039	0.5936240503994052	0.4585403961071267	0.7297586770809307	0.9927138164153212	364.0	6.94089727689123	357.0	0.82314370380366
888	Feb25-FISH2-3L1-rep1-cp190-100x_Position009_8_cmle.ics	53	1	0	0.8664	0.744005537498231	1.0	0.2785234620207688	2.155254731078387	0.6897899838449112	0.7796122778675283	0.6844103392568659	0.5920759289176091	0.6295352057180591	0.9992320459354995	116.0	2.147634162854296	62.0	0.14295492895189613
889	Feb25-FISH2-3L1-rep1-cp190-100x_Position009_8_cmle.ics	54	1	0	1.083	0.9590684260691023	1.0	0.3097361052870267	2.352327550199422	0.7492902066486972	0.8378975741239892	0.7477448337825696	0.6588140161725068	0.6117810540476533	1.0001678521574127	136.0	2.5711830331211623	83.0	0.1913751468226997
890	Feb25-FISH2-3L1-rep1-cp190-100x_Position009_8_cmle.ics	55	1	0	1.7328	1.5386823371520422	1.0	0.3173373103132026	2.3078363067572742	0.8054177863545368	0.8713979115191084	0.8050642956336682	0.7087362706728948	0.5925831896157926	0.9847214077571317	302.0	5.719176249541578	278.0	0.6409914556230183
891	Feb25-FISH2-3L1-rep1-cp190-100x_Position009_8_cmle.ics	56	1	0	1.2995999999999999	1.740771385367085	1.0	0.28877185231211383	2.3652127368821145	0.9221000836653717	0.964632742153265	0.9212965647495424	0.8641100406729678	0.37686595658543964	0.9665933659994147	178.0	3.369355190203944	120.0	0.2766869592617345
892	Feb25-FISH2-3L1-rep1-cp190-100x_Position009_8_cmle.ics	57	1	0	1.083	0.8779414014559871	1.0	0.29906689398300423	2.0976863738928495	0.7085011227197654	0.8042895317980218	0.6984430382095868	0.592990888340416	0.6476181655929037	0.997577254658681	164.0	3.056487306828844	108.0	0.24901826333556107
893	Feb25-FISH2-3L1-rep1-cp190-100x_Position009_8_cmle.ics	58	1	0	1.2995999999999999	0.0	1.0	0.2267304136219337	2.111718043392674	0.07900474150416978	0.22686039243188852	0.07900474150416978	0.028521443490722814	0.9458046330008917	0.9720147188749216	172.0	3.3054847009930173	101.0	0.23287819071195984
894	Feb25-FISH2-3L1-rep1-cp190-100x_Position009_8_cmle.ics	59	1	0	1.5162	0.72222503087512	1.0	0.26143359593652216	2.781921110381848	0.6391815975800286	0.7431522786956088	0.6353006681514477	0.49953462088222583	0.6859151129055491	0.9987624815328522	184.0	3.550251923616969	120.0	0.2766869592617345
895	Feb25-FISH2-3L1-rep1-cp190-100x_Position009_8_cmle.ics	60	1	0	1.083	1.4430823792346341	1.0	0.3281041094588522	2.555219375814466	0.9216355655945995	0.9663620729484843	0.9172976719114967	0.857869811853487	0.4605078668073731	1.0104940617922553	128.0	2.462617131999507	78.0	0.17984652352012742
896	Feb25-FISH2-3L1-rep1-cp190-100x_Position009_8_cmle.ics	61	1	0	1.083	0.2918229810711206	1.0	0.28324238736569074	1.6952119380989779	0.3947257284970203	0.552355591009338	0.3990271065021194	0.22957627516306134	0.8199816640159718	0.9787189132789089	188.0	3.428995507874648	129.0	0.29743848120636457
897	Feb25-FISH2-3L1-rep1-cp190-100x_Position009_8_cmle.ics	62	1	0	0.8664	0.46141264688247224	1.0	0.2850995333132737	1.477569463857264	0.5675286278158815	0.6540349086761418	0.5618706007714127	0.4262580480557098	0.7289942550254734	0.9662801946959585	120.0	2.190214488994913	66.0	0.15217782759395398
898	Feb25-FISH2-3L1-rep1-cp190-100x_Position009_8_cmle.ics	63	1	0	1.2995999999999999	1.4686736615067262	1.0	0.2920931800722684	2.770842252797242	0.850587287839419	0.9066037592499734	0.8479053653644527	0.781453708346629	0.4971372816031054	0.9953905522054529	188.0	3.5928322497575866	131.0	0.3020499305273935
899	Feb25-FISH2-3L1-rep1-cp190-100x_Position009_8_cmle.ics	64	1	0	0.8664	0.6071479441599268	1.0	0.2718685950221936	2.326986401525912	0.6864020943202944	0.783548962324999	0.6860985696399439	0.5642903213567553	0.6963085389622693	1.007522309666062	104.0	1.926272189070763	52.0	0.1198976823467516
900	Feb25-FISH2-3L1-rep1-cp190-100x_Position009_8_cmle.ics	66	1	0	1.5162	0.815064591942846	1.0	0.2635222727994935	2.2697799925649633	0.6481487688625805	0.7722077347473705	0.6467610996775512	0.5263925293790348	0.7420629408484454	0.9634436457964364	212.0	3.9887456996438106	149.0	0.34355297441665367
901	Feb25-FISH2-3L1-rep1-cp190-100x_Position009_8_cmle.ics	67	1	0	1.2995999999999999	1.938482339849791	1.0	0.29019804391933707	2.249594228730396	0.8880818533074639	0.9354530454537917	0.8866474304760957	0.8313371639885246	0.43084662277832886	0.9922408260678004	232.0	4.365484072229843	179.0	0.4127247142320873
902	Feb25-FISH2-3L1-rep1-cp190-100x_Position009_8_cmle.ics	67	2	0	0.8664	2.166	1.0	0.32663122297097663	2.1356795784980367	0.9365910485382154	0.9589945773842098	0.9256090078437226	0.896675953103494	0.49134038651458856	1.0050105810996506	110.0	2.0603584248029496	62.0	0.14295492895189613
903	Feb25-FISH2-3L1-rep1-cp190-100x_Position009_8_cmle.ics	68	1	0	0.8664	1.1190041972733815	1.0	0.326664595128368	2.409105779354469	0.7704870031736436	0.8397498866555841	0.7685129212634124	0.6948910004533777	0.6115018802236675	1.011392559703725	104.0	1.9496774379111828	57.0	0.13142630564932387
904	Feb25-FISH2-3L1-rep1-cp190-100x_Position009_8_cmle.ics	69	1	0	1.2995999999999999	1.5233606843632503	1.0	0.3056246804602093	2.219222022062428	0.8643022070289073	0.9195791351805206	0.8624130382631642	0.7916479249130383	0.5119160337205456	1.0043522331168537	188.0	3.522616503236327	134.0	0.30896710450893683
905	Feb25-FISH2-3L1-rep1-cp190-100x_Position009_8_cmle.ics	70	1	0	1.5162	1.0389843448820495	1.0	0.29388427730391214	2.6597341717821252	0.7596178518277767	0.8421500538839186	0.7581467353187704	0.6531757299988026	0.5783502187065809	0.9995755312400177	174.0	3.3969906105845857	117.0	0.26976978528019113
906	Feb25-FISH2-3L1-rep1-cp190-100x_Position009_8_cmle.ics	71	1	0	1.083	1.5476250661609716	1.0	0.31530322262928967	2.904796641578763	0.9508661754473604	0.9727123512515388	0.9494924265401152	0.914060409270129	0.27908715733929423	1.0138320334532698	104.0	1.996487935592023	56.0	0.12912058098880944
907	Feb25-FISH2-3L1-rep1-cp190-100x_Position009_8_cmle.ics	72	1	0	1.2995999999999999	0.0	1.0	0.2786623371401123	2.0551125678175266	0.23890733587826493	0.40249072003493636	0.2327633590085308	0.028050717926708983	0.9168847993547755	0.9945082109933571	190.0	3.5907171639874758	130.0	0.29974420586687905
908	Feb25-FISH2-3L1-rep1-cp190-100x_Position009_8_cmle.ics	73	1	0	1.2995999999999999	0.8972608143895275	1.0	0.2910939842943082	2.4391628801871574	0.6973302924604239	0.7998155352830695	0.6934263482693855	0.5560403810034881	0.6583172946793843	0.9977576315179855	206.0	3.878064712752045	150.0	0.3458586990771681
909	Feb25-FISH2-3L1-rep1-cp190-100x_Position009_8_cmle.ics	74	1	0	1.5162	0.6921189703237084	1.0	0.3102032636103427	3.1467824702396134	0.6063560583506996	0.7322156891932122	0.6039074129205121	0.47104793093182495	0.6899107217671968	0.9923130419793298	188.0	3.6396427474384265	135.0	0.31127282916945126
910	Feb25-FISH2-3L1-rep1-cp190-100x_Position009_8_cmle.ics	77	1	0	1.5162	0.5963412819178956	1.0	0.2617993877991494	2.5822101857326807	0.5599704451309139	0.682693894875846	0.5554507510552503	0.42862813529212945	0.7376695025016928	0.973016947634249	192.0	3.6588178247386236	128.0	0.2951327565458501
911	Feb25-FISH2-3L1-rep1-cp190-100x_Position009_8_cmle.ics	79	1	0	1.5162	0.65253602307166	1.0	0.28215104633056787	2.7205078841786916	0.5681311673711961	0.6937368106185614	0.5578229056412751	0.4395737323401989	0.7210414700336841	0.9929131053048333	210.0	3.990860785413922	152.0	0.350470148398197
912	Feb25-FISH2-3L1-rep1-cp190-100x_Position009_8_cmle.ics	80	1	0	1.2995999999999999	1.4973853800157155	1.0	0.30389344048010053	2.9099561306697463	0.8581524079952781	0.908126884361989	0.8540686266690063	0.7894778821765278	0.49972912194043106	0.9820287193078904	156.0	3.0181371522284484	101.0	0.23287819071195984
913	Feb25-FISH2-3L1-rep1-cp190-100x_Position009_8_cmle.ics	81	1	0	1.083	0.6606423714395955	1.0	0.3068914311146678	2.4069676399994897	0.6011515674111986	0.7035919260474905	0.5985739849610118	0.47050151595226836	0.7166330799152207	0.9849388216286532	132.0	2.481792209299705	79.0	0.18215224818064185
914	Feb25-FISH2-3L1-rep1-cp190-100x_Position009_8_cmle.ics	82	1	0	1.2995999999999999	1.8940413082472753	1.0	0.3213200397477352	2.22977373786819	0.9407904614705233	0.9699624641201148	0.9391035548686244	0.8991123868403621	0.40734353547969093	1.0003023046845307	166.0	3.124587967579992	114.0	0.26285261129864773
915	Feb25-FISH2-3L1-rep1-cp190-100x_Position009_8_cmle.ics	84	1	0	1.5162	1.1763760451361116	1.0	0.24039958374030337	2.356873121411921	0.8295832292527333	0.8932421267029187	0.8273254808523721	0.7323271141171723	0.5421155190374498	0.9554294042228172	172.0	3.2352689544717577	104.0	0.2397953646935032
916	Feb25-FISH2-3L1-rep1-cp190-100x_Position009_8_cmle.ics	85	1	0	0.8664	1.0987399361686254	1.0	0.24435515803247665	1.4680712832506604	0.796347651283045	0.8635576492243603	0.7896508713079913	0.7206001671167517	0.5844591648443429	0.9414585653660833	146.0	2.607418101951446	82.0	0.18906942216218525
917	Feb25-FISH2-3L1-rep1-cp190-100x_Position009_8_cmle.ics	86	1	0	0.8664	1.0452244593809161	1.0	0.3004098407371518	2.317923313125145	0.7147148947009597	0.7810746420731661	0.7146249915715817	0.6362706683548477	0.6121034716973429	1.0179108120044542	98.0	1.862401699859836	50.0	0.11528623302572269
918	Feb25-FISH2-3L1-rep1-cp190-100x_Position009_8_cmle.ics	86	2	0	1.2995999999999999	0.0	1.0	0.19021668565939526	2.091464733354446	0.07776620691205226	0.22366774800152836	0.07776620691205226	0.02728934572997595	0.9450474066102543	0.9170109266767305	160.0	3.0607174783690656	83.0	0.1913751468226997
919	Feb25-FISH2-3L1-rep1-cp190-100x_Position009_8_cmle.ics	88	1	0	1.5162	3.1759070304923056	1.0	0.2872256686807972	2.8842299091983548	0.9938461402921431	0.9988348633552412	0.9934452804257043	0.9824656846334114	0.21676145565828472	0.995983761477605	206.0	3.9482804592733043	149.0	0.34355297441665367
920	Feb25-FISH2-3L1-rep1-cp190-100x_Position009_8_cmle.ics	88	2	0	0.8664	0.10317500441073144	1.0	0.2916962314675708	2.3542326150108495	0.20104223565274082	0.31294160661110426	0.19757105351258963	0.07594532447623914	0.9083693394634994	1.0029896452222071	108.0	2.0156630128922206	57.0	0.13142630564932387
921	Feb25-FISH2-3L1-rep1-cp190-100x_Position009_8_cmle.ics	91	1	0	1.9493999999999998	1.7307810795238614	1.0	0.2686648466470639	2.2846088131296614	0.8431238280983914	0.9114607047722164	0.8395924381648245	0.7460446640160329	0.5603917169993317	0.9710897699410688	320.0	6.074624459057297	279.0	0.6432971802835327
922	Feb25-FISH2-3L1-rep1-cp190-100x_Position009_8_cmle.ics	92	1	0	1.083	1.30507204614332	1.0	0.2614318905481626	2.252784733459033	0.899066528374574	0.9507704845162246	0.8986664691065342	0.8314787375907542	0.3972301210746105	0.9853144995001006	126.0	2.3711112224079387	68.0	0.15678927691498287
923	Feb25-FISH2-3L1-rep1-cp190-100x_Position009_8_cmle.ics	93	1	0	1.2995999999999999	2.2024064017851592	1.0	0.2853860083053709	3.020930057057486	0.9918521421646486	0.9985457620825512	0.989345902349471	0.9622774809711422	0.23903898187042563	0.9952186484104857	154.0	3.0202522379985592	96.0	0.22134956740938755
924	Feb25-FISH2-3L1-rep1-cp190-100x_Position009_8_cmle.ics	94	1	0	1.083	0.0	1.0	0.23309131960052226	1.9778039394226632	0.2223008615727241	0.4077371684171786	0.2223008615727241	0.029612433824986552	0.889429153423185	0.9890376498328132	176.0	3.254444031771955	106.0	0.24440681401453213
925	Feb25-FISH2-3L1-rep1-cp190-100x_Position009_8_cmle.ics	95	1	0	1.5162	0.1459114905355603	1.0	0.22532225920686882	2.5732935331141955	0.35559452300115657	0.517045666529866	0.35559452300115657	0.15434839383651083	0.8532561737283489	0.9516440502349007	178.0	3.4161656878847833	106.0	0.24440681401453213
926	Feb25-FISH2-3L1-rep1-cp190-100x_Position009_8_cmle.ics	96	1	0	1.083	1.5036929604517426	1.0	0.3143224270587024	2.2358032145554843	0.869203428115865	0.920164263885198	0.8677667419612012	0.8039214057932501	0.4971448855852932	1.0001359493016668	174.0	3.256559117542067	121.0	0.27899268392224896
927	Feb25-FISH2-3L1-rep1-cp190-100x_Position009_8_cmle.ics	97	1	0	1.2995999999999999	1.8512809302551494	1.0	0.28610847979324433	2.7836692020104308	0.9752033184846132	0.9930881932240795	0.9715660631819854	0.9223405124851853	0.43746936474142867	0.9993984434978685	156.0	2.994731903388028	98.0	0.2259610167304165
928	Feb25-FISH2-3L1-rep1-cp190-100x_Position009_8_cmle.ics	101	1	0	1.083	0.42540144110901373	1.0	0.3033909273354146	2.07776786376213	0.47569551840336	0.607066694883524	0.47504436015562684	0.321932637679272	0.8177050957005979	0.9721957387388858	178.0	3.2523289460018443	123.0	0.2836041332432778
929	Feb25-FISH2-3L1-rep1-cp190-100x_Position009_8_cmle.ics	102	1	0	1.5162	0.0	1.0	0.2659059822000516	2.5778564614532313	0.1601717842773975	0.3410762874130807	0.15507872154047705	0.029000224807944248	0.9439983684180341	0.9711694821700716	192.0	3.6822230735790438	129.0	0.29743848120636457
930	Feb25-FISH2-3L1-rep1-cp190-100x_Position009_8_cmle.ics	103	1	0	1.083	0.0	1.0	0.28877185231211383	2.239659029391201	0.24691203992514035	0.4389561239342899	0.24184653774173426	0.027889374090247453	0.9084886432696284	0.9924777394863459	178.0	3.345949941363524	120.0	0.2766869592617345
931	Feb25-FISH2-3L1-rep1-cp190-100x_Position009_8_cmle.ics	104	1	0	1.5162	2.247768782941338	1.0	0.2896249227309447	2.4705866336792304	0.9741730296447572	0.9857239486452385	0.9669016741027876	0.9404568336433524	0.3506373331722897	0.999267847247867	210.0	3.967455536573502	154.0	0.3550815977192259
932	Feb25-FISH2-3L1-rep1-cp190-100x_Position009_8_cmle.ics	105	1	0	1.2995999999999999	1.9862970628557857	1.0	0.31278239450462825	2.3985213708041235	0.9575017219402903	0.982895393116989	0.9529732169011408	0.9110212095541956	0.3441643129012	0.9963679698367723	180.0	3.414050602114673	127.0	0.29282703188533565
933	Feb25-FISH2-3L1-rep1-cp190-100x_Position009_8_cmle.ics	106	1	0	1.7328	1.9493999999999998	1.0	0.2939637896256029	2.4412535533132385	0.9066590179692708	0.9636505992340967	0.9045597606164437	0.8098280593497573	0.4390089653267167	0.9808426843325079	336.0	6.385377256662287	314.0	0.7239975434015384
934	Feb25-FISH2-3L1-rep1-cp190-100x_Position009_8_cmle.ics	107	1	0	1.2995999999999999	0.9535025770009804	1.0	0.2882305395200157	2.5105187700306546	0.7349279318105636	0.819582116234896	0.7328688406838098	0.6007119028236684	0.6163385793906603	0.9888543823755175	184.0	3.4566309282552896	126.0	0.2905213072248212
935	Feb25-FISH2-3L1-rep1-cp190-100x_Position009_8_cmle.ics	108	1	0	1.083	1.0161559471409798	1.0	0.2735425264285485	2.1623427852924095	0.809995906462672	0.8743603847925088	0.8081282300567978	0.702246328608709	0.5531831441709608	0.9712408277869815	136.0	2.5243725354403224	78.0	0.17984652352012742
936	Feb25-FISH2-3L1-rep1-cp190-100x_Position009_8_cmle.ics	109	1	0	1.083	0.8779414014559871	1.0	0.2989294088085085	2.186972884474414	0.700941248428421	0.8019725440891637	0.6964473818342451	0.5870314995412688	0.676022422423592	0.9956449836811484	174.0	3.233153868701647	118.0	0.27207550994070556
937	Feb25-FISH2-3L1-rep1-cp190-100x_Position009_8_cmle.ics	111	1	0	1.2995999999999999	1.1872177544577784	1.0	0.27002182783076717	2.5368264933883493	0.7994128045033494	0.877068270959617	0.7994128045033494	0.6870490771016515	0.49930129765135534	0.9818368577382985	180.0	3.4140506021146724	118.0	0.27207550994070556
938	Feb25-FISH2-3L1-rep1-cp190-100x_Position009_8_cmle.ics	112	1	0	1.2995999999999999	0.10317500441073144	1.0	0.3103835882081526	2.4574759637976293	0.290009865740145	0.454528742393882	0.290009865740145	0.08968019069679088	0.8864822277630124	0.9709746973064747	214.0	4.0334411115545405	164.0	0.3781388443243705
939	Feb25-FISH2-3L1-rep1-cp190-100x_Position009_8_cmle.ics	114	1	0	0.8664	1.5897231072394298	1.0	0.3085208285484633	2.4438097040637174	0.8762492697791181	0.9183257811389867	0.87452831678166	0.8266376683455169	0.44704863400869105	0.9895473134607219	106.0	1.9943728498219118	57.0	0.13142630564932387
940	Feb25-FISH2-3L1-rep1-cp190-100x_Position009_8_cmle.ics	114	2	0	0.8664	0.20635000882146287	1.0	0.28500825264993246	2.2117577589044535	0.3195525522206609	0.4397469093894564	0.3195525522206609	0.17457805074443059	0.8719085034589826	0.9899730277860624	126.0	2.3711112224079387	71.0	0.16370645089652625
941	Feb25-FISH2-3L1-rep1-cp190-100x_Position009_8_cmle.ics	115	1	0	1.083	0.20635000882146287	1.0	0.32221463113741466	2.435208431128856	0.3616525789201311	0.5245481379257471	0.3616525789201311	0.18295861844248942	0.8454856680108075	0.9943946071708099	156.0	2.924516156866769	104.0	0.2397953646935032
942	Feb25-FISH2-3L1-rep1-cp190-100x_Position009_8_cmle.ics	117	1	0	1.083	1.3964168260466767	1.0	0.2207395664595007	2.787746564210929	0.887042592678822	0.9488561906725825	0.8838097265367755	0.7662092316288723	0.5460871847136237	0.9211707772106277	132.0	2.5520079558209643	67.0	0.15448355225446841
943	Feb25-FISH2-3L1-rep1-cp190-100x_Position009_8_cmle.ics	117	2	0	1.083	0.6275890508929507	1.0	0.2522425781034317	2.61312801967367	0.5406536243356327	0.6401274520890569	0.5365892597002614	0.4318969474027313	0.7682565004346268	0.9775496276313355	130.0	2.437096797388976	70.0	0.1614007262360118
944	Feb25-FISH2-3L1-rep1-cp190-100x_Position009_8_cmle.ics	118	1	0	1.2995999999999999	0.3720027687491155	1.0	0.3046286893447269	2.198846199601694	0.4311195394696883	0.5762601483361115	0.4311195394696883	0.28430525655128663	0.8270466867817478	0.9961369939778923	202.0	3.8120791377710077	149.0	0.34355297441665367
945	Feb25-FISH2-3L1-rep1-cp190-100x_Position009_8_cmle.ics	120	1	0	1.5162	1.6776879206634818	1.0	0.32297200995213826	2.4946212205025744	0.8793090423790698	0.9269256918389445	0.8796238007705286	0.8149000327348727	0.42099660162117125	1.0000579727182508	206.0	3.901469961592465	158.0	0.3643044963612837
946	Feb25-FISH2-3L1-rep1-cp190-100x_Position009_8_cmle.ics	121	1	0	1.5162	0.72222503087512	1.0	0.26161726395200086	2.386628614216655	0.6288703394546467	0.7397180485995177	0.6282322389167131	0.48352068261918013	0.6956256442616728	0.9908469440319921	198.0	3.7460935627899703	134.0	0.30896710450893683
947	Feb25-FISH2-3L1-rep1-cp190-100x_Position009_8_cmle.ics	122	1	0	1.083	1.7328	1.0	0.35034458410171615	3.0070079994283803	0.9599765267523652	0.9794846987732057	0.9468600566212798	0.8844695918351163	0.35873314432647246	0.9934862000676766	122.0	2.3519361451077416	75.0	0.17292934953858405
948	Feb25-FISH2-3L1-rep1-cp190-100x_Position009_8_cmle.ics	123	1	0	1.2995999999999999	2.1862391473222567	1.0	0.28506183420143066	2.075135591739908	0.9712068225476193	0.9897654749255895	0.9678856153732488	0.9332732889098418	0.30200156114374305	0.9940318483714417	200.0	3.7205732281794393	142.0	0.3274129017930525
949	Feb25-FISH2-3L1-rep1-cp190-100x_Position009_8_cmle.ics	124	1	0	1.5162	1.3842379406474168	1.0	0.2961511425382824	2.169127835902119	0.7881653874721466	0.8559476918229084	0.7845281235229242	0.6822480812082199	0.6059739076040698	0.995253125359126	266.0	4.961469332829297	222.0	0.5118708746342088
950	Feb25-FISH2-3L1-rep1-cp190-100x_Position009_8_cmle.ics	125	1	0	1.2995999999999999	0.0	1.0	0.27841751300124384	2.23361535833317	0.241538953934098	0.4417942553460711	0.241538953934098	0.02729417719257765	0.9133466486746289	0.9854697606917763	192.0	3.588602078217365	132.0	0.30435565518790797
951	Feb25-FISH2-3L1-rep1-cp190-100x_Position009_8_cmle.ics	126	1	0	1.2995999999999999	0.42540144110901373	1.0	0.30401747760250564	2.8021804535195227	0.5149042828785789	0.662899942805235	0.5131547959492648	0.3448465834538909	0.7735848638029549	1.0054142554198566	174.0	3.3501801129037463	119.0	0.27438123460122005
952	Feb25-FISH2-3L1-rep1-cp190-100x_Position010_9_cmle.ics	1	1	0	1.7328	2.34258622960687	1.0	0.3023345897006943	2.676490809169151	0.9156033558190584	0.9551204306033056	0.9151155525708233	0.8662951343296548	0.36488948626724976	0.9963811759917406	228.0	4.393119492610483	178.0	0.4104189895715728
953	Feb25-FISH2-3L1-rep1-cp190-100x_Position010_9_cmle.ics	1	2	0	1.5162	0.0	1.0	0.18941808995790962	2.2365024775837092	0.055155178231947107	0.18676349227032318	0.055155178231947107	0.02000828597298372	0.9763659309280438	0.9179493875732455	206.0	3.971685708113724	121.0	0.27899268392224896
954	Feb25-FISH2-3L1-rep1-cp190-100x_Position010_9_cmle.ics	2	1	0	1.2995999999999999	1.2829802844612073	1.0	0.30212160755784634	2.4335843187971817	0.7494038723111283	0.829753068798173	0.7483711440613927	0.6370715856996524	0.6051575294874941	1.0000618412836597	198.0	3.76949881163039	144.0	0.33202435111408135
955	Feb25-FISH2-3L1-rep1-cp190-100x_Position010_9_cmle.ics	2	2	0	1.083	0.9077480443748005	1.0	0.3211068079082337	2.4983626527534017	0.5822656210642978	0.6632256385283203	0.5792052190559352	0.49212019949287167	0.7232708449359272	1.0175459109848735	146.0	2.7712548438343854	94.0	0.2167381180883587
956	Feb25-FISH2-3L1-rep1-cp190-100x_Position010_9_cmle.ics	3	1	0	1.083	1.5162	1.0	0.3128724720416008	2.199567928339768	0.9572384864488926	0.9886059855252005	0.9475886201125818	0.873383538719002	0.3385443601736131	1.000644302233151	142.0	2.658458771172508	89.0	0.2052094947857864
957	Feb25-FISH2-3L1-rep1-cp190-100x_Position010_9_cmle.ics	4	1	0	1.083	1.021380433748922	1.0	0.30231754564522684	2.169139847044874	0.7915343787111315	0.8630183466227188	0.7865175347180146	0.6914035045200068	0.6036870674095153	1.012030837664773	136.0	2.5243725354403224	82.0	0.18906942216218525
958	Feb25-FISH2-3L1-rep1-cp190-100x_Position010_9_cmle.ics	7	1	0	1.5162	0.23070632344123612	1.0	0.27464307876870475	2.7592643112824837	0.3374940078911464	0.4986110598965055	0.3346177956414322	0.16282864412404588	0.8506016010363183	0.9951313424227041	222.0	4.212222759197456	163.0	0.375833119663856
959	Feb25-FISH2-3L1-rep1-cp190-100x_Position010_9_cmle.ics	8	1	0	1.083	1.1792185774793633	1.0	0.28725007890400167	2.1352192285540235	0.8665116960134714	0.9177252260497126	0.8649558882747007	0.793644982977633	0.48366161691617854	1.0054121935450822	106.0	1.994372849821912	55.0	0.12681485632829495
960	Feb25-FISH2-3L1-rep1-cp190-100x_Position010_9_cmle.ics	9	1	0	1.083	1.5897231072394298	1.0	0.30401747760250564	2.3379461656620597	0.8330417520941215	0.8849123000496273	0.831883781900575	0.7562021585366465	0.5197221509775912	0.9917143337230179	174.0	3.2565591175420665	119.0	0.27438123460122005
961	Feb25-FISH2-3L1-rep1-cp190-100x_Position010_9_cmle.ics	9	2	0	1.083	0.3916201927270152	1.0	0.30521351950515235	2.3519351054814326	0.4198719716071724	0.5368144290104117	0.4159268523763453	0.27466200805064994	0.8298521885990756	1.0062393767569828	130.0	2.4605020462293963	77.0	0.17754079885961296
962	Feb25-FISH2-3L1-rep1-cp190-100x_Position010_9_cmle.ics	10	1	0	1.5162	0.0	1.0	0.2390815856557147	2.3573184469750896	0.16270769417696912	0.3596982169435922	0.16270769417696912	0.02756219434403572	0.9293469220672165	0.9645077489294319	202.0	3.835484386611427	132.0	0.30435565518790797
963	Feb25-FISH2-3L1-rep1-cp190-100x_Position010_9_cmle.ics	11	1	0	1.083	0.8779414014559871	1.0	0.29335409900733317	2.270286482077767	0.7806567179241356	0.8778650990879618	0.7761659076860974	0.6639650322303937	0.5416250910497865	0.9990036082328283	134.0	2.5264876212104332	79.0	0.18215224818064185
964	Feb25-FISH2-3L1-rep1-cp190-100x_Position010_9_cmle.ics	12	1	0	1.083	1.242391573779135	1.0	0.30443970331245684	1.950110808340111	0.8095416619440787	0.8809210354237688	0.8081466821276929	0.725869028832489	0.5954751957785304	0.9881259331575728	170.0	3.16716829372061	115.0	0.2651583359591622
965	Feb25-FISH2-3L1-rep1-cp190-100x_Position010_9_cmle.ics	14	1	0	1.2995999999999999	1.2269033092775323	1.0	0.18839935704534252	2.340004192614048	0.8107734607799387	0.8835922092504355	0.8108742280507292	0.7061302488951589	0.5140502173267311	0.8941317315285519	154.0	2.8330102472752	78.0	0.17984652352012742
966	Feb25-FISH2-3L1-rep1-cp190-100x_Position010_9_cmle.ics	15	1	0	1.083	1.3842379406474168	1.0	0.28610847979324433	2.3539868655157346	0.8632666807411206	0.9215801590413286	0.8606126408702034	0.797252465542721	0.48775014148290025	0.9853182090740878	156.0	2.9479214057071887	98.0	0.2259610167304165
967	Feb25-FISH2-3L1-rep1-cp190-100x_Position010_9_cmle.ics	16	1	0	1.083	0.8318234787411565	1.0	0.2836296094149551	1.807802909437133	0.7001755370165946	0.8083253406684884	0.7001755370165946	0.5694909426518757	0.6654187275196549	0.9945519108723739	170.0	3.1671682937206094	111.0	0.2559354373171044
968	Feb25-FISH2-3L1-rep1-cp190-100x_Position010_9_cmle.ics	17	1	0	1.083	0.744005537498231	1.0	0.2736187900809741	2.3265253470452594	0.6508929332537721	0.7665267240644447	0.6493798482652801	0.5353337311397153	0.6337137007363282	0.989394513209367	154.0	2.90322599379646	94.0	0.2167381180883587
969	Feb25-FISH2-3L1-rep1-cp190-100x_Position010_9_cmle.ics	18	1	0	1.083	0.0	1.0	0.17730328909148743	1.8286780374860667	0.1420110603611098	0.2294318615832954	0.1237410598902335	0.024257977429329315	0.9406294070808461	0.7977814623790306	126.0	2.3477059735675185	56.0	0.12912058098880944
970	Feb25-FISH2-3L1-rep1-cp190-100x_Position010_9_cmle.ics	18	2	0	1.083	0.6016084874694266	1.0	0.2858448059506674	2.7912264384762198	0.5023517655245301	0.5598719216461836	0.5003531572255968	0.3972286313718719	0.787705075577529	0.9756734165077645	110.0	2.107168922483789	58.0	0.13373203030983835
971	Feb25-FISH2-3L1-rep1-cp190-100x_Position010_9_cmle.ics	18	3	0	0.8664	1.7328	1.0	0.3033506929168382	2.2215753506208062	0.9209503330141838	0.946123903250616	0.904945770746025	0.8380525602590866	0.43810840166867215	0.9908256110071036	128.0	2.3924013854782475	75.0	0.17292934953858405
972	Feb25-FISH2-3L1-rep1-cp190-100x_Position010_9_cmle.ics	19	1	0	1.083	1.5782740824160237	1.0	0.32234154342525395	1.9701325135966157	0.8544834662871139	0.9138360199927179	0.8530601436562841	0.7963457018966602	0.49748523879961953	0.9940333743071254	200.0	3.6971679793390195	151.0	0.3481644237376825
973	Feb25-FISH2-3L1-rep1-cp190-100x_Position010_9_cmle.ics	20	1	0	1.083	1.5490250415242273	1.0	0.35180581249237936	2.4157670557371613	0.904034602196578	0.9419830122012776	0.8930604145997598	0.8231423946530207	0.5092834009687517	0.9924764842016986	162.0	3.035197143758535	115.0	0.2651583359591622
974	Feb25-FISH2-3L1-rep1-cp190-100x_Position010_9_cmle.ics	21	1	0	1.5162	0.9077480443748005	1.0	0.2912345041522284	2.313879934600655	0.649809759886796	0.7531257266974415	0.6465838417123094	0.5186405624576351	0.6836222271412136	0.9943234754688878	252.0	4.7188171959754515	203.0	0.4680621060844342
975	Feb25-FISH2-3L1-rep1-cp190-100x_Position010_9_cmle.ics	22	1	0	1.5162	1.9493999999999998	1.0	0.3056682418262561	2.2521426412762326	0.8993049414594461	0.9397439071840402	0.8949939867708959	0.8305286335821159	0.4758938649849756	0.9927474872529147	264.0	4.916773920918566	223.0	0.5141765992947233
976	Feb25-FISH2-3L1-rep1-cp190-100x_Position010_9_cmle.ics	23	1	0	1.083	1.5162	1.0	0.31365172603656777	2.3167214942394696	0.9591451368195859	0.9963707608849885	0.9591451368195859	0.8726600958337426	0.3276816563508898	1.0075237783288176	144.0	2.703154183083237	91.0	0.20982094410681532
977	Feb25-FISH2-3L1-rep1-cp190-100x_Position010_9_cmle.ics	24	1	0	1.2995999999999999	1.7328	1.0	0.3099409229247099	2.4568047716208303	0.9821376593639027	0.9945617371393088	0.9747637436205926	0.9112316379795471	0.17416885440514213	0.9956956068389048	156.0	2.9479214057071887	102.0	0.23518391537247432
978	Feb25-FISH2-3L1-rep1-cp190-100x_Position010_9_cmle.ics	25	1	0	1.083	1.786046258958641	1.0	0.28234828361144393	2.5253080483681147	0.9021970191793837	0.9412653642895314	0.9010450685826258	0.8310789145537676	0.496611875784959	0.9952040234014743	138.0	2.615878445031891	81.0	0.18676369750167077
979	Feb25-FISH2-3L1-rep1-cp190-100x_Position010_9_cmle.ics	25	2	0	1.083	1.8951854028581037	1.0	0.3191784862749187	2.284321392937256	0.9055222373968291	0.9371385309660947	0.9050115788848643	0.8626684876195	0.42302852728582846	1.0149021699197136	140.0	2.61376335926178	88.0	0.20290377012527194
980	Feb25-FISH2-3L1-rep1-cp190-100x_Position010_9_cmle.ics	26	1	0	1.2995999999999999	1.4020616472171954	1.0	0.242406840554768	3.113492509589052	0.8454405045785592	0.9050716349043252	0.8439541691708187	0.7353062820289125	0.5540761573156132	0.9743811909370403	144.0	2.773369929604496	80.0	0.18445797284115634
981	Feb25-FISH2-3L1-rep1-cp190-100x_Position010_9_cmle.ics	26	2	0	1.5162	1.5291679817233297	1.0	0.2895641840473068	3.708739158355208	0.8499188977853602	0.9088359408826248	0.8472951926743051	0.7709492513393175	0.5160280617222665	1.0086630188499273	130.0	2.5775282904314953	75.0	0.17292934953858405
982	Feb25-FISH2-3L1-rep1-cp190-100x_Position010_9_cmle.ics	27	1	0	0.8664	0.3720027687491155	1.0	0.38052310919488186	1.6832384728476009	0.5053983563800994	0.6486393386152256	0.5004182865016485	0.33173072191329167	0.7971085593867745	0.9854179120231188	128.0	2.3221856389569884	84.0	0.1936808714832141
983	Feb25-FISH2-3L1-rep1-cp190-100x_Position010_9_cmle.ics	28	1	0	1.083	1.3625635475001732	1.0	0.2692737504861274	2.3595990935038365	0.8862500169351452	0.929902047120348	0.8845158580699354	0.8229667664711222	0.4739735319450387	0.9968070227468445	132.0	2.5051974581401244	74.0	0.17062362487806956
984	Feb25-FISH2-3L1-rep1-cp190-100x_Position010_9_cmle.ics	29	1	0	0.8664	1.242391573779135	1.0	0.30589812765231944	1.7197327799034023	0.887185908673512	0.9267134151431672	0.887185908673512	0.8281659570915769	0.37779144338190884	1.0128406658082965	110.0	2.0135479271221093	60.0	0.13834347963086724
985	Feb25-FISH2-3L1-rep1-cp190-100x_Position010_9_cmle.ics	30	1	0	1.2995999999999999	0.0	1.0	0.30966363748412645	2.2692904489736585	0.1734781423798613	0.35357766495412474	0.1734781423798613	0.030104064679579705	0.9400112274419865	0.9537900071658058	154.0	2.90322599379646	100.0	0.23057246605144538
986	Feb25-FISH2-3L1-rep1-cp190-100x_Position010_9_cmle.ics	32	1	0	0.8664	0.7252201245704302	1.0	0.32070425005395803	2.233717473358415	0.6095865218132396	0.707882909149629	0.6102234702024778	0.5052032403627914	0.7063646060650691	1.0113116253542302	120.0	2.237024986675753	70.0	0.1614007262360118
987	Feb25-FISH2-3L1-rep1-cp190-100x_Position010_9_cmle.ics	33	1	0	1.083	0.4883922886704704	1.0	0.32221463113741466	2.3457746501401773	0.5222446384349871	0.6514050503408645	0.5141078719152475	0.372603669672139	0.750318211499089	1.0053942180135091	156.0	2.9479214057071887	104.0	0.2397953646935032
988	Feb25-FISH2-3L1-rep1-cp190-100x_Position010_9_cmle.ics	35	1	0	1.083	0.23070632344123612	1.0	0.30588112908599374	2.390403260575945	0.3918427552140505	0.5386422886937431	0.3833241858763264	0.22933246432491766	0.8247303504138287	1.0010880638510407	142.0	2.6818640200129282	88.0	0.20290377012527194
989	Feb25-FISH2-3L1-rep1-cp190-100x_Position010_9_cmle.ics	37	1	0	1.083	0.10317500441073144	1.0	0.32844085690551006	2.2915928624045687	0.3112269514952555	0.458325843653324	0.3102808866519711	0.09731222978022913	0.8904389919049557	1.0148749949436773	156.0	2.924516156866769	105.0	0.24210108935401767
990	Feb25-FISH2-3L1-rep1-cp190-100x_Position010_9_cmle.ics	38	1	0	1.5162	0.7610319551488771	1.0	0.29734294307781217	2.0370214672520106	0.5710692230854157	0.6874284697480113	0.5625846736198453	0.42676919841632527	0.772120707047636	0.9825638213999648	286.0	5.338207705415328	248.0	0.5718197158075845
991	Feb25-FISH2-3L1-rep1-cp190-100x_Position010_9_cmle.ics	40	1	0	1.083	0.639412489864916	1.0	0.31024454638829513	2.381619654388322	0.6231024847065931	0.7483951363190091	0.6197889132240767	0.4717071973415905	0.6941471634136062	1.0026398882711614	160.0	3.037312229528646	106.0	0.24440681401453213
992	Feb25-FISH2-3L1-rep1-cp190-100x_Position010_9_cmle.ics	41	1	0	1.083	0.0	1.0	0.3017401656220795	2.3922206941301716	0.1820573139435415	0.37734709153122326	0.1820573139435415	0.029100727117194185	0.9144551325340056	0.9972390592136207	148.0	2.7691397580642745	93.0	0.21443239342784423
993	Feb25-FISH2-3L1-rep1-cp190-100x_Position010_9_cmle.ics	43	1	0	1.083	1.8827671526788523	1.0	0.32987900437059753	2.162465556399048	0.9245679775894059	0.9593516935278495	0.9223123658456726	0.8803470731618583	0.44117662598336466	0.9926288691325484	186.0	3.4545158424851787	137.0	0.3158842784904802
994	Feb25-FISH2-3L1-rep1-cp190-100x_Position010_9_cmle.ics	45	1	0	1.2995999999999999	0.41270001764292574	1.0	0.298179806429609	2.2445852664171317	0.4883448849011998	0.6370535029894221	0.4883448849011998	0.324745636896165	0.8061830567407866	1.0022836718110446	180.0	3.367240104433833	124.0	0.28590985790379225
995	Feb25-FISH2-3L1-rep1-cp190-100x_Position010_9_cmle.ics	47	1	0	1.5162	0.639412489864916	1.0	0.320113593966638	2.6730294792460456	0.5539526167044156	0.689515644104147	0.5511615321400654	0.42666512998336376	0.7368815273326512	0.9930644128262167	232.0	4.459105067591523	188.0	0.4334762361767174
996	Feb25-FISH2-3L1-rep1-cp190-100x_Position010_9_cmle.ics	49	1	0	1.083	0.5556144027286182	1.0	0.36309038800525745	1.9648936538262387	0.5517858192598066	0.6476061707970473	0.5442696742443964	0.41890121518009354	0.766263185015556	1.005044490262665	164.0	3.033082057988424	119.0	0.27438123460122005
997	Feb25-FISH2-3L1-rep1-cp190-100x_Position010_9_cmle.ics	51	1	0	1.083	0.72222503087512	1.0	0.2735008026506843	1.8995440190406072	0.6451319631935644	0.74041728653553	0.6259757195070436	0.5064236780722537	0.7085207049514255	0.9935604300847288	170.0	3.1437630448801896	109.0	0.25132398799607547
998	Feb25-FISH2-3L1-rep1-cp190-100x_Position010_9_cmle.ics	52	1	0	0.8664	0.0	1.0	0.20938166917559753	2.124787528312998	0.10967818267865594	0.27286441079034546	0.10967818267865594	0.03818622811168954	0.9664945138121421	0.9305841680193285	112.0	2.128459085554098	51.0	0.11759195768623716
999	Feb25-FISH2-3L1-rep1-cp190-100x_Position010_9_cmle.ics	53	1	0	0.8664	0.32626801153583	1.0	0.23220486107963426	1.3290845553266684	0.5163659434569872	0.6935122612398704	0.5149720745575668	0.2714247262729868	0.7393362166427603	0.9612974893301224	174.0	3.2097486198612275	104.0	0.2397953646935032
1000	Feb25-FISH2-3L1-rep1-cp190-100x_Position010_9_cmle.ics	54	1	0	1.5162	0.687545504971255	1.0	0.2739812405626786	2.67327927043679	0.5411326899369789	0.6472719661736863	0.5402071516077868	0.39739197892384087	0.7470590757046484	0.9949173635597343	240.0	4.5910762175535975	183.0	0.42194761287414506
1001	Feb25-FISH2-3L1-rep1-cp190-100x_Position010_9_cmle.ics	54	2	0	1.083	1.5627088357751586	1.0	0.29733737369906565	2.458687429417852	0.7777018230416799	0.8331285115730696	0.777194889185027	0.7141257887237941	0.6027012408237721	0.9996577040540658	130.0	2.4605020462293963	76.0	0.1752350741990985
1002	Feb25-FISH2-3L1-rep1-cp190-100x_Position010_9_cmle.ics	55	1	0	1.083	1.0161559471409798	1.0	0.3396063716276209	2.1688274537364234	0.7741366782213011	0.8441017760783333	0.773481518541019	0.6901273392178585	0.5851602693474971	1.0049509367203904	134.0	2.503082372370014	85.0	0.19598659614372857
1003	Feb25-FISH2-3L1-rep1-cp190-100x_Position010_9_cmle.ics	56	1	0	1.083	1.9154607561164252	1.0	0.29136251650881456	2.243186287512396	0.9284052781458821	0.9642202610877717	0.9270096145712916	0.8798002368398793	0.4315140339339013	0.9983032157878382	154.0	2.8798207449560405	97.0	0.22365529206990203
1004	Feb25-FISH2-3L1-rep1-cp190-100x_Position010_9_cmle.ics	57	1	0	0.6497999999999999	1.2779016819528852	1.0	0.34565700420356443	1.996977415704259	0.8212760025093853	0.8668731266741683	0.8183085548131405	0.7582127600250939	0.5359891115002179	1.0063731444278907	96.0	1.770895790268267	52.0	0.1198976823467516
1005	Feb25-FISH2-3L1-rep1-cp190-100x_Position010_9_cmle.ics	59	1	0	1.083	0.10317500441073144	1.0	0.34501407111070853	2.013746574004559	0.3319484154062762	0.5183595200870684	0.3319484154062762	0.09593075986214164	0.8862530660745095	1.0027519754680254	164.0	3.056487306828844	116.0	0.2674640606196767
1006	Feb25-FISH2-3L1-rep1-cp190-100x_Position010_9_cmle.ics	60	1	0	1.7328	0.6190500264643886	1.0	0.25041027178558195	2.7346439335811716	0.6155534930210973	0.7406204262306786	0.6120729661228715	0.4604915574911648	0.711684437075634	0.9783676951151787	174.0	3.350180112903746	108.0	0.24901826333556107
1007	Feb25-FISH2-3L1-rep1-cp190-100x_Position010_9_cmle.ics	61	1	0	1.083	0.3095250132321943	1.0	0.2826828280317748	2.067824191210935	0.4576062014308028	0.5816203551938911	0.4571434080873137	0.25944869742956866	0.7976531877222016	0.9842477064258429	164.0	3.0330820579884237	105.0	0.24210108935401767
1008	Feb25-FISH2-3L1-rep1-cp190-100x_Position010_9_cmle.ics	62	1	0	1.083	1.074245800390238	1.0	0.29082171993231226	2.2341088821773876	0.7300811712197753	0.8183058266712443	0.7278679680219726	0.6262108244641719	0.6225912057670988	0.9918078140449218	140.0	2.6371686081021997	84.0	0.1936808714832141
1009	Feb25-FISH2-3L1-rep1-cp190-100x_Position010_9_cmle.ics	62	2	0	1.083	0.23070632344123612	1.0	0.26378387295447825	2.30961902405974	0.3437392711756339	0.47741429202020697	0.3437392711756339	0.1930483348864584	0.8590111042699895	0.9773430889613003	140.0	2.6371686081021997	80.0	0.18445797284115634
1010	Feb25-FISH2-3L1-rep1-cp190-100x_Position010_9_cmle.ics	63	1	0	1.083	0.751125369937127	1.0	0.3152986162946812	2.1507075140896594	0.6807811109366002	0.7678236741531856	0.679639809434061	0.5461494162609287	0.6662432974971417	0.9888139509588458	150.0	2.790429921134583	97.0	0.22365529206990203
1011	Feb25-FISH2-3L1-rep1-cp190-100x_Position010_9_cmle.ics	66	1	0	1.5162	0.751125369937127	1.0	0.2912345041522284	2.201666691587869	0.6012829848801334	0.7282472261081195	0.5959843243968342	0.4471930513768852	0.7718901288309618	0.9937034426296525	252.0	4.7188171959754515	203.0	0.4680621060844342
1012	Feb25-FISH2-3L1-rep1-cp190-100x_Position010_9_cmle.ics	67	1	0	1.7328	1.7882560483347225	1.0	0.3036691787723554	2.438911668877701	0.8579430433344893	0.9190069280339385	0.8572292703384977	0.7794340626991104	0.48643778780403085	0.9876617764084596	284.0	5.3637280400258565	248.0	0.5718197158075845
1013	Feb25-FISH2-3L1-rep1-cp190-100x_Position010_9_cmle.ics	68	1	0	0.8664	0.0	1.0	0.34999059884329	2.3763731696914627	0.15502923910716498	0.27552928981081903	0.15502923910716498	0.03131232324142826	0.9318338844376839	0.9876653053460742	104.0	1.949677437911183	59.0	0.13603775497035278
1014	Feb25-FISH2-3L1-rep1-cp190-100x_Position010_9_cmle.ics	69	1	0	1.083	0.913592684735068	1.0	0.3211068079082337	2.6103912390930115	0.7237339581447362	0.8255817668672454	0.7198785877842271	0.6213536397039245	0.6461363727443129	0.9950514472538261	146.0	2.7712548438343854	94.0	0.2167381180883587
1015	Feb25-FISH2-3L1-rep1-cp190-100x_Position010_9_cmle.ics	70	1	0	1.7328	0.776663650557708	1.0	0.2428242013879347	3.271914158969085	0.816320756770089	0.9506271354888319	0.8126355650022851	0.5572184056467584	0.6159243516876761	0.9768235079091607	208.0	3.969570622343613	139.0	0.32049572781150915
1016	Feb25-FISH2-3L1-rep1-cp190-100x_Position010_9_cmle.ics	71	1	0	1.083	1.0987399361686254	1.0	0.3218790420535191	2.284318860770491	0.7749568534835135	0.8419111635934236	0.7669543101099101	0.6849305113997638	0.6514240642591473	0.9965303066993437	162.0	3.035197143758535	110.0	0.2536297126565899
1017	Feb25-FISH2-3L1-rep1-cp190-100x_Position010_9_cmle.ics	75	1	0	1.083	1.3742323914031862	1.0	0.3087692418061742	2.123065917262573	0.8440218276592278	0.9004072324482815	0.8428408535592116	0.761235543248086	0.5258835864905158	1.0036137334696935	176.0	3.2544440317719556	122.0	0.2812984085827634
1018	Feb25-FISH2-3L1-rep1-cp190-100x_Position010_9_cmle.ics	76	1	0	1.2995999999999999	0.0	1.0	0.279006506526528	2.290640776389199	0.24477831348494528	0.4010263993769852	0.2396856925351977	0.028481926445753085	0.9037341556039548	0.9773022661077932	174.0	3.2565591175420665	114.0	0.26285261129864773
1019	Feb25-FISH2-3L1-rep1-cp190-100x_Position010_9_cmle.ics	78	1	0	1.083	0.6016084874694266	1.0	0.2991993003418851	1.981908380890396	0.5901157417594508	0.7013202482066628	0.5898076838445627	0.4472912907626634	0.7072077320133782	0.999486629769564	168.0	3.122472881809881	112.0	0.25824116197761887
1020	Feb25-FISH2-3L1-rep1-cp190-100x_Position010_9_cmle.ics	79	1	0	1.2995999999999999	0.0	1.0	0.1618439745333562	1.9430857574271438	0.08865790677910701	0.26116231940903445	0.08865790677910701	0.03170556318232333	0.960776308002891	0.8975647653412981	162.0	3.082007641439374	78.0	0.17984652352012742
1021	Feb25-FISH2-3L1-rep1-cp190-100x_Position010_9_cmle.ics	80	1	0	1.083	0.7817319754002556	1.0	0.30612945552490844	2.5377102944042833	0.7011168335165789	0.7969041143452347	0.6980383079682889	0.5804640935131069	0.656830186022679	1.0028677968348474	116.0	2.217849909375555	65.0	0.14987210293343953
1022	Feb25-FISH2-3L1-rep1-cp190-100x_Position010_9_cmle.ics	81	1	0	0.8664	0.5097226605744432	1.0	0.3419300538262303	1.9734058951584543	0.5458870250480898	0.6826224998448714	0.5449769375555877	0.4028119635137651	0.767359886929159	0.9997345401035317	146.0	2.6542285996322863	97.0	0.22365529206990203
1023	Feb25-FISH2-3L1-rep1-cp190-100x_Position010_9_cmle.ics	83	1	0	1.2995999999999999	1.3742323914031862	1.0	0.3143110889088177	2.501020075563994	0.8846261672165793	0.9360537836147592	0.8821892993465744	0.8032067455953074	0.43066143728185735	1.0011345974138006	146.0	2.7712548438343854	93.0	0.21443239342784423
1024	Feb25-FISH2-3L1-rep1-cp190-100x_Position010_9_cmle.ics	84	1	0	0.6497999999999999	0.23070632344123612	1.0	0.3634959072919537	1.942388054713161	0.3760840044637455	0.5217540368662356	0.3760840044637455	0.2019912069591406	0.8522633986624348	1.0070829432803274	98.0	1.792185953338576	55.0	0.12681485632829495
1025	Feb25-FISH2-3L1-rep1-cp190-100x_Position010_9_cmle.ics	85	1	0	1.2995999999999999	0.0	1.0	0.3201981259339606	2.27402049955677	0.1711555613181045	0.3619168857090096	0.1711555613181045	0.021175402821815438	0.921366293261696	1.0022493888900865	222.0	4.165412261516616	176.0	0.4058075402505439
1026	Feb25-FISH2-3L1-rep1-cp190-100x_Position010_9_cmle.ics	85	2	0	1.083	1.5338067085748235	1.0	0.26182090496753924	2.4520886175865235	0.7637171583823478	0.8190553086827206	0.7641022014246592	0.7063771771630186	0.6056075997157135	0.9985709732239109	138.0	2.5924731961914707	78.0	0.17984652352012742
1027	Feb25-FISH2-3L1-rep1-cp190-100x_Position010_9_cmle.ics	86	1	0	1.2995999999999999	0.72222503087512	1.0	0.270147343717604	2.240780549724071	0.6222477899546403	0.7446942356719531	0.6222477899546403	0.5020817468463398	0.73529328668093	0.9940229270143538	182.0	3.4353407651849808	120.0	0.2766869592617345
1028	Feb25-FISH2-3L1-rep1-cp190-100x_Position010_9_cmle.ics	87	1	0	1.2995999999999999	0.0	1.0	0.24103091445739716	1.8941692663435625	0.09184752872515047	0.22485865402152105	0.09184752872515047	0.023188556838018813	0.9623382173274361	0.9491606111837393	188.0	3.569427000917167	119.0	0.27438123460122005
1029	Feb25-FISH2-3L1-rep1-cp190-100x_Position010_9_cmle.ics	87	2	0	0.8664	1.5233606843632503	1.0	0.3161062176051913	2.218495210726404	0.8080352257627472	0.8588676688986738	0.8080977567025351	0.7482087491206587	0.5978575943861184	1.007354310917584	124.0	2.3030105616567904	73.0	0.16831790021755516
1030	Feb25-FISH2-3L1-rep1-cp190-100x_Position010_9_cmle.ics	88	1	0	1.2995999999999999	0.0	1.0	0.17010565758229895	1.6633340778695762	0.14115795448681562	0.2694110463216196	0.14115795448681562	0.027744809673701774	0.9465247283711848	0.9406061176973479	204.0	3.7397483054796368	113.0	0.2605468866381333
1031	Feb25-FISH2-3L1-rep1-cp190-100x_Position010_9_cmle.ics	89	1	0	1.083	1.0967653411156157	1.0	0.2577665769314364	1.6893250531568678	0.7641141707531749	0.8494946875392934	0.7635483465358984	0.6654014208474789	0.6061440813556503	0.9740411534414357	194.0	3.5630817436068334	129.0	0.29743848120636457
1032	Feb25-FISH2-3L1-rep1-cp190-100x_Position010_9_cmle.ics	90	1	0	1.2995999999999999	1.6294049638174177	1.0	0.29377057465850803	2.2732634651317882	0.8994382918699255	0.9403573437670548	0.8960462128781455	0.8298041158344598	0.48614946431250594	0.9810141524885135	176.0	3.3480650271336354	119.0	0.27438123460122005
1033	Feb25-FISH2-3L1-rep1-cp190-100x_Position010_9_cmle.ics	91	1	0	1.2995999999999999	0.687545504971255	1.0	0.30212160755784634	2.2910679646038457	0.5534312562080818	0.6574611253219412	0.5534400464122782	0.40544597100990654	0.7350071499039612	0.9979858535578027	198.0	3.7226883139495506	144.0	0.33202435111408135
1034	Feb25-FISH2-3L1-rep1-cp190-100x_Position010_9_cmle.ics	91	2	0	0.8664	1.5394492374569102	1.0	0.32484299037578285	1.7920082415365324	0.7879363237608009	0.8395677856596608	0.7857651433242794	0.7290199801341385	0.6002357424110042	0.998974888922969	136.0	2.5009672865999026	85.0	0.19598659614372857
1035	Feb25-FISH2-3L1-rep1-cp190-100x_Position010_9_cmle.ics	92	1	0	1.5162	2.166	1.0	0.3051107457527833	2.2530856625627225	0.9582441399468083	0.9895123840485975	0.955836395480614	0.8697852871931652	0.31433312324039986	0.9992238094826401	272.0	5.095555568561482	233.0	0.5372338458998677
1036	Feb25-FISH2-3L1-rep1-cp190-100x_Position010_9_cmle.ics	93	1	0	1.5162	0.10317500441073144	1.0	0.27624018448011206	2.5797626136953444	0.2772670278454659	0.4344768033310464	0.294693510610613	0.07803118124393764	0.8958822872577481	0.9877436804430431	204.0	3.880179798522156	144.0	0.33202435111408135
1037	Feb25-FISH2-3L1-rep1-cp190-100x_Position010_9_cmle.ics	94	1	0	1.5162	1.0987399361686254	1.0	0.1575881224607285	3.021442444795112	0.8137599757933356	0.8901480767048678	0.8058833541359356	0.6841975868981429	0.5760397643557185	0.6727303646264755	198.0	3.6992830651091304	104.0	0.2397953646935032
1038	Feb25-FISH2-3L1-rep1-cp190-100x_Position010_9_cmle.ics	95	1	0	0.8664	0.0	1.0	0.27959054898357405	1.859072753034997	0.2119909872258463	0.3761833808805626	0.2119909872258463	0.0279241545981502	0.9229216095039587	0.9926174766653366	122.0	2.2817203985864816	67.0	0.15448355225446841
1039	Feb25-FISH2-3L1-rep1-cp190-100x_Position010_9_cmle.ics	96	1	0	1.2995999999999999	0.0	1.0	0.32781573518831786	2.1533370143020445	0.15603716052549085	0.3228783733720897	0.15603716052549085	0.02643484084238124	0.9484646723745571	0.9632043430091788	190.0	3.5439066663066363	141.0	0.325107177132538
1040	Feb25-FISH2-3L1-rep1-cp190-100x_Position010_9_cmle.ics	97	1	0	1.083	1.5822528849378996	1.0	0.34901416020194226	2.528419715802466	0.9326684882571207	0.9725538769044303	0.9296596744527255	0.8570228691112836	0.4243326441473293	1.0028994830017557	142.0	2.7052692688533484	94.0	0.2167381180883587
1041	Feb25-FISH2-3L1-rep1-cp190-100x_Position010_9_cmle.ics	98	1	0	1.2995999999999999	0.3720027687491155	1.0	0.2761165418194154	2.262340206981213	0.47035403955448946	0.6028625745254755	0.47035403955448946	0.3218554977157133	0.7967064141160499	0.9890224761401576	160.0	3.013906980688226	100.0	0.23057246605144538
1042	Feb25-FISH2-3L1-rep1-cp190-100x_Position010_9_cmle.ics	100	1	0	1.083	0.20635000882146287	1.0	0.2725820568548805	2.2241238035023785	0.36660348170904417	0.4792687975248927	0.36660348170904417	0.2108743490859969	0.8628493105502156	0.9997376611882457	152.0	2.8585305818857316	92.0	0.21212666876732977
1043	Feb25-FISH2-3L1-rep1-cp190-100x_Position010_9_cmle.ics	101	1	0	1.083	0.10317500441073144	1.0	0.2938803076779628	2.2386368616736854	0.32812134516076796	0.48791766378178025	0.3239019738380985	0.09618637206038469	0.8783376106475309	1.0002970112493996	168.0	3.145878130650301	111.0	0.2559354373171044
1044	Feb25-FISH2-3L1-rep1-cp190-100x_Position010_9_cmle.ics	102	1	0	1.2995999999999999	1.2927790998539732	1.0	0.3049786146593797	2.0486861258657547	0.81109554206238	0.8719631087683399	0.8083598377853399	0.7292282941512274	0.5925212760724159	0.9978427352132593	190.0	3.5439066663066363	136.0	0.31357855382996574
1045	Feb25-FISH2-3L1-rep1-cp190-100x_Position010_9_cmle.ics	104	1	0	1.2995999999999999	0.0	1.0	0.10502211914903851	1.7023419128068955	0.0584209471786057	0.15815836927522173	0.0584209471786057	0.02919992829197819	0.9729300926095912	0.9304573303635261	164.0	3.267134546392622	64.0	0.14756637827292504
1046	Feb25-FISH2-3L1-rep1-cp190-100x_Position010_9_cmle.ics	106	1	0	1.5162	1.5930676819351215	1.0	0.28338322808811234	2.74005560702169	0.8634494104743625	0.9196485696005849	0.8600402157024039	0.7874920025591811	0.523166084734929	0.9972888542001823	206.0	3.971685708113724	148.0	0.3412472497561391
1047	Feb25-FISH2-3L1-rep1-cp190-100x_Position010_9_cmle.ics	106	2	0	1.083	0.8254000352858515	1.0	0.2595009869835509	2.3912974473832853	0.5999908600676355	0.6928205831276849	0.6004478566858605	0.5125605520519149	0.6345800805579039	0.9884083597288347	130.0	2.4370967973889757	71.0	0.16370645089652625
1048	Feb25-FISH2-3L1-rep1-cp190-100x_Position010_9_cmle.ics	107	1	0	1.5162	1.6366463635208865	1.0	0.2970022655064942	2.1007318627912652	0.8138057492672645	0.8853647796017962	0.8101420712955343	0.7312231992030147	0.601957598652274	0.9956561798695903	308.0	5.712830992231244	277.0	0.6386857309625038
1049	Feb25-FISH2-3L1-rep1-cp190-100x_Position010_9_cmle.ics	108	1	0	1.083	0.3916201927270152	1.0	0.28234828361144393	2.2436708298647425	0.4843635442029707	0.6129897989663194	0.4824174730039193	0.3227400682482644	0.8005290949929093	0.9894956465513824	138.0	2.615878445031891	81.0	0.18676369750167077
1050	Feb25-FISH2-3L1-rep1-cp190-100x_Position010_9_cmle.ics	110	1	0	1.083	1.6561605642762027	1.0	0.3275901193684669	2.243343279409697	0.9224757533772082	0.9571570834776585	0.9194016279875303	0.8741989954970558	0.41241205165896583	1.0163431440506971	144.0	2.703154183083237	93.0	0.21443239342784423
1051	Feb25-FISH2-3L1-rep1-cp190-100x_Position010_9_cmle.ics	111	1	0	1.2995999999999999	0.639412489864916	1.0	0.2493945472925561	2.1570754025543226	0.574976651155871	0.6674670016778107	0.5647196898942897	0.45489333917398816	0.7167577868134047	0.9750082917971247	152.0	2.858530581885731	88.0	0.20290377012527194
1052	Feb25-FISH2-3L1-rep1-cp190-100x_Position010_9_cmle.ics	112	1	0	1.083	0.0	1.0	0.3336901407867226	2.2879444146619408	0.19037349279482405	0.3428451756066696	0.1701437470479721	0.0290524101915142	0.9250464401233139	1.003123207185536	162.0	3.0117918949181153	112.0	0.25824116197761887
1053	Feb25-FISH2-3L1-rep1-cp190-100x_Position010_9_cmle.ics	113	1	0	1.5162	0.0	1.0	0.19532099835430788	2.561812441539254	0.05947955390334572	0.21079424418361806	0.0876216532308592	0.029729334614260056	0.9527919736073888	0.9237132897820843	122.0	2.3987466427885806	56.0	0.12912058098880944
1054	Feb25-FISH2-3L1-rep1-cp190-100x_Position011_10_cmle.ics	1	1	0	1.083	1.1396051716664168	1.0	0.28338543426035845	2.0077186946495043	0.7915144470275656	0.8660836193217462	0.7918004354404221	0.7056579578582236	0.5441109947264743	0.9965638401130865	168.0	3.122472881809881	109.0	0.25132398799607547
1055	Feb25-FISH2-3L1-rep1-cp190-100x_Position011_10_cmle.ics	2	1	0	1.2995999999999999	0.0	1.0	0.27451374210420326	2.389782699032626	0.1959124584859065	0.37489142467853187	0.1959124584859065	0.029485651026143235	0.9233268461524361	0.9852225425011664	178.0	3.3693551902039434	117.0	0.26976978528019113
1056	Feb25-FISH2-3L1-rep1-cp190-100x_Position011_10_cmle.ics	3	1	0	1.083	0.2918229810711206	1.0	0.3191784862749187	2.312702653206793	0.4190390050876201	0.5773374788015828	0.41123798756359525	0.2494912379875636	0.8287368222374523	1.0019741745112565	140.0	2.6371686081021997	88.0	0.20290377012527194
1057	Feb25-FISH2-3L1-rep1-cp190-100x_Position011_10_cmle.ics	4	1	0	1.5162	0.9788040346074901	1.0	0.28814994698356977	2.039681567558963	0.6860918686217522	0.7910393129520771	0.6851522038416993	0.5551779899914775	0.6750908820992799	0.996929374611244	236.0	4.384659149530038	183.0	0.42194761287414506
1058	Feb25-FISH2-3L1-rep1-cp190-100x_Position011_10_cmle.ics	5	1	0	1.7328	0.0	1.0	0.19447542532079187	2.406650225039225	0.13477729119816942	0.2252613721544956	0.07768177693612656	0.027005168264488896	0.9539902988491075	0.9423655504080939	212.0	4.222798188048011	128.0	0.2951327565458501
1059	Feb25-FISH2-3L1-rep1-cp190-100x_Position011_10_cmle.ics	6	1	0	1.5162	1.5837581932427913	1.0	0.27667820782609226	3.0401118742005906	0.8092137152846756	0.867005045889785	0.8082641344511104	0.7294548849775517	0.557640899841537	0.9936502184952877	202.0	3.9057001331326866	142.0	0.3274129017930525
1060	Feb25-FISH2-3L1-rep1-cp190-100x_Position011_10_cmle.ics	6	2	0	1.083	1.488011074996462	1.0	0.2830711861397215	2.104024079768738	0.7808256188167985	0.8366065397910127	0.7808256188167985	0.7088203742699353	0.6090376717882736	0.9896850331194125	166.0	3.101182718739572	107.0	0.2467125386750466
1061	Feb25-FISH2-3L1-rep1-cp190-100x_Position011_10_cmle.ics	7	1	0	0.8664	0.9077480443748005	1.0	0.32772119742931133	2.1689269092364207	0.8038313402478254	0.8972779596959162	0.7976284927080478	0.6905428212858647	0.5453058759416126	1.010392691531854	118.0	2.215734823605444	69.0	0.1590950015754973
1062	Feb25-FISH2-3L1-rep1-cp190-100x_Position011_10_cmle.ics	8	1	0	0.8664	0.5689355674538337	1.0	0.2567992828564918	2.4275930759199604	0.6377703770982608	0.7328102398492953	0.6366434554445454	0.5122195310660342	0.6564799434068458	0.9899538985358726	114.0	2.1497492486244067	58.0	0.13373203030983835
1063	Feb25-FISH2-3L1-rep1-cp190-100x_Position011_10_cmle.ics	10	1	0	1.2995999999999999	0.46141264688247224	1.0	0.3046309795115301	2.5184127605819664	0.5308816847956811	0.6665998521171304	0.5211713035964045	0.3673597562605233	0.7507883315993066	0.9987983814103364	166.0	3.1479932164204123	111.0	0.2559354373171044
1064	Feb25-FISH2-3L1-rep1-cp190-100x_Position011_10_cmle.ics	11	1	0	1.2995999999999999	1.021380433748922	1.0	0.29575657482846107	2.5461206271984085	0.691118126359797	0.7720073802312188	0.6879346017661363	0.5786069280320806	0.6919473262429569	0.9856582873581269	204.0	3.880179798522156	149.0	0.34355297441665367
1065	Feb25-FISH2-3L1-rep1-cp190-100x_Position011_10_cmle.ics	12	1	0	1.2995999999999999	0.993191502864974	1.0	0.2655920340875803	2.4326071405717613	0.7987562697169833	0.8827023898685913	0.7924468350695627	0.6874446789677946	0.6014720432390958	0.9760313505906171	142.0	2.658458771172508	82.0	0.18906942216218525
1066	Feb25-FISH2-3L1-rep1-cp190-100x_Position011_10_cmle.ics	14	1	0	1.083	0.32626801153583	1.0	0.31588787659755735	1.9905382401718774	0.4547780554563846	0.593379348645325	0.4529235590463723	0.27346880082510217	0.8016104466029604	0.9892365873415898	154.0	2.8564154961156207	101.0	0.23287819071195984
1067	Feb25-FISH2-3L1-rep1-cp190-100x_Position011_10_cmle.ics	15	1	0	1.5162	0.65253602307166	1.0	0.301603744539118	2.0481436609693056	0.60706743115709	0.7214901177297006	0.6021502433506211	0.419568856594186	0.7999587128905047	0.9912798400957397	262.0	4.918889006688677	219.0	0.5049537006526654
1068	Feb25-FISH2-3L1-rep1-cp190-100x_Position011_10_cmle.ics	16	1	0	1.2995999999999999	1.083	1.0	0.268000903909552	2.684936400439474	0.8880609589425795	0.9364012506318686	0.8687023758261098	0.7259796304270496	0.45426260288045534	0.9718102129962037	168.0	3.1926886283311404	106.0	0.24440681401453213
1069	Feb25-FISH2-3L1-rep1-cp190-100x_Position011_10_cmle.ics	18	1	0	1.083	2.2616658438888195	1.0	0.32843466237689134	2.1189695821783743	0.9883585210145442	0.9973357556811838	0.9869680392176764	0.961553685791712	0.27456763196663075	0.9996004292332907	150.0	2.7904299211345833	99.0	0.22826674139093092
1070	Feb25-FISH2-3L1-rep1-cp190-100x_Position011_10_cmle.ics	19	1	0	1.7328	0.0	1.0	0.13956201310969885	2.2518985975985686	0.07973964342469034	0.18635304874066658	0.07973964342469034	0.02962753336090733	0.97346897925708	0.9395992245962808	190.0	3.824769652391673	92.0	0.21212666876732977
1071	Feb25-FISH2-3L1-rep1-cp190-100x_Position011_10_cmle.ics	20	1	0	1.7328	1.4930362603455627	1.0	0.32238994851045993	2.511682293275349	0.8359517702382341	0.8970453927169562	0.8342077649527807	0.737245443239672	0.5057868025000587	0.9905569533806655	246.0	4.6783519556049455	206.0	0.47497928006597756
1072	Feb25-FISH2-3L1-rep1-cp190-100x_Position011_10_cmle.ics	21	1	0	1.2995999999999999	1.8690951753893301	1.0	0.3044184873559055	2.8377130264955834	0.9534847795676316	0.9811621939392899	0.9506355077625492	0.9036053586907081	0.4268725989652699	1.0090598470380734	160.0	3.0841227272094858	105.0	0.24210108935401767
1073	Feb25-FISH2-3L1-rep1-cp190-100x_Position011_10_cmle.ics	22	1	0	1.5162	0.23070632344123612	1.0	0.25363962448022553	3.3549282911817606	0.4599164307242671	0.5940325600511462	0.43845328340487716	0.22643620421956343	0.7960787623160696	0.9927881679299347	150.0	2.954266663017522	87.0	0.20059804546475749
1074	Feb25-FISH2-3L1-rep1-cp190-100x_Position011_10_cmle.ics	23	1	0	0.8664	0.0	1.0	0.31605719623863293	2.0762439409870503	0.12246446890034154	0.29002680899509115	0.15852807599554408	0.031032329934262876	0.9423728556358879	0.9663679028379824	134.0	2.503082372370014	82.0	0.18906942216218525
1075	Feb25-FISH2-3L1-rep1-cp190-100x_Position011_10_cmle.ics	24	1	0	1.5162	1.4094967255872226	1.0	0.28877185231211383	2.589675452417657	0.7580884466298463	0.8181954122097675	0.75792920230244	0.6664763502753762	0.5651514892076579	0.997988679739395	178.0	3.4161656878847833	120.0	0.2766869592617345
1076	Feb25-FISH2-3L1-rep1-cp190-100x_Position011_10_cmle.ics	24	2	0	1.2995999999999999	2.166	1.0	0.29072897556794247	2.4317658690322776	0.9214226344449364	0.9525490744408971	0.9166414206147608	0.8723307155119511	0.47694880233914366	0.9973022117430062	194.0	3.656702738968513	137.0	0.3158842784904802
1077	Feb25-FISH2-3L1-rep1-cp190-100x_Position011_10_cmle.ics	25	1	0	1.5162	1.5162	1.0	0.24850488763747386	2.949239143140456	0.9784682562729219	0.9947622581443122	0.9686918551500876	0.8740091848697018	0.2909997690393903	0.9678897117954119	144.0	2.7733699296044962	81.0	0.18676369750167077
1078	Feb25-FISH2-3L1-rep1-cp190-100x_Position011_10_cmle.ics	27	1	0	1.083	1.2995999999999999	1.0	0.28166648430998564	2.3019601547588397	0.9025215373116715	0.9514722080169938	0.8923331104205184	0.8039121199008694	0.5019478329896451	0.999206659167986	160.0	2.990501731847806	101.0	0.23287819071195984
1079	Feb25-FISH2-3L1-rep1-cp190-100x_Position011_10_cmle.ics	28	1	0	0.8664	0.0	1.0	0.2631477098364001	2.115893031831936	0.2158911385289357	0.36465006735997363	0.19928860114172733	0.029536621533868983	0.9163899531907659	0.9863075758992449	122.0	2.2583151497460614	65.0	0.14987210293343953
1080	Feb25-FISH2-3L1-rep1-cp190-100x_Position011_10_cmle.ics	30	1	0	0.8664	2.204198814510572	1.0	0.30679615757712825	1.7842915707594555	0.9917791671793036	0.9990381066359457	0.9911528180120125	0.9704553334750076	0.13334271805320955	1.0024688179665355	144.0	2.632938436561977	90.0	0.20751521944630086
1081	Feb25-FISH2-3L1-rep1-cp190-100x_Position011_10_cmle.ics	31	1	0	1.083	0.42540144110901373	1.0	0.2761165418194154	2.3867959608249594	0.4952505307644004	0.6167582006837641	0.48810390024619493	0.353040557377376	0.7767054244889124	0.9891016067206945	160.0	3.013906980688226	100.0	0.23057246605144538
1082	Feb25-FISH2-3L1-rep1-cp190-100x_Position011_10_cmle.ics	32	1	0	2.166	0.10317500441073144	1.0	0.14997565111366562	3.2210214533938335	0.5239034800128757	0.6752852322989068	0.5008881841700544	0.1613991583113771	0.7306999075320051	0.7580661862723547	214.0	4.080251609235379	114.0	0.26285261129864773
1083	Feb25-FISH2-3L1-rep1-cp190-100x_Position011_10_cmle.ics	34	1	0	1.083	0.32626801153583	1.0	0.3096022994467427	2.7789749251776823	0.5009807237064593	0.6320324653364897	0.48886033141697666	0.30351707811971596	0.7854650846664929	1.0038169900838483	126.0	2.394516471248359	74.0	0.17062362487806956
1084	Feb25-FISH2-3L1-rep1-cp190-100x_Position011_10_cmle.ics	36	1	0	1.2995999999999999	0.4883922886704704	1.0	0.28380753372595546	2.4350470731850105	0.5247496163809461	0.6569496922797696	0.5140660319765044	0.36247050670714603	0.7850507496997007	0.9887817777300665	172.0	3.2820794521525976	113.0	0.2605468866381333
1085	Feb25-FISH2-3L1-rep1-cp190-100x_Position011_10_cmle.ics	37	1	0	1.083	1.3674688767138379	1.0	0.3325313158227391	2.696354227358276	0.906410181902714	0.9535944673679316	0.9032951705701168	0.8140466089382228	0.4847234073650747	1.0057154420133132	136.0	2.5945882819615824	86.0	0.19829232080424306
1086	Feb25-FISH2-3L1-rep1-cp190-100x_Position011_10_cmle.ics	40	1	0	1.2995999999999999	1.0246530360797799	1.0	0.2929320392162178	2.3769073065975976	0.7823705853894534	0.8701015965166908	0.7809482341557813	0.664392839864538	0.597477753485121	0.9802973823881501	160.0	3.037312229528646	103.0	0.23748964003298878
1087	Feb25-FISH2-3L1-rep1-cp190-100x_Position011_10_cmle.ics	42	1	0	1.2995999999999999	0.928575039696583	1.0	0.29064899138885836	2.589987131390139	0.7176518151473058	0.7911492131942861	0.7149047332738996	0.6327255198722866	0.6665011973399508	0.997460333789954	152.0	2.9287463284069912	95.0	0.21904384274887315
1088	Feb25-FISH2-3L1-rep1-cp190-100x_Position011_10_cmle.ics	43	1	0	1.083	1.4321094633018212	1.0	0.2991993003418851	2.3758732663419124	0.883494267020208	0.9364440140813205	0.8818924715613433	0.8058026624193446	0.49045457032400064	0.9860948185983851	168.0	3.1926886283311404	112.0	0.25824116197761887
1089	Feb25-FISH2-3L1-rep1-cp190-100x_Position011_10_cmle.ics	44	1	0	1.5162	0.5158750220536572	1.0	0.2746686717308086	2.922067927677992	0.449131536989046	0.5859903018102974	0.4714298480366104	0.3235606748284474	0.7872916847757878	0.9975601085773382	184.0	3.5268466747765492	123.0	0.2836041332432778
1090	Feb25-FISH2-3L1-rep1-cp190-100x_Position011_10_cmle.ics	44	2	0	1.083	1.1535316172061807	1.0	0.27634221897242356	2.315588129408224	0.6957957265881843	0.7787665144367572	0.6957957265881843	0.6126932465419039	0.6393362609204636	0.9561232896978094	148.0	2.792545006904694	89.0	0.2052094947857864
1091	Feb25-FISH2-3L1-rep1-cp190-100x_Position011_10_cmle.ics	45	1	0	1.083	0.41270001764292574	1.0	0.32828320743242	2.3923763028205554	0.4951799990757429	0.624275613475669	0.4951799990757429	0.33290355376865843	0.754260918002945	1.0132702614583406	158.0	2.969211568777498	107.0	0.2467125386750466
1092	Feb25-FISH2-3L1-rep1-cp190-100x_Position011_10_cmle.ics	46	1	0	0.8664	1.786046258958641	1.0	0.3211068079082337	2.0009961339863787	0.945455317522665	0.9783063334678018	0.9425465508821843	0.9000615724325357	0.370275656939253	1.0098038498144097	146.0	2.701039097313126	94.0	0.2167381180883587
1093	Feb25-FISH2-3L1-rep1-cp190-100x_Position011_10_cmle.ics	47	1	0	1.5162	1.5162	1.0	0.27901972439384803	2.422268744870519	0.950606184626326	0.9995169309009909	0.9505726381611169	0.8236193952243253	0.28336043279715517	0.9899180520183558	208.0	3.9227601246627732	149.0	0.34355297441665367
1094	Feb25-FISH2-3L1-rep1-cp190-100x_Position011_10_cmle.ics	48	1	0	1.2995999999999999	1.8096231334713841	1.0	0.23594382033271127	2.130920231167017	0.7755504947113752	0.8263752055301767	0.7749960189020612	0.6882445372621174	0.6758311997672256	0.9793341598438444	184.0	3.573657172457389	114.0	0.26285261129864773
1095	Feb25-FISH2-3L1-rep1-cp190-100x_Position011_10_cmle.ics	48	2	0	1.7328	1.9319612809801423	1.0	0.31555989311740223	2.7328160039704903	0.8100968318134812	0.8590787259719155	0.8093178796384588	0.7297112696728593	0.6387281916385267	1.0002458733625081	296.0	5.655305760330648	269.0	0.6202399336783881
1096	Feb25-FISH2-3L1-rep1-cp190-100x_Position011_10_cmle.ics	48	3	0	1.2995999999999999	2.9375520246248374	1.0	0.2872716501089198	2.7389022785876245	0.933013950150898	0.9534422587310754	0.9325592416152322	0.9061947802529868	0.5000398240321494	0.9902028278192664	160.0	3.0841227272094858	102.0	0.23518391537247432
1097	Feb25-FISH2-3L1-rep1-cp190-100x_Position011_10_cmle.ics	49	1	0	1.083	1.0317500441073144	1.0	0.2839228261629219	1.9047904809227894	0.7391184809691554	0.8029469885729015	0.7280694217716298	0.6453475384483203	0.6631366709596489	0.9960501426875209	174.0	3.2565591175420665	115.0	0.2651583359591622
1098	Feb25-FISH2-3L1-rep1-cp190-100x_Position011_10_cmle.ics	50	1	0	1.2995999999999999	0.0	1.0	0.26171113203142005	2.241847466065515	0.15744509369333065	0.34186580697158975	0.1613540197461213	0.02782591174692726	0.9440310626564371	0.9755254659365121	188.0	3.5226165032363275	124.0	0.28590985790379225
1099	Feb25-FISH2-3L1-rep1-cp190-100x_Position011_10_cmle.ics	51	1	0	1.083	1.1368333649278028	1.0	0.29740095743975503	2.176730322123567	0.7926784624771201	0.8725137278828554	0.7879092942851332	0.7070418954647143	0.5790005301721589	0.9949958510256607	154.0	2.8798207449560405	98.0	0.2259610167304165
1100	Feb25-FISH2-3L1-rep1-cp190-100x_Position011_10_cmle.ics	54	1	0	1.2995999999999999	0.0	1.0	0.20456678232193565	2.070481106588185	0.08217358550414337	0.27019150707743544	0.08217358550414337	0.0292662860314817	0.9567100602312103	0.9169451910467404	178.0	3.3459499413635236	101.0	0.23287819071195984
1101	Feb25-FISH2-3L1-rep1-cp190-100x_Position011_10_cmle.ics	57	1	0	1.083	1.482693511411244	1.0	0.28983077184957995	2.5265402810339546	0.9113087537731781	0.9590556274256145	0.9082039672272532	0.8383085381630013	0.49734014098902085	1.0058092820049123	150.0	2.8372404188154228	93.0	0.21443239342784423
1102	Feb25-FISH2-3L1-rep1-cp190-100x_Position011_10_cmle.ics	58	1	0	1.083	0.1459114905355603	1.0	0.27308137672307414	2.3922188480099025	0.3301338539265927	0.48985023905714775	0.3301338539265927	0.15365183518162018	0.8723086774042811	0.9788834256659679	168.0	3.1458781306503005	107.0	0.2467125386750466
1103	Feb25-FISH2-3L1-rep1-cp190-100x_Position011_10_cmle.ics	59	1	0	1.083	1.8177762540415314	1.0	0.30231754564522684	2.1182480872711746	0.954245387590216	0.9816550484025913	0.9529275562233662	0.9180666059068404	0.35245755835378056	1.004360144991969	136.0	2.547777784280742	82.0	0.18906942216218525
1104	Feb25-FISH2-3L1-rep1-cp190-100x_Position011_10_cmle.ics	60	1	0	1.083	0.0	1.0	0.3218790420535191	2.10364935693312	0.2473391288349202	0.4592613035278966	0.2473391288349202	0.02841635619336737	0.8900294223449018	0.999019961307149	162.0	3.0117918949181153	110.0	0.2536297126565899
1105	Feb25-FISH2-3L1-rep1-cp190-100x_Position011_10_cmle.ics	61	1	0	1.083	1.6366463635208865	1.0	0.28500825264993246	2.3207354977933594	0.9064804542191477	0.942439470077661	0.9063219623162193	0.857194133934981	0.42030237526279596	0.995671200096771	126.0	2.3477059735675185	71.0	0.16370645089652625
1106	Feb25-FISH2-3L1-rep1-cp190-100x_Position011_10_cmle.ics	62	1	0	1.5162	1.5162	1.0	0.2996050526600934	2.1137595551693114	0.8967296813644421	0.9776077313860689	0.8967296813644421	0.7483970689260362	0.4291632461209773	0.9962717680062232	276.0	5.18494639238294	236.0	0.5441510198814111
1107	Feb25-FISH2-3L1-rep1-cp190-100x_Position011_10_cmle.ics	63	1	0	1.083	1.4930362603455627	1.0	0.2888820830887166	2.2350475417021975	0.8717478232269903	0.9176374872336375	0.8656286243486991	0.8018097941802697	0.5209005795658073	0.9975549547948445	174.0	3.256559117542067	116.0	0.2674640606196767
1108	Feb25-FISH2-3L1-rep1-cp190-100x_Position011_10_cmle.ics	64	1	0	1.2995999999999999	0.5158750220536572	1.0	0.2873025184810246	2.08651470194642	0.45484603066714285	0.5602475336873918	0.4501726130817291	0.2963376841814223	0.8142713249256065	0.9959858900142966	190.0	3.520501417466216	132.0	0.30435565518790797
1109	Feb25-FISH2-3L1-rep1-cp190-100x_Position011_10_cmle.ics	64	2	0	1.083	1.9587150345353928	1.0	0.3398868085025772	2.06846718009035	0.8620938600432396	0.9001090592107032	0.8610685498581078	0.8127733680479553	0.5187624242754492	1.0054843153815602	176.0	3.277849280612376	128.0	0.2951327565458501
1110	Feb25-FISH2-3L1-rep1-cp190-100x_Position011_10_cmle.ics	65	1	0	1.083	0.9733510449106972	1.0	0.28983077184957995	2.0209316397491053	0.7653639014837048	0.8410711624837687	0.757306767141367	0.6496157694190774	0.6645154601208724	0.9914144852808479	150.0	2.790429921134583	93.0	0.21443239342784423
1111	Feb25-FISH2-3L1-rep1-cp190-100x_Position011_10_cmle.ics	66	1	0	0.8664	0.42540144110901373	1.0	0.2715854417326567	2.1365306515569875	0.5702822157011919	0.6838205992102308	0.5702822157011919	0.4277161902691736	0.7238617461879165	0.9663723216343183	108.0	2.0156630128922206	55.0	0.12681485632829495
1112	Feb25-FISH2-3L1-rep1-cp190-100x_Position011_10_cmle.ics	67	1	0	0.8664	0.2918229810711206	1.0	0.12869519290991416	1.5999320202272684	0.5569509290138162	0.7638685088137208	0.5537303477846593	0.29921867555979037	0.7320980186275997	0.6745959209471559	130.0	2.3434758020272963	50.0	0.11528623302572269
1113	Feb25-FISH2-3L1-rep1-cp190-100x_Position011_10_cmle.ics	68	1	0	1.083	1.502250739874254	1.0	0.2867352672132239	1.9799859919215859	0.8991063308157697	0.9430631895290442	0.8967634149234845	0.8361046304717467	0.46167762278097124	0.9905550980588322	158.0	2.9224010710966577	100.0	0.23057246605144538
1114	Feb25-FISH2-3L1-rep1-cp190-100x_Position011_10_cmle.ics	70	1	0	1.083	0.744005537498231	1.0	0.29778726282751644	2.326136341038932	0.6560027856668734	0.7602313409286282	0.6553390134821924	0.5446577220644403	0.671123193409169	1.0105439032682821	140.0	2.637168608102199	85.0	0.19598659614372857
1115	Feb25-FISH2-3L1-rep1-cp190-100x_Position011_10_cmle.ics	71	1	0	1.083	0.0	1.0	0.2506190222146619	2.3254468704889426	0.1383301560129168	0.27248764735633973	0.13857818153522936	0.02308339493444345	0.9541008186912125	0.9703870520515964	124.0	2.32641581049721	65.0	0.14987210293343953
1116	Feb25-FISH2-3L1-rep1-cp190-100x_Position011_10_cmle.ics	71	2	0	1.2995999999999999	0.744005537498231	1.0	0.29440164392240875	2.4354445397985938	0.5751663229973155	0.675548574096409	0.570376026144808	0.43632552620316695	0.7374521443979049	1.000183710938299	196.0	3.7013981508792417	140.0	0.3228014524720236
1117	Feb25-FISH2-3L1-rep1-cp190-100x_Position011_10_cmle.ics	73	1	0	1.2995999999999999	0.10317500441073144	1.0	0.28983077184957995	2.492648065645559	0.3076880423632482	0.4542404835177022	0.306560573715194	0.09464729638563124	0.8715166713378093	1.0073590522453473	150.0	2.8606456676558425	93.0	0.21443239342784423
1118	Feb25-FISH2-3L1-rep1-cp190-100x_Position011_10_cmle.ics	74	1	0	1.2995999999999999	1.0317500441073144	1.0	0.2910939842943082	2.087738934056142	0.7368385728475932	0.8203475261080835	0.7359190850761095	0.6322619399178502	0.5772408348830158	0.9942699360656259	206.0	3.854659463911625	150.0	0.3458586990771681
1119	Feb25-FISH2-3L1-rep1-cp190-100x_Position011_10_cmle.ics	76	1	0	1.083	1.457893372515532	1.0	0.31013286501782295	2.0193196740607995	0.8997840380093104	0.9590248116331526	0.8974900417526516	0.8150165570859529	0.45098132279975434	0.9907976553209475	158.0	2.945806319937078	104.0	0.2397953646935032
1120	Feb25-FISH2-3L1-rep1-cp190-100x_Position011_10_cmle.ics	77	1	0	1.083	0.8254000352858515	1.0	0.3044184873559055	1.981371653674262	0.695170563434266	0.7824405902644691	0.6945668838635493	0.577553660406286	0.5964443358998153	0.992902524330564	160.0	2.9436912341669665	105.0	0.24210108935401767
1121	Feb25-FISH2-3L1-rep1-cp190-100x_Position011_10_cmle.ics	79	1	0	1.2995999999999999	1.3353733069482787	1.0	0.2920931800722684	2.5216868843606886	0.8970035883800483	0.9634076658768675	0.8960512582186093	0.7509809000662822	0.5007030233950439	0.9890478720467952	188.0	3.5928322497575866	131.0	0.3020499305273935
1122	Feb25-FISH2-3L1-rep1-cp190-100x_Position011_10_cmle.ics	80	1	0	1.083	1.5009357274113917	1.0	0.3128724720416008	2.548196774696801	0.9105235313319601	0.9595841916275509	0.9081934735870507	0.8458559866725199	0.4348914966214497	0.9806767918091178	142.0	2.728674517693768	89.0	0.2052094947857864
1123	Feb25-FISH2-3L1-rep1-cp190-100x_Position011_10_cmle.ics	82	1	0	1.2995999999999999	1.055542675492109	1.0	0.32698195796120333	2.6512107207870343	0.7991972237320735	0.8795710164318268	0.7958690471212945	0.6611155245223063	0.616353206623223	1.0077718555662047	166.0	3.1948037141012517	115.0	0.2651583359591622
1124	Feb25-FISH2-3L1-rep1-cp190-100x_Position011_10_cmle.ics	84	1	0	1.2995999999999999	1.1736910802652913	1.0	0.2836313623464961	2.5081601558574573	0.8310913276383116	0.883617538921437	0.8266400462584144	0.737412583597901	0.5390519777156135	0.9745017001187662	150.0	2.8606456676558425	92.0	0.21212666876732977
1125	Feb25-FISH2-3L1-rep1-cp190-100x_Position011_10_cmle.ics	85	1	0	1.2995999999999999	0.741346755705622	1.0	0.33385146420801154	2.7929281957008905	0.7068851446718419	0.8119707127734651	0.7017466478475652	0.5434897671136203	0.6803164340343777	1.0035529083703436	140.0	2.6839791057830396	90.0	0.20751521944630086
1126	Feb25-FISH2-3L1-rep1-cp190-100x_Position011_10_cmle.ics	86	1	0	0.8664	1.2995999999999999	1.0	0.2645999334001833	2.014068984953249	0.9163819963211832	0.9662571793235482	0.9163819963211832	0.8013579713953226	0.4214342215438793	1.0031340968810354	118.0	2.1689243259246043	62.0	0.14295492895189613
1127	Feb25-FISH2-3L1-rep1-cp190-100x_Position011_10_cmle.ics	88	1	0	1.083	0.928575039696583	1.0	0.30483523818301894	2.3157963369762573	0.7480800545091292	0.8440311348754489	0.7461976417872527	0.6489935443637329	0.6403697174967358	1.010205888997257	140.0	2.6137633592617795	86.0	0.19829232080424306
1128	Feb25-FISH2-3L1-rep1-cp190-100x_Position011_10_cmle.ics	89	1	0	0.8664	0.2918229810711206	1.0	0.2879988190020152	2.0515360212017524	0.44378250040056516	0.5825965362038076	0.43483897280526707	0.27490422851149987	0.8145208322271095	0.9910863399412883	122.0	2.281720398586481	68.0	0.15678927691498287
1129	Feb25-FISH2-3L1-rep1-cp190-100x_Position011_10_cmle.ics	91	1	0	1.2995999999999999	0.7252201245704302	1.0	0.32602682051563625	2.266687714974137	0.5963808322144756	0.709727861444971	0.5882279989431513	0.44074637247448195	0.7664841795557686	0.9962382231865322	224.0	4.210107673427345	180.0	0.4150304388926017
1130	Feb25-FISH2-3L1-rep1-cp190-100x_Position011_10_cmle.ics	94	1	0	1.7328	1.37509100994251	1.0	0.3083110194447125	2.918025345469736	0.793318250844516	0.8711554042387402	0.7883109235884517	0.6740987032306337	0.5884105264753374	0.995603179481795	244.0	4.727277539055897	199.0	0.4588392074423764
1131	Feb25-FISH2-3L1-rep1-cp190-100x_Position011_10_cmle.ics	95	1	0	1.083	0.1459114905355603	1.0	0.35257321224921156	2.160752775539881	0.32612945651014824	0.4916912522660221	0.32260157110866244	0.15327640137916326	0.8774901084139912	0.998516065406547	160.0	2.9670964830073867	113.0	0.2605468866381333
1132	Feb25-FISH2-3L1-rep1-cp190-100x_Position011_10_cmle.ics	96	1	0	1.2995999999999999	1.083	1.0	0.29528601709160374	2.7116682733918718	0.9142215130100628	0.9830494675481161	0.911963613074109	0.7490962972612109	0.42345384653720713	1.0063863852273642	148.0	2.8159502557451135	92.0	0.21212666876732977
1133	Feb25-FISH2-3L1-rep1-cp190-100x_Position011_10_cmle.ics	97	1	0	1.2995999999999999	1.9396002206044687	1.0	0.2550689676855709	2.3499104580917973	0.9579755863393224	0.984373428427742	0.9564485895853335	0.9194943537694875	0.3682815287599365	0.9904608350014686	174.0	3.2799643663824862	109.0	0.25132398799607547
1134	Feb25-FISH2-3L1-rep1-cp190-100x_Position011_10_cmle.ics	99	1	0	1.083	0.6190500264643886	1.0	0.2643994242775595	2.257513673648216	0.6211032428336252	0.7242480859181061	0.6189866471556612	0.5061407405471792	0.7211972382649351	0.9943266575360233	134.0	2.503082372370013	75.0	0.17292934953858405
1135	Feb25-FISH2-3L1-rep1-cp190-100x_Position011_10_cmle.ics	100	1	0	1.083	0.9788040346074901	1.0	0.27660059285691496	2.2776758800956425	0.6429296871721267	0.7163649182887216	0.6405291298399348	0.5320549945861557	0.7180086876821253	0.9923966426601297	132.0	2.4583869604592845	75.0	0.17292934953858405
1136	Feb25-FISH2-3L1-rep1-cp190-100x_Position011_10_cmle.ics	100	2	0	0.8664	1.2779016819528852	1.0	0.3116067213279376	2.208292470073725	0.7197181443523951	0.7791340367134187	0.7199279832800343	0.652462669654773	0.6061779527775386	1.007539701154486	120.0	2.237024986675753	69.0	0.1590950015754973
1137	Feb25-FISH2-3L1-rep1-cp190-100x_Position011_10_cmle.ics	100	3	0	1.2995999999999999	1.2995999999999999	1.0	0.2688597490768461	2.650941787309132	0.8446142740832138	0.9556232635828737	0.8446142740832138	0.6971625580204635	0.5214315191689588	0.9934124654426953	156.0	2.994731903388028	95.0	0.21904384274887315
1138	Feb25-FISH2-3L1-rep1-cp190-100x_Position011_10_cmle.ics	102	1	0	0.8664	1.6000977535689052	1.0	0.28890164313983585	1.7973306163896456	0.9242871081972964	0.963042548759497	0.9230372863517262	0.8530198546259853	0.4165286338852601	0.9875364225095562	148.0	2.698924011543015	91.0	0.20982094410681532
1139	Feb25-FISH2-3L1-rep1-cp190-100x_Position011_10_cmle.ics	103	1	0	1.2995999999999999	0.0	1.0	0.15878209620423217	2.0679483401863195	0.08272832081762378	0.24403556331079468	0.08272832081762378	0.029180818246969744	0.962541665047968	0.9116953193098266	174.0	3.350180112903746	86.0	0.19829232080424306
1140	Feb25-FISH2-3L1-rep1-cp190-100x_Position011_10_cmle.ics	104	1	0	1.5162	0.0	1.0	0.1467821900927231	2.441658964368558	0.08278788016289859	0.1918766235976087	0.08278788016289859	0.030055698614908172	0.955705551200175	0.9159103257253254	180.0	3.6012925928380306	87.0	0.20059804546475749
1141	Feb25-FISH2-3L1-rep1-cp190-100x_Position011_10_cmle.ics	105	1	0	1.083	0.0	1.0	0.19019396189533283	2.7092649895652934	0.18595052326045855	0.29070247383697706	0.18595052326045855	0.03070327270790616	0.9412388796929764	0.8909403000255011	126.0	2.3477059735675185	58.0	0.13373203030983835
1142	Feb25-FISH2-3L1-rep1-cp190-100x_Position011_10_cmle.ics	106	1	0	0.8664	0.0	1.0	0.2696112908895111	2.366284541329194	0.1254050175893353	0.33315011109053877	0.15530688761340491	0.03176495093501203	0.9570277483731473	0.9499740590994152	116.0	2.147634162854295	61.0	0.1406492042913817
1143	Feb25-FISH2-3L1-rep1-cp190-100x_Position011_10_cmle.ics	107	1	0	1.083	2.166	1.0	0.32206233437816617	2.03114388961882	0.9515362229080377	0.989184329153925	0.9515362229080377	0.8797836513929993	0.34846574147058684	1.0059266580905688	160.0	2.9670964830073867	108.0	0.24901826333556107
1144	Feb25-FISH2-3L1-rep1-cp190-100x_Position011_10_cmle.ics	107	2	0	1.5162	1.7328	1.0	0.2822960011900436	2.2305471103655745	0.9173948080557129	0.9431820981029029	0.8976074265143171	0.7931650309144845	0.42197271063317043	0.994317547015864	228.0	4.2526879995679625	172.0	0.3965846416084861
1145	Feb25-FISH2-3L1-rep1-cp190-100x_Position011_10_cmle.ics	108	1	0	1.083	0.3720027687491155	1.0	0.36185396866982955	2.3333555725384207	0.4782023402713058	0.6527860148549803	0.47925668615323785	0.30688525516111725	0.8096423313391486	1.0024755386192978	152.0	2.858530581885732	106.0	0.24440681401453213
1146	Feb25-FISH2-3L1-rep1-cp190-100x_Position011_10_cmle.ics	109	1	0	0.8664	1.1736910802652911	1.0	0.2691776018381925	2.093863592800968	0.8425580401652186	0.9088448938897593	0.8402364335564735	0.7639866115937901	0.523182054660737	0.9937067765414634	126.0	2.324300724727099	69.0	0.1590950015754973
1147	Feb25-FISH2-3L1-rep1-cp190-100x_Position011_10_cmle.ics	110	1	0	1.2995999999999999	0.0	1.0	0.20195952773077241	2.214539894866184	0.05927129837266237	0.22945254798691547	0.08398996029378485	0.02962536260209435	0.9748165008939607	0.9330897064891129	140.0	2.730789603463879	70.0	0.1614007262360118
1148	Feb25-FISH2-3L1-rep1-cp190-100x_Position011_10_cmle.ics	111	1	0	1.2995999999999999	1.1160083062473465	1.0	0.2877226213926332	2.3233524237170307	0.7861102556205728	0.8581094086849399	0.7800373421619957	0.6946027101940253	0.6262064199913528	0.9916385079861677	162.0	3.0820076414393744	104.0	0.2397953646935032
1149	Feb25-FISH2-3L1-rep1-cp190-100x_Position011_10_cmle.ics	116	1	0	1.083	0.5158750220536572	1.0	0.3211068079082337	2.601148736025917	0.5327305185545121	0.6374396569026165	0.527924197450009	0.4016869658909652	0.7817892892029407	0.9916688648770301	146.0	2.7712548438343854	94.0	0.2167381180883587
1150	Feb25-FISH2-3L1-rep1-cp190-100x_Position011_10_cmle.ics	117	1	0	1.2995999999999999	0.65253602307166	1.0	0.29335409900733317	3.145537269843367	0.6331417264655421	0.736972611488898	0.6301862218381736	0.5197555447020075	0.6917972576643561	0.9943498312398901	134.0	2.596703367731693	79.0	0.18215224818064185
1151	Feb25-FISH2-3L1-rep1-cp190-100x_Position011_10_cmle.ics	118	1	0	0.6497999999999999	1.4605997195981766	1.0	0.31077020754012613	1.7702706693351264	0.937029953018514	0.9692484819223413	0.9359900466100908	0.8945609180888006	0.38926912427814	1.0203444058634832	102.0	1.8581715283196139	54.0	0.12450913166778053
1152	Feb25-FISH2-3L1-rep1-cp190-100x_Position011_10_cmle.ics	119	1	0	1.2995999999999999	1.197136909301969	1.0	0.2654863976370848	2.281766809632038	0.7276130603703355	0.819440037050696	0.7224757069221335	0.606188409650334	0.6582791515450186	0.9904762035165512	230.0	4.320788660319113	169.0	0.38966746762694277
1153	Feb25-FISH2-3L1-rep1-cp190-100x_Position011_10_cmle.ics	119	2	0	0.8664	0.7857574237886386	1.0	0.3325260630567415	2.195575110915218	0.5554859902055799	0.6084526188495416	0.5554859902055799	0.46581387171196514	0.7455023291501296	1.0265326012726277	114.0	2.1497492486244067	66.0	0.15217782759395398
1154	Feb25-FISH2-3L1-rep1-cp190-100x_Position011_10_cmle.ics	120	1	0	1.083	0.9755754663213545	1.0	0.29154931823087094	2.6535474992201245	0.7239290521814871	0.8140044738300737	0.7234836487449521	0.6287512867210389	0.5941061474794216	0.9954205391968226	132.0	2.505197458140125	77.0	0.17754079885961296
1155	Feb25-FISH2-3L1-rep1-cp190-100x_Position011_10_cmle.ics	125	1	0	1.5162	1.44445006175024	1.0	0.3081193379675445	2.382944983545926	0.8123643212206819	0.8905611320141502	0.8123643212206819	0.7257569886290245	0.5500830594029511	0.9974444863944641	268.0	5.052975242420865	229.0	0.5280109472578101
1156	Feb25-FISH2-3L1-rep1-cp190-100x_Position011_10_cmle.ics	126	1	0	1.083	0.10317500441073144	1.0	0.31365172603656777	2.436405344000015	0.26354398739335977	0.45289898386132693	0.26354398739335977	0.09901646470684128	0.8958680450604497	1.0091753928449003	144.0	2.7265594319236572	91.0	0.20982094410681532
1157	Feb25-FISH2-3L1-rep1-cp190-100x_Position011_10_cmle.ics	127	1	0	0.8664	0.5556144027286182	1.0	0.32238678937204435	1.8245158956186538	0.6247929069492235	0.7272015584321008	0.6190762284486683	0.5217470460793416	0.7297856076613272	1.008217546875212	102.0	1.951792523681294	55.0	0.12681485632829495
1158	Feb25-FISH2-3L1-rep1-cp190-100x_Position011_10_cmle.ics	128	1	0	1.2995999999999999	0.0	1.0	0.20745044464268628	2.0274842854114783	0.11949230831023819	0.2831917500100414	0.08243965136361811	0.03025464915451661	0.950204473612716	0.9503854282045183	176.0	3.348065027133635	100.0	0.23057246605144538
1159	Feb25-FISH2-3L1-rep1-cp190-100x_Position011_10_cmle.ics	130	1	0	1.083	0.687545504971255	1.0	0.3314882213761345	2.2293879636381475	0.6386019326813244	0.7419853756555524	0.6337076965406838	0.48129851505373655	0.7364198892630183	1.0019067191989812	170.0	3.16716829372061	120.0	0.2766869592617345
1160	Feb25-FISH2-3L1-rep1-cp190-100x_Position011_10_cmle.ics	131	1	0	1.083	0.0	1.0	0.335059513175588	2.318426047161572	0.2619767317542547	0.45376966963756354	0.2705686821464325	0.027797486562928263	0.9048673208086465	0.9922399462312713	152.0	2.8585305818857316	102.0	0.23518391537247432
1161	Feb25-FISH2-3L1-rep1-cp190-100x_Position011_10_cmle.ics	132	1	0	1.083	1.0389843448820495	1.0	0.30414293636913303	2.4257252137062495	0.8340307601952796	0.8928532099988988	0.831938479609441	0.7472194692214513	0.525129312970133	0.990429216384707	104.0	1.9730826867516031	55.0	0.12681485632829495
1162	Feb25-FISH2-3L1-rep1-cp190-100x_Position012_11_cmle.ics	1	1	0	1.2995999999999999	0.5595020986366908	1.0	0.2648500727068435	2.210397615348913	0.5723515493277037	0.7282442369543348	0.57091344450899	0.4012454129415265	0.7339612998375202	0.9836240373913622	204.0	3.8333693008413166	141.0	0.325107177132538
1163	Feb25-FISH2-3L1-rep1-cp190-100x_Position012_11_cmle.ics	2	1	0	1.2995999999999999	0.639412489864916	1.0	0.27451374210420326	2.422521809042851	0.611035684094577	0.7322710932363313	0.6068430804962813	0.46624996797909674	0.6830063088299261	0.9880519475924031	178.0	3.369355190203944	117.0	0.26976978528019113
1164	Feb25-FISH2-3L1-rep1-cp190-100x_Position012_11_cmle.ics	3	1	0	1.5162	1.8210199367311228	1.0	0.31385177769992	2.735750376324471	0.9367486181955356	0.9684932180872874	0.9300979154024044	0.8720047235571009	0.430814959242581	1.0042584573590003	176.0	3.371470275974055	123.0	0.2836041332432778
1165	Feb25-FISH2-3L1-rep1-cp190-100x_Position012_11_cmle.ics	4	1	0	1.083	0.5097226605744432	1.0	0.2620452549928	1.890370899254859	0.5439559115338577	0.6841304016002956	0.5400756766310242	0.36955019802855144	0.7673317455647722	0.9820801571021026	132.0	2.458386960459285	73.0	0.16831790021755516
1166	Feb25-FISH2-3L1-rep1-cp190-100x_Position012_11_cmle.ics	5	1	0	0.8664	1.9091760314026058	1.0	0.32843466237689134	1.671607103994205	0.9472069499711431	0.9695786883752012	0.9453439040936383	0.9126646618672984	0.34923672734311684	0.9912568375419599	150.0	2.7670246722941636	99.0	0.22826674139093092
1167	Feb25-FISH2-3L1-rep1-cp190-100x_Position012_11_cmle.ics	6	1	0	1.9493999999999998	2.528653040363242	1.0	0.22880263403082648	2.900683925326492	0.9709198961663342	0.9936835911090337	0.9696887494052935	0.9222582987638451	0.34417915926279874	0.9584003846728844	274.0	5.327492971195568	204.0	0.47036783074494865
1168	Feb25-FISH2-3L1-rep1-cp190-100x_Position012_11_cmle.ics	7	1	0	0.8664	0.9733510449106972	1.0	0.2953152701177966	2.283393513776876	0.6755904596540426	0.7662789599482734	0.6743408864704643	0.5938051682928069	0.6420504878080111	1.0005132164475639	128.0	2.368996136637828	74.0	0.17062362487806956
1169	Feb25-FISH2-3L1-rep1-cp190-100x_Position012_11_cmle.ics	7	2	0	1.083	0.0	1.0	0.28758054650375425	2.4532027254155246	0.07953678612683168	0.22267103532950228	0.07953678612683168	0.028623943856386263	0.9546785214625805	0.9827710696845586	116.0	2.217849909375555	63.0	0.1452606536124106
1170	Feb25-FISH2-3L1-rep1-cp190-100x_Position012_11_cmle.ics	8	1	0	1.2995999999999999	0.9733510449106972	1.0	0.27841751300124384	2.350393932550802	0.7081622759843057	0.8011619275575282	0.7073593794973565	0.5913559861235249	0.6249522684253154	0.9826173514517893	192.0	3.6354125758982043	132.0	0.30435565518790797
1171	Feb25-FISH2-3L1-rep1-cp190-100x_Position012_11_cmle.ics	9	1	0	0.8664	0.6606423714395955	1.0	0.31077020754012613	2.3190578634547254	0.6960182489197159	0.7846850021327497	0.6860963261067117	0.5773168153409618	0.6953559127310825	1.010359376103461	102.0	1.9283872748408741	54.0	0.12450913166778053
1172	Feb25-FISH2-3L1-rep1-cp190-100x_Position012_11_cmle.ics	10	1	0	1.083	0.42540144110901373	1.0	0.1818200728941245	2.041889870868911	0.4449283113046579	0.5656233818049082	0.43244115075423806	0.32571879695418543	0.8276468075731378	0.8908494492761636	138.0	2.498852200829791	65.0	0.14987210293343953
1173	Feb25-FISH2-3L1-rep1-cp190-100x_Position012_11_cmle.ics	11	1	0	1.083	0.0	1.0	0.31024600627523585	2.299283039549402	0.1684201889063127	0.34909831880675396	0.1684201889063127	0.030323474709164508	0.916800521450246	0.9993885550835314	164.0	3.0798925556692636	110.0	0.2536297126565899
1174	Feb25-FISH2-3L1-rep1-cp190-100x_Position012_11_cmle.ics	13	1	0	1.083	1.7430385742657564	1.0	0.3218790420535191	2.3013654314912393	0.9142451841410966	0.9493431276880263	0.9105316419097185	0.8699537388413026	0.4465476446256392	0.9941949263960076	162.0	3.0586023925989547	110.0	0.2536297126565899
1175	Feb25-FISH2-3L1-rep1-cp190-100x_Position012_11_cmle.ics	14	1	0	1.2995999999999999	0.20635000882146287	1.0	0.26948501414881976	2.538520084990515	0.29318510722273383	0.43048846956227566	0.2929501757287575	0.15622474486439755	0.8955572016241305	0.97122778334293	198.0	3.7460935627899703	136.0	0.31357855382996574
1176	Feb25-FISH2-3L1-rep1-cp190-100x_Position012_11_cmle.ics	16	1	0	1.5162	2.3245972107497854	1.0	0.31900358738902945	2.325310333176141	0.926043849146962	0.9642285243938941	0.9255911403771326	0.8792464830888955	0.38991688967043514	0.9908269847156896	292.0	5.4488886923070945	265.0	0.6110170350363303
1177	Feb25-FISH2-3L1-rep1-cp190-100x_Position012_11_cmle.ics	19	1	0	1.083	2.3172087362983134	1.0	0.3390911928090904	2.1384181105216387	0.9810000435179946	0.9927237912876975	0.9799207972496627	0.958840680621437	0.28031797778685463	1.0051079922396025	164.0	3.079892555669264	115.0	0.2651583359591622
1178	Feb25-FISH2-3L1-rep1-cp190-100x_Position012_11_cmle.ics	20	1	0	1.2995999999999999	1.7125684438020754	1.0	0.32687828589830087	2.7534531994615628	0.9237895275507593	0.971279029514908	0.9214039523788022	0.8491481163739257	0.4652034420612488	1.0043542016899372	182.0	3.482151262865821	132.0	0.30435565518790797
1179	Feb25-FISH2-3L1-rep1-cp190-100x_Position012_11_cmle.ics	21	1	0	1.083	0.8670937442763532	1.0	0.2469875885055565	2.688413395159879	0.8168270359070641	0.8836051787530314	0.8123484315106	0.7016252053508566	0.5813601151933356	0.9520383096058861	106.0	2.017778098662332	51.0	0.11759195768623716
1180	Feb25-FISH2-3L1-rep1-cp190-100x_Position012_11_cmle.ics	22	1	0	1.7328	0.9378659497950863	1.0	0.27124997079285185	2.6506350719789964	0.6909068953024997	0.8109668719558829	0.6886366380871876	0.5076017389204203	0.6509226498879577	0.9855700523517287	278.0	5.299857550814928	227.0	0.5233994979367811
1181	Feb25-FISH2-3L1-rep1-cp190-100x_Position012_11_cmle.ics	23	1	0	1.2995999999999999	1.5863714811341738	1.0	0.27538055063158023	2.3044165458193544	0.9102767897947424	0.9491624773978182	0.9068392711665706	0.8443131917261112	0.3970035285477731	0.9745888313357285	158.0	2.9926168176179173	98.0	0.2259610167304165
1182	Feb25-FISH2-3L1-rep1-cp190-100x_Position012_11_cmle.ics	24	1	0	1.2995999999999999	1.9319612809801423	1.0	0.3194625544418394	2.481409033804222	0.9467458643763546	0.9826876628162374	0.9459358878000015	0.898450098875519	0.3709536700405458	1.002574702434035	188.0	3.569427000917167	137.0	0.3158842784904802
1183	Feb25-FISH2-3L1-rep1-cp190-100x_Position012_11_cmle.ics	26	1	0	1.2995999999999999	0.46141264688247224	1.0	0.24784233883680118	2.57984005650952	0.503541713514729	0.6485458361442171	0.5021643804812232	0.36209335881867927	0.773975051382758	0.9591135422044954	150.0	2.8372404188154228	86.0	0.19829232080424306
1184	Feb25-FISH2-3L1-rep1-cp190-100x_Position012_11_cmle.ics	27	1	0	1.083	1.4430823792346341	1.0	0.34921691297078594	2.4921307873195593	0.8706530329974314	0.9282050648751894	0.8692369755647764	0.7922800171244154	0.47148718406277623	0.996018567424493	168.0	3.1692833794907207	121.0	0.27899268392224896
1185	Feb25-FISH2-3L1-rep1-cp190-100x_Position012_11_cmle.ics	29	1	0	1.2995999999999999	0.8421824239572849	1.0	0.28785502777740146	2.8123824716038803	0.7121974575194693	0.7931816183152403	0.7028659090687017	0.5756881406279009	0.6309125583670417	0.9951314330711356	146.0	2.794660092674805	89.0	0.2052094947857864
1186	Feb25-FISH2-3L1-rep1-cp190-100x_Position012_11_cmle.ics	30	1	0	1.5162	1.2147909720415644	1.0	0.24638194830670251	2.6059386445374413	0.8174371188336762	0.8914438309696511	0.8125654072390026	0.6987261376348742	0.5890741751654732	0.9233575032123218	206.0	3.924875210432884	138.0	0.3181900031509946
1187	Feb25-FISH2-3L1-rep1-cp190-100x_Position012_11_cmle.ics	31	1	0	1.2995999999999999	0.3720027687491155	1.0	0.2674205563182136	2.3520846600445147	0.4702200609750306	0.6130839878809752	0.4702200609750306	0.30641852425229604	0.7820551388402704	0.9959977260529702	166.0	3.1245879675799917	104.0	0.2397953646935032
1188	Feb25-FISH2-3L1-rep1-cp190-100x_Position012_11_cmle.ics	32	1	0	1.083	1.3107987492438529	1.0	0.3046309795115301	1.927215400741581	0.8382657069835908	0.900366654324444	0.8359537979427621	0.7518761683720007	0.5118961395123991	0.9978769164765294	166.0	3.0777774698991522	111.0	0.2559354373171044
1189	Feb25-FISH2-3L1-rep1-cp190-100x_Position012_11_cmle.ics	33	1	0	1.5162	1.5497868238284018	1.0	0.29247783641808905	2.5565663662686	0.8800437717702907	0.9329860361887735	0.8755278813846675	0.812031842421627	0.521748073781302	0.9934503825696792	186.0	3.5247315890064383	129.0	0.29743848120636457
1190	Feb25-FISH2-3L1-rep1-cp190-100x_Position012_11_cmle.ics	34	1	0	0.8664	0.9493517309627397	1.0	0.2993667739987017	2.579032224751126	0.6829472225706078	0.7779400259198872	0.6829472225706078	0.560574298699825	0.6693033802424958	0.996221204048102	102.0	1.951792523681294	53.0	0.12220340700726606
1191	Feb25-FISH2-3L1-rep1-cp190-100x_Position012_11_cmle.ics	34	2	0	1.2995999999999999	0.0	1.0	0.279006506526528	2.230497528912126	0.1788531942976248	0.34161396090516544	0.1788531942976248	0.02558842324667491	0.9445541663622808	0.984749726856751	174.0	3.2565591175420665	114.0	0.26285261129864773
1192	Feb25-FISH2-3L1-rep1-cp190-100x_Position012_11_cmle.ics	35	1	0	1.083	1.8177762540415314	1.0	0.3414041603262494	2.5039509500766868	0.9391610962881952	0.9704714944327641	0.9383691440316027	0.8872787954783298	0.3692701142535017	1.0087658154517682	154.0	2.9266312426368803	105.0	0.24210108935401767
1193	Feb25-FISH2-3L1-rep1-cp190-100x_Position012_11_cmle.ics	36	1	0	1.2995999999999999	0.65253602307166	1.0	0.2912166652001647	2.491274250872863	0.5802181439154227	0.6840300785467	0.5754085545173659	0.44773107992405914	0.7560212203368009	0.9791423177588656	192.0	3.658817824738624	135.0	0.31127282916945126
1194	Feb25-FISH2-3L1-rep1-cp190-100x_Position012_11_cmle.ics	37	1	0	1.2995999999999999	0.5097226605744432	1.0	0.2731442024700378	2.4651596576531487	0.5594778015271571	0.7087750358039885	0.5559513785435154	0.36355981605026233	0.7311883208402785	0.9598639505116725	200.0	3.790788974700699	139.0	0.32049572781150915
1195	Feb25-FISH2-3L1-rep1-cp190-100x_Position012_11_cmle.ics	39	1	0	1.083	0.0	1.0	0.29498890793847904	2.1718759595418917	0.17773158852757417	0.2910230235647169	0.136788507895902	0.034719830766960204	0.9456919041066018	0.9709575256336049	136.0	2.5711830331211623	81.0	0.18676369750167077
1196	Feb25-FISH2-3L1-rep1-cp190-100x_Position012_11_cmle.ics	40	1	0	1.083	2.5991999999999997	1.0	0.3273992772007014	2.1484444040246617	0.99693641722056	0.999646165146819	0.9955658670297579	0.9878128527151226	0.1851962076719286	1.0005802902957064	164.0	3.0798925556692636	113.0	0.2605468866381333
1197	Feb25-FISH2-3L1-rep1-cp190-100x_Position012_11_cmle.ics	41	1	0	1.5162	2.663666186847003	1.0	0.27022150963389857	2.7690886133259185	0.9994955307174499	0.9999842353349203	0.9986442388031467	0.9889844402755663	0.128592140521463	0.9852523573731603	188.0	3.6162374985980064	126.0	0.2905213072248212
1198	Feb25-FISH2-3L1-rep1-cp190-100x_Position012_11_cmle.ics	42	1	0	0.8664	1.7215306853589103	1.0	0.2858448059506674	2.480254129283949	0.8988370780173873	0.9348094324102002	0.8967402700043549	0.8539089340150647	0.3779586679476986	0.9932579316873027	110.0	2.0603584248029496	58.0	0.13373203030983835
1199	Feb25-FISH2-3L1-rep1-cp190-100x_Position012_11_cmle.ics	44	1	0	1.2995999999999999	1.30507204614332	1.0	0.3013478505176401	2.440623178490496	0.8030581248506775	0.8787706065053414	0.7991535547288303	0.7223557117990375	0.547510457786074	0.9936302072497102	200.0	3.767383725860279	146.0	0.3366358004351103
1200	Feb25-FISH2-3L1-rep1-cp190-100x_Position012_11_cmle.ics	45	1	0	1.5162	0.4773698211006071	1.0	0.2659493000774543	2.730694222226143	0.5577670212088403	0.6987253996560728	0.5506177950449016	0.36196340997388704	0.7719328144475043	0.9860547130868237	188.0	3.6162374985980064	125.0	0.28821558256430674
1201	Feb25-FISH2-3L1-rep1-cp190-100x_Position012_11_cmle.ics	46	1	0	1.083	0.0	1.0	0.3182819548224721	2.3436043631433496	0.17280186208903114	0.36219377363980215	0.1799010765202211	0.03205702647657841	0.9397977819541445	0.9716827691384927	138.0	2.592473196191471	86.0	0.19829232080424306
1202	Feb25-FISH2-3L1-rep1-cp190-100x_Position012_11_cmle.ics	47	1	0	0.8664	0.4377344716066809	1.0	0.28194623496543986	2.256326133684481	0.4431720799706184	0.5484278032564578	0.4431720799706184	0.345737317424592	0.82089342035577	0.9915761939070787	118.0	2.1923295747650244	64.0	0.14756637827292504
1203	Feb25-FISH2-3L1-rep1-cp190-100x_Position012_11_cmle.ics	48	1	0	1.5162	0.0	1.0	0.22335977946306537	2.1818413246125155	0.08485072377822929	0.24041686515073446	0.08485072377822929	0.03024411109922907	0.9551622819025625	0.9251574457084422	174.0	3.4203958594250055	102.0	0.23518391537247432
1204	Feb25-FISH2-3L1-rep1-cp190-100x_Position012_11_cmle.ics	51	1	0	1.083	1.4245214444092165	1.0	0.30518905992860607	2.062793698846562	0.8337870179220637	0.8885762829530299	0.8306142706639629	0.762229692286144	0.6419345367609763	0.9953697108131286	122.0	2.281720398586481	70.0	0.1614007262360118
1205	Feb25-FISH2-3L1-rep1-cp190-100x_Position012_11_cmle.ics	51	2	0	1.083	1.7215306853589103	1.0	0.2960972019959404	2.0630743646821994	0.8916759534988521	0.9361644469615312	0.8913471082935979	0.8405740175749493	0.38751164388772485	0.9951561984638746	150.0	2.813835169975003	94.0	0.2167381180883587
1206	Feb25-FISH2-3L1-rep1-cp190-100x_Position012_11_cmle.ics	52	1	0	1.083	0.0	1.0	0.2939425763022126	2.2378744433451643	0.21925100256334681	0.38932504488089814	0.21925100256334681	0.029429365058099552	0.8926705934507818	0.9923472523225524	170.0	3.1671682937206094	113.0	0.2605468866381333
1207	Feb25-FISH2-3L1-rep1-cp190-100x_Position012_11_cmle.ics	53	1	0	1.083	0.7295574526778015	1.0	0.2718685950221936	2.9054398771933223	0.7089465122954741	0.792010333939336	0.7073772844703856	0.5965936274040762	0.645937478774789	1.0000342227371368	104.0	1.996487935592023	52.0	0.1198976823467516
1208	Feb25-FISH2-3L1-rep1-cp190-100x_Position012_11_cmle.ics	54	1	0	1.083	1.3107987492438529	1.0	0.31512099044568787	1.9087595203356091	0.8370564032230413	0.9046245499742842	0.831450368592491	0.7434167666723813	0.5698719656953146	0.989561543713601	170.0	3.12035779603977	117.0	0.26976978528019113
1209	Feb25-FISH2-3L1-rep1-cp190-100x_Position012_11_cmle.ics	56	1	0	1.2995999999999999	0.20635000882146287	1.0	0.28397904170776694	2.5983817803928853	0.3457701381867206	0.5067913717559824	0.3353977081226828	0.17627654196157735	0.8445352656178522	1.0003966669267974	178.0	3.3927604390443635	119.0	0.27438123460122005
1210	Feb25-FISH2-3L1-rep1-cp190-100x_Position012_11_cmle.ics	57	1	0	0.6497999999999999	1.074245800390238	1.0	0.32979183040324217	1.7635543584487219	0.8674670390453565	0.9263524419216191	0.8688453238062421	0.7881431239912225	0.4007446319456261	1.022695234600664	100.0	1.8368813652493048	54.0	0.12450913166778053
1211	Feb25-FISH2-3L1-rep1-cp190-100x_Position012_11_cmle.ics	58	1	0	1.2995999999999999	2.062625707677528	1.0	0.2746686717308086	2.3916523304061807	0.9800862362419154	0.9935444392212802	0.9721677392164173	0.9347230552268564	0.3959840648808171	0.9818612294817721	184.0	3.4800361770957093	123.0	0.2836041332432778
1212	Feb25-FISH2-3L1-rep1-cp190-100x_Position012_11_cmle.ics	60	1	0	1.2995999999999999	1.1112288054572363	1.0	0.3131877441933184	2.278680416164538	0.6579774725494401	0.7580025515118253	0.6579774725494401	0.5637714397868652	0.6618630630186847	1.0011284506556555	192.0	3.588602078217365	140.0	0.3228014524720236
1213	Feb25-FISH2-3L1-rep1-cp190-100x_Position012_11_cmle.ics	60	2	0	1.2995999999999999	2.6991796909255648	1.0	0.2912166652001647	2.4006265931581323	0.954498039115912	0.9739742159189623	0.9540727871450327	0.9212429715299257	0.3472462942957037	0.9825205186994513	192.0	3.588602078217365	135.0	0.31127282916945126
1214	Feb25-FISH2-3L1-rep1-cp190-100x_Position012_11_cmle.ics	61	1	0	0.8664	0.6016084874694266	1.0	0.3516970846652616	2.1281774601611185	0.5611958005590587	0.6604002795293505	0.5611958005590587	0.4377397126698303	0.7507108266929504	1.0152398804304237	124.0	2.3264158104972106	77.0	0.17754079885961296
1215	Feb25-FISH2-3L1-rep1-cp190-100x_Position012_11_cmle.ics	63	1	0	1.2995999999999999	0.4883922886704704	1.0	0.3301816209284597	2.3662986690787124	0.49026787172646596	0.6383153209560625	0.4854154189579136	0.3406176838895846	0.756354589602809	1.0072393777829538	194.0	3.680107987808933	146.0	0.3366358004351103
1216	Feb25-FISH2-3L1-rep1-cp190-100x_Position012_11_cmle.ics	64	1	0	1.5162	0.0	1.0	0.1765150247943706	2.602766391901003	0.07954864468635953	0.2270345300851555	0.07954864468635953	0.028895941857200787	0.9495419552316569	0.9177898109372908	182.0	3.5757722582275	97.0	0.22365529206990203
1217	Feb25-FISH2-3L1-rep1-cp190-100x_Position012_11_cmle.ics	65	1	0	1.083	1.2536039404732575	1.0	0.28738770534290325	2.709274836749595	0.7719519451449296	0.8311740288442467	0.7728090556200946	0.6991258889864845	0.55473246252306	0.9798260098836575	128.0	2.4158066343186673	73.0	0.16831790021755516
1218	Feb25-FISH2-3L1-rep1-cp190-100x_Position012_11_cmle.ics	65	2	0	0.8664	1.0622516852075932	1.0	0.3182908668164536	2.3142101067949574	0.7054090046184796	0.7782315189981016	0.7042331340492449	0.6260306576374919	0.6576183931180889	0.9992273849294636	118.0	2.1923295747650244	68.0	0.15678927691498287
1219	Feb25-FISH2-3L1-rep1-cp190-100x_Position012_11_cmle.ics	66	1	0	1.2995999999999999	0.41270001764292574	1.0	0.292485254811594	2.105947092416951	0.4851726519337017	0.6352727900552486	0.48027624309392264	0.31845303867403313	0.7766073114607278	0.995590150154813	202.0	3.741863391249748	146.0	0.3366358004351103
1220	Feb25-FISH2-3L1-rep1-cp190-100x_Position012_11_cmle.ics	67	1	0	1.5162	1.4930362603455627	1.0	0.2550689676855709	3.4399720185811495	0.8466389867031061	0.9046805667134673	0.8438309470001276	0.7835331746615711	0.5066653250370543	0.8996796088061148	174.0	3.3735853617441656	109.0	0.25132398799607547
1221	Feb25-FISH2-3L1-rep1-cp190-100x_Position012_11_cmle.ics	68	1	0	1.083	0.0	1.0	0.21086825022040473	2.1339398243095977	0.1013799051315222	0.27618944947534857	0.1013799051315222	0.03597096449619089	0.9506940785429299	0.9096570050780093	138.0	2.68609419155315	70.0	0.1614007262360118
1222	Feb25-FISH2-3L1-rep1-cp190-100x_Position012_11_cmle.ics	69	1	0	1.083	0.0	1.0	0.31544250215413183	2.3006563853583315	0.21988532730588986	0.3921256337979003	0.21988532730588986	0.02982450016144938	0.9326667995846785	0.997569966422422	168.0	3.145878130650301	115.0	0.2651583359591622
1223	Feb25-FISH2-3L1-rep1-cp190-100x_Position012_11_cmle.ics	70	1	0	1.2995999999999999	0.0	1.0	0.14099759416172386	2.2452504212844677	0.05602391483192011	0.17257613892757945	0.05602391483192011	0.028003812037240672	0.9727694938488968	0.9227133139941641	136.0	2.6882092773232613	56.0	0.12912058098880944
1224	Feb25-FISH2-3L1-rep1-cp190-100x_Position012_11_cmle.ics	70	2	0	1.083	0.10317500441073144	1.0	0.27959054898357405	2.2957665004364816	0.24609632724873542	0.38052765763344165	0.24019907305590174	0.0953660940465427	0.8972119249862408	0.9895357927951385	122.0	2.281720398586481	67.0	0.15448355225446841
1225	Feb25-FISH2-3L1-rep1-cp190-100x_Position012_11_cmle.ics	71	1	0	1.083	0.42540144110901373	1.0	0.3191784862749187	2.2942874324188387	0.5288756214387869	0.6519432021974529	0.525356972599941	0.37023563596740144	0.7758226979374353	1.0091824113402006	140.0	2.6371686081021997	88.0	0.20290377012527194
1226	Feb25-FISH2-3L1-rep1-cp190-100x_Position012_11_cmle.ics	72	1	0	1.5162	0.5963412819178956	1.0	0.26989512868537635	2.553788664681276	0.5568503037228604	0.6703028207132976	0.5557902808684669	0.42194923918927046	0.7208922375367455	0.9700274366191284	194.0	3.656702738968513	132.0	0.30435565518790797
1227	Feb25-FISH2-3L1-rep1-cp190-100x_Position012_11_cmle.ics	74	1	0	1.2995999999999999	2.0043779515382347	1.0	0.3016172195643787	2.2980223142258223	0.9491202458701499	0.9801267767960046	0.9483365347675758	0.900076834421821	0.3076056314493119	0.9806432579986885	186.0	3.5013263401660186	131.0	0.3020499305273935
1228	Feb25-FISH2-3L1-rep1-cp190-100x_Position012_11_cmle.ics	75	1	0	0.8664	0.9077480443748005	1.0	0.32972984119309784	2.0377191793679352	0.7717475457557833	0.8544253816852994	0.7701991266916478	0.6722383945991143	0.5956908885138856	1.0055983632285723	112.0	2.081648587873258	64.0	0.14756637827292504
1229	Feb25-FISH2-3L1-rep1-cp190-100x_Position012_11_cmle.ics	76	1	0	1.083	2.4249577813365413	1.0	0.29136251650881456	1.9180708338857653	0.998854226342378	0.9999322951929587	0.9979584396646008	0.9887870423415447	0.13018640937423506	0.9956236384319102	154.0	2.8798207449560405	97.0	0.22365529206990203
1230	Feb25-FISH2-3L1-rep1-cp190-100x_Position012_11_cmle.ics	77	1	0	1.083	1.242391573779135	1.0	0.29335409900733317	2.3469977914703612	0.8451045159988906	0.9000416046798961	0.8435537961118535	0.7750006303739378	0.4861898791458611	0.9919527380998132	134.0	2.5264876212104332	79.0	0.18215224818064185
1231	Feb25-FISH2-3L1-rep1-cp190-100x_Position012_11_cmle.ics	78	1	0	1.2995999999999999	1.8583168866609978	1.0	0.3234445281904225	2.5066720751602967	0.8638635035445376	0.911541132727473	0.8626099992377338	0.8079597523482032	0.5259716079315215	0.9965319647322758	178.0	3.392760439044364	127.0	0.29282703188533565
1232	Feb25-FISH2-3L1-rep1-cp190-100x_Position012_11_cmle.ics	78	2	0	1.083	1.8685788031363997	1.0	0.2643994242775595	2.506349925056796	0.8548306498742261	0.8942969788852281	0.8436803902802599	0.8122602037791461	0.5573032180498053	0.9880826774315717	134.0	2.5498928700508534	75.0	0.17292934953858405
1233	Feb25-FISH2-3L1-rep1-cp190-100x_Position012_11_cmle.ics	79	1	0	1.2995999999999999	0.9228252937649445	1.0	0.2623025778457774	2.3506737504313455	0.7249117035173448	0.8168464850742658	0.7219604238231168	0.6143209637621558	0.6380559698953671	0.9868474487308897	166.0	3.1245879675799917	103.0	0.23748964003298878
1234	Feb25-FISH2-3L1-rep1-cp190-100x_Position012_11_cmle.ics	81	1	0	0.8664	1.0452244593809161	1.0	0.34185133357170444	2.591258543313783	0.8692429500353762	0.944173039991914	0.8645598194130926	0.7566709342677134	0.5407240488509967	0.9955028665920549	106.0	2.017778098662332	60.0	0.13834347963086724
1235	Feb25-FISH2-3L1-rep1-cp190-100x_Position012_11_cmle.ics	82	1	0	1.2995999999999999	0.0	1.0	0.23162334316386826	2.2117933426141105	0.15897439911089545	0.3302248589250914	0.15897439911089545	0.028696319138445163	0.9418673117828547	0.9360903706296667	200.0	3.7673837258602787	128.0	0.2951327565458501
1236	Feb25-FISH2-3L1-rep1-cp190-100x_Position012_11_cmle.ics	84	1	0	1.083	0.8754689432133618	1.0	0.3156212800630772	2.0935024611157838	0.7440720040205291	0.8150708922833254	0.7440720040205291	0.6562904527663981	0.536788038726736	1.0028179440072884	116.0	2.1944446605351353	66.0	0.15217782759395398
1237	Feb25-FISH2-3L1-rep1-cp190-100x_Position012_11_cmle.ics	85	1	0	1.2995999999999999	0.0	1.0	0.27002182783076717	2.4455980209041184	0.2597736450945125	0.44140479180099773	0.2597736450945125	0.029600909491974074	0.8791870056444082	0.9843638121036837	180.0	3.3906453532742526	118.0	0.27207550994070556
1238	Feb25-FISH2-3L1-rep1-cp190-100x_Position012_11_cmle.ics	86	1	0	1.2995999999999999	0.10317500441073144	1.0	0.28338322808811234	2.394198763660454	0.32193404989832525	0.4669911701718	0.30213280548030347	0.09366238574256355	0.8724162989280326	0.9844468631055743	206.0	3.901469961592465	148.0	0.3412472497561391
1239	Feb25-FISH2-3L1-rep1-cp190-100x_Position012_11_cmle.ics	87	1	0	1.083	0.65584944557845	1.0	0.25676833499385804	2.3656169607229502	0.6968379750730882	0.7884193722111094	0.6929719956916449	0.5719341437144176	0.6412580525980347	0.9715590626831667	106.0	1.9943728498219118	52.0	0.1198976823467516
1240	Feb25-FISH2-3L1-rep1-cp190-100x_Position012_11_cmle.ics	89	1	0	1.5162	0.0	1.0	0.2534189326011239	2.5896006234723594	0.11569500116689936	0.268104341275073	0.11569500116689936	0.02168999782997662	0.9619617823456869	0.9330503160548917	208.0	3.9695706223436136	142.0	0.3274129017930525
1241	Feb25-FISH2-3L1-rep1-cp190-100x_Position012_11_cmle.ics	89	2	0	1.083	2.1060474303189918	1.0	0.29249864608420967	2.282402306188272	0.901165671049022	0.9387029811207966	0.8999823941499445	0.8541764761276956	0.46058642932860133	1.0026897436480047	158.0	2.9692115687774976	101.0	0.23287819071195984
1242	Feb25-FISH2-3L1-rep1-cp190-100x_Position012_11_cmle.ics	91	1	0	1.2995999999999999	1.774085937320833	1.0	0.3046309795115301	2.4360098141845823	0.934177123047106	0.9666791021009818	0.9272345110599539	0.8773168578993822	0.4298836507893538	0.9963157121887711	166.0	3.147993216420412	111.0	0.2559354373171044
1243	Feb25-FISH2-3L1-rep1-cp190-100x_Position012_11_cmle.ics	92	1	0	1.083	2.307063234412361	1.0	0.2839262842049886	2.095633132787793	0.9805222780069924	0.9937987771536512	0.9789067289688654	0.9567529949793707	0.28243003259570826	0.9898164848066788	180.0	3.3438348555934128	121.0	0.27899268392224896
1244	Feb25-FISH2-3L1-rep1-cp190-100x_Position012_11_cmle.ics	95	1	0	1.2995999999999999	0.10317500441073144	1.0	0.2829659389148797	2.267314024725385	0.2873899845940298	0.43984807577906926	0.2833249439436233	0.06581476227520248	0.8707209336718186	0.9986009838653367	190.0	3.543906666306636	131.0	0.3020499305273935
1245	Feb25-FISH2-3L1-rep1-cp190-100x_Position012_11_cmle.ics	96	1	0	1.5162	0.0	1.0	0.20573553371564268	2.692299346757233	0.08054244254238438	0.2381183176138732	0.08054244254238438	0.029613330360691335	0.9384280544024001	0.9550237030058149	180.0	3.554482095157191	103.0	0.23748964003298878
1246	Feb25-FISH2-3L1-rep1-cp190-100x_Position012_11_cmle.ics	97	1	0	1.7328	0.3720027687491155	1.0	0.32036529622621823	2.567141184599823	0.40742074475435164	0.5523622690176997	0.4051135388184258	0.25342626362444887	0.8177173276774286	0.9983872833211546	256.0	4.901829015158591	218.0	0.5026479759921509
1247	Feb25-FISH2-3L1-rep1-cp190-100x_Position012_11_cmle.ics	100	1	0	1.2995999999999999	0.0	1.0	0.28102923539568075	2.314606768128582	0.16749565287718873	0.26563447773868737	0.08491042905091188	0.030626996643616806	0.9408674494266431	0.9570968338282608	158.0	3.016022066458337	99.0	0.22826674139093092
1248	Feb25-FISH2-3L1-rep1-cp190-100x_Position012_11_cmle.ics	102	1	0	0.8664	0.7748934119142009	1.0	0.33929200658769765	2.2826585895525473	0.6529956922104099	0.7423032841955499	0.6391831008180848	0.5399162154685215	0.6848571688692517	0.9941254765569492	120.0	2.2604302355161727	72.0	0.16601217555704068
1249	Feb25-FISH2-3L1-rep1-cp190-100x_Position012_11_cmle.ics	103	1	0	1.083	0.0	1.0	0.29249864608420967	1.5147042961302437	0.2713620349913417	0.4812653012479847	0.2713620349913417	0.030766704484385263	0.8853624494120133	0.9942489060968887	158.0	2.8989958222562375	101.0	0.23287819071195984
1250	Feb25-FISH2-3L1-rep1-cp190-100x_Position012_11_cmle.ics	104	1	0	0.8664	0.7817319754002556	1.0	0.29249864608420967	1.4860686050114502	0.6823424317617865	0.7857568238213399	0.6799503722084367	0.5522133995037221	0.6467965973922628	0.9837166812063278	158.0	2.8755905734158183	101.0	0.23287819071195984
1251	Feb25-FISH2-3L1-rep1-cp190-100x_Position012_11_cmle.ics	105	1	0	1.7328	1.8725829911983063	1.0	0.2956447725289355	2.5540497689615176	0.8581894199713894	0.9188173787367085	0.8565413600365744	0.794073620717625	0.4945061564056751	0.9937466030741317	304.0	5.7638716614523045	271.0	0.624851382999417
1252	Feb25-FISH2-3L1-rep1-cp190-100x_Position012_11_cmle.ics	106	1	0	1.5162	0.3095250132321943	1.0	0.31184927076075153	2.5155998771577197	0.4166237844542084	0.5641649843644856	0.4145522437293011	0.23966208816582882	0.8517926419595051	0.9969498790042467	204.0	3.880179798522156	153.0	0.35277587305871144
1253	Feb25-FISH2-3L1-rep1-cp190-100x_Position012_11_cmle.ics	107	1	0	1.2995999999999999	0.0	1.0	0.3157075706016337	2.7779339913586973	0.2366090325941845	0.3790295008303214	0.2267102992413142	0.029895639998697536	0.8927763335459855	1.0072101975897179	166.0	3.1713984652608316	113.0	0.2605468866381333
1254	Feb25-FISH2-3L1-rep1-cp190-100x_Position012_11_cmle.ics	108	1	0	1.5162	0.0	1.0	0.24967135219492856	2.41451458089107	0.15479292728530836	0.320009422434227	0.15479292728530836	0.026868660100407813	0.95526108734111	0.9604144523674885	192.0	3.658817824738624	125.0	0.28821558256430674
1255	Feb25-FISH2-3L1-rep1-cp190-100x_Position012_11_cmle.ics	109	1	0	1.5162	1.2381000529287771	1.0	0.26455915043708045	2.6947792158054944	0.7834735718543367	0.8515782031910617	0.7841805403457215	0.7068887841528161	0.52129210099471	0.9848444923268735	206.0	3.9950909569541437	143.0	0.3297186264535669
1256	Feb25-FISH2-3L1-rep1-cp190-100x_Position012_11_cmle.ics	110	1	0	1.083	0.0	1.0	0.21346131677532118	2.0645966689396142	0.1385898916160751	0.2778595105962978	0.11674550262579612	0.029558829006666915	0.9430249473179689	0.9370979070143305	172.0	3.2118637056313384	98.0	0.2259610167304165
1257	Feb25-FISH2-3L1-rep1-cp190-100x_Position012_11_cmle.ics	111	1	0	1.2995999999999999	0.43046674663324214	1.0	0.28382355299330775	2.4127545394159	0.48112345189655314	0.5982373259773983	0.47490272530921623	0.32271738163227337	0.7984635937763069	0.9951367252700181	182.0	3.435340765184981	123.0	0.2836041332432778
1258	Feb25-FISH2-3L1-rep1-cp190-100x_Position012_11_cmle.ics	112	1	0	1.2995999999999999	0.9788040346074901	1.0	0.3108972086052267	2.4262515447591464	0.7260313418811191	0.8005137764844957	0.7246067109211604	0.6151526173804978	0.6213849591166132	0.9954225563125196	186.0	3.5481368378468585	133.0	0.3066613798484224
1259	Feb25-FISH2-3L1-rep1-cp190-100x_Position012_11_cmle.ics	113	1	0	1.083	0.0	1.0	0.24850488763747386	1.9086759168293521	0.14846241948792474	0.28778063769258244	0.1327356248229658	0.03368268082119238	0.9197575412376773	0.9816574685852371	144.0	2.703154183083237	81.0	0.18676369750167077
1260	Feb25-FISH2-3L1-rep1-cp190-100x_Position012_11_cmle.ics	114	1	0	1.5162	0.0	1.0	0.10136872295583066	1.9953652542107676	0.05492965136761939	0.17005479472591392	0.05492965136761939	0.027457329825271538	0.9801225709912251	0.7931367515677217	150.0	3.0244824095387814	55.0	0.12681485632829495
1261	Feb25-FISH2-3L1-rep1-cp190-100x_Position012_11_cmle.ics	115	1	0	1.7328	0.0	1.0	0.22109094942646218	2.6244543201325667	0.08648985660160184	0.2832765814589228	0.08648985660160184	0.03082825763752338	0.9526702501458008	0.9380439955949315	178.0	3.486381434406043	105.0	0.24210108935401767
1262	Feb25-FISH2-3L1-rep1-cp190-100x_Position012_11_cmle.ics	116	1	0	1.5162	0.928575039696583	1.0	0.2854741715303351	2.0089041607031253	0.6433360258481422	0.7635844103392568	0.64328352180937	0.5078372374798061	0.6548289062455532	0.973769262859799	286.0	5.291397207734487	243.0	0.5602910925050123
1263	Feb25-FISH2-3L1-rep1-cp190-100x_Position013_12_cmle.ics	1	1	0	1.2995999999999999	0.9767845773409408	1.0	0.22712300515959463	2.826294246187566	0.7777901735909679	0.8428031148199384	0.7715315275112677	0.64853964924807	0.5979738488527707	0.9540428347341611	158.0	3.016022066458337	89.0	0.2052094947857864
1264	Feb25-FISH2-3L1-rep1-cp190-100x_Position013_12_cmle.ics	3	1	0	1.5162	1.3904875446279013	1.0	0.32773404843004633	3.0806827873139886	0.8702385644402197	0.9420397375559316	0.8687393256516666	0.7714085889380907	0.4875081731381383	1.0075978175337459	180.0	3.484266348635932	130.0	0.29974420586687905
1265	Feb25-FISH2-3L1-rep1-cp190-100x_Position013_12_cmle.ics	4	1	0	1.2995999999999999	0.10317500441073144	1.0	0.22925099474684957	1.441728025742154	0.24995740848909656	0.4211570288161994	0.23526942172897197	0.06353740751557632	0.8976715098132578	0.9085980279988026	228.0	4.135661755365863	155.0	0.35738732237974036
1266	Feb25-FISH2-3L1-rep1-cp190-100x_Position013_12_cmle.ics	5	1	0	1.5162	0.6952437723139506	1.0	0.2706441755822373	2.7480373410545873	0.6136036547526308	0.7199420362570474	0.6100452883003024	0.4476807901025919	0.7189066413755807	0.9815729976658731	212.0	4.058961446165071	151.0	0.3481644237376825
1267	Feb25-FISH2-3L1-rep1-cp190-100x_Position013_12_cmle.ics	6	1	0	1.5162	1.5938084136021913	1.0	0.28452684573903236	2.7920949656606036	0.8943130937515091	0.9429343139216403	0.8929539762809855	0.8170089756945642	0.4688702454077213	0.9887858820864311	202.0	3.9057001331326866	144.0	0.33202435111408135
1268	Feb25-FISH2-3L1-rep1-cp190-100x_Position013_12_cmle.ics	7	1	0	1.2995999999999999	0.41270001764292574	1.0	0.2949886840383556	2.343163609073144	0.47164220296760045	0.62889016392252	0.47149694597166036	0.31283636073122373	0.7938831625189103	0.9950657131769249	194.0	3.6332974901280934	138.0	0.3181900031509946
1269	Feb25-FISH2-3L1-rep1-cp190-100x_Position013_12_cmle.ics	8	1	0	1.083	2.7484647828063724	1.0	0.28060139833013986	2.1986833603561307	0.9946995186767892	0.9992822950754907	0.9944756474159331	0.9821890658642418	0.10583226049883543	0.9652850666900344	136.0	2.524372535440322	79.0	0.18215224818064185
1270	Feb25-FISH2-3L1-rep1-cp190-100x_Position013_12_cmle.ics	8	2	0	1.083	1.6261351280190972	1.0	0.2818939505498759	2.0946379047034847	0.8550499430445174	0.8960019226590639	0.8534038308323402	0.8005833821679956	0.5168654139121527	0.9681528168904106	130.0	2.4605020462293963	74.0	0.17062362487806956
1271	Feb25-FISH2-3L1-rep1-cp190-100x_Position013_12_cmle.ics	9	1	0	1.083	0.5097226605744432	1.0	0.2977904950224626	2.425173208073628	0.48970863638343276	0.5829406384739341	0.4864944906580724	0.3732285179216933	0.7735472577791452	1.0101679671619057	106.0	1.9943728498219118	56.0	0.12912058098880944
1272	Feb25-FISH2-3L1-rep1-cp190-100x_Position013_12_cmle.ics	9	2	0	0.8664	0.65253602307166	1.0	0.2858448059506674	2.2661042650366063	0.5810635425286355	0.6778842384913549	0.578859805757589	0.4749357606376029	0.7402720012339905	1.0071997216901731	110.0	2.0603584248029496	58.0	0.13373203030983835
1273	Feb25-FISH2-3L1-rep1-cp190-100x_Position013_12_cmle.ics	11	1	0	1.2995999999999999	0.8058225447605828	1.0	0.2615459604580993	2.925193689596175	0.7453510918973902	0.8249229155408627	0.7370068978670651	0.6342143742649162	0.5504959833652209	0.8814562253188685	112.0	2.1284590855540975	57.0	0.13142630564932387
1274	Feb25-FISH2-3L1-rep1-cp190-100x_Position013_12_cmle.ics	12	1	0	1.5162	0.10317500441073144	1.0	0.2498357742519763	2.507705391774853	0.3204558666274338	0.48053308836721953	0.3107313817380633	0.09661329563151738	0.8735153426363012	0.961367937060516	194.0	3.703513236649353	127.0	0.29282703188533565
1275	Feb25-FISH2-3L1-rep1-cp190-100x_Position013_12_cmle.ics	13	1	0	2.166	0.8595614345612763	1.0	0.25630978188623604	3.784395526493384	0.6848633297438445	0.7848817421482255	0.681666266801319	0.5340936354455523	0.672724155057065	0.9697315951448678	240.0	4.708102461755694	177.0	0.40811326491105837
1276	Feb25-FISH2-3L1-rep1-cp190-100x_Position013_12_cmle.ics	14	1	0	0.8664	2.3923011178111158	1.0	0.2770363892054491	2.068828631793899	0.9994639960504972	0.9999294731645391	0.9981521969109246	0.9933211086818534	0.10199029039312428	0.9947446749416713	126.0	2.300895475886679	70.0	0.1614007262360118
1277	Feb25-FISH2-3L1-rep1-cp190-100x_Position013_12_cmle.ics	16	1	0	1.5162	1.6456566907434287	1.0	0.29542756759847955	2.612471464502572	0.8303139831735198	0.8868423592164019	0.8288664496828586	0.7679559949818839	0.4988080098669362	0.9850710368693713	214.0	4.08025160923538	160.0	0.3689159456823127
1278	Feb25-FISH2-3L1-rep1-cp190-100x_Position013_12_cmle.ics	16	2	0	1.083	2.944389852494928	1.0	0.2965316559836926	2.284741785384136	0.98022142875942	0.9892619333783678	0.9800240378288753	0.969643468114785	0.19781699130047403	1.0097003304519103	122.0	2.3051256474269013	69.0	0.1590950015754973
1279	Feb25-FISH2-3L1-rep1-cp190-100x_Position013_12_cmle.ics	17	1	0	0.8664	0.0	1.0	0.2794714328294241	1.821054772990865	0.2065560236245475	0.39696543110565424	0.17559643514892356	0.03061559304811702	0.9228595281646903	0.9847674763127919	154.0	2.8096049984347804	95.0	0.21904384274887315
1280	Feb25-FISH2-3L1-rep1-cp190-100x_Position013_12_cmle.ics	20	1	0	1.2995999999999999	0.1459114905355603	1.0	0.2706218226372091	2.559543514026825	0.33549918016926195	0.49636932101720116	0.3345520465215753	0.1554012078500066	0.8471194136361117	0.9837156540889095	160.0	2.990501731847806	99.0	0.22826674139093092
1281	Feb25-FISH2-3L1-rep1-cp190-100x_Position013_12_cmle.ics	23	1	0	1.2995999999999999	1.074245800390238	1.0	0.29973978350706604	2.4090158941234785	0.737361633388062	0.8294648058895185	0.7341772151898734	0.6293794025740163	0.5751789798838819	0.9962985395689776	204.0	3.8567745496817363	150.0	0.3458586990771681
1282	Feb25-FISH2-3L1-rep1-cp190-100x_Position013_12_cmle.ics	24	1	0	0.6497999999999999	0.20635000882146287	1.0	0.24936775183065954	1.1107446542366366	0.3396164762118157	0.48495500037344086	0.3396164762118157	0.19246209575024273	0.8760524060273019	0.9563935859971675	128.0	2.298780390116568	68.0	0.15678927691498287
1283	Feb25-FISH2-3L1-rep1-cp190-100x_Position013_12_cmle.ics	25	1	0	1.083	0.9876225359930936	1.0	0.3033506929168382	2.3400277910766327	0.7969912757685473	0.869984902937915	0.7918609467060348	0.6806704164384294	0.6056015972268223	1.0062661926070835	128.0	2.4392118831590874	75.0	0.17292934953858405
1284	Feb25-FISH2-3L1-rep1-cp190-100x_Position013_12_cmle.ics	28	1	0	0.6497999999999999	1.0246530360797799	1.0	0.34565700420356443	2.0939102370045	0.8483138570638808	0.9057132508530796	0.8458737632727757	0.7634252816592638	0.5184548651638647	1.0047110835003221	96.0	1.770895790268267	52.0	0.1198976823467516
1285	Feb25-FISH2-3L1-rep1-cp190-100x_Position013_12_cmle.ics	29	1	0	1.5162	1.7345341872721707	1.0	0.30055343504377724	2.491143647019077	0.9098157395082332	0.9567693939742021	0.9022682892220788	0.8344054271370366	0.4533767809752497	0.995718420305488	202.0	3.8354843866114274	148.0	0.3412472497561391
1286	Feb25-FISH2-3L1-rep1-cp190-100x_Position013_12_cmle.ics	30	1	0	1.7328	0.23070632344123612	1.0	0.28505580124249996	2.454959509916027	0.36412671477055586	0.5310886832273336	0.35448335852608165	0.1555111513561304	0.8368326798954924	0.9898646763208662	242.0	4.612366380623906	189.0	0.43578196083723186
1287	Feb25-FISH2-3L1-rep1-cp190-100x_Position013_12_cmle.ics	30	2	0	1.083	0.5595020986366908	1.0	0.3270921526292761	2.4237391291427954	0.448556883324302	0.5541560904657331	0.44697401819581895	0.3379987451159342	0.8376763933727988	0.998125738318833	142.0	2.6584587711725085	91.0	0.20982094410681532
1288	Feb25-FISH2-3L1-rep1-cp190-100x_Position013_12_cmle.ics	31	1	0	1.7328	0.4377344716066809	1.0	0.3247312743098162	2.2868819026597675	0.4484328582395941	0.603524817250242	0.4501118194866317	0.2614573250108482	0.8095306891224539	0.9937021264795097	316.0	5.985233635235838	301.0	0.6940231228148507
1289	Feb25-FISH2-3L1-rep1-cp190-100x_Position013_12_cmle.ics	32	1	0	1.083	0.23070632344123612	1.0	0.2933122770712693	2.234889599715288	0.3786277219586897	0.5089502483845666	0.36217457886676874	0.18407070556157323	0.8384334937811112	1.0059266069505384	144.0	2.703154183083237	88.0	0.20290377012527194
1290	Feb25-FISH2-3L1-rep1-cp190-100x_Position013_12_cmle.ics	33	1	0	3.0324	0.42540144110901373	1.0	0.1704962339894269	5.57579333582243	0.4276248610134108	0.5794833102634505	0.424013100667892	0.27378845295634874	0.7966529277971403	0.7960769983306227	358.0	6.923837285361142	263.0	0.6064055857153013
1291	Feb25-FISH2-3L1-rep1-cp190-100x_Position013_12_cmle.ics	34	1	0	1.2995999999999999	1.1396051716664168	1.0	0.25279176318195384	2.2104238554491817	0.7847944024742686	0.8584351603035373	0.7830705267961263	0.6799506498335277	0.5630291882436378	0.9802185740264159	184.0	3.48003617709571	118.0	0.27207550994070556
1292	Feb25-FISH2-3L1-rep1-cp190-100x_Position013_12_cmle.ics	35	1	0	1.2995999999999999	0.32626801153583	1.0	0.3143224270587024	2.602579576393152	0.4492295568484767	0.588001542563002	0.4492295568484767	0.2677939672373032	0.7788897576505172	1.0013563529980776	174.0	3.3267748640633266	121.0	0.27899268392224896
1293	Feb25-FISH2-3L1-rep1-cp190-100x_Position013_12_cmle.ics	36	1	0	1.7328	1.104642543499924	1.0	0.2848730888258422	2.528494552606369	0.7522544204691601	0.8598574017945112	0.7515361647400366	0.5578797542136416	0.6191307896970356	0.9780836166607041	294.0	5.587205099579501	253.0	0.5833483391101568
1294	Feb25-FISH2-3L1-rep1-cp190-100x_Position013_12_cmle.ics	37	1	0	1.2995999999999999	0.0	1.0	0.3037281960013569	2.2774451257721484	0.16497944861329622	0.36892828019076956	0.16497944861329622	0.029587407230463828	0.9294068281702966	0.9806283380381408	176.0	3.371470275974055	121.0	0.27899268392224896
1295	Feb25-FISH2-3L1-rep1-cp190-100x_Position013_12_cmle.ics	38	1	0	1.2995999999999999	1.9493999999999998	1.0	0.3037281960013569	2.4498057332150602	0.9857193652683718	0.9952494356379152	0.9776818568959672	0.926992632283992	0.24191039585623253	0.9947537919620686	176.0	3.3246597782932152	121.0	0.27899268392224896
1296	Feb25-FISH2-3L1-rep1-cp190-100x_Position013_12_cmle.ics	39	1	0	1.083	0.23070632344123612	1.0	0.3021191993041435	2.253576970076749	0.36384931157375555	0.527668473093009	0.3599916507541379	0.17213748424852923	0.8574105091916294	1.000575775672037	184.0	3.43322567941487	129.0	0.29743848120636457
1297	Feb25-FISH2-3L1-rep1-cp190-100x_Position013_12_cmle.ics	40	1	0	1.083	0.8595614345612763	1.0	0.2877226213926332	1.9717611754041309	0.7062069885811236	0.815815811045237	0.7032998455878148	0.580313399546295	0.6582160755937769	0.9964608128483375	162.0	3.011791894918115	104.0	0.2397953646935032
1298	Feb25-FISH2-3L1-rep1-cp190-100x_Position013_12_cmle.ics	41	1	0	1.083	0.0	1.0	0.21443198143397307	2.3793399716211217	0.07837290424215146	0.25316004650988333	0.10832301864146131	0.03916769813585387	0.9571413618608077	0.9600701931995747	114.0	2.196559746305246	53.0	0.12220340700726606
1299	Feb25-FISH2-3L1-rep1-cp190-100x_Position013_12_cmle.ics	42	1	0	1.5162	1.8475681181971075	1.0	0.28324238736569074	2.7105301365228303	0.9449130471962871	0.9781665668996292	0.9436381021977253	0.8868019870484246	0.3761888550508245	0.9968345673740696	188.0	3.5928322497575866	129.0	0.29743848120636457
1300	Feb25-FISH2-3L1-rep1-cp190-100x_Position013_12_cmle.ics	43	1	0	0.8664	0.8754689432133618	1.0	0.30518905992860607	2.0252641893178565	0.747668837101382	0.8207143582232406	0.7429702568267181	0.6473599489536958	0.5768584494320562	0.9904363409369031	122.0	2.258315149746062	70.0	0.1614007262360118
1301	Feb25-FISH2-3L1-rep1-cp190-100x_Position013_12_cmle.ics	44	1	0	0.8664	0.5595020986366908	1.0	0.30612945552490844	2.257113290641252	0.5758945305388067	0.6686140533130562	0.5734205819669498	0.44893598791941997	0.7289957434939188	1.0188754893261422	116.0	2.1944446605351353	65.0	0.14987210293343953
1302	Feb25-FISH2-3L1-rep1-cp190-100x_Position013_12_cmle.ics	45	1	0	1.7328	0.0	1.0	0.2585540147324263	2.607844730684089	0.18172160844478238	0.38018294046607326	0.18172160844478238	0.025341615601377643	0.935777720796557	0.9775488793418047	242.0	4.635771629464326	180.0	0.4150304388926017
1303	Feb25-FISH2-3L1-rep1-cp190-100x_Position013_12_cmle.ics	46	1	0	1.2995999999999999	1.8987034619254795	1.0	0.3046286893447269	2.2656534618802255	0.9428025598099045	0.9792251714640601	0.9405681265863801	0.8725360479559324	0.426124800457986	0.9978620822443955	202.0	3.8120791377710077	149.0	0.34355297441665367
1304	Feb25-FISH2-3L1-rep1-cp190-100x_Position013_12_cmle.ics	47	1	0	1.083	0.3916201927270152	1.0	0.3177274940519455	2.105311061251063	0.45038347527407896	0.5849762386486613	0.44762308066312206	0.30500007842030147	0.7995811923936407	0.9924493667937645	180.0	3.3672401044338325	128.0	0.2951327565458501
1305	Feb25-FISH2-3L1-rep1-cp190-100x_Position013_12_cmle.ics	49	1	0	1.2995999999999999	0.0	1.0	0.22640751424696962	1.7320366130884728	0.32378403273283096	0.5494663560696574	0.3111754850853363	0.026642148192151865	0.8565218459267918	0.9877769621937724	224.0	4.139891926906085	150.0	0.3458586990771681
1306	Feb25-FISH2-3L1-rep1-cp190-100x_Position013_12_cmle.ics	50	1	0	1.083	1.1554092027302227	1.0	0.2934412732759675	2.6957503985653615	0.8589008552423186	0.9090513145391195	0.8556857776369972	0.7900380107697181	0.5039773928070758	1.0089640352876093	114.0	2.1965597463052466	62.0	0.14295492895189613
1307	Feb25-FISH2-3L1-rep1-cp190-100x_Position013_12_cmle.ics	51	1	0	1.5162	1.99934960130091	1.0	0.3046286893447269	2.6455600564200816	0.9653689848207557	0.9899410593174722	0.9631957153622565	0.9042112983098288	0.3654766856326395	0.9960608589222585	202.0	3.8588896354518467	149.0	0.34355297441665367
1308	Feb25-FISH2-3L1-rep1-cp190-100x_Position013_12_cmle.ics	52	1	0	1.083	0.72222503087512	1.0	0.35257321224921156	2.3443672088294605	0.6599100889395264	0.7502053469701386	0.6536216139830247	0.5141225722688852	0.697880734036674	0.9919492604344577	160.0	3.0373122295286463	113.0	0.2605468866381333
1309	Feb25-FISH2-3L1-rep1-cp190-100x_Position013_12_cmle.ics	53	1	0	1.083	0.8484788251675598	1.0	0.26084403310998117	2.5737177187376017	0.7812189661847133	0.8704280352123344	0.7781892242177375	0.6608877143963239	0.5800378251741881	0.988836898749791	116.0	2.2178499093755555	60.0	0.13834347963086724
1310	Feb25-FISH2-3L1-rep1-cp190-100x_Position013_12_cmle.ics	54	1	0	1.5162	1.4132678801190723	1.0	0.346292235944873	2.6244007048943283	0.7636047001186512	0.8433191717380487	0.7627894515252421	0.6621923680483791	0.5828111687100616	1.0046960902986608	226.0	4.301613583018915	188.0	0.4334762361767174
1311	Feb25-FISH2-3L1-rep1-cp190-100x_Position013_12_cmle.ics	54	2	0	1.083	0.2918229810711206	1.0	0.2795679985921581	2.2794430833750448	0.3015156734412677	0.41169097102614155	0.3015156734412677	0.17916523136984727	0.8726232040508974	1.0012913914408066	128.0	2.4158066343186673	72.0	0.16601217555704068
1312	Feb25-FISH2-3L1-rep1-cp190-100x_Position013_12_cmle.ics	55	1	0	1.2995999999999999	1.0440946079954327	1.0	0.2929320392162178	2.244297260197196	0.7557112906877171	0.8351033987224032	0.7555439629122908	0.6602557162120929	0.584124359467716	0.9900896360530779	160.0	3.013906980688226	103.0	0.23748964003298878
1313	Feb25-FISH2-3L1-rep1-cp190-100x_Position013_12_cmle.ics	57	1	0	1.9493999999999998	2.0464242661713827	1.0	0.3160022234991028	3.036137304992447	0.8575725646474338	0.9133536021850333	0.8560538723709847	0.7817350764938222	0.5360594017510456	0.9979349350609147	328.0	6.3470271020618885	314.0	0.7239975434015384
1314	Feb25-FISH2-3L1-rep1-cp190-100x_Position013_12_cmle.ics	58	1	0	1.083	1.5782740824160237	1.0	0.2595039307669265	2.5537225356512483	0.9255557588509743	0.9604336291281675	0.9256243710547983	0.8761549720977038	0.3446441768983741	0.9644995122419687	150.0	2.8372404188154228	88.0	0.20290377012527194
1315	Feb25-FISH2-3L1-rep1-cp190-100x_Position013_12_cmle.ics	59	1	0	1.083	0.10317500441073144	1.0	0.26518232676336656	2.0953852318631054	0.35634382068681886	0.49431935019535267	0.3477585852354514	0.1045548015628213	0.8647802648915484	0.9861656020327026	160.0	2.990501731847806	98.0	0.2259610167304165
1316	Feb25-FISH2-3L1-rep1-cp190-100x_Position013_12_cmle.ics	60	1	0	1.2995999999999999	1.6138406844254058	1.0	0.3547281455242349	2.466727304548283	0.9049985296224523	0.9550479192272601	0.903075728213906	0.8181218377457227	0.4616128235347561	0.9981165978681313	178.0	3.369355190203944	133.0	0.3066613798484224
1317	Feb25-FISH2-3L1-rep1-cp190-100x_Position013_12_cmle.ics	61	1	0	1.083	1.6203042651151571	1.0	0.2979055391433198	2.2527028944677263	0.8060851210548888	0.8588989429246592	0.8042098004423403	0.7293945994130162	0.5862063508070144	0.9984592537515523	156.0	2.924516156866769	100.0	0.23057246605144538
1318	Feb25-FISH2-3L1-rep1-cp190-100x_Position013_12_cmle.ics	61	2	0	1.2995999999999999	2.765621412048309	1.0	0.3044184873559055	2.756116796858667	0.9633177196774112	0.9788858240898808	0.9625398400511298	0.939390562848469	0.29902491770725914	1.0063010453312256	160.0	3.0607174783690656	105.0	0.24210108935401767
1319	Feb25-FISH2-3L1-rep1-cp190-100x_Position013_12_cmle.ics	63	1	0	1.2995999999999999	0.1459114905355603	1.0	0.31580584507493087	2.329936826224241	0.3302934894171822	0.48811686870648285	0.3302934894171822	0.14264265305556326	0.8710968162631737	1.0020253197634685	196.0	3.677992902038822	145.0	0.33433007577459584
1320	Feb25-FISH2-3L1-rep1-cp190-100x_Position013_12_cmle.ics	64	1	0	1.2995999999999999	1.2927790998539732	1.0	0.29247783641808905	2.0575618658207744	0.8026183204923497	0.8630109910552343	0.8013858961042988	0.7301300634039717	0.570610435764772	0.9962845964413036	186.0	3.477921091325599	129.0	0.29743848120636457
1321	Feb25-FISH2-3L1-rep1-cp190-100x_Position013_12_cmle.ics	66	1	0	1.2995999999999999	0.72222503087512	1.0	0.27901972439384803	2.213770156992851	0.6212742740517712	0.73128633109032	0.6212742740517712	0.47217787836536196	0.6757156146256244	1.0019484974771125	208.0	3.8993548758223535	149.0	0.34355297441665367
[truncated: 7,418 more rows]
