# Supplementary material for: M1BP cooperates with CP190 to activate transcription at TAD borders and promote chromatin insulator activity
Source: Nat Commun. 2021 Jul 7;12:4170. doi: 10.1038/s41467-021-24407-y (PMC8263732; doi:10.1038/s41467-021-24407-y)
Supplement: Supplementary file 6 — Source Data [file 41467_2021_24407_MOESM6_ESM.zip › Source Data_updated_060121/Source Data 8/Figure 8c/Figure 8c-tango-slide2/all-rep1/nucleus.xls]

	Label	nuc.idx	idx	tag	nbObjects.nucleus	nbObjects.B	nbObjects.C	nbObjects.A	ZThickness	allObjects	compacity	elongation	rad_dist	ratioEllVolume	surface_pix	surface_unit	volume_pix	volume_unit
1	Feb25-FISH2-3L1-rep1-cp190-100x_Position001_0_cmle.ics	1	1	0	1	1	1	1	8.8806	1.0	0.2896693494723475	1.2426006730974326	0.0	0.9596074586192279	17112.0	293.6144302075476	113286.0	261.2063238910404
2	Feb25-FISH2-3L1-rep1-cp190-100x_Position001_0_cmle.ics	2	1	0	1	1	1	0	8.014199999999999	1.0	0.2884274973125629	1.1471273133896582	0.0	0.9699870192210538	16968.0	287.4004886984093	111619.0	257.36268088196283
3	Feb25-FISH2-3L1-rep1-cp190-100x_Position001_0_cmle.ics	3	1	0	1	1	1	1	9.097199999999999	1.0	0.243328406058526	1.3235854118809913	0.0	0.9380882198059879	26898.0	445.08920601706507	204621.0	471.79968575912807
4	Feb25-FISH2-3L1-rep1-cp190-100x_Position001_0_cmle.ics	4	1	0	1	0	1	1	7.797599999999999	1.0	0.29987085440357836	1.1573937836605446	0.0	0.9633520515905579	15584.0	264.990774234155	100175.0	230.97596786703545
5	Feb25-FISH2-3L1-rep1-cp190-100x_Position001_0_cmle.ics	6	1	0	1	1	1	1	9.097199999999999	1.0	0.2802629392920489	1.1195988737013933	0.0	0.9436707515778243	22206.0	373.1883600417902	164726.0	379.812800427904
6	Feb25-FISH2-3L1-rep1-cp190-100x_Position001_0_cmle.ics	7	1	0	1	0	0	0	7.5809999999999995	0.0	0.3013932385694163	1.3974905602434136	0.0	0.9871930419640793	10960.0	192.47969461941423	59232.0	136.57268309159215
7	Feb25-FISH2-3L1-rep1-cp190-100x_Position001_0_cmle.ics	8	1	0	1	1	1	0	6.9312	1.0	0.28477360821667963	1.2611022273098005	0.0	0.9875020350611168	11472.0	196.24479844890467	61657.0	142.16406539333968
8	Feb25-FISH2-3L1-rep1-cp190-100x_Position001_0_cmle.ics	9	1	0	1	1	1	2	9.097199999999999	1.0	0.3198431368543268	1.3994785962000282	0.0	0.9694472049205332	17756.0	312.0554608922024	125823.0	290.1131939599101
9	Feb25-FISH2-3L1-rep1-cp190-100x_Position001_0_cmle.ics	10	1	0	1	0	0	0	6.0648	0.0	0.292075680238537	1.0726183026913696	0.0	0.957877616937718	9430.0	160.16012441495346	46536.0	107.29920280170063
10	Feb25-FISH2-3L1-rep1-cp190-100x_Position001_0_cmle.ics	11	1	0	1	1	1	0	7.5809999999999995	1.0	0.29092801443835187	1.1294039513756555	0.0	0.9663530465320769	15150.0	255.90040631939758	94577.0	218.0685212174755
11	Feb25-FISH2-3L1-rep1-cp190-100x_Position001_0_cmle.ics	12	1	0	1	1	1	1	9.097199999999999	1.0	0.25027431962140856	1.119564447687891	0.0	0.926855396427084	32724.0	535.1469391516931	278472.0	642.079757662781
12	Feb25-FISH2-3L1-rep1-cp190-100x_Position001_0_cmle.ics	13	1	0	1	1	1	0	6.0648	1.0	0.2804544382045362	1.0367694088754618	0.0	0.9727005625229606	11690.0	194.14183419273357	62940.0	145.12231013277975
13	Feb25-FISH2-3L1-rep1-cp190-100x_Position001_0_cmle.ics	14	1	0	1	1	1	1	8.664	1.0	0.2669959089471298	1.0297629874444747	0.0	0.9389216002425865	22464.0	370.83244683063776	163590.0	377.19349721355957
14	Feb25-FISH2-3L1-rep1-cp190-100x_Position001_0_cmle.ics	16	1	0	1	1	1	1	7.5809999999999995	1.0	0.2864317614466028	1.0459368443015313	0.0	0.9482909438640907	16382.0	274.351543506283	105520.0	243.30006617748515
15	Feb25-FISH2-3L1-rep1-cp190-100x_Position001_0_cmle.ics	17	1	0	1	1	1	1	7.3644	1.0	0.3008242974751328	1.0944659393642135	0.0	0.9554240937672065	15144.0	253.987521171795	96115.0	221.61472574534676
16	Feb25-FISH2-3L1-rep1-cp190-100x_Position001_0_cmle.ics	18	1	0	1	0	0	0	6.497999999999999	0.0	0.2990342231250926	1.3537021042802158	0.0	0.98745232596927	8578.0	148.96063730252203	40852.0	94.19346383133647
17	Feb25-FISH2-3L1-rep1-cp190-100x_Position001_0_cmle.ics	19	1	0	1	1	1	1	7.797599999999999	1.0	0.2889262443219156	1.1001186317537364	0.0	0.9594661989669855	15430.0	263.0003529451397	96876.0	223.36938221199824
18	Feb25-FISH2-3L1-rep1-cp190-100x_Position001_0_cmle.ics	20	1	0	1	0	0	0	6.0648	0.0	0.30261462851107135	1.1613994760076032	0.0	0.9752517733279513	9018.0	154.04236240827845	44298.0	102.13899101146927
19	Feb25-FISH2-3L1-rep1-cp190-100x_Position001_0_cmle.ics	21	1	0	1	2	2	1	9.097199999999999	2.0	0.2909250277832328	1.0564908384052536	0.0	0.9429077410836887	28706.0	476.24878509240114	246674.0	568.7623249077425
20	Feb25-FISH2-3L1-rep1-cp190-100x_Position001_0_cmle.ics	22	1	0	1	1	1	1	8.014199999999999	1.0	0.2878343062498457	1.1675473533040726	0.0	0.9579162070545323	15988.0	273.97243694241706	101985.0	235.14932950256662
21	Feb25-FISH2-3L1-rep1-cp190-100x_Position001_0_cmle.ics	23	1	0	1	1	1	1	6.2814	1.0	0.2865099331490918	1.043913755454074	0.0	0.9712879816554337	11754.0	196.41467633213097	64139.0	147.88687400073655
22	Feb25-FISH2-3L1-rep1-cp190-100x_Position001_0_cmle.ics	25	1	0	1	1	1	1	8.664	1.0	0.2772597222823146	1.160764627804499	0.0	0.964603863724551	17060.0	292.5225652443981	110328.0	254.38599034523867
23	Feb25-FISH2-3L1-rep1-cp190-100x_Position001_0_cmle.ics	26	1	0	1	1	1	1	8.2308	1.0	0.2869440686199879	1.0684991590141564	0.0	0.9547657794925583	17890.0	303.3474290699889	120528.0	277.9043818824861
24	Feb25-FISH2-3L1-rep1-cp190-100x_Position001_0_cmle.ics	27	1	0	1	1	1	1	7.3644	1.0	0.27890391942333953	1.02211803650073	0.0	0.9489481509441617	16538.0	277.0888176724186	105615.0	243.51911002023408
25	Feb25-FISH2-3L1-rep1-cp190-100x_Position001_0_cmle.ics	28	1	0	1	1	1	1	8.2308	1.0	0.2923123659499376	1.1137296426161247	0.0	0.9509271857454986	17450.0	294.4038379055705	117190.0	270.20787296568886
26	Feb25-FISH2-3L1-rep1-cp190-100x_Position001_0_cmle.ics	29	1	0	1	1	1	1	7.5809999999999995	1.0	0.2884541226289119	1.1771561536871455	0.0	0.9591619506405861	14692.0	249.8546965342763	89936.0	207.36765306802792
27	Feb25-FISH2-3L1-rep1-cp190-100x_Position001_0_cmle.ics	30	1	0	1	1	1	1	8.664	1.0	0.2825419214648638	1.2287268904175959	0.0	0.96438524417053	17282.0	295.6113360592446	113555.0	261.82656382471885
28	Feb25-FISH2-3L1-rep1-cp190-100x_Position001_0_cmle.ics	31	1	0	1	1	1	1	7.147799999999999	1.0	0.28255486474062536	1.0719666463779018	0.0	0.9701012955926733	14544.0	243.13006972218514	87670.0	202.1428809873022
29	Feb25-FISH2-3L1-rep1-cp190-100x_Position001_0_cmle.ics	32	1	0	1	1	2	1	9.097199999999999	2.0	0.3000234211294312	1.118844856946459	0.0	0.9411219127164466	27286.0	455.39848334657773	232146.0	535.2647570397885
30	Feb25-FISH2-3L1-rep1-cp190-100x_Position001_0_cmle.ics	33	1	0	1	1	1	1	8.4474	1.0	0.28655281633780055	1.203465009595469	0.0	0.9622821416607515	17128.0	289.75904871156155	112833.0	260.16183061982736
31	Feb25-FISH2-3L1-rep1-cp190-100x_Position001_0_cmle.ics	34	1	0	1	1	1	1	8.014199999999999	1.0	0.2919826472515913	1.1350741802111382	0.0	0.9673525237651206	15604.0	267.84846898381636	99039.0	228.356664652691
32	Feb25-FISH2-3L1-rep1-cp190-100x_Position001_0_cmle.ics	35	1	0	1	1	2	2	9.097199999999999	2.0	0.29622227006331425	1.0513467163352774	0.0	0.9488345336470437	26000.0	438.104500170952	214557.0	494.7093659859997
33	Feb25-FISH2-3L1-rep1-cp190-100x_Position001_0_cmle.ics	36	1	0	1	1	1	1	8.8806	1.0	0.29184736686295526	1.244690526611115	0.0	0.9659480442798903	16676.0	286.7964865160699	109393.0	252.23013778765767
34	Feb25-FISH2-3L1-rep1-cp190-100x_Position001_0_cmle.ics	37	1	0	1	1	1	1	7.3644	1.0	0.28825941493075086	1.1190183635217519	0.0	0.969441721298075	14694.0	247.4652460667852	89924.0	207.33998437210178
35	Feb25-FISH2-3L1-rep1-cp190-100x_Position001_0_cmle.ics	38	1	0	1	1	1	1	8.2308	1.0	0.27950866996953666	1.151627721598212	0.0	0.9535030370309661	17586.0	296.69415795260386	115937.0	267.3187999660642
36	Feb25-FISH2-3L1-rep1-cp190-100x_Position001_0_cmle.ics	39	1	0	1	1	1	1	6.9312	1.0	0.27347149731483483	1.0527334768935546	0.0	0.9647027427553346	15748.0	258.91921449323996	97178.0	224.0657110594736
37	Feb25-FISH2-3L1-rep1-cp190-100x_Position001_0_cmle.ics	40	1	0	1	0	0	0	5.6316	0.0	0.2799601863999141	1.035564328828296	0.0	0.9728157154326806	9082.0	154.16192165435794	43062.0	99.28911533107342
38	Feb25-FISH2-3L1-rep1-cp190-100x_Position001_0_cmle.ics	41	1	0	1	0	1	1	6.9312	1.0	0.2701322692164095	1.0986843879883819	0.0	0.964729709858993	14564.0	243.78767108085586	85898.0	198.0571368888706
39	Feb25-FISH2-3L1-rep1-cp190-100x_Position001_0_cmle.ics	42	1	0	1	0	0	0	6.2814	0.0	0.2895103583166536	1.1844819982930082	0.0	0.9573244147011735	9388.0	160.2045412161251	46022.0	106.11406032619618
40	Feb25-FISH2-3L1-rep1-cp190-100x_Position001_0_cmle.ics	43	1	0	1	1	1	1	9.097199999999999	1.0	0.31396556548547266	1.2941564804961379	0.0	0.9490120913173302	20508.0	355.5109008253988	154739.0	356.7855282433461
41	Feb25-FISH2-3L1-rep1-cp190-100x_Position001_0_cmle.ics	44	1	0	1	2	2	2	9.097199999999999	2.0	0.30693939130406217	1.1674937367942135	0.0	0.9563923614102191	26820.0	448.9633446742548	228817.0	527.5889996449358
42	Feb25-FISH2-3L1-rep1-cp190-100x_Position001_0_cmle.ics	45	1	0	1	0	0	0	4.9818	0.0	0.26621364133549275	1.079318312447838	0.0	0.9853154631002825	7048.0	118.86456573788692	28707.0	66.19043782938844
43	Feb25-FISH2-3L1-rep1-cp190-100x_Position001_0_cmle.ics	46	1	0	1	1	1	1	7.5809999999999995	1.0	0.2861982097019182	1.0705152806413238	0.0	0.9554368325293037	16542.0	276.94415600783634	107026.0	246.77248751621997
44	Feb25-FISH2-3L1-rep1-cp190-100x_Position001_0_cmle.ics	47	1	0	1	1	0	1	6.7146	0.0	0.3049191726040509	1.2434446893800744	0.0	0.9753175923287722	10522.0	181.28708448054527	56042.0	129.21742142455102
45	Feb25-FISH2-3L1-rep1-cp190-100x_Position001_0_cmle.ics	48	1	0	1	0	0	0	5.848199999999999	0.0	0.29408522247343283	1.2060350508525883	0.0	0.9800750481932333	8644.0	147.50992979052543	40981.0	94.49090231254284
46	Feb25-FISH2-3L1-rep1-cp190-100x_Position001_0_cmle.ics	49	1	0	1	1	1	1	7.797599999999999	1.0	0.28472773734765444	1.1803160721271684	0.0	0.9456167987603279	16392.0	276.9623559475516	105302.0	242.79741820149303
47	Feb25-FISH2-3L1-rep1-cp190-100x_Position001_0_cmle.ics	50	1	0	1	2	1	1	9.097199999999999	1.0	0.30153236505557396	1.036039868943377	0.0	0.939090887499377	32094.0	529.7746369684515	296877.0	684.5166200395496
48	Feb25-FISH2-3L1-rep1-cp190-100x_Position001_0_cmle.ics	51	1	0	1	0	0	0	4.5485999999999995	0.0	0.2745097660806637	1.2025637562559537	0.0	0.9905732303042378	4654.0	80.78821666657107	15642.0	36.06614513976709
49	Feb25-FISH2-3L1-rep1-cp190-100x_Position001_0_cmle.ics	52	1	0	1	0	0	0	6.2814	0.0	0.2878670433647556	1.1903129423377161	0.0	0.9639219720040118	9278.0	160.27406043579902	45087.0	103.9582077686152
50	Feb25-FISH2-3L1-rep1-cp190-100x_Position001_0_cmle.ics	53	1	0	1	0	0	0	5.848199999999999	0.0	0.2798564316452492	1.1238171011492417	0.0	0.9893136896004079	8746.0	148.80637534667378	40687.0	93.8130192623516
51	Feb25-FISH2-3L1-rep1-cp190-100x_Position001_0_cmle.ics	54	1	0	1	1	1	1	8.664	1.0	0.28690510231089295	1.2112588655366872	0.0	0.9512716667882591	17588.0	300.2262354417342	117481.0	270.8788388418985
52	Feb25-FISH2-3L1-rep1-cp190-100x_Position001_0_cmle.ics	55	1	0	1	1	1	1	7.5809999999999995	1.0	0.285575709101059	1.0669424430095815	0.0	0.95689540312794	16338.0	274.58531738394686	104938.0	241.9581344250658
53	Feb25-FISH2-3L1-rep1-cp190-100x_Position001_0_cmle.ics	56	1	0	1	1	1	1	9.097199999999999	1.0	0.3430445727522956	1.4919738128584559	0.0	0.9586584721779559	18470.0	323.354078425083	138245.0	318.7549056928207
54	Feb25-FISH2-3L1-rep1-cp190-100x_Position001_0_cmle.ics	57	1	0	1	1	1	2	7.797599999999999	1.0	0.2841785253290377	1.0471117836485946	0.0	0.9580725700362845	18092.0	301.70608522793407	121983.0	281.2592112635346
55	Feb25-FISH2-3L1-rep1-cp190-100x_Position001_0_cmle.ics	58	1	0	1	1	1	1	7.797599999999999	1.0	0.2804064904589014	1.0808019138361453	0.0	0.9605944167638351	18436.0	307.68511291123065	124643.0	287.3924388605031
56	Feb25-FISH2-3L1-rep1-cp190-100x_Position001_0_cmle.ics	59	1	0	1	2	1	1	9.097199999999999	1.0	0.2813463639864418	1.0485921266639409	0.0	0.9544078507909953	26690.0	445.8006851628108	217479.0	501.4466934440229
57	Feb25-FISH2-3L1-rep1-cp190-100x_Position001_0_cmle.ics	60	1	0	1	1	1	1	7.797599999999999	1.0	0.28754161614823154	1.1295257494221715	0.0	0.9666472300645297	15568.0	266.13114686465207	97943.0	225.8295904247672
58	Feb25-FISH2-3L1-rep1-cp190-100x_Position001_0_cmle.ics	61	1	0	1	1	1	1	8.664	1.0	0.28801620415237134	1.2226495367482557	0.0	0.9553178504899187	18130.0	308.2193682736281	123191.0	284.0445266534361
59	Feb25-FISH2-3L1-rep1-cp190-100x_Position001_0_cmle.ics	62	1	0	1	1	0	0	6.9312	0.0	0.3025128158852419	1.136772006917638	0.0	0.9670681948714516	13388.0	225.4177429854131	80116.0	184.72543690177602
60	Feb25-FISH2-3L1-rep1-cp190-100x_Position001_0_cmle.ics	63	1	0	1	0	0	0	5.848199999999999	0.0	0.29893809962677187	1.0948304759112109	0.0	0.9758508835101155	8828.0	151.69212343283345	42644.0	98.32532242297837
61	Feb25-FISH2-3L1-rep1-cp190-100x_Position001_0_cmle.ics	64	1	0	1	1	1	0	8.4474	1.0	0.31601380467855744	1.6632536296020561	0.0	0.988981615392412	11570.0	207.51611018260584	65785.0	151.68209679194334
62	Feb25-FISH2-3L1-rep1-cp190-100x_Position001_0_cmle.ics	65	1	0	1	1	1	1	7.5809999999999995	1.0	0.2771945084935112	1.0448041833448332	0.0	0.9496472982298216	16422.0	276.3454984399908	104185.0	240.2219237556984
63	Feb25-FISH2-3L1-rep1-cp190-100x_Position001_0_cmle.ics	66	1	0	1	1	1	1	7.3644	1.0	0.2848731753074697	1.0878370408531486	0.0	0.9582101706818736	15300.0	256.7482005867783	94981.0	219.00003398032337
64	Feb25-FISH2-3L1-rep1-cp190-100x_Position001_0_cmle.ics	67	1	0	1	1	0	0	7.147799999999999	0.0	0.29037618550528155	1.1420203447916593	0.0	0.950872149559324	14584.0	244.88997216749493	89242.0	205.76748015363088
65	Feb25-FISH2-3L1-rep1-cp190-100x_Position001_0_cmle.ics	68	1	0	1	1	1	1	7.797599999999999	1.0	0.28303925987675954	1.15151007866447	0.0	0.9608821463056405	16152.0	273.30748968362315	102692.0	236.77947683755028
66	Feb25-FISH2-3L1-rep1-cp190-100x_Position001_0_cmle.ics	69	1	0	1	1	1	1	8.014199999999999	1.0	0.2853510348477154	1.1223931616622769	0.0	0.9584736979178505	17354.0	294.22449903645116	114832.0	264.7709742161958
67	Feb25-FISH2-3L1-rep1-cp190-100x_Position001_0_cmle.ics	70	1	0	1	1	1	1	9.097199999999999	1.0	0.24857327966426557	1.0775179542331295	0.0	0.9221751577349006	28534.0	470.9772594888039	225967.0	521.0176843624697
68	Feb25-FISH2-3L1-rep1-cp190-100x_Position001_0_cmle.ics	71	1	0	1	1	1	1	8.2308	1.0	0.2869173207208324	1.1835222466501747	0.0	0.9485495423678102	17010.0	287.7305558786837	111740.0	257.6416735658851
69	Feb25-FISH2-3L1-rep1-cp190-100x_Position001_0_cmle.ics	72	1	0	1	0	1	1	7.3644	1.0	0.2765078050172358	1.1767706547405354	0.0	0.9685347332159018	14274.0	241.82404937999996	84323.0	194.4256205485603
70	Feb25-FISH2-3L1-rep1-cp190-100x_Position001_0_cmle.ics	73	1	0	1	0	0	0	5.848199999999999	0.0	0.29969172764061924	1.1357585982002956	0.0	0.9747779591187066	8598.0	148.28413947729152	41040.0	94.6269400675132
71	Feb25-FISH2-3L1-rep1-cp190-100x_Position001_0_cmle.ics	74	1	0	1	1	1	1	6.9312	1.0	0.3071594154173964	1.2805980048431684	0.0	0.9728397976300862	11888.0	203.62221372142076	67549.0	155.74939509309084
72	Feb25-FISH2-3L1-rep1-cp190-100x_Position001_0_cmle.ics	75	1	0	1	1	1	1	7.797599999999999	1.0	0.2726511851002055	1.0980599373987843	0.0	0.9519489876470898	17508.0	292.16581227608646	113745.0	262.2646515102166
73	Feb25-FISH2-3L1-rep1-cp190-100x_Position001_0_cmle.ics	76	1	0	1	0	0	0	6.0648	0.0	0.30630812543943353	1.3155175496618314	0.0	0.9744591617175556	8648.0	148.65255681216584	41853.0	96.50149421651145
74	Feb25-FISH2-3L1-rep1-cp190-100x_Position001_0_cmle.ics	77	1	0	1	1	1	1	8.4474	1.0	0.2795766130062793	1.1121701367098766	0.0	0.9591244700207675	17876.0	301.46640951431124	118831.0	273.9915671335931
75	Feb25-FISH2-3L1-rep1-cp190-100x_Position001_0_cmle.ics	78	1	0	1	0	0	0	5.848199999999999	0.0	0.28834314972311176	1.2063157309597443	0.0	0.982281547925751	7994.0	137.40751295037785	36089.0	83.21129727330613
76	Feb25-FISH2-3L1-rep1-cp190-100x_Position001_0_cmle.ics	79	1	0	1	0	1	1	8.014199999999999	1.0	0.32122466800989746	1.5327688406434203	0.0	0.9876666637891084	11558.0	206.19470151332314	66222.0	152.68969846858818
77	Feb25-FISH2-3L1-rep1-cp190-100x_Position001_0_cmle.ics	80	1	0	1	0	0	0	6.0648	0.0	0.2969527344327841	1.2369328088674814	0.0	0.9806298183111772	8992.0	154.44434250473557	43692.0	100.74172186719753
78	Feb25-FISH2-3L1-rep1-cp190-100x_Position001_0_cmle.ics	81	1	0	1	1	1	1	9.097199999999999	1.0	0.3339137246305414	1.3801059761068293	0.0	0.9647098980596773	19044.0	333.6070842710192	142800.0	329.25748152146406
79	Feb25-FISH2-3L1-rep1-cp190-100x_Position001_0_cmle.ics	82	1	0	1	1	1	1	7.797599999999999	1.0	0.2781828232736945	1.0340824782096498	0.0	0.9604332905737483	17818.0	298.8595486338284	117958.0	271.978669504964
80	Feb25-FISH2-3L1-rep1-cp190-100x_Position001_0_cmle.ics	83	1	0	1	1	1	1	8.4474	1.0	0.2849382074359023	1.1545200405975036	0.0	0.946668103042282	16306.0	280.75133395243955	104513.0	240.97820144434715
81	Feb25-FISH2-3L1-rep1-cp190-100x_Position001_0_cmle.ics	84	1	0	1	1	1	1	7.5809999999999995	1.0	0.30104239784542136	1.254033270562653	0.0	0.9717922816166488	12590.0	218.1634461089005	72883.0	168.04813043227497
82	Feb25-FISH2-3L1-rep1-cp190-100x_Position001_0_cmle.ics	86	1	0	1	1	1	1	7.5809999999999995	1.0	0.30289733893368703	1.1446719036104742	0.0	0.9553410385320125	15460.0	260.86215426295706	99480.0	229.3734892279779
83	Feb25-FISH2-3L1-rep1-cp190-100x_Position001_0_cmle.ics	87	1	0	1	1	1	1	7.797599999999999	1.0	0.29757930706627694	1.4468294190410438	0.0	0.9745089619127999	11420.0	201.12127194005055	62600.0	144.3383637482048
84	Feb25-FISH2-3L1-rep1-cp190-100x_Position001_0_cmle.ics	88	1	0	1	1	1	1	7.5809999999999995	1.0	0.2934045813885377	1.1713549166649582	0.0	0.9729709425945197	14364.0	244.23323214626853	87684.0	202.1751611325494
85	Feb25-FISH2-3L1-rep1-cp190-100x_Position001_0_cmle.ics	89	1	0	1	0	0	0	6.0648	0.0	0.3034025910237781	1.2188192897485912	0.0	0.9798831501483785	9260.0	157.78873458180573	46153.0	106.41611025672358
86	Feb25-FISH2-3L1-rep1-cp190-100x_Position001_0_cmle.ics	90	1	0	1	1	1	1	7.5809999999999995	1.0	0.2686980567643749	1.0174168653830287	0.0	0.9683679025845824	16090.0	271.36020594222606	99481.0	229.37579495263842
87	Feb25-FISH2-3L1-rep1-cp190-100x_Position001_0_cmle.ics	91	1	0	1	0	0	0	5.848199999999999	0.0	0.29527584563644754	1.1005251032540477	0.0	0.9759050933388691	9242.0	156.49707641867428	45398.0	104.67528813803517
88	Feb25-FISH2-3L1-rep1-cp190-100x_Position001_0_cmle.ics	92	1	0	1	2	3	2	9.097199999999999	3.0	0.23912450305651167	1.3544686627718678	0.0	0.935369841939811	40114.0	644.2877256866528	369428.0	851.7992498845338
89	Feb25-FISH2-3L1-rep1-cp190-100x_Position001_0_cmle.ics	93	1	0	1	1	1	1	7.797599999999999	1.0	0.2870289644108696	1.1412068031511633	0.0	0.9598671443238835	15878.0	268.49491218692987	100793.0	232.40090570723336
90	Feb25-FISH2-3L1-rep1-cp190-100x_Position001_0_cmle.ics	94	1	0	1	1	0	1	8.014199999999999	0.0	0.28365720409083417	1.217236620081031	0.0	0.9677016194530733	15554.0	265.02250052070656	97148.0	223.99653931965818
91	Feb25-FISH2-3L1-rep1-cp190-100x_Position001_0_cmle.ics	95	1	0	1	0	0	0	5.848199999999999	0.0	0.282823573789986	1.1111315444988719	0.0	0.9860090731281017	9344.0	158.09779020974767	45168.0	104.14497146611684
92	Feb25-FISH2-3L1-rep1-cp190-100x_Position001_0_cmle.ics	96	1	0	1	1	1	1	7.5809999999999995	1.0	0.2816866788234997	1.0881864061365734	0.0	0.960328875202898	16948.0	283.3257210090495	110112.0	253.88795381856758
93	Feb25-FISH2-3L1-rep1-cp190-100x_Position001_0_cmle.ics	97	1	0	1	0	0	0	5.6316	0.0	0.29378327275056143	1.099315559602037	0.0	0.9749643270217122	8824.0	149.35582872033325	42246.0	97.40764400809363
94	Feb25-FISH2-3L1-rep1-cp190-100x_Position001_0_cmle.ics	98	1	0	1	0	0	0	5.415	0.0	0.28609543534200615	1.3420822602488527	0.0	0.9982257378366131	5212.0	91.61986917083797	18925.0	43.63583920023604
95	Feb25-FISH2-3L1-rep1-cp190-100x_Position001_0_cmle.ics	100	1	0	1	1	1	1	7.797599999999999	1.0	0.2795785116963447	1.1087615301839624	0.0	0.9509668776745606	18330.0	307.21208123602906	123387.0	284.4964486868969
96	Feb25-FISH2-3L1-rep1-cp190-100x_Position001_0_cmle.ics	101	1	0	1	0	0	0	6.0648	0.0	0.30563315216980413	1.2565226767086848	0.0	0.9807028336266475	8442.0	145.9447545414343	40322.0	92.9714297612638
97	Feb25-FISH2-3L1-rep1-cp190-100x_Position001_0_cmle.ics	102	1	0	1	0	1	1	7.147799999999999	1.0	0.28969015233886336	1.123916497750535	0.0	0.9577818631236897	14136.0	238.85709220236325	85061.0	196.12724534801995
98	Feb25-FISH2-3L1-rep1-cp190-100x_Position001_0_cmle.ics	104	1	0	1	1	1	1	7.5809999999999995	1.0	0.29323729730341125	1.202800565716578	0.0	0.9505721037291144	14364.0	243.0395644554095	87659.0	202.1175180160365
99	Feb25-FISH2-3L1-rep1-cp190-100x_Position001_0_cmle.ics	105	1	0	1	0	0	1	6.497999999999999	0.0	0.26988672741851505	1.0859421270791376	0.0	0.9693937791856554	14740.0	241.21420815136725	87420.0	201.56644982217358
100	Feb25-FISH2-3L1-rep1-cp190-100x_Position001_0_cmle.ics	106	1	0	1	1	2	2	9.097199999999999	2.0	0.2857796030973366	1.1326198649246997	0.0	0.939017267580837	23522.0	396.2551186433047	181343.0	418.12702711167265
101	Feb25-FISH2-3L1-rep1-cp190-100x_Position001_0_cmle.ics	107	1	0	1	1	1	1	7.3644	1.0	0.2863292474237632	1.1297512130320237	0.0	0.959028932654093	14938.0	251.67760813135095	91864.0	211.8130902134998
102	Feb25-FISH2-3L1-rep1-cp190-100x_Position001_0_cmle.ics	108	1	0	1	1	1	1	6.2814	1.0	0.2912039214973799	1.1691895214236403	0.0	0.9850929110468263	10690.0	181.17963302237746	56084.0	129.31426186029265
103	Feb25-FISH2-3L1-rep1-cp190-100x_Position001_0_cmle.ics	109	1	0	1	1	1	1	7.797599999999999	1.0	0.28595878282202697	1.1447686358711158	0.0	0.9573230040470542	17392.0	293.83323367421343	115332.0	265.923836546453
104	Feb25-FISH2-3L1-rep1-cp190-100x_Position001_0_cmle.ics	110	1	0	1	1	1	1	8.4474	1.0	0.2826841815316801	1.158171535751736	0.0	0.9575624499374916	18082.0	305.78917395502754	121561.0	280.28619545679754
105	Feb25-FISH2-3L1-rep1-cp190-100x_Position001_0_cmle.ics	111	1	0	1	1	1	1	6.9312	1.0	0.29084687947377313	1.094454296891193	0.0	0.9592924458642468	14566.0	243.08339852987388	89149.0	205.55304776020307
106	Feb25-FISH2-3L1-rep1-cp190-100x_Position001_0_cmle.ics	112	1	0	1	1	2	2	9.097199999999999	2.0	0.27460890468776616	1.0833838989215943	0.0	0.9431351151717241	30074.0	492.1219505675541	256991.0	592.55048623027
107	Feb25-FISH2-3L1-rep1-cp190-100x_Position001_0_cmle.ics	113	1	0	1	1	1	1	6.9312	1.0	0.26461171795520555	1.0392829154344136	0.0	0.9545363170416794	15266.0	253.46061170953314	91236.0	210.36509512669673
108	Feb25-FISH2-3L1-rep1-cp190-100x_Position001_0_cmle.ics	114	1	0	1	1	1	1	6.9312	1.0	0.2824904585537341	1.0342000643065008	0.0	0.9594602509894169	14720.0	243.903557376874	89256.0	205.7997602988781
109	Feb25-FISH2-3L1-rep1-cp190-100x_Position001_0_cmle.ics	115	1	0	1	1	1	1	8.2308	1.0	0.2862208149360936	1.1157143698606722	0.0	0.9586763409174909	16536.0	281.5379300378541	106972.0	246.64797838455215
110	Feb25-FISH2-3L1-rep1-cp190-100x_Position001_0_cmle.ics	116	1	0	1	0	0	0	6.0648	0.0	0.30827661007527835	1.2344635735596399	0.0	0.9743675126893644	9026.0	154.5254122908466	44770.0	103.2272930512321
111	Feb25-FISH2-3L1-rep1-cp190-100x_Position001_0_cmle.ics	117	1	0	1	1	1	1	7.147799999999999	1.0	0.28136282544495894	1.0255818057058	0.0	0.9639174632531241	15494.0	258.08778369054414	96195.0	221.7991837181879
112	Feb25-FISH2-3L1-rep1-cp190-100x_Position001_0_cmle.ics	118	1	0	1	0	0	0	5.6316	0.0	0.30187270496576896	1.1764235800132832	0.0	0.9737830849926458	8294.0	141.37341062265895	39024.0	89.97859915191606
113	Feb25-FISH2-3L1-rep1-cp190-100x_Position001_0_cmle.ics	119	1	0	1	1	1	1	6.497999999999999	1.0	0.2844196687192631	1.1272856516295726	0.0	0.9543406183283066	11924.0	200.21378634454217	65296.0	150.5545974329518
114	Feb25-FISH2-3L1-rep1-cp190-100x_Position001_0_cmle.ics	120	1	0	1	0	1	1	7.5809999999999995	1.0	0.29420297472705015	1.1372402088668103	0.0	0.9686724948324595	15544.0	262.9031983050849	98842.0	227.9024368945697
115	Feb25-FISH2-3L1-rep1-cp190-100x_Position001_0_cmle.ics	122	1	0	1	0	0	0	6.2814	0.0	0.2977376301405164	1.2199244952068318	0.0	0.9873442238341816	9272.0	159.9527322093422	45809.0	105.62294097350663
116	Feb25-FISH2-3L1-rep1-cp190-100x_Position001_0_cmle.ics	123	1	0	1	1	1	1	9.097199999999999	1.0	0.28666125963601025	1.08422991298349	0.0	0.9344806918635307	24016.0	406.33527018280296	187374.0	432.0328525392353
117	Feb25-FISH2-3L1-rep1-cp190-100x_Position001_0_cmle.ics	124	1	0	1	1	0	1	6.9312	0.0	0.2828096950565486	1.053248369788523	0.0	0.9544657261377286	14554.0	240.84918515581654	87800.0	202.44262519316905
118	Feb25-FISH2-3L1-rep1-cp190-100x_Position001_0_cmle.ics	125	1	0	1	1	1	1	6.9312	1.0	0.2948171320977205	1.1172388541361098	0.0	0.9602989595819866	14056.0	235.61815029782989	85083.0	196.17797129055128
119	Feb25-FISH2-3L1-rep1-cp190-100x_Position001_0_cmle.ics	126	1	0	1	1	1	1	7.3644	1.0	0.26144457699070195	1.1271480731347006	0.0	0.9604689615505423	16796.0	280.771458662096	104658.0	241.3125315201217
120	Feb25-FISH2-3L1-rep1-cp190-100x_Position001_0_cmle.ics	127	1	0	1	0	1	1	9.097199999999999	1.0	0.30311064578493424	1.3447690187386976	0.0	0.9618351499396539	16158.0	282.2887599810053	106330.0	245.16770315250184
121	Feb25-FISH2-3L1-rep1-cp190-100x_Position001_0_cmle.ics	128	1	0	1	1	1	1	8.2308	1.0	0.2880249249444982	1.2189155426737737	0.0	0.9597415301058286	17092.0	292.18445563713715	112766.0	260.00734706757294
122	Feb25-FISH2-3L1-rep1-cp190-100x_Position001_0_cmle.ics	129	1	0	1	1	2	1	9.097199999999999	2.0	0.27334661243926994	1.014154693155649	0.0	0.9391622398977797	25864.0	428.9564422136581	204491.0	471.4999415532612
123	Feb25-FISH2-3L1-rep1-cp190-100x_Position001_0_cmle.ics	130	1	0	1	1	1	1	9.097199999999999	1.0	0.30101212976272745	1.124781689030967	0.0	0.9496181285623244	25550.0	427.9778167445095	210694.0	485.8023516224324
124	Feb25-FISH2-3L1-rep1-cp190-100x_Position001_0_cmle.ics	131	1	0	1	1	1	1	8.8806	1.0	0.2877677952831161	1.2145805206293294	0.0	0.9551609095788929	17270.0	297.70709372066267	114481.0	263.9616648603552
125	Feb25-FISH2-3L1-rep1-cp190-100x_Position001_0_cmle.ics	132	1	0	1	1	1	1	9.097199999999999	1.0	0.31497445935702356	1.3155020573147096	0.0	0.9664096671764943	19834.0	343.7954975956617	147410.0	339.88687220643567
126	Feb25-FISH2-3L1-rep1-cp190-100x_Position001_0_cmle.ics	133	1	0	1	1	1	1	8.4474	1.0	0.3065340875027442	1.6573896382630933	0.0	0.9892452947598415	11446.0	204.79180514182252	63752.0	146.99455855711747
127	Feb25-FISH2-3L1-rep1-cp190-100x_Position001_0_cmle.ics	134	1	0	1	1	1	0	6.9312	1.0	0.2773156130179587	1.065333344598762	0.0	0.9526858571040577	14244.0	238.43860933585333	84180.0	194.09590192210675
128	Feb25-FISH2-3L1-rep1-cp190-100x_Position001_0_cmle.ics	135	1	0	1	1	1	0	6.2814	1.0	0.2778240842849468	1.1726111063737035	0.0	0.9848115394297868	10544.0	178.5019991739058	53662.0	123.72979673252664
129	Feb25-FISH2-3L1-rep1-cp190-100x_Position001_0_cmle.ics	136	1	0	1	1	1	1	8.8806	1.0	0.2818559683659963	1.1984108208172042	0.0	0.9490751998170575	18296.0	314.01215460902284	123544.0	284.8584474585977
130	Feb25-FISH2-3L1-rep1-cp190-100x_Position001_0_cmle.ics	137	1	0	1	1	1	1	6.9312	1.0	0.30707492911152945	1.2825033321239034	0.0	0.9800419805733853	10118.0	175.86301959600294	53032.0	122.27719019640251
131	Feb25-FISH2-3L1-rep1-cp190-100x_Position001_0_cmle.ics	138	1	0	1	1	1	1	7.5809999999999995	1.0	0.2965674341752897	1.1484158472470014	0.0	0.9810244735908726	15576.0	262.2374152140733	99545.0	229.52336133091134
132	Feb25-FISH2-3L1-rep1-cp190-100x_Position001_0_cmle.ics	139	1	0	1	1	1	1	9.097199999999999	1.0	0.28505977474821476	1.1124381030323705	0.0	0.9311166452748025	26556.0	440.44216243190033	217263.0	500.9486569173519
133	Feb25-FISH2-3L1-rep1-cp190-100x_Position001_0_cmle.ics	140	1	0	1	1	1	1	9.097199999999999	1.0	0.2848982236907302	1.0787774543506676	0.0	0.9379493298390174	28958.0	482.9570484398146	247327.0	570.2679631110583
134	Feb25-FISH2-3L1-rep1-cp190-100x_Position001_0_cmle.ics	141	1	0	1	1	1	1	8.014199999999999	1.0	0.2786739451968885	1.1686964505839088	0.0	0.9633708852997271	16430.0	278.98183121586993	104539.0	241.0381502855205
135	Feb25-FISH2-3L1-rep1-cp190-100x_Position002_1_cmle.ics	1	1	0	1	1	0	0	7.5809999999999995	0.0	0.2973268449071085	1.4017563885076314	0.0	0.9927015935051563	10072.0	177.12873950841532	51828.0	119.50109770514314
136	Feb25-FISH2-3L1-rep1-cp190-100x_Position002_1_cmle.ics	2	1	0	1	1	1	1	9.747	1.0	0.29235485354687424	1.3520990672202742	0.0	0.9760863941898293	20048.0	348.22682793751403	144323.0	332.76910017942754
137	Feb25-FISH2-3L1-rep1-cp190-100x_Position002_1_cmle.ics	3	1	0	1	1	1	1	9.747	1.0	0.3068900432454788	1.3537815060976495	0.0	0.9713081978839212	19908.0	348.84298891822664	146321.0	337.37593805113545
138	Feb25-FISH2-3L1-rep1-cp190-100x_Position002_1_cmle.ics	4	1	0	1	1	1	1	9.5304	1.0	0.2911162635714597	1.3019374251595102	0.0	0.9689128438361694	17938.0	311.7693670917595	121890.0	281.04477887010677
139	Feb25-FISH2-3L1-rep1-cp190-100x_Position002_1_cmle.ics	5	1	0	1	1	1	1	8.014199999999999	1.0	0.29988922714310073	1.3643748936183713	0.0	0.9769843087279134	12876.0	223.2910065747506	75236.0	173.47350055846547
140	Feb25-FISH2-3L1-rep1-cp190-100x_Position002_1_cmle.ics	6	1	0	1	0	0	0	6.7146	0.0	0.2908859068675384	1.3450724392063715	0.0	0.9923549651312665	10184.0	175.3485220376212	52121.0	120.17667503067385
141	Feb25-FISH2-3L1-rep1-cp190-100x_Position002_1_cmle.ics	7	1	0	1	1	2	1	8.664	2.0	0.28350610600322723	1.197470978654896	0.0	0.9786365931300338	18320.0	312.62926914705804	124149.0	286.25341087820897
142	Feb25-FISH2-3L1-rep1-cp190-100x_Position002_1_cmle.ics	8	1	0	1	1	1	1	8.014199999999999	1.0	0.2906818414269108	1.2316957249735319	0.0	0.9610047910216357	15284.0	262.0781127596999	95794.0	220.8745881293216
143	Feb25-FISH2-3L1-rep1-cp190-100x_Position002_1_cmle.ics	9	1	0	1	2	3	3	9.747	3.0	0.29731305952149806	1.0848635819789156	0.0	0.9589187325173171	32444.0	542.2071680744205	299628.0	690.8596685806249
144	Feb25-FISH2-3L1-rep1-cp190-100x_Position002_1_cmle.ics	10	1	0	1	1	1	1	9.747	1.0	0.3036428120862761	1.1372031873616826	0.0	0.9457439329950711	28248.0	478.90982787593595	246001.0	567.2105722112161
145	Feb25-FISH2-3L1-rep1-cp190-100x_Position002_1_cmle.ics	11	1	0	1	1	1	1	9.747	1.0	0.2993144364286119	1.3814101293156156	0.0	0.9737638343490704	18536.0	322.9332018620705	129826.0	299.3430097759495
146	Feb25-FISH2-3L1-rep1-cp190-100x_Position002_1_cmle.ics	12	1	0	1	1	1	1	9.097199999999999	1.0	0.29989190651785114	1.2379856310946622	0.0	0.9647670385968431	17948.0	307.12455239249766	123817.0	285.48791029091814
147	Feb25-FISH2-3L1-rep1-cp190-100x_Position002_1_cmle.ics	13	1	0	1	1	1	0	7.3644	1.0	0.25652655245142786	1.0889731486799976	0.0	0.9701682638725678	17982.0	297.63287540287644	114841.0	264.7917257381404
148	Feb25-FISH2-3L1-rep1-cp190-100x_Position002_1_cmle.ics	14	1	0	1	1	1	1	8.4474	1.0	0.2951752973091447	1.1605044823695876	0.0	0.9673785465433862	17892.0	302.4091040306118	122265.0	281.9094256177997
149	Feb25-FISH2-3L1-rep1-cp190-100x_Position002_1_cmle.ics	15	1	0	1	1	2	1	9.747	2.0	0.26702361217352966	1.0606504350504924	0.0	0.9458929044352443	27280.0	455.3814233550561	218935.0	504.803828549732
150	Feb25-FISH2-3L1-rep1-cp190-100x_Position002_1_cmle.ics	16	1	0	1	1	1	1	9.313799999999999	1.0	0.3072681288197323	1.3156528292675718	0.0	0.9662949029871942	17502.0	304.15564493969555	120688.0	278.27329782816844
151	Feb25-FISH2-3L1-rep1-cp190-100x_Position002_1_cmle.ics	17	1	0	1	1	1	1	8.2308	1.0	0.2965327337002315	1.236020504476174	0.0	0.9711445475465071	15682.0	269.4511585552881	100557.0	231.85675468735192
152	Feb25-FISH2-3L1-rep1-cp190-100x_Position002_1_cmle.ics	18	1	0	1	1	1	1	9.747	1.0	0.2751036482459436	1.1176106704841615	0.0	0.9404893160417284	28338.0	476.80179761600067	235275.0	542.4793695025382
153	Feb25-FISH2-3L1-rep1-cp190-100x_Position002_1_cmle.ics	19	1	0	1	1	1	2	9.747	1.0	0.299643442810029	1.1501647479650972	0.0	0.951525661244749	28092.0	475.93850122138866	242354.0	558.8015943743201
154	Feb25-FISH2-3L1-rep1-cp190-100x_Position002_1_cmle.ics	20	1	0	1	1	1	0	8.2308	1.0	0.3143753298283411	1.405198343658783	0.0	0.9764463767635582	13318.0	232.91123486977293	81032.0	186.83748069080724
155	Feb25-FISH2-3L1-rep1-cp190-100x_Position002_1_cmle.ics	21	1	0	1	2	1	2	9.747	1.0	0.3104551064209684	1.1140231009647106	0.0	0.9419007979077582	29026.0	489.2747684570848	259092.0	597.3948137420109
156	Feb25-FISH2-3L1-rep1-cp190-100x_Position002_1_cmle.ics	22	1	0	1	2	2	1	9.747	2.0	0.2641498476734958	1.1054210178562782	0.0	0.9447131813801328	28022.0	468.38241810135554	226698.0	522.7031690893058
157	Feb25-FISH2-3L1-rep1-cp190-100x_Position002_1_cmle.ics	23	1	0	1	1	1	1	8.664	1.0	0.2845265586017723	1.1550548228590816	0.0	0.958555673371149	19764.0	334.8116942963605	139363.0	321.33270586327586
158	Feb25-FISH2-3L1-rep1-cp190-100x_Position002_1_cmle.ics	24	1	0	1	1	1	1	9.747	1.0	0.30030483539350106	1.3971824867664675	0.0	0.9791337526212384	19354.0	336.1346863351925	138743.0	319.90315657375686
159	Feb25-FISH2-3L1-rep1-cp190-100x_Position002_1_cmle.ics	25	1	0	1	1	1	1	9.747	1.0	0.29284087746097814	1.387838478987949	0.0	0.9739568712042477	21036.0	362.278361069147	155251.0	357.96605926952947
160	Feb25-FISH2-3L1-rep1-cp190-100x_Position002_1_cmle.ics	26	1	0	1	2	1	1	9.747	1.0	0.29702008399760527	1.3259572949432372	0.0	0.9447274720482236	21316.0	367.31864579694223	159487.0	367.73310893146873
161	Feb25-FISH2-3L1-rep1-cp190-100x_Position002_1_cmle.ics	27	1	0	1	1	1	1	8.014199999999999	1.0	0.2924199382354383	1.1244362748840218	0.0	0.9722479630861365	15396.0	264.1597613475671	97138.0	223.97348207305302
162	Feb25-FISH2-3L1-rep1-cp190-100x_Position002_1_cmle.ics	28	1	0	1	1	1	1	7.147799999999999	1.0	0.3056207591911491	1.4248888805080553	0.0	0.9882370039160646	10206.0	178.367938443403	53598.0	123.58223035425372
163	Feb25-FISH2-3L1-rep1-cp190-100x_Position002_1_cmle.ics	29	1	0	1	1	1	1	9.747	1.0	0.30533076614676297	1.5298531681982497	0.0	0.9752686854777592	18960.0	334.77255932003413	135649.0	312.7692444741252
164	Feb25-FISH2-3L1-rep1-cp190-100x_Position002_1_cmle.ics	30	1	0	1	1	1	1	7.797599999999999	1.0	0.3032666982573676	1.4967928575371834	0.0	0.9924953301322336	10946.0	192.9860104454535	59302.0	136.73408381782815
165	Feb25-FISH2-3L1-rep1-cp190-100x_Position002_1_cmle.ics	31	1	0	1	1	0	1	9.747	0.0	0.3005497233497482	1.4051395226880528	0.0	0.9790085028512568	18802.0	330.4224380696731	132904.0	306.440030281013
166	Feb25-FISH2-3L1-rep1-cp190-100x_Position002_1_cmle.ics	32	1	0	1	1	1	1	9.747	1.0	0.28739640907891945	1.2248717032897947	0.0	0.9715392760765139	20986.0	361.6992964947099	153253.0	353.3592213978216
167	Feb25-FISH2-3L1-rep1-cp190-100x_Position002_1_cmle.ics	33	1	0	1	0	0	0	6.0648	0.0	0.2768644912829809	1.3112238681717363	0.0	0.9982591727885887	7616.0	131.20698398792945	32885.0	75.82375546101783
168	Feb25-FISH2-3L1-rep1-cp190-100x_Position002_1_cmle.ics	34	1	0	1	1	1	1	8.4474	1.0	0.29733774238931465	1.2298961640312274	0.0	0.9677253865354094	17100.0	290.81849086131876	114655.0	264.36286095128474
169	Feb25-FISH2-3L1-rep1-cp190-100x_Position002_1_cmle.ics	35	1	0	1	1	1	1	9.747	1.0	0.26672469995831766	1.1294463943799442	0.0	0.9759399906281653	22322.0	385.1427934688096	161959.0	373.4328602922605
170	Feb25-FISH2-3L1-rep1-cp190-100x_Position002_1_cmle.ics	36	1	0	1	1	1	1	9.747	1.0	0.2881591926343022	1.3905339416562448	0.0	0.9661803144549649	19372.0	335.2262511073207	136098.0	313.8045148466962
171	Feb25-FISH2-3L1-rep1-cp190-100x_Position002_1_cmle.ics	37	1	0	1	1	1	1	8.014199999999999	1.0	0.2998635046186319	1.2729618590287137	0.0	0.9664941077874812	14068.0	244.10156511227444	85918.0	198.10325138208086
172	Feb25-FISH2-3L1-rep1-cp190-100x_Position002_1_cmle.ics	38	1	0	1	1	1	1	8.4474	1.0	0.30476091784224874	1.3621183314709142	0.0	0.9819864679981695	15018.0	260.7210517482955	95537.0	220.28201689156938
173	Feb25-FISH2-3L1-rep1-cp190-100x_Position002_1_cmle.ics	39	1	0	1	1	1	1	9.313799999999999	1.0	0.2980428393045163	1.237588737694351	0.0	0.9604264837526133	18532.0	320.3394494123109	129508.0	298.6097893339059
174	Feb25-FISH2-3L1-rep1-cp190-100x_Position002_1_cmle.ics	41	1	0	1	1	2	1	9.747	2.0	0.2816718757392191	1.1371414154845898	0.0	0.947470568349743	27652.0	462.89899150988134	229475.0	529.1061664715543
175	Feb25-FISH2-3L1-rep1-cp190-100x_Position002_1_cmle.ics	42	1	0	1	1	1	1	8.664	1.0	0.300444041679614	1.2670209365094145	0.0	0.9738085395061811	16976.0	292.096483372248	114001.0	262.8549170233083
176	Feb25-FISH2-3L1-rep1-cp190-100x_Position002_1_cmle.ics	43	1	0	1	1	1	1	8.2308	1.0	0.28779299888352977	1.1455395669029753	0.0	0.9718308116887175	16560.0	283.5488056577236	107499.0	247.8630952806433
177	Feb25-FISH2-3L1-rep1-cp190-100x_Position002_1_cmle.ics	45	1	0	1	1	1	1	8.664	1.0	0.29407676827857365	1.2441962582097514	0.0	0.9645511013485749	17600.0	302.32001732276	119062.0	274.5241895301719
178	Feb25-FISH2-3L1-rep1-cp190-100x_Position002_1_cmle.ics	46	1	0	1	0	0	1	7.3644	0.0	0.2804418242912752	1.3253898720954636	0.0	0.993588000844234	10686.0	185.8415077131575	55007.0	126.83099640091858
179	Feb25-FISH2-3L1-rep1-cp190-100x_Position002_1_cmle.ics	47	1	0	1	1	1	1	8.664	1.0	0.2992791739719716	1.2619744863625064	0.0	0.9691035120363755	15924.0	274.8124928987912	103369.0	238.3404524327186
180	Feb25-FISH2-3L1-rep1-cp190-100x_Position002_1_cmle.ics	48	1	0	1	0	1	1	9.747	1.0	0.2946166232097202	1.4006033753743563	0.0	0.9676221841304676	19120.0	332.5670958092989	134938.0	311.1298742404994
181	Feb25-FISH2-3L1-rep1-cp190-100x_Position002_1_cmle.ics	49	1	0	1	1	1	1	9.747	1.0	0.2773853246940127	1.0695734210578622	0.0	0.9500782719108216	25386.0	429.3215162196878	200312.0	461.86431819697134
182	Feb25-FISH2-3L1-rep1-cp190-100x_Position002_1_cmle.ics	50	1	0	1	1	1	1	8.2308	1.0	0.2968349480009008	1.1437163301983975	0.0	0.9644232526781068	17456.0	297.6742274859152	118154.0	272.43059153842484
183	Feb25-FISH2-3L1-rep1-cp190-100x_Position002_1_cmle.ics	51	1	0	1	1	1	1	9.313799999999999	1.0	0.2914593787592881	1.2684071207450653	0.0	0.9625090141334178	18248.0	315.72468933518525	125137.0	288.5314668427972
184	Feb25-FISH2-3L1-rep1-cp190-100x_Position002_1_cmle.ics	52	1	0	1	2	1	2	8.014199999999999	1.0	0.2985715120860692	1.1293372940038047	0.0	0.9674334014764705	17064.0	287.7202590605707	114530.0	264.07464536872044
185	Feb25-FISH2-3L1-rep1-cp190-100x_Position002_1_cmle.ics	53	1	0	1	1	1	1	7.5809999999999995	1.0	0.2937197155724819	1.2030910020379277	0.0	0.971614696274994	14524.0	248.23015957825257	89201.0	205.67294544254983
186	Feb25-FISH2-3L1-rep1-cp190-100x_Position002_1_cmle.ics	54	1	0	1	1	1	1	9.747	1.0	0.2827574368696419	1.16945039104848	0.0	0.9562803616545578	24382.0	412.36124766915367	190364.0	438.92696927417353
187	Feb25-FISH2-3L1-rep1-cp190-100x_Position002_1_cmle.ics	55	1	0	1	1	1	1	9.747	1.0	0.29431795547822936	1.38273848716545	0.0	0.9666367270009341	19022.0	332.60051926551677	133834.0	308.58435421529146
188	Feb25-FISH2-3L1-rep1-cp190-100x_Position002_1_cmle.ics	57	1	0	1	1	1	0	7.147799999999999	1.0	0.293744745439055	1.2000320898782508	0.0	0.9833285940266929	11562.0	198.8646284547377	63359.0	146.0884087655353
189	Feb25-FISH2-3L1-rep1-cp190-100x_Position002_1_cmle.ics	58	1	0	1	1	0	1	7.797599999999999	0.0	0.27799433102715027	1.110121479830814	0.0	0.9380671458401822	16368.0	276.51963199998403	103821.0	239.38263997927115
190	Feb25-FISH2-3L1-rep1-cp190-100x_Position002_1_cmle.ics	59	1	0	1	1	1	1	9.747	1.0	0.3150861093479663	1.1199477533542592	0.0	0.941912400575003	29520.0	500.15069845714555	267709.0	617.2632431416639
191	Feb25-FISH2-3L1-rep1-cp190-100x_Position002_1_cmle.ics	61	1	0	1	1	1	1	9.747	1.0	0.2919228324549708	1.2719835854546622	0.0	0.9681102507548248	20266.0	351.08577643550063	146575.0	337.96159211490607
192	Feb25-FISH2-3L1-rep1-cp190-100x_Position002_1_cmle.ics	62	1	0	1	0	0	1	7.147799999999999	0.0	0.2940222991838402	1.2675437014926008	0.0	0.988257571280794	11960.0	205.88659551773677	66690.0	153.76877760970893
193	Feb25-FISH2-3L1-rep1-cp190-100x_Position002_1_cmle.ics	63	1	0	1	1	2	2	9.747	2.0	0.2620928501464319	1.275109370275741	0.0	0.9529177920645067	29248.0	496.03816333989414	240794.0	555.2046639039174
194	Feb25-FISH2-3L1-rep1-cp190-100x_Position002_1_cmle.ics	64	1	0	1	1	1	1	9.313799999999999	1.0	0.2913552359292147	1.2953467123809463	0.0	0.9545685022428464	18068.0	312.33404398190333	123268.0	284.2220674522957
195	Feb25-FISH2-3L1-rep1-cp190-100x_Position002_1_cmle.ics	65	1	0	1	0	1	1	8.2308	1.0	0.2906567935075585	1.1037650000667252	0.0	0.969848408253311	18768.0	316.43865047233	130344.0	300.537375150096
196	Feb25-FISH2-3L1-rep1-cp190-100x_Position002_1_cmle.ics	66	1	0	1	1	1	1	7.147799999999999	1.0	0.295230725641756	1.3018915463218148	0.0	0.9941801545094782	10238.0	178.00642358731562	52927.0	122.03508910704852
197	Feb25-FISH2-3L1-rep1-cp190-100x_Position002_1_cmle.ics	67	1	0	1	0	0	0	6.2814	0.0	0.27006346163111733	1.2154215839921856	0.0	0.9942777660816998	8718.0	149.3274967731022	39777.0	91.71480982128344
198	Feb25-FISH2-3L1-rep1-cp190-100x_Position002_1_cmle.ics	68	1	0	1	1	1	1	9.747	1.0	0.29252935330126323	1.170821840631651	0.0	0.9520507352485124	27814.0	468.742818514496	235914.0	543.952727560607
199	Feb25-FISH2-3L1-rep1-cp190-100x_Position002_1_cmle.ics	69	1	0	1	1	1	1	9.747	1.0	0.3246300387072566	1.4923780716717827	0.0	0.9700996879360859	20456.0	358.9830593861326	156747.0	361.4154233616591
200	Feb25-FISH2-3L1-rep1-cp190-100x_Position002_1_cmle.ics	70	1	0	1	1	1	1	8.8806	1.0	0.288789190196643	1.1919392703400153	0.0	0.9627860812833321	19590.0	331.953024409111	138553.0	319.46506888825917
201	Feb25-FISH2-3L1-rep1-cp190-100x_Position002_1_cmle.ics	71	1	0	1	1	2	1	9.747	2.0	0.3174589573457336	1.3705870375035767	0.0	0.9383920501854165	23558.0	406.37492509619545	191569.0	441.7053674900934
202	Feb25-FISH2-3L1-rep1-cp190-100x_Position002_1_cmle.ics	72	1	0	1	1	1	1	8.4474	1.0	0.2782582377555013	1.1700882964682418	0.0	0.9660856653609772	18120.0	308.74485917698166	120986.0	278.9604037770017
203	Feb25-FISH2-3L1-rep1-cp190-100x_Position002_1_cmle.ics	73	1	0	1	1	1	1	9.747	1.0	0.30207748336920404	1.4068354004010226	0.0	0.9786924877827055	19928.0	346.3408816834426	145388.0	335.2246969428754
204	Feb25-FISH2-3L1-rep1-cp190-100x_Position002_1_cmle.ics	74	1	0	1	2	1	1	9.747	1.0	0.3123923537258827	1.6525645270328897	0.0	0.9763599087553858	16916.0	301.63906172574093	115630.0	266.61094249528634
205	Feb25-FISH2-3L1-rep1-cp190-100x_Position002_1_cmle.ics	75	1	0	1	1	1	1	8.014199999999999	1.0	0.3012739547978454	1.1299203714263832	0.0	0.9684532157139268	17080.0	288.24165909773865	115209.0	265.64023241320973
206	Feb25-FISH2-3L1-rep1-cp190-100x_Position002_1_cmle.ics	76	1	0	1	0	1	1	8.8806	1.0	0.30048757658084413	1.230795290070933	0.0	0.9656103771917309	18140.0	311.7195801708514	125934.0	290.3691293972272
207	Feb25-FISH2-3L1-rep1-cp190-100x_Position002_1_cmle.ics	77	1	0	1	1	1	1	6.9312	1.0	0.2921673555728259	1.304692383209196	0.0	0.9887887369482784	10342.0	179.58161704377977	53456.0	123.25481745246066
208	Feb25-FISH2-3L1-rep1-cp190-100x_Position002_1_cmle.ics	78	1	0	1	1	1	1	9.747	1.0	0.2905864942498934	1.255376686236476	0.0	0.9724447128672393	19204.0	332.4548569581182	134896.0	311.0330338047578
209	Feb25-FISH2-3L1-rep1-cp190-100x_Position002_1_cmle.ics	79	1	0	1	2	1	1	9.747	1.0	0.2882714135912751	1.1184725504075246	0.0	0.967370414325504	22868.0	391.28268147076494	174589.0	402.55416275455804
210	Feb25-FISH2-3L1-rep1-cp190-100x_Position002_1_cmle.ics	80	1	0	1	1	1	1	9.747	1.0	0.29897491696888573	1.388276264669369	0.0	0.9844999940462209	18644.0	323.49773944687007	130888.0	301.79168936541583
211	Feb25-FISH2-3L1-rep1-cp190-100x_Position002_1_cmle.ics	81	1	0	1	2	2	1	9.747	2.0	0.30587776008617173	1.3034583629886998	0.0	0.9631558227299079	23116.0	397.3632332710253	182775.0	421.4288248255293
212	Feb25-FISH2-3L1-rep1-cp190-100x_Position002_1_cmle.ics	82	1	0	1	1	1	1	8.8806	1.0	0.2976308249617062	1.3061549616868833	0.0	0.9579513408075205	16338.0	283.6899591828415	107130.0	247.01228288091346
213	Feb25-FISH2-3L1-rep1-cp190-100x_Position002_1_cmle.ics	83	1	0	1	1	1	1	7.797599999999999	1.0	0.29054852466433606	1.1748481685727976	0.0	0.9731124259716389	15118.0	257.5258046128644	94216.0	217.23615461502982
214	Feb25-FISH2-3L1-rep1-cp190-100x_Position002_1_cmle.ics	84	1	0	1	1	1	1	9.313799999999999	1.0	0.292504007151802	1.2111943203190736	0.0	0.9685985683422162	19510.0	336.9761353452512	138588.0	319.5457692513771
215	Feb25-FISH2-3L1-rep1-cp190-100x_Position002_1_cmle.ics	85	1	0	1	1	1	1	7.5809999999999995	1.0	0.28674503300035953	1.3938322751342036	0.0	0.9962928656722163	10376.0	181.3946752440799	53219.0	122.70836070791873
216	Feb25-FISH2-3L1-rep1-cp190-100x_Position002_1_cmle.ics	86	1	0	1	1	1	1	7.3644	1.0	0.29484153184677614	1.4218764603016998	0.0	0.9923236482127743	10846.0	188.97244093804755	57673.0	132.9780583458501
217	Feb25-FISH2-3L1-rep1-cp190-100x_Position002_1_cmle.ics	87	1	0	1	1	2	1	9.747	2.0	0.26550043289580444	1.2886514906207236	0.0	0.9563021290627645	30626.0	511.90075338619044	259682.0	598.7551912917144
218	Feb25-FISH2-3L1-rep1-cp190-100x_Position002_1_cmle.ics	88	1	0	1	1	1	1	9.097199999999999	1.0	0.29837556809406207	1.251477657219101	0.0	0.9797758588160024	17114.0	297.6614231711854	114996.0	265.14911306052016
219	Feb25-FISH2-3L1-rep1-cp190-100x_Position002_1_cmle.ics	89	1	0	1	2	1	1	8.8806	1.0	0.2881236672121992	1.1752505176021535	0.0	0.9717663983899901	19382.0	330.1133314312498	136195.0	314.02817013876603
220	Feb25-FISH2-3L1-rep1-cp190-100x_Position002_1_cmle.ics	90	1	0	1	1	1	2	9.747	1.0	0.25588317534372756	1.139370660715021	0.0	0.9260868387335166	34448.0	576.7872823145273	304117.0	701.2100665816741
221	Feb25-FISH2-3L1-rep1-cp190-100x_Position002_1_cmle.ics	91	1	0	1	2	1	1	9.747	1.0	0.29876138378227757	1.418959139953664	0.0	0.9540215900508453	17268.0	302.24982708148	116627.0	268.90974998181923
222	Feb25-FISH2-3L1-rep1-cp190-100x_Position002_1_cmle.ics	92	1	0	1	1	1	1	7.3644	1.0	0.26861751244391574	1.0271590421477474	0.0	0.9877813018285513	16474.0	274.25424956085726	103048.0	237.60031481669347
223	Feb25-FISH2-3L1-rep1-cp190-100x_Position002_1_cmle.ics	93	1	0	1	0	0	0	6.9312	0.0	0.2991687749224635	1.4607729687368356	0.0	0.9950785388991484	8700.0	152.67007788037176	41736.0	96.23172443123126
224	Feb25-FISH2-3L1-rep1-cp190-100x_Position002_1_cmle.ics	94	1	0	1	1	1	1	7.5809999999999995	1.0	0.2861773939179148	1.1056951264254997	0.0	0.9733116931991467	16166.0	273.2926840832313	103394.0	238.39809554923147
225	Feb25-FISH2-3L1-rep1-cp190-100x_Position002_1_cmle.ics	95	1	0	1	1	1	1	9.747	1.0	0.28401412662612585	1.3816281233822527	0.0	0.9780289974696201	18910.0	329.30179773795	130311.0	300.461286236299
226	Feb25-FISH2-3L1-rep1-cp190-100x_Position002_1_cmle.ics	96	1	0	1	1	1	1	8.8806	1.0	0.3004441723265463	1.342204916438956	0.0	0.9819106661750963	14734.0	259.24259501578024	92180.0	212.54169920622238
227	Feb25-FISH2-3L1-rep1-cp190-100x_Position002_1_cmle.ics	97	1	0	1	1	1	1	8.8806	1.0	0.2801065338788496	1.3535243338197136	0.0	0.9798997792940768	16654.0	288.3176883853416	106958.0	246.61569823930498
228	Feb25-FISH2-3L1-rep1-cp190-100x_Position002_1_cmle.ics	98	1	0	1	1	1	1	9.747	1.0	0.30589259401323526	1.3574622613088838	0.0	0.9693250197396275	20670.0	359.3886869274186	154550.0	356.3497462825089
229	Feb25-FISH2-3L1-rep1-cp190-100x_Position002_1_cmle.ics	99	1	0	1	1	1	1	8.8806	1.0	0.29368983757629313	1.2930076083801114	0.0	0.9736263730142798	17384.0	299.9972744623416	116800.0	269.3086403480882
230	Feb25-FISH2-3L1-rep1-cp190-100x_Position002_1_cmle.ics	100	1	0	1	1	1	1	7.3644	1.0	0.2862643709851291	1.1099117635809732	0.0	0.9714012588802524	14818.0	250.37679309829153	90749.0	209.2422072170262
231	Feb25-FISH2-3L1-rep1-cp190-100x_Position002_1_cmle.ics	101	1	0	1	1	0	1	8.8806	0.0	0.2764347984209841	1.223463912292703	0.0	0.9797248386098636	17648.0	303.25227571560333	115908.0	267.2519339509093
232	Feb25-FISH2-3L1-rep1-cp190-100x_Position002_1_cmle.ics	102	1	0	1	1	1	1	7.5809999999999995	1.0	0.2859260266178514	1.225445836269947	0.0	0.994751761974398	12262.0	212.5185764720522	68272.0	157.4164340226428
233	Feb25-FISH2-3L1-rep1-cp190-100x_Position002_1_cmle.ics	103	1	0	1	0	1	1	9.747	1.0	0.2934601611755739	1.319529613144194	0.0	0.968379359039175	19466.0	337.3035302182841	138345.0	318.9854781588721
234	Feb25-FISH2-3L1-rep1-cp190-100x_Position002_1_cmle.ics	104	1	0	1	1	1	1	7.797599999999999	1.0	0.2743873909658931	1.100869423746211	0.0	0.9765808041598925	17552.0	294.6002367662484	114537.0	264.09078544134405
235	Feb25-FISH2-3L1-rep1-cp190-100x_Position002_1_cmle.ics	105	1	0	1	1	1	1	8.4474	1.0	0.29553919665865613	1.2435112770704204	0.0	0.9739682097290152	17354.0	296.4948081739818	116864.0	269.45620672636113
236	Feb25-FISH2-3L1-rep1-cp190-100x_Position002_1_cmle.ics	106	1	0	1	1	1	1	9.747	1.0	0.30141157520770717	1.1452585363316048	0.0	0.9464202333712655	29922.0	502.7682485666118	267202.0	616.0942407387831
237	Feb25-FISH2-3L1-rep1-cp190-100x_Position002_1_cmle.ics	107	1	0	1	1	1	1	7.3644	1.0	0.283603807101665	1.0628247252411707	0.0	0.9665565790136799	16752.0	278.96897589065003	108575.0	250.34405501535682
238	Feb25-FISH2-3L1-rep1-cp190-100x_Position002_1_cmle.ics	108	1	0	1	1	0	0	6.9312	0.0	0.29569592425569946	1.321084300268276	0.0	0.9937909831622136	10298.0	178.97280196319056	53435.0	123.20639723458986
239	Feb25-FISH2-3L1-rep1-cp190-100x_Position002_1_cmle.ics	109	1	0	1	1	0	0	7.147799999999999	0.0	0.30575213597230244	1.3673427610215374	0.0	0.9857025153528709	10470.0	182.39531290838516	55703.0	128.43578076463663
240	Feb25-FISH2-3L1-rep1-cp190-100x_Position002_1_cmle.ics	110	1	0	1	2	2	1	9.5304	2.0	0.29477613046586026	1.3155662082926416	0.0	0.9686879920618691	18550.0	321.0927868521233	128984.0	297.4015896117963
241	Feb25-FISH2-3L1-rep1-cp190-100x_Position002_1_cmle.ics	111	1	0	1	1	1	1	9.5304	1.0	0.29196917746571105	1.3029418792448269	0.0	0.9707227867667214	18562.0	322.60143751213195	128493.0	296.26947880348376
242	Feb25-FISH2-3L1-rep1-cp190-100x_Position002_1_cmle.ics	112	1	0	1	0	0	0	7.3644	0.0	0.27759732251433933	1.5158900771710648	0.0	0.9886958494477931	7986.0	142.00340206617784	35357.0	81.52350682180956
243	Feb25-FISH2-3L1-rep1-cp190-100x_Position002_1_cmle.ics	113	1	0	1	0	1	1	9.747	1.0	0.3179651841652458	1.4894106529285511	0.0	0.9572328630651179	17912.0	315.47148727471085	127110.0	293.0806615979923
244	Feb25-FISH2-3L1-rep1-cp190-100x_Position002_1_cmle.ics	115	1	0	1	1	1	1	8.664	1.0	0.2941672871531619	1.1815439900131106	0.0	0.9711962738114015	18260.0	310.2585758407442	125841.0	290.1546970037994
245	Feb25-FISH2-3L1-rep1-cp190-100x_Position002_1_cmle.ics	116	1	0	1	1	1	1	7.797599999999999	1.0	0.29645676116594116	1.1328351924947078	0.0	0.9708567741975725	15532.0	264.92874021997494	99105.0	228.50884248028498
246	Feb25-FISH2-3L1-rep1-cp190-100x_Position002_1_cmle.ics	117	1	0	1	1	1	1	6.2814	1.0	0.281086699897622	1.0762187926788758	0.0	0.9896134397104006	10640.0	179.28987451287637	54715.0	126.15772480004836
247	Feb25-FISH2-3L1-rep1-cp190-100x_Position002_1_cmle.ics	119	1	0	1	1	1	1	9.747	1.0	0.31500020807816115	1.35290624734266	0.0	0.9683321819794198	18972.0	331.50653921658585	137911.0	317.98479365620886
248	Feb25-FISH2-3L1-rep1-cp190-100x_Position002_1_cmle.ics	120	1	0	1	1	1	1	8.664	1.0	0.269547538767995	1.0266017558232574	0.0	0.9725934002953389	20744.0	348.23974605239147	145858.0	336.3083875333173
249	Feb25-FISH2-3L1-rep1-cp190-100x_Position002_1_cmle.ics	121	1	0	1	1	1	1	9.747	1.0	0.2846080684216838	1.2191102519483168	0.0	0.9690024075307793	20628.0	357.8181415586019	148622.0	342.68141049497916
250	Feb25-FISH2-3L1-rep1-cp190-100x_Position002_1_cmle.ics	122	1	0	1	1	1	1	8.664	1.0	0.29100174847597343	1.2974244871588387	0.0	0.9593342460815283	17376.0	297.0332682026744	116184.0	267.8883139572113
251	Feb25-FISH2-3L1-rep1-cp190-100x_Position002_1_cmle.ics	123	1	0	1	1	1	1	9.747	1.0	0.30215562404375784	1.0962800836916433	0.0	0.945716606116302	26800.0	457.05930638191387	226773.0	522.8760984388442
252	Feb25-FISH2-3L1-rep1-cp190-100x_Position002_1_cmle.ics	124	1	0	1	1	1	0	7.3644	1.0	0.28792175893362404	1.3460891942935225	0.0	0.9953086158848381	10696.0	185.85433753314797	55814.0	128.69171620195374
253	Feb25-FISH2-3L1-rep1-cp190-100x_Position002_1_cmle.ics	125	1	0	1	0	0	0	5.848199999999999	0.0	0.29595558685116136	1.3719208463808539	0.0	0.9955946995649329	5978.0	105.36785609963005	23644.0	54.516553873203755
254	Feb25-FISH2-3L1-rep1-cp190-100x_Position002_1_cmle.ics	126	1	0	1	1	1	1	8.014199999999999	1.0	0.3020514773599827	1.2132294331337021	0.0	0.9753410892830696	14890.0	255.94131498110445	93898.0	216.50293417298622
255	Feb25-FISH2-3L1-rep1-cp190-100x_Position002_1_cmle.ics	127	1	0	1	1	0	1	7.5809999999999995	0.0	0.29327380425965904	1.289390225234439	0.0	0.9878644314629798	12454.0	215.56885782693936	70774.0	163.18535712324996
256	Feb25-FISH2-3L1-rep1-cp190-100x_Position003_2_cmle.ics	1	1	0	1	1	1	1	9.747	1.0	0.2922197646920777	1.2298158232339287	0.0	0.944618962266172	23178.0	393.95071502795236	179367.0	413.5709151824961
257	Feb25-FISH2-3L1-rep1-cp190-100x_Position003_2_cmle.ics	3	1	0	1	1	1	1	9.747	1.0	0.3159613768282915	1.4157625489028314	0.0	0.9771119267790693	18538.0	328.01002577467693	133409.0	307.60442123457284
258	Feb25-FISH2-3L1-rep1-cp190-100x_Position003_2_cmle.ics	4	1	0	1	0	1	1	6.9312	1.0	0.2841950707757441	1.159423319592151	0.0	0.9805787057567301	11836.0	202.88142749086887	64549.0	148.83222111154748
259	Feb25-FISH2-3L1-rep1-cp190-100x_Position003_2_cmle.ics	5	1	0	1	1	1	1	9.747	1.0	0.30177095389082775	1.3983370179647128	0.0	0.9568436587248714	18302.0	317.42297568241844	127897.0	294.8952669058171
260	Feb25-FISH2-3L1-rep1-cp190-100x_Position003_2_cmle.ics	6	1	0	1	1	1	1	8.664	1.0	0.2985263420511078	1.1798511721913831	0.0	0.970827579480543	16878.0	290.9128338887596	112654.0	259.7491059055953
261	Feb25-FISH2-3L1-rep1-cp190-100x_Position003_2_cmle.ics	7	1	0	1	1	1	1	7.147799999999999	1.0	0.29448009120643914	1.3594747072219577	0.0	0.9869362056707429	10036.0	175.55184888228908	51303.0	118.29059225837301
262	Feb25-FISH2-3L1-rep1-cp190-100x_Position003_2_cmle.ics	8	1	0	1	1	1	1	8.2308	1.0	0.2950579454677197	1.1813338927618573	0.0	0.9741252204300451	16696.0	283.8496795533238	110191.0	254.0701060667482
263	Feb25-FISH2-3L1-rep1-cp190-100x_Position003_2_cmle.ics	9	1	0	1	1	1	1	9.747	1.0	0.26313632085930483	1.3237856518488929	0.0	0.9592047106531338	19428.0	336.0564281616981	130619.0	301.17144943173747
264	Feb25-FISH2-3L1-rep1-cp190-100x_Position003_2_cmle.ics	10	1	0	1	1	1	1	9.097199999999999	1.0	0.2943482806677822	1.3233431413733425	0.0	0.9676701684870975	18114.0	313.5024699489058	124373.0	286.7698932021642
265	Feb25-FISH2-3L1-rep1-cp190-100x_Position003_2_cmle.ics	11	1	0	1	1	2	0	9.747	2.0	0.29642208110483637	1.2996355807749929	0.0	0.9618134029384036	18644.0	323.6849814375713	130328.0	300.50048355552775
266	Feb25-FISH2-3L1-rep1-cp190-100x_Position003_2_cmle.ics	12	1	0	1	0	0	1	7.5809999999999995	0.0	0.3044581865755097	1.2927132762362252	0.0	0.9763167711880812	11506.0	201.73248071714877	64036.0	147.64938436070358
267	Feb25-FISH2-3L1-rep1-cp190-100x_Position003_2_cmle.ics	13	1	0	1	1	1	1	8.014199999999999	1.0	0.28473297737733805	1.0910452435723017	0.0	0.9574624161065816	17178.0	289.49552432774504	112967.0	260.47079772433636
268	Feb25-FISH2-3L1-rep1-cp190-100x_Position003_2_cmle.ics	14	1	0	1	1	1	1	9.747	1.0	0.30117571012710787	1.0837403438158228	0.0	0.9531802240671188	30626.0	515.2945144680511	276579.0	637.7150208804271
269	Feb25-FISH2-3L1-rep1-cp190-100x_Position003_2_cmle.ics	15	1	0	1	1	1	1	9.747	1.0	0.2958450843117277	1.390239252145602	0.0	0.9814703519474507	17878.0	311.0604464531396	122260.0	281.8978969944971
270	Feb25-FISH2-3L1-rep1-cp190-100x_Position003_2_cmle.ics	16	1	0	1	1	1	1	8.8806	1.0	0.2691955986993622	1.0414717524043888	0.0	0.9513335046061787	19900.0	336.4232621270258	136958.0	315.7874380547386
271	Feb25-FISH2-3L1-rep1-cp190-100x_Position003_2_cmle.ics	17	1	0	1	1	1	1	6.497999999999999	1.0	0.2971980440290592	1.2556668222185805	0.0	0.9845221013990515	10130.0	173.04169922053342	52265.0	120.50869938178793
272	Feb25-FISH2-3L1-rep1-cp190-100x_Position003_2_cmle.ics	18	1	0	1	2	2	2	9.747	2.0	0.30549119289524085	1.1315702159500105	0.0	0.9489152197574268	30540.0	514.1449849676204	277381.0	639.5642120581598
273	Feb25-FISH2-3L1-rep1-cp190-100x_Position003_2_cmle.ics	19	1	0	1	0	1	1	8.014199999999999	1.0	0.27617699937102985	1.0583355085124828	0.0	0.9565615266436972	18972.0	317.7208476495568	129133.0	297.74514258621303
274	Feb25-FISH2-3L1-rep1-cp190-100x_Position003_2_cmle.ics	20	1	0	1	1	1	1	8.4474	1.0	0.3002957700896106	1.2000970090162055	0.0	0.9603630909526544	16500.0	283.91652646574994	109213.0	251.81510734876503
275	Feb25-FISH2-3L1-rep1-cp190-100x_Position003_2_cmle.ics	21	1	0	1	2	2	2	9.747	2.0	0.28474591274623456	1.1589346422347084	0.0	0.943477419439578	30734.0	513.5419324176258	270353.0	623.3595791440642
276	Feb25-FISH2-3L1-rep1-cp190-100x_Position003_2_cmle.ics	22	1	0	1	0	0	0	6.7146	0.0	0.26466383880067906	1.2374572549572533	0.0	0.9962537899723549	9542.0	163.6226826844062	45090.0	103.96512494259673
277	Feb25-FISH2-3L1-rep1-cp190-100x_Position003_2_cmle.ics	23	1	0	1	1	1	1	9.747	1.0	0.28323711107358207	1.3143786513182074	0.0	0.9770331341595823	16912.0	298.5772042991867	110063.0	253.77497331020237
278	Feb25-FISH2-3L1-rep1-cp190-100x_Position003_2_cmle.ics	24	1	0	1	1	1	2	9.747	1.0	0.29159426280951806	1.1914843310678074	0.0	0.9507697905693406	24202.0	413.3941943467236	191179.0	440.8061348724928
279	Feb25-FISH2-3L1-rep1-cp190-100x_Position003_2_cmle.ics	25	1	0	1	1	1	1	8.4474	1.0	0.29407730061682996	1.1868218072535612	0.0	0.955189432875738	17332.0	296.30742687787426	116353.0	268.27798142483823
280	Feb25-FISH2-3L1-rep1-cp190-100x_Position003_2_cmle.ics	26	1	0	1	1	1	1	8.014199999999999	1.0	0.28694069996921984	1.1343758826247157	0.0	0.9656004735744016	15472.0	264.4772773185903	96937.0	223.51003141628962
281	Feb25-FISH2-3L1-rep1-cp190-100x_Position003_2_cmle.ics	27	1	0	1	0	0	0	6.9312	0.0	0.28253417759189714	1.3415674638464057	0.0	0.9980297085790732	8596.0	150.74380569130125	39834.0	91.84623612693275
282	Feb25-FISH2-3L1-rep1-cp190-100x_Position003_2_cmle.ics	28	1	0	1	1	1	1	9.747	1.0	0.28883866566991995	1.285104422624276	0.0	0.9633989090606698	18346.0	317.00195981403647	125578.0	289.5482914180841
283	Feb25-FISH2-3L1-rep1-cp190-100x_Position003_2_cmle.ics	29	1	0	1	1	1	1	8.4474	1.0	0.2948256408946634	1.2672426829236876	0.0	0.9809859081827805	15266.0	263.7823264481349	96304.0	222.05050770618394
284	Feb25-FISH2-3L1-rep1-cp190-100x_Position003_2_cmle.ics	30	1	0	1	1	1	1	7.3644	1.0	0.3158322256377613	1.4303347039376528	0.0	0.9861349668493764	10258.0	180.7939025904634	54903.0	126.59120103622507
285	Feb25-FISH2-3L1-rep1-cp190-100x_Position003_2_cmle.ics	31	1	0	1	0	0	0	6.497999999999999	0.0	0.2975885026970623	1.2839386222982894	0.0	0.9854714718412751	9674.0	166.455553626313	48808.0	112.53780923038946
286	Feb25-FISH2-3L1-rep1-cp190-100x_Position003_2_cmle.ics	32	1	0	1	0	1	1	7.3644	1.0	0.2869485806498656	1.3788251388714539	0.0	0.99369509883527	10678.0	185.686131314355	55579.0	128.14987090673284
287	Feb25-FISH2-3L1-rep1-cp190-100x_Position003_2_cmle.ics	33	1	0	1	2	2	1	9.747	2.0	0.27431766423081066	1.111438927609328	0.0	0.970200491635468	21644.0	372.1677369732243	156822.0	361.58835271119773
288	Feb25-FISH2-3L1-rep1-cp190-100x_Position003_2_cmle.ics	34	1	0	1	1	1	2	9.747	1.0	0.29297677854608406	1.250328512982218	0.0	0.9604739108424982	20912.0	362.2222543961665	153916.0	354.8879168477427
289	Feb25-FISH2-3L1-rep1-cp190-100x_Position003_2_cmle.ics	35	1	0	1	1	1	1	7.797599999999999	1.0	0.2849461681311452	1.1873549361772602	0.0	0.9581475921769195	15230.0	258.2031382703131	94342.0	217.5266759222546
290	Feb25-FISH2-3L1-rep1-cp190-100x_Position003_2_cmle.ics	36	1	0	1	1	1	1	8.2308	1.0	0.29063114494185394	1.172093337286535	0.0	0.9767462372833221	16602.0	283.38736261235056	108439.0	250.03047646152686
291	Feb25-FISH2-3L1-rep1-cp190-100x_Position003_2_cmle.ics	37	1	0	1	1	1	1	8.014199999999999	1.0	0.28699502547280004	1.104051173462495	0.0	0.9689571259214383	15402.0	265.88540450444276	96289.0	222.01592183627625
292	Feb25-FISH2-3L1-rep1-cp190-100x_Position003_2_cmle.ics	38	1	0	1	1	1	1	8.4474	1.0	0.29619862241474976	1.2204694491512689	0.0	0.9682398617439608	16670.0	287.6220154827914	110146.0	253.96634845702508
293	Feb25-FISH2-3L1-rep1-cp190-100x_Position003_2_cmle.ics	39	1	0	1	1	1	1	7.147799999999999	1.0	0.2955289040516568	1.095072219169046	0.0	0.9617425690508455	13080.0	222.27948936562777	76469.0	176.3164590648798
294	Feb25-FISH2-3L1-rep1-cp190-100x_Position003_2_cmle.ics	40	1	0	1	3	3	3	9.747	3.0	0.25940906329799396	1.168149140541211	0.0	0.9488230865557793	55824.0	884.4995224879087	631681.0	1456.4824592784307
295	Feb25-FISH2-3L1-rep1-cp190-100x_Position003_2_cmle.ics	41	1	0	1	0	1	2	8.4474	1.0	0.2969285911398535	1.1888940960561227	0.0	0.9581216679010508	17700.0	302.21426303424647	120659.0	278.2064318130135
296	Feb25-FISH2-3L1-rep1-cp190-100x_Position003_2_cmle.ics	42	1	0	1	1	1	2	9.747	1.0	0.29963064217178853	1.3640389658680703	0.0	0.9736991782699816	20868.0	362.52624402036037	155163.0	357.7631554994042
297	Feb25-FISH2-3L1-rep1-cp190-100x_Position003_2_cmle.ics	43	1	0	1	0	0	0	7.3644	0.0	0.29407200495890623	1.4396411156428799	0.0	0.9930806852588633	9218.0	161.53118069976017	45129.0	104.0550482043568
298	Feb25-FISH2-3L1-rep1-cp190-100x_Position003_2_cmle.ics	44	1	0	1	1	1	1	8.014199999999999	1.0	0.290002594714741	1.0730278590397948	0.0	0.9656043654863196	16282.0	276.821227927661	105205.0	242.57376290942312
299	Feb25-FISH2-3L1-rep1-cp190-100x_Position003_2_cmle.ics	46	1	0	1	1	1	1	8.8806	1.0	0.30061639821550223	1.3063538320319077	0.0	0.9620529470393093	16710.0	289.6627809141835	111364.0	256.77472109353164
300	Feb25-FISH2-3L1-rep1-cp190-100x_Position003_2_cmle.ics	47	1	0	1	1	1	1	9.097199999999999	1.0	0.2910342000703296	1.2388926469706039	0.0	0.9583731852692928	17050.0	296.72268021568055	112936.0	260.39932025986036
301	Feb25-FISH2-3L1-rep1-cp190-100x_Position003_2_cmle.ics	48	1	0	1	2	2	1	8.014199999999999	2.0	0.28944082123445725	1.1470844024546174	0.0	0.957389762755327	16728.0	284.98610062301935	109451.0	252.3638698179675
302	Feb25-FISH2-3L1-rep1-cp190-100x_Position003_2_cmle.ics	49	1	0	1	1	2	2	9.747	2.0	0.300822049228946	1.0730161986338183	0.0	0.9553631792846179	33356.0	556.9710161840101	314188.0	724.4310196377153
303	Feb25-FISH2-3L1-rep1-cp190-100x_Position003_2_cmle.ics	50	1	0	1	1	1	1	7.3644	1.0	0.28377462662367847	1.0879926840377945	0.0	0.9707978529228294	15042.0	253.27620683665523	92410.0	213.0720158781407
304	Feb25-FISH2-3L1-rep1-cp190-100x_Position003_2_cmle.ics	51	1	0	1	1	1	1	7.3644	1.0	0.29408393535263977	1.1338454144650172	0.0	0.964228550539092	14808.0	250.7618525085884	91887.0	211.86612188069165
305	Feb25-FISH2-3L1-rep1-cp190-100x_Position003_2_cmle.ics	52	1	0	1	0	1	1	7.797599999999999	1.0	0.2719707126982112	1.0434376599953483	0.0	0.9564993575428553	17550.0	294.13424687518597	114012.0	262.8802799945739
306	Feb25-FISH2-3L1-rep1-cp190-100x_Position003_2_cmle.ics	54	1	0	1	0	0	1	7.147799999999999	0.0	0.2581346728334257	1.0644733492419605	0.0	0.9676115849335314	15948.0	267.203811245278	96218.0	221.8522153853797
307	Feb25-FISH2-3L1-rep1-cp190-100x_Position003_2_cmle.ics	55	1	0	1	1	1	1	8.014199999999999	1.0	0.30448067537355666	1.1708670357686983	0.0	0.9638214926579907	16684.0	283.83896481910347	111816.0	257.8169086400842
308	Feb25-FISH2-3L1-rep1-cp190-100x_Position003_2_cmle.ics	56	1	0	1	0	0	0	6.0648	0.0	0.2976397193409435	1.3054126146686411	0.0	0.9874465073949791	8112.0	140.39562098571733	37481.0	86.42086600074225
309	Feb25-FISH2-3L1-rep1-cp190-100x_Position003_2_cmle.ics	57	1	0	1	1	1	1	9.747	1.0	0.29077315215089866	1.33277164718264	0.0	0.9659983629690402	18692.0	325.2959920467649	129579.0	298.77349578480244
310	Feb25-FISH2-3L1-rep1-cp190-100x_Position003_2_cmle.ics	58	1	0	1	1	1	1	6.7146	1.0	0.2890452728126804	1.1964745623489748	0.0	0.9816961704012943	12452.0	210.70268115390627	70245.0	161.96562877783785
311	Feb25-FISH2-3L1-rep1-cp190-100x_Position003_2_cmle.ics	59	1	0	1	1	1	1	9.747	1.0	0.2962540937558757	1.2858454973549898	0.0	0.9571884388231766	18364.0	320.1192273867184	127367.0	293.67323283574444
312	Feb25-FISH2-3L1-rep1-cp190-100x_Position003_2_cmle.ics	60	1	0	1	2	3	1	9.747	3.0	0.27202929810838944	1.0492334237945298	0.0	0.9427059165684849	28302.0	472.83757160814497	233511.0	538.4120712013906
313	Feb25-FISH2-3L1-rep1-cp190-100x_Position003_2_cmle.ics	61	1	0	1	1	1	1	9.747	1.0	0.2862686534492449	1.27713531441944	0.0	0.9642281156710132	20204.0	349.1150874452579	144483.0	333.13801612510986
314	Feb25-FISH2-3L1-rep1-cp190-100x_Position003_2_cmle.ics	62	1	0	1	1	1	1	7.5809999999999995	1.0	0.2958751515783089	1.178848661436462	0.0	0.9626918961208607	15280.0	258.64177135170814	96608.0	222.75144800298037
315	Feb25-FISH2-3L1-rep1-cp190-100x_Position003_2_cmle.ics	63	1	0	1	1	1	1	9.747	1.0	0.31426346452724274	1.5111640842397016	0.0	0.9625595854051754	19050.0	333.928412497476	138600.0	319.5734379473034
316	Feb25-FISH2-3L1-rep1-cp190-100x_Position003_2_cmle.ics	64	1	0	1	1	1	1	8.014199999999999	1.0	0.2830322099713837	1.0949443262148446	0.0	0.958440720024972	16392.0	280.42633277592194	104988.0	242.07342065809152
317	Feb25-FISH2-3L1-rep1-cp190-100x_Position003_2_cmle.ics	65	1	0	1	0	1	1	7.147799999999999	1.0	0.3048549382014065	1.2528747412055172	0.0	0.9861882119757263	11214.0	193.54517791051578	61654.0	142.15714821935816
318	Feb25-FISH2-3L1-rep1-cp190-100x_Position003_2_cmle.ics	66	1	0	1	1	1	1	8.014199999999999	1.0	0.2866487932536833	1.1443333658065125	0.0	0.965230212071893	16976.0	288.0239700740183	111353.0	256.74935812226596
319	Feb25-FISH2-3L1-rep1-cp190-100x_Position003_2_cmle.ics	68	1	0	1	1	1	1	8.014199999999999	1.0	0.29761331026566323	1.2243902019481292	0.0	0.973203318610102	15910.0	271.3165111731294	102945.0	237.36282517666046
320	Feb25-FISH2-3L1-rep1-cp190-100x_Position003_2_cmle.ics	69	1	0	1	1	1	1	7.5809999999999995	1.0	0.31051118618931106	1.3938515619555598	0.0	0.9852173326532028	11372.0	199.15918259825813	63543.0	146.51266210306994
321	Feb25-FISH2-3L1-rep1-cp190-100x_Position003_2_cmle.ics	70	1	0	1	1	1	1	9.747	1.0	0.28294942376611254	1.2657928869797972	0.0	0.9673792745096967	19602.0	339.35979777691483	137271.0	316.50912987347965
322	Feb25-FISH2-3L1-rep1-cp190-100x_Position003_2_cmle.ics	71	1	0	1	1	1	1	7.797599999999999	1.0	0.2937492164098112	1.1266787178720572	0.0	0.9634376111927754	16878.0	284.5934167018594	111749.0	257.6624250878297
323	Feb25-FISH2-3L1-rep1-cp190-100x_Position003_2_cmle.ics	72	1	0	1	1	1	0	6.7146	1.0	0.2694176117687739	1.230400799441072	0.0	0.992144974859574	10726.0	182.9671708880672	54218.0	125.01177964377267
324	Feb25-FISH2-3L1-rep1-cp190-100x_Position003_2_cmle.ics	73	1	0	1	1	1	1	7.3644	1.0	0.26833653515432077	1.0209616438765388	0.0	0.9635514087652306	16232.0	272.1228395573237	100733.0	232.2625622276025
325	Feb25-FISH2-3L1-rep1-cp190-100x_Position003_2_cmle.ics	74	1	0	1	1	1	1	7.797599999999999	1.0	0.29659413645257654	1.1551399914774547	0.0	0.9659215100227803	14642.0	252.1544775672067	90731.0	209.20070417313696
326	Feb25-FISH2-3L1-rep1-cp190-100x_Position003_2_cmle.ics	75	1	0	1	0	0	1	9.097199999999999	0.0	0.2899397397052124	1.2576791332893404	0.0	0.9653096830122541	17854.0	307.27077192137995	120790.0	278.5084817435409
327	Feb25-FISH2-3L1-rep1-cp190-100x_Position003_2_cmle.ics	76	1	0	1	1	1	1	8.8806	1.0	0.3029508521872478	1.3041412153755907	0.0	0.9634181948480064	17456.0	300.9041518259033	119365.0	275.2228241023078
328	Feb25-FISH2-3L1-rep1-cp190-100x_Position003_2_cmle.ics	77	1	0	1	1	1	1	7.797599999999999	1.0	0.2923948093984909	1.1371456953835766	0.0	0.9638199242833105	15852.0	268.49900305309984	101481.0	233.9872442736673
329	Feb25-FISH2-3L1-rep1-cp190-100x_Position003_2_cmle.ics	78	1	0	1	1	1	1	9.747	1.0	0.28531364026012107	1.3228764734372729	0.0	0.9579867694421874	19196.0	330.8951656288795	133583.0	308.00561732550227
330	Feb25-FISH2-3L1-rep1-cp190-100x_Position003_2_cmle.ics	79	1	0	1	1	1	1	7.797599999999999	1.0	0.27145398278255306	1.046765561906383	0.0	0.9562730618546721	17508.0	296.1212993301157	113495.0	261.688220345088
331	Feb25-FISH2-3L1-rep1-cp190-100x_Position003_2_cmle.ics	80	1	0	1	1	1	2	9.5304	1.0	0.30387554137287986	1.3618859767564797	0.0	0.9757307589875169	17108.0	300.0551038102133	115990.0	267.4410033730715
332	Feb25-FISH2-3L1-rep1-cp190-100x_Position003_2_cmle.ics	81	1	0	1	1	1	1	9.097199999999999	1.0	0.302462762682612	1.3806166842375565	0.0	0.9561530766805652	16510.0	286.6911756489024	109706.0	252.95182960639872
333	Feb25-FISH2-3L1-rep1-cp190-100x_Position003_2_cmle.ics	83	1	0	1	1	1	1	9.747	1.0	0.2921347246496618	1.2815453778899044	0.0	0.9705299702920478	20076.0	345.85669185268347	144571.0	333.3409198952352
334	Feb25-FISH2-3L1-rep1-cp190-100x_Position003_2_cmle.ics	84	1	0	1	1	1	1	8.2308	1.0	0.27299998324267793	1.1429243817710173	0.0	0.9543603994108674	18152.0	306.08962993452167	120155.0	277.04434658411424
335	Feb25-FISH2-3L1-rep1-cp190-100x_Position003_2_cmle.ics	85	1	0	1	2	1	2	9.747	1.0	0.29287113643126494	1.1644279936129085	0.0	0.9408398132978437	28894.0	487.72918620139643	249933.0	576.276681576359
336	Feb25-FISH2-3L1-rep1-cp190-100x_Position003_2_cmle.ics	86	1	0	1	1	1	1	9.313799999999999	1.0	0.2899427159377451	1.1682198123201895	0.0	0.9685452744593006	19812.0	338.78663503844075	141196.0	325.5590991659989
337	Feb25-FISH2-3L1-rep1-cp190-100x_Position003_2_cmle.ics	87	1	0	1	1	1	1	8.4474	1.0	0.2952606828923013	1.2351436384685979	0.0	0.9588249408933657	17016.0	291.39883468930856	113413.0	261.49915092292576
338	Feb25-FISH2-3L1-rep1-cp190-100x_Position003_2_cmle.ics	88	1	0	1	1	1	0	7.3644	1.0	0.2688890948137289	1.0664758051493965	0.0	0.9671612369297979	15810.0	267.1156996750101	96930.0	223.49389134366606
339	Feb25-FISH2-3L1-rep1-cp190-100x_Position003_2_cmle.ics	89	1	0	1	1	2	1	9.313799999999999	2.0	0.2858355040886445	1.228742371722513	0.0	0.9740946516377312	20066.0	343.5033371486524	142897.0	329.48113681353396
340	Feb25-FISH2-3L1-rep1-cp190-100x_Position003_2_cmle.ics	90	1	0	1	0	0	0	7.147799999999999	0.0	0.30663871902080075	1.3690755349349235	0.0	0.9809002950965277	10536.0	183.54258801767327	56312.0	129.83996708288993
341	Feb25-FISH2-3L1-rep1-cp190-100x_Position003_2_cmle.ics	91	1	0	1	0	0	0	6.497999999999999	0.0	0.2833127893906461	1.4152632317792104	0.0	0.9902702066699377	7788.0	137.01683031484706	34399.0	79.3146225970367
342	Feb25-FISH2-3L1-rep1-cp190-100x_Position003_2_cmle.ics	92	1	0	1	1	1	1	9.5304	1.0	0.273181961958375	1.0727224423388027	0.0	0.951580920261876	23320.0	391.8110977868429	175022.0	403.5525415325607
343	Feb25-FISH2-3L1-rep1-cp190-100x_Position003_2_cmle.ics	93	1	0	1	1	1	1	7.3644	1.0	0.3006259103309909	1.2479597386371013	0.0	0.9781342027364539	13456.0	230.72903730252182	80475.0	185.55319205490068
344	Feb25-FISH2-3L1-rep1-cp190-100x_Position003_2_cmle.ics	94	1	0	1	1	1	0	7.147799999999999	1.0	0.3067244139527998	1.345940205073503	0.0	0.9810880448961289	10968.0	189.61579391780555	59819.0	137.92614346731412
345	Feb25-FISH2-3L1-rep1-cp190-100x_Position003_2_cmle.ics	95	1	0	1	1	1	1	8.4474	1.0	0.27568029388081355	1.0884755124854484	0.0	0.9607548502803438	21706.0	360.58678688483474	157887.0	364.04394947464556
346	Feb25-FISH2-3L1-rep1-cp190-100x_Position003_2_cmle.ics	96	1	0	1	1	1	1	7.797599999999999	1.0	0.2934804930947957	1.2503060347062056	0.0	0.9726216523356721	14668.0	251.19077149857932	90494.0	208.654247428595
347	Feb25-FISH2-3L1-rep1-cp190-100x_Position003_2_cmle.ics	97	1	0	1	2	1	2	9.747	1.0	0.30161358409913613	1.1496407018312302	0.0	0.9487873465275729	29158.0	492.6225548734822	257120.0	592.8479247114765
348	Feb25-FISH2-3L1-rep1-cp190-100x_Position003_2_cmle.ics	98	1	0	1	0	0	0	6.497999999999999	0.0	0.29708974237429875	1.3620332298632056	0.0	0.989351404768878	9002.0	156.04872924587227	43775.0	100.93309701402022
349	Feb25-FISH2-3L1-rep1-cp190-100x_Position003_2_cmle.ics	99	1	0	1	1	1	1	8.8806	1.0	0.2982844002541582	1.1724170264703302	0.0	0.971279408190326	18152.0	313.9303882960745	125596.0	289.5897944619733
350	Feb25-FISH2-3L1-rep1-cp190-100x_Position003_2_cmle.ics	100	1	0	1	1	1	1	9.313799999999999	1.0	0.29999393917518263	1.3258145882204107	0.0	0.9730134352061206	18568.0	321.8461242919289	130310.0	300.4589805116385
351	Feb25-FISH2-3L1-rep1-cp190-100x_Position003_2_cmle.ics	101	1	0	1	1	1	0	8.8806	1.0	0.2959669019527918	1.2643167784259666	0.0	0.950507455798503	17784.0	306.52561621390515	121322.0	279.73512726293455
352	Feb25-FISH2-3L1-rep1-cp190-100x_Position003_2_cmle.ics	102	1	0	1	1	1	1	9.747	1.0	0.2881161610387154	1.3239275212912949	0.0	0.9608730499991047	19898.0	343.61078860681954	141668.0	326.64740120576164
353	Feb25-FISH2-3L1-rep1-cp190-100x_Position003_2_cmle.ics	103	1	0	1	1	1	1	8.2308	1.0	0.2918264950336709	1.350221048762303	0.0	0.9887750643508443	14484.0	250.3087179427689	88546.0	204.16269578991285
354	Feb25-FISH2-3L1-rep1-cp190-100x_Position003_2_cmle.ics	104	1	0	1	1	1	1	9.747	1.0	0.2888729271436825	1.0463016175617599	0.0	0.9500926006248552	32656.0	549.3790276163622	298244.0	687.6685456504728
355	Feb25-FISH2-3L1-rep1-cp190-100x_Position003_2_cmle.ics	105	1	0	1	1	1	1	8.2308	1.0	0.30332541909485417	1.2213263561261374	0.0	0.9594019983436765	16532.0	282.38474916764613	110082.0	253.81878207875215
356	Feb25-FISH2-3L1-rep1-cp190-100x_Position003_2_cmle.ics	106	1	0	1	1	1	1	8.664	1.0	0.29920176681948185	1.2267402298075318	0.0	0.9606368321508103	18192.0	310.4241097522776	126205.0	290.99398078022665
357	Feb25-FISH2-3L1-rep1-cp190-100x_Position003_2_cmle.ics	107	1	0	1	1	1	1	8.014199999999999	1.0	0.3025283154263829	1.1671255839828645	0.0	0.9718822124524169	14454.0	247.90629834991927	89875.0	207.22700386373657
358	Feb25-FISH2-3L1-rep1-cp190-100x_Position003_2_cmle.ics	108	1	0	1	1	1	1	7.5809999999999995	1.0	0.3144454740998983	1.2346280421965352	0.0	0.9740104631166355	13258.0	229.4639001168154	80494.0	185.5970008234505
359	Feb25-FISH2-3L1-rep1-cp190-100x_Position003_2_cmle.ics	109	1	0	1	1	1	1	9.097199999999999	1.0	0.2821347339201051	1.1985466962862306	0.0	0.9474818634999167	18664.0	319.45088578858645	127353.0	293.6409526904973
360	Feb25-FISH2-3L1-rep1-cp190-100x_Position003_2_cmle.ics	110	1	0	1	0	0	0	5.848199999999999	0.0	0.29656484641191094	1.5551192275069314	0.0	0.9980285457094796	6002.0	106.11484828212267	23811.0	54.901609891509665
361	Feb25-FISH2-3L1-rep1-cp190-100x_Position003_2_cmle.ics	111	1	0	1	1	1	1	8.014199999999999	1.0	0.295957308272536	1.1739915974671558	0.0	0.9601157811836849	16792.0	285.29290185982217	111312.0	256.6548234111849
362	Feb25-FISH2-3L1-rep1-cp190-100x_Position003_2_cmle.ics	112	1	0	1	1	1	1	8.664	1.0	0.2931880854999326	1.174444605988201	0.0	0.9668979215121659	17178.0	294.9957578052379	114632.0	264.30982928409287
363	Feb25-FISH2-3L1-rep1-cp190-100x_Position003_2_cmle.ics	113	1	0	1	1	1	1	8.664	1.0	0.29490684861910965	1.178137128994169	0.0	0.9650084866079733	17506.0	300.5470064467247	118276.0	272.7118899470076
364	Feb25-FISH2-3L1-rep1-cp190-100x_Position003_2_cmle.ics	115	1	0	1	0	1	0	9.313799999999999	1.0	0.2892502972349232	1.1926283157507025	0.0	0.9644454208004339	20244.0	344.97686718277174	145665.0	335.863382673838
365	Feb25-FISH2-3L1-rep1-cp190-100x_Position003_2_cmle.ics	116	1	0	1	1	1	1	8.8806	1.0	0.29649298419830433	1.187574881558639	0.0	0.9639986546566969	19334.0	327.9171896010449	137646.0	317.37377662117257
366	Feb25-FISH2-3L1-rep1-cp190-100x_Position003_2_cmle.ics	117	1	0	1	1	1	1	9.313799999999999	1.0	0.3106859635332115	1.2532627570060126	0.0	0.9554510273947896	18276.0	313.7524424806358	129496.0	298.58212063797976
367	Feb25-FISH2-3L1-rep1-cp190-100x_Position003_2_cmle.ics	118	1	0	1	1	1	1	7.5809999999999995	1.0	0.28227673564440986	1.0831527970438568	0.0	0.9671994723979518	16582.0	276.8550437947535	106676.0	245.96548388503987
368	Feb25-FISH2-3L1-rep1-cp190-100x_Position003_2_cmle.ics	119	1	0	1	1	2	1	9.747	2.0	0.3048365182923632	1.2342015984216488	0.0	0.9555665264824181	25820.0	440.7524090185152	215398.0	496.6484804254924
369	Feb25-FISH2-3L1-rep1-cp190-100x_Position003_2_cmle.ics	120	1	0	1	1	1	1	8.014199999999999	1.0	0.2906153364601468	1.194761331233828	0.0	0.9728203545558415	15204.0	259.5647335692235	95032.0	219.1176259380096
370	Feb25-FISH2-3L1-rep1-cp190-100x_Position003_2_cmle.ics	121	1	0	1	1	1	1	7.5809999999999995	1.0	0.28120243529668726	1.066469160560191	0.0	0.9627601360845864	17050.0	286.8690704538683	111012.0	255.96310601303057
371	Feb25-FISH2-3L1-rep1-cp190-100x_Position003_2_cmle.ics	122	1	0	1	1	1	0	7.3644	1.0	0.29758855366563525	1.4472147574314518	0.0	0.9940994591369171	10778.0	188.38900688669932	57397.0	132.3416783395481
372	Feb25-FISH2-3L1-rep1-cp190-100x_Position003_2_cmle.ics	123	1	0	1	1	1	1	7.147799999999999	1.0	0.28361474180772106	1.0570997861012497	0.0	0.9784934137813655	15360.0	256.49750602295154	95329.0	219.8024261621824
373	Feb25-FISH2-3L1-rep1-cp190-100x_Position003_2_cmle.ics	124	1	0	1	1	1	1	8.014199999999999	1.0	0.29629630559170633	1.2044828253691477	0.0	0.9670954902087434	15570.0	266.7141629998905	99442.0	229.28587169087828
374	Feb25-FISH2-3L1-rep1-cp190-100x_Position004_3_cmle.ics	1	1	0	1	2	1	1	9.313799999999999	1.0	0.3032323502748636	1.1118849660587202	0.0	0.9455269840206988	25426.0	431.4090921487602	209932.0	484.04538943112044
375	Feb25-FISH2-3L1-rep1-cp190-100x_Position004_3_cmle.ics	2	1	0	1	1	1	1	8.014199999999999	1.0	0.2859860395362427	1.1760923985619198	0.0	0.9765328071036907	16444.0	279.4819410899657	106037.0	244.49212582697118
376	Feb25-FISH2-3L1-rep1-cp190-100x_Position004_3_cmle.ics	3	1	0	1	1	1	0	6.9312	1.0	0.3051765227750653	1.3305966395110662	0.0	0.9831263594223695	10054.0	174.2689296729771	52367.0	120.74388329716041
377	Feb25-FISH2-3L1-rep1-cp190-100x_Position004_3_cmle.ics	4	1	0	1	1	1	1	9.313799999999999	1.0	0.25905804696833695	1.1625527407268044	0.0	0.9775872590998479	17792.0	309.2087594875065	113582.0	261.8888183905527
378	Feb25-FISH2-3L1-rep1-cp190-100x_Position004_3_cmle.ics	6	1	0	1	1	1	1	9.313799999999999	1.0	0.3190183677672246	1.3314461330958052	0.0	0.9452884907081281	21044.0	366.81051900110316	162134.0	373.8363621078505
379	Feb25-FISH2-3L1-rep1-cp190-100x_Position004_3_cmle.ics	9	1	0	1	1	1	1	6.9312	1.0	0.29497083374909133	1.230856613747127	0.0	0.9850481888346183	11570.0	198.06038965108363	63557.0	146.54494224831714
380	Feb25-FISH2-3L1-rep1-cp190-100x_Position004_3_cmle.ics	10	1	0	1	1	1	1	9.313799999999999	1.0	0.2843044256681592	1.06021080829497	0.0	0.9611937549670677	29512.0	492.38861618520787	254193.0	586.0990686301506
381	Feb25-FISH2-3L1-rep1-cp190-100x_Position004_3_cmle.ics	11	1	0	1	1	1	1	6.9312	1.0	0.2844048489822915	1.1458783361980132	0.0	0.9593448483366627	12580.0	213.28232453010799	70756.0	163.1438540793607
382	Feb25-FISH2-3L1-rep1-cp190-100x_Position004_3_cmle.ics	12	1	0	1	1	1	1	7.5809999999999995	1.0	0.26820172539748766	1.0739507500039362	0.0	0.9633088842152305	16674.0	281.3451786220374	104849.0	241.75292493028002
383	Feb25-FISH2-3L1-rep1-cp190-100x_Position004_3_cmle.ics	13	1	0	1	1	0	1	6.9312	0.0	0.2970162824939576	1.2144109767159674	0.0	0.9841686444162984	10768.0	184.98241598485114	57262.0	132.03040551037867
384	Feb25-FISH2-3L1-rep1-cp190-100x_Position004_3_cmle.ics	14	1	0	1	1	1	1	7.797599999999999	1.0	0.2878601662965818	1.1430045540894358	0.0	0.9701881933058321	17162.0	289.5826607604267	113427.0	261.53143106817294
385	Feb25-FISH2-3L1-rep1-cp190-100x_Position004_3_cmle.ics	15	1	0	1	2	1	1	9.313799999999999	1.0	0.3124872235398014	1.304801722619196	0.0	0.9391495183635215	22760.0	390.48409139756194	180488.0	416.1556325269328
386	Feb25-FISH2-3L1-rep1-cp190-100x_Position004_3_cmle.ics	16	1	0	1	1	1	1	9.313799999999999	1.0	0.2725535747797921	1.068092214076599	0.0	0.9585541630779695	22972.0	386.81932072638637	170922.0	394.0990704244515
387	Feb25-FISH2-3L1-rep1-cp190-100x_Position004_3_cmle.ics	17	1	0	1	1	1	1	8.014199999999999	1.0	0.29765280654507414	1.1540585056742856	0.0	0.9733980839878018	16446.0	279.994741478683	108198.0	249.47479681834292
388	Feb25-FISH2-3L1-rep1-cp190-100x_Position004_3_cmle.ics	18	1	0	1	1	1	1	7.797599999999999	1.0	0.3019712401700495	1.1899782908502705	0.0	0.9687344669597084	15278.0	259.97798562137814	97579.0	224.99030664833992
389	Feb25-FISH2-3L1-rep1-cp190-100x_Position004_3_cmle.ics	19	1	0	1	1	1	1	7.5809999999999995	1.0	0.2656656553160184	1.0576063326785432	0.0	0.9504555699686136	17810.0	298.3764987512644	115196.0	265.6102579926231
390	Feb25-FISH2-3L1-rep1-cp190-100x_Position004_3_cmle.ics	20	1	0	1	1	1	1	7.3644	1.0	0.2831526704127191	1.027698668734068	0.0	0.9679785619630126	16940.0	281.97667691938915	110320.0	254.36754454795454
391	Feb25-FISH2-3L1-rep1-cp190-100x_Position004_3_cmle.ics	21	1	0	1	1	1	1	7.797599999999999	1.0	0.29029785118863344	1.1035256053089566	0.0	0.9690853787033472	15588.0	265.9929697627489	98601.0	227.34675725138564
392	Feb25-FISH2-3L1-rep1-cp190-100x_Position004_3_cmle.ics	22	1	0	1	1	1	0	7.797599999999999	1.0	0.28224326710178405	1.0717334269840946	0.0	0.9637073884994869	17616.0	295.65600596591565	116801.0	269.3109460727487
393	Feb25-FISH2-3L1-rep1-cp190-100x_Position004_3_cmle.ics	23	1	0	1	1	1	1	7.3644	1.0	0.2745678500972045	1.105947606938494	0.0	0.9634237773680152	16298.0	272.49774145487737	102518.0	236.37828074662082
394	Feb25-FISH2-3L1-rep1-cp190-100x_Position004_3_cmle.ics	24	1	0	1	1	1	1	9.313799999999999	1.0	0.2992327718242303	1.3557702803008636	0.0	0.9594021031771056	17878.0	309.23483704356613	122958.0	283.5072928075362
395	Feb25-FISH2-3L1-rep1-cp190-100x_Position004_3_cmle.ics	25	1	0	1	1	1	1	8.014199999999999	1.0	0.2898719789598543	1.049314231361452	0.0	0.961516898391112	17954.0	303.34996207186714	121792.0	280.8188178533764
396	Feb25-FISH2-3L1-rep1-cp190-100x_Position004_3_cmle.ics	26	1	0	1	1	1	1	7.797599999999999	1.0	0.2842057348878029	1.1599138044485982	0.0	0.9546390705991326	16246.0	274.6826113293713	103803.0	239.34113693538188
397	Feb25-FISH2-3L1-rep1-cp190-100x_Position004_3_cmle.ics	28	1	0	1	1	1	1	7.3644	1.0	0.2908573098375003	1.075249353105081	0.0	0.9655604676019034	15514.0	260.1262947307942	97994.0	225.94718238245338
398	Feb25-FISH2-3L1-rep1-cp190-100x_Position004_3_cmle.ics	29	1	0	1	0	0	0	5.6316	0.0	0.3000855627301736	1.2203839061718016	0.0	0.9828047579468367	8172.0	139.39595845899743	38053.0	87.73974050655652
399	Feb25-FISH2-3L1-rep1-cp190-100x_Position004_3_cmle.ics	30	1	0	1	1	1	1	8.014199999999999	1.0	0.29622432186762326	1.2785873333755893	0.0	0.9685300941258765	15046.0	257.5083267052267	94453.0	217.78261135957172
400	Feb25-FISH2-3L1-rep1-cp190-100x_Position004_3_cmle.ics	31	1	0	1	1	1	1	6.497999999999999	1.0	0.2979739267660072	1.1978879057454013	0.0	0.9740739145726567	10554.0	180.17660166156526	55653.0	128.3204945316109
401	Feb25-FISH2-3L1-rep1-cp190-100x_Position004_3_cmle.ics	32	1	0	1	1	1	1	9.313799999999999	1.0	0.2978740471649227	1.325386723047054	0.0	0.9711857039425189	18550.0	319.2905826914102	129660.0	298.96025948230414
402	Feb25-FISH2-3L1-rep1-cp190-100x_Position004_3_cmle.ics	33	1	0	1	1	1	1	9.313799999999999	1.0	0.31773266862384125	1.390467332863034	0.0	0.9842129469413282	19632.0	340.21747094630615	145798.0	336.1700440536864
403	Feb25-FISH2-3L1-rep1-cp190-100x_Position004_3_cmle.ics	34	1	0	1	1	1	1	7.5809999999999995	1.0	0.298694635093096	1.2805397066486843	0.0	0.9823346232394518	12892.0	222.66554941873915	75226.0	173.4504433118603
404	Feb25-FISH2-3L1-rep1-cp190-100x_Position004_3_cmle.ics	35	1	0	1	1	1	1	8.014199999999999	1.0	0.2885523815698242	1.1487356482061637	0.0	0.9558907812039004	16260.0	276.1189311570825	104729.0	241.47623797101826
405	Feb25-FISH2-3L1-rep1-cp190-100x_Position004_3_cmle.ics	36	1	0	1	2	1	1	9.313799999999999	1.0	0.26157145508288854	1.0603519632720793	0.0	0.9323458738390397	27820.0	460.9191201444687	223154.0	514.5316808924424
406	Feb25-FISH2-3L1-rep1-cp190-100x_Position004_3_cmle.ics	37	1	0	1	1	1	0	7.147799999999999	1.0	0.3001562281777544	1.3655759480509142	0.0	0.9887712105468284	10600.0	184.08344174288038	56222.0	129.63245186344363
407	Feb25-FISH2-3L1-rep1-cp190-100x_Position004_3_cmle.ics	38	1	0	1	1	1	1	8.014199999999999	1.0	0.2842588863991956	1.1011516644506694	0.0	0.9675045517912133	17530.0	295.8171704005583	116360.0	268.2941214974619
408	Feb25-FISH2-3L1-rep1-cp190-100x_Position004_3_cmle.ics	39	1	0	1	1	1	1	7.797599999999999	1.0	0.29142470138646914	1.0834573324270114	0.0	0.9659644450917111	15946.0	270.83373990130167	102215.0	235.6796461744849
409	Feb25-FISH2-3L1-rep1-cp190-100x_Position004_3_cmle.ics	40	1	0	1	1	1	1	7.5809999999999995	1.0	0.2945981730241799	1.14760952827743	0.0	0.9774509027192853	14150.0	241.37005347673525	85906.0	198.07558268615466
410	Feb25-FISH2-3L1-rep1-cp190-100x_Position004_3_cmle.ics	41	1	0	1	0	0	0	6.2814	0.0	0.28648153588450886	1.1550954184494442	0.0	0.988545457527508	9386.0	161.21308200203035	45766.0	105.5237948131045
411	Feb25-FISH2-3L1-rep1-cp190-100x_Position004_3_cmle.ics	42	1	0	1	2	2	2	9.313799999999999	2.0	0.2656402719034607	1.0521260365524239	0.0	0.9346374025827402	31882.0	521.5963517263684	275892.0	636.1309880386538
412	Feb25-FISH2-3L1-rep1-cp190-100x_Position004_3_cmle.ics	43	1	0	1	1	1	1	9.313799999999999	1.0	0.30705789457774735	1.3799331291802335	0.0	0.9853627937472006	17464.0	305.85760423701646	120254.0	277.2726133255052
413	Feb25-FISH2-3L1-rep1-cp190-100x_Position004_3_cmle.ics	44	1	0	1	1	1	1	9.313799999999999	1.0	0.2979078867583706	1.2704341608969567	0.0	0.9654160525002827	18590.0	322.22074757873764	130087.0	299.9448039123438
414	Feb25-FISH2-3L1-rep1-cp190-100x_Position004_3_cmle.ics	45	1	0	1	1	1	1	9.097199999999999	1.0	0.30470913296034496	1.310749121426614	0.0	0.9668797366830488	16930.0	293.36220328466317	114341.0	263.6388634078832
415	Feb25-FISH2-3L1-rep1-cp190-100x_Position004_3_cmle.ics	46	1	0	1	1	1	1	8.8806	1.0	0.2863559961403418	1.193263675227546	0.0	0.9581618101693393	18410.0	316.489577341417	125692.0	289.8111440293827
416	Feb25-FISH2-3L1-rep1-cp190-100x_Position004_3_cmle.ics	47	1	0	1	1	1	2	9.313799999999999	1.0	0.28831277088605584	1.1179732602665473	0.0	0.9365419330323956	31304.0	520.7798913346725	279644.0	644.782066964904
417	Feb25-FISH2-3L1-rep1-cp190-100x_Position004_3_cmle.ics	48	1	0	1	1	1	1	6.9312	1.0	0.2864378494393963	1.184569887232817	0.0	0.9859930254702562	10728.0	186.312006386475	55920.0	128.93612301596826
418	Feb25-FISH2-3L1-rep1-cp190-100x_Position004_3_cmle.ics	49	1	0	1	1	1	1	9.313799999999999	1.0	0.3030417598537382	1.4138999531427014	0.0	0.9771505668537008	16666.0	291.55832745953165	111371.0	256.79086116615525
419	Feb25-FISH2-3L1-rep1-cp190-100x_Position004_3_cmle.ics	50	1	0	1	1	1	1	7.797599999999999	1.0	0.2952086272942401	1.3569984916884827	0.0	0.9617700912382559	13104.0	227.52028932547762	76638.0	176.70612653250672
420	Feb25-FISH2-3L1-rep1-cp190-100x_Position004_3_cmle.ics	51	1	0	1	2	2	2	9.313799999999999	2.0	0.2889608405088054	1.014170605585691	0.0	0.9470890014095266	28686.0	477.7678718758982	245583.0	566.2467793031211
421	Feb25-FISH2-3L1-rep1-cp190-100x_Position004_3_cmle.ics	52	1	0	1	1	1	1	8.2308	1.0	0.2934009480894026	1.192236813994911	0.0	0.9656533000248425	16996.0	289.5007551420999	112856.0	260.21486228701923
422	Feb25-FISH2-3L1-rep1-cp190-100x_Position004_3_cmle.ics	53	1	0	1	1	1	1	8.014199999999999	1.0	0.2814592239959829	1.1014355151399002	0.0	0.9692549630513593	17156.0	290.6188369667151	112100.0	258.4717344436703
423	Feb25-FISH2-3L1-rep1-cp190-100x_Position004_3_cmle.ics	54	1	0	1	1	0	0	6.7146	0.0	0.3040359595459726	1.3909839016913004	0.0	0.9777657883867066	9844.0	171.44833132958465	50640.0	116.76189680845194
424	Feb25-FISH2-3L1-rep1-cp190-100x_Position004_3_cmle.ics	55	1	0	1	1	1	1	8.014199999999999	1.0	0.2928347043038023	1.1485024350469422	0.0	0.9787283407457827	16210.0	276.2654292966938	105017.0	242.14028667324644
425	Feb25-FISH2-3L1-rep1-cp190-100x_Position004_3_cmle.ics	56	1	0	1	1	1	1	7.797599999999999	1.0	0.29535434594600285	1.2139996893204024	0.0	0.9689488272122497	15682.0	266.33826045952225	100357.0	231.39560975524907
426	Feb25-FISH2-3L1-rep1-cp190-100x_Position004_3_cmle.ics	57	1	0	1	1	2	1	9.313799999999999	2.0	0.2626850121703747	1.0394633988391822	0.0	0.9370501864908999	30246.0	499.4063275714199	253509.0	584.5219529623588
427	Feb25-FISH2-3L1-rep1-cp190-100x_Position004_3_cmle.ics	58	1	0	1	0	0	0	6.497999999999999	0.0	0.2905337414682048	1.2276105318095232	0.0	0.9845011131534885	9430.0	163.0857805200019	46413.0	107.01559866845736
428	Feb25-FISH2-3L1-rep1-cp190-100x_Position004_3_cmle.ics	59	1	0	1	1	1	1	7.3644	1.0	0.27841933673411556	1.0402358935899427	0.0	0.9572483331643877	14820.0	250.2108412706389	89515.0	206.39694298595134
429	Feb25-FISH2-3L1-rep1-cp190-100x_Position004_3_cmle.ics	61	1	0	1	1	1	1	8.014199999999999	1.0	0.2900280664808039	1.1201769654461935	0.0	0.9633137361398765	15268.0	262.1418439435411	95536.0	220.2797111669089
430	Feb25-FISH2-3L1-rep1-cp190-100x_Position004_3_cmle.ics	63	1	0	1	1	1	1	7.5809999999999995	1.0	0.29436360092341807	1.1294472131769202	0.0	0.973000134640213	15124.0	257.23859636947	94889.0	218.78790731155604
431	Feb25-FISH2-3L1-rep1-cp190-100x_Position004_3_cmle.ics	64	1	0	1	1	1	1	8.4474	1.0	0.2915560134750205	1.1587241489331488	0.0	0.9580786108939386	17902.0	304.5986219927525	121615.0	280.4107045884653
432	Feb25-FISH2-3L1-rep1-cp190-100x_Position004_3_cmle.ics	65	1	0	1	1	2	2	9.313799999999999	2.0	0.2294692117944437	1.2705295990952434	0.0	0.9394888410808004	32146.0	538.3795868093938	259613.0	598.5960962901389
433	Feb25-FISH2-3L1-rep1-cp190-100x_Position004_3_cmle.ics	67	1	0	1	0	0	1	8.2308	0.0	0.2967239359316927	1.4549101924093815	0.0	0.9961253990645307	11344.0	199.23560429671969	61887.0	142.69438206525803
434	Feb25-FISH2-3L1-rep1-cp190-100x_Position004_3_cmle.ics	68	1	0	1	1	1	1	7.797599999999999	1.0	0.30090970063897793	1.1952639220937882	0.0	0.9730045419423136	15052.0	256.84663448038526	95254.0	219.62949681264382
435	Feb25-FISH2-3L1-rep1-cp190-100x_Position004_3_cmle.ics	69	1	0	1	1	1	1	9.313799999999999	1.0	0.2507386875028942	1.136536819035118	0.0	0.9513275695004549	32614.0	538.7272456974479	277326.0	639.4373972018315
436	Feb25-FISH2-3L1-rep1-cp190-100x_Position004_3_cmle.ics	70	1	0	1	1	1	1	9.313799999999999	1.0	0.28538353994532467	1.143775080631033	0.0	0.9701304184209012	20714.0	356.6037409261448	149756.0	345.2961022600026
437	Feb25-FISH2-3L1-rep1-cp190-100x_Position004_3_cmle.ics	71	1	0	1	1	1	0	7.797599999999999	1.0	0.29589686440206814	1.4372761290494969	0.0	0.9965531764829809	10220.0	180.92771021545641	52847.0	121.85063113420736
438	Feb25-FISH2-3L1-rep1-cp190-100x_Position004_3_cmle.ics	72	1	0	1	1	1	1	8.014199999999999	1.0	0.29760219317696973	1.1996931894133809	0.0	0.9558405315317576	15658.0	267.39347243773864	100507.0	231.74146845432622
439	Feb25-FISH2-3L1-rep1-cp190-100x_Position004_3_cmle.ics	73	1	0	1	0	1	1	6.7146	1.0	0.2822367323230484	1.176885190509667	0.0	0.9808005457771714	10142.0	176.21212254820793	51023.0	117.64498935342897
440	Feb25-FISH2-3L1-rep1-cp190-100x_Position004_3_cmle.ics	74	1	0	1	1	1	1	8.014199999999999	1.0	0.2827354253068928	1.078797175187964	0.0	0.967131877706066	17500.0	293.39134555887296	115750.0	266.88762945454806
441	Feb25-FISH2-3L1-rep1-cp190-100x_Position004_3_cmle.ics	75	1	0	1	1	1	1	7.3644	1.0	0.2947712536883159	1.3541165861256994	0.0	0.995953702016694	10016.0	175.9240784725962	51175.0	117.99545950182718
442	Feb25-FISH2-3L1-rep1-cp190-100x_Position004_3_cmle.ics	77	1	0	1	1	0	0	6.7146	0.0	0.2964291563097828	1.352233263913095	0.0	0.9862605698578509	9750.0	169.13699973021673	49288.0	113.64455706743641
443	Feb25-FISH2-3L1-rep1-cp190-100x_Position004_3_cmle.ics	78	1	0	1	0	1	1	8.014199999999999	1.0	0.29642580274163816	1.2190971495665337	0.0	0.9643060738196213	16228.0	276.0357462852011	105835.0	244.0263694455472
444	Feb25-FISH2-3L1-rep1-cp190-100x_Position004_3_cmle.ics	79	1	0	1	1	1	1	7.147799999999999	1.0	0.28965185352441053	1.0162972784620463	0.0	0.9618649326982521	15836.0	264.25616845031755	100851.0	232.53463773754316
445	Feb25-FISH2-3L1-rep1-cp190-100x_Position004_3_cmle.ics	80	1	0	1	1	1	1	9.313799999999999	1.0	0.29895332222064946	1.3562975146955796	0.0	0.9615524997137563	20394.0	354.4143877746028	149737.0	345.25229349145275
446	Feb25-FISH2-3L1-rep1-cp190-100x_Position004_3_cmle.ics	81	1	0	1	0	0	1	8.664	0.0	0.28302558000004857	1.601004832112432	0.0	0.9896338936411335	11314.0	200.57802451833385	60202.0	138.80923601229117
447	Feb25-FISH2-3L1-rep1-cp190-100x_Position004_3_cmle.ics	82	1	0	1	1	1	1	7.797599999999999	1.0	0.2976214227301247	1.2015050576434092	0.0	0.9692713280255162	14948.0	255.85657224493195	93752.0	216.16629837255113
448	Feb25-FISH2-3L1-rep1-cp190-100x_Position004_3_cmle.ics	83	1	0	1	1	1	1	8.4474	1.0	0.29471225926056543	1.1672207034935222	0.0	0.963578533717617	17786.0	303.7382765161249	121085.0	279.18867051839266
449	Feb25-FISH2-3L1-rep1-cp190-100x_Position004_3_cmle.ics	84	1	0	1	1	1	1	8.2308	1.0	0.2823636278627915	1.2009676011814527	0.0	0.9764703898063672	18224.0	306.55180757014364	122926.0	283.4335096183998
450	Feb25-FISH2-3L1-rep1-cp190-100x_Position004_3_cmle.ics	86	1	0	1	1	1	1	9.097199999999999	1.0	0.29944198035077696	1.2562309127420397	0.0	0.9705042823667681	17780.0	309.0342080113816	121991.0	281.27765706081874
451	Feb25-FISH2-3L1-rep1-cp190-100x_Position004_3_cmle.ics	87	1	0	1	1	1	1	8.4474	1.0	0.3002033546571516	1.0925338039286494	0.0	0.9592942539749479	18180.0	307.32390217112464	126291.0	291.1922731010309
452	Feb25-FISH2-3L1-rep1-cp190-100x_Position004_3_cmle.ics	88	1	0	1	1	1	1	7.3644	1.0	0.2952513753030086	1.081187736275728	0.0	0.9638479898432818	15362.0	258.8125105723784	97284.0	224.31011787348814
453	Feb25-FISH2-3L1-rep1-cp190-100x_Position004_3_cmle.ics	89	1	0	1	3	2	2	9.313799999999999	2.0	0.260125263949937	1.0749059072508425	0.0	0.9409536235222965	40424.0	654.5858703658167	389784.0	898.734581073966
454	Feb25-FISH2-3L1-rep1-cp190-100x_Position004_3_cmle.ics	90	1	0	1	0	0	0	7.147799999999999	0.0	0.29342362453029064	1.3949756598312695	0.0	0.9940014740625863	9534.0	166.22912564877228	47417.0	109.33054622761387
455	Feb25-FISH2-3L1-rep1-cp190-100x_Position004_3_cmle.ics	91	1	0	1	0	0	0	6.7146	0.0	0.30413306757269504	1.2865138877515934	0.0	0.9876363631950363	9528.0	166.329091901445	48229.0	111.2027946519516
456	Feb25-FISH2-3L1-rep1-cp190-100x_Position004_3_cmle.ics	92	1	0	1	1	1	0	6.9312	1.0	0.29023084848967234	1.3337950680632082	0.0	0.985588193431954	10658.0	183.74124126946313	55739.0	128.51878685241513
457	Feb25-FISH2-3L1-rep1-cp190-100x_Position004_3_cmle.ics	93	1	0	1	1	1	1	9.313799999999999	1.0	0.2953737502500191	1.104168464756417	0.0	0.9479609590426907	28042.0	469.85920316944106	239979.0	553.3254983055981
458	Feb25-FISH2-3L1-rep1-cp190-100x_Position004_3_cmle.ics	94	1	0	1	3	2	1	9.313799999999999	2.0	0.24856832603195286	1.1539847599974358	0.0	0.9344001086337562	29914.0	489.7165800567155	242554.0	559.2627393064229
459	Feb25-FISH2-3L1-rep1-cp190-100x_Position004_3_cmle.ics	95	1	0	1	2	1	2	9.313799999999999	1.0	0.3054761033512805	1.1864422710778089	0.0	0.9456766538699455	25992.0	440.24283815851163	217782.0	502.1453280161588
460	Feb25-FISH2-3L1-rep1-cp190-100x_Position004_3_cmle.ics	96	1	0	1	1	1	1	8.664	1.0	0.29032137512261125	1.0857252838376568	0.0	0.9648619205170125	20000.0	336.9494495572121	143304.0	330.41956675036334
461	Feb25-FISH2-3L1-rep1-cp190-100x_Position004_3_cmle.ics	97	1	0	1	1	1	1	8.2308	1.0	0.3031474142209157	1.1544056177944042	0.0	0.9565756199455276	16476.0	281.43754586907414	109491.0	252.45609880438806
462	Feb25-FISH2-3L1-rep1-cp190-100x_Position004_3_cmle.ics	99	1	0	1	1	2	1	9.313799999999999	2.0	0.3100364836236396	1.2539602069264864	0.0	0.9655357476929115	22746.0	390.54570749564266	179613.0	414.13812344898264
463	Feb25-FISH2-3L1-rep1-cp190-100x_Position004_3_cmle.ics	102	1	0	1	1	1	1	9.313799999999999	1.0	0.3046745994938281	1.353689423838009	0.0	0.9838027433792582	17072.0	300.42084883785196	115776.0	266.9475782957214
464	Feb25-FISH2-3L1-rep1-cp190-100x_Position004_3_cmle.ics	103	1	0	1	1	1	1	7.797599999999999	1.0	0.29097225178543373	1.1501836744885823	0.0	0.9631767183879589	15878.0	268.9396119148958	101483.0	233.9918557229883
465	Feb25-FISH2-3L1-rep1-cp190-100x_Position004_3_cmle.ics	104	1	0	1	0	1	1	7.147799999999999	1.0	0.29398706305226874	1.2640584154026413	0.0	0.9910083318660584	10048.0	175.98385809563658	51352.0	118.40357276673825
466	Feb25-FISH2-3L1-rep1-cp190-100x_Position004_3_cmle.ics	105	1	0	1	1	1	1	9.097199999999999	1.0	0.3296382607155085	1.3681640737033	0.0	0.9753887997475102	18600.0	325.7209594759716	136950.0	315.76899225745444
467	Feb25-FISH2-3L1-rep1-cp190-100x_Position004_3_cmle.ics	106	1	0	1	1	1	1	7.797599999999999	1.0	0.2926377801357365	1.102119673570842	0.0	0.9684166223513773	17840.0	300.3342186161509	121208.0	279.4722746516359
468	Feb25-FISH2-3L1-rep1-cp190-100x_Position004_3_cmle.ics	107	1	0	1	1	1	1	8.8806	1.0	0.2986845199651523	1.340033736718323	0.0	0.9568740831269748	16728.0	289.6437451422498	111185.0	256.36199637929957
469	Feb25-FISH2-3L1-rep1-cp190-100x_Position004_3_cmle.ics	108	1	0	1	1	1	1	9.313799999999999	1.0	0.2835136862926103	1.0876553066899888	0.0	0.9447825996383761	26026.0	437.1173888534771	210219.0	484.707132408688
470	Feb25-FISH2-3L1-rep1-cp190-100x_Position004_3_cmle.ics	109	1	0	1	3	1	1	9.313799999999999	1.0	0.31191885741884967	1.1503497617210607	0.0	0.9436052647958955	26378.0	445.4518863265776	224987.0	518.7580741951655
471	Feb25-FISH2-3L1-rep1-cp190-100x_Position004_3_cmle.ics	110	1	0	1	0	0	0	6.9312	0.0	0.3019674941424894	1.390608473762858	0.0	0.9878355468297445	9592.0	167.6189135895456	48542.0	111.92448647069264
472	Feb25-FISH2-3L1-rep1-cp190-100x_Position004_3_cmle.ics	111	1	0	1	1	1	2	8.8806	1.0	0.29421470116645926	1.265329572759294	0.0	0.9718652256609858	18484.0	316.902829393578	128174.0	295.5339526367796
473	Feb25-FISH2-3L1-rep1-cp190-100x_Position004_3_cmle.ics	112	1	0	1	1	2	1	9.313799999999999	2.0	0.2724532127068071	1.2993943486733968	0.0	0.9619046479745627	19844.0	341.3741815362539	137203.0	316.3523405965646
474	Feb25-FISH2-3L1-rep1-cp190-100x_Position004_3_cmle.ics	113	1	0	1	1	1	1	8.664	1.0	0.29772638744119806	1.208202257797845	0.0	0.9589171256779581	16866.0	290.3872036800478	112383.0	259.1242545225959
475	Feb25-FISH2-3L1-rep1-cp190-100x_Position004_3_cmle.ics	114	1	0	1	1	1	1	8.664	1.0	0.26942372239174484	1.0864540978633674	0.0	0.9614100305338454	19570.0	332.06779626217485	133622.0	308.09554058726235
476	Feb25-FISH2-3L1-rep1-cp190-100x_Position004_3_cmle.ics	115	1	0	1	1	1	1	6.2814	1.0	0.3035395970898827	1.1844396182884882	0.0	0.981401144799078	10380.0	176.3817218206941	54787.0	126.32373697560539
477	Feb25-FISH2-3L1-rep1-cp190-100x_Position004_3_cmle.ics	116	1	0	1	2	2	2	9.313799999999999	2.0	0.27963454366940627	1.194700913030228	0.0	0.941078001571265	30872.0	510.7043878828336	269722.0	621.9046668832796
478	Feb25-FISH2-3L1-rep1-cp190-100x_Position004_3_cmle.ics	117	1	0	1	1	1	1	7.3644	1.0	0.2701513625345084	1.0733304931162981	0.0	0.9732003552168397	17398.0	288.70113892086715	112157.0	258.6031607493196
479	Feb25-FISH2-3L1-rep1-cp190-100x_Position004_3_cmle.ics	118	1	0	1	0	0	0	6.2814	0.0	0.30236188524089747	1.2178118178612463	0.0	0.9800065623781663	9180.0	157.70950127072678	45478.0	104.85974611087634
480	Feb25-FISH2-3L1-rep1-cp190-100x_Position004_3_cmle.ics	119	1	0	1	1	1	1	8.014199999999999	1.0	0.27934429405587125	1.0108392850355838	0.0	0.9597298929932577	18190.0	307.68781072371473	121925.0	281.1254792332248
481	Feb25-FISH2-3L1-rep1-cp190-100x_Position004_3_cmle.ics	120	1	0	1	1	1	1	8.8806	1.0	0.30056511130914976	1.2590768113667241	0.0	0.9683232624733444	17398.0	300.23992659918446	118302.0	272.77183878818096
482	Feb25-FISH2-3L1-rep1-cp190-100x_Position004_3_cmle.ics	121	1	0	1	1	1	1	8.8806	1.0	0.29302937310054356	1.5546425019055394	0.0	0.9934754583495263	12190.0	216.50339611612264	68507.0	157.9582793178637
483	Feb25-FISH2-3L1-rep1-cp190-100x_Position004_3_cmle.ics	122	1	0	1	1	1	1	9.313799999999999	1.0	0.30560802845177726	1.3300001345587982	0.0	0.9733011710416861	16940.0	296.48793120043183	114611.0	264.2614090662221
484	Feb25-FISH2-3L1-rep1-cp190-100x_Position004_3_cmle.ics	123	1	0	1	0	0	0	6.0648	0.0	0.287830848745616	1.194868798479338	0.0	0.9901608945859899	9402.0	160.142925118051	45991.0	106.04258286172025
485	Feb25-FISH2-3L1-rep1-cp190-100x_Position004_3_cmle.ics	124	1	0	1	1	1	1	7.797599999999999	1.0	0.2539992536815433	1.1294927678678675	0.0	0.9340931965912939	16442.0	272.6965340120405	99913.0	230.37186800598062
486	Feb25-FISH2-3L1-rep1-cp190-100x_Position004_3_cmle.ics	125	1	0	1	0	0	0	6.2814	0.0	0.29488262291485634	1.2208174783311498	0.0	0.9876698719215055	9468.0	161.57106321342417	47042.0	108.46589947992096
487	Feb25-FISH2-3L1-rep1-cp190-100x_Position004_3_cmle.ics	126	1	0	1	1	1	0	6.7146	1.0	0.29720980126987434	1.1998233827126816	0.0	0.9886984836644357	10286.0	177.815230035791	53478.0	123.30554339499199
488	Feb25-FISH2-3L1-rep1-cp190-100x_Position004_3_cmle.ics	127	1	0	1	1	1	1	9.313799999999999	1.0	0.29942443919764916	1.2753751957532589	0.0	0.9579641643751325	18414.0	320.3706184773875	128570.0	296.4470196023433
489	Feb25-FISH2-3L1-rep1-cp190-100x_Position005_4_cmle.ics	1	1	0	1	0	0	0	6.0648	0.0	0.28731349541727375	1.1838921084418115	0.0	0.9875365026843896	9492.0	161.45206118882115	46611.0	107.47213215123921
490	Feb25-FISH2-3L1-rep1-cp190-100x_Position005_4_cmle.ics	2	1	0	1	0	0	0	5.848199999999999	0.0	0.29101191449969044	1.249703027126422	0.0	0.9845778717924712	8546.0	146.09222781863366	40075.0	92.40191577011674
491	Feb25-FISH2-3L1-rep1-cp190-100x_Position005_4_cmle.ics	3	1	0	1	1	1	1	7.797599999999999	1.0	0.2841659915258693	1.1297876985286264	0.0	0.9527877052311302	15238.0	258.1946779272333	94287.0	217.39986106592636
492	Feb25-FISH2-3L1-rep1-cp190-100x_Position005_4_cmle.ics	4	1	0	1	1	1	1	9.747	1.0	0.25957732758025437	1.080897225577273	0.0	0.9474904868798028	28956.0	482.2336008115381	236056.0	544.2801404623999
493	Feb25-FISH2-3L1-rep1-cp190-100x_Position005_4_cmle.ics	5	1	0	1	1	1	0	5.848199999999999	1.0	0.2870546391027762	1.0747069285183333	0.0	0.9642950055916706	9986.0	169.0512563512299	50274.0	115.91800158270365
494	Feb25-FISH2-3L1-rep1-cp190-100x_Position005_4_cmle.ics	6	1	0	1	1	1	1	8.664	1.0	0.29384666236772783	1.1973130201716309	0.0	0.9603654688272197	17468.0	299.0892571505639	117679.0	271.3353723246804
495	Feb25-FISH2-3L1-rep1-cp190-100x_Position005_4_cmle.ics	7	1	0	1	1	1	1	8.2308	1.0	0.2842974032169423	1.0848254853026593	0.0	0.9523270464952397	19138.0	324.8243279200087	132741.0	306.0641971613491
496	Feb25-FISH2-3L1-rep1-cp190-100x_Position005_4_cmle.ics	8	1	0	1	1	1	2	9.747	1.0	0.2658033193744529	1.058400297742344	0.0	0.9363403181693727	27202.0	451.69566663677494	217498.0	501.49050221257266
497	Feb25-FISH2-3L1-rep1-cp190-100x_Position005_4_cmle.ics	9	1	0	1	1	1	1	7.797599999999999	1.0	0.28123726087051665	1.068707117540998	0.0	0.9475385242095483	17446.0	293.097374142051	114909.0	264.9485150150554
498	Feb25-FISH2-3L1-rep1-cp190-100x_Position005_4_cmle.ics	10	1	0	1	2	1	1	9.747	1.0	0.2877631096424753	1.1303300722790879	0.0	0.9379657853606579	26120.0	440.5053618995063	212937.0	490.9740920359663
499	Feb25-FISH2-3L1-rep1-cp190-100x_Position005_4_cmle.ics	11	1	0	1	1	2	1	9.747	2.0	0.28461082165027024	1.132295358591698	0.0	0.9392022011106571	28558.0	479.09690505604317	242098.0	558.2113288612283
500	Feb25-FISH2-3L1-rep1-cp190-100x_Position005_4_cmle.ics	12	1	0	1	1	1	1	8.014199999999999	1.0	0.29767542099590655	1.1994488204412468	0.0	0.9648281562175505	17114.0	290.75687476324487	114861.0	264.8378402313507
501	Feb25-FISH2-3L1-rep1-cp190-100x_Position005_4_cmle.ics	13	1	0	1	1	2	0	8.2308	2.0	0.2695559266386989	1.1045541760614463	0.0	0.9426826128303156	18344.0	310.40379472678796	121294.0	279.67056697244016
502	Feb25-FISH2-3L1-rep1-cp190-100x_Position005_4_cmle.ics	14	1	0	1	1	1	1	8.664	1.0	0.30175608818076527	1.281680135225175	0.0	0.958994043957318	15300.0	267.95931478130626	97755.0	225.39611418859045
503	Feb25-FISH2-3L1-rep1-cp190-100x_Position005_4_cmle.ics	15	1	0	1	1	1	1	6.497999999999999	1.0	0.27859462130300633	1.0753364801828151	0.0	0.9654837914791665	15134.0	249.20002058836292	92404.0	213.05818153017762
504	Feb25-FISH2-3L1-rep1-cp190-100x_Position005_4_cmle.ics	16	1	0	1	0	0	0	5.848199999999999	0.0	0.27042059961250614	1.4352822650322117	0.0	0.9563139277037997	7302.0	125.45368775532755	30511.0	70.3499651169565
505	Feb25-FISH2-3L1-rep1-cp190-100x_Position005_4_cmle.ics	18	1	0	1	1	1	1	9.747	1.0	0.3224353579963207	1.3660917948966025	0.0	0.9620912870393558	20566.0	359.5220766363016	157478.0	363.1009080884952
506	Feb25-FISH2-3L1-rep1-cp190-100x_Position005_4_cmle.ics	19	1	0	1	1	1	2	9.313799999999999	1.0	0.30233530330627906	1.224108066485902	0.0	0.9558138828681386	18870.0	325.9737436203073	134022.0	309.01783045146817
507	Feb25-FISH2-3L1-rep1-cp190-100x_Position005_4_cmle.ics	20	1	0	1	0	1	1	7.797599999999999	1.0	0.2954151662951535	1.186562534153011	0.0	0.9644183132973788	16540.0	279.59106421256473	108716.0	250.66916219248938
508	Feb25-FISH2-3L1-rep1-cp190-100x_Position005_4_cmle.ics	21	1	0	1	0	0	0	4.332	0.0	0.28755853045339064	1.1968275775893369	0.0	0.9960936120674625	4406.0	75.59706432224542	14747.0	34.002521568606646
509	Feb25-FISH2-3L1-rep1-cp190-100x_Position005_4_cmle.ics	22	1	0	1	1	1	1	6.497999999999999	1.0	0.2807778771643459	1.1016629264848585	0.0	0.9617879989261695	12844.0	214.87555311568764	72528.0	167.22959817779233
510	Feb25-FISH2-3L1-rep1-cp190-100x_Position005_4_cmle.ics	23	1	0	1	1	1	1	7.3644	1.0	0.27758090991995754	1.059337274598208	0.0	0.9586341863211443	16830.0	281.06317568776905	108167.0	249.40331935386695
511	Feb25-FISH2-3L1-rep1-cp190-100x_Position005_4_cmle.ics	24	1	0	1	1	1	1	8.664	1.0	0.259689415849687	1.1292107725105054	0.0	0.9493272773621266	24768.0	407.99754906147103	186783.0	430.6701692648712
512	Feb25-FISH2-3L1-rep1-cp190-100x_Position005_4_cmle.ics	25	1	0	1	1	1	1	7.5809999999999995	1.0	0.2784312494290729	1.0512089075345865	0.0	0.9595208285607033	16122.0	270.951880588459	101569.0	234.19014804379256
513	Feb25-FISH2-3L1-rep1-cp190-100x_Position005_4_cmle.ics	26	1	0	1	1	1	1	9.747	1.0	0.3118863039626085	1.3323572565599064	0.0	0.9722493115589849	20976.0	364.9866067612217	159535.0	367.84378371517346
514	Feb25-FISH2-3L1-rep1-cp190-100x_Position005_4_cmle.ics	27	1	0	1	1	2	1	8.664	2.0	0.28528221813934806	1.068760400377012	0.0	0.9464505884603366	20704.0	348.3522635142993	149621.0	344.98482943083314
515	Feb25-FISH2-3L1-rep1-cp190-100x_Position005_4_cmle.ics	28	1	0	1	1	1	1	9.747	1.0	0.3195717844268937	1.5152227914443877	0.0	0.9551193615415662	18676.0	328.70667381478177	135670.0	312.817664691996
516	Feb25-FISH2-3L1-rep1-cp190-100x_Position005_4_cmle.ics	29	1	0	1	1	1	1	8.664	1.0	0.302629726898783	1.240978606225262	0.0	0.9504113985098025	17728.0	303.6357772615626	122101.0	281.53128677347536
517	Feb25-FISH2-3L1-rep1-cp190-100x_Position005_4_cmle.ics	30	1	0	1	1	1	1	8.2308	1.0	0.3110227003792663	1.3684421905672235	0.0	0.94567469391171	14414.0	250.35934069588316	90750.0	209.24451294168668
518	Feb25-FISH2-3L1-rep1-cp190-100x_Position005_4_cmle.ics	31	1	0	1	1	1	1	8.664	1.0	0.2831060072738381	1.2397817178294102	0.0	0.9521672805937706	17626.0	299.57751234225236	117079.0	269.9519375283718
519	Feb25-FISH2-3L1-rep1-cp190-100x_Position005_4_cmle.ics	32	1	0	1	1	1	1	7.797599999999999	1.0	0.2909161425133614	1.1180934977051387	0.0	0.9591412824624721	16764.0	282.4904779509218	110084.0	253.82339352807315
520	Feb25-FISH2-3L1-rep1-cp190-100x_Position005_4_cmle.ics	33	1	0	1	1	1	1	7.3644	1.0	0.2753284287698932	1.0417549871152447	0.0	0.9546489375752117	18082.0	299.68040400767217	119969.0	276.61548179725855
521	Feb25-FISH2-3L1-rep1-cp190-100x_Position005_4_cmle.ics	34	1	0	1	1	1	1	7.5809999999999995	1.0	0.288652620606536	1.079358212970106	0.0	0.9614321770407308	15316.0	259.65693600566243	95759.0	220.7938877662036
522	Feb25-FISH2-3L1-rep1-cp190-100x_Position005_4_cmle.ics	35	1	0	1	1	1	1	7.797599999999999	1.0	0.29899600409110466	1.1550682390295606	0.0	0.9536273629084793	16646.0	282.0301367903481	110426.0	254.6119513619691
523	Feb25-FISH2-3L1-rep1-cp190-100x_Position005_4_cmle.ics	36	1	0	1	1	1	1	7.5809999999999995	1.0	0.28136181767783597	1.0889625227312647	0.0	0.9548138047223189	15828.0	269.32016254291324	99322.0	229.00918473161659
524	Feb25-FISH2-3L1-rep1-cp190-100x_Position005_4_cmle.ics	37	1	0	1	1	1	1	7.3644	1.0	0.29180187657182427	1.0461960824093748	0.0	0.9578700729237728	16296.0	272.9211510197732	105667.0	243.6390077025808
525	Feb25-FISH2-3L1-rep1-cp190-100x_Position005_4_cmle.ics	38	1	0	1	1	1	1	8.8806	1.0	0.30271963108919436	1.3003356712532435	0.0	0.9564458600107477	17942.0	309.0735333035529	124337.0	286.6868871143857
526	Feb25-FISH2-3L1-rep1-cp190-100x_Position005_4_cmle.ics	39	1	0	1	1	1	1	6.9312	1.0	0.2643546512883951	1.0610690667851372	0.0	0.9614168244707793	16368.0	272.4471187017644	101242.0	233.43617607980437
527	Feb25-FISH2-3L1-rep1-cp190-100x_Position005_4_cmle.ics	41	1	0	1	1	1	1	7.797599999999999	1.0	0.28427164517847037	1.1493421317902772	0.0	0.9683527127325554	16194.0	273.6609621127366	103317.0	238.22055475037183
528	Feb25-FISH2-3L1-rep1-cp190-100x_Position005_4_cmle.ics	42	1	0	1	2	3	1	9.747	3.0	0.26780813034557255	1.0106402154382044	0.0	0.937713933720275	34032.0	558.760478819608	305504.0	704.4081066858078
529	Feb25-FISH2-3L1-rep1-cp190-100x_Position005_4_cmle.ics	43	1	0	1	1	1	1	8.2308	1.0	0.2962848286880763	1.1983192085269114	0.0	0.9507079292312208	16682.0	283.6304326653112	110281.0	254.2776212861945
530	Feb25-FISH2-3L1-rep1-cp190-100x_Position005_4_cmle.ics	44	1	0	1	1	1	1	8.2308	1.0	0.27823492100595276	1.03198734438914	0.0	0.9570754207581759	23482.0	385.95230037122343	178477.0	411.5188202346382
531	Feb25-FISH2-3L1-rep1-cp190-100x_Position005_4_cmle.ics	45	1	0	1	1	1	1	8.8806	1.0	0.29527659314095517	1.1932450045481364	0.0	0.9509350624412426	18398.0	316.4086468606691	127510.0	294.00295146219804
532	Feb25-FISH2-3L1-rep1-cp190-100x_Position005_4_cmle.ics	46	1	0	1	1	1	1	8.4474	1.0	0.30630874045786904	1.2293688014437887	0.0	0.9560899433110127	18396.0	314.51493679035485	129849.0	299.3960414431413
533	Feb25-FISH2-3L1-rep1-cp190-100x_Position005_4_cmle.ics	47	1	0	1	1	1	1	7.147799999999999	1.0	0.2787622418541832	1.0755770128635722	0.0	0.9590199729360748	14766.0	250.03389609802713	89081.0	205.39625848328808
534	Feb25-FISH2-3L1-rep1-cp190-100x_Position005_4_cmle.ics	48	1	0	1	1	1	1	7.5809999999999995	1.0	0.2819038319108832	1.0386393545026262	0.0	0.9610164149483639	17084.0	284.3521576187012	111483.0	257.0491023281329
535	Feb25-FISH2-3L1-rep1-cp190-100x_Position005_4_cmle.ics	49	1	0	1	1	1	1	7.147799999999999	1.0	0.2812189132759408	1.0365529210466389	0.0	0.9696546185130543	15730.0	262.3086060981809	98376.0	226.8279692027699
536	Feb25-FISH2-3L1-rep1-cp190-100x_Position005_4_cmle.ics	50	1	0	1	1	1	1	6.9312	1.0	0.2974299072989558	1.1761685845360828	0.0	0.9771846489399054	11386.0	194.74419021587207	62305.0	143.65817497335308
537	Feb25-FISH2-3L1-rep1-cp190-100x_Position005_4_cmle.ics	51	1	0	1	0	0	0	5.415	0.0	0.3069075167257165	1.2658334179691102	0.0	0.9819767194623445	7218.0	124.11480117840578	31945.0	73.65637428013423
538	Feb25-FISH2-3L1-rep1-cp190-100x_Position005_4_cmle.ics	52	1	0	1	0	0	0	6.0648	0.0	0.3098168010973931	1.2483909103929045	0.0	0.9696816831666726	9084.0	155.7513634897365	45315.0	104.48391299121248
539	Feb25-FISH2-3L1-rep1-cp190-100x_Position005_4_cmle.ics	53	1	0	1	1	1	1	6.497999999999999	1.0	0.2996746923315313	1.2833403958565046	0.0	0.9870727399760775	10248.0	175.3978655371805	53402.0	123.13030832079288
540	Feb25-FISH2-3L1-rep1-cp190-100x_Position005_4_cmle.ics	54	1	0	1	1	1	1	9.747	1.0	0.2734229961710822	1.05341754680107	0.0	0.9421326754626702	23194.0	392.45926366484963	173682.0	400.4628704874714
541	Feb25-FISH2-3L1-rep1-cp190-100x_Position005_4_cmle.ics	55	1	0	1	1	1	1	7.147799999999999	1.0	0.2665603491214956	1.1072311641555201	0.0	0.9583720156807686	17914.0	295.4578844303735	116402.0	268.39096193320347
542	Feb25-FISH2-3L1-rep1-cp190-100x_Position005_4_cmle.ics	56	1	0	1	2	1	1	9.747	1.0	0.26652269348966234	1.0324427112856935	0.0	0.9264670014843205	28642.0	478.79742421413096	235313.0	542.5669870396378
543	Feb25-FISH2-3L1-rep1-cp190-100x_Position005_4_cmle.ics	57	1	0	1	1	1	1	7.3644	1.0	0.2971071257248029	1.0801957483266906	0.0	0.9588620418656442	15450.0	259.4918200102265	98429.0	226.95017260977716
544	Feb25-FISH2-3L1-rep1-cp190-100x_Position005_4_cmle.ics	58	1	0	1	0	1	0	6.0648	1.0	0.3042501755750125	1.1342162060031866	0.0	0.9767869932841869	10368.0	175.64544437242176	54756.0	126.25225951112942
545	Feb25-FISH2-3L1-rep1-cp190-100x_Position005_4_cmle.ics	59	1	0	1	1	1	1	9.747	1.0	0.26801015372703335	1.049831934059317	0.0	0.9363022110488826	29252.0	485.5717869366652	243547.0	561.5523238943136
546	Feb25-FISH2-3L1-rep1-cp190-100x_Position005_4_cmle.ics	60	1	0	1	0	0	0	5.6316	0.0	0.302415007880137	1.2988239515982498	0.0	0.9712368468721978	7620.0	130.89848558146383	34396.0	79.30770542305515
547	Feb25-FISH2-3L1-rep1-cp190-100x_Position005_4_cmle.ics	61	1	0	1	1	1	1	8.8806	1.0	0.27734199596824866	1.20252509160246	0.0	0.9615104724615334	19180.0	325.64590532594246	131539.0	303.2927161194107
548	Feb25-FISH2-3L1-rep1-cp190-100x_Position005_4_cmle.ics	62	1	0	1	0	0	0	5.6316	0.0	0.28952447976416856	1.1734083248309641	0.0	0.9772066578422363	8058.0	138.0887981686279	36598.0	84.38491112550798
549	Feb25-FISH2-3L1-rep1-cp190-100x_Position005_4_cmle.ics	63	1	0	1	0	1	0	6.497999999999999	1.0	0.28623238524076994	1.1841648324246843	0.0	0.9890126567663988	10060.0	172.67102749451857	50761.0	117.04088949237419
550	Feb25-FISH2-3L1-rep1-cp190-100x_Position005_4_cmle.ics	64	1	0	1	1	1	1	8.014199999999999	1.0	0.2809045985955536	1.0823517594597394	0.0	0.9543831127955927	18284.0	306.3011130062902	123214.0	284.09755832062797
551	Feb25-FISH2-3L1-rep1-cp190-100x_Position005_4_cmle.ics	65	1	0	1	1	0	1	7.3644	0.0	0.3125305300068606	1.3221473427625976	0.0	0.9711456192748943	11802.0	205.16428783763942	67399.0	155.40353639401368
552	Feb25-FISH2-3L1-rep1-cp190-100x_Position005_4_cmle.ics	66	1	0	1	1	1	1	7.5809999999999995	1.0	0.297050821045562	1.0366371036055348	0.0	0.9540355959824972	16838.0	281.1483363400495	111976.0	258.1858245857665
553	Feb25-FISH2-3L1-rep1-cp190-100x_Position005_4_cmle.ics	67	1	0	1	1	1	1	7.3644	1.0	0.29176193964409197	1.149760700246822	0.0	0.9674756678908485	15020.0	253.5569305173706	93496.0	215.57603285945936
554	Feb25-FISH2-3L1-rep1-cp190-100x_Position005_4_cmle.ics	68	1	0	1	2	2	1	9.747	2.0	0.29247876610319923	1.17139361013572	0.0	0.9773372299354587	22726.0	391.1988000720408	174223.0	401.71026752880977
555	Feb25-FISH2-3L1-rep1-cp190-100x_Position005_4_cmle.ics	69	1	0	1	1	1	1	8.014199999999999	1.0	0.29053347564068005	1.183554341550574	0.0	0.9596377509185082	15370.0	261.14457511333404	96579.0	222.68458198782545
556	Feb25-FISH2-3L1-rep1-cp190-100x_Position005_4_cmle.ics	70	1	0	1	1	1	1	7.3644	1.0	0.2931636356123803	1.0778134262902965	0.0	0.9574185225347488	15736.0	263.49592853172925	100501.0	231.72763410636315
557	Feb25-FISH2-3L1-rep1-cp190-100x_Position005_4_cmle.ics	71	1	0	1	1	1	1	6.0648	1.0	0.27204936917777295	1.129062105905548	0.0	0.9607774135750963	14248.0	232.95755093565901	83412.0	192.32510538283162
558	Feb25-FISH2-3L1-rep1-cp190-100x_Position005_4_cmle.ics	72	1	0	1	1	1	1	7.147799999999999	1.0	0.28721187476496696	1.0370663541762253	0.0	0.9661457759155136	16718.0	275.7281975110933	108931.0	251.16489299449998
559	Feb25-FISH2-3L1-rep1-cp190-100x_Position005_4_cmle.ics	73	1	0	1	1	2	1	8.2308	2.0	0.2962174564283294	1.1046010995909505	0.0	0.9547096409168092	18098.0	306.5212212317484	124602.0	287.29790414942204
560	Feb25-FISH2-3L1-rep1-cp190-100x_Position005_4_cmle.ics	74	1	0	1	2	1	1	9.747	1.0	0.30320674533483755	1.2349862295283487	0.0	0.9366220398776214	24998.0	424.2784198792637	204645.0	471.8550231509804
561	Feb25-FISH2-3L1-rep1-cp190-100x_Position005_4_cmle.ics	75	1	0	1	2	2	1	8.4474	2.0	0.2976148401880236	1.1686278292272891	0.0	0.9565379871776755	18020.0	307.91440351185406	124089.0	286.1150673985781
562	Feb25-FISH2-3L1-rep1-cp190-100x_Position005_4_cmle.ics	76	1	0	1	1	1	1	8.4474	1.0	0.29687158164553634	1.1775614685511533	0.0	0.9603675442599172	17498.0	299.19796235705377	118588.0	273.43127604108804
563	Feb25-FISH2-3L1-rep1-cp190-100x_Position005_4_cmle.ics	77	1	0	1	1	1	1	8.2308	1.0	0.30265248487266855	1.160993454356623	0.0	0.9621915129272091	18764.0	317.49611684168104	132964.0	306.5783737606439
564	Feb25-FISH2-3L1-rep1-cp190-100x_Position005_4_cmle.ics	78	1	0	1	1	1	1	8.2308	1.0	0.29744451686142714	1.162889149900305	0.0	0.9627807159774111	17338.0	294.05417773188833	117078.0	269.94963180371127
565	Feb25-FISH2-3L1-rep1-cp190-100x_Position005_4_cmle.ics	79	1	0	1	0	0	0	6.497999999999999	0.0	0.2997339184305498	1.34133033291231	0.0	0.9612872695308337	9530.0	164.33753066424256	47894.0	110.43037689067926
566	Feb25-FISH2-3L1-rep1-cp190-100x_Position005_4_cmle.ics	80	1	0	1	1	1	1	8.2308	1.0	0.2970325937879317	1.2066024387475935	0.0	0.9495321907363359	17148.0	291.7507492541291	115079.0	265.3404882073429
567	Feb25-FISH2-3L1-rep1-cp190-100x_Position005_4_cmle.ics	81	1	0	1	1	1	1	9.747	1.0	0.27287762461305026	1.1414936277045635	0.0	0.9321385119046893	26114.0	441.30748561739154	207285.0	477.94213625473856
568	Feb25-FISH2-3L1-rep1-cp190-100x_Position005_4_cmle.ics	82	1	0	1	0	1	0	6.7146	1.0	0.29359971092082177	1.345817975381392	0.0	0.9646883885765596	9766.0	169.49456302550408	49173.0	113.37939873147724
569	Feb25-FISH2-3L1-rep1-cp190-100x_Position005_4_cmle.ics	83	1	0	1	1	1	1	9.313799999999999	1.0	0.2823176168740601	1.2715542401829554	0.0	0.9780931542218235	17362.0	303.1802489992777	114299.0	263.5420229721415
570	Feb25-FISH2-3L1-rep1-cp190-100x_Position005_4_cmle.ics	84	1	0	1	1	2	1	8.664	2.0	0.2968754644299444	1.2225282452112978	0.0	0.961972959169414	17540.0	300.74510247703324	119016.0	274.41812619578826
571	Feb25-FISH2-3L1-rep1-cp190-100x_Position005_4_cmle.ics	85	1	0	1	1	1	1	8.2308	1.0	0.2652307275591389	1.1222508199902719	0.0	0.951823462969786	25538.0	414.32184193629774	197636.0	455.6941990054346
572	Feb25-FISH2-3L1-rep1-cp190-100x_Position005_4_cmle.ics	86	1	0	1	1	1	1	8.2308	1.0	0.28986031457019346	1.1457948105642615	0.0	0.9605656847140372	16986.0	289.58154631747215	112074.0	258.41178560249693
573	Feb25-FISH2-3L1-rep1-cp190-100x_Position005_4_cmle.ics	87	1	0	1	0	1	1	7.3644	1.0	0.2886960045070128	1.058565503010483	0.0	0.9596004570741667	15926.0	267.8824241562785	101544.0	234.13250492727974
574	Feb25-FISH2-3L1-rep1-cp190-100x_Position005_4_cmle.ics	88	1	0	1	1	0	0	6.2814	0.0	0.3026781233091602	1.1794308017279849	0.0	0.9695895749427682	9840.0	168.26944765883067	50496.0	116.42987245733788
575	Feb25-FISH2-3L1-rep1-cp190-100x_Position005_4_cmle.ics	89	1	0	1	1	1	1	8.8806	1.0	0.28485460922628075	1.205233053256551	0.0	0.9619444436332716	18386.0	316.1638796380534	125117.0	288.48535234958695
576	Feb25-FISH2-3L1-rep1-cp190-100x_Position005_4_cmle.ics	90	1	0	1	2	1	1	9.5304	1.0	0.2562942446704754	1.1505352771970676	0.0	0.9330900221477495	29120.0	472.0661225235094	236554.0	545.4283913433361
577	Feb25-FISH2-3L1-rep1-cp190-100x_Position005_4_cmle.ics	91	1	0	1	1	1	1	8.4474	1.0	0.29295622780970476	1.1934342405715304	0.0	0.9581904154060121	17210.0	292.8554440372745	114907.0	264.9439035657344
578	Feb25-FISH2-3L1-rep1-cp190-100x_Position005_4_cmle.ics	92	1	0	1	1	1	1	8.014199999999999	1.0	0.2873839402593273	1.126610482711803	0.0	0.9620516468706368	15460.0	264.4197520866901	96899.0	223.42241387919006
579	Feb25-FISH2-3L1-rep1-cp190-100x_Position005_4_cmle.ics	93	1	0	1	1	1	1	8.014199999999999	1.0	0.29319018881436293	1.148229258579858	0.0	0.9531233043510016	16984.0	288.15594122398016	112696.0	259.8459463413369
580	Feb25-FISH2-3L1-rep1-cp190-100x_Position005_4_cmle.ics	94	1	0	1	1	1	1	7.797599999999999	1.0	0.2939584985039038	1.126238846623214	0.0	0.9601435149271041	16736.0	282.52008915170273	110381.0	254.50819375224597
581	Feb25-FISH2-3L1-rep1-cp190-100x_Position005_4_cmle.ics	95	1	0	1	1	1	1	7.797599999999999	1.0	0.2609368350108318	1.0671152766323353	0.0	0.9584529007015573	19098.0	319.06212792298584	126772.0	292.3013266627384
582	Feb25-FISH2-3L1-rep1-cp190-100x_Position005_4_cmle.ics	96	1	0	1	1	1	1	7.3644	1.0	0.2909658857430222	1.0293444370841016	0.0	0.962855803621975	16284.0	275.0403139300242	105399.0	243.02107349356294
583	Feb25-FISH2-3L1-rep1-cp190-100x_Position005_4_cmle.ics	97	1	0	1	1	1	1	7.5809999999999995	1.0	0.28565339271270707	1.0948538227086226	0.0	0.9574965379199011	15210.0	257.63915790700486	94273.0	217.36758092067913
584	Feb25-FISH2-3L1-rep1-cp190-100x_Position005_4_cmle.ics	98	1	0	1	1	1	1	7.5809999999999995	1.0	0.2763430220634992	1.111338119204441	0.0	0.9377680698754711	17380.0	293.7288979446322	113259.0	261.14406932520654
585	Feb25-FISH2-3L1-rep1-cp190-100x_Position006_5_cmle.ics	1	1	0	1	1	1	1	9.747	1.0	0.30512816843184215	1.5122847511168387	0.0	0.9862555695884652	18112.0	318.7005502772682	126609.0	291.9254935430745
586	Feb25-FISH2-3L1-rep1-cp190-100x_Position006_5_cmle.ics	2	1	0	1	1	0	0	7.5809999999999995	0.0	0.31010404344887754	1.5363869896242164	0.0	0.9848176726602502	10768.0	189.96773398785706	58510.0	134.9079498867007
587	Feb25-FISH2-3L1-rep1-cp190-100x_Position006_5_cmle.ics	3	1	0	1	2	1	2	9.747	1.0	0.31409648967159637	1.1725136461054366	0.0	0.9382028890045225	30966.0	522.0501455346115	287166.0	662.1257278612937
588	Feb25-FISH2-3L1-rep1-cp190-100x_Position006_5_cmle.ics	4	1	0	1	1	1	1	8.4474	1.0	0.30309812758464116	1.2069114755298096	0.0	0.9730844671393217	16092.0	276.7647033385751	105677.0	243.66206494918595
589	Feb25-FISH2-3L1-rep1-cp190-100x_Position006_5_cmle.ics	5	1	0	1	1	1	1	6.9312	1.0	0.2964166615390232	1.353117476861461	0.0	0.985399576178626	9996.0	174.35367240915022	51164.0	117.97009653056152
590	Feb25-FISH2-3L1-rep1-cp190-100x_Position006_5_cmle.ics	6	1	0	1	1	1	1	8.664	1.0	0.29685526794081796	1.2405973699021073	0.0	0.9687075498482068	17704.0	302.5611115953231	120685.0	278.2663806541869
591	Feb25-FISH2-3L1-rep1-cp190-100x_Position006_5_cmle.ics	7	1	0	1	1	1	1	7.797599999999999	1.0	0.2864532525139888	1.1676805946880535	0.0	0.9727263316773833	15010.0	257.0314827745998	92549.0	213.39251160595222
592	Feb25-FISH2-3L1-rep1-cp190-100x_Position006_5_cmle.ics	8	1	0	1	0	0	0	7.147799999999999	0.0	0.28311862251059366	1.429904145416849	0.0	0.9980832388268623	9758.0	170.29880182915596	48228.0	111.2004889272911
593	Feb25-FISH2-3L1-rep1-cp190-100x_Position006_5_cmle.ics	9	1	0	1	1	1	1	9.747	1.0	0.2913067800799052	1.3727165570127537	0.0	0.9854341936016463	18002.0	314.72096144754556	122583.0	282.6426460598433
594	Feb25-FISH2-3L1-rep1-cp190-100x_Position006_5_cmle.ics	10	1	0	1	1	1	1	9.747	1.0	0.3110461388398982	1.4007266852646918	0.0	0.9670655985456796	18870.0	328.8993997253696	135939.0	313.4379046256744
595	Feb25-FISH2-3L1-rep1-cp190-100x_Position006_5_cmle.ics	11	1	0	1	1	1	0	8.664	1.0	0.29586410418822995	1.3041139560524195	0.0	0.9706220939701511	15844.0	273.68002338989635	102004.0	235.19313827111634
596	Feb25-FISH2-3L1-rep1-cp190-100x_Position006_5_cmle.ics	12	1	0	1	1	1	2	9.747	1.0	0.2938581066684988	1.3167141277050367	0.0	0.9574261184290811	20582.0	355.5496688961047	150513.0	347.041535828012
597	Feb25-FISH2-3L1-rep1-cp190-100x_Position006_5_cmle.ics	13	1	0	1	1	1	1	9.747	1.0	0.2904165704416383	1.1196763940153267	0.0	0.935904682072051	31054.0	520.2719038442036	277307.0	639.3935884332817
598	Feb25-FISH2-3L1-rep1-cp190-100x_Position006_5_cmle.ics	16	1	0	1	1	1	1	9.747	1.0	0.29427624490401666	1.0994536528122891	0.0	0.9397943792616853	30340.0	507.75621337163255	269572.0	621.5588081842023
599	Feb25-FISH2-3L1-rep1-cp190-100x_Position006_5_cmle.ics	17	1	0	1	1	2	2	9.747	2.0	0.270495619585441	1.0280889754023126	0.0	0.952363340401753	25454.0	434.6562157856485	198604.0	457.9261404768127
600	Feb25-FISH2-3L1-rep1-cp190-100x_Position006_5_cmle.ics	18	1	0	1	1	1	1	9.5304	1.0	0.2997847125360843	1.3236547574423072	0.0	0.9682923450966103	18934.0	326.9124865758103	134135.0	309.2783773381063
601	Feb25-FISH2-3L1-rep1-cp190-100x_Position006_5_cmle.ics	19	1	0	1	1	1	1	8.8806	1.0	0.29569318373608133	1.2644628387621304	0.0	0.9754432150574878	16992.0	291.91572594421433	113256.0	261.137152151225
602	Feb25-FISH2-3L1-rep1-cp190-100x_Position006_5_cmle.ics	20	1	0	1	1	1	1	9.747	1.0	0.303724940311465	1.3326720399642211	0.0	0.9623604620645446	17250.0	302.2922681022597	117408.0	270.710520941681
603	Feb25-FISH2-3L1-rep1-cp190-100x_Position006_5_cmle.ics	21	1	0	1	1	1	1	9.747	1.0	0.30548168442852836	1.1316730712957972	0.0	0.9515241655551205	28442.0	482.3558833753421	249291.0	574.7964063443087
604	Feb25-FISH2-3L1-rep1-cp190-100x_Position006_5_cmle.ics	23	1	0	1	1	1	1	9.747	1.0	0.2960577495651712	1.3240999286965998	0.0	0.9625753792337196	19788.0	344.31224954518376	142418.0	328.3766947011475
605	Feb25-FISH2-3L1-rep1-cp190-100x_Position006_5_cmle.ics	24	1	0	1	1	1	1	8.2308	1.0	0.2786065064156744	1.1053970793259362	0.0	0.9696552937597765	17584.0	295.8536840801409	115730.0	266.84151496133774
606	Feb25-FISH2-3L1-rep1-cp190-100x_Position006_5_cmle.ics	25	1	0	1	1	1	1	9.747	1.0	0.29604795352394286	1.4426227305534567	0.0	0.970749301448397	18242.0	321.6525625491359	126056.0	290.65042780581
607	Feb25-FISH2-3L1-rep1-cp190-100x_Position006_5_cmle.ics	26	1	0	1	1	1	1	7.797599999999999	1.0	0.2808352322512815	1.137419266092528	0.0	0.9783799814584593	15252.0	260.09910273175	93862.0	216.4199280852077
608	Feb25-FISH2-3L1-rep1-cp190-100x_Position006_5_cmle.ics	27	1	0	1	1	1	1	8.8806	1.0	0.3006016740642204	1.4012915669839394	0.0	0.9790381434683788	15976.0	278.2448827459804	104105.0	240.03746578285723
609	Feb25-FISH2-3L1-rep1-cp190-100x_Position006_5_cmle.ics	28	1	0	1	1	1	1	7.797599999999999	1.0	0.2875469889470346	1.160927416875239	0.0	0.9721321723003752	15932.0	270.66130351096933	101399.0	233.79817485150514
610	Feb25-FISH2-3L1-rep1-cp190-100x_Position006_5_cmle.ics	29	1	0	1	1	1	1	9.747	1.0	0.3261621246676192	1.393670728132552	0.0	0.975712357774182	21536.0	376.7991646310178	169722.0	391.33220083183414
611	Feb25-FISH2-3L1-rep1-cp190-100x_Position006_5_cmle.ics	30	1	0	1	1	1	1	9.747	1.0	0.3025480723557149	1.3272034410724305	0.0	0.9674504090272609	19494.0	339.38039141313914	140774.0	324.58608335926175
612	Feb25-FISH2-3L1-rep1-cp190-100x_Position006_5_cmle.ics	32	1	0	1	2	1	2	9.747	1.0	0.3136440837764127	1.1993176644815324	0.0	0.960262549879548	27616.0	467.43087083111254	241676.0	557.2383130544912
613	Feb25-FISH2-3L1-rep1-cp190-100x_Position006_5_cmle.ics	34	1	0	1	1	1	1	7.797599999999999	1.0	0.2960241105076366	1.258057098195753	0.0	0.9724469802683939	14308.0	246.1882797039036	87560.0	201.8892512746456
614	Feb25-FISH2-3L1-rep1-cp190-100x_Position006_5_cmle.ics	35	1	0	1	1	1	1	8.4474	1.0	0.29078113076182505	1.1656132123602647	0.0	0.9728187959220869	16324.0	280.87272967354966	105754.0	243.83960574804556
615	Feb25-FISH2-3L1-rep1-cp190-100x_Position006_5_cmle.ics	36	1	0	1	1	1	1	9.747	1.0	0.23293136931877817	1.0478907178684465	0.0	0.9127226730177955	30294.0	497.13206687309224	239289.0	551.7345482898432
616	Feb25-FISH2-3L1-rep1-cp190-100x_Position006_5_cmle.ics	37	1	0	1	1	1	1	8.664	1.0	0.28145156204907024	1.167169775410352	0.0	0.9571017877708384	17388.0	301.7016274561397	114380.0	263.7287866696432
617	Feb25-FISH2-3L1-rep1-cp190-100x_Position006_5_cmle.ics	38	1	0	1	1	1	1	9.747	1.0	0.303443249879375	1.3188964598184973	0.0	0.9800042229558077	21038.0	365.83384380712425	158059.0	364.44053411625407
618	Feb25-FISH2-3L1-rep1-cp190-100x_Position006_5_cmle.ics	39	1	0	1	1	1	1	9.313799999999999	1.0	0.2877300594148085	1.3113708604803802	0.0	0.9688765604998099	19284.0	333.1426267390429	135071.0	311.43653562034785
619	Feb25-FISH2-3L1-rep1-cp190-100x_Position006_5_cmle.ics	40	1	0	1	1	1	1	7.797599999999999	1.0	0.30274798158821514	1.115913439852469	0.0	0.9688100684565779	15618.0	265.563354245912	100984.0	232.84129911739163
620	Feb25-FISH2-3L1-rep1-cp190-100x_Position006_5_cmle.ics	41	1	0	1	0	0	0	4.5485999999999995	0.0	0.2631699890845379	1.160284990075582	0.0	0.9983760832908818	5320.0	89.79707137390113	18718.0	43.158554195509545
621	Feb25-FISH2-3L1-rep1-cp190-100x_Position006_5_cmle.ics	42	1	0	1	1	1	1	8.664	1.0	0.3046167151941541	1.1967858070622521	0.0	0.9734347200049135	17680.0	303.7333498177484	122004.0	281.30763148140545
622	Feb25-FISH2-3L1-rep1-cp190-100x_Position006_5_cmle.ics	45	1	0	1	2	2	1	9.747	2.0	0.3140758774037588	1.207184376876733	0.0	0.9586260888782204	26226.0	448.46807320364957	223815.0	516.0557648930426
623	Feb25-FISH2-3L1-rep1-cp190-100x_Position006_5_cmle.ics	47	1	0	1	1	1	1	8.664	1.0	0.2927966102086498	1.2624668920622673	0.0	0.9770148155186414	16574.0	284.79788349471454	108567.0	250.32560921807269
624	Feb25-FISH2-3L1-rep1-cp190-100x_Position006_5_cmle.ics	48	1	0	1	1	1	1	9.747	1.0	0.2746712145874932	1.1407959609118012	0.0	0.9450143250319671	24758.0	418.58729696621145	191979.0	442.6507146009044
625	Feb25-FISH2-3L1-rep1-cp190-100x_Position006_5_cmle.ics	49	1	0	1	1	1	1	8.664	1.0	0.29940034842984264	1.275633363910636	0.0	0.9704966158126106	17234.0	295.87274535729335	116407.0	268.40249055650605
626	Feb25-FISH2-3L1-rep1-cp190-100x_Position006_5_cmle.ics	50	1	0	1	1	1	1	8.2308	1.0	0.29150653086518913	1.2186264891570304	0.0	0.969129851445772	16468.0	281.4694114609946	107290.0	247.38119882659575
627	Feb25-FISH2-3L1-rep1-cp190-100x_Position006_5_cmle.ics	51	1	0	1	1	1	1	9.747	1.0	0.3040774409729906	1.0812068135571336	0.0	0.9542030232375097	29596.0	501.0533456491902	264007.0	608.7274504484394
628	Feb25-FISH2-3L1-rep1-cp190-100x_Position006_5_cmle.ics	52	1	0	1	1	1	1	7.5809999999999995	1.0	0.26114043647634666	1.0291426203321807	0.0	0.9721976451722493	17506.0	292.3551693525953	111299.0	256.6248489905982
629	Feb25-FISH2-3L1-rep1-cp190-100x_Position006_5_cmle.ics	53	1	0	1	1	2	1	9.747	2.0	0.2960090056372442	1.3827762645040709	0.0	0.9587553988866911	18122.0	316.7005286969565	124806.0	287.76827198016696
630	Feb25-FISH2-3L1-rep1-cp190-100x_Position006_5_cmle.ics	54	1	0	1	1	1	1	8.4474	1.0	0.3077614680666979	1.2251122290816874	0.0	0.9581722560499307	16448.0	282.4969880188303	110040.0	253.7219416430105
631	Feb25-FISH2-3L1-rep1-cp190-100x_Position006_5_cmle.ics	55	1	0	1	1	1	1	7.5809999999999995	1.0	0.29916634179056206	1.1493557559630618	0.0	0.9697096935316715	13926.0	238.75150272445666	84522.0	194.88445975600266
632	Feb25-FISH2-3L1-rep1-cp190-100x_Position006_5_cmle.ics	57	1	0	1	1	1	1	8.014199999999999	1.0	0.30806303492761355	1.2414548795541391	0.0	0.971003741877825	15474.0	264.42835173513885	100461.0	231.6354051199426
633	Feb25-FISH2-3L1-rep1-cp190-100x_Position006_5_cmle.ics	58	1	0	1	1	1	1	9.747	1.0	0.28618189343327266	1.2459059869401812	0.0	0.9467781355409518	20618.0	355.839270836007	148924.0	343.3777393424545
634	Feb25-FISH2-3L1-rep1-cp190-100x_Position006_5_cmle.ics	59	1	0	1	1	1	1	9.747	1.0	0.25796677496743053	1.3280061906225573	0.0	0.9633418596775309	21308.0	369.45698378451607	148549.0	342.5130925947616
635	Feb25-FISH2-3L1-rep1-cp190-100x_Position006_5_cmle.ics	60	1	0	1	1	1	1	9.313799999999999	1.0	0.2983857564390258	1.2508952406572642	0.0	0.9580470903047004	17744.0	309.58719502972554	121406.0	279.9288081344178
636	Feb25-FISH2-3L1-rep1-cp190-100x_Position006_5_cmle.ics	62	1	0	1	0	0	0	7.147799999999999	0.0	0.2872497110159395	1.38828436575566	0.0	0.9968466341440242	9224.0	161.78229317969408	44646.0	102.94138319332832
637	Feb25-FISH2-3L1-rep1-cp190-100x_Position006_5_cmle.ics	63	1	0	1	1	1	1	8.664	1.0	0.30166292340476847	1.2719623941849474	0.0	0.9668806075622439	16768.0	289.1099332012012	112139.0	258.5616577054304
638	Feb25-FISH2-3L1-rep1-cp190-100x_Position006_5_cmle.ics	64	1	0	1	2	1	2	9.747	1.0	0.27898390674925616	1.044371547554573	0.0	0.949478280799074	32966.0	550.7831777361803	297278.0	685.4412156284159
639	Feb25-FISH2-3L1-rep1-cp190-100x_Position006_5_cmle.ics	65	1	0	1	1	1	1	9.747	1.0	0.3018194751334363	1.3243493925426537	0.0	0.9560043868321296	19282.0	338.6917857999917	138317.0	318.9209178683777
640	Feb25-FISH2-3L1-rep1-cp190-100x_Position006_5_cmle.ics	66	1	0	1	1	1	1	7.5809999999999995	1.0	0.3002583663735714	1.1947884661454158	0.0	0.9653564273983208	13122.0	227.24379581630166	77450.0	178.57837495684447
641	Feb25-FISH2-3L1-rep1-cp190-100x_Position006_5_cmle.ics	67	1	0	1	1	1	1	9.747	1.0	0.32551656375623955	1.3512547458312667	0.0	0.9715880695595771	19780.0	348.8847334121565	149245.0	344.1178769584797
642	Feb25-FISH2-3L1-rep1-cp190-100x_Position006_5_cmle.ics	69	1	0	1	1	1	1	7.797599999999999	1.0	0.275297242365717	1.088698107460811	0.0	0.9671896493051432	16544.0	280.85071747840357	104987.0	242.071114933431
643	Feb25-FISH2-3L1-rep1-cp190-100x_Position006_5_cmle.ics	70	1	0	1	1	1	1	9.747	1.0	0.3256064370397819	1.5089815602771837	0.0	0.96065355675097	18666.0	330.449237657828	136835.0	315.5038339214953
644	Feb25-FISH2-3L1-rep1-cp190-100x_Position006_5_cmle.ics	71	1	0	1	1	1	0	8.2308	1.0	0.29675277753211093	1.6022312155165361	0.0	0.9943430939093751	9996.0	177.98148597941233	51193.0	118.03696254571645
645	Feb25-FISH2-3L1-rep1-cp190-100x_Position006_5_cmle.ics	72	1	0	1	1	1	1	9.313799999999999	1.0	0.30161594608295816	1.4224991766313186	0.0	0.9574716038070877	16572.0	288.8257013810295	110170.0	254.0216858488774
646	Feb25-FISH2-3L1-rep1-cp190-100x_Position006_5_cmle.ics	73	1	0	1	0	0	0	7.797599999999999	0.0	0.2941641853275718	1.4936306818919436	0.0	0.9963847648274531	9656.0	170.96839717560087	48391.0	111.57632204695494
647	Feb25-FISH2-3L1-rep1-cp190-100x_Position006_5_cmle.ics	74	1	0	1	1	1	1	9.5304	1.0	0.27431890762539746	1.326353841569358	0.0	0.9599306841047208	18718.0	322.1555978359762	126122.0	290.80260563340397
648	Feb25-FISH2-3L1-rep1-cp190-100x_Position006_5_cmle.ics	75	1	0	1	1	1	1	8.8806	1.0	0.28929159896374673	1.2992337570611765	0.0	0.9712309059428629	17578.0	303.5837614547849	117868.0	271.7711542855177
649	Feb25-FISH2-3L1-rep1-cp190-100x_Position006_5_cmle.ics	76	1	0	1	1	1	1	9.5304	1.0	0.28689264844246265	1.4358128251114435	0.0	0.9876900304035241	15452.0	272.45621278201185	96741.0	223.0581093828288
650	Feb25-FISH2-3L1-rep1-cp190-100x_Position006_5_cmle.ics	77	1	0	1	0	0	0	6.7146	0.0	0.28189472151056005	1.3908604759390133	0.0	0.9985903965765828	7832.0	137.01710892558467	34604.0	79.78729615244217
651	Feb25-FISH2-3L1-rep1-cp190-100x_Position006_5_cmle.ics	78	1	0	1	1	1	1	8.014199999999999	1.0	0.29263179148049967	1.1961980461120225	0.0	0.9771697530947041	16662.0	283.01964180432236	109402.0	252.2508893096023
652	Feb25-FISH2-3L1-rep1-cp190-100x_Position006_5_cmle.ics	79	1	0	1	1	1	1	9.097199999999999	1.0	0.2814125502011761	1.3545458029054842	0.0	0.9810700613622028	16522.0	287.24021110647334	105935.0	244.2569419115987
653	Feb25-FISH2-3L1-rep1-cp190-100x_Position006_5_cmle.ics	80	1	0	1	1	1	1	8.8806	1.0	0.3096983940442515	1.23077180733241	0.0	0.9615728103664715	17532.0	302.11106725285595	121476.0	280.0902088606538
654	Feb25-FISH2-3L1-rep1-cp190-100x_Position006_5_cmle.ics	81	1	0	1	0	0	0	7.3644	0.0	0.27521303750609794	1.2918948383467361	0.0	0.9945416445588818	9960.0	173.4555339993949	49034.0	113.05890300366575
655	Feb25-FISH2-3L1-rep1-cp190-100x_Position006_5_cmle.ics	82	1	0	1	1	1	1	9.5304	1.0	0.2800844725321444	1.1633429060227423	0.0	0.9623113714145467	19416.0	336.09252392515054	134635.0	310.4312396683635
656	Feb25-FISH2-3L1-rep1-cp190-100x_Position006_5_cmle.ics	83	1	0	1	1	2	1	8.4474	2.0	0.2724034033571996	1.0473407411382472	0.0	0.9628374788225301	21946.0	362.20539649965656	159556.0	367.8922039330442
657	Feb25-FISH2-3L1-rep1-cp190-100x_Position006_5_cmle.ics	84	1	0	1	1	1	1	9.747	1.0	0.28462941601346947	1.1016366772585888	0.0	0.9486907068396968	31970.0	533.9314750867746	286766.0	661.2034379970879
658	Feb25-FISH2-3L1-rep1-cp190-100x_Position006_5_cmle.ics	85	1	0	1	1	1	1	9.747	1.0	0.2784250879850655	1.0936305490350335	0.0	0.9489557749096512	26624.0	448.2110078772743	215545.0	496.98742195058804
659	Feb25-FISH2-3L1-rep1-cp190-100x_Position006_5_cmle.ics	86	1	0	1	1	1	1	9.747	1.0	0.28423170881771814	1.3366035992707035	0.0	0.9796065337077507	21308.0	369.7612520194444	155928.0	359.52703486469784
660	Feb25-FISH2-3L1-rep1-cp190-100x_Position006_5_cmle.ics	87	1	0	1	1	1	1	7.5809999999999995	1.0	0.2868284121437242	1.1368509531514075	0.0	0.9706273183548125	14430.0	245.33369675787597	87294.0	201.27592851494873
661	Feb25-FISH2-3L1-rep1-cp190-100x_Position006_5_cmle.ics	88	1	0	1	1	1	1	7.5809999999999995	1.0	0.2912186235575229	1.126726780589846	0.0	0.9803481402106852	15338.0	259.1655650853836	96391.0	222.25110575164877
662	Feb25-FISH2-3L1-rep1-cp190-100x_Position006_5_cmle.ics	89	1	0	1	0	0	0	6.497999999999999	0.0	0.28617655967556993	1.3135154885170712	0.0	0.9943441358269265	8044.0	139.76537643668667	36291.0	83.67705365473005
663	Feb25-FISH2-3L1-rep1-cp190-100x_Position006_5_cmle.ics	91	1	0	1	1	2	1	9.747	2.0	0.2824439625149725	1.067219727615316	0.0	0.9391833239426745	29158.0	490.37565098478973	248815.0	573.6988814059039
664	Feb25-FISH2-3L1-rep1-cp190-100x_Position006_5_cmle.ics	92	1	0	1	1	1	1	8.4474	1.0	0.2960538002979394	1.3028316971979137	0.0	0.9751927867543577	15882.0	273.82707875098725	102404.0	236.11542813532216
665	Feb25-FISH2-3L1-rep1-cp190-100x_Position006_5_cmle.ics	93	1	0	1	1	1	1	7.147799999999999	1.0	0.2865179996553272	1.1430899831493653	0.0	0.9800676075851658	12758.0	216.93254270639449	72531.0	167.23651535177385
666	Feb25-FISH2-3L1-rep1-cp190-100x_Position006_5_cmle.ics	94	1	0	1	1	1	1	8.014199999999999	1.0	0.30277585272348784	1.3268779261264143	0.0	0.9819615436518969	14276.0	246.0582843343421	88256.0	203.49403563836364
667	Feb25-FISH2-3L1-rep1-cp190-100x_Position006_5_cmle.ics	95	1	0	1	1	1	1	9.747	1.0	0.30904426624138814	1.0805282267299332	0.0	0.9657154963976999	28742.0	486.6494545313932	254718.0	587.3095740769206
668	Feb25-FISH2-3L1-rep1-cp190-100x_Position006_5_cmle.ics	97	1	0	1	1	1	1	8.8806	1.0	0.28748565738265885	1.1714761342399704	0.0	0.9577656426077541	18900.0	324.4908919056504	131001.0	302.052236252054
669	Feb25-FISH2-3L1-rep1-cp190-100x_Position006_5_cmle.ics	98	1	0	1	1	1	1	8.664	1.0	0.29595741126165753	1.2233387993733666	0.0	0.9691278871263563	18072.0	307.76579028648877	124279.0	286.5531550840758
670	Feb25-FISH2-3L1-rep1-cp190-100x_Position006_5_cmle.ics	99	1	0	1	1	1	1	8.014199999999999	1.0	0.29323894053486943	1.1387318992140623	0.0	0.9707425027204805	16562.0	279.7784455086567	108531.0	250.2426031302942
671	Feb25-FISH2-3L1-rep1-cp190-100x_Position006_5_cmle.ics	100	1	0	1	1	1	1	8.8806	1.0	0.3097343518385879	1.2715839681741183	0.0	0.969619350143839	17562.0	304.16240811311	121795.0	280.82573502735795
672	Feb25-FISH2-3L1-rep1-cp190-100x_Position006_5_cmle.ics	101	1	0	1	1	1	0	8.664	1.0	0.290018668830349	1.2640846569146345	0.0	0.9788771306553098	17702.0	302.89090016487455	119267.0	274.9968630855774
673	Feb25-FISH2-3L1-rep1-cp190-100x_Position006_5_cmle.ics	102	1	0	1	1	1	1	8.664	1.0	0.2783881857427269	1.211341765205244	0.0	0.9733016070935587	16388.0	284.78393923177094	104085.0	239.99135128964693
674	Feb25-FISH2-3L1-rep1-cp190-100x_Position006_5_cmle.ics	103	1	0	1	2	1	2	9.747	1.0	0.2837500216154028	1.138981120163808	0.0	0.9460937807826975	30146.0	508.5231026635121	262172.0	604.4964456963954
675	Feb25-FISH2-3L1-rep1-cp190-100x_Position006_5_cmle.ics	104	1	0	1	1	1	1	9.747	1.0	0.2966719917216375	1.3922861180375148	0.0	0.9665373955462864	19358.0	336.99645037073867	137944.0	318.06088257000584
676	Feb25-FISH2-3L1-rep1-cp190-100x_Position006_5_cmle.ics	105	1	0	1	1	1	1	7.3644	1.0	0.29812368984529125	1.3378168575597666	0.0	0.988487502721316	10676.0	186.57764585606134	56635.0	130.5847161482361
677	Feb25-FISH2-3L1-rep1-cp190-100x_Position006_5_cmle.ics	106	1	0	1	1	1	1	9.097199999999999	1.0	0.299663743596436	1.216583676909416	0.0	0.9545993671189624	18958.0	324.7572279020781	134363.0	309.8040825607036
678	Feb25-FISH2-3L1-rep1-cp190-100x_Position006_5_cmle.ics	107	1	0	1	1	1	1	9.747	1.0	0.294042098565542	1.3872232224489387	0.0	0.9591843944530174	18848.0	329.0396919130449	131940.0	304.21731170827707
679	Feb25-FISH2-3L1-rep1-cp190-100x_Position006_5_cmle.ics	108	1	0	1	2	4	1	9.747	4.0	0.2946040225448218	1.066315346527961	0.0	0.9520417977666477	35178.0	587.9519529170673	336744.0	776.4389450802792
680	Feb25-FISH2-3L1-rep1-cp190-100x_Position006_5_cmle.ics	109	1	0	1	1	1	1	8.2308	1.0	0.27069631812566863	1.0302775181930077	0.0	0.952720163318549	17158.0	292.27849454860984	109955.0	253.52595504686676
681	Feb25-FISH2-3L1-rep1-cp190-100x_Position006_5_cmle.ics	110	1	0	1	0	0	0	6.9312	0.0	0.2786465113560971	1.4428905845563778	0.0	0.9957714908612524	8466.0	148.51735613347637	38665.0	89.15084399879136
682	Feb25-FISH2-3L1-rep1-cp190-100x_Position007_6_cmle.ics	1	1	0	1	1	1	1	6.9312	1.0	0.2890430721884502	1.2199142295631173	0.0	0.973275558156948	11220.0	192.39197546002683	60082.0	138.53254905302944
683	Feb25-FISH2-3L1-rep1-cp190-100x_Position007_6_cmle.ics	2	1	0	1	1	1	1	8.014199999999999	1.0	0.2856534206801576	1.0681816470762293	0.0	0.9526002071061128	18458.0	308.69167791673135	126029.0	290.58817323997613
684	Feb25-FISH2-3L1-rep1-cp190-100x_Position007_6_cmle.ics	3	1	0	1	1	1	1	7.797599999999999	1.0	0.2971438577233977	1.1862994998812704	0.0	0.9584108631981257	15182.0	258.2304950799543	95885.0	221.08440907342845
685	Feb25-FISH2-3L1-rep1-cp190-100x_Position007_6_cmle.ics	4	1	0	1	1	1	1	9.097199999999999	1.0	0.28607514383618043	1.2489681885423058	0.0	0.9454685847251884	18244.0	312.31175317600776	123935.0	285.7599858008589
686	Feb25-FISH2-3L1-rep1-cp190-100x_Position007_6_cmle.ics	5	1	0	1	1	1	1	8.664	1.0	0.29518304445412025	1.208525681793272	0.0	0.9541939207957567	18688.0	319.07442602673086	130516.0	300.9339597917045
687	Feb25-FISH2-3L1-rep1-cp190-100x_Position007_6_cmle.ics	6	1	0	1	1	1	1	8.014199999999999	1.0	0.271054409765235	1.0462771923180862	0.0	0.9608242996766159	19922.0	330.47846822691986	137658.0	317.4014453170987
688	Feb25-FISH2-3L1-rep1-cp190-100x_Position007_6_cmle.ics	7	1	0	1	0	1	1	8.8806	1.0	0.29954503370930946	1.5139231433564893	0.0	0.9848646058519119	12804.0	229.63975635170053	74563.0	171.92174786193925
689	Feb25-FISH2-3L1-rep1-cp190-100x_Position007_6_cmle.ics	8	1	0	1	0	0	0	7.3644	0.0	0.3031130470827829	1.4937452540899419	0.0	0.9914199977649683	10144.0	177.9888063743085	52892.0	121.9543887439305
690	Feb25-FISH2-3L1-rep1-cp190-100x_Position007_6_cmle.ics	9	1	0	1	1	1	1	8.4474	1.0	0.301940890034252	1.2504430595925782	0.0	0.9529039961430026	16474.0	282.141818420055	109253.0	251.90733633518565
691	Feb25-FISH2-3L1-rep1-cp190-100x_Position007_6_cmle.ics	10	1	0	1	1	1	1	8.2308	1.0	0.29298967029642947	1.17216705762551	0.0	0.9514217417025657	16042.0	275.4600760500881	103416.0	238.44882149176274
692	Feb25-FISH2-3L1-rep1-cp190-100x_Position007_6_cmle.ics	11	1	0	1	1	1	1	8.8806	1.0	0.2883998426277314	1.096857354170059	0.0	0.9497698923494428	18400.0	314.01919639317254	126037.0	290.60661903726026
693	Feb25-FISH2-3L1-rep1-cp190-100x_Position007_6_cmle.ics	12	1	0	1	1	1	1	8.664	1.0	0.2888900911807806	1.1476159222243474	0.0	0.9579966720159586	17498.0	301.0235717666068	116983.0	269.7305879609624
694	Feb25-FISH2-3L1-rep1-cp190-100x_Position007_6_cmle.ics	14	1	0	1	1	1	1	8.2308	1.0	0.27089208594191283	1.1018055578512542	0.0	0.9522036111281169	16466.0	279.57570139069867	103408.0	238.43037569447867
695	Feb25-FISH2-3L1-rep1-cp190-100x_Position007_6_cmle.ics	15	1	0	1	1	1	1	7.3644	1.0	0.2647888634706341	1.094418563162142	0.0	0.9718864809418064	14822.0	250.16191568718838	87314.0	201.32204300815906
696	Feb25-FISH2-3L1-rep1-cp190-100x_Position007_6_cmle.ics	16	1	0	1	1	1	1	9.097199999999999	1.0	0.306035667241269	1.3412372207422278	0.0	0.9643480293878021	17392.0	302.5399862428571	119312.0	275.1006206953005
697	Feb25-FISH2-3L1-rep1-cp190-100x_Position007_6_cmle.ics	17	1	0	1	1	1	1	8.664	1.0	0.2922219244081217	1.1921314134116288	0.0	0.9627465513129515	17898.0	306.0071670947284	121713.0	280.63666560519573
698	Feb25-FISH2-3L1-rep1-cp190-100x_Position007_6_cmle.ics	18	1	0	1	1	1	2	8.8806	1.0	0.3031420904869678	1.2505518989873097	0.0	0.9513370216136415	17430.0	299.8784117430799	119136.0	274.69481315505
699	Feb25-FISH2-3L1-rep1-cp190-100x_Position007_6_cmle.ics	19	1	0	1	1	1	1	9.097199999999999	1.0	0.2907685376864299	1.2706897956447254	0.0	0.9644701131236918	17424.0	301.26566668199456	116619.0	268.8913041845351
700	Feb25-FISH2-3L1-rep1-cp190-100x_Position007_6_cmle.ics	20	1	0	1	2	3	1	9.097199999999999	3.0	0.26961779407882747	1.0449607814549147	0.0	0.9424416402303971	25504.0	426.4817172937512	198866.0	458.53024033786744
701	Feb25-FISH2-3L1-rep1-cp190-100x_Position007_6_cmle.ics	21	1	0	1	1	1	1	7.5809999999999995	1.0	0.2931127137912598	1.0759898405678632	0.0	0.9668404788565061	17366.0	290.1627004724487	116504.0	268.62614584857596
702	Feb25-FISH2-3L1-rep1-cp190-100x_Position007_6_cmle.ics	22	1	0	1	1	1	1	6.7146	1.0	0.28515361270343936	1.0316545605076237	0.0	0.971069420799729	14170.0	236.22315312298696	84697.0	195.28796157159272
703	Feb25-FISH2-3L1-rep1-cp190-100x_Position007_6_cmle.ics	23	1	0	1	2	1	2	9.097199999999999	1.0	0.30959465770747574	1.0963640204370817	0.0	0.941196639022319	27942.0	468.5138320298348	244375.0	563.4614639132196
704	Feb25-FISH2-3L1-rep1-cp190-100x_Position007_6_cmle.ics	24	1	0	1	1	1	1	8.4474	1.0	0.28891378720202426	1.1389145659481739	0.0	0.9690966688593252	16594.0	284.84694838353187	108040.0	249.1104923219816
705	Feb25-FISH2-3L1-rep1-cp190-100x_Position007_6_cmle.ics	25	1	0	1	1	1	1	8.2308	1.0	0.2937280301722259	1.1596350857755424	0.0	0.9651296472909422	18016.0	304.66530409458295	123235.0	284.14597853849875
706	Feb25-FISH2-3L1-rep1-cp190-100x_Position007_6_cmle.ics	26	1	0	1	1	1	1	8.8806	1.0	0.2984332775449802	1.2100641387528386	0.0	0.9524978472765209	17992.0	306.79715751945537	123970.0	285.84068616397684
707	Feb25-FISH2-3L1-rep1-cp190-100x_Position007_6_cmle.ics	27	1	0	1	1	1	1	8.4474	1.0	0.2943249283311703	1.1544007946306667	0.0	0.9496207279078179	17358.0	295.7884205372137	116664.0	268.9950617942583
708	Feb25-FISH2-3L1-rep1-cp190-100x_Position007_6_cmle.ics	28	1	0	1	1	1	1	7.3644	1.0	0.2861933694265418	1.0959905498526366	0.0	0.9596157862484093	15110.0	255.6384397998743	93433.0	215.43077220584698
709	Feb25-FISH2-3L1-rep1-cp190-100x_Position007_6_cmle.ics	29	1	0	1	0	1	1	7.3644	1.0	0.3021362544106461	1.285491833310736	0.0	0.9812070732201434	11536.0	200.03898176292861	64041.0	147.66091298400613
710	Feb25-FISH2-3L1-rep1-cp190-100x_Position007_6_cmle.ics	30	1	0	1	1	1	1	9.097199999999999	1.0	0.29329690096758776	1.1226300205828212	0.0	0.947122768145739	25702.0	431.84277302653345	209835.0	483.8217341390504
711	Feb25-FISH2-3L1-rep1-cp190-100x_Position007_6_cmle.ics	31	1	0	1	1	1	1	7.5809999999999995	1.0	0.22137573299034513	1.3336317090379852	0.0	0.9639148521377378	17964.0	303.1287394034695	106523.0	245.61270801198114
712	Feb25-FISH2-3L1-rep1-cp190-100x_Position007_6_cmle.ics	32	1	0	1	1	1	1	7.3644	1.0	0.27008214933304237	1.0460278383630364	0.0	0.9581462471139415	18926.0	311.40326693766855	127236.0	293.37118290521704
713	Feb25-FISH2-3L1-rep1-cp190-100x_Position007_6_cmle.ics	33	1	0	1	1	1	1	8.8806	1.0	0.29830512100493245	1.2747888727668395	0.0	0.9538500004407306	16568.0	286.72345915693046	109524.0	252.53218771818507
714	Feb25-FISH2-3L1-rep1-cp190-100x_Position007_6_cmle.ics	34	1	0	1	1	1	0	7.797599999999999	1.0	0.29539076204499887	1.2268310726242797	0.0	0.9651578191852703	15116.0	257.78537743587907	94979.0	218.99542253100233
715	Feb25-FISH2-3L1-rep1-cp190-100x_Position007_6_cmle.ics	35	1	0	1	1	1	1	8.4474	1.0	0.2956667349533764	1.2400520879445514	0.0	0.971879880865065	16614.0	283.9129928210572	109493.0	252.46071025370912
716	Feb25-FISH2-3L1-rep1-cp190-100x_Position007_6_cmle.ics	36	1	0	1	0	0	0	6.7146	0.0	0.26983899629201336	1.1824467996586527	0.0	0.9787773248570073	10080.0	174.33505455332644	49433.0	113.978887143211
717	Feb25-FISH2-3L1-rep1-cp190-100x_Position007_6_cmle.ics	37	1	0	1	1	1	1	6.497999999999999	1.0	0.2610432080920569	1.04298933386566	0.0	0.97321708152637	11350.0	193.70562031307475	58093.0	133.94646270326618
718	Feb25-FISH2-3L1-rep1-cp190-100x_Position007_6_cmle.ics	38	1	0	1	1	1	1	9.097199999999999	1.0	0.28802490250151347	1.2532955728484465	0.0	0.967243368818605	19218.0	331.9017306343939	134447.0	309.9977634321868
719	Feb25-FISH2-3L1-rep1-cp190-100x_Position007_6_cmle.ics	39	1	0	1	1	1	1	8.8806	1.0	0.28740309534104563	1.170842877383446	0.0	0.9538805391760348	19116.0	324.4262993843553	133234.0	307.2009194189828
720	Feb25-FISH2-3L1-rep1-cp190-100x_Position007_6_cmle.ics	40	1	0	1	1	1	1	9.097199999999999	1.0	0.2945373979913131	1.3227384072128507	0.0	0.9561594898216101	18498.0	318.8774699446157	128390.0	296.03198916345076
721	Feb25-FISH2-3L1-rep1-cp190-100x_Position007_6_cmle.ics	41	1	0	1	1	1	0	8.4474	1.0	0.2759079044943378	1.1937120752792167	0.0	0.9729788427767943	18270.0	311.0437788724736	121973.0	281.2361540169295
722	Feb25-FISH2-3L1-rep1-cp190-100x_Position007_6_cmle.ics	42	1	0	1	1	0	0	6.9312	0.0	0.2901679227056989	1.237816903639279	0.0	0.9809730108198292	11398.0	196.74435110152572	61637.0	142.11795090012942
723	Feb25-FISH2-3L1-rep1-cp190-100x_Position007_6_cmle.ics	43	1	0	1	1	1	1	8.4474	1.0	0.30276379752975724	1.2500778109329491	0.0	0.9538625007745445	16534.0	283.4592755285324	110000.0	253.62971265658993
724	Feb25-FISH2-3L1-rep1-cp190-100x_Position007_6_cmle.ics	44	1	0	1	0	1	1	8.4474	1.0	0.29564050939560726	1.2106589960816825	0.0	0.9539558670749636	17680.0	302.7737346152699	120193.0	277.1319641212138
725	Feb25-FISH2-3L1-rep1-cp190-100x_Position007_6_cmle.ics	45	1	0	1	1	2	1	9.097199999999999	2.0	0.29025686396115663	1.0120652829939623	0.0	0.948007835658851	29508.0	491.10555767051517	256788.0	592.0824241241856
726	Feb25-FISH2-3L1-rep1-cp190-100x_Position007_6_cmle.ics	47	1	0	1	1	1	2	9.097199999999999	1.0	0.27838101663517184	1.0657691775302323	0.0	0.9330658635879017	26860.0	447.4699175307337	218400.0	503.57026585635674
727	Feb25-FISH2-3L1-rep1-cp190-100x_Position007_6_cmle.ics	48	1	0	1	0	0	0	6.497999999999999	0.0	0.2954328341583321	1.2529226899638746	0.0	0.9832447169378176	9602.0	165.96997074186686	48089.0	110.87999319947959
728	Feb25-FISH2-3L1-rep1-cp190-100x_Position007_6_cmle.ics	49	1	0	1	1	1	1	7.3644	1.0	0.28705398363464146	1.1007627951070367	0.0	0.9605766437292886	15528.0	261.0476990840178	97483.0	224.76895708093053
729	Feb25-FISH2-3L1-rep1-cp190-100x_Position007_6_cmle.ics	51	1	0	1	1	1	1	9.097199999999999	1.0	0.28831866708561055	1.2455204851011217	0.0	0.9572751787470984	20254.0	347.5642743752094	145538.0	335.5705556419526
730	Feb25-FISH2-3L1-rep1-cp190-100x_Position007_6_cmle.ics	52	1	0	1	1	1	1	8.014199999999999	1.0	0.29872183438491884	1.2062841187789728	0.0	0.9608449763060948	15934.0	271.7358298718555	103370.0	238.3427581573791
731	Feb25-FISH2-3L1-rep1-cp190-100x_Position007_6_cmle.ics	53	1	0	1	1	1	1	7.5809999999999995	1.0	0.28756770063451415	1.1042001566167707	0.0	0.9558950079177758	15018.0	255.78254424297927	92803.0	213.9781656697229
732	Feb25-FISH2-3L1-rep1-cp190-100x_Position007_6_cmle.ics	54	1	0	1	0	1	0	6.7146	1.0	0.29677501201172163	1.3097599427234885	0.0	0.9903814852390713	9974.0	172.48111319654785	51026.0	117.65190652741055
733	Feb25-FISH2-3L1-rep1-cp190-100x_Position007_6_cmle.ics	55	1	0	1	1	1	1	7.147799999999999	1.0	0.2971386436165899	1.074145970486174	0.0	0.9660805461292699	14386.0	241.77582032339598	88443.0	203.92520614987987
734	Feb25-FISH2-3L1-rep1-cp190-100x_Position007_6_cmle.ics	56	1	0	1	1	1	1	8.664	1.0	0.2944468796746223	1.1788156678068697	0.0	0.951394203784284	18216.0	310.8434284509954	125446.0	289.2439357628962
735	Feb25-FISH2-3L1-rep1-cp190-100x_Position007_6_cmle.ics	58	1	0	1	1	1	1	6.2814	1.0	0.2857903538256914	1.12849735705827	0.0	0.9813601180370138	10888.0	183.474601157062	57111.0	131.682241086641
736	Feb25-FISH2-3L1-rep1-cp190-100x_Position007_6_cmle.ics	59	1	0	1	1	1	1	6.7146	1.0	0.2687370975023205	1.0806368438885856	0.0	0.9509414835600515	13422.0	224.84346580399298	75799.0	174.7716235423351
737	Feb25-FISH2-3L1-rep1-cp190-100x_Position007_6_cmle.ics	60	1	0	1	1	1	1	9.097199999999999	1.0	0.3137512075330084	1.0255026390639026	0.0	0.9468101113552718	29578.0	493.9571857736174	267929.0	617.7705025669771
738	Feb25-FISH2-3L1-rep1-cp190-100x_Position007_6_cmle.ics	61	1	0	1	2	1	1	8.4474	1.0	0.3013513519813758	1.2151672182914013	0.0	0.9525770507975772	16496.0	283.5696779046849	109365.0	252.1655774971633
739	Feb25-FISH2-3L1-rep1-cp190-100x_Position007_6_cmle.ics	62	1	0	1	1	1	1	9.097199999999999	1.0	0.3027070258395879	1.2507017606020228	0.0	0.9502649238318581	18992.0	325.98515488136906	135407.0	312.2112591062807
740	Feb25-FISH2-3L1-rep1-cp190-100x_Position007_6_cmle.ics	63	1	0	1	1	1	2	7.5809999999999995	1.0	0.28585035760677446	1.0226534346123206	0.0	0.9733999019515175	18226.0	303.9517098630757	123703.0	285.2250576796195
741	Feb25-FISH2-3L1-rep1-cp190-100x_Position007_6_cmle.ics	65	1	0	1	1	1	1	7.797599999999999	1.0	0.2937780739402196	1.1036626240561795	0.0	0.9516361483102022	17162.0	287.12510963219023	114587.0	264.20607167436975
742	Feb25-FISH2-3L1-rep1-cp190-100x_Position007_6_cmle.ics	66	1	0	1	1	1	0	8.8806	1.0	0.3030653058570552	1.2451015182393614	0.0	0.9577369939399687	17222.0	296.37694609755323	116995.0	269.75825665688853
743	Feb25-FISH2-3L1-rep1-cp190-100x_Position007_6_cmle.ics	67	1	0	1	1	1	2	8.014199999999999	1.0	0.28630529713004815	1.1247212646907128	0.0	0.9610527462478743	17122.0	290.63138817596325	112725.0	259.9128123564918
744	Feb25-FISH2-3L1-rep1-cp190-100x_Position007_6_cmle.ics	68	1	0	1	0	0	0	6.2814	0.0	0.2855360269172002	1.2802228679647936	0.0	0.983563770063164	8800.0	150.78552467999668	41479.0	95.63915319347905
745	Feb25-FISH2-3L1-rep1-cp190-100x_Position007_6_cmle.ics	70	1	0	1	0	1	1	7.3644	1.0	0.28050890983951376	1.057185021457702	0.0	0.9671796708453051	15150.0	257.3515317475011	92868.0	214.12803777265628
746	Feb25-FISH2-3L1-rep1-cp190-100x_Position007_6_cmle.ics	71	1	0	1	0	0	0	5.848199999999999	0.0	0.2894296805740887	1.1669682802083132	0.0	0.9777420145408703	8468.0	145.3555324542534	39420.0	90.89166611747977
747	Feb25-FISH2-3L1-rep1-cp190-100x_Position007_6_cmle.ics	72	1	0	1	0	0	0	6.7146	0.0	0.28656693795351823	1.2106624920510047	0.0	0.9758549163264669	11630.0	197.15434811972685	63133.0	145.567314992259
748	Feb25-FISH2-3L1-rep1-cp190-100x_Position007_6_cmle.ics	73	1	0	1	1	1	1	9.097199999999999	1.0	0.3053127793273957	1.3712639545946101	0.0	0.9501860896164774	17458.0	302.4233779147508	119850.0	276.3411005626573
749	Feb25-FISH2-3L1-rep1-cp190-100x_Position007_6_cmle.ics	74	1	0	1	1	1	1	8.4474	1.0	0.2709831259031032	1.040417582632024	0.0	0.9293607554867072	18540.0	312.0689362285377	123569.0	284.91609057511056
750	Feb25-FISH2-3L1-rep1-cp190-100x_Position007_6_cmle.ics	75	1	0	1	1	0	1	6.7146	0.0	0.28497396109982726	1.156528500244511	0.0	0.9882262733978834	10680.0	183.92862256555537	55403.0	127.74406336648231
751	Feb25-FISH2-3L1-rep1-cp190-100x_Position007_6_cmle.ics	76	1	0	1	2	1	1	8.2308	1.0	0.2792495830011596	1.1945541358259126	0.0	0.9477787662401486	16838.0	285.5719283708769	108569.0	250.33022066739377
752	Feb25-FISH2-3L1-rep1-cp190-100x_Position007_6_cmle.ics	77	1	0	1	1	1	1	9.097199999999999	1.0	0.2876510523294078	1.1229459981509606	0.0	0.9571930310865223	20836.0	359.21313480849454	151680.0	349.7323165068324
753	Feb25-FISH2-3L1-rep1-cp190-100x_Position007_6_cmle.ics	78	1	0	1	1	1	1	7.147799999999999	1.0	0.2996478685741577	1.3686593198820682	0.0	0.979247627803503	10528.0	182.91910664206276	55603.0	128.20520829858518
754	Feb25-FISH2-3L1-rep1-cp190-100x_Position007_6_cmle.ics	79	1	0	1	1	1	1	9.097199999999999	1.0	0.30182923875030193	1.294757501267955	0.0	0.9538355726643278	18392.0	319.7853479510093	128854.0	297.10184540592945
755	Feb25-FISH2-3L1-rep1-cp190-100x_Position007_6_cmle.ics	80	1	0	1	0	0	0	6.0648	0.0	0.26218660970323393	1.2638336861496984	0.0	0.9964492595994608	8028.0	137.2779354969231	34633.0	79.8541621675971
756	Feb25-FISH2-3L1-rep1-cp190-100x_Position007_6_cmle.ics	81	1	0	1	1	1	1	7.147799999999999	1.0	0.28549035103474824	1.079361190390434	0.0	0.9662358978988725	14216.0	239.68529347633518	85160.0	196.35551208941087
757	Feb25-FISH2-3L1-rep1-cp190-100x_Position007_6_cmle.ics	82	1	0	1	2	1	1	9.097199999999999	1.0	0.3121118091989958	1.060779410039689	0.0	0.9465042432152517	28368.0	474.78062517800134	250999.0	578.7345840644675
758	Feb25-FISH2-3L1-rep1-cp190-100x_Position007_6_cmle.ics	83	1	0	1	1	1	0	8.014199999999999	1.0	0.28748194075302835	1.2191304836895525	0.0	0.9565304961093594	16050.0	273.1110908229733	102516.0	236.37366929729978
759	Feb25-FISH2-3L1-rep1-cp190-100x_Position007_6_cmle.ics	84	1	0	1	1	1	1	8.664	1.0	0.28034050341477024	1.1977829766995898	0.0	0.9479337812507919	18662.0	317.51036522059235	126927.0	292.6587139851181
760	Feb25-FISH2-3L1-rep1-cp190-100x_Position007_6_cmle.ics	85	1	0	1	1	1	1	8.014199999999999	1.0	0.2994955830883974	1.2563870223611577	0.0	0.9539938498453217	15366.0	262.2722572292108	98019.0	226.00482549896626
761	Feb25-FISH2-3L1-rep1-cp190-100x_Position007_6_cmle.ics	86	1	0	1	1	1	1	8.014199999999999	1.0	0.29164917146992164	1.1719405562199692	0.0	0.9561492269174372	16590.0	283.00216389668395	108511.0	250.19648863708392
762	Feb25-FISH2-3L1-rep1-cp190-100x_Position007_6_cmle.ics	87	1	0	1	0	0	0	6.497999999999999	0.0	0.29284519698690703	1.214196128861514	0.0	0.9844037695545574	9866.0	170.0675609533698	49866.0	114.97726592121377
763	Feb25-FISH2-3L1-rep1-cp190-100x_Position007_6_cmle.ics	88	1	0	1	1	1	1	8.2308	1.0	0.2841179037275316	1.2164208646164407	0.0	0.9631589726315154	17138.0	289.95912052227413	112451.0	259.2810437995109
764	Feb25-FISH2-3L1-rep1-cp190-100x_Position007_6_cmle.ics	89	1	0	1	2	1	2	9.097199999999999	1.0	0.3068294071367249	1.1369367633020864	0.0	0.9347554920183365	25502.0	429.71375671949534	212121.0	489.09262071298645
765	Feb25-FISH2-3L1-rep1-cp190-100x_Position007_6_cmle.ics	90	1	0	1	1	1	1	6.9312	1.0	0.2708840517289897	1.0347724149132005	0.0	0.9545924137797758	15836.0	262.1496960546871	97529.0	224.8750204153142
766	Feb25-FISH2-3L1-rep1-cp190-100x_Position007_6_cmle.ics	91	1	0	1	1	1	1	7.147799999999999	1.0	0.27553419649466215	1.0389170791904376	0.0	0.9725110052630542	15628.0	260.6376765605884	96431.0	222.34333473806933
767	Feb25-FISH2-3L1-rep1-cp190-100x_Position007_6_cmle.ics	92	1	0	1	1	1	1	8.664	1.0	0.29629394687125965	1.2119646826730819	0.0	0.9614988848698948	17132.0	294.06138432664653	114775.0	264.63954791054647
768	Feb25-FISH2-3L1-rep1-cp190-100x_Position007_6_cmle.ics	93	1	0	1	1	1	1	7.147799999999999	1.0	0.28403091962128235	1.0825354477856188	0.0	0.9620813139079595	14172.0	240.7616563122548	84548.0	194.94440859717605
769	Feb25-FISH2-3L1-rep1-cp190-100x_Position007_6_cmle.ics	94	1	0	1	1	1	1	8.2308	1.0	0.2822981933274068	1.1217502162518334	0.0	0.9501619631337096	17916.0	303.50717494569625	119809.0	276.24656585157624
770	Feb25-FISH2-3L1-rep1-cp190-100x_Position007_6_cmle.ics	95	1	0	1	1	1	1	8.664	1.0	0.2543589171830372	1.0667988180600358	0.0	0.9399627646892899	22064.0	367.4638136725146	155426.0	358.3695610851195
771	Feb25-FISH2-3L1-rep1-cp190-100x_Position007_6_cmle.ics	96	1	0	1	1	1	1	8.664	1.0	0.27666379977350786	1.1721488535833604	0.0	0.9591247438471887	17094.0	290.5673783813866	110539.0	254.87249824860723
772	Feb25-FISH2-3L1-rep1-cp190-100x_Position007_6_cmle.ics	97	1	0	1	1	1	1	8.2308	1.0	0.2805774334483278	1.245068779899846	0.0	0.9540436497611208	16702.0	284.45187076586376	107511.0	247.89076397656945
773	Feb25-FISH2-3L1-rep1-cp190-100x_Position007_6_cmle.ics	98	1	0	1	1	1	1	7.3644	1.0	0.2568332770531421	1.0102931858520372	0.0	0.9457905721092027	17660.0	294.08813290435023	111837.0	257.86532885795503
774	Feb25-FISH2-3L1-rep1-cp190-100x_Position007_6_cmle.ics	99	1	0	1	1	1	1	9.097199999999999	1.0	0.294465697655588	1.2716000060198285	0.0	0.9441766024537448	17888.0	308.358267407608	122077.0	281.475949381623
775	Feb25-FISH2-3L1-rep1-cp190-100x_Position007_6_cmle.ics	101	1	0	1	1	1	1	6.9312	1.0	0.29012389813144634	1.239121344185062	0.0	0.9793577056943366	11572.0	197.5667643396653	63049.0	145.3736341207758
776	Feb25-FISH2-3L1-rep1-cp190-100x_Position007_6_cmle.ics	102	1	0	1	1	1	1	7.5809999999999995	1.0	0.28848771349647057	1.0798377011637428	0.0	0.9486791815997979	16516.0	276.6673838879236	107200.0	247.17368360714948
777	Feb25-FISH2-3L1-rep1-cp190-100x_Position007_6_cmle.ics	103	1	0	1	1	1	1	7.3644	1.0	0.29092607355892625	1.1379139996970902	0.0	0.9654694489587305	14742.0	249.3103091643758	90782.0	209.31829613082314
778	Feb25-FISH2-3L1-rep1-cp190-100x_Position007_6_cmle.ics	104	1	0	1	1	1	1	7.5809999999999995	1.0	0.2770204437419572	1.0442113425604627	0.0	0.9654304578338914	16652.0	280.1045611281294	106348.0	245.20920619639114
779	Feb25-FISH2-3L1-rep1-cp190-100x_Position007_6_cmle.ics	105	1	0	1	1	2	2	9.097199999999999	2.0	0.2966055868010726	1.1285703723781977	0.0	0.9490975557435072	25128.0	423.11110835522635	203986.0	470.3355505997014
780	Feb25-FISH2-3L1-rep1-cp190-100x_Position008_7_cmle.ics	1	1	0	1	1	1	1	6.9312	1.0	0.30797429438730495	1.2838089702840958	0.0	0.980910365611433	10428.0	179.7247208440704	55569.0	128.12681366012768
781	Feb25-FISH2-3L1-rep1-cp190-100x_Position008_7_cmle.ics	2	1	0	1	2	2	2	8.8806	2.0	0.2954504044590433	1.1189425813443914	0.0	0.9500739061956652	24652.0	411.5139851180081	197831.0	456.14381531423504
782	Feb25-FISH2-3L1-rep1-cp190-100x_Position008_7_cmle.ics	3	1	0	1	1	1	1	8.8806	1.0	0.2977911941633458	1.2623774381251922	0.0	0.9669694598977855	17196.0	296.28741596837494	115710.0	266.79540046812747
783	Feb25-FISH2-3L1-rep1-cp190-100x_Position008_7_cmle.ics	4	1	0	1	1	1	1	8.8806	1.0	0.28320880236588564	1.1963967729826095	0.0	0.952563726828005	19042.0	322.4917061575709	131491.0	303.1820413357061
784	Feb25-FISH2-3L1-rep1-cp190-100x_Position008_7_cmle.ics	5	1	0	1	1	1	1	7.147799999999999	1.0	0.2908501719949635	1.196097311967858	0.0	0.9713413447026318	12916.0	219.85494377749072	74439.0	171.63583800403543
785	Feb25-FISH2-3L1-rep1-cp190-100x_Position008_7_cmle.ics	6	1	0	1	0	0	0	6.2814	0.0	0.2993409505093374	1.214937926985049	0.0	0.9745637747083812	9710.0	165.73872986608026	49225.0	113.499296413824
786	Feb25-FISH2-3L1-rep1-cp190-100x_Position008_7_cmle.ics	7	1	0	1	1	2	1	8.8806	2.0	0.2513709314471037	1.1423692093022444	0.0	0.9339079046722157	25748.0	420.8872800941634	194781.0	449.11135509966584
787	Feb25-FISH2-3L1-rep1-cp190-100x_Position008_7_cmle.ics	8	1	0	1	0	0	0	5.415	0.0	0.2734763211989661	1.1328771871400443	0.0	0.988294363924825	7680.0	130.24990178735015	33096.0	76.31026336438637
788	Feb25-FISH2-3L1-rep1-cp190-100x_Position008_7_cmle.ics	10	1	0	1	1	1	1	8.8806	1.0	0.2566457438675434	1.1120156079237777	0.0	0.9343122588895975	19942.0	338.1108337400418	134151.0	309.3152689326745
789	Feb25-FISH2-3L1-rep1-cp190-100x_Position008_7_cmle.ics	11	1	0	1	1	1	1	8.8806	1.0	0.30226832875264814	1.2543662575180454	0.0	0.9557494345396407	19594.0	335.4127710659496	141793.0	326.93561678832594
790	Feb25-FISH2-3L1-rep1-cp190-100x_Position008_7_cmle.ics	12	1	0	1	1	1	1	8.8806	1.0	0.3203669743368865	1.3657202401277617	0.0	0.9685013656481344	18136.0	315.30481341498125	129990.0	299.7211486202739
791	Feb25-FISH2-3L1-rep1-cp190-100x_Position008_7_cmle.ics	13	1	0	1	0	0	0	6.497999999999999	0.0	0.28932729405396324	1.2211727349190913	0.0	0.9756253972632469	9502.0	164.3437366161821	46848.0	108.01858889578114
792	Feb25-FISH2-3L1-rep1-cp190-100x_Position008_7_cmle.ics	14	1	0	1	1	1	1	7.3644	1.0	0.288414856679331	1.0264981269128834	0.0	0.9633875680502079	15898.0	267.86522485937905	101227.0	233.40159020989665
793	Feb25-FISH2-3L1-rep1-cp190-100x_Position008_7_cmle.ics	15	1	0	1	2	1	1	8.8806	1.0	0.2611254340836873	1.0457569492081564	0.0	0.94952462615856	22790.0	380.41151335846035	165316.0	381.1731779776075
794	Feb25-FISH2-3L1-rep1-cp190-100x_Position008_7_cmle.ics	16	1	0	1	1	1	1	7.797599999999999	1.0	0.27310025006352023	1.110289772531834	0.0	0.9563025869146287	16664.0	281.9642905207372	105707.0	243.73123668900138
795	Feb25-FISH2-3L1-rep1-cp190-100x_Position008_7_cmle.ics	17	1	0	1	1	1	1	8.8806	1.0	0.2919831014365816	1.2499245526953504	0.0	0.9489789622505389	17558.0	302.4814603681285	118213.0	272.5666292933951
796	Feb25-FISH2-3L1-rep1-cp190-100x_Position008_7_cmle.ics	18	1	0	1	2	1	1	8.8806	1.0	0.2942286628414076	1.0346057213319	0.0	0.9408269887030667	27306.0	455.0730642539483	230146.0	530.6533077187595
797	Feb25-FISH2-3L1-rep1-cp190-100x_Position008_7_cmle.ics	19	1	0	1	1	1	1	8.8806	1.0	0.30871706192992876	1.0831610893016301	0.0	0.9552754474487316	27058.0	451.91816855874805	232540.0	536.1732125560311
798	Feb25-FISH2-3L1-rep1-cp190-100x_Position008_7_cmle.ics	20	1	0	1	2	1	2	8.8806	1.0	0.284171516654761	1.1204051790001268	0.0	0.9435203245545125	26320.0	438.3512176687336	214039.0	493.5150006118533
799	Feb25-FISH2-3L1-rep1-cp190-100x_Position008_7_cmle.ics	21	1	0	1	1	1	0	7.147799999999999	1.0	0.2992377241341235	1.2940097325690338	0.0	0.9832574242420714	10792.0	186.52518662791732	57668.0	132.96652972254756
800	Feb25-FISH2-3L1-rep1-cp190-100x_Position008_7_cmle.ics	22	1	0	1	0	0	0	5.848199999999999	0.0	0.2955724320713859	1.1880680292425607	0.0	0.9857792469046451	9164.0	156.18167553341988	44847.0	103.4048338500917
801	Feb25-FISH2-3L1-rep1-cp190-100x_Position008_7_cmle.ics	23	1	0	1	0	0	0	6.7146	0.0	0.296332546871535	1.1919518106242204	0.0	0.9733030743990677	9676.0	167.576890484883	48720.0	112.33490546026421
802	Feb25-FISH2-3L1-rep1-cp190-100x_Position008_7_cmle.ics	24	1	0	1	0	0	0	6.2814	0.0	0.27503486031791263	1.13714697792738	0.0	0.9796241147923581	9046.0	156.40008658921707	42428.0	97.82728589630726
803	Feb25-FISH2-3L1-rep1-cp190-100x_Position008_7_cmle.ics	25	1	0	1	1	1	0	7.797599999999999	1.0	0.29378728299277557	1.0857844604613232	0.0	0.9637548277889938	16976.0	287.76651233677353	112731.0	259.9266467044549
804	Feb25-FISH2-3L1-rep1-cp190-100x_Position008_7_cmle.ics	26	1	0	1	1	1	1	8.8806	1.0	0.2933611153372428	1.1769033002189342	0.0	0.9550929077385907	18274.0	311.32041168699914	125813.0	290.090136713305
805	Feb25-FISH2-3L1-rep1-cp190-100x_Position008_7_cmle.ics	27	1	0	1	0	0	0	6.9312	0.0	0.30445915886422936	1.3821964762243555	0.0	0.9828359769224583	9168.0	161.3031948579289	45546.0	105.01653538779131
806	Feb25-FISH2-3L1-rep1-cp190-100x_Position008_7_cmle.ics	28	1	0	1	1	2	1	8.8806	2.0	0.2791909064902441	1.0326561177646274	0.0	0.9427669985311163	26452.0	441.9096513246948	213753.0	492.85556335894614
807	Feb25-FISH2-3L1-rep1-cp190-100x_Position008_7_cmle.ics	29	1	0	1	1	1	1	8.8806	1.0	0.3017764868905668	1.2396403085293974	0.0	0.9609407310220687	18742.0	324.0260419628027	132538.0	305.5961350552647
808	Feb25-FISH2-3L1-rep1-cp190-100x_Position008_7_cmle.ics	30	1	0	1	0	0	0	6.0648	0.0	0.2891195325822138	1.1575009962552327	0.0	0.9788872978751268	9008.0	155.03595828842532	43227.0	99.66955990005832
809	Feb25-FISH2-3L1-rep1-cp190-100x_Position008_7_cmle.ics	31	1	0	1	1	1	1	8.8806	1.0	0.28120958121337636	1.1668170502850808	0.0	0.9578575823069994	18090.0	308.9170169565721	121324.0	279.73973871225564
810	Feb25-FISH2-3L1-rep1-cp190-100x_Position008_7_cmle.ics	32	1	0	1	1	1	1	6.7146	1.0	0.28587986434617163	1.1133855952133298	0.0	0.9635204739673441	13196.0	221.19719918850635	76213.0	175.72619355178807
811	Feb25-FISH2-3L1-rep1-cp190-100x_Position008_7_cmle.ics	33	1	0	1	1	1	1	7.3644	1.0	0.2870483667559893	1.1382117684324333	0.0	0.9641285248226777	14970.0	252.43954521960333	92275.0	212.76074304897125
812	Feb25-FISH2-3L1-rep1-cp190-100x_Position008_7_cmle.ics	34	1	0	1	1	1	1	8.8806	1.0	0.2977799608235116	1.227878223700554	0.0	0.9495943653438849	18968.0	327.2510140991546	134046.0	309.0731678433205
813	Feb25-FISH2-3L1-rep1-cp190-100x_Position008_7_cmle.ics	35	1	0	1	1	1	1	8.2308	1.0	0.3017939618727984	1.321312055291109	0.0	0.9679374294689901	15390.0	265.57042153529846	98625.0	227.40209464323806
814	Feb25-FISH2-3L1-rep1-cp190-100x_Position008_7_cmle.ics	36	1	0	1	1	1	1	8.014199999999999	1.0	0.29223541304952283	1.2285063639926963	0.0	0.9574753873336513	15000.0	257.06546345229157	93385.0	215.3200974221423
815	Feb25-FISH2-3L1-rep1-cp190-100x_Position008_7_cmle.ics	37	1	0	1	1	1	1	8.8806	1.0	0.28793881492554824	1.1996074708082045	0.0	0.9515993232322077	18754.0	320.17489063834086	129588.0	298.794247306747
816	Feb25-FISH2-3L1-rep1-cp190-100x_Position008_7_cmle.ics	38	1	0	1	1	1	1	8.2308	1.0	0.3080792691340383	1.2802664906501466	0.0	0.9568853727319845	15284.0	264.2313956530118	98619.0	227.3882602952749
817	Feb25-FISH2-3L1-rep1-cp190-100x_Position008_7_cmle.ics	40	1	0	1	1	1	1	8.8806	1.0	0.2807205322686651	1.2263098401148695	0.0	0.9510024894545844	18464.0	313.7642716578115	124997.0	288.20866539032517
818	Feb25-FISH2-3L1-rep1-cp190-100x_Position008_7_cmle.ics	41	1	0	1	1	1	1	8.8806	1.0	0.2855319994588963	1.1794139082159918	0.0	0.9603718115404197	18392.0	314.58938270843333	125327.0	288.96955452829496
819	Feb25-FISH2-3L1-rep1-cp190-100x_Position008_7_cmle.ics	42	1	0	1	2	2	3	8.8806	2.0	0.2891786876993079	1.032633131010452	0.0	0.9350075603381807	28180.0	468.0280843347743	239204.0	551.5385616936995
820	Feb25-FISH2-3L1-rep1-cp190-100x_Position008_7_cmle.ics	43	1	0	1	1	1	1	8.8806	1.0	0.2805979883147237	1.057718812908092	0.0	0.9463619806675344	25142.0	417.75990601921177	198571.0	457.8500515630157
821	Feb25-FISH2-3L1-rep1-cp190-100x_Position008_7_cmle.ics	44	1	0	1	1	1	1	8.2308	1.0	0.2954709453320061	1.101092148212245	0.0	0.9646947939287036	18764.0	317.5897378370471	131377.0	302.9191887244074
822	Feb25-FISH2-3L1-rep1-cp190-100x_Position008_7_cmle.ics	45	1	0	1	0	1	0	8.8806	1.0	0.30615234360459	1.3308035414543542	0.0	0.9534899870556331	18210.0	316.06914419973157	127852.0	294.791509296094
823	Feb25-FISH2-3L1-rep1-cp190-100x_Position008_7_cmle.ics	46	1	0	1	1	1	1	8.4474	1.0	0.2939110216016958	1.2452651507675374	0.0	0.9591681628151789	16624.0	284.25349612481233	109266.0	251.93731075577233
824	Feb25-FISH2-3L1-rep1-cp190-100x_Position008_7_cmle.ics	47	1	0	1	0	0	0	5.6316	0.0	0.2867008841883039	1.1512386574311801	0.0	0.9812764631666366	7922.0	136.0325306099956	35501.0	81.85553117292363
825	Feb25-FISH2-3L1-rep1-cp190-100x_Position008_7_cmle.ics	48	1	0	1	1	1	1	7.5809999999999995	1.0	0.28376120277761646	1.037458911507985	0.0	0.9588077179320871	16620.0	280.3724549888538	107324.0	247.45959346505327
826	Feb25-FISH2-3L1-rep1-cp190-100x_Position008_7_cmle.ics	49	1	0	1	1	1	1	8.8806	1.0	0.29850882400041284	1.3050787808808992	0.0	0.954359045519945	16646.0	287.6708017608729	110336.0	254.4044361425228
827	Feb25-FISH2-3L1-rep1-cp190-100x_Position008_7_cmle.ics	50	1	0	1	1	1	1	7.147799999999999	1.0	0.2842368651118014	1.1197195818027978	0.0	0.9574328694537596	14330.0	241.69461123191664	85997.0	198.2854036302615
828	Feb25-FISH2-3L1-rep1-cp190-100x_Position008_7_cmle.ics	52	1	0	1	1	1	1	8.8806	1.0	0.3043511922184394	1.047926568669543	0.0	0.9540314220091928	30718.0	509.6267712985924	279287.0	643.9589232611003
829	Feb25-FISH2-3L1-rep1-cp190-100x_Position008_7_cmle.ics	53	1	0	1	0	0	0	5.415	0.0	0.28337198110917095	1.1192381226570247	0.0	0.9853922576056248	8328.0	140.5884862016736	38042.0	87.71437753529086
830	Feb25-FISH2-3L1-rep1-cp190-100x_Position008_7_cmle.ics	54	1	0	1	1	1	1	8.664	1.0	0.2852181348728003	1.1228966756566456	0.0	0.9457247847911657	18528.0	313.97745189924206	126650.0	292.0200282541556
831	Feb25-FISH2-3L1-rep1-cp190-100x_Position008_7_cmle.ics	55	1	0	1	1	1	1	8.8806	1.0	0.2844044858146543	1.2069447129228252	0.0	0.9561478307696091	18434.0	315.85565984232375	125508.0	289.3868906918481
832	Feb25-FISH2-3L1-rep1-cp190-100x_Position008_7_cmle.ics	56	1	0	1	1	1	1	8.8806	1.0	0.2962389890958009	1.2398484105763559	0.0	0.9503797674753315	18522.0	315.5987593265456	129011.0	297.4638441776302
833	Feb25-FISH2-3L1-rep1-cp190-100x_Position008_7_cmle.ics	57	1	0	1	0	1	1	7.3644	1.0	0.28355740584875233	1.0630912285799106	0.0	0.9596156384779475	16612.0	276.89353325472376	107208.0	247.1921294044336
834	Feb25-FISH2-3L1-rep1-cp190-100x_Position008_7_cmle.ics	58	1	0	1	1	1	1	8.2308	1.0	0.2703768349696461	1.081525599153165	0.0	0.969281928555124	15750.0	272.304901744149	96645.0	222.8367598154194
835	Feb25-FISH2-3L1-rep1-cp190-100x_Position008_7_cmle.ics	59	1	0	1	1	1	1	8.8806	1.0	0.30708296831859994	1.3029726402189878	0.0	0.9728430048877599	18396.0	318.42361334673024	130013.0	299.7741802874657
836	Feb25-FISH2-3L1-rep1-cp190-100x_Position008_7_cmle.ics	60	1	0	1	1	1	1	7.5809999999999995	1.0	0.27661724868358584	1.058129349561282	0.0	0.9590437840149679	17952.0	298.9987008733156	118955.0	274.2774769914969
837	Feb25-FISH2-3L1-rep1-cp190-100x_Position008_7_cmle.ics	61	1	0	1	1	1	1	7.147799999999999	1.0	0.296980754957629	1.1939568710528272	0.0	0.9679273818626578	13006.0	222.0300740553556	76007.0	175.25121427172212
838	Feb25-FISH2-3L1-rep1-cp190-100x_Position008_7_cmle.ics	62	1	0	1	1	1	1	7.3644	1.0	0.2905057638429325	1.0280604293774664	0.0	0.9616734835569177	16052.0	269.3641359227473	103073.0	237.65795793320635
839	Feb25-FISH2-3L1-rep1-cp190-100x_Position008_7_cmle.ics	63	1	0	1	2	1	1	8.8806	1.0	0.3054339661080423	1.106396314518664	0.0	0.9448578978485312	28308.0	472.8078211019868	247512.0	570.6945221732535
840	Feb25-FISH2-3L1-rep1-cp190-100x_Position008_7_cmle.ics	64	1	0	1	1	1	1	8.8806	1.0	0.3001295285772705	1.278386890758874	0.0	0.9526987380699385	18634.0	319.1783438402057	131035.0	302.13063089051144
841	Feb25-FISH2-3L1-rep1-cp190-100x_Position008_7_cmle.ics	65	1	0	1	1	1	1	6.9312	1.0	0.30206392866465387	1.2961185138815547	0.0	0.9797188289690381	10184.0	177.50180493093936	53113.0	122.46395389390419
842	Feb25-FISH2-3L1-rep1-cp190-100x_Position008_7_cmle.ics	67	1	0	1	1	1	1	8.8806	1.0	0.2820194719288303	1.235686021473267	0.0	0.936043162139977	22900.0	385.95925386047736	173048.0	399.00104105270526
843	Feb25-FISH2-3L1-rep1-cp190-100x_Position008_7_cmle.ics	68	1	0	1	1	1	1	6.9312	1.0	0.2872999365979137	1.0544615134846196	0.0	0.9605087506323754	14948.0	247.89878763919606	92112.0	212.38490992930736
844	Feb25-FISH2-3L1-rep1-cp190-100x_Position008_7_cmle.ics	69	1	0	1	1	2	2	8.8806	2.0	0.2736743598294116	1.0819246342244324	0.0	0.9397830817293484	28596.0	475.68636259338314	237875.0	548.4742536198758
845	Feb25-FISH2-3L1-rep1-cp190-100x_Position008_7_cmle.ics	70	1	0	1	1	1	1	8.2308	1.0	0.29700795621013915	1.2414376032530539	0.0	0.9605528793032341	15958.0	272.7636850404301	103306.0	238.19519177910618
846	Feb25-FISH2-3L1-rep1-cp190-100x_Position008_7_cmle.ics	71	1	0	1	1	1	1	8.8806	1.0	0.2882092503541633	1.1978774387422066	0.0	0.9453657689992406	18662.0	317.8380387043579	128696.0	296.73754090956817
847	Feb25-FISH2-3L1-rep1-cp190-100x_Position008_7_cmle.ics	72	1	0	1	1	1	2	8.014199999999999	1.0	0.28495058195454004	1.0912558534904673	0.0	0.9486865171226252	16914.0	287.52781176072335	110415.0	254.58658839070344
848	Feb25-FISH2-3L1-rep1-cp190-100x_Position008_7_cmle.ics	74	1	0	1	1	1	1	8.014199999999999	1.0	0.29063818012400755	1.1806659406205728	0.0	0.9561740827506844	16688.0	282.64106695670637	109284.0	251.9788137996616
849	Feb25-FISH2-3L1-rep1-cp190-100x_Position008_7_cmle.ics	75	1	0	1	0	1	1	7.147799999999999	1.0	0.3040547576154267	1.3057115331038873	0.0	0.9809500325133907	11170.0	194.27046201382984	61211.0	141.13571219475025
850	Feb25-FISH2-3L1-rep1-cp190-100x_Position008_7_cmle.ics	76	1	0	1	0	0	0	6.0648	0.0	0.30315907302800205	1.2215163738865575	0.0	0.9732584900463637	8880.0	152.99463563555446	43324.0	99.8932151921282
851	Feb25-FISH2-3L1-rep1-cp190-100x_Position008_7_cmle.ics	77	1	0	1	0	0	0	6.9312	0.0	0.31484181602980976	1.586321504177039	0.0	0.9822608476223037	8272.0	147.50544651347664	39695.0	91.52574039912125
852	Feb25-FISH2-3L1-rep1-cp190-100x_Position008_7_cmle.ics	78	1	0	1	1	1	1	8.8806	1.0	0.32493955448725786	1.426185637211893	0.0	0.9596488706713203	17914.0	311.3266431441792	128518.0	296.32712191999656
853	Feb25-FISH2-3L1-rep1-cp190-100x_Position008_7_cmle.ics	79	1	0	1	0	0	0	5.6316	0.0	0.2836304630413542	1.045312359678988	0.0	0.9837042866856629	8792.0	148.8279441204837	41284.0	95.18953688467872
854	Feb25-FISH2-3L1-rep1-cp190-100x_Position008_7_cmle.ics	80	1	0	1	1	1	1	8.664	1.0	0.29766350583443607	1.2928643245133378	0.0	0.9595456433503731	16628.0	285.34931264876843	110001.0	253.63201838125045
855	Feb25-FISH2-3L1-rep1-cp190-100x_Position008_7_cmle.ics	82	1	0	1	0	0	0	6.2814	0.0	0.30671555273544154	1.2691927745174894	0.0	0.9728343916029727	9118.0	156.60480648757988	45341.0	104.54386183238584
856	Feb25-FISH2-3L1-rep1-cp190-100x_Position008_7_cmle.ics	83	1	0	1	1	1	0	7.3644	1.0	0.2976383238578811	1.2820290529871832	0.0	0.9672855571842163	13002.0	223.2279719177563	76056.0	175.3641947800873
857	Feb25-FISH2-3L1-rep1-cp190-100x_Position008_7_cmle.ics	84	1	0	1	1	1	1	8.8806	1.0	0.2948953604623097	1.0835745597043283	0.0	0.938474617943231	26582.0	444.08929038483444	221304.0	510.26609027049074
858	Feb25-FISH2-3L1-rep1-cp190-100x_Position008_7_cmle.ics	85	1	0	1	1	1	1	7.797599999999999	1.0	0.2981293838130818	1.2279481768454346	0.0	0.9609608099016885	14986.0	255.46530688269473	94190.0	217.17620577385642
859	Feb25-FISH2-3L1-rep1-cp190-100x_Position008_7_cmle.ics	86	1	0	1	0	1	1	6.9312	1.0	0.275526428863758	1.017290171777728	0.0	0.9568652653712393	16130.0	268.22841137989866	101113.0	233.138737598598
860	Feb25-FISH2-3L1-rep1-cp190-100x_Position008_7_cmle.ics	88	1	0	1	1	1	1	8.8806	1.0	0.2963160520139267	1.2057093326194224	0.0	0.948949038857573	17570.0	301.2282916649582	119209.0	274.86313105526756
861	Feb25-FISH2-3L1-rep1-cp190-100x_Position008_7_cmle.ics	89	1	0	1	3	1	2	8.8806	1.0	0.24896140434862948	1.0532969951201614	0.0	0.9317410457525271	29206.0	476.468981612753	234179.0	539.9522952746144
862	Feb25-FISH2-3L1-rep1-cp190-100x_Position008_7_cmle.ics	90	1	0	1	1	1	1	7.3644	1.0	0.2977032999111917	1.2022607774557243	0.0	0.9614869612282653	14178.0	241.62130526203902	86614.0	199.70803574579892
863	Feb25-FISH2-3L1-rep1-cp190-100x_Position008_7_cmle.ics	91	1	0	1	0	0	0	6.9312	0.0	0.2958477152117061	1.1861057815310032	0.0	0.9775757054993963	12420.0	212.11743220781162	70793.0	163.22916589179974
864	Feb25-FISH2-3L1-rep1-cp190-100x_Position008_7_cmle.ics	92	1	0	1	1	1	1	8.8806	1.0	0.29812043065841626	1.0396640642044592	0.0	0.9401093850317492	28074.0	468.42104686668375	241505.0	556.8440341375433
865	Feb25-FISH2-3L1-rep1-cp190-100x_Position008_7_cmle.ics	93	1	0	1	0	0	0	6.497999999999999	0.0	0.30517115550375695	1.3251020146620047	0.0	0.9816904690994509	9150.0	159.05192149234068	45465.0	104.82977169028965
866	Feb25-FISH2-3L1-rep1-cp190-100x_Position008_7_cmle.ics	94	1	0	1	1	1	1	8.2308	1.0	0.2846248824294959	1.1972216343160447	0.0	0.9536876610607337	15764.0	269.6687082736405	99291.0	228.93770726714064
867	Feb25-FISH2-3L1-rep1-cp190-100x_Position008_7_cmle.ics	95	1	0	1	2	1	2	8.014199999999999	1.0	0.26676468812504894	1.0429661759014832	0.0	0.955216844304761	19538.0	325.0332524846717	132635.0	305.8197903473346
868	Feb25-FISH2-3L1-rep1-cp190-100x_Position008_7_cmle.ics	96	1	0	1	0	0	0	6.2814	0.0	0.29411088775267014	1.2484866363810303	0.0	0.9773767039534402	8910.0	154.36722427942672	42889.0	98.89022496480442
869	Feb25-FISH2-3L1-rep1-cp190-100x_Position008_7_cmle.ics	97	1	0	1	1	1	1	7.147799999999999	1.0	0.2885207025558444	1.0553348957892208	0.0	0.9583789474447896	15806.0	265.4347519300459	100368.0	231.42097272651472
870	Feb25-FISH2-3L1-rep1-cp190-100x_Position008_7_cmle.ics	98	1	0	1	1	1	1	7.5809999999999995	1.0	0.2661216571548435	1.1391625065520679	0.0	0.9594080758635141	15000.0	255.5207170288246	89115.0	205.4746531217456
871	Feb25-FISH2-3L1-rep1-cp190-100x_Position008_7_cmle.ics	99	1	0	1	0	0	0	6.0648	0.0	0.3067320213356103	1.2606941854615716	0.0	0.9786149693877765	8576.0	148.51805266032576	41360.0	95.3647719588778
872	Feb25-FISH2-3L1-rep1-cp190-100x_Position008_7_cmle.ics	100	1	0	1	1	2	1	8.8806	2.0	0.28527744232257296	1.133291030948207	0.0	0.940534976337968	24496.0	410.0171891404054	192553.0	443.9742005560396
873	Feb25-FISH2-3L1-rep1-cp190-100x_Position008_7_cmle.ics	101	1	0	1	2	1	1	8.014199999999999	1.0	0.2885267771797022	1.1936019475321145	0.0	0.9502269528982774	16544.0	280.6868807365217	107480.0	247.81928651209353
874	Feb25-FISH2-3L1-rep1-cp190-100x_Position008_7_cmle.ics	102	1	0	1	0	0	0	5.6316	0.0	0.27654435945213107	1.09411549492723	0.0	0.9892614615440712	7464.0	128.16121141532028	31887.0	73.5226422498244
875	Feb25-FISH2-3L1-rep1-cp190-100x_Position008_7_cmle.ics	103	1	0	1	1	1	1	7.147799999999999	1.0	0.29460687935110275	1.2267442941055395	0.0	0.9716935192049807	11536.0	198.02613036265478	63238.0	145.80941608161302
876	Feb25-FISH2-3L1-rep1-cp190-100x_Position008_7_cmle.ics	104	1	0	1	1	1	1	8.4474	1.0	0.26737129617574673	1.1036464981775596	0.0	0.950780051138903	19104.0	319.52388764248934	128386.0	296.0227662648087
877	Feb25-FISH2-3L1-rep1-cp190-100x_Position008_7_cmle.ics	105	1	0	1	1	1	1	8.2308	1.0	0.2859958025049731	1.0500756715018775	0.0	0.958636156010186	19188.0	321.377689693892	133659.0	308.18085239970145
878	Feb25-FISH2-3L1-rep1-cp190-100x_Position008_7_cmle.ics	106	1	0	1	1	1	0	7.5809999999999995	1.0	0.28704139218426444	1.0788484318472602	0.0	0.9603011982361166	15980.0	269.6977367477144	101768.0	234.64898725123496
879	Feb25-FISH2-3L1-rep1-cp190-100x_Position008_7_cmle.ics	107	1	0	1	1	1	1	7.797599999999999	1.0	0.2856722650128357	1.104335264212822	0.0	0.9598991831044004	17414.0	293.0375945190106	115493.0	266.29505821679584
880	Feb25-FISH2-3L1-rep1-cp190-100x_Position008_7_cmle.ics	108	1	0	1	1	1	1	8.2308	1.0	0.2895037457542608	1.1926908589356242	0.0	0.9679899628482238	17926.0	304.57324096351596	121430.0	279.98414552627014
881	Feb25-FISH2-3L1-rep1-cp190-100x_Position008_7_cmle.ics	109	1	0	1	1	1	2	8.8806	1.0	0.29215284395346025	1.2686505324974682	0.0	0.9619831012332128	19544.0	335.25500097064406	138867.0	320.1890664316607
882	Feb25-FISH2-3L1-rep1-cp190-100x_Position008_7_cmle.ics	110	1	0	1	0	0	0	6.2814	0.0	0.30562062751370095	1.4366613740730703	0.0	0.9822254528687956	8202.0	142.94523524502983	38614.0	89.03325204110513
883	Feb25-FISH2-3L1-rep1-cp190-100x_Position008_7_cmle.ics	111	1	0	1	1	1	1	8.664	1.0	0.2900712637260834	1.1880718381282043	0.0	0.9500349819392909	17654.0	301.1862685602928	118793.0	273.90394959649353
884	Feb25-FISH2-3L1-rep1-cp190-100x_Position008_7_cmle.ics	112	1	0	1	1	1	0	6.9312	1.0	0.2986035463568041	1.2326289111622344	0.0	0.9799146597303725	11552.0	198.4539094044612	63798.0	147.1006218915011
885	Feb25-FISH2-3L1-rep1-cp190-100x_Position008_7_cmle.ics	113	1	0	1	1	1	1	8.014199999999999	1.0	0.2896355277640917	1.1768977696731389	0.0	0.9539511178790123	16738.0	283.26694202882436	109586.0	252.675142647137
886	Feb25-FISH2-3L1-rep1-cp190-100x_Position008_7_cmle.ics	114	1	0	1	2	2	1	8.8806	2.0	0.2977144721693834	1.1205929390400404	0.0	0.941205295308514	26316.0	440.95343046156125	219030.0	505.0228723924808
887	Feb25-FISH2-3L1-rep1-cp190-100x_Position008_7_cmle.ics	115	1	0	1	1	1	1	7.797599999999999	1.0	0.293885137157325	1.1071672453812387	0.0	0.9384963586556849	16578.0	278.1933731501947	108808.0	250.88128886125673
888	Feb25-FISH2-3L1-rep1-cp190-100x_Position008_7_cmle.ics	116	1	0	1	1	1	1	6.497999999999999	1.0	0.2827793109563093	1.0502746326798418	0.0	0.9639196336351111	13208.0	220.92705093664128	75902.0	175.00911318236808
889	Feb25-FISH2-3L1-rep1-cp190-100x_Position008_7_cmle.ics	117	1	0	1	1	1	1	7.5809999999999995	1.0	0.2955167666023626	1.1412789656946407	0.0	0.9629178156717744	16384.0	275.7303381020923	107200.0	247.17368360714948
890	Feb25-FISH2-3L1-rep1-cp190-100x_Position008_7_cmle.ics	118	1	0	1	0	1	1	6.497999999999999	1.0	0.3026299669752975	1.2812191902141943	0.0	0.966716284304383	10122.0	173.56507503810408	52678.0	121.46096366658038
891	Feb25-FISH2-3L1-rep1-cp190-100x_Position008_7_cmle.ics	119	1	0	1	1	1	1	7.147799999999999	1.0	0.28209176963242794	1.0829127807865182	0.0	0.9607794282482816	15788.0	264.00266227387516	99074.0	228.43736501580904
892	Feb25-FISH2-3L1-rep1-cp190-100x_Position008_7_cmle.ics	120	1	0	1	1	1	1	6.9312	1.0	0.3048697534550953	1.2260227788989508	0.0	0.959266336831715	11956.0	204.83758949146008	67875.0	156.50106133241857
893	Feb25-FISH2-3L1-rep1-cp190-100x_Position009_8_cmle.ics	1	1	0	1	1	1	1	9.747	1.0	0.30250561176486207	1.3343821807133094	0.0	0.9649087676074758	20726.0	358.7677385536818	154317.0	355.812512436609
894	Feb25-FISH2-3L1-rep1-cp190-100x_Position009_8_cmle.ics	2	1	0	1	1	1	1	9.747	1.0	0.30539320039979184	1.3578362329978615	0.0	0.9642558334551121	17614.0	307.477771716111	121476.0	280.0902088606538
895	Feb25-FISH2-3L1-rep1-cp190-100x_Position009_8_cmle.ics	5	1	0	1	1	1	1	8.664	1.0	0.2962607139450422	1.152695585686356	0.0	0.9587679808004309	19084.0	325.8878609359422	134932.0	311.1160398925363
896	Feb25-FISH2-3L1-rep1-cp190-100x_Position009_8_cmle.ics	6	1	0	1	2	1	1	9.747	1.0	0.27382819906156686	1.0982698970775884	0.0	0.9332812306329299	26154.0	440.44600019257723	208123.0	479.87433352024976
897	Feb25-FISH2-3L1-rep1-cp190-100x_Position009_8_cmle.ics	7	1	0	1	1	1	1	9.747	1.0	0.32174700169761883	1.4188116765044185	0.0	0.9656394496486828	18770.0	331.64994713284716	137160.0	316.2531944361625
898	Feb25-FISH2-3L1-rep1-cp190-100x_Position009_8_cmle.ics	8	1	0	1	1	1	1	7.797599999999999	1.0	0.29856761210490407	1.2783255251492118	0.0	0.9782308827292125	14074.0	242.03555795700876	85787.0	197.80120145155348
899	Feb25-FISH2-3L1-rep1-cp190-100x_Position009_8_cmle.ics	9	1	0	1	1	1	1	9.5304	1.0	0.2871035396419865	1.2927933986209559	0.0	0.974489177271611	17718.0	308.9827494260665	118827.0	273.98234423495103
900	Feb25-FISH2-3L1-rep1-cp190-100x_Position009_8_cmle.ics	10	1	0	1	2	3	2	9.747	3.0	0.261032314323637	1.1479078283720057	0.0	0.9483227508833132	27322.0	452.153892711576	216965.0	500.2615509685184
901	Feb25-FISH2-3L1-rep1-cp190-100x_Position009_8_cmle.ics	11	1	0	1	1	1	1	9.313799999999999	1.0	0.29308148957454266	1.1771345413815026	0.0	0.9659368873564356	19152.0	329.42035634119645	134924.0	311.0975940952522
902	Feb25-FISH2-3L1-rep1-cp190-100x_Position009_8_cmle.ics	12	1	0	1	1	1	1	9.747	1.0	0.3067340324489171	1.5339403055079754	0.0	0.9622537132610527	16842.0	296.661786149687	113827.0	262.45372093237876
903	Feb25-FISH2-3L1-rep1-cp190-100x_Position009_8_cmle.ics	13	1	0	1	1	1	1	9.747	1.0	0.29498880820703555	1.169455893179473	0.0	0.9264410883967316	30268.0	513.121942697284	268938.0	620.0969787494363
904	Feb25-FISH2-3L1-rep1-cp190-100x_Position009_8_cmle.ics	14	1	0	1	1	1	1	9.747	1.0	0.29075945063003944	1.0812719946170162	0.0	0.9424667631370092	35114.0	579.8043933187087	333627.0	769.2520013134557
905	Feb25-FISH2-3L1-rep1-cp190-100x_Position009_8_cmle.ics	15	1	0	1	1	1	1	8.014199999999999	1.0	0.2944236219595057	1.3019475161955476	0.0	0.9942548770166442	12896.0	224.62736014979228	74721.0	172.2860523583005
906	Feb25-FISH2-3L1-rep1-cp190-100x_Position009_8_cmle.ics	16	1	0	1	1	1	1	9.097199999999999	1.0	0.2758818080595971	1.3017205740851876	0.0	0.960286974961067	17340.0	298.1479811932078	112774.0	260.02579286485707
907	Feb25-FISH2-3L1-rep1-cp190-100x_Position009_8_cmle.ics	17	1	0	1	1	1	1	8.8806	1.0	0.2926718476228759	1.1946358158641153	0.0	0.9684185139977938	17606.0	302.2668615677774	118838.0	274.00770720621665
908	Feb25-FISH2-3L1-rep1-cp190-100x_Position009_8_cmle.ics	18	1	0	1	1	1	1	9.097199999999999	1.0	0.2840852856161559	1.1803298020451016	0.0	0.9447179323515039	18912.0	325.22716935391657	130348.0	300.546598048738
909	Feb25-FISH2-3L1-rep1-cp190-100x_Position009_8_cmle.ics	19	1	0	1	1	2	2	9.5304	2.0	0.28042059980848677	1.1946780634591108	0.0	0.9540637517580581	20542.0	351.0045418387775	146603.0	338.0261524054005
910	Feb25-FISH2-3L1-rep1-cp190-100x_Position009_8_cmle.ics	20	1	0	1	2	1	1	9.747	1.0	0.3127075219911268	1.3842758466460285	0.0	0.9674791406514771	21068.0	365.68509127636713	160797.0	370.75360823674265
911	Feb25-FISH2-3L1-rep1-cp190-100x_Position009_8_cmle.ics	21	1	0	1	0	0	0	7.3644	0.0	0.2900212410838496	1.4748311239729612	0.0	0.9929363084064238	9632.0	169.9873525047046	47870.0	110.37503949882691
912	Feb25-FISH2-3L1-rep1-cp190-100x_Position009_8_cmle.ics	22	1	0	1	1	1	1	9.097199999999999	1.0	0.3063280626437453	1.3501818767850164	0.0	0.9744063175193597	17016.0	295.0734587572647	115519.0	266.3550070579692
913	Feb25-FISH2-3L1-rep1-cp190-100x_Position009_8_cmle.ics	24	1	0	1	0	0	1	7.3644	0.0	0.2806259888776166	1.250031147041546	0.0	0.9982915206031658	10384.0	180.19254721013877	52709.0	121.53244113105634
914	Feb25-FISH2-3L1-rep1-cp190-100x_Position009_8_cmle.ics	25	1	0	1	1	1	1	8.4474	1.0	0.3005937255684442	1.4062609615989632	0.0	0.9884612732263288	13996.0	244.15430295115684	85363.0	196.82357419549535
915	Feb25-FISH2-3L1-rep1-cp190-100x_Position009_8_cmle.ics	26	1	0	1	1	1	1	7.3644	1.0	0.3043025422345554	1.3563543167189307	0.0	0.9903597306413778	10836.0	189.63836333442887	58510.0	134.9079498867007
916	Feb25-FISH2-3L1-rep1-cp190-100x_Position009_8_cmle.ics	27	1	0	1	1	1	1	8.4474	1.0	0.3006704560958107	1.1445952216771782	0.0	0.9755106140648113	19604.0	331.9616240575633	141526.0	326.31998830396856
917	Feb25-FISH2-3L1-rep1-cp190-100x_Position009_8_cmle.ics	28	1	0	1	1	1	1	7.3644	1.0	0.29355930352961523	1.3944004813543087	0.0	0.9877814981525198	11138.0	193.4383091790563	59887.0	138.0829327442291
918	Feb25-FISH2-3L1-rep1-cp190-100x_Position009_8_cmle.ics	29	1	0	1	1	0	1	6.9312	0.0	0.29099068103793796	1.3064235510086697	0.0	0.9926173407343447	10018.0	174.07294872843383	50861.0	117.27146195842565
919	Feb25-FISH2-3L1-rep1-cp190-100x_Position009_8_cmle.ics	30	1	0	1	1	1	1	7.797599999999999	1.0	0.2932560176433156	1.232878704453963	0.0	0.9737664678056591	14182.0	244.51932594670842	86001.0	198.29462652890356
920	Feb25-FISH2-3L1-rep1-cp190-100x_Position009_8_cmle.ics	31	1	0	1	1	1	1	8.664	1.0	0.2990292408979881	1.3145864323807483	0.0	0.9644726099104666	15756.0	274.26459738942737	101695.0	234.48066935101738
921	Feb25-FISH2-3L1-rep1-cp190-100x_Position009_8_cmle.ics	32	1	0	1	1	1	1	9.747	1.0	0.33772113679859445	1.4837183746240585	0.0	0.9636954857036251	21190.0	373.4436399036182	168558.0	388.6483373269953
922	Feb25-FISH2-3L1-rep1-cp190-100x_Position009_8_cmle.ics	34	1	0	1	1	1	1	8.4474	1.0	0.3020897227444731	1.2543988142642644	0.0	0.9629169563901213	16604.0	285.70236716177385	110576.0	254.95781006104627
923	Feb25-FISH2-3L1-rep1-cp190-100x_Position009_8_cmle.ics	35	1	0	1	1	1	1	9.747	1.0	0.29086274063582246	1.3622366726872954	0.0	0.9636837148126269	19882.0	345.0554294722444	142170.0	327.80487498533995
924	Feb25-FISH2-3L1-rep1-cp190-100x_Position009_8_cmle.ics	36	1	0	1	1	1	1	8.664	1.0	0.3018414227152993	1.2507329678742058	0.0	0.9631467038219866	17270.0	296.9347205089306	117247.0	270.3392992713382
925	Feb25-FISH2-3L1-rep1-cp190-100x_Position009_8_cmle.ics	37	1	0	1	1	1	1	8.2308	1.0	0.30283003009193593	1.2968594820578285	0.0	0.9771112285696704	14386.0	249.03144746391987	89286.0	205.86893203869354
926	Feb25-FISH2-3L1-rep1-cp190-100x_Position009_8_cmle.ics	38	1	0	1	1	1	1	9.313799999999999	1.0	0.27953932007257837	1.2227424916364422	0.0	0.9623926039800231	19380.0	333.181534115115	134130.0	309.2668487148037
927	Feb25-FISH2-3L1-rep1-cp190-100x_Position009_8_cmle.ics	39	1	0	1	0	1	1	6.9312	1.0	0.28395526482269623	1.1775399583730906	0.0	0.9934763467752683	10410.0	179.88418810904312	53220.0	122.71066643257925
928	Feb25-FISH2-3L1-rep1-cp190-100x_Position009_8_cmle.ics	40	1	0	1	1	1	1	9.313799999999999	1.0	0.2856697626802553	1.3284242734785228	0.0	0.9636384691438118	19222.0	330.89107476271	133938.0	308.824149579985
929	Feb25-FISH2-3L1-rep1-cp190-100x_Position009_8_cmle.ics	41	1	0	1	1	1	1	8.8806	1.0	0.3048214972173554	1.246411596506043	0.0	0.9615996387236274	18448.0	315.2323177720769	130083.0	299.93558101370166
930	Feb25-FISH2-3L1-rep1-cp190-100x_Position009_8_cmle.ics	42	1	0	1	0	0	0	6.497999999999999	0.0	0.2861179791120392	1.3374306548876005	0.0	0.9966895750286227	8194.0	142.5089958601396	37307.0	86.01966990981273
931	Feb25-FISH2-3L1-rep1-cp190-100x_Position009_8_cmle.ics	43	1	0	1	2	1	1	9.097199999999999	1.0	0.3029750081800724	1.2146428093948631	0.0	0.952562802049025	19754.0	338.6373252862007	143701.0	331.33493944058756
932	Feb25-FISH2-3L1-rep1-cp190-100x_Position009_8_cmle.ics	44	1	0	1	1	1	1	9.747	1.0	0.3152377975220873	1.4841699244380093	0.0	0.9745705336469372	18972.0	333.7534431052704	137963.0	318.1046913385556
933	Feb25-FISH2-3L1-rep1-cp190-100x_Position009_8_cmle.ics	45	1	0	1	1	1	1	9.097199999999999	1.0	0.2854287268301686	1.329310120949377	0.0	0.9463079071331252	17922.0	307.71377447966296	120532.0	277.9136047811282
934	Feb25-FISH2-3L1-rep1-cp190-100x_Position009_8_cmle.ics	46	1	0	1	1	1	1	8.664	1.0	0.29924171885851186	1.255454915837639	0.0	0.9588805971547902	16818.0	290.78904447113445	112188.0	258.67463821379556
935	Feb25-FISH2-3L1-rep1-cp190-100x_Position009_8_cmle.ics	47	1	0	1	2	2	2	9.747	2.0	0.29733563397473145	1.0901406015424002	0.0	0.9445896521893002	31484.0	529.6941754143053	286439.0	660.4494660330997
936	Feb25-FISH2-3L1-rep1-cp190-100x_Position009_8_cmle.ics	48	1	0	1	1	1	1	8.014199999999999	1.0	0.30752415510395886	1.477744116807911	0.0	0.9874410247820335	11800.0	207.57714355397053	66840.0	154.11463630878612
937	Feb25-FISH2-3L1-rep1-cp190-100x_Position009_8_cmle.ics	49	1	0	1	1	1	1	8.664	1.0	0.2990647071744778	1.220096650684121	0.0	0.9659486500558401	16546.0	286.0679728840317	109445.0	252.3500354700044
938	Feb25-FISH2-3L1-rep1-cp190-100x_Position009_8_cmle.ics	50	1	0	1	1	1	1	8.014199999999999	1.0	0.2962234138674365	1.1581051588610851	0.0	0.9791974895892485	16906.0	285.59363645005396	112498.0	259.38941285855503
939	Feb25-FISH2-3L1-rep1-cp190-100x_Position009_8_cmle.ics	51	1	0	1	1	1	1	9.097199999999999	1.0	0.299963314414022	1.3446430901227575	0.0	0.9686229774889297	16964.0	294.66034601047653	113789.0	262.3661033952792
940	Feb25-FISH2-3L1-rep1-cp190-100x_Position009_8_cmle.ics	52	1	0	1	1	1	1	9.747	1.0	0.31274348309669275	1.031020694029367	0.0	0.9527198568602273	35906.0	598.5102021355028	357782.0	824.9467804881823
941	Feb25-FISH2-3L1-rep1-cp190-100x_Position009_8_cmle.ics	53	1	0	1	1	1	1	7.3644	1.0	0.3028957338686273	1.3893265713783003	0.0	0.9879988198177642	11268.0	196.34351095325215	61900.0	142.7243564858447
942	Feb25-FISH2-3L1-rep1-cp190-100x_Position009_8_cmle.ics	54	1	0	1	1	1	1	7.5809999999999995	1.0	0.28979817550999515	1.2219444371720134	0.0	0.9731833440877946	13958.0	237.54739891011533	83475.0	192.47036603644406
943	Feb25-FISH2-3L1-rep1-cp190-100x_Position009_8_cmle.ics	55	1	0	1	1	1	2	9.747	1.0	0.2842921350011541	1.0707321798279843	0.0	0.9338866284522978	31270.0	522.7350781976863	277235.0	639.2275762577246
944	Feb25-FISH2-3L1-rep1-cp190-100x_Position009_8_cmle.ics	56	1	0	1	1	1	1	8.8806	1.0	0.2939237355657798	1.2175911378748832	0.0	0.9627607516173129	17766.0	306.05314176019203	120719.0	278.3447752926444
945	Feb25-FISH2-3L1-rep1-cp190-100x_Position009_8_cmle.ics	57	1	0	1	1	1	1	8.2308	1.0	0.300998796204102	1.189086885986765	0.0	0.9700857556657334	16342.0	279.332352726996	107774.0	248.4971695622848
946	Feb25-FISH2-3L1-rep1-cp190-100x_Position009_8_cmle.ics	58	1	0	1	2	1	1	9.5304	1.0	0.30559961787028894	1.307425081941329	0.0	0.9607692794317012	18536.0	320.68629797337826	131182.0	302.4695724156071
947	Feb25-FISH2-3L1-rep1-cp190-100x_Position009_8_cmle.ics	59	1	0	1	1	1	1	9.097199999999999	1.0	0.2957221475679327	1.2279177763414275	0.0	0.9706959600569504	17692.0	305.52286346384574	120332.0	277.4524598490253
948	Feb25-FISH2-3L1-rep1-cp190-100x_Position009_8_cmle.ics	60	1	0	1	1	1	0	8.8806	1.0	0.30389801703532054	1.4779188803300025	0.0	0.987417532118396	13122.0	233.7972654916131	77918.0	179.65745409796523
949	Feb25-FISH2-3L1-rep1-cp190-100x_Position009_8_cmle.ics	61	1	0	1	1	1	0	8.664	1.0	0.29423273151050944	1.1290434878415179	0.0	0.9470908322000551	18454.0	315.0621357728787	127866.0	294.8237894413412
950	Feb25-FISH2-3L1-rep1-cp190-100x_Position009_8_cmle.ics	62	1	0	1	0	1	1	8.8806	1.0	0.30114156141127735	1.7406031647551874	0.0	0.9778731012803858	11858.0	212.6415555626862	66631.0	153.6327398547386
951	Feb25-FISH2-3L1-rep1-cp190-100x_Position009_8_cmle.ics	63	1	0	1	1	1	1	9.313799999999999	1.0	0.3055712347553682	1.3474916583132004	0.0	0.9635605383444791	18578.0	321.5312806281402	131622.0	303.48409126623346
952	Feb25-FISH2-3L1-rep1-cp190-100x_Position009_8_cmle.ics	64	1	0	1	0	1	0	7.147799999999999	1.0	0.2920027676143968	1.2968931880342358	0.0	0.9924462633604064	10248.0	177.87882191426328	52714.0	121.54396975435893
953	Feb25-FISH2-3L1-rep1-cp190-100x_Position009_8_cmle.ics	65	1	0	1	0	0	0	7.5809999999999995	0.0	0.30063340488304	1.552047375567564	0.0	0.9910912600299973	9366.0	167.1089503186731	46733.0	107.75343055982198
954	Feb25-FISH2-3L1-rep1-cp190-100x_Position009_8_cmle.ics	66	1	0	1	1	1	1	9.747	1.0	0.2951318470442352	1.2459779400355548	0.0	0.9768565983754923	20430.0	358.14456129404914	149171.0	343.9472533336016
955	Feb25-FISH2-3L1-rep1-cp190-100x_Position009_8_cmle.ics	67	1	0	1	2	2	2	9.747	2.0	0.26803038990963834	1.0270992661835308	0.0	0.9386826549095947	29064.0	489.2345818274483	241212.0	556.1684568120124
956	Feb25-FISH2-3L1-rep1-cp190-100x_Position009_8_cmle.ics	68	1	0	1	1	1	1	8.2308	1.0	0.2989482392786148	1.1843078491511567	0.0	0.9690273439414101	16186.0	276.8993467957844	105872.0	244.11168125798625
957	Feb25-FISH2-3L1-rep1-cp190-100x_Position009_8_cmle.ics	69	1	0	1	1	1	1	8.4474	1.0	0.30141230745082964	1.152577070262772	0.0	0.9610911421888712	18830.0	320.6562433512471	133392.0	307.56522391534406
958	Feb25-FISH2-3L1-rep1-cp190-100x_Position009_8_cmle.ics	70	1	0	1	1	1	1	9.097199999999999	1.0	0.3018245068721688	1.2661811420382172	0.0	0.9677775503005978	17238.0	298.77076604196907	116918.0	269.58071585802895
959	Feb25-FISH2-3L1-rep1-cp190-100x_Position009_8_cmle.ics	71	1	0	1	1	1	1	7.797599999999999	1.0	0.2963158740067886	1.4769213903055836	0.0	0.9952699189212441	10624.0	187.80290052810335	56051.0	129.23817294649567
960	Feb25-FISH2-3L1-rep1-cp190-100x_Position009_8_cmle.ics	72	1	0	1	2	1	1	9.747	1.0	0.26617120450889376	1.2681904202097936	0.0	0.97926502258476	19570.0	337.8722979746167	132813.0	306.23020933690617
961	Feb25-FISH2-3L1-rep1-cp190-100x_Position009_8_cmle.ics	73	1	0	1	1	1	2	9.747	1.0	0.2858657090261181	1.321767361418809	0.0	0.9468055220867002	20640.0	355.3713051645657	149080.0	343.73743238949476
962	Feb25-FISH2-3L1-rep1-cp190-100x_Position009_8_cmle.ics	74	1	0	1	1	1	1	9.747	1.0	0.31262596603818144	1.4758993286107007	0.0	0.9647252196236124	18692.0	329.2280738519565	134360.0	309.79716538672204
963	Feb25-FISH2-3L1-rep1-cp190-100x_Position009_8_cmle.ics	76	1	0	1	0	0	0	6.7146	0.0	0.28395369547953386	1.315607946754134	0.0	0.9927940972061632	8438.0	147.28308389687587	38838.0	89.54973436506037
964	Feb25-FISH2-3L1-rep1-cp190-100x_Position009_8_cmle.ics	77	1	0	1	1	1	1	9.747	1.0	0.29878522216952147	1.327576716288222	0.0	0.9732372808849847	18298.0	317.70806884005566	127221.0	293.33659703530935
965	Feb25-FISH2-3L1-rep1-cp190-100x_Position009_8_cmle.ics	78	1	0	1	0	0	0	6.2814	0.0	0.30859844808243514	1.4199332005268381	0.0	0.9852453203107777	8426.0	146.75745368816894	40402.0	93.15588773410498
966	Feb25-FISH2-3L1-rep1-cp190-100x_Position009_8_cmle.ics	79	1	0	1	1	1	2	9.747	1.0	0.3089622252737503	1.4106605715165725	0.0	0.9669390873099287	20384.0	354.1909107150426	152111.0	350.72608383551415
967	Feb25-FISH2-3L1-rep1-cp190-100x_Position009_8_cmle.ics	80	1	0	1	1	1	1	9.5304	1.0	0.29160457190386674	1.3462410246427898	0.0	0.9783418970552392	18268.0	316.68655892879195	125374.0	289.0779235873391
968	Feb25-FISH2-3L1-rep1-cp190-100x_Position009_8_cmle.ics	81	1	0	1	0	1	1	7.5809999999999995	1.0	0.2773536540260776	1.0930206808362686	0.0	0.9664424273036419	16802.0	282.8247753027358	107853.0	248.67932181046538
969	Feb25-FISH2-3L1-rep1-cp190-100x_Position009_8_cmle.ics	82	1	0	1	1	1	1	7.797599999999999	1.0	0.29428261157949404	1.1496098845635208	0.0	0.9634456295963479	17016.0	287.0454584050019	113225.0	261.06567468674905
970	Feb25-FISH2-3L1-rep1-cp190-100x_Position009_8_cmle.ics	83	1	0	1	0	0	0	6.497999999999999	0.0	0.2901524293921925	1.3150259380331946	0.0	0.9841480763619065	9044.0	155.67663896093413	43564.0	100.44658911065169
971	Feb25-FISH2-3L1-rep1-cp190-100x_Position009_8_cmle.ics	84	1	0	1	1	1	1	9.747	1.0	0.3184417647971076	1.6112294117689259	0.0	0.9804599448512039	15670.0	280.65155801560525	104086.0	239.9936570143075
972	Feb25-FISH2-3L1-rep1-cp190-100x_Position009_8_cmle.ics	85	1	0	1	1	1	1	7.5809999999999995	1.0	0.28877893141536043	1.2168780131497403	0.0	0.97949608035147	13874.0	236.39575432391734	82577.0	190.39982529130208
973	Feb25-FISH2-3L1-rep1-cp190-100x_Position009_8_cmle.ics	86	1	0	1	1	2	1	8.8806	2.0	0.29293463156349336	1.1668595823280534	0.0	0.9667314829381751	19018.0	325.887443019844	133477.0	307.76121051148783
974	Feb25-FISH2-3L1-rep1-cp190-100x_Position009_8_cmle.ics	88	1	0	1	1	2	2	9.747	2.0	0.30517793284892225	1.2378960912435073	0.0	0.9385308264974854	26730.0	451.21180642723044	227012.0	523.4271666327073
975	Feb25-FISH2-3L1-rep1-cp190-100x_Position009_8_cmle.ics	90	1	0	1	1	0	1	8.4474	0.0	0.315863097329875	1.355351696922913	0.0	0.9650643231804676	14252.0	248.79867422906995	89916.0	207.32153857481765
976	Feb25-FISH2-3L1-rep1-cp190-100x_Position009_8_cmle.ics	91	1	0	1	1	1	1	9.747	1.0	0.3064911410276067	1.1046176695448588	0.0	0.9576156283422917	30620.0	513.9901657903026	278927.0	643.1288623833151
977	Feb25-FISH2-3L1-rep1-cp190-100x_Position009_8_cmle.ics	92	1	0	1	1	1	1	8.2308	1.0	0.29707653301675613	1.3625615811032754	0.0	0.9903798303021769	12014.0	211.28291118175827	67490.0	155.6133573381205
978	Feb25-FISH2-3L1-rep1-cp190-100x_Position009_8_cmle.ics	93	1	0	1	1	1	1	8.2308	1.0	0.2981399356604518	1.2169801914485852	0.0	0.9720169430964425	15278.0	263.0206679706233	96958.0	223.5584516341604
979	Feb25-FISH2-3L1-rep1-cp190-100x_Position009_8_cmle.ics	94	1	0	1	1	1	1	8.2308	1.0	0.29164295591428696	1.1833009991552748	0.0	0.9777799458291001	16330.0	279.1578012508942	105969.0	244.3353365500562
980	Feb25-FISH2-3L1-rep1-cp190-100x_Position009_8_cmle.ics	95	1	0	1	1	1	1	8.2308	1.0	0.2948265039498662	1.2162937580028512	0.0	0.9648928966426195	16398.0	280.02209828832497	107212.0	247.20135230307562
981	Feb25-FISH2-3L1-rep1-cp190-100x_Position009_8_cmle.ics	96	1	0	1	1	1	1	9.313799999999999	1.0	0.2936385305086651	1.3570463908864012	0.0	0.9705845296643612	17742.0	308.77012640609445	120416.0	277.64614072050847
982	Feb25-FISH2-3L1-rep1-cp190-100x_Position009_8_cmle.ics	97	1	0	1	1	1	1	8.4474	1.0	0.30120239721237657	1.3243054062972384	0.0	0.9782862147160397	15322.0	266.6955706492965	97876.0	225.67510687251269
983	Feb25-FISH2-3L1-rep1-cp190-100x_Position009_8_cmle.ics	98	1	0	1	0	0	0	6.9312	0.0	0.2839215789418323	1.3104328818316693	0.0	0.9946806193222649	9684.0	167.45140389759905	47748.0	110.09374109024415
984	Feb25-FISH2-3L1-rep1-cp190-100x_Position009_8_cmle.ics	99	1	0	1	0	0	1	6.497999999999999	0.0	0.28439088477987357	1.0976370520813863	0.0	0.9828341286290219	9972.0	172.08533905203151	49935.0	115.13636092278925
985	Feb25-FISH2-3L1-rep1-cp190-100x_Position009_8_cmle.ics	100	1	0	1	1	0	0	6.7146	0.0	0.2853429049182038	1.1973298375301822	0.0	0.9953757302760893	10142.0	174.50353938285784	51303.0	118.29059225837301
986	Feb25-FISH2-3L1-rep1-cp190-100x_Position009_8_cmle.ics	101	1	0	1	1	1	1	8.4474	1.0	0.29714778567591493	1.221928724279034	0.0	0.9611796576397188	17910.0	304.894429884603	122858.0	283.2767203414848
987	Feb25-FISH2-3L1-rep1-cp190-100x_Position009_8_cmle.ics	102	1	0	1	1	1	1	9.747	1.0	0.28734503557769353	1.3576582387604852	0.0	0.9785770248014114	18710.0	326.4472187168626	128999.0	297.436175481704
988	Feb25-FISH2-3L1-rep1-cp190-100x_Position009_8_cmle.ics	103	1	0	1	1	1	1	8.4474	1.0	0.286462836187822	1.1866021433103153	0.0	0.9665666705931775	17870.0	305.381431327978	120225.0	277.20574731035026
989	Feb25-FISH2-3L1-rep1-cp190-100x_Position009_8_cmle.ics	104	1	0	1	1	1	1	9.747	1.0	0.3111631319108444	1.3145102199652259	0.0	0.9611439376083499	20482.0	358.5576740408305	153754.0	354.51438945273935
990	Feb25-FISH2-3L1-rep1-cp190-100x_Position009_8_cmle.ics	105	1	0	1	1	1	1	9.747	1.0	0.29414017487032035	1.301482068437235	0.0	0.9708581491602347	18306.0	318.91668143667783	126311.0	291.2383875942412
991	Feb25-FISH2-3L1-rep1-cp190-100x_Position009_8_cmle.ics	106	1	0	1	1	1	2	9.747	1.0	0.26349225833965984	1.1056110051397536	0.0	0.9558828848440298	35474.0	587.5218939788703	322495.0	743.5846743926088
992	Feb25-FISH2-3L1-rep1-cp190-100x_Position009_8_cmle.ics	107	1	0	1	1	1	1	8.664	1.0	0.29326926678121723	1.1978689597055934	0.0	0.9699682941528519	18226.0	312.2839784502718	125298.0	288.90268851314005
993	Feb25-FISH2-3L1-rep1-cp190-100x_Position009_8_cmle.ics	108	1	0	1	1	1	1	7.5809999999999995	1.0	0.31083049842133326	1.3188764571781042	0.0	0.9729451874492797	13052.0	225.7496721459477	78172.0	180.2431081617359
994	Feb25-FISH2-3L1-rep1-cp190-100x_Position009_8_cmle.ics	109	1	0	1	1	1	1	8.664	1.0	0.28697581516496135	1.2158287704193917	0.0	0.9498763240542064	17610.0	302.169010400858	117716.0	271.42068413711945
995	Feb25-FISH2-3L1-rep1-cp190-100x_Position009_8_cmle.ics	110	1	0	1	1	0	0	7.147799999999999	0.0	0.30598095989023844	1.3301316204962308	0.0	0.978461726144827	11230.0	194.83895115941814	61900.0	142.7243564858447
996	Feb25-FISH2-3L1-rep1-cp190-100x_Position009_8_cmle.ics	111	1	0	1	1	1	1	9.747	1.0	0.29273017957559444	1.3571398886221777	0.0	0.9581285327483249	18864.0	329.3738499594869	131813.0	303.9244846763917
997	Feb25-FISH2-3L1-rep1-cp190-100x_Position009_8_cmle.ics	112	1	0	1	1	1	1	9.747	1.0	0.3035685630408851	1.288373378902817	0.0	0.9749887785678466	21488.0	371.8177981888037	163191.0	376.27351307401426
998	Feb25-FISH2-3L1-rep1-cp190-100x_Position009_8_cmle.ics	114	1	0	1	1	2	1	9.097199999999999	2.0	0.2878356115726248	1.147596205423578	0.0	0.9632350528087367	18474.0	318.4113407482107	126674.0	292.0753656460079
999	Feb25-FISH2-3L1-rep1-cp190-100x_Position009_8_cmle.ics	115	1	0	1	1	1	1	8.014199999999999	1.0	0.290715664023231	1.1059631985175593	0.0	0.9761526770586898	16180.0	277.23336553685925	104346.0	240.59314542604122
1000	Feb25-FISH2-3L1-rep1-cp190-100x_Position009_8_cmle.ics	116	1	0	1	0	0	1	9.747	0.0	0.28284775258025197	1.4936808835057684	0.0	0.9856532854014283	17018.0	298.74596773946905	111023.0	255.98846898429622
1001	Feb25-FISH2-3L1-rep1-cp190-100x_Position009_8_cmle.ics	117	1	0	1	1	2	1	8.664	2.0	0.26021623669321553	1.0291445277694953	0.0	0.9592785328071735	21416.0	359.7934276260126	150331.0	346.6218939397984
1002	Feb25-FISH2-3L1-rep1-cp190-100x_Position009_8_cmle.ics	118	1	0	1	1	1	1	9.747	1.0	0.2937926198726402	1.2808741492393705	0.0	0.9559284447053892	20370.0	355.86748898310253	148177.0	341.6553630210502
1003	Feb25-FISH2-3L1-rep1-cp190-100x_Position009_8_cmle.ics	119	1	0	1	0	0	0	6.497999999999999	0.0	0.28061093981421853	1.1065635329160557	0.0	0.9815279556269766	9424.0	162.64742604934364	45570.0	105.07187277964367
1004	Feb25-FISH2-3L1-rep1-cp190-100x_Position009_8_cmle.ics	120	1	0	1	1	1	1	9.747	1.0	0.28675864298113835	1.2862969490771088	0.0	0.9746272732689333	21510.0	370.85832229171757	158852.0	366.26897377204205
1005	Feb25-FISH2-3L1-rep1-cp190-100x_Position009_8_cmle.ics	121	1	0	1	1	1	1	9.747	1.0	0.3049657717252921	1.4104884349439875	0.0	0.9566585359197173	18886.0	328.9526947857262	134775.0	310.75404112083555
1006	Feb25-FISH2-3L1-rep1-cp190-100x_Position009_8_cmle.ics	122	1	0	1	1	1	1	8.8806	1.0	0.28775346180558	1.1948231229495625	0.0	0.9608529881629687	18420.0	316.3619756683625	126101.0	290.7541854155332
1007	Feb25-FISH2-3L1-rep1-cp190-100x_Position009_8_cmle.ics	123	1	0	1	1	1	1	9.747	1.0	0.3157730243870527	1.3873516127509098	0.0	0.9567581430301436	19340.0	338.77087980569814	142117.0	327.68267157833264
1008	Feb25-FISH2-3L1-rep1-cp190-100x_Position009_8_cmle.ics	124	1	0	1	2	1	1	9.747	1.0	0.27820225188691067	1.1014359836248937	0.0	0.9484843252714207	27172.0	463.2661806016789	222145.0	512.2052047099834
1009	Feb25-FISH2-3L1-rep1-cp190-100x_Position009_8_cmle.ics	125	1	0	1	1	1	1	9.097199999999999	1.0	0.2796812262547245	1.1227690053195283	0.0	0.9664533748125148	19398.0	332.08585689652426	134351.0	309.7764138647774
1010	Feb25-FISH2-3L1-rep1-cp190-100x_Position009_8_cmle.ics	126	1	0	1	1	1	1	8.664	1.0	0.2809939728040319	1.1831874880005724	0.0	0.9554558718722229	17852.0	305.3302513533878	118892.0	274.1322163378845
1011	Feb25-FISH2-3L1-rep1-cp190-100x_Position010_9_cmle.ics	1	1	0	1	2	2	1	9.747	2.0	0.28217709789627365	1.084358172742612	0.0	0.9500610061650805	32990.0	546.5448519156561	299301.0	690.1056966166366
1012	Feb25-FISH2-3L1-rep1-cp190-100x_Position010_9_cmle.ics	2	1	0	1	1	2	1	9.747	2.0	0.287193726353045	1.111015202911493	0.0	0.9534356588346703	28166.0	472.2792399753044	238204.0	549.2328370331851
1013	Feb25-FISH2-3L1-rep1-cp190-100x_Position010_9_cmle.ics	3	1	0	1	1	1	1	7.3644	1.0	0.29674863005968366	1.143894438979183	0.0	0.9604000349688133	14778.0	249.67012685080087	92022.0	212.1773947098611
1014	Feb25-FISH2-3L1-rep1-cp190-100x_Position010_9_cmle.ics	4	1	0	1	0	1	1	6.9312	1.0	0.2902733008481211	1.0691139900446471	0.0	0.9612859402228566	13844.0	233.85290323802514	82522.0	190.27301043497377
1015	Feb25-FISH2-3L1-rep1-cp190-100x_Position010_9_cmle.ics	5	1	0	1	0	0	0	5.6316	0.0	0.29322937465164567	1.1207200560653718	0.0	0.9771668293757586	8678.0	146.18668464621203	41163.0	94.91054420075648
1016	Feb25-FISH2-3L1-rep1-cp190-100x_Position010_9_cmle.ics	6	1	0	1	0	0	0	6.0648	0.0	0.2745265480189567	1.1369559146522308	0.0	0.9791078066338433	9102.0	156.9494006575051	42783.0	98.64581815078989
1017	Feb25-FISH2-3L1-rep1-cp190-100x_Position010_9_cmle.ics	7	1	0	1	1	1	1	9.747	1.0	0.3015438551007686	1.3509940690471696	0.0	0.9783596744723989	21494.0	377.6861703904488	162714.0	375.17368241094886
1018	Feb25-FISH2-3L1-rep1-cp190-100x_Position010_9_cmle.ics	8	1	0	1	1	1	1	6.2814	1.0	0.2774295227389449	1.1621973930854483	0.0	0.9875259161702116	10676.0	180.84335989016205	54634.0	125.97096110254667
1019	Feb25-FISH2-3L1-rep1-cp190-100x_Position010_9_cmle.ics	9	1	0	1	1	2	1	9.747	2.0	0.2557174328360159	1.098759281660477	0.0	0.9353403880521144	26012.0	433.45757038591347	199487.0	459.9620953520469
1020	Feb25-FISH2-3L1-rep1-cp190-100x_Position010_9_cmle.ics	10	1	0	1	1	1	1	8.8806	1.0	0.2947749302579228	1.1983933135429579	0.0	0.9549402368176428	18808.0	321.2178300180491	131684.0	303.62704619518536
1021	Feb25-FISH2-3L1-rep1-cp190-100x_Position010_9_cmle.ics	11	1	0	1	0	1	1	6.2814	1.0	0.2570235292190369	1.24914412671485	0.0	0.9369765811028826	14036.0	231.7774350968651	79273.0	182.78171101296232
1022	Feb25-FISH2-3L1-rep1-cp190-100x_Position010_9_cmle.ics	12	1	0	1	1	1	1	8.014199999999999	1.0	0.2902642625318334	1.116437156254451	0.0	0.9624243316283209	17242.0	292.447118683507	114697.0	264.4597013870263
1023	Feb25-FISH2-3L1-rep1-cp190-100x_Position010_9_cmle.ics	13	1	0	1	0	0	0	6.2814	0.0	0.29757355785826634	1.2808009066151804	0.0	0.977907019625063	9428.0	161.68358067534828	46957.0	108.26991288377721
1024	Feb25-FISH2-3L1-rep1-cp190-100x_Position010_9_cmle.ics	14	1	0	1	1	1	1	9.747	1.0	0.3027248594629837	1.409040765556348	0.0	0.9593761180820009	19320.0	336.49831627703895	138934.0	320.3435499839151
1025	Feb25-FISH2-3L1-rep1-cp190-100x_Position010_9_cmle.ics	15	1	0	1	1	1	1	8.2308	1.0	0.30237289031658576	1.2033663948820446	0.0	0.9678635103324913	15468.0	267.1263006090891	99471.0	229.35273770603325
1026	Feb25-FISH2-3L1-rep1-cp190-100x_Position010_9_cmle.ics	16	1	0	1	1	1	1	8.014199999999999	1.0	0.2898817654088462	1.1457287894795671	0.0	0.957329022249183	16828.0	286.5187137533395	110518.0	254.82407803073644
1027	Feb25-FISH2-3L1-rep1-cp190-100x_Position010_9_cmle.ics	17	1	0	1	1	1	1	6.497999999999999	1.0	0.26800825048425747	1.1847492640023498	0.0	0.9678837477273677	15490.0	254.41738979414274	93848.0	216.3876479399605
1028	Feb25-FISH2-3L1-rep1-cp190-100x_Position010_9_cmle.ics	18	1	0	1	1	3	1	9.747	3.0	0.286524659275379	1.1032645479962704	0.0	0.9457677472813124	24340.0	414.67597360784896	191133.0	440.7000715381091
1029	Feb25-FISH2-3L1-rep1-cp190-100x_Position010_9_cmle.ics	19	1	0	1	1	1	1	8.8806	1.0	0.29374623257061055	1.0991925954812256	0.0	0.9503667146821343	20634.0	348.1922390278516	151055.0	348.2912385940109
1030	Feb25-FISH2-3L1-rep1-cp190-100x_Position010_9_cmle.ics	20	1	0	1	1	1	1	7.5809999999999995	1.0	0.26846872157523183	1.05005063659148	0.0	0.951132691791309	17718.0	294.16722691006055	114906.0	264.9415978410738
1031	Feb25-FISH2-3L1-rep1-cp190-100x_Position010_9_cmle.ics	21	1	0	1	1	1	1	9.747	1.0	0.27204373742617016	1.0706712434956869	0.0	0.9383832245840844	25704.0	427.5340921541187	202113.0	466.01692831055783
1032	Feb25-FISH2-3L1-rep1-cp190-100x_Position010_9_cmle.ics	22	1	0	1	1	1	2	9.747	1.0	0.27981920065382315	1.155303607228315	0.0	0.9422583178357372	27446.0	461.5486936718939	226168.0	521.4811350192331
1033	Feb25-FISH2-3L1-rep1-cp190-100x_Position010_9_cmle.ics	23	1	0	1	1	1	1	7.3644	1.0	0.2846772188951501	1.1411857768147757	0.0	0.9634222475160357	14940.0	251.86273503630392	91617.0	211.24357622235271
1034	Feb25-FISH2-3L1-rep1-cp190-100x_Position010_9_cmle.ics	24	1	0	1	1	1	1	6.9312	1.0	0.2571166810967346	1.2251724135945363	0.0	0.9695661900930213	16718.0	276.0090604971776	103066.0	237.6418178605827
1035	Feb25-FISH2-3L1-rep1-cp190-100x_Position010_9_cmle.ics	25	1	0	1	1	2	1	9.5304	2.0	0.27840059156631175	1.0934949918797048	0.0	0.9485404297654405	22586.0	381.0719518349844	168410.0	388.3070900772392
1036	Feb25-FISH2-3L1-rep1-cp190-100x_Position010_9_cmle.ics	26	1	0	1	1	2	1	9.5304	2.0	0.27007627095428854	1.1777204163379726	0.0	0.9584148798997918	21564.0	366.49464918927254	154743.0	356.7947511419882
1037	Feb25-FISH2-3L1-rep1-cp190-100x_Position010_9_cmle.ics	27	1	0	1	1	1	1	8.014199999999999	1.0	0.2799810537264957	1.0718179451843752	0.0	0.9456197053926727	16096.0	276.59663642515386	101605.0	234.2731541315711
1038	Feb25-FISH2-3L1-rep1-cp190-100x_Position010_9_cmle.ics	28	1	0	1	1	1	1	6.497999999999999	1.0	0.2872959332993486	1.031982954903129	0.0	0.9631496859891541	12896.0	214.28224016233605	73811.0	170.18784291723236
1039	Feb25-FISH2-3L1-rep1-cp190-100x_Position010_9_cmle.ics	29	1	0	1	1	1	1	6.9312	1.0	0.3007091741319945	1.2186354810290871	0.0	0.9643376651504009	11050.0	191.09722707353933	59895.0	138.1013785415132
1040	Feb25-FISH2-3L1-rep1-cp190-100x_Position010_9_cmle.ics	30	1	0	1	1	1	1	8.014199999999999	1.0	0.30383069297078097	1.215194925152627	0.0	0.9622929417246602	15402.0	263.38104287852593	99073.0	228.43505929114852
1041	Feb25-FISH2-3L1-rep1-cp190-100x_Position010_9_cmle.ics	32	1	0	1	1	1	1	8.014199999999999	1.0	0.28532596721919756	1.1549442857524883	0.0	0.9479070987880858	17014.0	287.5624889652608	111469.0	257.0168221828857
1042	Feb25-FISH2-3L1-rep1-cp190-100x_Position010_9_cmle.ics	33	1	0	1	1	1	1	8.014199999999999	1.0	0.29533347302060314	1.2155406302919294	0.0	0.9616408799420535	16120.0	274.6052144933231	104587.0	241.14882506922518
1043	Feb25-FISH2-3L1-rep1-cp190-100x_Position010_9_cmle.ics	35	1	0	1	1	1	1	6.9312	1.0	0.28175791567841596	1.09419711173324	0.0	0.9661674873887842	14534.0	243.70237112320527	87456.0	201.64945590995208
1044	Feb25-FISH2-3L1-rep1-cp190-100x_Position010_9_cmle.ics	36	1	0	1	1	0	0	6.9312	0.0	0.2959469967172786	1.248489533487828	0.0	0.9820121670030041	10848.0	187.51920042417277	57797.0	133.2639682037539
1045	Feb25-FISH2-3L1-rep1-cp190-100x_Position010_9_cmle.ics	37	1	0	1	1	1	1	7.797599999999999	1.0	0.3005384030312391	1.116354009575317	0.0	0.9566675616141488	16140.0	272.43078074231016	105701.0	243.71740234103834
1046	Feb25-FISH2-3L1-rep1-cp190-100x_Position010_9_cmle.ics	38	1	0	1	1	1	1	9.747	1.0	0.2874456093700597	1.1153945191672565	0.0	0.9447538310913494	28868.0	486.4927988790266	247273.0	570.1434539793905
1047	Feb25-FISH2-3L1-rep1-cp190-100x_Position010_9_cmle.ics	39	1	0	1	0	0	0	6.2814	0.0	0.29459776760252077	1.2571045221687376	0.0	0.977638029244706	9312.0	160.0040514893025	45862.0	105.74514438051388
1048	Feb25-FISH2-3L1-rep1-cp190-100x_Position010_9_cmle.ics	40	1	0	1	1	1	1	7.797599999999999	1.0	0.2758293586395449	1.120245239638693	0.0	0.9508052953457403	16632.0	280.7342484556803	105928.0	244.24080183897507
1049	Feb25-FISH2-3L1-rep1-cp190-100x_Position010_9_cmle.ics	41	1	0	1	1	1	1	7.147799999999999	1.0	0.2704098831105229	1.0821132104358133	0.0	0.9509413513988766	15408.0	257.2425224250439	93520.0	215.63137025131175
1050	Feb25-FISH2-3L1-rep1-cp190-100x_Position010_9_cmle.ics	42	1	0	1	0	0	0	6.0648	0.0	0.29793596500123587	1.1593986808894465	0.0	0.9794858774217581	9520.0	162.77995442078443	47675.0	109.9254231900266
1051	Feb25-FISH2-3L1-rep1-cp190-100x_Position010_9_cmle.ics	43	1	0	1	1	1	1	8.4474	1.0	0.281208908574534	1.1052744024588959	0.0	0.9546108989653787	19658.0	330.9449015392994	137435.0	316.887268717804
1052	Feb25-FISH2-3L1-rep1-cp190-100x_Position010_9_cmle.ics	45	1	0	1	1	1	1	8.014199999999999	1.0	0.27401596062068884	1.0344002448583964	0.0	0.9526816082869096	18508.0	310.51122067971716	123937.0	285.76459725017986
1053	Feb25-FISH2-3L1-rep1-cp190-100x_Position010_9_cmle.ics	46	1	0	1	1	0	0	7.797599999999999	0.0	0.28120780076467333	1.1538639184958888	0.0	0.9757688886486375	15308.0	260.62501155119674	94442.0	217.75724838830607
1054	Feb25-FISH2-3L1-rep1-cp190-100x_Position010_9_cmle.ics	47	1	0	1	2	1	2	9.747	1.0	0.25573787127061276	1.0195962040335707	0.0	0.9257455838871508	26018.0	442.69629842057543	199564.0	460.1396361509065
1055	Feb25-FISH2-3L1-rep1-cp190-100x_Position010_9_cmle.ics	48	1	0	1	0	0	0	5.1983999999999995	0.0	0.2898174865464628	1.4177059913541088	0.0	0.9968620712018841	4598.0	80.9644653123363	15783.0	36.39125231689963
1056	Feb25-FISH2-3L1-rep1-cp190-100x_Position010_9_cmle.ics	49	1	0	1	1	1	1	8.014199999999999	1.0	0.2924526986789021	1.1759318633547862	0.0	0.964707225407045	17634.0	298.071116073385	119077.0	274.55877540007964
1057	Feb25-FISH2-3L1-rep1-cp190-100x_Position010_9_cmle.ics	50	1	0	1	0	0	0	6.0648	0.0	0.2953873012088654	1.245817261351448	0.0	0.983589146008262	7944.0	138.51362629244935	36185.0	83.43264684071552
1058	Feb25-FISH2-3L1-rep1-cp190-100x_Position010_9_cmle.ics	51	1	0	1	1	1	1	7.3644	1.0	0.29023390089267354	1.0600893477854745	0.0	0.9607012290854945	16656.0	276.96402761198345	108894.0	251.079581182061
1059	Feb25-FISH2-3L1-rep1-cp190-100x_Position010_9_cmle.ics	52	1	0	1	1	1	1	6.7146	1.0	0.2873907015629895	1.2390742737499298	0.0	0.9821548799773899	10040.0	173.44114631511357	50712.0	116.92790898400898
1060	Feb25-FISH2-3L1-rep1-cp190-100x_Position010_9_cmle.ics	53	1	0	1	1	1	1	7.3644	1.0	0.28659638552350447	1.0164385762849113	0.0	0.9583522459055229	16224.0	271.78022116779874	104027.0	239.8576192593371
1061	Feb25-FISH2-3L1-rep1-cp190-100x_Position010_9_cmle.ics	54	1	0	1	2	2	2	9.747	2.0	0.2994886742784395	1.1459231421757368	0.0	0.9365939428013523	29474.0	494.20760172670293	260389.0	600.3853386266983
1062	Feb25-FISH2-3L1-rep1-cp190-100x_Position010_9_cmle.ics	55	1	0	1	1	1	1	7.3644	1.0	0.288856353306758	1.2009141985160694	0.0	0.968066596488989	14026.0	238.71596418247353	83949.0	193.5632795255279
1063	Feb25-FISH2-3L1-rep1-cp190-100x_Position010_9_cmle.ics	56	1	0	1	1	1	2	8.4474	1.0	0.27913827779350225	1.1094786038128663	0.0	0.9532797451674664	20128.0	337.7268887726918	141868.0	327.10854613786455
1064	Feb25-FISH2-3L1-rep1-cp190-100x_Position010_9_cmle.ics	57	1	0	1	1	1	1	8.2308	1.0	0.30569149958492825	1.2599599304595508	0.0	0.9675461386495667	15510.0	266.19248435198455	100423.0	231.547787582843
1065	Feb25-FISH2-3L1-rep1-cp190-100x_Position010_9_cmle.ics	58	1	0	1	0	0	0	6.497999999999999	0.0	0.30225251039522993	1.3131236358218596	0.0	0.9808645933850698	9484.0	164.667040623038	47747.0	110.09143536558364
1066	Feb25-FISH2-3L1-rep1-cp190-100x_Position010_9_cmle.ics	59	1	0	1	1	1	1	7.797599999999999	1.0	0.2739149612003129	1.0349551696786026	0.0	0.9470039721908704	17688.0	298.22465599715133	115771.0	266.9360496724189
1067	Feb25-FISH2-3L1-rep1-cp190-100x_Position010_9_cmle.ics	60	1	0	1	1	1	1	8.014199999999999	1.0	0.3002271352981881	1.1760958540548172	0.0	0.9527550869911574	16786.0	285.18222087293105	112052.0	258.36105965996563
1068	Feb25-FISH2-3L1-rep1-cp190-100x_Position010_9_cmle.ics	61	1	0	1	1	1	1	7.797599999999999	1.0	0.29305617007034596	1.1588525920714392	0.0	0.9797567926981562	16072.0	272.38566741429	103718.0	239.14515033923814
1069	Feb25-FISH2-3L1-rep1-cp190-100x_Position010_9_cmle.ics	62	1	0	1	1	2	1	9.747	2.0	0.29833285476043037	1.3325517701485563	0.0	0.9584916385589723	21606.0	376.21022115456867	163112.0	376.09136082583365
1070	Feb25-FISH2-3L1-rep1-cp190-100x_Position010_9_cmle.ics	63	1	0	1	1	1	1	7.797599999999999	1.0	0.28881718154044855	1.1435783577498064	0.0	0.9545440118430402	15286.0	260.0865515225005	95505.0	220.20823370243292
1071	Feb25-FISH2-3L1-rep1-cp190-100x_Position010_9_cmle.ics	64	1	0	1	0	0	0	7.147799999999999	0.0	0.2949482785873458	1.2972028606011634	0.0	0.989029918156841	10446.0	182.67815167487046	54522.0	125.71271994056906
1072	Feb25-FISH2-3L1-rep1-cp190-100x_Position010_9_cmle.ics	65	1	0	1	0	0	1	6.2814	0.0	0.3016365335101459	1.1625182877189166	0.0	0.9763029395718051	9806.0	166.2691474678064	50148.0	115.62748027547883
1073	Feb25-FISH2-3L1-rep1-cp190-100x_Position010_9_cmle.ics	66	1	0	1	2	1	2	9.747	1.0	0.2767642754952064	1.033863312250997	0.0	0.9374643365481357	26112.0	435.5050989907318	208732.0	481.278519838503
1074	Feb25-FISH2-3L1-rep1-cp190-100x_Position010_9_cmle.ics	67	1	0	1	1	1	2	9.747	1.0	0.2772818800459475	1.0870536267226485	0.0	0.9337848917148662	29272.0	487.5166769815583	247978.0	571.7689898650533
1075	Feb25-FISH2-3L1-rep1-cp190-100x_Position010_9_cmle.ics	68	1	0	1	1	1	1	7.5809999999999995	1.0	0.2982156726975855	1.1840029624961126	0.0	0.9598670320320822	14402.0	245.19947121677458	88751.0	204.6353693453183
1076	Feb25-FISH2-3L1-rep1-cp190-100x_Position010_9_cmle.ics	69	1	0	1	1	1	1	8.014199999999999	1.0	0.3048487853815443	1.2593932071254865	0.0	0.9639096323172036	14844.0	255.68569371889132	93895.0	216.49601699900467
1077	Feb25-FISH2-3L1-rep1-cp190-100x_Position010_9_cmle.ics	70	1	0	1	1	1	2	8.014199999999999	1.0	0.26663458603949214	1.0603304426308553	0.0	0.9507679371210142	20050.0	330.64737097255284	137849.0	317.84183872725697
1078	Feb25-FISH2-3L1-rep1-cp190-100x_Position010_9_cmle.ics	71	1	0	1	1	1	1	7.5809999999999995	1.0	0.29782285699160815	1.0198344363394385	0.0	0.9606425005900464	16634.0	279.585276176732	110090.0	253.83722787603622
1079	Feb25-FISH2-3L1-rep1-cp190-100x_Position010_9_cmle.ics	72	1	0	1	0	0	0	6.0648	0.0	0.2946589185012972	1.1650837933006473	0.0	0.9810656859517222	9582.0	163.67400196436776	47876.0	110.38887384679
1080	Feb25-FISH2-3L1-rep1-cp190-100x_Position010_9_cmle.ics	75	1	0	1	1	1	1	8.2308	1.0	0.2714679229403334	1.1242957374485614	0.0	0.9570036815093969	18450.0	310.78320540662475	122780.0	283.09687381796465
1081	Feb25-FISH2-3L1-rep1-cp190-100x_Position010_9_cmle.ics	76	1	0	1	1	1	1	8.2308	1.0	0.2932453713794115	1.2484553582955193	0.0	0.966401126806251	17142.0	291.5230420230371	114283.0	263.5051313775733
1082	Feb25-FISH2-3L1-rep1-cp190-100x_Position010_9_cmle.ics	78	1	0	1	1	1	1	7.797599999999999	1.0	0.2853097815330956	1.1065197494982413	0.0	0.9577270421057289	17232.0	289.15755402586836	113615.0	261.9649073043497
1083	Feb25-FISH2-3L1-rep1-cp190-100x_Position010_9_cmle.ics	79	1	0	1	1	1	1	6.7146	1.0	0.29069087752761824	1.1023167512923049	0.0	0.9632402773918988	13154.0	220.86713200823183	76485.0	176.353350659448
1084	Feb25-FISH2-3L1-rep1-cp190-100x_Position010_9_cmle.ics	80	1	0	1	1	1	1	7.147799999999999	1.0	0.2868201932273237	1.133523907759141	0.0	0.9682797890859571	14332.0	240.73288094368974	86405.0	199.2261392917514
1085	Feb25-FISH2-3L1-rep1-cp190-100x_Position010_9_cmle.ics	81	1	0	1	1	1	1	8.4474	1.0	0.30445956550001463	1.3506126183375757	0.0	0.9514786701968394	15144.0	263.3730259567833	96694.0	222.94974032378462
1086	Feb25-FISH2-3L1-rep1-cp190-100x_Position010_9_cmle.ics	82	1	0	1	0	0	0	5.6316	0.0	0.2904341036656333	1.0445439093732525	0.0	0.974539904704572	8880.0	150.63070550267346	42405.0	97.77425422911543
1087	Feb25-FISH2-3L1-rep1-cp190-100x_Position010_9_cmle.ics	83	1	0	1	1	1	1	8.014199999999999	1.0	0.30067738608724354	1.2307173852872495	0.0	0.9619263810193824	14790.0	253.19162891108115	92742.0	213.8375164654315
1088	Feb25-FISH2-3L1-rep1-cp190-100x_Position010_9_cmle.ics	84	1	0	1	1	1	1	6.7146	1.0	0.28125410028051523	1.0887469755949457	0.0	0.9652783287435736	13054.0	218.88981914994073	74377.0	171.49288307508354
1089	Feb25-FISH2-3L1-rep1-cp190-100x_Position010_9_cmle.ics	85	1	0	1	1	2	2	9.747	2.0	0.28847613785599563	1.1444637719932946	0.0	0.9382483262584329	29394.0	491.74103303390206	254517.0	586.8461234201573
1090	Feb25-FISH2-3L1-rep1-cp190-100x_Position010_9_cmle.ics	86	1	0	1	1	1	1	8.014199999999999	1.0	0.272286851432011	1.036321829703975	0.0	0.9446594339071395	18234.0	305.6986431830186	120812.0	278.55920768607217
1091	Feb25-FISH2-3L1-rep1-cp190-100x_Position010_9_cmle.ics	87	1	0	1	2	2	1	9.097199999999999	2.0	0.26307817217558177	1.0697981046355434	0.0	0.9402800162668764	25110.0	413.5573973514099	191905.0	442.4800909760263
1092	Feb25-FISH2-3L1-rep1-cp190-100x_Position010_9_cmle.ics	88	1	0	1	1	1	1	7.797599999999999	1.0	0.28286957455493655	1.0477408401422135	0.0	0.9661275957115292	17550.0	295.8428300405304	116274.0	268.0958291766577
1093	Feb25-FISH2-3L1-rep1-cp190-100x_Position010_9_cmle.ics	89	1	0	1	1	1	1	8.664	1.0	0.3040673103539707	1.185099426923141	0.0	0.9485921941116304	18194.0	310.3283736711443	127248.0	293.39885160114324
1094	Feb25-FISH2-3L1-rep1-cp190-100x_Position010_9_cmle.ics	90	1	0	1	1	1	1	8.4474	1.0	0.29770683344771487	1.157649231004284	0.0	0.9669450230769112	17532.0	297.59385422665804	119101.0	274.614112791932
1095	Feb25-FISH2-3L1-rep1-cp190-100x_Position010_9_cmle.ics	91	1	0	1	1	2	1	8.664	2.0	0.24797826690256103	1.1776302497032685	0.0	0.9435196845858013	28688.0	467.20998956307704	227526.0	524.6123091082117
1096	Feb25-FISH2-3L1-rep1-cp190-100x_Position010_9_cmle.ics	92	1	0	1	1	1	1	9.747	1.0	0.28746114543698226	1.095597776347116	0.0	0.9430410686506293	30008.0	499.77504902227895	262071.0	604.2635675056836
1097	Feb25-FISH2-3L1-rep1-cp190-100x_Position010_9_cmle.ics	93	1	0	1	1	1	1	9.747	1.0	0.2843899333169434	1.1702872074215342	0.0	0.9372721002576444	26092.0	442.1031247726028	211345.0	487.30337837642725
1098	Feb25-FISH2-3L1-rep1-cp190-100x_Position010_9_cmle.ics	94	1	0	1	1	1	1	7.797599999999999	1.0	0.28561713759696117	1.111790393550848	0.0	0.9641931961151199	16422.0	278.0540816053358	105756.0	243.8442171973666
1099	Feb25-FISH2-3L1-rep1-cp190-100x_Position010_9_cmle.ics	95	1	0	1	1	1	2	7.5809999999999995	1.0	0.27133800539057645	1.0806134156329534	0.0	0.9550067969196425	17156.0	285.98459769632376	110066.0	253.7818904841839
1100	Feb25-FISH2-3L1-rep1-cp190-100x_Position010_9_cmle.ics	96	1	0	1	1	1	1	9.097199999999999	1.0	0.27753089458578634	1.1725961120856456	0.0	0.972974455010963	20024.0	339.5922668957877	140364.0	323.6407362484508
1101	Feb25-FISH2-3L1-rep1-cp190-100x_Position010_9_cmle.ics	97	1	0	1	0	1	0	7.3644	1.0	0.29515581621622694	1.1566233073073393	0.0	0.9639755245351236	15022.0	253.34416819203716	94057.0	216.869544394008
1102	Feb25-FISH2-3L1-rep1-cp190-100x_Position010_9_cmle.ics	98	1	0	1	1	1	1	7.797599999999999	1.0	0.30140145277964353	1.1898787241195714	0.0	0.9604745669119293	15588.0	266.67172197911964	100469.0	231.65385091722672
1103	Feb25-FISH2-3L1-rep1-cp190-100x_Position010_9_cmle.ics	99	1	0	1	0	0	0	5.848199999999999	0.0	0.29728760779954866	1.2693888742410164	0.0	0.9842059779100797	7828.0	134.3765459781591	35509.0	81.87397697020774
1104	Feb25-FISH2-3L1-rep1-cp190-100x_Position010_9_cmle.ics	100	1	0	1	1	1	1	6.497999999999999	1.0	0.26817442779016315	1.0909299368448173	0.0	0.9656501191337108	15260.0	250.5881113594737	91794.0	211.6516894872638
1105	Feb25-FISH2-3L1-rep1-cp190-100x_Position010_9_cmle.ics	101	1	0	1	1	1	1	7.797599999999999	1.0	0.29364633909905935	1.0884693169745003	0.0	0.9592031360175567	16820.0	283.53130224485597	111154.0	256.2905189148236
1106	Feb25-FISH2-3L1-rep1-cp190-100x_Position010_9_cmle.ics	102	1	0	1	1	1	1	8.4474	1.0	0.27152491526542905	1.0624756182445536	0.0	0.945064343163505	19642.0	330.65755399052705	134883.0	311.0030593841711
1107	Feb25-FISH2-3L1-rep1-cp190-100x_Position010_9_cmle.ics	104	1	0	1	1	1	0	7.147799999999999	1.0	0.2758785487844193	1.058365156812371	0.0	0.9716793771961878	15448.0	259.3066931052733	94829.0	218.64956383192518
1108	Feb25-FISH2-3L1-rep1-cp190-100x_Position010_9_cmle.ics	105	1	0	1	0	0	0	5.415	0.0	0.26466430808604063	1.1003132283528319	0.0	0.9802053890959962	8606.0	144.69467606162723	38621.0	89.04939211372871
1109	Feb25-FISH2-3L1-rep1-cp190-100x_Position010_9_cmle.ics	106	1	0	1	1	2	1	9.747	2.0	0.2454785852951099	1.3306753549884016	0.0	0.9106193842941009	28046.0	468.8251420489194	218820.0	504.53867021377283
1110	Feb25-FISH2-3L1-rep1-cp190-100x_Position010_9_cmle.ics	107	1	0	1	1	1	1	8.8806	1.0	0.24780495520286142	1.0610280339249842	0.0	0.9467241483194725	32720.0	523.4719501518518	277044.0	638.7871828475663
1111	Feb25-FISH2-3L1-rep1-cp190-100x_Position010_9_cmle.ics	108	1	0	1	1	1	1	8.2308	1.0	0.2917527518050797	1.1264816809659413	0.0	0.9631803463022512	16788.0	287.4270096758343	110479.0	254.73415476897637
1112	Feb25-FISH2-3L1-rep1-cp190-100x_Position010_9_cmle.ics	109	1	0	1	0	0	0	6.2814	0.0	0.29125026640547913	1.1922818677502496	0.0	0.9751771560178014	9772.0	165.55613596300475	49021.0	113.02892858307905
1113	Feb25-FISH2-3L1-rep1-cp190-100x_Position010_9_cmle.ics	110	1	0	1	1	1	1	7.5809999999999995	1.0	0.2982395280400058	1.206555060163384	0.0	0.9705656242401114	14792.0	250.84898894127042	92384.0	213.0120670369673
1114	Feb25-FISH2-3L1-rep1-cp190-100x_Position010_9_cmle.ics	111	1	0	1	1	1	1	8.664	1.0	0.2813443458020344	1.1753011200775831	0.0	0.9556463059568826	18054.0	308.0890942933325	120991.0	278.9719324003043
1115	Feb25-FISH2-3L1-rep1-cp190-100x_Position010_9_cmle.ics	112	1	0	1	1	1	1	8.664	1.0	0.29128905703090274	1.256208379156599	0.0	0.9630303992495682	16972.0	291.5155823227731	112211.0	258.72766988098743
1116	Feb25-FISH2-3L1-rep1-cp190-100x_Position010_9_cmle.ics	113	1	0	1	1	1	1	7.5809999999999995	1.0	0.2627579508944334	1.078251143611607	0.0	0.9675675068102708	15804.0	268.10506538361517	95764.0	220.8054163895062
1117	Feb25-FISH2-3L1-rep1-cp190-100x_Position011_10_cmle.ics	1	1	0	1	1	1	1	8.4474	1.0	0.3051548886273864	1.2024208346581056	0.0	0.9573148315727634	16330.0	279.85995871610453	108396.0	249.93133030112477
1118	Feb25-FISH2-3L1-rep1-cp190-100x_Position011_10_cmle.ics	2	1	0	1	1	1	1	9.313799999999999	1.0	0.3058556327206089	1.364540898782696	0.0	0.9559625209526433	17212.0	299.6876616129035	117430.0	270.76124688421237
1119	Feb25-FISH2-3L1-rep1-cp190-100x_Position011_10_cmle.ics	3	1	0	1	1	1	1	7.147799999999999	1.0	0.2851277061987763	1.13239671958549	0.0	0.9689525441939183	14586.0	245.87087753302086	88450.0	203.94134622250346
1120	Feb25-FISH2-3L1-rep1-cp190-100x_Position011_10_cmle.ics	4	1	0	1	1	1	1	9.313799999999999	1.0	0.30197231386314416	1.1732499263885408	0.0	0.9604371342070749	23238.0	395.6660613667312	183044.0	422.04906475920774
1121	Feb25-FISH2-3L1-rep1-cp190-100x_Position011_10_cmle.ics	5	1	0	1	0	1	1	8.4474	1.0	0.2844941266791152	1.1432501100037717	0.0	0.9651600357877889	18552.0	314.5606073398633	126735.0	292.21601485029936
1122	Feb25-FISH2-3L1-rep1-cp190-100x_Position011_10_cmle.ics	6	1	0	1	2	2	2	9.313799999999999	2.0	0.30962255393621224	1.0606708154098112	0.0	0.9383840284312137	28496.0	476.3070323563819	251690.0	580.3278398048828
1123	Feb25-FISH2-3L1-rep1-cp190-100x_Position011_10_cmle.ics	7	1	0	1	0	1	0	6.2814	1.0	0.26038412911710607	1.219708846852824	0.0	0.9468924021007536	12780.0	212.462279483248	69323.0	159.83975064084348
1124	Feb25-FISH2-3L1-rep1-cp190-100x_Position011_10_cmle.ics	8	1	0	1	1	1	1	6.497999999999999	1.0	0.2704049280139192	1.0326993147612358	0.0	0.9833817093179399	11392.0	193.28671953045668	59454.0	137.08455396622634
1125	Feb25-FISH2-3L1-rep1-cp190-100x_Position011_10_cmle.ics	9	1	0	1	0	0	0	7.797599999999999	0.0	0.29814063136646435	1.5209774804624663	0.0	0.9938635549427381	9696.0	172.89213636279337	49020.0	113.02662285841855
1126	Feb25-FISH2-3L1-rep1-cp190-100x_Position011_10_cmle.ics	10	1	0	1	1	1	1	7.797599999999999	1.0	0.250985285369447	1.1839466378906192	0.0	0.9588022477801974	17840.0	301.0597813302074	112251.0	258.81989886740797
1127	Feb25-FISH2-3L1-rep1-cp190-100x_Position011_10_cmle.ics	11	1	0	1	1	1	1	9.313799999999999	1.0	0.2678829035311106	1.0627012892853442	0.0	0.9377552666669425	24578.0	405.92817307211067	187528.0	432.38793413695447
1128	Feb25-FISH2-3L1-rep1-cp190-100x_Position011_10_cmle.ics	12	1	0	1	1	1	0	7.147799999999999	1.0	0.2895178471213886	1.0969381183984168	0.0	0.9692017971478916	14476.0	244.1615978408244	88122.0	203.18506853385472
1129	Feb25-FISH2-3L1-rep1-cp190-100x_Position011_10_cmle.ics	14	1	0	1	1	1	1	7.5809999999999995	1.0	0.28511370357645804	1.148480388768626	0.0	0.9506623431035338	15918.0	268.897310199495	100836.0	232.5000518676355
1130	Feb25-FISH2-3L1-rep1-cp190-100x_Position011_10_cmle.ics	15	1	0	1	1	1	1	9.313799999999999	1.0	0.2311923072446741	1.1701109288239653	0.0	0.8991597740881923	28648.0	477.5974112659645	219231.0	505.4863230492442
1131	Feb25-FISH2-3L1-rep1-cp190-100x_Position011_10_cmle.ics	16	1	0	1	0	1	1	7.797599999999999	1.0	0.294104113910413	1.1524904644414562	0.0	0.9548440492000387	16372.0	276.67923857032685	106826.0	246.31134258411706
1132	Feb25-FISH2-3L1-rep1-cp190-100x_Position011_10_cmle.ics	17	1	0	1	0	0	0	5.415	0.0	0.2723960173520525	1.0089831316464377	0.0	0.9862452623284511	7996.0	135.5329779573741	35090.0	80.90787833745219
1133	Feb25-FISH2-3L1-rep1-cp190-100x_Position011_10_cmle.ics	18	1	0	1	1	1	1	7.5809999999999995	1.0	0.2964309337205682	1.1659227882139387	0.0	0.9675684555391696	15472.0	263.4240411207745	98527.0	227.1761336265076
1134	Feb25-FISH2-3L1-rep1-cp190-100x_Position011_10_cmle.ics	19	1	0	1	1	1	0	6.7146	1.0	0.28094026376821796	1.0544062571911696	0.0	0.9657582032240521	15034.0	247.24611297891258	91874.0	211.83614746010494
1135	Feb25-FISH2-3L1-rep1-cp190-100x_Position011_10_cmle.ics	20	1	0	1	1	1	1	9.313799999999999	1.0	0.275131400078354	1.0596561433242593	0.0	0.9353560712843716	25922.0	434.69960643875265	205848.0	474.62880991757925
1136	Feb25-FISH2-3L1-rep1-cp190-100x_Position011_10_cmle.ics	21	1	0	1	1	1	2	8.4474	1.0	0.30019603199185196	1.2230455872128476	0.0	0.9621516222162343	17230.0	296.4387015009934	116521.0	268.6653431678047
1137	Feb25-FISH2-3L1-rep1-cp190-100x_Position011_10_cmle.ics	22	1	0	1	1	1	0	8.014199999999999	1.0	0.3002516232282693	1.1880884457506482	0.0	0.9749145685822206	14244.0	245.29634724608997	87592.0	201.96303446378207
1138	Feb25-FISH2-3L1-rep1-cp190-100x_Position011_10_cmle.ics	23	1	0	1	1	1	1	6.9312	1.0	0.28029207960071945	1.0157826089299784	0.0	0.9628145467633958	13912.0	233.78099032184244	81689.0	188.35234179276523
1139	Feb25-FISH2-3L1-rep1-cp190-100x_Position011_10_cmle.ics	24	1	0	1	1	2	2	9.313799999999999	2.0	0.2783928238532855	1.0824929136609756	0.0	0.9428277196040896	29974.0	498.3598800522577	257466.0	593.6457054440144
1140	Feb25-FISH2-3L1-rep1-cp190-100x_Position011_10_cmle.ics	25	1	0	1	0	1	1	7.797599999999999	1.0	0.293204291771642	1.2328248739263348	0.0	0.9576440559266132	14940.0	254.36709666222737	92979.0	214.3839732099734
1141	Feb25-FISH2-3L1-rep1-cp190-100x_Position011_10_cmle.ics	26	1	0	1	0	0	0	6.2814	0.0	0.2899953982632866	1.287470525001403	0.0	0.9863874455908402	8854.0	152.60083727143694	42187.0	97.27160625312328
1142	Feb25-FISH2-3L1-rep1-cp190-100x_Position011_10_cmle.ics	27	1	0	1	1	1	1	7.3644	1.0	0.2831520155943905	1.035254223639967	0.0	0.9568337298781315	16044.0	268.4831968098952	101684.0	234.45530637975173
1143	Feb25-FISH2-3L1-rep1-cp190-100x_Position011_10_cmle.ics	28	1	0	1	1	1	1	7.797599999999999	1.0	0.30351168865057854	1.1813463673555986	0.0	0.9679941005031779	15830.0	269.78615243394916	103177.0	237.8977532978998
1144	Feb25-FISH2-3L1-rep1-cp190-100x_Position011_10_cmle.ics	30	1	0	1	1	1	1	7.5809999999999995	1.0	0.29241228893400806	1.1807720101160972	0.0	0.9543461556389493	14568.0	248.46449067739624	89407.0	206.1479247226158
1145	Feb25-FISH2-3L1-rep1-cp190-100x_Position011_10_cmle.ics	31	1	0	1	1	1	1	8.2308	1.0	0.29847731876595185	1.2351708694004535	0.0	0.9663902160277404	15624.0	268.3656388494439	100327.0	231.3264380154336
1146	Feb25-FISH2-3L1-rep1-cp190-100x_Position011_10_cmle.ics	32	1	0	1	1	1	1	9.313799999999999	1.0	0.21297068388581122	1.2549527250940735	0.0	0.8321463980902636	24632.0	419.5397310791517	167758.0	386.8037575985838
1147	Feb25-FISH2-3L1-rep1-cp190-100x_Position011_10_cmle.ics	33	1	0	1	0	0	0	5.415	0.0	0.2829885458864885	1.2233124088742546	0.0	0.9898237568026168	7128.0	121.84604990517792	30103.0	69.40922945546662
1148	Feb25-FISH2-3L1-rep1-cp190-100x_Position011_10_cmle.ics	34	1	0	1	1	1	1	7.797599999999999	1.0	0.30663285655185435	1.4069580519239964	0.0	0.9820153701831802	12632.0	220.2957174498854	73925.0	170.450695528531
1149	Feb25-FISH2-3L1-rep1-cp190-100x_Position011_10_cmle.ics	35	1	0	1	0	0	0	5.1983999999999995	0.0	0.29096793232873297	1.1311488574292574	0.0	0.9731798412606033	7316.0	124.57288794784077	31740.0	73.18370072472877
1150	Feb25-FISH2-3L1-rep1-cp190-100x_Position011_10_cmle.ics	36	1	0	1	1	1	1	8.2308	1.0	0.2752778104358193	1.0351883157052648	0.0	0.9518077212224466	18208.0	308.8624426426466	121214.0	279.4861089995991
1151	Feb25-FISH2-3L1-rep1-cp190-100x_Position011_10_cmle.ics	37	1	0	1	1	1	1	6.497999999999999	1.0	0.2647293232673827	1.1295060187966621	0.0	0.9589614863284187	14678.0	241.77128603588872	86035.0	198.37302116736103
1152	Feb25-FISH2-3L1-rep1-cp190-100x_Position011_10_cmle.ics	39	1	0	1	0	0	0	6.497999999999999	0.0	0.31138869002075725	1.3357546034633894	0.0	0.9720778440786089	9352.0	161.64692769041045	47455.0	109.41816376471341
1153	Feb25-FISH2-3L1-rep1-cp190-100x_Position011_10_cmle.ics	40	1	0	1	1	1	1	7.797599999999999	1.0	0.29327346362571766	1.1725999848549509	0.0	0.9640298898562434	16030.0	272.50029996198424	103350.0	238.29664366416884
1154	Feb25-FISH2-3L1-rep1-cp190-100x_Position011_10_cmle.ics	41	1	0	1	0	0	0	5.848199999999999	0.0	0.30703863836198864	1.3293952841052021	0.0	0.9695731454137062	7764.0	135.02935994381295	35645.0	82.18755552403772
1155	Feb25-FISH2-3L1-rep1-cp190-100x_Position011_10_cmle.ics	42	1	0	1	1	1	1	8.014199999999999	1.0	0.2981559211374294	1.177610076730579	0.0	0.9604735571860649	15226.0	260.36065133516564	96466.0	222.42403510118734
1156	Feb25-FISH2-3L1-rep1-cp190-100x_Position011_10_cmle.ics	43	1	0	1	1	1	1	9.313799999999999	1.0	0.30431162056381783	1.415647653564576	0.0	0.9620488105950183	16556.0	290.31715274412653	110501.0	254.78488071150767
1157	Feb25-FISH2-3L1-rep1-cp190-100x_Position011_10_cmle.ics	44	1	0	1	2	2	2	9.313799999999999	2.0	0.28630655057320464	1.0597236304511144	0.0	0.9496587801074233	26138.0	440.5565418740986	212617.0	490.2362601446017
1158	Feb25-FISH2-3L1-rep1-cp190-100x_Position011_10_cmle.ics	45	1	0	1	1	1	1	8.014199999999999	1.0	0.2861073304396549	1.1761957850772327	0.0	0.973349980275525	16664.0	283.0877424650737	108195.0	249.46787964436135
1159	Feb25-FISH2-3L1-rep1-cp190-100x_Position011_10_cmle.ics	46	1	0	1	1	1	1	7.5809999999999995	1.0	0.2796470004616569	1.1504954794361766	0.0	0.9598795652485861	15310.0	259.3122025303672	94198.0	217.19465157114055
1160	Feb25-FISH2-3L1-rep1-cp190-100x_Position011_10_cmle.ics	47	1	0	1	1	1	1	7.3644	1.0	0.24486103031177445	1.2998894667385483	0.0	0.9544063438903184	21730.0	356.0675980782256	149047.0	343.66134347569783
1161	Feb25-FISH2-3L1-rep1-cp190-100x_Position011_10_cmle.ics	48	1	0	1	2	3	2	9.313799999999999	3.0	0.2529505961159621	1.2256024796090652	0.0	0.9266213870699515	49524.0	783.6851399887156	521213.0	1201.7736674807202
1162	Feb25-FISH2-3L1-rep1-cp190-100x_Position011_10_cmle.ics	49	1	0	1	1	1	1	7.5809999999999995	1.0	0.28724722827979104	1.0933875312447312	0.0	0.9689719381928255	17472.0	293.3507410131243	116390.0	268.3632932372773
1163	Feb25-FISH2-3L1-rep1-cp190-100x_Position011_10_cmle.ics	50	1	0	1	1	1	1	8.664	1.0	0.28785635598103243	1.190971938923215	0.0	0.9734074628946282	18220.0	309.6221253397801	124075.0	286.0827872533309
1164	Feb25-FISH2-3L1-rep1-cp190-100x_Position011_10_cmle.ics	51	1	0	1	1	1	1	7.147799999999999	1.0	0.2860020558744245	1.046036416354548	0.0	0.9565544360824377	15638.0	261.0718008597057	98340.0	226.74496311499138
1165	Feb25-FISH2-3L1-rep1-cp190-100x_Position011_10_cmle.ics	52	1	0	1	0	0	0	4.9818	0.0	0.28019226409949477	1.293295379213557	0.0	0.989580789058702	5114.0	88.86806801504144	18203.0	41.9711059953446
1166	Feb25-FISH2-3L1-rep1-cp190-100x_Position011_10_cmle.ics	53	1	0	1	1	0	1	7.797599999999999	0.0	0.29440099598144714	1.126095489758075	0.0	0.9547458927552628	15706.0	264.8149435044998	100425.0	231.55239903216406
1167	Feb25-FISH2-3L1-rep1-cp190-100x_Position011_10_cmle.ics	54	1	0	1	1	1	1	7.5809999999999995	1.0	0.2886368124976581	1.139934673751998	0.0	0.9721537990058201	15858.0	267.509637344495	100884.0	232.61072665134017
1168	Feb25-FISH2-3L1-rep1-cp190-100x_Position011_10_cmle.ics	56	1	0	1	1	0	1	6.9312	0.0	0.2709068928631555	1.0982109200946153	0.0	0.959195105612281	14688.0	245.92684490062936	87122.0	200.87934387334025
1169	Feb25-FISH2-3L1-rep1-cp190-100x_Position011_10_cmle.ics	57	1	0	1	1	1	1	7.3644	1.0	0.27655799070298764	1.0161957247970261	0.0	0.9708005785951027	15210.0	257.8029946488866	92760.0	213.87901950932076
1170	Feb25-FISH2-3L1-rep1-cp190-100x_Position011_10_cmle.ics	58	1	0	1	1	1	1	7.797599999999999	1.0	0.2794344513074222	1.0769258836451636	0.0	0.9623574969758233	17048.0	286.37967531399244	110643.0	255.11229361330075
1171	Feb25-FISH2-3L1-rep1-cp190-100x_Position011_10_cmle.ics	59	1	0	1	1	1	1	6.9312	1.0	0.27894565349234135	1.055278185450374	0.0	0.9685500402714009	13878.0	232.76371058211558	81194.0	187.21100808581056
1172	Feb25-FISH2-3L1-rep1-cp190-100x_Position011_10_cmle.ics	60	1	0	1	1	1	1	7.797599999999999	1.0	0.28964445092327323	1.127827545923246	0.0	0.9642023799708885	16648.0	280.881164511401	108705.0	250.64379922122373
1173	Feb25-FISH2-3L1-rep1-cp190-100x_Position011_10_cmle.ics	61	1	0	1	1	1	1	7.797599999999999	1.0	0.2930540035657587	1.1429554228409609	0.0	0.9613858389703611	16436.0	277.50095528161734	107261.0	247.31433281144083
1174	Feb25-FISH2-3L1-rep1-cp190-100x_Position011_10_cmle.ics	62	1	0	1	2	1	1	9.313799999999999	1.0	0.282490892492891	1.0422523511501747	0.0	0.9483188007385855	28132.0	471.8704967054253	235818.0	543.7313779931975
1175	Feb25-FISH2-3L1-rep1-cp190-100x_Position011_10_cmle.ics	63	1	0	1	1	1	1	8.4474	1.0	0.29815316577680023	1.1903137450802368	0.0	0.9719688542049123	17172.0	292.75519917387294	115538.0	266.39881582651896
1176	Feb25-FISH2-3L1-rep1-cp190-100x_Position011_10_cmle.ics	64	1	0	1	2	2	1	9.313799999999999	2.0	0.27320365895144266	1.0613141756513755	0.0	0.9389186831135121	30392.0	501.80309843380877	260409.0	600.4314531199084
1177	Feb25-FISH2-3L1-rep1-cp190-100x_Position011_10_cmle.ics	65	1	0	1	1	1	1	7.3644	1.0	0.2604593166554848	1.0962067893497138	0.0	0.9474539497441854	15650.0	262.4868305243471	93954.0	216.632054753975
1178	Feb25-FISH2-3L1-rep1-cp190-100x_Position011_10_cmle.ics	66	1	0	1	0	1	0	7.147799999999999	1.0	0.30222156059987665	1.4061564251413785	0.0	0.977404269014318	10448.0	183.1441415659092	55206.0	127.28983560836095
1179	Feb25-FISH2-3L1-rep1-cp190-100x_Position011_10_cmle.ics	67	1	0	1	1	1	1	6.7146	1.0	0.30262809377058986	1.2917236631405276	0.0	0.9666594991260036	10096.0	175.18412807426256	52475.0	120.99290156049595
1180	Feb25-FISH2-3L1-rep1-cp190-100x_Position011_10_cmle.ics	68	1	0	1	1	1	1	8.014199999999999	1.0	0.2987025221211393	1.1692103666978604	0.0	0.9566544358365641	15706.0	269.730045760972	101156.0	233.23788375900014
1181	Feb25-FISH2-3L1-rep1-cp190-100x_Position011_10_cmle.ics	69	1	0	1	0	0	0	5.6316	0.0	0.2764268978705916	1.10468994023157	0.0	0.9791558799811939	8670.0	147.81010715927997	39911.0	92.02377692579238
1182	Feb25-FISH2-3L1-rep1-cp190-100x_Position011_10_cmle.ics	70	1	0	1	1	1	1	8.4474	1.0	0.31552121268111577	1.4099395070918026	0.0	0.9604305918512933	14466.0	252.20017362193246	91899.0	211.89379057661782
1183	Feb25-FISH2-3L1-rep1-cp190-100x_Position011_10_cmle.ics	71	1	0	1	1	2	2	9.313799999999999	2.0	0.2801363582303838	1.1450066638103762	0.0	0.9431473480658709	25748.0	430.48343211875897	205624.0	474.11232759362406
1184	Feb25-FISH2-3L1-rep1-cp190-100x_Position011_10_cmle.ics	72	1	0	1	1	0	0	6.497999999999999	0.0	0.29132784121341376	1.1507242611450028	0.0	0.9741190685690002	9948.0	171.71283085098634	50358.0	116.11168245418688
1185	Feb25-FISH2-3L1-rep1-cp190-100x_Position011_10_cmle.ics	73	1	0	1	1	1	1	7.3644	1.0	0.27483632825598225	1.0839618219663933	0.0	0.9568314728578706	16890.0	282.7083062800115	108207.0	249.4955483402875
1186	Feb25-FISH2-3L1-rep1-cp190-100x_Position011_10_cmle.ics	74	1	0	1	1	1	1	9.313799999999999	1.0	0.3452579646291015	1.4064201871794524	0.0	0.9548429308803895	19374.0	341.8946319410697	148996.0	343.5437515180116
1187	Feb25-FISH2-3L1-rep1-cp190-100x_Position011_10_cmle.ics	75	1	0	1	0	0	0	6.7146	0.0	0.30604313677049483	1.4324042221768993	0.0	0.9846124133093964	9104.0	158.98354222085067	45187.0	104.18878023466664
1188	Feb25-FISH2-3L1-rep1-cp190-100x_Position011_10_cmle.ics	76	1	0	1	1	1	1	7.797599999999999	1.0	0.25660378020084473	1.1649698797552457	0.0	0.9608917135316412	16850.0	284.6230279026428	104185.0	240.2219237556984
1189	Feb25-FISH2-3L1-rep1-cp190-100x_Position011_10_cmle.ics	77	1	0	1	1	1	1	7.797599999999999	1.0	0.29394343423271996	1.0384720518799124	0.0	0.9694660254325191	16122.0	272.7540847491649	104360.0	240.62542557128845
1190	Feb25-FISH2-3L1-rep1-cp190-100x_Position011_10_cmle.ics	78	1	0	1	0	0	0	4.9818	0.0	0.2668152148237544	1.1057131269906297	0.0	0.9921041724913894	6616.0	111.85514988413512	26138.0	60.26703117652681
1191	Feb25-FISH2-3L1-rep1-cp190-100x_Position011_10_cmle.ics	79	1	0	1	1	1	1	9.313799999999999	1.0	0.28515652003579356	1.2281431014602828	0.0	0.9576653953845393	18976.0	325.1828918581216	131257.0	302.64250176514565
1192	Feb25-FISH2-3L1-rep1-cp190-100x_Position011_10_cmle.ics	80	1	0	1	1	1	1	7.147799999999999	1.0	0.2920639046109323	1.1385118400215717	0.0	0.9556860602443282	14512.0	244.59163127377118	88839.0	204.8382731154436
1193	Feb25-FISH2-3L1-rep1-cp190-100x_Position011_10_cmle.ics	82	1	0	1	2	1	1	7.797599999999999	1.0	0.28562108770808353	1.1217835065738366	0.0	0.9633726153337496	17824.0	299.251092606815	119585.0	275.73008352762093
1194	Feb25-FISH2-3L1-rep1-cp190-100x_Position011_10_cmle.ics	83	1	0	1	0	0	0	5.415	0.0	0.2883928907064682	1.1214467544584938	0.0	0.9795106290747744	7894.0	133.83864317093716	35417.0	81.66185030144041
1195	Feb25-FISH2-3L1-rep1-cp190-100x_Position011_10_cmle.ics	84	1	0	1	1	1	1	7.5809999999999995	1.0	0.2991235447595534	1.1629965187936164	0.0	0.9570596864652098	14700.0	249.7994256935153	91659.0	211.34041665809434
1196	Feb25-FISH2-3L1-rep1-cp190-100x_Position011_10_cmle.ics	85	1	0	1	1	1	1	7.5809999999999995	1.0	0.29258060916741035	1.1969353425090705	0.0	0.9616815151084764	14704.0	250.16967950342138	90688.0	209.10155801273484
1197	Feb25-FISH2-3L1-rep1-cp190-100x_Position011_10_cmle.ics	86	1	0	1	1	1	1	7.797599999999999	1.0	0.2922978301904128	1.1086956952747418	0.0	0.9505166438130308	16378.0	277.28142978286616	106556.0	245.68879692577815
1198	Feb25-FISH2-3L1-rep1-cp190-100x_Position011_10_cmle.ics	88	1	0	1	1	1	1	7.3644	1.0	0.29830200426412384	1.0785417768623116	0.0	0.9675203201292808	14166.0	241.54037478129803	86591.0	199.65500407860708
1199	Feb25-FISH2-3L1-rep1-cp190-100x_Position011_10_cmle.ics	89	1	0	1	1	1	0	6.9312	1.0	0.2762252394724801	1.1495576641520282	0.0	0.9495054225205624	12450.0	210.9154434792413	68653.0	158.2949151182988
1200	Feb25-FISH2-3L1-rep1-cp190-100x_Position011_10_cmle.ics	90	1	0	1	1	0	1	8.2308	0.0	0.28614077028110574	1.1897207477409488	0.0	0.9776457304159406	15974.0	272.95741159383203	101551.0	234.1486449999033
1201	Feb25-FISH2-3L1-rep1-cp190-100x_Position011_10_cmle.ics	91	1	0	1	2	1	2	9.097199999999999	1.0	0.2799155694872619	1.04262842027242	0.0	0.9459762096495841	24042.0	400.6905143460825	185457.0	427.6127783650291
1202	Feb25-FISH2-3L1-rep1-cp190-100x_Position011_10_cmle.ics	92	1	0	1	0	0	0	6.9312	0.0	0.2957815493443752	1.3924678987699284	0.0	0.9791079878712462	9334.0	163.09368364160525	46117.0	106.33310416894507
1203	Feb25-FISH2-3L1-rep1-cp190-100x_Position011_10_cmle.ics	93	1	0	1	0	0	0	6.497999999999999	0.0	0.2762911559313531	1.2659211957619323	0.0	0.9932875194571328	8746.0	151.5447894610011	40427.0	93.21353085061784
1204	Feb25-FISH2-3L1-rep1-cp190-100x_Position011_10_cmle.ics	94	1	0	1	1	1	1	9.313799999999999	1.0	0.29470848354458384	1.0783851718168285	0.0	0.945861100436588	26952.0	451.81962086500096	225869.0	520.7917233457392
1205	Feb25-FISH2-3L1-rep1-cp190-100x_Position011_10_cmle.ics	95	1	0	1	1	1	1	7.797599999999999	1.0	0.2916157483492142	1.10404171479287	0.0	0.960094028484292	16998.0	285.96444748143665	112532.0	259.4678074970126
1206	Feb25-FISH2-3L1-rep1-cp190-100x_Position011_10_cmle.ics	96	1	0	1	0	1	1	7.3644	1.0	0.29427014807987006	1.129238063037857	0.0	0.9594846866811203	14830.0	251.86203850945685	92121.0	212.405661451252
1207	Feb25-FISH2-3L1-rep1-cp190-100x_Position011_10_cmle.ics	97	1	0	1	1	1	1	8.2308	1.0	0.29851939403422073	1.1968953441548014	0.0	0.9502954983858973	16548.0	282.50825997452836	109365.0	252.1655774971633
1208	Feb25-FISH2-3L1-rep1-cp190-100x_Position011_10_cmle.ics	98	1	0	1	1	0	1	7.5809999999999995	0.0	0.26850535520219987	1.0101988580995558	0.0	0.9556867926180185	16832.0	281.31851833924424	106403.0	245.33602105271945
1209	Feb25-FISH2-3L1-rep1-cp190-100x_Position011_10_cmle.ics	99	1	0	1	1	1	1	6.9312	1.0	0.27584827384697963	1.020435159135881	0.0	0.9676791611063918	13392.0	226.3263175186483	76538.0	176.4755540664553
1210	Feb25-FISH2-3L1-rep1-cp190-100x_Position011_10_cmle.ics	100	1	0	1	3	3	2	9.313799999999999	3.0	0.27633823335972424	1.0194185320341071	0.0	0.9402724724045293	28536.0	479.77551796704955	238278.0	549.4034606580631
1211	Feb25-FISH2-3L1-rep1-cp190-100x_Position011_10_cmle.ics	101	1	0	1	0	0	0	6.7146	0.0	0.28822636427280146	1.2575554504823727	0.0	0.9869563644514122	8962.0	157.0740514125713	42830.0	98.75418720983406
1212	Feb25-FISH2-3L1-rep1-cp190-100x_Position011_10_cmle.ics	102	1	0	1	1	1	1	7.5809999999999995	1.0	0.2845653016771024	1.1803278642019148	0.0	0.9786915648189323	14898.0	254.27108197035568	91213.0	210.31206345950488
1213	Feb25-FISH2-3L1-rep1-cp190-100x_Position011_10_cmle.ics	103	1	0	1	1	1	1	7.3644	1.0	0.29065594847581794	1.1305444191867213	0.0	0.9617074955608653	15336.0	258.0910387244983	96279.0	221.99286458967111
1214	Feb25-FISH2-3L1-rep1-cp190-100x_Position011_10_cmle.ics	104	1	0	1	1	1	1	6.7146	1.0	0.2748789202975728	1.014899669276422	0.0	0.957086607037378	14732.0	243.72703012037076	88153.0	203.25654599833064
1215	Feb25-FISH2-3L1-rep1-cp190-100x_Position011_10_cmle.ics	105	1	0	1	1	1	1	6.497999999999999	1.0	0.27375848907134764	1.0351158244557939	0.0	0.9672526342881896	13258.0	219.79753234573081	75106.0	173.1737563525986
1216	Feb25-FISH2-3L1-rep1-cp190-100x_Position011_10_cmle.ics	106	1	0	1	1	1	1	7.5809999999999995	1.0	0.300393377568956	1.2078843331335967	0.0	0.9641726683652344	14114.0	241.1740725321933	86416.0	199.25150226301704
1217	Feb25-FISH2-3L1-rep1-cp190-100x_Position011_10_cmle.ics	107	1	0	1	1	2	1	9.313799999999999	2.0	0.2920330999784329	1.0450004731866955	0.0	0.9331939527639422	31506.0	523.2110607908515	284171.0	655.2200825030529
1218	Feb25-FISH2-3L1-rep1-cp190-100x_Position011_10_cmle.ics	108	1	0	1	1	1	1	7.797599999999999	1.0	0.29708528060902495	1.0844326732876373	0.0	0.9676241443649305	16256.0	276.68488730078934	106227.0	244.9302135124689
1219	Feb25-FISH2-3L1-rep1-cp190-100x_Position011_10_cmle.ics	109	1	0	1	1	1	1	6.2814	1.0	0.28585501426451976	1.0458138845009048	0.0	0.9670892584715779	12494.0	207.94325548724842	70210.0	161.8849284147198
1220	Feb25-FISH2-3L1-rep1-cp190-100x_Position011_10_cmle.ics	110	1	0	1	1	1	1	7.147799999999999	1.0	0.2681199244131684	1.0809039530553257	0.0	0.947615006782	15856.0	265.9201955091229	97214.0	224.14871714725214
1221	Feb25-FISH2-3L1-rep1-cp190-100x_Position011_10_cmle.ics	111	1	0	1	0	1	1	8.4474	1.0	0.3044452579795507	1.234918024358133	0.0	0.9592961345170444	15888.0	274.4292699635258	103904.0	239.57401512609385
1222	Feb25-FISH2-3L1-rep1-cp190-100x_Position011_10_cmle.ics	113	1	0	1	0	0	0	5.6316	0.0	0.2908518822818823	1.163015139960125	0.0	0.9835270291807487	8390.0	141.92723347322547	38972.0	89.8587014695693
1223	Feb25-FISH2-3L1-rep1-cp190-100x_Position011_10_cmle.ics	114	1	0	1	0	0	0	4.9818	0.0	0.2507153113017139	1.1236225210495423	0.0	0.9872543337756086	6878.0	116.09528667445268	26857.0	61.9248472074367
1224	Feb25-FISH2-3L1-rep1-cp190-100x_Position011_10_cmle.ics	115	1	0	1	0	0	0	6.0648	0.0	0.26915862997580137	1.1828933822259307	0.0	0.985515543375779	8444.0	146.31712343710944	37853.0	87.27859557445363
1225	Feb25-FISH2-3L1-rep1-cp190-100x_Position011_10_cmle.ics	116	1	0	1	1	1	0	7.5809999999999995	1.0	0.28827344892811385	1.1357386548965531	0.0	0.9617019479963613	15206.0	255.74756292247363	94667.0	218.27603643692183
1226	Feb25-FISH2-3L1-rep1-cp190-100x_Position011_10_cmle.ics	117	1	0	1	1	1	1	7.5809999999999995	1.0	0.2863002269103317	1.1606281898868647	0.0	0.9667996914396813	13606.0	232.51304152351904	79851.0	184.11441986673967
1227	Feb25-FISH2-3L1-rep1-cp190-100x_Position011_10_cmle.ics	118	1	0	1	1	1	1	6.0648	1.0	0.28889310933894685	1.0970424286835523	0.0	0.9738576073562641	10432.0	174.6415516741633	53851.0	124.16557869336387
1228	Feb25-FISH2-3L1-rep1-cp190-100x_Position011_10_cmle.ics	119	1	0	1	2	2	1	9.313799999999999	2.0	0.28106690946891344	1.0391440763776725	0.0	0.9387554761041761	27970.0	464.903217756463	233194.0	537.6811564840076
1229	Feb25-FISH2-3L1-rep1-cp190-100x_Position011_10_cmle.ics	120	1	0	1	1	1	1	7.3644	1.0	0.2875217134529541	1.043502819936463	0.0	0.9578500354050647	15894.0	266.4885453493394	101032.0	232.95197390109632
1230	Feb25-FISH2-3L1-rep1-cp190-100x_Position011_10_cmle.ics	121	1	0	1	0	0	0	6.0648	0.0	0.29642914833416245	1.2358847309916188	0.0	0.975727476237472	8418.0	144.916899372858	39541.0	91.17065880140203
1231	Feb25-FISH2-3L1-rep1-cp190-100x_Position011_10_cmle.ics	122	1	0	1	0	0	0	5.1983999999999995	0.0	0.29494909605707736	1.1677268221960988	0.0	0.986938945768923	6794.0	115.8096362953505	28598.0	65.93911384139236
1232	Feb25-FISH2-3L1-rep1-cp190-100x_Position011_10_cmle.ics	123	1	0	1	0	0	0	6.497999999999999	0.0	0.30267478830042743	1.3297882876472835	0.0	0.9646893809840842	9538.0	164.35247557000216	48189.0	111.11056566553101
1233	Feb25-FISH2-3L1-rep1-cp190-100x_Position011_10_cmle.ics	124	1	0	1	0	0	0	5.6316	0.0	0.30529006560618827	1.2040316050997157	0.0	0.9653748296650665	8128.0	139.1382221110145	38072.0	87.7835492751063
1234	Feb25-FISH2-3L1-rep1-cp190-100x_Position011_10_cmle.ics	125	1	0	1	1	1	2	9.313799999999999	1.0	0.26971183539895366	1.1338898807336677	0.0	0.9244783812865021	28906.0	484.5333818444735	239997.0	553.3670013494874
1235	Feb25-FISH2-3L1-rep1-cp190-100x_Position011_10_cmle.ics	126	1	0	1	1	1	1	6.9312	1.0	0.288544307158889	1.0575582393082037	0.0	0.9563299428725489	14916.0	248.70500222325094	92015.0	212.1612546372375
1236	Feb25-FISH2-3L1-rep1-cp190-100x_Position011_10_cmle.ics	127	1	0	1	1	1	1	5.848199999999999	1.0	0.2620331375999532	1.1256068587339527	0.0	0.9661651075979764	10920.0	182.5747655776464	54927.0	126.64653842807742
1237	Feb25-FISH2-3L1-rep1-cp190-100x_Position011_10_cmle.ics	128	1	0	1	1	1	1	7.797599999999999	1.0	0.30604287331265045	1.1866437563674266	0.0	0.9668033588211599	15418.0	261.91299676426337	99588.0	229.62250749131346
1238	Feb25-FISH2-3L1-rep1-cp190-100x_Position011_10_cmle.ics	130	1	0	1	1	1	1	8.4474	1.0	0.29943469809666995	1.1930041822330606	0.0	0.9603016975003666	17580.0	299.2750805823594	119937.0	276.5416986081221
1239	Feb25-FISH2-3L1-rep1-cp190-100x_Position011_10_cmle.ics	131	1	0	1	1	1	1	6.9312	1.0	0.2728149552147952	1.1084870407950531	0.0	0.9619982043404794	16372.0	270.0555531485097	102887.0	237.22909314635064
1240	Feb25-FISH2-3L1-rep1-cp190-100x_Position011_10_cmle.ics	132	1	0	1	1	1	1	6.497999999999999	1.0	0.2785816214502421	1.2029282620151327	0.0	0.9898141583261689	10642.0	181.3006108273807	54486.0	125.62971385279054
1241	Feb25-FISH2-3L1-rep1-cp190-100x_Position012_11_cmle.ics	1	1	0	1	1	1	1	9.747	1.0	0.29395089001516733	1.4334703969282587	0.0	0.9880806487141052	19718.0	345.0650297635293	141158.0	325.47148162889926
1242	Feb25-FISH2-3L1-rep1-cp190-100x_Position012_11_cmle.ics	2	1	0	1	1	1	1	9.747	1.0	0.284421028322986	1.4533316851585876	0.0	0.9574775909431056	17602.0	308.4734826820356	117111.0	270.0257207175082
1243	Feb25-FISH2-3L1-rep1-cp190-100x_Position012_11_cmle.ics	3	1	0	1	1	1	1	9.5304	1.0	0.29879796721365576	1.3187395320314232	0.0	0.986743945883921	17788.0	307.1533277610862	121942.0	281.16467655245356
1244	Feb25-FISH2-3L1-rep1-cp190-100x_Position012_11_cmle.ics	4	1	0	1	1	1	1	9.097199999999999	1.0	0.2981863370941122	1.1768633785177105	0.0	0.974801196217075	18046.0	309.1507908342517	124477.0	287.00968856685773
1245	Feb25-FISH2-3L1-rep1-cp190-100x_Position012_11_cmle.ics	5	1	0	1	1	1	1	8.2308	1.0	0.2970456218072155	1.272084094349493	0.0	0.9859159653211901	15486.0	266.4987283673088	98763.0	227.72028464638905
1246	Feb25-FISH2-3L1-rep1-cp190-100x_Position012_11_cmle.ics	6	1	0	1	1	1	1	9.747	1.0	0.2834795479535914	1.0776671862556317	0.0	0.9497919923157158	28400.0	476.3149354779975	239614.0	552.4839088045103
1247	Feb25-FISH2-3L1-rep1-cp190-100x_Position012_11_cmle.ics	7	1	0	1	1	2	1	9.747	2.0	0.3081091496355875	1.398510370565361	0.0	0.9790613231307896	19088.0	333.44352613988536	137647.0	317.3760823458331
1248	Feb25-FISH2-3L1-rep1-cp190-100x_Position012_11_cmle.ics	8	1	0	1	1	1	1	9.747	1.0	0.3097263210951246	1.4766004201326988	0.0	0.9861149481529902	18532.0	326.2141668712786	132022.0	304.4063811304393
1249	Feb25-FISH2-3L1-rep1-cp190-100x_Position012_11_cmle.ics	9	1	0	1	1	1	1	7.147799999999999	1.0	0.2690242311925698	1.2136385458332515	0.0	0.9812316612030587	10692.0	187.07564064438898	53921.0	124.3269794195999
1250	Feb25-FISH2-3L1-rep1-cp190-100x_Position012_11_cmle.ics	10	1	0	1	1	1	1	9.097199999999999	1.0	0.3030131001285808	1.3267187152683333	0.0	0.9752547881947212	17302.0	300.2946402184791	117801.0	271.6166707332632
1251	Feb25-FISH2-3L1-rep1-cp190-100x_Position012_11_cmle.ics	11	1	0	1	1	1	1	8.664	1.0	0.2844063036876931	1.2257426433286247	0.0	0.9818746591873516	16850.0	290.1934771266695	109684.0	252.90110366386736
1252	Feb25-FISH2-3L1-rep1-cp190-100x_Position012_11_cmle.ics	12	1	0	1	0	0	0	6.9312	0.0	0.2799834150143232	1.3154068434955615	0.0	0.9952289122725215	9364.0	161.3299689408622	45085.0	103.95359631929416
1253	Feb25-FISH2-3L1-rep1-cp190-100x_Position012_11_cmle.ics	13	1	0	1	2	1	1	8.4474	1.0	0.29500272129968114	1.2477641333096698	0.0	0.9719052954830941	16746.0	284.9670648510899	110676.0	255.1883825270977
1254	Feb25-FISH2-3L1-rep1-cp190-100x_Position012_11_cmle.ics	14	1	0	1	1	1	2	9.747	1.0	0.2874685797960137	1.1944826076364157	0.0	0.9569845307998261	26120.0	442.75226578819945	212828.0	490.72276804797025
1255	Feb25-FISH2-3L1-rep1-cp190-100x_Position012_11_cmle.ics	16	1	0	1	2	1	1	9.747	1.0	0.29432836544904156	1.1129948673473056	0.0	0.9441750885096406	30166.0	504.10176502380403	267280.0	616.2740872623033
1256	Feb25-FISH2-3L1-rep1-cp190-100x_Position012_11_cmle.ics	17	1	0	1	0	0	1	8.664	0.0	0.28240025971689575	1.2981999822081218	0.0	0.9778193326438183	15178.0	263.8987954708596	93439.0	215.44460655381005
1257	Feb25-FISH2-3L1-rep1-cp190-100x_Position012_11_cmle.ics	19	1	0	1	1	1	1	8.664	1.0	0.2701517905603345	1.1743333691695357	0.0	0.9811363641095645	17680.0	302.11838764778355	114895.0	264.9162348698082
1258	Feb25-FISH2-3L1-rep1-cp190-100x_Position012_11_cmle.ics	20	1	0	1	1	1	1	9.747	1.0	0.3075594575780698	1.445010372585555	0.0	0.9709474147251393	18656.0	326.3170840419274	132882.0	306.3893043384817
1259	Feb25-FISH2-3L1-rep1-cp190-100x_Position012_11_cmle.ics	21	1	0	1	0	1	1	7.3644	1.0	0.2873359117377248	1.312176878457436	0.0	0.9976094902412778	10096.0	175.81606979295108	51132.0	117.89631334142506
1260	Feb25-FISH2-3L1-rep1-cp190-100x_Position012_11_cmle.ics	22	1	0	1	1	1	2	9.747	1.0	0.2714488131670386	1.230139344739139	0.0	0.964594433489504	29516.0	495.6845261001744	248430.0	572.8111774116057
1261	Feb25-FISH2-3L1-rep1-cp190-100x_Position012_11_cmle.ics	23	1	0	1	1	1	1	8.4474	1.0	0.28721353446431397	1.231340696487741	0.0	0.9844089268350876	15860.0	273.31202397113	100654.0	232.0804099794219
1262	Feb25-FISH2-3L1-rep1-cp190-100x_Position012_11_cmle.ics	24	1	0	1	1	1	1	9.747	1.0	0.2935278237717639	1.385255520875029	0.0	0.9698746664429126	19342.0	338.69854897341907	137041.0	315.9788132015613
1263	Feb25-FISH2-3L1-rep1-cp190-100x_Position012_11_cmle.ics	25	1	0	1	0	0	1	7.5809999999999995	0.0	0.2702555581912253	1.269454938480008	0.0	0.9915559432575373	10494.0	182.346526630303	52550.0	121.16583091003456
1264	Feb25-FISH2-3L1-rep1-cp190-100x_Position012_11_cmle.ics	26	1	0	1	1	1	1	8.2308	1.0	0.27482365691868155	1.1379552534200998	0.0	0.9709737752078242	16736.0	288.0671331268716	106728.0	246.08538156738663
1265	Feb25-FISH2-3L1-rep1-cp190-100x_Position012_11_cmle.ics	27	1	0	1	1	1	1	9.313799999999999	1.0	0.28677663485759675	1.2559570679842917	0.0	0.9748570323590148	17986.0	312.6314097380616	121464.0	280.0625401647277
1266	Feb25-FISH2-3L1-rep1-cp190-100x_Position012_11_cmle.ics	28	1	0	1	0	0	0	6.9312	0.0	0.27379028740082517	1.2900081779702735	0.0	0.9943496545198394	9538.0	165.66316950506223	45832.0	105.67597264069845
1267	Feb25-FISH2-3L1-rep1-cp190-100x_Position012_11_cmle.ics	29	1	0	1	1	1	1	8.664	1.0	0.284900723905723	1.2532029972221355	0.0	0.9831845226317328	16080.0	277.6199828114502	102341.0	235.97016748170978
1268	Feb25-FISH2-3L1-rep1-cp190-100x_Position012_11_cmle.ics	30	1	0	1	1	1	1	9.747	1.0	0.31042777618553075	1.4113804150154254	0.0	0.9757941263624964	19124.0	335.6991689823818	138555.0	319.4696803375802
1269	Feb25-FISH2-3L1-rep1-cp190-100x_Position012_11_cmle.ics	31	1	0	1	1	1	1	8.8806	1.0	0.2955553248201592	1.3897302654657802	0.0	0.988285656200094	16188.0	280.50164003143726	105289.0	242.76744378090635
1270	Feb25-FISH2-3L1-rep1-cp190-100x_Position012_11_cmle.ics	32	1	0	1	1	1	1	8.4474	1.0	0.30691253590027356	1.316400263914676	0.0	0.9734245643773008	16532.0	284.67846355400025	110731.0	255.315197383426
1271	Feb25-FISH2-3L1-rep1-cp190-100x_Position012_11_cmle.ics	33	1	0	1	1	1	1	9.747	1.0	0.2846949893830825	1.2617082857895352	0.0	0.9680238119764123	18842.0	328.9056056773153	129764.0	299.2000548469976
1272	Feb25-FISH2-3L1-rep1-cp190-100x_Position012_11_cmle.ics	34	1	0	1	1	2	2	9.747	2.0	0.2745425864101084	1.1792138787810433	0.0	0.9774311038638739	22604.0	382.64447298421345	167439.0	386.06823143187967
1273	Feb25-FISH2-3L1-rep1-cp190-100x_Position012_11_cmle.ics	35	1	0	1	1	1	1	9.313799999999999	1.0	0.28231929380261994	1.4143190666909893	0.0	0.9897916136354249	16518.0	287.64233050831206	106067.0	244.56129756678658
1274	Feb25-FISH2-3L1-rep1-cp190-100x_Position012_11_cmle.ics	36	1	0	1	1	1	1	9.747	1.0	0.28310648397861055	1.2694532631914035	0.0	0.9884468757037321	19316.0	334.9812052739687	134315.0	309.69340777699887
1275	Feb25-FISH2-3L1-rep1-cp190-100x_Position012_11_cmle.ics	37	1	0	1	1	1	1	9.747	1.0	0.2818188391672622	1.1825196778674847	0.0	0.9731258335874542	19788.0	341.22275669825507	138951.0	320.3827473031439
1276	Feb25-FISH2-3L1-rep1-cp190-100x_Position012_11_cmle.ics	39	1	0	1	1	1	1	8.8806	1.0	0.28536723546812964	1.4163734751042154	0.0	0.9969561895453966	13786.0	241.4273256031257	81308.0	187.47386069710922
1277	Feb25-FISH2-3L1-rep1-cp190-100x_Position012_11_cmle.ics	40	1	0	1	1	1	1	9.313799999999999	1.0	0.3011017549758284	1.4136633747444907	0.0	0.9683410755407841	16728.0	291.86724378209703	111634.0	257.3972667518705
1278	Feb25-FISH2-3L1-rep1-cp190-100x_Position012_11_cmle.ics	41	1	0	1	1	1	1	9.747	1.0	0.27456167370301465	1.3058179680076105	0.0	0.969492592789434	18786.0	326.34344020876415	126866.0	292.5180647808267
1279	Feb25-FISH2-3L1-rep1-cp190-100x_Position012_11_cmle.ics	42	1	0	1	1	1	1	9.747	1.0	0.28806798847207843	1.497655809777055	0.0	0.9855970770394623	18208.0	320.3544198233306	123998.0	285.9052464544713
1280	Feb25-FISH2-3L1-rep1-cp190-100x_Position012_11_cmle.ics	44	1	0	1	1	1	1	9.747	1.0	0.2821448337401896	1.336052373852374	0.0	0.9709650336423338	20490.0	358.2683507116735	146495.0	337.77713414206494
1281	Feb25-FISH2-3L1-rep1-cp190-100x_Position012_11_cmle.ics	45	1	0	1	0	1	1	9.747	1.0	0.28954448255032245	1.4126764977683057	0.0	0.9762487576509767	18334.0	320.9467321338594	125608.0	289.6174631578995
1282	Feb25-FISH2-3L1-rep1-cp190-100x_Position012_11_cmle.ics	46	1	0	1	1	1	1	8.2308	1.0	0.2783652260679247	1.2884169479318175	0.0	0.992878169565365	14422.0	248.47846044556934	85925.0	198.11939145470447
1283	Feb25-FISH2-3L1-rep1-cp190-100x_Position012_11_cmle.ics	47	1	0	1	1	1	2	8.664	1.0	0.28607523376022237	1.2602486789333887	0.0	0.9797112343843192	16458.0	284.05456426228966	106189.0	244.84259597536936
1284	Feb25-FISH2-3L1-rep1-cp190-100x_Position012_11_cmle.ics	48	1	0	1	1	1	1	8.2308	1.0	0.2819877225102921	1.156381267675592	0.0	0.9897060884388285	16190.0	276.2865801543977	102863.0	237.17375575449827
1285	Feb25-FISH2-3L1-rep1-cp190-100x_Position012_11_cmle.ics	49	1	0	1	0	0	0	7.147799999999999	0.0	0.273882059271675	1.2553819604051388	0.0	0.9936348045655011	9416.0	164.29425381125262	44963.0	103.67229791071139
1286	Feb25-FISH2-3L1-rep1-cp190-100x_Position012_11_cmle.ics	51	1	0	1	2	2	1	9.747	2.0	0.2586664435700309	1.0292424527778363	0.0	0.9555267212032204	22760.0	388.91593972526056	164211.0	378.625352227739
1287	Feb25-FISH2-3L1-rep1-cp190-100x_Position012_11_cmle.ics	52	1	0	1	1	1	1	8.2308	1.0	0.30342297635217985	1.232534814220218	0.0	0.976368473642303	16718.0	284.5285710750631	111963.0	258.1558501651798
1288	Feb25-FISH2-3L1-rep1-cp190-100x_Position012_11_cmle.ics	53	1	0	1	0	1	0	7.3644	1.0	0.2783782418475433	1.3473546986243723	0.0	0.9972035020776984	10352.0	179.33698912652525	52255.0	120.48564213518279
1289	Feb25-FISH2-3L1-rep1-cp190-100x_Position012_11_cmle.ics	54	1	0	1	1	1	1	9.097199999999999	1.0	0.2946101468923006	1.259650375132897	0.0	0.9753660566554171	17352.0	300.0545210835076	116660.0	268.9858388956162
1290	Feb25-FISH2-3L1-rep1-cp190-100x_Position012_11_cmle.ics	55	1	0	1	0	0	0	7.797599999999999	0.0	0.28685481597665624	1.316167989489156	0.0	0.9948478270135088	11088.0	193.16351283954276	58801.0	135.5789157629104
1291	Feb25-FISH2-3L1-rep1-cp190-100x_Position012_11_cmle.ics	56	1	0	1	1	1	1	9.747	1.0	0.29329122422572984	1.4102150332312489	0.0	0.9775376762035834	17578.0	308.99037393693607	118680.0	273.6434027098554
1292	Feb25-FISH2-3L1-rep1-cp190-100x_Position012_11_cmle.ics	57	1	0	1	1	1	0	7.147799999999999	1.0	0.2785129252542794	1.1477580530291795	0.0	0.9919785447107609	10728.0	186.73330086560247	55141.0	127.1399635054275
1293	Feb25-FISH2-3L1-rep1-cp190-100x_Position012_11_cmle.ics	58	1	0	1	1	1	1	8.8806	1.0	0.29978833349993517	1.1590672059135958	0.0	0.9708118489250955	17908.0	306.32426514965147	123382.0	284.48492006359436
1294	Feb25-FISH2-3L1-rep1-cp190-100x_Position012_11_cmle.ics	59	1	0	1	0	0	1	7.3644	0.0	0.29258001276699236	1.416013226332426	0.0	0.9981191019409877	10150.0	177.21008790526395	52011.0	119.92304531801726
1295	Feb25-FISH2-3L1-rep1-cp190-100x_Position012_11_cmle.ics	60	1	0	1	1	2	2	9.747	2.0	0.309037207754365	1.1710302566488364	0.0	0.9436918951323725	30258.0	509.5983255512356	275131.0	634.3763315720022
1296	Feb25-FISH2-3L1-rep1-cp190-100x_Position012_11_cmle.ics	61	1	0	1	1	1	1	9.747	1.0	0.29145503909862563	1.3799599965537297	0.0	0.9763097313325151	18046.0	315.7744762560959	123064.0	283.75169962155076
1297	Feb25-FISH2-3L1-rep1-cp190-100x_Position012_11_cmle.ics	63	1	0	1	1	1	1	9.747	1.0	0.31097239268511645	1.4463033219410961	0.0	0.9766595029815556	19876.0	348.9470460370768	146936.0	338.7939587173518
1298	Feb25-FISH2-3L1-rep1-cp190-100x_Position012_11_cmle.ics	64	1	0	1	1	1	1	9.5304	1.0	0.29354550860362805	1.2934180225601537	0.0	0.960928467298038	18504.0	318.44983020818387	128236.0	295.67690756573154
1299	Feb25-FISH2-3L1-rep1-cp190-100x_Position012_11_cmle.ics	65	1	0	1	1	2	2	9.747	2.0	0.2930272864547974	1.322394474390398	0.0	0.9798247296296121	19740.0	341.08627676601503	141172.0	325.5037617741465
1300	Feb25-FISH2-3L1-rep1-cp190-100x_Position012_11_cmle.ics	66	1	0	1	1	1	1	9.747	1.0	0.29543852477502386	1.409842585045433	0.0	0.9682610003306815	20022.0	347.45854559194544	144800.0	333.86893084249294
1301	Feb25-FISH2-3L1-rep1-cp190-100x_Position012_11_cmle.ics	67	1	0	1	1	1	1	9.747	1.0	0.29093695888899573	1.4043646231526041	0.0	0.9761442321396789	19034.0	330.8558403367066	133189.0	307.0971618092596
1302	Feb25-FISH2-3L1-rep1-cp190-100x_Position012_11_cmle.ics	68	1	0	1	1	1	1	8.014199999999999	1.0	0.2872377288296759	1.357329978929583	0.0	0.990230138999434	12398.0	216.30683244487383	69570.0	160.40926463199057
1303	Feb25-FISH2-3L1-rep1-cp190-100x_Position012_11_cmle.ics	69	1	0	1	1	1	1	9.313799999999999	1.0	0.28169286588269093	1.2607344927530426	0.0	0.9709261573226958	17404.0	300.4676338302939	114587.0	264.20607167436975
1304	Feb25-FISH2-3L1-rep1-cp190-100x_Position012_11_cmle.ics	70	1	0	1	1	2	1	8.664	2.0	0.284255218582141	1.1582053589119137	0.0	0.9735216814770062	18168.0	310.4026802838538	122769.0	283.071510846699
1305	Feb25-FISH2-3L1-rep1-cp190-100x_Position012_11_cmle.ics	71	1	0	1	1	1	1	8.2308	1.0	0.28890719642778306	1.2447663110107785	0.0	0.9908604143727668	14484.0	250.5895809288534	88102.0	203.13895404064445
1306	Feb25-FISH2-3L1-rep1-cp190-100x_Position012_11_cmle.ics	72	1	0	1	1	1	1	8.8806	1.0	0.2956461480514859	1.1638931974522029	0.0	0.977315017408417	18916.0	325.2463444312353	133016.0	306.69827144299063
1307	Feb25-FISH2-3L1-rep1-cp190-100x_Position012_11_cmle.ics	74	1	0	1	1	1	1	9.747	1.0	0.2902559450625125	1.2745755017773865	0.0	0.9797545549312707	18758.0	324.1261475208573	130150.0	300.09006456595614
1308	Feb25-FISH2-3L1-rep1-cp190-100x_Position012_11_cmle.ics	75	1	0	1	1	1	0	8.014199999999999	1.0	0.2731170300952181	1.3115284885271477	0.0	0.9898681673306118	11998.0	208.7252544954744	64582.0	148.90831002534446
1309	Feb25-FISH2-3L1-rep1-cp190-100x_Position012_11_cmle.ics	76	1	0	1	1	1	1	8.014199999999999	1.0	0.27595582532331725	1.1484664067246484	0.0	0.9718195064753262	15574.0	266.17161210502195	96005.0	221.36109603269014
1310	Feb25-FISH2-3L1-rep1-cp190-100x_Position012_11_cmle.ics	77	1	0	1	1	1	1	7.797599999999999	1.0	0.2977156478108579	1.306328468885669	0.0	0.991484403839658	13370.0	230.42209676034864	79318.0	182.88546862268547
1311	Feb25-FISH2-3L1-rep1-cp190-100x_Position012_11_cmle.ics	78	1	0	1	2	2	1	9.747	2.0	0.27788972295054687	1.052466791507924	0.0	0.9437815443365806	28312.0	472.4759174466903	236138.0	544.4692098845621
1312	Feb25-FISH2-3L1-rep1-cp190-100x_Position012_11_cmle.ics	79	1	0	1	1	1	1	9.097199999999999	1.0	0.2952296948282905	1.2862809074792887	0.0	0.9831279384849216	15994.0	279.2790831718726	103345.0	238.28511504086623
1313	Feb25-FISH2-3L1-rep1-cp190-100x_Position012_11_cmle.ics	80	1	0	1	1	0	0	8.014199999999999	0.0	0.281384474875045	1.4245361485478722	0.0	0.9906845423440275	11394.0	199.0657009082658	60665.0	139.87678653010934
1314	Feb25-FISH2-3L1-rep1-cp190-100x_Position012_11_cmle.ics	81	1	0	1	0	1	1	8.2308	1.0	0.2889015218917115	1.428493152387058	0.0	0.9950996613296224	11132.0	196.5341472832996	59362.0	136.87242729745904
1315	Feb25-FISH2-3L1-rep1-cp190-100x_Position012_11_cmle.ics	82	1	0	1	1	1	1	9.5304	1.0	0.29235833872391215	1.2210317202328111	0.0	0.9724487822655449	18484.0	320.08594323587903	127769.0	294.6001341492713
1316	Feb25-FISH2-3L1-rep1-cp190-100x_Position012_11_cmle.ics	83	1	0	1	0	0	0	6.9312	0.0	0.2654835673957075	1.1558435210555966	0.0	0.9944263058830093	9770.0	168.3668809096223	46788.0	107.88024541615027
1317	Feb25-FISH2-3L1-rep1-cp190-100x_Position012_11_cmle.ics	84	1	0	1	1	1	1	7.5809999999999995	1.0	0.2785585198409345	1.1998069627132082	0.0	0.9929297932170404	12052.0	210.07246211010607	65663.0	151.4007983833606
1318	Feb25-FISH2-3L1-rep1-cp190-100x_Position012_11_cmle.ics	85	1	0	1	1	1	1	9.313799999999999	1.0	0.2988789355056801	1.3596462030667438	0.0	0.9746802571892181	17388.0	302.6378374097705	117868.0	271.7711542855177
1319	Feb25-FISH2-3L1-rep1-cp190-100x_Position012_11_cmle.ics	86	1	0	1	1	1	1	9.747	1.0	0.31952021771944167	1.4479895862012482	0.0	0.9777096223662793	19794.0	346.17832419511666	148021.0	341.29566997401
1320	Feb25-FISH2-3L1-rep1-cp190-100x_Position012_11_cmle.ics	87	1	0	1	1	1	1	7.147799999999999	1.0	0.28639981558035177	1.3188875340587742	0.0	0.9965290142133182	10220.0	176.85519691722624	51992.0	119.87923654946748
1321	Feb25-FISH2-3L1-rep1-cp190-100x_Position012_11_cmle.ics	88	1	0	1	1	0	1	7.5809999999999995	0.0	0.2892075468397542	1.3047787976587646	0.0	0.9967078102531702	10786.0	187.32731034580056	56646.0	130.6100791195018
1322	Feb25-FISH2-3L1-rep1-cp190-100x_Position012_11_cmle.ics	89	1	0	1	1	2	2	9.747	2.0	0.28183398257170966	1.0803865320509616	0.0	0.9427581739952302	28820.0	482.7987211230388	244237.0	563.1432739100687
1323	Feb25-FISH2-3L1-rep1-cp190-100x_Position012_11_cmle.ics	90	1	0	1	0	0	0	6.9312	0.0	0.27861692407360783	1.3141146551955516	0.0	0.996746262431718	9308.0	161.34238084474404	44572.0	102.77075956845026
1324	Feb25-FISH2-3L1-rep1-cp190-100x_Position012_11_cmle.ics	91	1	0	1	1	1	1	8.4474	1.0	0.3049775309795763	1.2317333825381487	0.0	0.9778286890999771	16484.0	282.6695637145318	109901.0	253.40144591519902
1325	Feb25-FISH2-3L1-rep1-cp190-100x_Position012_11_cmle.ics	92	1	0	1	1	1	1	9.747	1.0	0.3104152664694147	1.418075091144693	0.0	0.9862494432319308	17444.0	306.2064285784819	120702.0	278.3055779734156
1326	Feb25-FISH2-3L1-rep1-cp190-100x_Position012_11_cmle.ics	93	1	0	1	1	0	1	8.8806	0.0	0.2831340291908218	1.268674585427072	0.0	0.9692800834659857	17468.0	300.82124556477396	115514.0	266.3434784346667
1327	Feb25-FISH2-3L1-rep1-cp190-100x_Position012_11_cmle.ics	94	1	0	1	0	0	0	7.3644	0.0	0.28872197923429327	1.3752900059959918	0.0	0.9974024938662461	9710.0	169.85805366198994	48344.0	111.46795298791078
1328	Feb25-FISH2-3L1-rep1-cp190-100x_Position012_11_cmle.ics	95	1	0	1	1	1	1	8.664	1.0	0.27869636729921726	1.1531621296727657	0.0	0.9677643244268637	19108.0	324.5751912204895	131118.0	302.3220060373342
1329	Feb25-FISH2-3L1-rep1-cp190-100x_Position012_11_cmle.ics	96	1	0	1	1	1	1	7.5809999999999995	1.0	0.2896037802706519	1.0686969028762925	0.0	0.970776714639794	16078.0	270.06220252178633	103163.0	237.86547315265258
1330	Feb25-FISH2-3L1-rep1-cp190-100x_Position012_11_cmle.ics	97	1	0	1	2	1	1	9.747	1.0	0.3188445210281294	1.227085658984651	0.0	0.9503907868376785	27248.0	464.28585403790845	238817.0	550.6462462500804
1331	Feb25-FISH2-3L1-rep1-cp190-100x_Position012_11_cmle.ics	98	1	0	1	0	0	0	6.7146	0.0	0.274989324357689	1.2575041916000342	0.0	0.9933102456513669	8854.0	153.18596849244548	41081.0	94.72147477859428
1332	Feb25-FISH2-3L1-rep1-cp190-100x_Position012_11_cmle.ics	100	1	0	1	1	1	1	8.2308	1.0	0.2952130575235192	1.2659999431020177	0.0	0.985483349260848	15534.0	265.46494585753237	98916.0	228.07306051944772
1333	Feb25-FISH2-3L1-rep1-cp190-100x_Position012_11_cmle.ics	102	1	0	1	1	1	1	8.664	1.0	0.30006382781842816	1.3273197650244037	0.0	0.9732626840665001	15688.0	272.183227412298	101212.0	233.3670043399889
1334	Feb25-FISH2-3L1-rep1-cp190-100x_Position012_11_cmle.ics	103	1	0	1	1	1	1	8.4474	1.0	0.2898361244168196	1.3072370869573773	0.0	0.9858857241715359	15794.0	273.19457981082024	100482.0	231.68382533781337
1335	Feb25-FISH2-3L1-rep1-cp190-100x_Position012_11_cmle.ics	104	1	0	1	1	1	1	8.014199999999999	1.0	0.28101082967157776	1.190511697757011	0.0	0.9854815291773202	15986.0	273.4128260560181	100750.0	232.30175954683128
1336	Feb25-FISH2-3L1-rep1-cp190-100x_Position012_11_cmle.ics	105	1	0	1	1	1	1	9.747	1.0	0.31131138520416024	1.14913865778042	0.0	0.9475494976662437	29898.0	505.15755972873717	271228.0	625.3770882220143
1337	Feb25-FISH2-3L1-rep1-cp190-100x_Position012_11_cmle.ics	106	1	0	1	1	1	1	9.747	1.0	0.26514497347367755	1.2568514474949368	0.0	0.9784591722980426	21400.0	375.1173810538424	151578.0	349.4971325914599
1338	Feb25-FISH2-3L1-rep1-cp190-100x_Position012_11_cmle.ics	107	1	0	1	1	1	1	9.747	1.0	0.2854502212849023	1.2140792992758551	0.0	0.9839946809393162	18150.0	313.9559086307045	122844.0	283.24444019623763
1339	Feb25-FISH2-3L1-rep1-cp190-100x_Position012_11_cmle.ics	108	1	0	1	1	1	1	8.664	1.0	0.2954316052624381	1.2072018674585492	0.0	0.9700614034357796	19188.0	326.15236045735196	135846.0	313.22347223224654
1340	Feb25-FISH2-3L1-rep1-cp190-100x_Position012_11_cmle.ics	109	1	0	1	1	1	1	9.747	1.0	0.31459082258163545	1.3875949695008065	0.0	0.9741817916201565	19560.0	343.8746171066127	144278.0	332.6653425697044
1341	Feb25-FISH2-3L1-rep1-cp190-100x_Position012_11_cmle.ics	110	1	0	1	1	1	0	8.4474	1.0	0.2821003303246623	1.1663077734735243	0.0	0.9801932888710075	16660.0	286.5793547138347	107396.0	247.62560564061033
1342	Feb25-FISH2-3L1-rep1-cp190-100x_Position012_11_cmle.ics	111	1	0	1	1	1	1	9.5304	1.0	0.2820132778906631	1.273472344155339	0.0	0.9690502681479075	18300.0	314.8973238934352	123619.0	285.03137680813626
1343	Feb25-FISH2-3L1-rep1-cp190-100x_Position012_11_cmle.ics	112	1	0	1	1	1	1	9.747	1.0	0.31065964611033564	1.4516758320051688	0.0	0.9659517170024653	18508.0	328.3226150473084	131964.0	304.2726491001294
1344	Feb25-FISH2-3L1-rep1-cp190-100x_Position012_11_cmle.ics	113	1	0	1	1	1	1	8.2308	1.0	0.2838607285856383	1.3233451695912755	0.0	0.9912810562724303	13798.0	239.28475744402886	81199.0	187.22253670911314
1345	Feb25-FISH2-3L1-rep1-cp190-100x_Position012_11_cmle.ics	114	1	0	1	1	1	1	9.313799999999999	1.0	0.28279081813438767	1.2463142867288706	0.0	0.9647919240576609	19236.0	330.7826481669585	133407.0	307.59980978525175
1346	Feb25-FISH2-3L1-rep1-cp190-100x_Position012_11_cmle.ics	115	1	0	1	1	1	1	8.664	1.0	0.2742472127304183	1.1864064412145565	0.0	0.9828889534897917	16488.0	282.96960177793375	104255.0	240.3833244819344
1347	Feb25-FISH2-3L1-rep1-cp190-100x_Position012_11_cmle.ics	116	1	0	1	2	1	2	9.747	1.0	0.29514444472787127	1.1455097093334445	0.0	0.9416590543988108	28640.0	485.58706146364125	247600.0	570.8974259433788
1348	Feb25-FISH2-3L1-rep1-cp190-100x_Position013_12_cmle.ics	1	1	0	1	1	1	1	8.014199999999999	1.0	0.2928253571486965	1.2720143082821176	0.0	0.982651606547828	14586.0	250.20084856849445	89636.0	206.67593566987364
1349	Feb25-FISH2-3L1-rep1-cp190-100x_Position013_12_cmle.ics	2	1	0	1	0	0	0	6.9312	0.0	0.27605943146699713	1.269980362667795	0.0	0.9947955003726631	9902.0	171.6210463306547	48681.0	112.24498219850416
1350	Feb25-FISH2-3L1-rep1-cp190-100x_Position013_12_cmle.ics	3	1	0	1	1	1	1	9.5304	1.0	0.28996587913825483	1.2030303598613714	0.0	0.9605085420154709	18692.0	326.58328073298304	129399.0	298.35846534590985
1351	Feb25-FISH2-3L1-rep1-cp190-100x_Position013_12_cmle.ics	4	1	0	1	2	1	1	9.747	1.0	0.319898232146139	1.3854031252433636	0.0	0.9693781258670715	21216.0	369.90535646253903	164352.0	378.9504594048716
1352	Feb25-FISH2-3L1-rep1-cp190-100x_Position013_12_cmle.ics	5	1	0	1	1	1	1	9.747	1.0	0.3194557838764117	1.438879857815327	0.0	0.9768039640079729	20102.0	353.62314360154045	151474.0	349.25733722676637
1353	Feb25-FISH2-3L1-rep1-cp190-100x_Position013_12_cmle.ics	6	1	0	1	1	1	1	9.747	1.0	0.31976574184377976	1.4497643318729183	0.0	0.9606433453267219	19514.0	344.0636955723654	144947.0	334.20787236758855
1354	Feb25-FISH2-3L1-rep1-cp190-100x_Position013_12_cmle.ics	7	1	0	1	1	1	1	9.747	1.0	0.3054949844673929	1.278608492628539	0.0	0.9705763934894915	19146.0	331.0884742661821	137687.0	317.46831133225356
1355	Feb25-FISH2-3L1-rep1-cp190-100x_Position013_12_cmle.ics	8	1	0	1	1	2	1	9.747	2.0	0.2928300291878643	1.3483545352802007	0.0	0.9640885296086104	20730.0	359.3018291054742	151873.0	350.1773213663117
1356	Feb25-FISH2-3L1-rep1-cp190-100x_Position013_12_cmle.ics	9	1	0	1	1	2	1	8.4474	2.0	0.30191386283657085	1.2283184668802043	0.0	0.9634052345665334	17028.0	291.8308439026537	114805.0	264.7087196503619
1357	Feb25-FISH2-3L1-rep1-cp190-100x_Position013_12_cmle.ics	10	1	0	1	1	0	1	9.747	0.0	0.29939400600864224	1.366974722795521	0.0	0.967210123817513	19926.0	345.52381305979253	144719.0	333.6821671449913
1358	Feb25-FISH2-3L1-rep1-cp190-100x_Position013_12_cmle.ics	11	1	0	1	0	1	0	7.797599999999999	1.0	0.28579638194897067	1.3137599515866365	0.0	0.9898819849861589	11614.0	206.25250535596265	62918.0	145.07158419024842
1359	Feb25-FISH2-3L1-rep1-cp190-100x_Position013_12_cmle.ics	12	1	0	1	2	1	1	9.747	1.0	0.3195319835523001	1.4528745820010467	0.0	0.9709349350692198	19012.0	335.1154563202936	139339.0	321.27736847142353
1360	Feb25-FISH2-3L1-rep1-cp190-100x_Position013_12_cmle.ics	13	1	0	1	1	1	1	9.747	1.0	0.26711728214427866	1.0670388893189628	0.0	0.9555307962045562	23870.0	408.6195490885101	179227.0	413.24811373002404
1361	Feb25-FISH2-3L1-rep1-cp190-100x_Position013_12_cmle.ics	14	1	0	1	0	1	1	8.4474	1.0	0.3025088663389688	1.558610707553262	0.0	0.9931937467077776	12340.0	218.6150738208846	70895.0	163.46434980717223
1362	Feb25-FISH2-3L1-rep1-cp190-100x_Position013_12_cmle.ics	16	1	0	1	1	2	2	9.747	2.0	0.33204717588661414	1.293835702386888	0.0	0.9499551373875104	26062.0	448.5244839925961	227974.0	525.6452737561222
1363	Feb25-FISH2-3L1-rep1-cp190-100x_Position013_12_cmle.ics	17	1	0	1	1	1	1	8.014199999999999	1.0	0.2750133489425256	1.1908157418503689	0.0	0.9745850965557566	15426.0	262.3492361491498	94478.0	217.84025447608457
1364	Feb25-FISH2-3L1-rep1-cp190-100x_Position013_12_cmle.ics	20	1	0	1	1	1	1	7.5809999999999995	1.0	0.29498418494367806	1.1322785514811617	0.0	0.978552906520817	15462.0	262.147327863405	98191.0	226.40141014057474
1365	Feb25-FISH2-3L1-rep1-cp190-100x_Position013_12_cmle.ics	21	1	0	1	1	0	0	7.797599999999999	0.0	0.29788913019640734	1.304507754798299	0.0	0.9876576002796555	13610.0	234.6620942452948	81487.0	187.8865854113413
1366	Feb25-FISH2-3L1-rep1-cp190-100x_Position013_12_cmle.ics	23	1	0	1	1	1	1	9.5304	1.0	0.28782065028371023	1.2095098965189817	0.0	0.9595949065372296	20774.0	355.2529996668081	151048.0	348.2750985213873
1367	Feb25-FISH2-3L1-rep1-cp190-100x_Position013_12_cmle.ics	24	1	0	1	1	1	1	8.4474	1.0	0.295247982251691	1.1839162314189904	0.0	0.9796980837940888	16380.0	281.0943702580724	107112.0	246.9707798370242
1368	Feb25-FISH2-3L1-rep1-cp190-100x_Position013_12_cmle.ics	25	1	0	1	1	1	1	7.3644	1.0	0.289600671121561	1.1833492944279926	0.0	0.9763681043419509	12982.0	222.5937758079257	74849.0	172.58118511484636
1369	Feb25-FISH2-3L1-rep1-cp190-100x_Position013_12_cmle.ics	26	1	0	1	1	0	0	6.9312	0.0	0.3071813914658418	1.3577929100664938	0.0	0.986717677143635	10282.0	178.14713369109683	54336.0	125.28385515371339
1370	Feb25-FISH2-3L1-rep1-cp190-100x_Position013_12_cmle.ics	28	1	0	1	1	1	1	7.797599999999999	1.0	0.2993856202500786	1.4636333514802882	0.0	0.9960901582159004	10130.0	179.45473740280357	52457.0	120.95139851660672
1371	Feb25-FISH2-3L1-rep1-cp190-100x_Position013_12_cmle.ics	29	1	0	1	1	1	1	9.747	1.0	0.3050492947524741	1.3336106006577442	0.0	0.9717391916456943	20100.0	349.4591243937104	147997.0	341.24033258215763
1372	Feb25-FISH2-3L1-rep1-cp190-100x_Position013_12_cmle.ics	30	1	0	1	2	2	2	9.747	2.0	0.28771105117423357	1.0586761726158787	0.0	0.9585636108948993	31390.0	524.4805929587262	280504.0	646.7649901729463
1373	Feb25-FISH2-3L1-rep1-cp190-100x_Position013_12_cmle.ics	31	1	0	1	1	1	1	9.747	1.0	0.28624785501593997	1.1458087507088914	0.0	0.9392706170652292	32854.0	546.2673832688829	299590.0	690.7720510435253
1374	Feb25-FISH2-3L1-rep1-cp190-100x_Position013_12_cmle.ics	32	1	0	1	1	1	1	7.797599999999999	1.0	0.2722850384728098	1.1188673852344804	0.0	0.9515634844287447	16826.0	282.7525837758154	107092.0	246.92466534381393
1375	Feb25-FISH2-3L1-rep1-cp190-100x_Position013_12_cmle.ics	33	1	0	1	1	1	1	9.747	1.0	0.31255800675278156	1.092466292315535	0.0	0.9432823715152632	29356.0	501.6114241765309	264414.0	609.6658803852689
1376	Feb25-FISH2-3L1-rep1-cp190-100x_Position013_12_cmle.ics	34	1	0	1	1	1	1	8.4474	1.0	0.28639095981952883	1.246097723659163	0.0	0.9781494791755175	17684.0	302.55885720419894	118338.0	272.85484487595943
1377	Feb25-FISH2-3L1-rep1-cp190-100x_Position013_12_cmle.ics	35	1	0	1	1	1	1	9.5304	1.0	0.30683348060100496	1.3523293137373211	0.0	0.9630651007967715	17374.0	302.5590220147913	119282.0	275.0314489554851
1378	Feb25-FISH2-3L1-rep1-cp190-100x_Position013_12_cmle.ics	36	1	0	1	1	1	2	9.747	1.0	0.27511248083004997	1.1998434617236686	0.0	0.964532202911973	30748.0	515.1420889872358	265922.0	613.1429131733246
1379	Feb25-FISH2-3L1-rep1-cp190-100x_Position013_12_cmle.ics	37	1	0	1	1	1	1	9.313799999999999	1.0	0.3080594207445794	1.3073050715472199	0.0	0.9723193484812037	17556.0	305.45604205665126	121403.0	279.92189096043626
1380	Feb25-FISH2-3L1-rep1-cp190-100x_Position013_12_cmle.ics	38	1	0	1	1	1	1	8.4474	1.0	0.277462883622389	1.2100910462488061	0.0	0.9490879130195288	18132.0	307.5385009714815	120933.0	278.83820036999447
1381	Feb25-FISH2-3L1-rep1-cp190-100x_Position013_12_cmle.ics	39	1	0	1	1	1	1	9.313799999999999	1.0	0.30072473061749155	1.3170769477507702	0.0	0.9671214341856149	18462.0	320.1560196770266	129353.0	298.25240201152616
1382	Feb25-FISH2-3L1-rep1-cp190-100x_Position013_12_cmle.ics	40	1	0	1	1	1	1	8.2308	1.0	0.3069026111144412	1.2500950775030875	0.0	0.9732642321458196	15948.0	273.1721496995657	104914.0	241.90279703321343
1383	Feb25-FISH2-3L1-rep1-cp190-100x_Position013_12_cmle.ics	41	1	0	1	1	1	1	7.3644	1.0	0.2735356682194259	1.2823523401115917	0.0	0.9918041152935654	10554.0	181.58091659198809	53322.0	122.9458503479517
1384	Feb25-FISH2-3L1-rep1-cp190-100x_Position013_12_cmle.ics	42	1	0	1	1	1	1	9.747	1.0	0.31402466289004444	1.4771630301857304	0.0	0.969170299647633	18130.0	321.5603601126937	128633.0	296.5922802559558
1385	Feb25-FISH2-3L1-rep1-cp190-100x_Position013_12_cmle.ics	43	1	0	1	0	1	1	7.147799999999999	1.0	0.28550138463416147	1.1534757678985177	0.0	0.9865560399940315	12350.0	212.1446497120834	68957.0	158.9958554150952
1386	Feb25-FISH2-3L1-rep1-cp190-100x_Position013_12_cmle.ics	44	1	0	1	1	1	1	8.2308	1.0	0.30602260846758117	1.2520794217563032	0.0	0.985341912718578	14770.0	256.41929885991533	93373.0	215.29242872621612
1387	Feb25-FISH2-3L1-rep1-cp190-100x_Position013_12_cmle.ics	45	1	0	1	1	1	1	9.747	1.0	0.31728437228712736	1.3380776273749968	0.0	0.971135796061953	22508.0	392.4123648722855	178856.0	412.3926898809732
1388	Feb25-FISH2-3L1-rep1-cp190-100x_Position013_12_cmle.ics	46	1	0	1	1	1	1	9.313799999999999	1.0	0.28614868157813295	1.171731539716631	0.0	0.972223972598321	20546.0	349.3853494972543	148136.0	341.56082830996917
1389	Feb25-FISH2-3L1-rep1-cp190-100x_Position013_12_cmle.ics	47	1	0	1	2	1	1	8.8806	1.0	0.30657065146140916	1.2747959519686733	0.0	0.9752682812537435	18170.0	310.40056519808456	127518.0	294.0213972594821
1390	Feb25-FISH2-3L1-rep1-cp190-100x_Position013_12_cmle.ics	49	1	0	1	1	1	1	9.747	1.0	0.28266588235973245	1.1978827088124153	0.0	0.9579158935309666	20786.0	355.8722508708806	149819.0	345.44136291361497
1391	Feb25-FISH2-3L1-rep1-cp190-100x_Position013_12_cmle.ics	50	1	0	1	1	1	1	8.2308	1.0	0.2854507387199077	1.4024455483984408	0.0	0.9936526817114604	11646.0	204.46327032061112	63140.0	145.5834550648826
1392	Feb25-FISH2-3L1-rep1-cp190-100x_Position013_12_cmle.ics	51	1	0	1	1	1	1	9.747	1.0	0.2550542102011831	1.3035340191868612	0.0	0.9142971226905902	21396.0	362.6466135933954	148624.0	342.6860219443002
1393	Feb25-FISH2-3L1-rep1-cp190-100x_Position013_12_cmle.ics	52	1	0	1	1	1	1	8.8806	1.0	0.3018714140647279	1.255352693092114	0.0	0.9593707534711508	16872.0	293.49375651850585	113223.0	261.061063237428
1394	Feb25-FISH2-3L1-rep1-cp190-100x_Position013_12_cmle.ics	53	1	0	1	1	1	1	7.147799999999999	1.0	0.29379016769443983	1.2044840846653089	0.0	0.9906086388423483	11076.0	191.77188842373909	59411.0	136.98540780582422
1395	Feb25-FISH2-3L1-rep1-cp190-100x_Position013_12_cmle.ics	54	1	0	1	2	2	2	9.747	2.0	0.2995021822206033	1.1405818380287354	0.0	0.9469917789748248	29540.0	497.3677282362792	261270.0	602.4166820526115
1396	Feb25-FISH2-3L1-rep1-cp190-100x_Position013_12_cmle.ics	55	1	0	1	1	1	1	8.014199999999999	1.0	0.2993642650454468	1.2160622280438294	0.0	0.9761121253539361	15740.0	267.89188514217307	101597.0	234.25470833428696
1397	Feb25-FISH2-3L1-rep1-cp190-100x_Position013_12_cmle.ics	57	1	0	1	1	1	2	9.747	1.0	0.310222748263384	1.0634507200469383	0.0	0.9559826173006597	34784.0	579.5448460009358	339766.0	783.406845004354
1398	Feb25-FISH2-3L1-rep1-cp190-100x_Position013_12_cmle.ics	58	1	0	1	0	1	0	8.8806	1.0	0.30931722632948794	1.4525737113649895	0.0	0.9829615690044092	14088.0	249.88491596699197	87448.0	201.63101011266795
1399	Feb25-FISH2-3L1-rep1-cp190-100x_Position013_12_cmle.ics	59	1	0	1	1	1	1	8.2308	1.0	0.29167473204254807	1.1933597640229392	0.0	0.9848078393802918	15422.0	264.36631772095933	97260.0	224.2547804816358
1400	Feb25-FISH2-3L1-rep1-cp190-100x_Position013_12_cmle.ics	60	1	0	1	1	1	1	9.747	1.0	0.2958503034027098	1.3171224465619995	0.0	0.9667312580153797	18874.0	326.97593914891456	132619.0	305.78289875276636
1401	Feb25-FISH2-3L1-rep1-cp190-100x_Position013_12_cmle.ics	61	1	0	1	1	2	2	9.747	2.0	0.3166917406876	1.1931659012037412	0.0	0.9713358554501835	27234.0	463.8793651591762	237826.0	548.3612731115105
1402	Feb25-FISH2-3L1-rep1-cp190-100x_Position013_12_cmle.ics	63	1	0	1	1	1	1	9.747	1.0	0.29625161137765554	1.3967807015039546	0.0	0.9619900027548138	19948.0	348.7538767051423	144196.0	332.47627314754226
1403	Feb25-FISH2-3L1-rep1-cp190-100x_Position013_12_cmle.ics	64	1	0	1	1	1	1	9.313799999999999	1.0	0.28750405253851935	1.2642162131167194	0.0	0.9610555051597937	18708.0	321.183152813524	129014.0	297.47076135161177
1404	Feb25-FISH2-3L1-rep1-cp190-100x_Position013_12_cmle.ics	66	1	0	1	1	1	1	9.097199999999999	1.0	0.2819366554910384	1.0753161258712363	0.0	0.9627069525733396	20678.0	351.30541573437876	148461.0	342.3101888246363
1405	Feb25-FISH2-3L1-rep1-cp190-100x_Position013_12_cmle.ics	67	1	0	1	1	1	0	7.3644	1.0	0.27807675016989797	1.327459141443541	0.0	0.997291796069794	10650.0	183.91353835442575	54498.0	125.65738254871671
1406	Feb25-FISH2-3L1-rep1-cp190-100x_Position013_12_cmle.ics	68	1	0	1	0	0	1	9.097199999999999	0.0	0.2831844682301625	1.3191498516477718	0.0	0.9780519452596392	15896.0	276.64430826028104	100286.0	231.23190330435253
1407	Feb25-FISH2-3L1-rep1-cp190-100x_Position013_12_cmle.ics	69	1	0	1	0	0	0	6.0648	0.0	0.29162381181577685	1.443269410527608	0.0	0.9984400423191606	6744.0	118.46049606089001	28123.0	64.84389462764798
1408	Feb25-FISH2-3L1-rep1-cp190-100x_Position013_12_cmle.ics	70	1	0	1	1	1	1	9.747	1.0	0.30606847033762	1.3829051327829125	0.0	0.9636018429942264	18450.0	322.1581563430883	130370.0	300.5973239912694
1409	Feb25-FISH2-3L1-rep1-cp190-100x_Position013_12_cmle.ics	71	1	0	1	1	1	1	9.747	1.0	0.3239598783277303	1.3992068640101396	0.0	0.9761340523239176	22426.0	390.8607159700287	179741.0	414.43325620552844
1410	Feb25-FISH2-3L1-rep1-cp190-100x_Position013_12_cmle.ics	72	1	0	1	1	1	1	9.747	1.0	0.29899185154753727	1.3600816388507058	0.0	0.9675785428791847	21164.0	365.1856779291174	158307.0	365.01235383206165
1411	Feb25-FISH2-3L1-rep1-cp190-100x_Position013_12_cmle.ics	73	1	0	1	1	1	1	9.097199999999999	1.0	0.2712004780573507	1.1758538412653683	0.0	0.9741758932998394	18934.0	324.1740724614899	127580.0	294.164352188434
1412	Feb25-FISH2-3L1-rep1-cp190-100x_Position013_12_cmle.ics	74	1	0	1	0	1	1	7.147799999999999	1.0	0.28216710344018187	1.3325926365317746	0.0	0.9926065722464088	10502.0	182.1274190476593	53757.0	123.9488405752755
1413	Feb25-FISH2-3L1-rep1-cp190-100x_Position013_12_cmle.ics	76	1	0	1	2	2	1	9.747	2.0	0.3105908120535173	1.1729299393013362	0.0	0.9495099046689977	27524.0	468.4175642324729	239296.0	551.7506883624668
1414	Feb25-FISH2-3L1-rep1-cp190-100x_Position013_12_cmle.ics	77	1	0	1	1	1	1	7.147799999999999	1.0	0.2821902570691522	1.246975805277063	0.0	0.9936418983086361	11070.0	191.614396939166	58179.0	134.1447550240704
1415	Feb25-FISH2-3L1-rep1-cp190-100x_Position013_12_cmle.ics	78	1	0	1	0	0	0	6.497999999999999	0.0	0.2886983400029436	1.3369363150489402	0.0	0.9897750938118575	9174.0	158.0435200118008	44395.0	102.3626463035392
1416	Feb25-FISH2-3L1-rep1-cp190-100x_Position013_12_cmle.ics	79	1	0	1	2	2	1	9.747	2.0	0.2767193610725856	1.0441475292024143	0.0	0.9347126079756622	33244.0	553.0871634353986	299822.0	691.3069791647646
1417	Feb25-FISH2-3L1-rep1-cp190-100x_Position013_12_cmle.ics	80	1	0	1	1	1	1	8.8806	1.0	0.30097575382653957	1.296447778989418	0.0	0.9664717379875236	16800.0	289.87187028945766	112332.0	259.0066625649097
1418	Feb25-FISH2-3L1-rep1-cp190-100x_Position013_12_cmle.ics	81	1	0	1	1	0	1	6.9312	0.0	0.3044976410279131	1.3854753766007915	0.0	0.9867532068528795	9968.0	173.2832369144322	51639.0	119.06531574430588
1419	Feb25-FISH2-3L1-rep1-cp190-100x_Position013_12_cmle.ics	83	1	0	1	1	1	1	7.147799999999999	1.0	0.27773218597220584	1.1557776120143415	0.0	0.9882648152666301	13722.0	233.42019749783023	79655.0	183.66249783327885
1420	Feb25-FISH2-3L1-rep1-cp190-100x_Position013_12_cmle.ics	86	1	0	1	1	1	0	7.797599999999999	1.0	0.2727062341409412	1.3062316945188288	0.0	0.9883012245822388	11848.0	205.93482457434058	63327.0	146.01462557639886
1421	Feb25-FISH2-3L1-rep1-cp190-100x_Position013_12_cmle.ics	88	1	0	1	1	1	1	8.4474	1.0	0.2959487300573285	1.277996334129598	0.0	0.9717180965874559	16292.0	280.8597605481902	106376.0	245.2737664868856
1422	Feb25-FISH2-3L1-rep1-cp190-100x_Position013_12_cmle.ics	89	1	0	1	1	1	1	9.5304	1.0	0.2961643928318969	1.333905978165058	0.0	0.9841701183169737	16480.0	289.0634268195188	108262.0	249.62236319661582
1423	Feb25-FISH2-3L1-rep1-cp190-100x_Position013_12_cmle.ics	90	1	0	1	1	1	1	9.747	1.0	0.29350703825516355	1.0775952179164474	0.0	0.9329748159267521	30938.0	518.6625904046871	277218.0	639.1883789384959
1424	Feb25-FISH2-3L1-rep1-cp190-100x_Position013_12_cmle.ics	91	1	0	1	1	1	1	9.747	1.0	0.2775455500787928	1.22142663148331	0.0	0.965809367070942	20796.0	356.47021191188514	148563.0	342.5453727400088
1425	Feb25-FISH2-3L1-rep1-cp190-100x_Position013_12_cmle.ics	92	1	0	1	1	1	0	6.7146	1.0	0.2784820433685924	1.11528729676814	0.0	0.985311048151305	11544.0	197.15167581247815	61547.0	141.91043568068312
1426	Feb25-FISH2-3L1-rep1-cp190-100x_Position013_12_cmle.ics	93	1	0	1	1	1	1	8.8806	1.0	0.2885416698969072	1.4932011790319246	0.0	0.9876338742951478	12076.0	213.6280841534468	67029.0	154.55041826962335
1427	Feb25-FISH2-3L1-rep1-cp190-100x_Position013_12_cmle.ics	94	1	0	1	1	1	1	9.747	1.0	0.29677193168910526	1.3422206391549814	0.0	0.9748315843996812	20002.0	346.5668917448716	144909.0	334.120254830489
1428	Feb25-FISH2-3L1-rep1-cp190-100x_Position013_12_cmle.ics	95	1	0	1	1	1	1	8.4474	1.0	0.2748512012436689	1.1643607042547806	0.0	0.9706670847074522	17236.0	297.48559244152295	111552.0	257.20819732970836
1429	Feb25-FISH2-3L1-rep1-cp190-100x_Position013_12_cmle.ics	96	1	0	1	1	1	1	7.797599999999999	1.0	0.2876856587105997	1.1936603724139683	0.0	0.9690736889087932	15428.0	262.81522604018676	96649.0	222.84598271406145
1430	Feb25-FISH2-3L1-rep1-cp190-100x_Position013_12_cmle.ics	97	1	0	1	1	1	2	9.747	1.0	0.30257557875784524	1.2501555906236006	0.0	0.9556259327989377	23552.0	403.64285623918107	186953.0	431.06214245715864
1431	Feb25-FISH2-3L1-rep1-cp190-100x_Position013_12_cmle.ics	98	1	0	1	1	1	1	9.097199999999999	1.0	0.28750616602282825	1.2357268779547048	0.0	0.9758323758574831	16378.0	286.71374506553764	105679.0	243.66667639850698
1432	Feb25-FISH2-3L1-rep1-cp190-100x_Position013_12_cmle.ics	100	1	0	1	1	1	1	9.747	1.0	0.3127158740005086	1.4593384755809702	0.0	0.9635194981514617	19402.0	343.01187793347145	142108.0	327.66192005638806
1433	Feb25-FISH2-3L1-rep1-cp190-100x_Position013_12_cmle.ics	102	1	0	1	1	1	1	8.8806	1.0	0.28566262231561484	1.2468276304309995	0.0	0.9593935381724358	18462.0	314.8196229414014	126072.0	290.68731940037827
1434	Feb25-FISH2-3L1-rep1-cp190-100x_Position013_12_cmle.ics	103	1	0	1	1	1	1	9.747	1.0	0.31820272996791477	1.4396542877020124	0.0	0.9687289360796869	21306.0	374.02312239416534	164960.0	380.35233999846434
1435	Feb25-FISH2-3L1-rep1-cp190-100x_Position013_12_cmle.ics	104	1	0	1	0	0	0	6.7146	0.0	0.29135363793433305	1.3076338996870862	0.0	0.9920690773594465	9512.0	164.5204031780534	47086.0	108.56735136498358
1436	Feb25-FISH2-3L1-rep1-cp190-100x_Position013_12_cmle.ics	105	1	0	1	1	1	2	9.747	1.0	0.3008211242482518	1.4001366973952392	0.0	0.962972690499899	19650.0	342.655986302611	142060.0	327.55124527268333
1437	Feb25-FISH2-3L1-rep1-cp190-100x_Position013_12_cmle.ics	106	1	0	1	1	1	1	9.747	1.0	0.297707621684346	1.3419861346172401	0.0	0.9627685878397946	20022.0	347.0372511128137	145355.0	335.1486080290785
1438	Feb25-FISH2-3L1-rep1-cp190-100x_Position013_12_cmle.ics	107	1	0	1	1	1	1	8.014199999999999	1.0	0.3053270036415225	1.2311844477647114	0.0	0.966957274501955	15024.0	257.64861889289904	95683.0	220.6186526920045
1439	Feb25-FISH2-3L1-rep1-cp190-100x_Position013_12_cmle.ics	108	1	0	1	1	1	0	9.747	1.0	0.2941933918641151	1.3751031267534926	0.0	0.9725622917544263	19456.0	338.6247995822003	138411.0	319.1376559864661
1440	Feb25-FISH2-3L1-rep1-cp190-100x_Position013_12_cmle.ics	109	1	0	1	2	2	1	9.747	2.0	0.3039404205479986	1.2314724514196826	0.0	0.9623432454041624	26954.0	457.8794652289153	229405.0	528.9447657453184
1441	Feb25-FISH2-3L1-rep1-cp190-100x_Position013_12_cmle.ics	110	1	0	1	0	0	0	6.9312	0.0	0.30344841346717805	1.4350836393707893	0.0	0.9901712456054107	9348.0	163.6874145110645	46816.0	107.94480570664467
1442	Feb25-FISH2-3L1-rep1-cp190-100x_Position013_12_cmle.ics	111	1	0	1	1	1	1	8.2308	1.0	0.29465232543551634	1.340187232476371	0.0	0.9913007963829763	13376.0	233.03713937316311	78962.0	182.0646306435423
1443	Feb25-FISH2-3L1-rep1-cp190-100x_Position013_12_cmle.ics	112	1	0	1	0	0	1	9.097199999999999	0.0	0.2998413654709888	1.3070134151120965	0.0	0.9547038851961821	17684.0	305.18024507430584	121085.0	279.18867051839266
1444	Feb25-FISH2-3L1-rep1-cp190-100x_Position013_12_cmle.ics	113	1	0	1	1	1	1	8.8806	1.0	0.2966121330795602	1.2749155661824336	0.0	0.9713608392714109	17200.0	297.523663985379	115521.0	266.3596185072903
1445	Feb25-FISH2-3L1-rep1-cp190-100x_Position013_12_cmle.ics	114	1	0	1	2	1	1	9.747	1.0	0.3069618312430357	1.457719478383531	0.0	0.9799132590742855	20740.0	362.40415177240834	155607.0	358.78689724867263
1446	Feb25-FISH2-3L1-rep1-cp190-100x_Position013_12_cmle.ics	115	1	0	1	1	1	1	8.664	1.0	0.30071836364449106	1.2947357326531233	0.0	0.9679078852036922	17732.0	303.84219432960555	121756.0	280.7358117655979
1447	Feb25-FISH2-3L1-rep1-cp190-100x_Position013_12_cmle.ics	116	1	0	1	1	1	1	9.747	1.0	0.2954544379951035	1.3573501494935303	0.0	0.9584668075207394	21536.0	375.18420246102414	161535.0	372.4552330362023
1448	Feb25-FISH2-3L1-rep1-cp190-100x_Position013_12_cmle.ics	117	1	0	1	1	0	1	7.5809999999999995	0.0	0.28751986225270415	1.1624903949577667	0.0	0.9761412420723197	16228.0	274.6314313547796	104233.0	240.33259853940305
1449	Feb25-FISH2-3L1-rep1-cp190-100x_Position013_12_cmle.ics	118	1	0	1	1	1	1	9.313799999999999	1.0	0.29277022575404266	1.3208449579106905	0.0	0.9626545532645888	17970.0	310.56526327741096	122563.0	282.596531566633
1450	Feb25-FISH2-3L1-rep1-cp190-100x_Position013_12_cmle.ics	119	1	0	1	1	1	1	8.4474	1.0	0.28067681418110835	1.2146953899438244	0.0	0.9739803104033836	17728.0	303.7293982569536	117589.0	271.12785710523417
1451	Feb25-FISH2-3L1-rep1-cp190-100x_Position013_12_cmle.ics	120	1	0	1	1	1	1	9.747	1.0	0.2999423804200338	1.3595945248951797	0.0	0.9741793804971738	20328.0	356.8013052402207	149257.0	344.14554565440585
1452	Feb25-FISH2-3L1-rep1-cp190-100x_Position013_12_cmle.ics	121	1	0	1	0	0	1	8.2308	0.0	0.2943230716034236	1.407807990954259	0.0	0.9934964473719373	11278.0	198.90751289684593	61099.0	140.87747103277263
1453	Feb25-FISH2-3L1-rep1-cp190-100x_Position013_12_cmle.ics	122	1	0	1	1	1	1	9.5304	1.0	0.30527905184144805	1.2355100701701192	0.0	0.9660738618083543	19816.0	340.1633145484811	144926.0	334.15945214971777
1454	Feb25-FISH2-3L1-rep1-cp190-100x_Position013_12_cmle.ics	123	1	0	1	1	1	2	9.747	1.0	0.30764348376509165	1.380853329091512	0.0	0.9788720899780738	23114.0	400.05695197344943	183278.0	422.5886043297681
1455	Feb25-FISH2-3L1-rep1-cp190-100x_Position013_12_cmle.ics	124	1	0	1	1	1	1	8.664	1.0	0.2741599915578708	1.100459520428589	0.0	0.9655169808300548	17758.0	304.9849606566284	116511.0	268.6422859211996
1456	Feb25-FISH2-3L1-rep1-cp190-100x_Position013_12_cmle.ics	125	1	0	1	1	1	0	7.797599999999999	1.0	0.2874917891583866	1.3475579168722638	0.0	0.9937647607677114	12114.0	210.91969915600862	67223.0	154.99772885376314
1457	Feb25-FISH2-3L1-rep1-cp190-100x_Position013_12_cmle.ics	126	1	0	1	1	0	0	7.5809999999999995	0.0	0.3061032293786976	1.3784755961574207	0.0	0.9899253979256643	11206.0	195.91756838647686	61714.0	142.29549169898903
1458	Feb25-FISH2-3L1-rep1-cp190-100x_Position013_12_cmle.ics	127	1	0	1	1	0	0	6.7146	0.0	0.28666072841241386	1.1798937954335247	0.0	0.9909402200354143	10598.0	182.5876209028642	54928.0	126.64884415273792
1459	Feb25-FISH2-3L1-rep1-cp190-100x_Position013_12_cmle.ics	128	1	0	1	0	0	0	7.5809999999999995	0.0	0.28656147782116465	1.5048220862015016	0.0	0.9946474429825276	9230.0	164.49095678787117	44636.0	102.91832594672317
1460	Feb25-FISH2-3L1-rep1-cp190-100x_Position013_12_cmle.ics	129	1	0	1	1	1	1	9.747	1.0	0.29161369466817394	1.3856981713321965	0.0	0.9734964583765096	19552.0	338.5700859629165	138824.0	320.08992027125856
1461	Feb25-FISH2-3L1-rep1-cp190-100x_Position013_12_cmle.ics	130	1	0	1	0	0	0	5.6316	0.0	0.29293820266459686	1.5492415901049608	0.0	0.9953059690835848	5082.0	90.09557707822499	18438.0	42.5129512905655
1462	Feb25-FISH2-3L1-rep1-cp190-100x_Position014_13_cmle.ics	1	1	0	1	1	1	1	9.747	1.0	0.268368835532288	1.078606036275049	0.0	0.9437525219607086	25038.0	422.0594300216996	192992.0	444.98641368200543
1463	Feb25-FISH2-3L1-rep1-cp190-100x_Position014_13_cmle.ics	2	1	0	1	1	1	1	7.5809999999999995	1.0	0.28870880122345144	1.1236652148353317	0.0	0.9562443139515558	15032.0	255.60390190070578	93117.0	214.70216321312444
1464	Feb25-FISH2-3L1-rep1-cp190-100x_Position014_13_cmle.ics	3	1	0	1	0	1	0	6.7146	1.0	0.282293862661056	1.1308710040134489	0.0	0.9665403698696584	13420.0	225.8988170875805	77670.0	179.08563438215762
1465	Feb25-FISH2-3L1-rep1-cp190-100x_Position014_13_cmle.ics	4	1	0	1	1	1	0	6.7146	1.0	0.26894797122026703	1.0215184551559426	0.0	0.9650208177618714	15696.0	259.278474958186	95894.0	221.10516059537304
1466	Feb25-FISH2-3L1-rep1-cp190-100x_Position014_13_cmle.ics	5	1	0	1	1	1	1	8.4474	1.0	0.30052088397507654	1.1878849852735238	0.0	0.9740531185813558	18164.0	307.92595407830845	126191.0	290.9617006349795
1467	Feb25-FISH2-3L1-rep1-cp190-100x_Position014_13_cmle.ics	7	1	0	1	0	0	0	6.0648	0.0	0.2953333095735861	1.2088745508171168	0.0	0.973544806244274	9182.0	157.70738618495716	44961.0	103.66768646139036
1468	Feb25-FISH2-3L1-rep1-cp190-100x_Position014_13_cmle.ics	8	1	0	1	1	1	1	9.747	1.0	0.26649112851487455	1.1008773063805406	0.0	0.9458366701970382	26408.0	446.6840434774203	208314.0	480.314726930408
1469	Feb25-FISH2-3L1-rep1-cp190-100x_Position014_13_cmle.ics	10	1	0	1	1	1	1	6.7146	1.0	0.28700647694139936	1.0519814738220605	0.0	0.9696796200838553	14864.0	247.21524802980605	91290.0	210.48960425836452
1470	Feb25-FISH2-3L1-rep1-cp190-100x_Position014_13_cmle.ics	11	1	0	1	1	1	0	5.6316	1.0	0.2686460934601171	1.0995055073500823	0.0	0.9724636589594128	10652.0	175.60255993031367	53581.0	123.54303303502496
1471	Feb25-FISH2-3L1-rep1-cp190-100x_Position014_13_cmle.ics	12	1	0	1	1	1	1	8.2308	1.0	0.2973588307207509	1.1822288182358354	0.0	0.9582320313329692	16840.0	286.83369672248404	112054.0	258.3656711092866
1472	Feb25-FISH2-3L1-rep1-cp190-100x_Position014_13_cmle.ics	13	1	0	1	1	1	1	7.797599999999999	1.0	0.3003132040714791	1.2318715269348788	0.0	0.9660483764429182	15182.0	258.4645475683575	96395.0	222.2603286502908
1473	Feb25-FISH2-3L1-rep1-cp190-100x_Position014_13_cmle.ics	14	1	0	1	0	0	0	6.0648	0.0	0.29732265153080906	1.1843403297342516	0.0	0.9755316557293419	9534.0	162.62471732735162	47731.0	110.05454377101539
1474	Feb25-FISH2-3L1-rep1-cp190-100x_Position014_13_cmle.ics	15	1	0	1	1	1	1	8.4474	1.0	0.3049627629136635	1.2820265782283664	0.0	0.9639995816025215	16194.0	278.1547698900829	107011.0	246.73790164631222
1475	Feb25-FISH2-3L1-rep1-cp190-100x_Position014_13_cmle.ics	17	1	0	1	1	1	1	9.313799999999999	1.0	0.2993036562664465	1.389114280806347	0.0	0.9700075167912203	17336.0	300.8672202302353	117423.0	270.7451068115887
1476	Feb25-FISH2-3L1-rep1-cp190-100x_Position014_13_cmle.ics	18	1	0	1	1	1	1	7.797599999999999	1.0	0.26106570478843266	1.1419268585012283	0.0	0.9595683847789883	17676.0	293.95418597398987	112908.0	260.33475996936596
1477	Feb25-FISH2-3L1-rep1-cp190-100x_Position014_13_cmle.ics	19	1	0	1	1	1	1	9.097199999999999	1.0	0.2940590132330917	1.2759245192626152	0.0	0.9608900351065683	18720.0	323.15990845033593	130602.0	301.13225211250875
1478	Feb25-FISH2-3L1-rep1-cp190-100x_Position014_13_cmle.ics	20	1	0	1	1	1	1	7.5809999999999995	1.0	0.2761303348121484	1.0081602064317705	0.0	0.949895084176168	17460.0	292.89532655093734	113998.0	262.84799984932675
1479	Feb25-FISH2-3L1-rep1-cp190-100x_Position014_13_cmle.ics	21	1	0	1	1	1	1	6.9312	1.0	0.2975670106889681	1.1483386048701862	0.0	0.9690813322173252	12302.0	209.31656616319697	69989.0	161.3753632647461
1480	Feb25-FISH2-3L1-rep1-cp190-100x_Position014_13_cmle.ics	22	1	0	1	1	1	1	6.497999999999999	1.0	0.2913227159273959	1.059013288997376	0.0	0.9666503851485907	13400.0	223.71987455428356	78726.0	181.5204796236609
1481	Feb25-FISH2-3L1-rep1-cp190-100x_Position014_13_cmle.ics	23	1	0	1	1	1	1	6.497999999999999	1.0	0.29056430526866484	1.2974251797070713	0.0	0.9864979991051963	10248.0	175.35105503949976	52584.0	121.24422554849204
1482	Feb25-FISH2-3L1-rep1-cp190-100x_Position014_13_cmle.ics	24	1	0	1	0	1	0	7.797599999999999	1.0	0.2874806086145797	1.520364590933655	0.0	0.996230897109593	10334.0	182.86681222451637	52964.0	122.12040091948754
1483	Feb25-FISH2-3L1-rep1-cp190-100x_Position014_13_cmle.ics	25	1	0	1	1	1	1	6.0648	1.0	0.26445924528872605	1.0833424721366098	0.0	0.9636051061105869	13628.0	223.31491803461088	76931.0	177.38170385803744
1484	Feb25-FISH2-3L1-rep1-cp190-100x_Position014_13_cmle.ics	26	1	0	1	1	1	1	9.747	1.0	0.2647317072705934	1.044370233348992	0.0	0.9255353043589659	27128.0	453.01440299880926	216174.0	498.4377227620516
1485	Feb25-FISH2-3L1-rep1-cp190-100x_Position014_13_cmle.ics	27	1	0	1	0	1	1	8.014199999999999	1.0	0.2751369777167169	1.0991850852431657	0.0	0.9682107720732633	18808.0	314.87500758229976	127222.0	293.33890275996987
1486	Feb25-FISH2-3L1-rep1-cp190-100x_Position014_13_cmle.ics	29	1	0	1	0	0	0	6.497999999999999	0.0	0.2809390357097594	1.3312563539286881	0.0	0.9965313566023533	8656.0	149.4632801784972	40138.0	92.54717642372916
1487	Feb25-FISH2-3L1-rep1-cp190-100x_Position014_13_cmle.ics	30	1	0	1	0	0	0	6.0648	0.0	0.30219293814707443	1.2600608635911341	0.0	0.9793718723669913	8634.0	148.57374141719464	41470.0	95.61840167153441
1488	Feb25-FISH2-3L1-rep1-cp190-100x_Position014_13_cmle.ics	31	1	0	1	1	1	1	8.014199999999999	1.0	0.2811653824290007	1.0791212983679	0.0	0.9501632138073249	17332.0	290.9242196445926	113770.0	262.32229462672944
1489	Feb25-FISH2-3L1-rep1-cp190-100x_Position014_13_cmle.ics	32	1	0	1	1	1	0	7.5809999999999995	1.0	0.2880367625388298	1.1378714395607559	0.0	0.9607189594769074	15682.0	265.68291349199296	99106.0	228.51114820494547
1490	Feb25-FISH2-3L1-rep1-cp190-100x_Position014_13_cmle.ics	33	1	0	1	1	1	1	6.497999999999999	1.0	0.27137855454724485	1.0951331949624799	0.0	0.9511191352465449	13602.0	226.50212274307648	77708.0	179.17325191925718
1491	Feb25-FISH2-3L1-rep1-cp190-100x_Position014_13_cmle.ics	34	1	0	1	0	1	1	7.5809999999999995	1.0	0.27975790047747845	1.2213840932074798	0.0	0.9857011408143308	14546.0	246.4983104694323	87253.0	201.18139380386768
1492	Feb25-FISH2-3L1-rep1-cp190-100x_Position014_13_cmle.ics	35	1	0	1	1	0	0	8.014199999999999	0.0	0.2694262907155464	1.0385078868665936	0.0	0.9682031856763269	17606.0	296.20490211810676	114021.0	262.9010315165186
1493	Feb25-FISH2-3L1-rep1-cp190-100x_Position014_13_cmle.ics	36	1	0	1	1	1	1	6.9312	1.0	0.2794754598312215	1.030183976252509	0.0	0.9638411351044555	14158.0	236.7507591120963	83743.0	193.08830024546194
1494	Feb25-FISH2-3L1-rep1-cp190-100x_Position014_13_cmle.ics	37	1	0	1	1	1	1	6.7146	1.0	0.2792352699000975	1.0793168941464615	0.0	0.9650581398122232	16138.0	266.32412588074976	101867.0	234.87725399262587
1495	Feb25-FISH2-3L1-rep1-cp190-100x_Position014_13_cmle.ics	38	1	0	1	0	0	0	5.6316	0.0	0.2934379238260788	1.0721179794625848	0.0	0.9664276987163748	9538.0	160.560825257857	47448.0	109.40202369208981
1496	Feb25-FISH2-3L1-rep1-cp190-100x_Position014_13_cmle.ics	39	1	0	1	1	1	1	9.097199999999999	1.0	0.2612818850552459	1.1458330478306598	0.0	0.955107801368543	27052.0	445.30082839421084	213859.0	493.09997017296064
1497	Feb25-FISH2-3L1-rep1-cp190-100x_Position014_13_cmle.ics	40	1	0	1	0	0	0	5.848199999999999	0.0	0.30600501321078927	1.218040050714846	0.0	0.976725575284556	8768.0	150.11720858710797	42706.0	98.46827735193028
1498	Feb25-FISH2-3L1-rep1-cp190-100x_Position014_13_cmle.ics	41	1	0	1	1	1	1	8.4474	1.0	0.30782499117751627	1.2008264210770878	0.0	0.9614512698285973	16992.0	291.4944314650698	115556.0	266.44031887040825
1499	Feb25-FISH2-3L1-rep1-cp190-100x_Position014_13_cmle.ics	42	1	0	1	1	1	1	7.147799999999999	1.0	0.2906210469701797	1.061500208792835	0.0	0.9638795510503326	14012.0	236.8115393779512	84079.0	193.86302373139475
1500	Feb25-FISH2-3L1-rep1-cp190-100x_Position014_13_cmle.ics	43	1	0	1	1	1	1	6.9312	1.0	0.277719987914207	1.322012555182511	0.0	0.9676951870384423	10332.0	179.07727699814254	52042.0	119.99452278249322
1501	Feb25-FISH2-3L1-rep1-cp190-100x_Position014_13_cmle.ics	44	1	0	1	0	0	0	6.0648	0.0	0.2938093662240626	1.2298513805842142	0.0	0.9874489419075797	8950.0	153.2014706196842	43156.0	99.50585344916176
1502	Feb25-FISH2-3L1-rep1-cp190-100x_Position014_13_cmle.ics	45	1	0	1	1	1	1	8.664	1.0	0.29873421920114196	1.2381272562462413	0.0	0.9627219359043039	17354.0	296.1437294413651	117494.0	270.90881326248524
1503	Feb25-FISH2-3L1-rep1-cp190-100x_Position014_13_cmle.ics	46	1	0	1	1	1	1	8.014199999999999	1.0	0.25919066583997113	1.1685875764140374	0.0	0.9458056461310808	23252.0	376.5525727125198	169736.0	391.3644809770813
1504	Feb25-FISH2-3L1-rep1-cp190-100x_Position014_13_cmle.ics	47	1	0	1	0	1	1	7.147799999999999	1.0	0.286721235830527	1.112931378942233	0.0	0.965994168848184	14816.0	248.57670402335094	90803.0	209.36671634869396
1505	Feb25-FISH2-3L1-rep1-cp190-100x_Position014_13_cmle.ics	48	1	0	1	1	0	0	6.7146	0.0	0.2977845844392853	1.3277743079234186	0.0	0.9700986966820812	9894.0	172.30825889010848	50499.0	116.43678963131941
1506	Feb25-FISH2-3L1-rep1-cp190-100x_Position014_13_cmle.ics	49	1	0	1	1	1	1	7.3644	1.0	0.2955450431974102	1.1430458241574346	0.0	0.9563112723334112	14802.0	249.71496156808104	92059.0	212.2627065223001
1507	Feb25-FISH2-3L1-rep1-cp190-100x_Position014_13_cmle.ics	50	1	0	1	1	1	1	7.3644	1.0	0.28881148858481487	1.141126208328778	0.0	0.9596428894114764	15242.0	255.87332812049482	95092.0	219.25596941764047
1508	Feb25-FISH2-3L1-rep1-cp190-100x_Position014_13_cmle.ics	51	1	0	1	1	0	2	9.313799999999999	0.0	0.24196581363699549	1.1429194648981373	0.0	0.9227151584729504	20310.0	342.4963287217766	133880.0	308.6904175496751
1509	Feb25-FISH2-3L1-rep1-cp190-100x_Position014_13_cmle.ics	52	1	0	1	2	1	2	9.747	1.0	0.29133509432007293	1.1173064997646385	0.0	0.9428314402984823	28438.0	478.240789750963	243399.0	561.2110766445576
1510	Feb25-FISH2-3L1-rep1-cp190-100x_Position014_13_cmle.ics	53	1	0	1	1	1	1	7.5809999999999995	1.0	0.27057341221977493	1.2015419590688672	0.0	0.9794369016444519	15068.0	254.41897316366396	90469.0	208.59660431208215
1511	Feb25-FISH2-3L1-rep1-cp190-100x_Position014_13_cmle.ics	54	1	0	1	1	1	1	5.848199999999999	1.0	0.27101011376115375	1.080362889235332	0.0	0.9602192191337735	10346.0	172.22813873635428	51514.0	118.77710016174157
1512	Feb25-FISH2-3L1-rep1-cp190-100x_Position014_13_cmle.ics	55	1	0	1	0	0	0	5.6316	0.0	0.2944529462033179	1.3299974791856177	0.0	0.9848968708918228	6832.0	118.4376480335266	28814.0	66.43715036806348
1513	Feb25-FISH2-3L1-rep1-cp190-100x_Position014_13_cmle.ics	56	1	0	1	1	1	1	6.7146	1.0	0.28141977369052856	1.0963115149218183	0.0	0.956772301502093	14434.0	238.7994021598644	86503.0	199.45210030848182
1514	Feb25-FISH2-3L1-rep1-cp190-100x_Position014_13_cmle.ics	57	1	0	1	1	1	1	8.8806	1.0	0.2845037308196588	1.0132669116476962	0.0	0.9573269636343658	21878.0	365.5774495023431	162304.0	374.2283353001379
1515	Feb25-FISH2-3L1-rep1-cp190-100x_Position014_13_cmle.ics	58	1	0	1	1	1	1	7.3644	1.0	0.2850673873747279	1.1032945079331045	0.0	0.9682755720355221	15250.0	256.84788822871053	94548.0	218.00165520232056
1516	Feb25-FISH2-3L1-rep1-cp190-100x_Position014_13_cmle.ics	59	1	0	1	1	1	0	7.147799999999999	1.0	0.2763687847477882	1.0532398186768108	0.0	0.9720048829541744	15404.0	258.58085178048304	94508.0	217.90942621590003
1517	Feb25-FISH2-3L1-rep1-cp190-100x_Position014_13_cmle.ics	60	1	0	1	0	0	0	6.0648	0.0	0.3043510414710902	1.200461504776032	0.0	0.973825662458392	8490.0	147.46214415526052	40581.0	93.56861244833705
1518	Feb25-FISH2-3L1-rep1-cp190-100x_Position014_13_cmle.ics	61	1	0	1	1	1	1	9.747	1.0	0.2987739186152043	1.3916805570228825	0.0	0.9612341725374103	20112.0	351.2018275421181	146598.0	338.0146237820979
1519	Feb25-FISH2-3L1-rep1-cp190-100x_Position014_13_cmle.ics	62	1	0	1	1	1	1	7.5809999999999995	1.0	0.28757799008553664	1.2116974569868757	0.0	0.9642865322142776	13834.0	238.54452843495562	82049.0	189.18240267055046
1520	Feb25-FISH2-3L1-rep1-cp190-100x_Position014_13_cmle.ics	63	1	0	1	0	1	1	6.497999999999999	1.0	0.2752526136925403	1.0631327603948797	0.0	0.9722975266241712	13116.0	218.66041474918478	74104.0	170.86342024276308
1521	Feb25-FISH2-3L1-rep1-cp190-100x_Position014_13_cmle.ics	64	1	0	1	1	1	1	9.747	1.0	0.3030751440007175	1.4721802639117547	0.0	0.9811835522914608	19034.0	332.89209698582914	135939.0	313.4379046256744
1522	Feb25-FISH2-3L1-rep1-cp190-100x_Position014_13_cmle.ics	65	1	0	1	0	0	0	6.0648	0.0	0.300466693489461	1.2113950364462074	0.0	0.9820626296796415	9172.0	156.1732151903393	45276.0	104.39398972945243
1523	Feb25-FISH2-3L1-rep1-cp190-100x_Position014_13_cmle.ics	66	1	0	1	1	1	1	6.9312	1.0	0.29764894024370686	1.1090679009553421	0.0	0.9742932018356066	12766.0	216.64321937722943	73996.0	170.61440197942753
1524	Feb25-FISH2-3L1-rep1-cp190-100x_Position014_13_cmle.ics	67	1	0	1	1	1	2	8.664	1.0	0.31325276009683173	1.2102166896985576	0.0	0.9650165431850266	17388.0	299.0568343371645	120669.0	278.22948905961863
1525	Feb25-FISH2-3L1-rep1-cp190-100x_Position014_13_cmle.ics	68	1	0	1	1	1	1	8.014199999999999	1.0	0.3074600214425256	1.3220432918441347	0.0	0.9708600277605937	14760.0	254.8383173676189	93497.0	215.5783385841199
1526	Feb25-FISH2-3L1-rep1-cp190-100x_Position014_13_cmle.ics	69	1	0	1	1	1	1	9.747	1.0	0.2644189051144513	1.0497671456410145	0.0	0.9353240637633209	29024.0	486.60868517503917	239087.0	551.2687919084193
1527	Feb25-FISH2-3L1-rep1-cp190-100x_Position014_13_cmle.ics	70	1	0	1	1	1	1	7.3644	1.0	0.29093298556405	1.023689004133735	0.0	0.9609481810258834	16234.0	270.3185203108469	104908.0	241.88896268525033
1528	Feb25-FISH2-3L1-rep1-cp190-100x_Position014_13_cmle.ics	71	1	0	1	0	0	0	5.848199999999999	0.0	0.29951992165838737	1.1275800579033097	0.0	0.9734069474663601	8650.0	148.81427846827933	41401.0	95.45930666995889
1529	Feb25-FISH2-3L1-rep1-cp190-100x_Position014_13_cmle.ics	72	1	0	1	0	0	0	5.415	0.0	0.3052979015505611	1.422724445537863	0.0	0.9902838906441963	5796.0	101.39419461111454	22926.0	52.86104356695437
1530	Feb25-FISH2-3L1-rep1-cp190-100x_Position014_13_cmle.ics	74	1	0	1	0	1	1	6.2814	1.0	0.2957774030860722	1.0942839624693481	0.0	0.973860410103898	10780.0	182.69941633271222	57238.0	131.9750681185263
1531	Feb25-FISH2-3L1-rep1-cp190-100x_Position014_13_cmle.ics	75	1	0	1	1	1	0	8.014199999999999	1.0	0.2839882172586846	1.134444779205336	0.0	0.980678411005148	15906.0	270.6419891282993	100523.0	231.77836004889446
1532	Feb25-FISH2-3L1-rep1-cp190-100x_Position014_13_cmle.ics	76	1	0	1	1	1	1	6.7146	1.0	0.2512873813412245	1.1564383248292904	0.0	0.9359859249329747	15952.0	262.7993942917532	94969.0	218.97236528439717
1533	Feb25-FISH2-3L1-rep1-cp190-100x_Position014_13_cmle.ics	77	1	0	1	1	1	1	8.2308	1.0	0.28698254154381564	1.325527288890677	0.0	0.9937468737256056	13326.0	232.481480047565	77491.0	178.67290966792555
1534	Feb25-FISH2-3L1-rep1-cp190-100x_Position014_13_cmle.ics	78	1	0	1	1	1	0	6.497999999999999	1.0	0.27028701313465103	1.0562990865117212	0.0	0.9657587592137744	14738.0	242.5036119233591	87467.0	201.67481888121776
1535	Feb25-FISH2-3L1-rep1-cp190-100x_Position014_13_cmle.ics	79	1	0	1	1	1	1	7.147799999999999	1.0	0.29143287056538336	1.0842518320403527	0.0	0.9689281611009286	14470.0	242.85724916307223	88358.0	203.72921955373613
1536	Feb25-FISH2-3L1-rep1-cp190-100x_Position014_13_cmle.ics	80	1	0	1	1	1	1	6.7146	1.0	0.2752899644422498	1.098393230211598	0.0	0.9749291563783755	14056.0	234.3776721092881	82217.0	189.56976441351685
1537	Feb25-FISH2-3L1-rep1-cp190-100x_Position014_13_cmle.ics	81	1	0	1	1	1	1	7.797599999999999	1.0	0.2956888079278895	1.1124920686148354	0.0	0.9612971834240353	15812.0	267.9795787963336	101665.0	234.41149761120195
1538	Feb25-FISH2-3L1-rep1-cp190-100x_Position014_13_cmle.ics	82	1	0	1	1	1	1	7.5809999999999995	1.0	0.281219999914091	1.0873911025756133	0.0	0.9593458894465189	15876.0	267.65443831444696	99749.0	229.99372916165623
1539	Feb25-FISH2-3L1-rep1-cp190-100x_Position014_13_cmle.ics	83	1	0	1	1	1	1	6.7146	1.0	0.2877507008245907	1.0898664698555842	0.0	0.9696427998429792	12242.0	207.78846181515254	68322.0	157.53172025566855
1540	Feb25-FISH2-3L1-rep1-cp190-100x_Position014_13_cmle.ics	85	1	0	1	0	0	0	5.415	0.0	0.28070994342512096	1.248809014565163	0.0	0.9937686837579521	7058.0	120.30511573714247	29541.0	68.11341219625749
1541	Feb25-FISH2-3L1-rep1-cp190-100x_Position014_13_cmle.ics	86	1	0	1	0	0	0	6.497999999999999	0.0	0.285097256222527	1.3582821851478972	0.0	0.9938485955106297	8358.0	145.61229366464883	38364.0	88.4568208759765
1542	Feb25-FISH2-3L1-rep1-cp190-100x_Position014_13_cmle.ics	87	1	0	1	1	1	1	7.3644	1.0	0.29271692745459665	1.1105054154970493	0.0	0.9588631530337144	15040.0	253.25491667358534	93836.0	216.3599792440343
1543	Feb25-FISH2-3L1-rep1-cp190-100x_Position014_13_cmle.ics	88	1	0	1	0	0	0	6.2814	0.0	0.29650617212963554	1.2392268229798873	0.0	0.9782287502762967	9118.0	157.5644216900359	44580.0	102.78920536573436
1544	Feb25-FISH2-3L1-rep1-cp190-100x_Position014_13_cmle.ics	89	1	0	1	1	1	1	7.5809999999999995	1.0	0.2975333586356629	1.0991730940183038	0.0	0.95791448129562	15556.0	262.37559231597714	99515.0	229.45418959109588
1545	Feb25-FISH2-3L1-rep1-cp190-100x_Position014_13_cmle.ics	90	1	0	1	1	0	1	7.5809999999999995	0.0	0.27801108232440913	1.2355147529779855	0.0	0.9599265776918162	13472.0	231.69513706765912	77527.0	178.75591575570408
1546	Feb25-FISH2-3L1-rep1-cp190-100x_Position014_13_cmle.ics	91	1	0	1	1	1	1	7.3644	1.0	0.2943758021047356	1.1218334326653143	0.0	0.9662091476971774	15072.0	252.4018915918497	94402.0	217.66501940188547
1547	Feb25-FISH2-3L1-rep1-cp190-100x_Position014_13_cmle.ics	92	1	0	1	1	2	2	7.797599999999999	2.0	0.22821245178550853	1.071001548203907	0.0	0.9449573509479854	25304.0	405.2306126840656	180812.0	416.9026873169395
1548	Feb25-FISH2-3L1-rep1-cp190-100x_Position014_13_cmle.ics	93	1	0	1	0	0	0	6.0648	0.0	0.2919941345929919	1.3950271501817393	0.0	0.9928060425686593	7662.0	132.9371359270889	34078.0	78.57448498101157
1549	Feb25-FISH2-3L1-rep1-cp190-100x_Position014_13_cmle.ics	94	1	0	1	0	0	0	5.848199999999999	0.0	0.2932199408084123	1.1270362683982236	0.0	0.9730490903326207	8616.0	147.02462551681833	40722.0	93.89371962546959
1550	Feb25-FISH2-3L1-rep1-cp190-100x_Position014_13_cmle.ics	95	1	0	1	0	2	1	9.747	2.0	0.3161234066983853	1.301181517970841	0.0	0.9747058521675078	22020.0	385.57919766430484	172754.0	398.323158002514
1551	Feb25-FISH2-3L1-rep1-cp190-100x_Position014_13_cmle.ics	96	1	0	1	1	1	1	9.5304	1.0	0.3126309771357855	1.4672129670624017	0.0	0.9756941869529486	15996.0	283.326076135476	106367.0	245.25301496494095
1552	Feb25-FISH2-3L1-rep1-cp190-100x_Position014_13_cmle.ics	97	1	0	1	1	1	1	6.497999999999999	1.0	0.27875725364034126	1.0369469400049993	0.0	0.9716518875937126	13766.0	229.11391032193586	80186.0	184.88683762801202
1553	Feb25-FISH2-3L1-rep1-cp190-100x_Position014_13_cmle.ics	98	1	0	1	1	1	1	7.797599999999999	1.0	0.29500653246673547	1.2343684954626488	0.0	0.9687100039115474	14536.0	247.65574309146277	89507.0	206.37849718866727
1554	Feb25-FISH2-3L1-rep1-cp190-100x_Position014_13_cmle.ics	99	1	0	1	1	1	1	7.5809999999999995	1.0	0.2768558339347906	1.0754108324444414	0.0	0.9472392859112702	16066.0	270.3323507736531	100754.0	232.31098244547331
1555	Feb25-FISH2-3L1-rep1-cp190-100x_Position014_13_cmle.ics	100	1	0	1	1	1	1	7.3644	1.0	0.2735312617915312	1.082721562426152	0.0	0.9724999714355729	15128.0	255.9236722628681	91506.0	210.9876407850356
1556	Feb25-FISH2-3L1-rep1-cp190-100x_Position014_13_cmle.ics	101	1	0	1	0	0	0	5.848199999999999	0.0	0.29815694378291563	1.1046682170088675	0.0	0.973231088178331	9618.0	162.53588372500795	48431.0	111.66855103337554
1557	Feb25-FISH2-3L1-rep1-cp190-100x_Position014_13_cmle.ics	102	1	0	1	1	1	1	8.2308	1.0	0.29170992277976066	1.0872139950984563	0.0	0.9603427496989009	19572.0	327.2910104129427	139060.0	320.63407129113995
1558	Feb25-FISH2-3L1-rep1-cp190-100x_Position014_13_cmle.ics	103	1	0	1	1	1	1	6.9312	1.0	0.2735618530279148	1.0697305859662336	0.0	0.9734978986343282	15740.0	261.4320364622368	97120.0	223.93197902916376
1559	Feb25-FISH2-3L1-rep1-cp190-100x_Position014_13_cmle.ics	105	1	0	1	1	1	1	9.097199999999999	1.0	0.2758566859027757	1.067936662348725	0.0	0.9410311272443244	23486.0	389.66950476531724	177758.0	409.8610042037283
1560	Feb25-FISH2-3L1-rep1-cp190-100x_Position014_13_cmle.ics	106	1	0	1	1	1	1	9.097199999999999	1.0	0.2857916218174075	1.282903842624	0.0	0.963767695162249	18010.0	309.46972536419514	121498.0	280.14093480318513
1561	Feb25-FISH2-3L1-rep1-cp190-100x_Position014_13_cmle.ics	107	1	0	1	1	1	1	7.5809999999999995	1.0	0.2861965277492791	1.079529303910225	0.0	0.9557125652139244	16192.0	273.4524299589443	103647.0	238.98144388834163
1562	Feb25-FISH2-3L1-rep1-cp190-100x_Position014_13_cmle.ics	109	1	0	1	1	1	1	9.747	1.0	0.3228350805423011	1.3779975252612362	0.0	0.9586763288152051	22322.0	388.95784902979574	178182.0	410.83863145978637
1563	Feb25-FISH2-3L1-rep1-cp190-100x_Position014_13_cmle.ics	110	1	0	1	1	1	1	9.313799999999999	1.0	0.2575120752734531	1.1078260571459333	0.0	0.9209583753496436	22076.0	367.80220189050436	156514.0	360.87818951575923
1564	Feb25-FISH2-3L1-rep1-cp190-100x_Position014_13_cmle.ics	111	1	0	1	1	1	1	7.3644	1.0	0.2977269093704438	1.1461704830842085	0.0	0.9693158844485794	13808.0	236.48895740317099	83249.0	191.94927226316779
1565	Feb25-FISH2-3L1-rep1-cp190-100x_Position014_13_cmle.ics	112	1	0	1	1	0	1	6.2814	0.0	0.2795740382530497	1.075140777041826	0.0	0.9569572879685622	12338.0	206.72732249573178	68138.0	157.10746691813387
1566	Feb25-FISH2-3L1-rep1-cp190-100x_Position014_13_cmle.ics	113	1	0	1	1	1	1	7.5809999999999995	1.0	0.27221683672934527	1.0392321240846796	0.0	0.9608896023642391	19550.0	321.2991274044201	134107.0	309.2138170476119
1567	Feb25-FISH2-3L1-rep1-cp190-100x_Position014_13_cmle.ics	114	1	0	1	1	1	1	7.5809999999999995	1.0	0.2892774417886759	1.0817494388635398	0.0	0.9513384270612533	15610.0	263.8866366724883	98636.0	227.42745761450368
1568	Feb25-FISH2-3L1-rep1-cp190-100x_Position014_13_cmle.ics	115	1	0	1	1	1	1	7.5809999999999995	1.0	0.29970125314787244	1.1928394793089883	0.0	0.9666096043782625	14758.0	251.68072385993523	92291.0	212.79763464353945
1569	Feb25-FISH2-3L1-rep1-cp190-100x_Position014_13_cmle.ics	116	1	0	1	1	1	1	7.3644	1.0	0.3012340917051164	1.082009319635869	0.0	0.9647950865547972	15232.0	255.55623006557877	97020.0	223.7014065631123
1570	Feb25-FISH2-3L1-rep1-cp190-100x_Position014_13_cmle.ics	117	1	0	1	1	1	1	7.797599999999999	1.0	0.30480559840543336	1.1360055695548774	0.0	0.9601762831372852	14522.0	249.004647875756	90850.0	209.47508540773813
1571	Feb25-FISH2-3L1-rep1-cp190-100x_Position014_13_cmle.ics	118	1	0	1	1	2	2	9.747	2.0	0.26182628180785594	1.0743745891500642	0.0	0.9283112776758896	31512.0	524.0238992429705	269150.0	620.5857923774653
1572	Feb25-FISH2-3L1-rep1-cp190-100x_Position014_13_cmle.ics	119	1	0	1	1	1	1	6.9312	1.0	0.27170329968023677	1.0628455986249328	0.0	0.9651202309389053	16532.0	273.11627062687006	104186.0	240.22422948035887
1573	Feb25-FISH2-3L1-rep1-cp190-100x_Position014_13_cmle.ics	120	1	0	1	1	1	1	8.8806	1.0	0.31223147851520255	1.2344492564215708	0.0	0.9534834819434949	17602.0	303.02005970218494	122703.0	282.91933301910507
1574	Feb25-FISH2-3L1-rep1-cp190-100x_Position014_13_cmle.ics	121	1	0	1	0	0	0	6.2814	0.0	0.30140579105795257	1.2644970282702455	0.0	0.9885795838679104	8664.0	149.71227757266243	41632.0	95.99192906653775
1575	Feb25-FISH2-3L1-rep1-cp190-100x_Position014_13_cmle.ics	122	1	0	1	1	1	1	6.2814	1.0	0.27488575014522976	1.0603335973088546	0.0	0.9690192147254274	13138.0	219.01163278716012	74241.0	171.17930452125358
1576	Feb25-FISH2-3L1-rep1-cp190-100x_Position014_13_cmle.ics	124	1	0	1	1	1	1	9.747	1.0	0.3271115552857607	1.41142579004391	0.0	0.9600669911374156	21644.0	377.5509442065224	171249.0	394.85304238843975
1577	Feb25-FISH2-3L1-rep1-cp190-100x_Position014_13_cmle.ics	125	1	0	1	1	1	1	8.4474	1.0	0.27616019004976144	1.019079850266772	0.0	0.9482155618448156	21034.0	349.40758929265235	150743.0	347.57185249993034
1578	Feb25-FISH2-3L1-rep1-cp190-100x_Position014_13_cmle.ics	126	1	0	1	1	1	1	8.4474	1.0	0.2611369205056557	1.0641351827563703	0.0	0.9474672019414065	23320.0	384.27460766021096	171120.0	394.5556039072334
1579	Feb25-FISH2-3L1-rep1-cp190-100x_Position014_13_cmle.ics	128	1	0	1	0	0	0	5.1983999999999995	0.0	0.27326481199822683	1.250815639671643	0.0	0.9951466412315949	6220.0	106.07154592390431	24113.0	55.59793873898503
1580	Feb25-FISH2-3L1-rep1-cp190-100x_Position014_13_cmle.ics	130	1	0	1	1	0	1	7.3644	0.0	0.291697913050983	1.1695361058125529	0.0	0.9660666058393897	14382.0	245.173811576794	87593.0	201.96534018844255
1581	Feb25-FISH2-3L1-rep1-cp190-100x_Position014_13_cmle.ics	131	1	0	1	1	1	1	7.5809999999999995	1.0	0.2960449375513803	1.1933561604585337	0.0	0.9589241977012775	14826.0	251.65562144143328	92361.0	212.95903536977548
1582	Feb25-FISH2-3L1-rep1-cp190-100x_Position014_13_cmle.ics	132	1	0	1	0	0	0	6.2814	0.0	0.30787599028476004	1.2880303237054171	0.0	0.9846712893502508	8886.0	153.29255861316847	43704.0	100.7693905631237
1583	Feb25-FISH2-3L1-rep1-cp190-100x_Position014_13_cmle.ics	133	1	0	1	1	1	1	6.7146	1.0	0.2830293861821939	1.0549775253572937	0.0	0.956619040316546	13474.0	227.3630509464143	78241.0	180.4022031633114
1584	Feb25-FISH2-3L1-rep1-cp190-100x_Position014_13_cmle.ics	134	1	0	1	0	0	0	5.848199999999999	0.0	0.25059892103595416	1.1044518897807358	0.0	0.9857707897485106	8290.0	141.09677780811106	35530.0	81.92239718807855
1585	Feb25-FISH2-3L1-rep1-cp190-100x_Position015_14_cmle.ics	1	1	0	1	1	1	1	9.747	1.0	0.308433488263628	1.2008974563078745	0.0	0.9587331790918094	27610.0	469.98838821203117	239582.0	552.4101256153739
1586	Feb25-FISH2-3L1-rep1-cp190-100x_Position015_14_cmle.ics	2	1	0	1	1	1	1	9.747	1.0	0.29049455580023914	1.326692193635164	0.0	0.9727142894440095	18012.0	312.34645588580446	122514.0	282.48355105826784
1587	Feb25-FISH2-3L1-rep1-cp190-100x_Position015_14_cmle.ics	3	1	0	1	1	1	1	7.797599999999999	1.0	0.2803067584516193	1.0999378302808054	0.0	0.9699483506068562	16446.0	277.23292211552285	104998.0	242.09647790469666
1588	Feb25-FISH2-3L1-rep1-cp190-100x_Position015_14_cmle.ics	4	1	0	1	1	1	1	7.5809999999999995	1.0	0.2962819278381012	1.1664659894099052	0.0	0.9782163913066614	14334.0	243.91387970021376	87837.0	202.5279370056081
1589	Feb25-FISH2-3L1-rep1-cp190-100x_Position015_14_cmle.ics	5	1	0	1	1	1	2	9.313799999999999	1.0	0.30618691758085415	1.4105907955526575	0.0	0.976918892289508	16414.0	287.5182624799316	109418.0	252.28778090417055
1590	Feb25-FISH2-3L1-rep1-cp190-100x_Position015_14_cmle.ics	6	1	0	1	2	2	2	9.747	2.0	0.28586495393056	1.102431687074488	0.0	0.9513051409115894	30274.0	507.33450097640497	264825.0	610.6135332207402
1591	Feb25-FISH2-3L1-rep1-cp190-100x_Position015_14_cmle.ics	7	1	0	1	1	1	1	8.2308	1.0	0.2933142904200007	1.1565670342604182	0.0	0.9665059589585505	16592.0	284.0298797598893	108840.0	250.95507205039317
1592	Feb25-FISH2-3L1-rep1-cp190-100x_Position015_14_cmle.ics	8	1	0	1	0	0	0	6.0648	0.0	0.2949807895492411	1.5192265875173556	0.0	0.9955631425824747	6198.0	109.51197819807726	24920.0	57.4586585400202
1593	Feb25-FISH2-3L1-rep1-cp190-100x_Position015_14_cmle.ics	9	1	0	1	1	1	2	9.747	1.0	0.2898736151625964	1.1771061847621986	0.0	0.9642394425334024	23744.0	404.282396963505	185229.0	427.0870731424318
1594	Feb25-FISH2-3L1-rep1-cp190-100x_Position015_14_cmle.ics	10	1	0	1	1	1	1	8.4474	1.0	0.2970155700607125	1.2692732849510733	0.0	0.9878293545552097	15278.0	264.4951986475643	96775.0	223.13650402128627
1595	Feb25-FISH2-3L1-rep1-cp190-100x_Position015_14_cmle.ics	11	1	0	1	1	1	1	8.2308	1.0	0.2823328483151069	1.043188735306413	0.0	0.9673122930408724	19058.0	322.70883795982013	131453.0	303.0944237986065
1596	Feb25-FISH2-3L1-rep1-cp190-100x_Position015_14_cmle.ics	12	1	0	1	1	1	1	8.014199999999999	1.0	0.3052386593726131	1.2989156291433486	0.0	0.9807450099646408	14184.0	245.6172575564368	87759.0	202.34809048208797
1597	Feb25-FISH2-3L1-rep1-cp190-100x_Position015_14_cmle.ics	13	1	0	1	1	2	1	9.313799999999999	2.0	0.2904670540525746	1.1904892689020874	0.0	0.9688293971100731	18962.0	324.6593767351907	132327.0	305.1096271518961
1598	Feb25-FISH2-3L1-rep1-cp190-100x_Position015_14_cmle.ics	14	1	0	1	0	0	0	6.497999999999999	0.0	0.2782477815247432	1.290556153154146	0.0	0.9991021843399547	7626.0	133.41990719891814	33032.0	76.16269698611345
1599	Feb25-FISH2-3L1-rep1-cp190-100x_Position015_14_cmle.ics	15	1	0	1	0	0	0	8.014199999999999	0.0	0.2978083202083479	1.681374003902465	0.0	0.9911255504232661	9536.0	170.72081834036032	47785.0	110.17905290268318
1600	Feb25-FISH2-3L1-rep1-cp190-100x_Position015_14_cmle.ics	17	1	0	1	1	1	1	9.747	1.0	0.2964792365432686	1.4326537598225402	0.0	0.9620692167478665	18210.0	318.80755831407714	125816.0	290.09705388728656
1601	Feb25-FISH2-3L1-rep1-cp190-100x_Position015_14_cmle.ics	18	1	0	1	0	0	0	6.9312	0.0	0.27971453267602353	1.3725665589234912	0.0	0.9976262732057217	9062.0	156.96829712406492	42901.0	98.91789366073057
1602	Feb25-FISH2-3L1-rep1-cp190-100x_Position015_14_cmle.ics	19	1	0	1	1	1	1	9.5304	1.0	0.2539764041997738	1.229374897412577	0.0	0.9398510502331978	19894.0	339.54250548010793	132970.0	306.59220810860694
1603	Feb25-FISH2-3L1-rep1-cp190-100x_Position015_14_cmle.ics	20	1	0	1	0	1	1	6.9312	1.0	0.27972088155295205	1.176690393315026	0.0	0.9943004318645204	10030.0	175.01987341627012	49956.0	115.18478114066008
1604	Feb25-FISH2-3L1-rep1-cp190-100x_Position015_14_cmle.ics	21	1	0	1	0	0	0	6.497999999999999	0.0	0.28202460575578137	1.2782231273619242	0.0	0.9959453627939919	9048.0	155.90646127779712	42978.0	99.09543445959021
1605	Feb25-FISH2-3L1-rep1-cp190-100x_Position015_14_cmle.ics	22	1	0	1	1	1	1	8.2308	1.0	0.2776964792883092	1.077120252903163	0.0	0.976401483392515	17816.0	301.693698829315	117835.0	271.69506537172066
1606	Feb25-FISH2-3L1-rep1-cp190-100x_Position015_14_cmle.ics	23	1	0	1	2	2	2	9.747	2.0	0.2874669361510711	1.1640769804962368	0.0	0.9483881550985026	26158.0	445.7079510101412	213292.0	491.792624290449
1607	Feb25-FISH2-3L1-rep1-cp190-100x_Position015_14_cmle.ics	25	1	0	1	1	1	1	9.747	1.0	0.29335069314734585	1.3571294791805424	0.0	0.9800954042681989	20908.0	364.894682935528	153970.0	355.0124259794105
1608	Feb25-FISH2-3L1-rep1-cp190-100x_Position015_14_cmle.ics	26	1	0	1	1	1	1	8.2308	1.0	0.31114887234274113	1.2189308981732334	0.0	0.9684790197813441	16518.0	282.4931757633976	111351.0	256.744746672945
1609	Feb25-FISH2-3L1-rep1-cp190-100x_Position015_14_cmle.ics	27	1	0	1	0	0	0	7.147799999999999	0.0	0.27667654080862064	1.3558518917732512	0.0	0.994944207661073	9570.0	165.93359636766644	46305.0	106.7665804051218
1610	Feb25-FISH2-3L1-rep1-cp190-100x_Position015_14_cmle.ics	28	1	0	1	1	1	1	8.2308	1.0	0.3019787211393643	1.3157293600610047	0.0	0.9734492944162444	15342.0	264.80199988436806	98194.0	226.40832731455626
1611	Feb25-FISH2-3L1-rep1-cp190-100x_Position015_14_cmle.ics	29	1	0	1	1	2	1	8.664	2.0	0.3060396062895865	1.205879597765559	0.0	0.9619498293708282	17488.0	299.32556403011154	120302.0	277.38328810920984
1612	Feb25-FISH2-3L1-rep1-cp190-100x_Position015_14_cmle.ics	30	1	0	1	1	1	1	9.747	1.0	0.27496305745122235	1.30562689189876	0.0	0.9599075761835143	20246.0	348.53234992075414	142043.0	327.51204795345456
1613	Feb25-FISH2-3L1-rep1-cp190-100x_Position015_14_cmle.ics	31	1	0	1	1	1	1	8.2308	1.0	0.2932144088057745	1.2113657899160748	0.0	0.977751301799175	15884.0	272.95896945812393	101931.0	235.02482037089882
1614	Feb25-FISH2-3L1-rep1-cp190-100x_Position015_14_cmle.ics	32	1	0	1	1	1	1	8.664	1.0	0.296797485068039	1.1773417245068178	0.0	0.9717053395415648	18350.0	315.4529832190238	127338.0	293.6063668205895
1615	Feb25-FISH2-3L1-rep1-cp190-100x_Position015_14_cmle.ics	33	1	0	1	2	1	2	9.747	1.0	0.29407624096224205	1.1336689684717232	0.0	0.9519455333335924	26878.0	451.7808527942998	224698.0	518.0917197682768
1616	Feb25-FISH2-3L1-rep1-cp190-100x_Position015_14_cmle.ics	34	1	0	1	1	1	1	8.2308	1.0	0.2771642043825722	1.1842592222713004	0.0	0.9572045280428708	18012.0	303.17159834033896	119670.0	275.92607012376476
1617	Feb25-FISH2-3L1-rep1-cp190-100x_Position015_14_cmle.ics	36	1	0	1	1	1	1	9.747	1.0	0.29265062987939316	1.1666161069656746	0.0	0.9291405484463006	30784.0	517.9594578018803	274749.0	633.4955447516858
1618	Feb25-FISH2-3L1-rep1-cp190-100x_Position015_14_cmle.ics	37	1	0	1	1	1	1	8.014199999999999	1.0	0.2843281857340778	1.0715354356637026	0.0	0.9637923334712778	16998.0	287.2049256699765	111117.0	256.2052071023846
1619	Feb25-FISH2-3L1-rep1-cp190-100x_Position015_14_cmle.ics	38	1	0	1	1	1	1	9.313799999999999	1.0	0.30733348399680355	1.3753559253357077	0.0	0.9714482422836952	16492.0	286.75702191851644	110405.0	254.56353114409828
1620	Feb25-FISH2-3L1-rep1-cp190-100x_Position015_14_cmle.ics	40	1	0	1	2	1	1	8.664	1.0	0.2904069786407004	1.2718125684089585	0.0	0.9735901566895818	16924.0	291.8003968696701	111566.0	257.2404774749556
1621	Feb25-FISH2-3L1-rep1-cp190-100x_Position015_14_cmle.ics	41	1	0	1	1	1	1	9.747	1.0	0.28603739404057843	1.109782855742461	0.0	0.9346069502411465	28702.0	486.6215405002703	244542.0	563.8465199315256
1622	Feb25-FISH2-3L1-rep1-cp190-100x_Position015_14_cmle.ics	42	1	0	1	1	1	1	7.3644	1.0	0.26199975932895375	1.1473306393727043	0.0	0.9885443344451497	14876.0	249.91756638067199	87328.0	201.35432315340626
1623	Feb25-FISH2-3L1-rep1-cp190-100x_Position015_14_cmle.ics	43	1	0	1	1	1	1	9.097199999999999	1.0	0.28701355065686757	1.3896579513085736	0.0	0.9890975020410951	14794.0	260.2089733916537	90647.0	209.0070233016537
1624	Feb25-FISH2-3L1-rep1-cp190-100x_Position015_14_cmle.ics	44	1	0	1	0	1	1	8.8806	1.0	0.2921354244274	1.3404222660198977	0.0	0.9766953758447078	16854.0	291.3595093971416	111204.0	256.4058051478493
1625	Feb25-FISH2-3L1-rep1-cp190-100x_Position015_14_cmle.ics	45	1	0	1	1	1	1	8.2308	1.0	0.3024499104146629	1.2798301289721417	0.0	0.9748574833446066	15870.0	272.99718030735465	103387.0	238.38195547660783
1626	Feb25-FISH2-3L1-rep1-cp190-100x_Position015_14_cmle.ics	46	1	0	1	1	1	1	9.097199999999999	1.0	0.2835384551132482	1.2285976400017835	0.0	0.9889743379087608	17704.0	305.8378464330116	117947.0	271.9533065336983
1627	Feb25-FISH2-3L1-rep1-cp190-100x_Position015_14_cmle.ics	47	1	0	1	1	1	1	7.147799999999999	1.0	0.29785663509465027	1.3389316928293529	0.0	0.9891013844061498	10764.0	186.41436633565584	57311.0	132.14338601874388
1628	Feb25-FISH2-3L1-rep1-cp190-100x_Position015_14_cmle.ics	48	1	0	1	1	1	1	8.2308	1.0	0.29794049130254785	1.2261254084940163	0.0	0.9638508282774002	16330.0	278.713101522928	107107.0	246.95925121372167
1629	Feb25-FISH2-3L1-rep1-cp190-100x_Position015_14_cmle.ics	49	1	0	1	1	1	1	7.147799999999999	1.0	0.26019116692381145	1.0616233258854044	0.0	0.97496198638755	14784.0	248.98502937711854	86220.0	198.7995802295562
1630	Feb25-FISH2-3L1-rep1-cp190-100x_Position015_14_cmle.ics	50	1	0	1	1	1	1	9.097199999999999	1.0	0.29283551871557995	1.2016393378363368	0.0	0.965666600493436	18432.0	317.4259266004068	127334.0	293.5971439219475
1631	Feb25-FISH2-3L1-rep1-cp190-100x_Position015_14_cmle.ics	51	1	0	1	0	1	1	7.3644	1.0	0.2724825333835065	1.182790314184053	0.0	0.9917076725001119	11766.0	203.8682601975968	62645.0	144.442121357928
1632	Feb25-FISH2-3L1-rep1-cp190-100x_Position015_14_cmle.ics	53	1	0	1	1	1	1	7.5809999999999995	1.0	0.2737739406742229	1.130905051009523	0.0	0.9806305983242174	15826.0	265.9051112979913	97955.0	225.8572591206933
1633	Feb25-FISH2-3L1-rep1-cp190-100x_Position015_14_cmle.ics	54	1	0	1	1	1	1	7.5809999999999995	1.0	0.2801445761552021	1.089429121929648	0.0	0.9750071228019943	15410.0	261.42994688169597	95207.0	219.52112775359961
1634	Feb25-FISH2-3L1-rep1-cp190-100x_Position015_14_cmle.ics	55	1	0	1	1	1	1	8.664	1.0	0.28600121077559815	1.1598848409642903	0.0	0.9744481607637263	16756.0	289.45029719959894	109072.0	251.49000017163252
1635	Feb25-FISH2-3L1-rep1-cp190-100x_Position015_14_cmle.ics	56	1	0	1	1	1	1	7.5809999999999995	1.0	0.2985149360959863	1.12021608735421	0.0	0.975519545877622	14908.0	254.611585274111	93516.0	215.62214735266969
1636	Feb25-FISH2-3L1-rep1-cp190-100x_Position015_14_cmle.ics	57	1	0	1	1	1	1	8.8806	1.0	0.29940300719714563	1.3116352847605188	0.0	0.9739292952084796	17314.0	297.1456463592406	117219.0	270.27473898084384
1637	Feb25-FISH2-3L1-rep1-cp190-100x_Position015_14_cmle.ics	58	1	0	1	1	1	1	7.797599999999999	1.0	0.2894519696933573	1.1096733586113774	0.0	0.973162701026545	16212.0	272.986579373276	104428.0	240.7822148482034
1638	Feb25-FISH2-3L1-rep1-cp190-100x_Position015_14_cmle.ics	59	1	0	1	0	0	0	6.9312	0.0	0.2936508477261632	1.4459090918876132	0.0	0.9980058529090808	8810.0	154.51978906561052	42136.0	97.15401429543702
1639	Feb25-FISH2-3L1-rep1-cp190-100x_Position015_14_cmle.ics	60	1	0	1	1	0	1	7.5809999999999995	0.0	0.2896593768197078	1.2210353508885943	0.0	0.9889119058740145	12852.0	221.39715719907852	73735.0	170.01260784303327
1640	Feb25-FISH2-3L1-rep1-cp190-100x_Position015_14_cmle.ics	61	1	0	1	1	1	1	8.8806	1.0	0.3076424918825168	1.1953131444368361	0.0	0.9620667884959401	17938.0	307.76706954003345	125302.0	288.9119114117821
1641	Feb25-FISH2-3L1-rep1-cp190-100x_Position015_14_cmle.ics	62	1	0	1	1	1	1	8.014199999999999	1.0	0.2968294466537147	1.184444474929217	0.0	0.9652671676165597	16086.0	274.78160244445587	104520.0	240.99434151697074
1642	Feb25-FISH2-3L1-rep1-cp190-100x_Position015_14_cmle.ics	63	1	0	1	0	0	0	6.497999999999999	0.0	0.28540935051593896	1.3313156638394925	0.0	0.9951038915662711	8472.0	148.39398463196437	39173.0	90.3221521263327
1643	Feb25-FISH2-3L1-rep1-cp190-100x_Position015_14_cmle.ics	64	1	0	1	1	1	1	7.797599999999999	1.0	0.29718747858082045	1.2607953507262792	0.0	0.9807642450886686	14288.0	245.5540835940729	87548.0	201.8615825787194
1644	Feb25-FISH2-3L1-rep1-cp190-100x_Position015_14_cmle.ics	65	1	0	1	0	0	0	6.7146	0.0	0.28500990245112184	1.313116724719448	0.0	0.9950600778403803	8466.0	148.82162436840187	39104.0	90.16305712475722
1645	Feb25-FISH2-3L1-rep1-cp190-100x_Position015_14_cmle.ics	66	1	0	1	1	2	1	9.747	2.0	0.2948079022664923	1.1340940292827242	0.0	0.946330746597853	25044.0	429.42573814914135	202348.0	466.5587736057787
1646	Feb25-FISH2-3L1-rep1-cp190-100x_Position015_14_cmle.ics	67	1	0	1	1	0	1	8.014199999999999	0.0	0.2933568136351314	1.5430959579873362	0.0	0.9930892824387286	9912.0	176.05746818148157	50259.0	115.88341571279594
1647	Feb25-FISH2-3L1-rep1-cp190-100x_Position015_14_cmle.ics	68	1	0	1	1	1	1	6.9312	1.0	0.306552792410921	1.1952284504559099	0.0	0.973134713345614	11832.0	202.1600949483569	67006.0	154.4973866024315
1648	Feb25-FISH2-3L1-rep1-cp190-100x_Position015_14_cmle.ics	69	1	0	1	1	1	1	7.797599999999999	1.0	0.2913048320600031	1.2455071823917276	0.0	0.9689275516763924	14766.0	252.23398948902488	91063.0	209.96620476042776
1649	Feb25-FISH2-3L1-rep1-cp190-100x_Position015_14_cmle.ics	70	1	0	1	1	1	1	8.4474	1.0	0.27864888350310135	1.1510984016981558	0.0	0.9694140610664632	19112.0	323.96242457909636	131148.0	302.3911777771496
1650	Feb25-FISH2-3L1-rep1-cp190-100x_Position015_14_cmle.ics	71	1	0	1	1	1	1	8.014199999999999	1.0	0.27885310406488173	1.1499628420155064	0.0	0.9779839406193214	15946.0	273.010428043453	99986.0	230.5401859061982
1651	Feb25-FISH2-3L1-rep1-cp190-100x_Position015_14_cmle.ics	73	1	0	1	1	1	1	8.2308	1.0	0.2980253173916107	1.1470728509372266	0.0	0.9646868992302865	17314.0	295.9753839172015	116949.0	269.65219332250484
1652	Feb25-FISH2-3L1-rep1-cp190-100x_Position015_14_cmle.ics	74	1	0	1	1	1	1	9.313799999999999	1.0	0.2802353348222873	1.228415874711699	0.0	0.9682317043815516	18478.0	318.75818930928625	125031.0	288.2870600287827
1653	Feb25-FISH2-3L1-rep1-cp190-100x_Position015_14_cmle.ics	75	1	0	1	1	1	1	9.747	1.0	0.28708567290033266	1.2245612564563497	0.0	0.9476924484542034	26344.0	446.7985367197418	215428.0	496.71765216530775
1654	Feb25-FISH2-3L1-rep1-cp190-100x_Position015_14_cmle.ics	76	1	0	1	1	1	1	9.747	1.0	0.29236141602471843	1.4574773007054156	0.0	0.9898453274716604	18862.0	328.86104957079294	131709.0	303.6846893116982
1655	Feb25-FISH2-3L1-rep1-cp190-100x_Position015_14_cmle.ics	77	1	0	1	1	1	1	9.747	1.0	0.3103303242281399	1.5461593365744357	0.0	0.9879659501273803	18392.0	325.47282341925893	130656.0	301.2567612441765
1656	Feb25-FISH2-3L1-rep1-cp190-100x_Position015_14_cmle.ics	78	1	0	1	1	1	1	9.747	1.0	0.28947911312181696	1.2096955746544082	0.0	0.9656051693691693	19748.0	341.19484266712965	140400.0	323.72374233622935
1657	Feb25-FISH2-3L1-rep1-cp190-100x_Position015_14_cmle.ics	79	1	0	1	1	1	1	9.097199999999999	1.0	0.29856291988848227	1.2592807986586885	0.0	0.9779871205287861	17318.0	298.45211012277116	117095.0	269.98882912294
1658	Feb25-FISH2-3L1-rep1-cp190-100x_Position015_14_cmle.ics	80	1	0	1	1	1	1	8.2308	1.0	0.28423852197983623	1.1374142158416167	0.0	0.9539614277010856	16788.0	284.82902705455666	109047.0	251.4323570551197
1659	Feb25-FISH2-3L1-rep1-cp190-100x_Position015_14_cmle.ics	81	1	0	1	1	1	1	9.747	1.0	0.3087074115654899	1.1570854135943265	0.0	0.9602803079567377	25394.0	432.98767994455875	211419.0	487.4740020013054
1660	Feb25-FISH2-3L1-rep1-cp190-100x_Position015_14_cmle.ics	83	1	0	1	0	0	0	6.2814	0.0	0.2999595775542315	1.365358929835433	0.0	0.9917072063058061	8664.0	150.29740879367222	41532.0	95.76135660048631
1661	Feb25-FISH2-3L1-rep1-cp190-100x_Position015_14_cmle.ics	84	1	0	1	1	1	1	9.5304	1.0	0.2927737621679511	1.187934617747147	0.0	0.9779949380340683	20162.0	346.5381163763077	145660.0	335.85185405053534
1662	Feb25-FISH2-3L1-rep1-cp190-100x_Position015_14_cmle.ics	85	1	0	1	1	1	1	8.664	1.0	0.28946871343921465	1.3080512436903422	0.0	0.9753518660987731	16218.0	280.00180876807065	104489.0	240.9228640524948
1663	Feb25-FISH2-3L1-rep1-cp190-100x_Position015_14_cmle.ics	86	1	0	1	1	1	1	9.5304	1.0	0.3046600272657306	1.3171979751618683	0.0	0.9659733785493007	17758.0	309.8298471665881	122821.0	283.19140852904576
1664	Feb25-FISH2-3L1-rep1-cp190-100x_Position015_14_cmle.ics	87	1	0	1	1	1	1	9.097199999999999	1.0	0.3028478445570641	1.2566809559794485	0.0	0.9630224667368478	18132.0	313.1089501955176	126344.0	291.3144765080382
1665	Feb25-FISH2-3L1-rep1-cp190-100x_Position015_14_cmle.ics	88	1	0	1	1	1	1	9.747	1.0	0.27114096849573943	1.026045544785123	0.0	0.9462939144235082	27342.0	455.0349927100941	221369.0	510.4159623734242
1666	Feb25-FISH2-3L1-rep1-cp190-100x_Position015_14_cmle.ics	89	1	0	1	1	1	1	8.2308	1.0	0.24962844056395544	1.3228853350625664	0.0	0.9570296504675757	25546.0	417.5199006843618	191825.0	442.2956330031851
1667	Feb25-FISH2-3L1-rep1-cp190-100x_Position015_14_cmle.ics	90	1	0	1	1	1	1	9.097199999999999	1.0	0.3012791714604265	1.3258291773670592	0.0	0.9653790038783424	17236.0	298.86650212309905	116792.0	269.29019455080413
1668	Feb25-FISH2-3L1-rep1-cp190-100x_Position015_14_cmle.ics	91	1	0	1	2	1	1	9.747	1.0	0.3064773408972742	1.0360537631925884	0.0	0.9614781722699821	30026.0	505.46689396742056	270844.0	624.4916899523768
1669	Feb25-FISH2-3L1-rep1-cp190-100x_Position015_14_cmle.ics	92	1	0	1	1	1	1	8.014199999999999	1.0	0.3065941139886689	1.238831357142088	0.0	0.9728238967763074	15654.0	268.12326532332816	101975.0	235.12627225596142
1670	Feb25-FISH2-3L1-rep1-cp190-100x_Position015_14_cmle.ics	93	1	0	1	1	1	1	9.097199999999999	1.0	0.2932759052624363	1.229577082606822	0.0	0.9550945307715967	18106.0	310.53846368924235	124064.0	286.05742428206526
1671	Feb25-FISH2-3L1-rep1-cp190-100x_Position015_14_cmle.ics	94	1	0	1	1	1	1	9.097199999999999	1.0	0.29117616728808166	1.2577999742896648	0.0	0.9604899985480729	17930.0	309.5309235461495	121821.0	280.8856838685313
1672	Feb25-FISH2-3L1-rep1-cp190-100x_Position015_14_cmle.ics	95	1	0	1	1	1	1	8.4474	1.0	0.30743961672784764	1.3101861668456125	0.0	0.969348232991898	16684.0	286.8816471683491	112358.0	259.066611406083
1673	Feb25-FISH2-3L1-rep1-cp190-100x_Position015_14_cmle.ics	96	1	0	1	1	1	1	8.664	1.0	0.3049333451133587	1.4566182518580453	0.0	0.9903664140319853	12902.0	228.7637439372327	76096.0	175.4564237665079
1674	Feb25-FISH2-3L1-rep1-cp190-100x_Position015_14_cmle.ics	97	1	0	1	0	0	0	6.9312	0.0	0.29131143611548793	1.4135162602295608	0.0	0.999050175299156	8818.0	153.85598175499837	42025.0	96.89807885811994
1675	Feb25-FISH2-3L1-rep1-cp190-100x_Position015_14_cmle.ics	98	1	0	1	1	2	2	9.747	2.0	0.25033709635711493	1.074655253494562	0.0	0.9472663985929911	29964.0	497.87894525547205	244026.0	562.6567660067001
1676	Feb25-FISH2-3L1-rep1-cp190-100x_Position015_14_cmle.ics	99	1	0	1	1	1	1	8.8806	1.0	0.30794023479785404	1.3102761303420618	0.0	0.9621042018406208	16932.0	293.4068986965636	114966.0	265.07994132070473
1677	Feb25-FISH2-3L1-rep1-cp190-100x_Position015_14_cmle.ics	100	1	0	1	0	1	1	7.5809999999999995	1.0	0.2806409794136162	1.1005709906602117	0.0	0.986921820668424	14212.0	242.5917745040841	84398.0	194.5985498980989
1678	Feb25-FISH2-3L1-rep1-cp190-100x_Position015_14_cmle.ics	101	1	0	1	1	1	0	8.8806	1.0	0.29841008295366517	1.3920499469231562	0.0	0.9871753247842003	14330.0	250.98649502155467	88115.0	203.16892846123113
1679	Feb25-FISH2-3L1-rep1-cp190-100x_Position015_14_cmle.ics	102	1	0	1	1	1	1	8.664	1.0	0.30017303029420284	1.2502588307040603	0.0	0.9647571639388138	16596.0	285.68742225601363	110145.0	253.96404273236453
1680	Feb25-FISH2-3L1-rep1-cp190-100x_Position015_14_cmle.ics	103	1	0	1	0	2	1	8.014199999999999	2.0	0.275435481999572	1.054967208448286	0.0	0.983888504984836	17632.0	295.3348170448585	115541.0	266.4057330005005
1681	Feb25-FISH2-3L1-rep1-cp190-100x_Position015_14_cmle.ics	104	1	0	1	2	1	1	9.747	1.0	0.3108430800877275	1.3912274872688537	0.0	0.9647824546408202	20694.0	360.9080523216438	156067.0	359.8475305925093
1682	Feb25-FISH2-3L1-rep1-cp190-100x_Position015_14_cmle.ics	105	1	0	1	1	1	1	8.8806	1.0	0.2988244897968461	1.3004005213896055	0.0	0.9729233194830363	17172.0	295.79788152313046	115668.0	266.6985600323859
1683	Feb25-FISH2-3L1-rep1-cp190-100x_Position015_14_cmle.ics	106	1	0	1	0	0	0	6.497999999999999	0.0	0.2894605141240304	1.3355268862706315	0.0	0.9963783332943796	8942.0	154.6844616397091	42778.0	98.6342895274873
1684	Feb25-FISH2-3L1-rep1-cp190-100x_Position015_14_cmle.ics	107	1	0	1	1	1	1	7.3644	1.0	0.2994657237108728	1.2946411517727634	0.0	0.9888805914617903	12452.0	215.24329942894354	71500.0	164.85931322678346
1685	Feb25-FISH2-3L1-rep1-cp190-100x_Position015_14_cmle.ics	108	1	0	1	1	1	1	8.8806	1.0	0.28964001173214915	1.2208665823590528	0.0	0.9717321473794589	17748.0	306.51687726009993	119654.0	275.8891785291965
1686	Feb25-FISH2-3L1-rep1-cp190-100x_Position015_14_cmle.ics	109	1	0	1	1	1	1	8.2308	1.0	0.2783284710094726	1.101735509173966	0.0	0.9758928934304074	17522.0	293.13402712700776	115061.0	265.2989851634536
1687	Feb25-FISH2-3L1-rep1-cp190-100x_Position015_14_cmle.ics	110	1	0	1	1	1	1	8.2308	1.0	0.28158030460744793	1.224150968620785	0.0	0.965891111778843	16768.0	285.88000886123325	108342.0	249.80682116945695
1688	Feb25-FISH2-3L1-rep1-cp190-100x_Position015_14_cmle.ics	112	1	0	1	1	1	1	8.2308	1.0	0.3067531790555978	1.290199453733192	0.0	0.9683666670764574	16084.0	275.97738522108347	106233.0	244.944047860432
1689	Feb25-FISH2-3L1-rep1-cp190-100x_Position015_14_cmle.ics	113	1	0	1	1	1	1	9.097199999999999	1.0	0.28716028263031235	1.2488526598795926	0.0	0.9822242609621399	16978.0	294.43489317053894	111472.0	257.0237393568672
1690	Feb25-FISH2-3L1-rep1-cp190-100x_Position015_14_cmle.ics	114	1	0	1	1	1	1	8.8806	1.0	0.28656476278501314	1.2513302277563634	0.0	0.9863126985546132	16426.0	281.7010702529028	105970.0	244.33764227471667
1691	Feb25-FISH2-3L1-rep1-cp190-100x_Position015_14_cmle.ics	115	1	0	1	1	2	2	9.747	2.0	0.2702323701970016	1.1047313578167726	0.0	0.9456045333914248	25992.0	439.9151646747494	204834.0	472.29080511181763
1692	Feb25-FISH2-3L1-rep1-cp190-100x_Position015_14_cmle.ics	116	1	0	1	0	1	1	6.9312	1.0	0.3048414108750211	1.4394934987838204	0.0	0.9930970718109786	9758.0	170.53285431756063	50044.0	115.38768491078531
1693	Feb25-FISH2-3L1-rep1-cp190-100x_Position015_14_cmle.ics	117	1	0	1	0	0	0	6.0648	0.0	0.2899676997187803	1.2616074830422814	0.0	0.9946385629466358	8580.0	146.82864457227384	40242.0	92.78697178842265
1694	Feb25-FISH2-3L1-rep1-cp190-100x_Position015_14_cmle.ics	118	1	0	1	1	1	1	7.5809999999999995	1.0	0.2959853077338795	1.0782129737071324	0.0	0.969028515566221	15450.0	260.8493244429665	98243.0	226.52130782292153
1695	Feb25-FISH2-3L1-rep1-cp190-100x_Position015_14_cmle.ics	119	1	0	1	0	0	0	6.9312	0.0	0.3066427973577	1.4256278165596694	0.0	0.9918668959710881	9400.0	164.8963057184236	47455.0	109.41816376471341
1696	Feb25-FISH2-3L1-rep1-cp190-100x_Position015_14_cmle.ics	120	1	0	1	1	1	1	8.8806	1.0	0.310108777479145	1.4757214648369243	0.0	0.9809165125449156	14358.0	253.03995096756893	90089.0	207.72042894108668
1697	Feb25-FISH2-3L1-rep1-cp190-100x_Position015_14_cmle.ics	121	1	0	1	1	1	1	8.4474	1.0	0.298427888303545	1.26762483875477	0.0	0.9753136626659485	15844.0	272.81402918280315	102445.0	236.20996284640324
1698	Feb25-FISH2-3L1-rep1-cp190-100x_Position015_14_cmle.ics	122	1	0	1	1	1	1	7.797599999999999	1.0	0.29806525293538866	1.228874391112411	0.0	0.9759000791850885	14424.0	247.7273773969064	88932.0	205.0527055088714
1699	Feb25-FISH2-3L1-rep1-cp190-100x_Position015_14_cmle.ics	124	1	0	1	1	1	1	8.2308	1.0	0.288148111190795	1.2088289818750644	0.0	0.9771592923998867	15980.0	273.9808972854967	101964.0	235.10090928469577
1700	Feb25-FISH2-3L1-rep1-cp190-100x_Position015_14_cmle.ics	125	1	0	1	0	1	1	7.147799999999999	1.0	0.3076750923746838	1.2647532977405638	0.0	0.9749483038610225	11898.0	205.06276372067504	67691.0	156.07680799488392
1701	Feb25-FISH2-3L1-rep1-cp190-100x_Position015_14_cmle.ics	126	1	0	1	0	1	1	8.2308	1.0	0.29980838818210426	1.31282296333448	0.0	0.9824594769658569	13692.0	238.67129427579127	82489.0	190.1969215211768
1702	Feb25-FISH2-3L1-rep1-cp190-100x_Position015_14_cmle.ics	127	1	0	1	1	1	1	8.664	1.0	0.2995939215764855	1.1920217441695962	0.0	0.9716010878174755	18678.0	318.66370697646755	131382.0	302.93071734770996
1703	Feb25-FISH2-3L1-rep1-cp190-100x_Position015_14_cmle.ics	128	1	0	1	1	1	1	8.664	1.0	0.2946905143895325	1.3186511387310906	0.0	0.9720763524390648	17316.0	298.45422520853015	116313.0	268.1857524384177
1704	Feb25-FISH2-3L1-rep1-cp190-100x_Position015_14_cmle.ics	129	1	0	1	1	1	1	8.4474	1.0	0.30009632428381183	1.2251975472994172	0.0	0.9629105279873501	16646.0	285.7749766048036	110629.0	255.08001346805352
1705	Feb25-FISH2-3L1-rep1-cp190-100x_Position015_14_cmle.ics	130	1	0	1	0	1	0	6.7146	1.0	0.277516428154839	1.2020261802492411	0.0	0.9937193016039422	10534.0	181.29779921476361	53556.0	123.4853899185121
1706	Feb25-FISH2-3L1-rep1-cp190-100x_Position015_14_cmle.ics	131	1	0	1	1	1	0	8.2308	1.0	0.2951155040500352	1.1103403461110724	0.0	0.9689538257132121	16918.0	287.5937973357041	112407.0	259.1795919144482
1707	Feb25-FISH2-3L1-rep1-cp190-100x_Position015_14_cmle.ics	132	1	0	1	1	1	1	8.4474	1.0	0.29152458847206425	1.2108530529991126	0.0	0.9621343410967571	16216.0	278.2251249419738	104840.0	241.73217340833534
1708	Feb25-FISH2-3L1-rep1-cp190-100x_Position015_14_cmle.ics	134	1	0	1	1	1	1	9.747	1.0	0.30037715787549973	1.4879261827533397	0.0	0.9542828242660799	17942.0	314.2460932973027	123855.0	285.5755278280177
1709	Feb25-FISH2-3L1-rep1-cp190-100x_Position015_14_cmle.ics	135	1	0	1	1	1	1	9.313799999999999	1.0	0.29760503570806834	1.3471345931569074	0.0	0.973495850813085	17570.0	305.6752889446661	119468.0	275.46031374234076
1710	Feb25-FISH2-3L1-rep1-cp190-100x_Position015_14_cmle.ics	137	1	0	1	1	1	1	8.4474	1.0	0.29323657493308336	1.2966101293711831	0.0	0.9918503807014487	14992.0	258.080349495506	93470.0	215.51608401828602
1711	Feb25-FISH2-3L1-rep1-cp190-100x_Position015_14_cmle.ics	138	1	0	1	1	1	1	8.8806	1.0	0.2969829772787629	1.1886471671477432	0.0	0.962843321952367	19200.0	326.6311801683757	136330.0	314.3394429679355
1712	Feb25-FISH2-3L1-rep1-cp190-100x_Position015_14_cmle.ics	139	1	0	1	0	0	0	6.497999999999999	0.0	0.305184599298591	1.376840218938034	0.0	0.9902288439467107	8698.0	151.33809378223947	42139.0	97.16093146941859
1713	Feb25-FISH2-3L1-rep1-cp190-100x_Position015_14_cmle.ics	140	1	0	1	1	0	0	6.9312	0.0	0.26690014158031744	1.216073135819709	0.0	0.9931797868831812	10592.0	182.19607692988706	52956.0	122.10195512220344
1714	Feb25-FISH2-3L1-rep1-cp190-100x_Position016_15_cmle.ics	1	1	0	1	1	1	1	8.4474	1.0	0.29701334912263566	1.1147709457103132	0.0	0.9510089409938776	17742.0	301.84217274930444	121106.0	279.23709073626344
1715	Feb25-FISH2-3L1-rep1-cp190-100x_Position016_15_cmle.ics	2	1	0	1	1	1	1	8.2308	1.0	0.281994326442694	1.0645371285302325	0.0	0.9744397033668005	16238.0	279.3487161916789	103322.0	238.2320833736744
1716	Feb25-FISH2-3L1-rep1-cp190-100x_Position016_15_cmle.ics	3	1	0	1	0	0	0	6.2814	0.0	0.3044769140211497	1.3641283864278015	0.0	0.985938162611234	8824.0	152.77299505103102	43008.0	99.16460619940563
1717	Feb25-FISH2-3L1-rep1-cp190-100x_Position016_15_cmle.ics	5	1	0	1	0	0	0	5.6316	0.0	0.27424553031281745	1.0310980841610682	0.0	0.9624019675131125	10008.0	167.29600199356923	49302.0	113.67683721268361
1718	Feb25-FISH2-3L1-rep1-cp190-100x_Position016_15_cmle.ics	6	1	0	1	1	1	2	9.747	1.0	0.27256023993799766	1.0681627040413921	0.0	0.9369574894980358	23786.0	399.8377933803216	180089.0	415.2356483873875
1719	Feb25-FISH2-3L1-rep1-cp190-100x_Position016_15_cmle.ics	7	1	0	1	1	1	1	8.014199999999999	1.0	0.2967850901639681	1.2288425727859253	0.0	0.9595471643012669	15592.0	267.79094375191636	99735.0	229.96144901640906
1720	Feb25-FISH2-3L1-rep1-cp190-100x_Position016_15_cmle.ics	8	1	0	1	1	2	1	8.4474	2.0	0.30355032366453905	1.3061501402106304	0.0	0.9687338858490617	15924.0	275.5848661105218	104104.0	240.0351600581967
1721	Feb25-FISH2-3L1-rep1-cp190-100x_Position016_15_cmle.ics	9	1	0	1	1	1	1	6.9312	1.0	0.29312738082779505	1.1346820718095507	0.0	0.9735544211256288	13570.0	229.08713623900084	80477.0	185.5578035042217
1722	Feb25-FISH2-3L1-rep1-cp190-100x_Position016_15_cmle.ics	10	1	0	1	1	1	1	9.747	1.0	0.2828322088249775	1.1403992727375367	0.0	0.9474117880640198	27108.0	455.8441837173756	223195.0	514.6262156035236
1723	Feb25-FISH2-3L1-rep1-cp190-100x_Position016_15_cmle.ics	11	1	0	1	1	1	1	7.5809999999999995	1.0	0.27677076401520756	1.0116771949958725	0.0	0.9653185871373203	18534.0	309.89859334371226	124821.0	287.80285785007464
1724	Feb25-FISH2-3L1-rep1-cp190-100x_Position016_15_cmle.ics	12	1	0	1	1	1	1	8.014199999999999	1.0	0.27835267350621345	1.0716593262007819	0.0	0.9720408926486548	16544.0	281.22520145984936	105568.0	243.4107409611899
1725	Feb25-FISH2-3L1-rep1-cp190-100x_Position016_15_cmle.ics	13	1	0	1	1	1	2	9.097199999999999	1.0	0.28915214364243896	1.1789539981454693	0.0	0.9657271373442498	20388.0	348.241747338026	147197.0	339.39575285374605
1726	Feb25-FISH2-3L1-rep1-cp190-100x_Position016_15_cmle.ics	14	1	0	1	1	1	1	7.5809999999999995	1.0	0.2909867347450206	1.1578256339963853	0.0	0.9714076143224473	16220.0	271.9482880812206	104782.0	241.5984413780255
1727	Feb25-FISH2-3L1-rep1-cp190-100x_Position016_15_cmle.ics	15	1	0	1	1	2	1	9.747	2.0	0.2618908039766028	1.1696272546629667	0.0	0.939426157837021	26210.0	441.55704023302815	204190.0	470.80591843044635
1728	Feb25-FISH2-3L1-rep1-cp190-100x_Position016_15_cmle.ics	16	1	0	1	2	3	3	9.747	3.0	0.2733650131628661	1.1752202167472443	0.0	0.9333495298203142	41980.0	686.8545392063733	422872.0	975.0263986410681
1729	Feb25-FISH2-3L1-rep1-cp190-100x_Position016_15_cmle.ics	17	1	0	1	2	1	2	9.097199999999999	1.0	0.2654909082571395	1.1890929047686554	0.0	0.9462603202958633	28076.0	463.87831350587425	227930.0	525.5438218710594
1730	Feb25-FISH2-3L1-rep1-cp190-100x_Position016_15_cmle.ics	18	1	0	1	1	1	1	7.147799999999999	1.0	0.2836709737368486	1.0443590290320905	0.0	0.9687556313689577	15412.0	257.7298024791504	95823.0	220.94145414447652
1731	Feb25-FISH2-3L1-rep1-cp190-100x_Position016_15_cmle.ics	19	1	0	1	0	1	1	7.3644	1.0	0.3065085235929664	1.3626812309872671	0.0	0.9849546263243382	11152.0	195.34273398357828	61309.0	141.36167321148065
1732	Feb25-FISH2-3L1-rep1-cp190-100x_Position016_15_cmle.ics	20	1	0	1	1	1	1	8.014199999999999	1.0	0.28694475819164866	1.062241748450135	0.0	0.9580502197382781	18238.0	306.37316522784135	124062.0	286.05281283274417
1733	Feb25-FISH2-3L1-rep1-cp190-100x_Position016_15_cmle.ics	21	1	0	1	1	1	1	7.3644	1.0	0.2871392852127047	1.1651218407949098	0.0	0.9683062475658518	14830.0	252.02587525133916	90998.0	209.8163326574943
1734	Feb25-FISH2-3L1-rep1-cp190-100x_Position016_15_cmle.ics	22	1	0	1	0	1	1	7.147799999999999	1.0	0.31185530778555276	1.4346685663356995	0.0	0.9827576205803717	10616.0	185.70488847554816	57437.0	132.43390732596868
1735	Feb25-FISH2-3L1-rep1-cp190-100x_Position016_15_cmle.ics	23	1	0	1	1	1	1	6.7146	1.0	0.2836903609030194	1.060215290931254	0.0	0.9661207587095536	14090.0	234.29490515351623	83765.0	193.13902618799327
1736	Feb25-FISH2-3L1-rep1-cp190-100x_Position016_15_cmle.ics	24	1	0	1	1	1	1	7.5809999999999995	1.0	0.2858273665011608	1.0411273334557158	0.0	0.9604782692912474	15470.0	262.3495147598888	96730.0	223.03274641156315
1737	Feb25-FISH2-3L1-rep1-cp190-100x_Position016_15_cmle.ics	25	1	0	1	0	0	0	5.848199999999999	0.0	0.2970563042519625	1.1971378118280251	0.0	0.9875713527515451	8012.0	137.48209817380854	36754.0	84.74460417254825
1738	Feb25-FISH2-3L1-rep1-cp190-100x_Position016_15_cmle.ics	27	1	0	1	1	1	1	8.4474	1.0	0.29418718939557686	1.172375926736503	0.0	0.953526565374416	17584.0	297.96015647575246	118922.0	274.2013880776999
1739	Feb25-FISH2-3L1-rep1-cp190-100x_Position016_15_cmle.ics	28	1	0	1	1	1	1	7.797599999999999	1.0	0.2883876828870227	1.0463778893395148	0.0	0.9643625900517114	16564.0	282.56155503488776	107649.0	248.2089539797205
1740	Feb25-FISH2-3L1-rep1-cp190-100x_Position016_15_cmle.ics	29	1	0	1	1	1	1	7.5809999999999995	1.0	0.28609295016372477	1.12758517115384	0.0	0.9548842371393271	15618.0	265.1420597667868	98167.0	226.34607274872243
1741	Feb25-FISH2-3L1-rep1-cp190-100x_Position016_15_cmle.ics	30	1	0	1	1	1	1	8.8806	1.0	0.28717459467241335	1.242256644683536	0.0	0.9569358644895223	17426.0	300.72523087289164	115916.0	267.2703797481934
1742	Feb25-FISH2-3L1-rep1-cp190-100x_Position016_15_cmle.ics	31	1	0	1	1	1	1	8.014199999999999	1.0	0.2924101800753678	1.133025424590551	0.0	0.961671707112498	16616.0	282.2959155653028	108908.0	251.11186132730816
1743	Feb25-FISH2-3L1-rep1-cp190-100x_Position016_15_cmle.ics	32	1	0	1	1	1	1	7.5809999999999995	1.0	0.29956682152551006	1.167947649269946	0.0	0.9663915967055433	15284.0	259.31629339653784	97247.0	224.2248060610491
1744	Feb25-FISH2-3L1-rep1-cp190-100x_Position016_15_cmle.ics	33	1	0	1	1	2	1	9.747	2.0	0.27698646138927496	1.0502717395697447	0.0	0.9350510104328531	31548.0	523.3304807315805	277307.0	639.3935884332817
1745	Feb25-FISH2-3L1-rep1-cp190-100x_Position016_15_cmle.ics	34	1	0	1	0	0	0	5.6316	0.0	0.20139594130314148	1.24061851386559	0.0	0.9551716592695035	8154.0	140.16396219381969	31071.0	71.64117092684461
1746	Feb25-FISH2-3L1-rep1-cp190-100x_Position016_15_cmle.ics	35	1	0	1	1	1	1	7.5809999999999995	1.0	0.27578140661528616	1.0348877848247013	0.0	0.9676928250599363	16936.0	283.66608500743433	108836.0	250.94584915175113
1747	Feb25-FISH2-3L1-rep1-cp190-100x_Position016_15_cmle.ics	36	1	0	1	1	1	0	8.8806	1.0	0.286344231343242	1.2383033666774217	0.0	0.9622241977524866	19106.0	329.42219281622783	132884.0	306.3939157878027
1748	Feb25-FISH2-3L1-rep1-cp190-100x_Position016_15_cmle.ics	37	1	0	1	0	0	0	6.7146	0.0	0.31256099365152856	1.2790231347540408	0.0	0.9742659193697364	10074.0	174.45842605484046	53155.0	122.56079432964582
1749	Feb25-FISH2-3L1-rep1-cp190-100x_Position016_15_cmle.ics	38	1	0	1	1	1	1	7.797599999999999	1.0	0.2950062064014589	1.1552725785500617	0.0	0.9600157761041423	15474.0	263.02403680471883	98309.0	226.67348565051543
1750	Feb25-FISH2-3L1-rep1-cp190-100x_Position016_15_cmle.ics	39	1	0	1	1	1	1	8.8806	1.0	0.29335999997500734	1.3168693185396267	0.0	0.9707048485035872	17538.0	302.0111010002001	118289.0	272.74186436759425
1751	Feb25-FISH2-3L1-rep1-cp190-100x_Position016_15_cmle.ics	40	1	0	1	0	1	0	7.5809999999999995	1.0	0.30117095399810456	1.3775319681110607	0.0	0.9879314507392858	11242.0	196.67527530318898	61510.0	141.82512386824405
1752	Feb25-FISH2-3L1-rep1-cp190-100x_Position016_15_cmle.ics	41	1	0	1	1	1	1	7.797599999999999	1.0	0.3006420137602626	1.215015157688736	0.0	0.9632245607054968	15278.0	259.39285440036934	97364.0	224.49457584632927
1753	Feb25-FISH2-3L1-rep1-cp190-100x_Position016_15_cmle.ics	42	1	0	1	1	1	1	8.014199999999999	1.0	0.2905146008344591	1.1010676956269259	0.0	0.9618351074279696	17810.0	300.3659449026979	120463.0	277.7545097795526
1754	Feb25-FISH2-3L1-rep1-cp190-100x_Position016_15_cmle.ics	43	1	0	1	1	1	1	9.747	1.0	0.28634229931163674	1.2318381488151133	0.0	0.942190787716049	23180.0	394.15924718175484	177577.0	409.4436680401752
1755	Feb25-FISH2-3L1-rep1-cp190-100x_Position016_15_cmle.ics	44	1	0	1	1	1	1	8.8806	1.0	0.302739031598423	1.3118477801691688	0.0	0.9540087090363238	17486.0	300.42772581137115	119631.0	275.8361468620046
1756	Feb25-FISH2-3L1-rep1-cp190-100x_Position016_15_cmle.ics	45	1	0	1	0	0	0	6.2814	0.0	0.2984391097031068	1.26032204694973	0.0	0.9891417548840674	9098.0	157.1642780686087	44578.0	102.78459391641333
1757	Feb25-FISH2-3L1-rep1-cp190-100x_Position016_15_cmle.ics	46	1	0	1	1	1	0	8.4474	1.0	0.29834820096355386	1.4545988336803686	0.0	0.9931592020060563	11198.0	199.647463295181	60862.0	140.3310142882307
1758	Feb25-FISH2-3L1-rep1-cp190-100x_Position016_15_cmle.ics	48	1	0	1	1	1	1	7.797599999999999	1.0	0.30202121463331144	1.3417260096247374	0.0	0.9734745937469467	13186.0	229.14215397425198	78246.0	180.41373178661397
1759	Feb25-FISH2-3L1-rep1-cp190-100x_Position016_15_cmle.ics	49	1	0	1	1	1	1	7.797599999999999	1.0	0.2954114153500707	1.2159318405317212	0.0	0.962213550420134	15510.0	263.94558046331167	98720.0	227.6211384859869
1760	Feb25-FISH2-3L1-rep1-cp190-100x_Position016_15_cmle.ics	50	1	0	1	1	2	2	9.747	2.0	0.2914101677359695	1.1483864795564869	0.0	0.9355469112523008	28434.0	480.6089500553789	243379.0	561.1649621513474
1761	Feb25-FISH2-3L1-rep1-cp190-100x_Position016_15_cmle.ics	51	1	0	1	1	1	1	8.8806	1.0	0.2932356057217397	1.3272337119988145	0.0	0.9566567382266252	17580.0	303.8156988574109	118689.0	273.66415423180007
1762	Feb25-FISH2-3L1-rep1-cp190-100x_Position016_15_cmle.ics	52	1	0	1	1	1	1	8.664	1.0	0.26230928118075997	1.033727755303426	0.0	0.9631871353932774	20972.0	350.85406663313205	146265.0	337.2468174701466
1763	Feb25-FISH2-3L1-rep1-cp190-100x_Position016_15_cmle.ics	53	1	0	1	1	1	1	8.4474	1.0	0.2927044673088016	1.1370525504104179	0.0	0.9523913755746993	18048.0	306.6677193713672	123348.0	284.40652542513686
1764	Feb25-FISH2-3L1-rep1-cp190-100x_Position016_15_cmle.ics	54	1	0	1	1	1	1	8.014199999999999	1.0	0.3058885204825654	1.2199610878514764	0.0	0.964110199769783	16528.0	282.34216884150504	110506.0	254.79640933481028
1765	Feb25-FISH2-3L1-rep1-cp190-100x_Position016_15_cmle.ics	55	1	0	1	0	0	0	6.497999999999999	0.0	0.29664629301687695	1.3546213803158593	0.0	0.9886055427099703	9086.0	156.9195108459847	44356.0	102.27272304177913
1766	Feb25-FISH2-3L1-rep1-cp190-100x_Position016_15_cmle.ics	56	1	0	1	1	1	1	9.747	1.0	0.27075535147761204	1.1198340607119917	0.0	0.9345167710086274	28496.0	475.6750906376978	235363.0	542.6822732726635
1767	Feb25-FISH2-3L1-rep1-cp190-100x_Position016_15_cmle.ics	57	1	0	1	0	0	0	6.497999999999999	0.0	0.31041287294485886	1.4108481464098421	0.0	0.9811579376699304	8786.0	153.60896014123716	43145.0	99.48049047789613
1768	Feb25-FISH2-3L1-rep1-cp190-100x_Position016_15_cmle.ics	58	1	0	1	1	1	1	6.0648	1.0	0.28681034217849616	1.0735639881660863	0.0	0.9675244778606493	10832.0	182.10610337936092	56772.0	130.90060042672658
1769	Feb25-FISH2-3L1-rep1-cp190-100x_Position016_15_cmle.ics	60	1	0	1	1	1	1	6.9312	1.0	0.2706771958295651	1.0670584825599116	0.0	0.961633648048222	14352.0	241.85858727916857	84114.0	193.9437240945128
1770	Feb25-FISH2-3L1-rep1-cp190-100x_Position016_15_cmle.ics	61	1	0	1	1	1	1	8.4474	1.0	0.2877100345059866	1.1974168960486167	0.0	0.9649383605396338	17892.0	305.7560546147905	120709.0	278.3217180460392
1771	Feb25-FISH2-3L1-rep1-cp190-100x_Position016_15_cmle.ics	62	1	0	1	1	1	1	8.014199999999999	1.0	0.27667425713463295	1.0528125333854719	0.0	0.9668210974525029	17994.0	305.43753800095845	119385.0	275.268938595518
1772	Feb25-FISH2-3L1-rep1-cp190-100x_Position016_15_cmle.ics	63	1	0	1	1	1	1	6.7146	1.0	0.31062444528957855	1.2575572066155272	0.0	0.9669677886520789	11414.0	195.55716797334563	63907.0	147.3519458794972
1773	Feb25-FISH2-3L1-rep1-cp190-100x_Position016_15_cmle.ics	64	1	0	1	1	1	1	6.7146	1.0	0.28404471098999157	1.0670010095402018	0.0	0.9560015745560084	14634.0	243.69023783006213	88718.0	204.55928043152133
1774	Feb25-FISH2-3L1-rep1-cp190-100x_Position016_15_cmle.ics	65	1	0	1	0	0	0	6.497999999999999	0.0	0.3015649087560644	1.2494200909937896	0.0	0.9852442508767872	9434.0	163.24538709034414	47316.0	109.09766803690191
1775	Feb25-FISH2-3L1-rep1-cp190-100x_Position016_15_cmle.ics	66	1	0	1	1	0	1	7.5809999999999995	0.0	0.26476532935394337	1.1083306688887729	0.0	0.9719932136101274	17420.0	291.62693433128305	111244.0	256.4980341342699
1776	Feb25-FISH2-3L1-rep1-cp190-100x_Position016_15_cmle.ics	67	1	0	1	0	1	0	6.0648	1.0	0.2952600898135692	1.091537886224046	0.0	0.9817659203531829	9682.0	164.15337889687257	48677.0	112.2357592998621
1777	Feb25-FISH2-3L1-rep1-cp190-100x_Position016_15_cmle.ics	68	1	0	1	1	1	1	9.097199999999999	1.0	0.30447937129758645	1.300289489650955	0.0	0.9643511258828678	18276.0	313.8928739736837	128196.0	295.58467857931095
1778	Feb25-FISH2-3L1-rep1-cp190-100x_Position016_15_cmle.ics	69	1	0	1	0	0	0	6.497999999999999	0.0	0.3051994954863113	1.2509077188150608	0.0	0.9813631970420148	9026.0	156.51485844228048	44546.0	102.71081072727686
1779	Feb25-FISH2-3L1-rep1-cp190-100x_Position016_15_cmle.ics	70	1	0	1	1	1	1	6.7146	1.0	0.2999543407397697	1.190979772346933	0.0	0.9735900508758915	10824.0	186.8424239882021	57994.0	133.71819596187524
1780	Feb25-FISH2-3L1-rep1-cp190-100x_Position016_15_cmle.ics	71	1	0	1	1	1	1	7.5809999999999995	1.0	0.29367265089908984	1.1765918064363483	0.0	0.956015470406399	14376.0	245.34399357598798	87834.0	202.52101983162657
1781	Feb25-FISH2-3L1-rep1-cp190-100x_Position016_15_cmle.ics	72	1	0	1	1	1	1	8.014199999999999	1.0	0.30171209366548674	1.2833622262643702	0.0	0.9660703102919653	15064.0	258.49571663343136	95495.0	220.1851764558278
1782	Feb25-FISH2-3L1-rep1-cp190-100x_Position016_15_cmle.ics	73	1	0	1	0	0	0	5.848199999999999	0.0	0.2934138879287044	1.2202186235736365	0.0	0.9893417271974815	8914.0	152.162900716887	42867.0	98.83949902227309
1783	Feb25-FISH2-3L1-rep1-cp190-100x_Position016_15_cmle.ics	74	1	0	1	2	2	1	9.747	2.0	0.2944018610483852	1.20486968636985	0.0	0.9377532464904057	25950.0	438.34461930592494	213280.0	491.76495559452275
1784	Feb25-FISH2-3L1-rep1-cp190-100x_Position016_15_cmle.ics	75	1	0	1	1	1	1	7.3644	1.0	0.30121213991775736	1.1046093038945288	0.0	0.965337359290705	16214.0	272.8674380433039	106548.0	245.67035112849402
1785	Feb25-FISH2-3L1-rep1-cp190-100x_Position016_15_cmle.ics	76	1	0	1	1	2	2	8.4474	2.0	0.28376970444486366	1.078755405923423	0.0	0.9564855861703704	20662.0	347.55409135722186	148770.0	343.0226577447353
1786	Feb25-FISH2-3L1-rep1-cp190-100x_Position016_15_cmle.ics	77	1	0	1	1	0	1	6.9312	0.0	0.2763585794815206	1.0312638815577542	0.0	0.9752609138305327	14752.0	246.3740776304746	88570.0	204.21803318176518
1787	Feb25-FISH2-3L1-rep1-cp190-100x_Position016_15_cmle.ics	79	1	0	1	1	1	1	7.5809999999999995	1.0	0.295587799128078	1.017837585338406	0.0	0.9610253081396631	18524.0	307.7324806303801	128890.0	297.184851493708
1788	Feb25-FISH2-3L1-rep1-cp190-100x_Position016_15_cmle.ics	80	1	0	1	0	0	0	6.0648	0.0	0.2937285813754163	1.2277762526353633	0.0	0.9764242400087613	9248.0	158.33974581975528	45323.0	104.5023587884966
1789	Feb25-FISH2-3L1-rep1-cp190-100x_Position016_15_cmle.ics	81	1	0	1	1	1	1	8.2308	1.0	0.30118814999399346	1.1395854664308072	0.0	0.9595254492233852	17298.0	294.09647944729005	117405.0	270.70360376769946
1790	Feb25-FISH2-3L1-rep1-cp190-100x_Position016_15_cmle.ics	82	1	0	1	1	1	1	7.3644	1.0	0.28530592952247896	1.085174702015935	0.0	0.9716206058447358	14782.0	249.08076545825043	90267.0	208.13084793065823
1791	Feb25-FISH2-3L1-rep1-cp190-100x_Position016_15_cmle.ics	83	1	0	1	1	1	1	8.4474	1.0	0.31230432640036565	1.4805916298502928	0.0	0.986882064552512	11924.0	212.01003176010275	68422.0	157.76229272171997
1792	Feb25-FISH2-3L1-rep1-cp190-100x_Position016_15_cmle.ics	84	1	0	1	1	1	0	6.497999999999999	1.0	0.2802374953842758	1.0940787996989285	0.0	0.9819378900666558	11052.0	188.80139760140884	57836.0	133.35389146551395
1793	Feb25-FISH2-3L1-rep1-cp190-100x_Position016_15_cmle.ics	86	1	0	1	1	1	1	8.4474	1.0	0.2978301975967227	1.1929652744269421	0.0	0.9589185704441832	17574.0	301.6453559725507	119554.0	275.65860606314504
1794	Feb25-FISH2-3L1-rep1-cp190-100x_Position016_15_cmle.ics	87	1	0	1	1	2	1	8.4474	2.0	0.263670750273239	1.1394922481899046	0.0	0.9438999741312303	24340.0	399.06467263125984	183352.0	422.7592279546462
1795	Feb25-FISH2-3L1-rep1-cp190-100x_Position016_15_cmle.ics	89	1	0	1	1	1	0	7.147799999999999	1.0	0.3014377608275	1.0975468464831095	0.0	0.9653741888355847	13806.0	232.88666416751948	83748.0	193.0998288687645
1796	Feb25-FISH2-3L1-rep1-cp190-100x_Position016_15_cmle.ics	90	1	0	1	1	1	1	7.3644	1.0	0.2947374564530864	1.0733032506316693	0.0	0.9619202123105284	15256.0	256.4670589899545	96195.0	221.7991837181879
1797	Feb25-FISH2-3L1-rep1-cp190-100x_Position016_15_cmle.ics	91	1	0	1	2	2	1	9.747	2.0	0.249861066578185	1.1258527462334043	0.0	0.9306460030227999	30668.0	501.06651686955996	252436.0	582.0479104016267
1798	Feb25-FISH2-3L1-rep1-cp190-100x_Position016_15_cmle.ics	92	1	0	1	1	2	1	9.747	2.0	0.2641594407071217	1.0416780891092496	0.0	0.9360911958752024	32578.0	536.2843608642196	284180.0	655.2408340249975
1799	Feb25-FISH2-3L1-rep1-cp190-100x_Position016_15_cmle.ics	93	1	0	1	1	1	1	8.014199999999999	1.0	0.28850023773114847	1.2248079146306967	0.0	0.9522965554799303	15594.0	265.42489853327254	98352.0	226.77263181091757
1800	Feb25-FISH2-3L1-rep1-cp190-100x_Position016_15_cmle.ics	94	1	0	1	1	1	1	7.147799999999999	1.0	0.2933239192481566	1.1276008549723109	0.0	0.9666523118856616	14172.0	239.05307314690543	85920.0	198.10786283140186
1801	Feb25-FISH2-3L1-rep1-cp190-100x_Position016_15_cmle.ics	95	1	0	1	1	1	1	7.5809999999999995	1.0	0.2881653912988892	1.0546791814938798	0.0	0.9578446452967004	17050.0	284.2710878325904	112378.0	259.1127258992933
1802	Feb25-FISH2-3L1-rep1-cp190-100x_Position016_15_cmle.ics	96	1	0	1	1	1	1	7.797599999999999	1.0	0.2875707228655196	1.1448538630950607	0.0	0.967971863725449	16500.0	280.2419023978156	106874.0	246.42201736782175
1803	Feb25-FISH2-3L1-rep1-cp190-100x_Position016_15_cmle.ics	98	1	0	1	1	1	1	9.313799999999999	1.0	0.28014215309769136	1.1548398040905452	0.0	0.9651539310049789	20806.0	355.8511000131803	149364.0	344.3922581930809
1804	Feb25-FISH2-3L1-rep1-cp190-100x_Position016_15_cmle.ics	99	1	0	1	2	1	1	9.097199999999999	1.0	0.2272662761158819	1.377701428042034	0.0	0.9086342125164434	25810.0	428.40501305960396	185876.0	428.5788769977847
1805	Feb25-FISH2-3L1-rep1-cp190-100x_Position016_15_cmle.ics	100	1	0	1	1	1	1	8.014199999999999	1.0	0.29817490991591894	1.22988895672086	0.0	0.9704772058863719	15928.0	271.74217512916516	103217.0	237.9899822843204
1806	Feb25-FISH2-3L1-rep1-cp190-100x_Position016_15_cmle.ics	101	1	0	1	1	1	1	9.747	1.0	0.3012503581994578	1.3749008289938125	0.0	0.9772569077709369	20440.0	355.65302948811535	150820.0	347.7493932987899
1807	Feb25-FISH2-3L1-rep1-cp190-100x_Position016_15_cmle.ics	102	1	0	1	1	1	1	9.097199999999999	1.0	0.285220751441111	1.1395629919584915	0.0	0.9660130921001266	18770.0	324.5113462365121	129140.0	297.7612826588366
1808	Feb25-FISH2-3L1-rep1-cp190-100x_Position016_15_cmle.ics	103	1	0	1	1	1	1	6.9312	1.0	0.26331499833047806	1.1916879168209138	0.0	0.9576649354296588	17630.0	290.5622613671685	112951.0	260.4339061297681
1809	Feb25-FISH2-3L1-rep1-cp190-100x_Position016_15_cmle.ics	104	1	0	1	1	1	0	7.3644	1.0	0.30190998154281684	1.2017005162994825	0.0	0.9628052145023751	13810.0	234.09950693568047	83850.0	193.33501278413698
1810	Feb25-FISH2-3L1-rep1-cp190-100x_Position016_15_cmle.ics	105	1	0	1	1	1	1	9.747	1.0	0.30256329192409864	1.1250246953594403	0.0	0.9464827653040713	29664.0	496.9791351812839	264257.0	609.303881613568
1811	Feb25-FISH2-3L1-rep1-cp190-100x_Position016_15_cmle.ics	106	1	0	1	1	1	1	7.5809999999999995	1.0	0.28384988158939833	1.0673403691619328	0.0	0.9528216938815859	16132.0	271.78389411786134	102648.0	236.67802495248768
1812	Feb25-FISH2-3L1-rep1-cp190-100x_Position016_15_cmle.ics	107	1	0	1	1	0	0	7.3644	0.0	0.3066588684434375	1.343859044918688	0.0	0.984896273737336	11106.0	193.94025552818573	60945.0	140.52238943505338
1813	Feb25-FISH2-3L1-rep1-cp190-100x_Position016_15_cmle.ics	108	1	0	1	1	1	1	6.7146	1.0	0.2756289778898807	1.0616523352642557	0.0	0.960384024138745	14790.0	243.0337509143475	88795.0	204.73682123038094
1814	Feb25-FISH2-3L1-rep1-cp190-100x_Position016_15_cmle.ics	109	1	0	1	1	1	1	8.4474	1.0	0.28785316943828354	1.1157038845011806	0.0	0.9567401698886264	18752.0	317.74285984471084	129548.0	298.7020183203265
1815	Feb25-FISH2-3L1-rep1-cp190-100x_Position016_15_cmle.ics	110	1	0	1	1	1	1	7.797599999999999	1.0	0.2852311157803858	1.1505198364868665	0.0	0.9713294241232882	16438.0	278.41164490061993	105839.0	244.0355923441893
1816	Feb25-FISH2-3L1-rep1-cp190-100x_Position016_15_cmle.ics	111	1	0	1	1	1	1	7.147799999999999	1.0	0.27932547511967315	1.0134440005323266	0.0	0.9598161644240171	15942.0	267.3739932444709	100033.0	230.64855496524237
1817	Feb25-FISH2-3L1-rep1-cp190-100x_Position016_15_cmle.ics	112	1	0	1	1	1	0	7.3644	1.0	0.2885377584319845	1.1497995822038654	0.0	0.9563528288734798	15006.0	253.59514136660212	92848.0	214.08192327944604
1818	Feb25-FISH2-3L1-rep1-cp190-100x_Position016_15_cmle.ics	113	1	0	1	0	0	1	6.497999999999999	0.0	0.3048527424877031	1.1892318220523113	0.0	0.9729864028668372	10514.0	180.2189033769669	55972.0	129.05602069831502
1819	Feb25-FISH2-3L1-rep1-cp190-100x_Position016_15_cmle.ics	114	1	0	1	0	1	0	6.497999999999999	1.0	0.29998224919561783	1.2524965467050266	0.0	0.9802951778730009	9894.0	169.1953607943341	50685.0	116.86565441817511
1820	Feb25-FISH2-3L1-rep1-cp190-100x_Position016_15_cmle.ics	115	1	0	1	1	1	1	8.2308	1.0	0.2918140989583912	1.1395852371859847	0.0	0.9569497702626208	18072.0	306.01039662343754	123406.0	284.5402574554467
1821	Feb25-FISH2-3L1-rep1-cp190-100x_Position016_15_cmle.ics	116	1	0	1	0	0	0	6.497999999999999	0.0	0.29974100032787576	1.2928809602977311	0.0	0.9886751466705183	9562.0	165.16968349901364	48136.0	110.98836225852375
1822	Feb25-FISH2-3L1-rep1-cp190-100x_Position016_15_cmle.ics	117	1	0	1	1	2	2	9.747	2.0	0.23681956910589358	1.2263609236933835	0.0	0.9175827512599525	41624.0	670.5196768014135	388596.0	895.9953801772747
1823	Feb25-FISH2-3L1-rep1-cp190-100x_Position016_15_cmle.ics	118	1	0	1	1	1	1	8.664	1.0	0.2976914641066017	1.319070578178282	0.0	0.968324813371636	15936.0	275.6892018401038	103211.0	237.97614793635734
1824	Feb25-FISH2-3L1-rep1-cp190-100x_Position016_15_cmle.ics	119	1	0	1	1	1	1	7.147799999999999	1.0	0.27332886882801033	1.0516512159364546	0.0	0.9637440179623548	17434.0	287.75026267223143	113165.0	260.9273312071182
1825	Feb25-FISH2-3L1-rep1-cp190-100x_Position016_15_cmle.ics	120	1	0	1	0	0	0	6.2814	0.0	0.27953068350977983	1.2990173614063216	0.0	0.9940963700837351	9276.0	158.5441871073766	44415.0	102.40876079674949
1826	Feb25-FISH2-3L1-rep1-cp190-100x_Position016_15_cmle.ics	121	1	0	1	0	0	0	5.6316	0.0	0.28339050083556233	1.3084313829485874	0.0	0.997484824256252	6182.0	106.86070051642994	24331.0	56.100586714977176
1827	Feb25-FISH2-3L1-rep1-cp190-100x_Position016_15_cmle.ics	122	1	0	1	1	1	1	6.7146	1.0	0.2964927376174385	1.2339347957193416	0.0	0.9729252726505504	10674.0	182.60086863896345	56464.0	130.19043723128814
1828	Feb25-FISH2-3L1-rep1-cp190-100x_Position016_15_cmle.ics	123	1	0	1	1	1	1	8.664	1.0	0.30244912828563547	1.2265016609981891	0.0	0.9721469049167615	17928.0	306.7946245175973	124136.0	286.2234364576223
1829	Feb25-FISH2-3L1-rep1-cp190-100x_Position016_15_cmle.ics	124	1	0	1	1	1	1	8.2308	1.0	0.2823176281887797	1.128360468465811	0.0	0.9440842496598117	17404.0	294.80356361088826	114714.0	264.4988987062551
1830	Feb25-FISH2-3L1-rep1-cp190-100x_Position017_16_cmle.ics	1	1	0	1	1	1	1	7.797599999999999	1.0	0.2831876089665722	1.1133815175816195	0.0	0.973501996708532	16088.0	273.07090419334014	102109.0	235.43523936047038
1831	Feb25-FISH2-3L1-rep1-cp190-100x_Position017_16_cmle.ics	2	1	0	1	1	1	1	9.747	1.0	0.2970727350242233	1.386387627629029	0.0	0.9612505163915078	17238.0	303.68586829846043	115994.0	267.4502262717136
1832	Feb25-FISH2-3L1-rep1-cp190-100x_Position017_16_cmle.ics	3	1	0	1	1	1	1	9.747	1.0	0.284207000492042	1.2665921293979736	0.0	0.9825217589369674	19276.0	334.4851862660367	134158.0	309.3314090052981
1833	Feb25-FISH2-3L1-rep1-cp190-100x_Position017_16_cmle.ics	4	1	0	1	1	1	1	8.014199999999999	1.0	0.2915113231551778	1.1190328462626076	0.0	0.9755903064704451	17614.0	297.7879986961755	118683.0	273.6503198838369
1834	Feb25-FISH2-3L1-rep1-cp190-100x_Position017_16_cmle.ics	5	1	0	1	1	1	0	7.3644	1.0	0.2862223492067907	1.2612282007756117	0.0	0.9965025660412815	11766.0	201.69157205543928	64205.0	148.0390518283305
1835	Feb25-FISH2-3L1-rep1-cp190-100x_Position017_16_cmle.ics	6	1	0	1	1	1	1	8.014199999999999	1.0	0.2847994340304961	1.1241722824626448	0.0	0.9784098686947007	15288.0	261.76961435323483	94857.0	218.71412412241955
1836	Feb25-FISH2-3L1-rep1-cp190-100x_Position017_16_cmle.ics	7	1	0	1	1	1	1	9.313799999999999	1.0	0.3011281332617953	1.351473187309192	0.0	0.9648259899717142	17096.0	297.4698117035395	115343.0	265.9491995177187
1837	Feb25-FISH2-3L1-rep1-cp190-100x_Position017_16_cmle.ics	8	1	0	1	1	1	1	8.4474	1.0	0.29182503230128953	1.167198687555607	0.0	0.968371226608128	18420.0	313.693777300555	126990.0	292.8039746387305
1838	Feb25-FISH2-3L1-rep1-cp190-100x_Position017_16_cmle.ics	10	1	0	1	1	1	1	8.014199999999999	1.0	0.2834851291781364	1.4134584818196891	0.0	0.9944455276245392	11566.0	202.23075411621505	62275.0	143.58900323353762
1839	Feb25-FISH2-3L1-rep1-cp190-100x_Position017_16_cmle.ics	11	1	0	1	1	0	1	8.664	0.0	0.3035931876802764	1.2383857923315802	0.0	0.9607391760636177	16686.0	288.02638927575606	111673.0	257.48719001363065
1840	Feb25-FISH2-3L1-rep1-cp190-100x_Position017_16_cmle.ics	12	1	0	1	1	1	1	6.9312	1.0	0.2968350727992741	1.2563560739188062	0.0	0.9868878303839895	11690.0	199.9931464028332	64752.0	149.30028321763194
1841	Feb25-FISH2-3L1-rep1-cp190-100x_Position017_16_cmle.ics	13	1	0	1	2	2	1	9.747	2.0	0.29852474176262617	1.1384958414885227	0.0	0.955271340622747	26274.0	442.8936724188213	218803.0	504.49947289454406
1842	Feb25-FISH2-3L1-rep1-cp190-100x_Position017_16_cmle.ics	14	1	0	1	1	1	1	8.664	1.0	0.3110364765071585	1.3586898680197992	0.0	0.9771542932678902	15786.0	273.41368739346314	104013.0	239.82533911408993
1843	Feb25-FISH2-3L1-rep1-cp190-100x_Position017_16_cmle.ics	15	1	0	1	2	1	1	9.747	1.0	0.26339362279233164	1.3282548089244104	0.0	0.9594444212384363	28196.0	473.394370881935	228485.0	526.823499057645
1844	Feb25-FISH2-3L1-rep1-cp190-100x_Position017_16_cmle.ics	16	1	0	1	0	1	0	8.014199999999999	1.0	0.30588576864783973	1.594245489997628	0.0	0.9926190129156033	10436.0	186.0356776878986	55444.0	127.83859807756339
1845	Feb25-FISH2-3L1-rep1-cp190-100x_Position017_16_cmle.ics	17	1	0	1	1	1	1	7.797599999999999	1.0	0.28564687560949376	1.0802061213687224	0.0	0.9696461883690279	18072.0	301.8910728275315	122095.0	281.51745242551226
1846	Feb25-FISH2-3L1-rep1-cp190-100x_Position017_16_cmle.ics	18	1	0	1	0	1	1	7.147799999999999	1.0	0.2880112406731531	1.3705935629470123	0.0	0.9981783930204666	10292.0	178.6982842344156	52690.0	121.48863236250658
1847	Feb25-FISH2-3L1-rep1-cp190-100x_Position017_16_cmle.ics	19	1	0	1	1	1	1	9.747	1.0	0.2882177685956413	1.1487694205357777	0.0	0.9555072478855753	25924.0	439.7764303513717	210711.0	485.84154894166113
1848	Feb25-FISH2-3L1-rep1-cp190-100x_Position017_16_cmle.ics	20	1	0	1	1	1	1	7.3644	1.0	0.2812048838029096	1.0823256599421132	0.0	0.9857488802837849	15702.0	264.4212844457522	98111.0	226.2169521677336
1849	Feb25-FISH2-3L1-rep1-cp190-100x_Position017_16_cmle.ics	21	1	0	1	1	2	2	9.747	2.0	0.3283723842948789	1.3294455146060855	0.0	0.9694036997079408	21786.0	381.42647591740456	173270.0	399.5129119273395
1850	Feb25-FISH2-3L1-rep1-cp190-100x_Position017_16_cmle.ics	22	1	0	1	0	1	0	9.313799999999999	1.0	0.28982952969789555	1.2179373187680858	0.0	0.9620203316260961	18742.0	322.4344850416576	129888.0	299.4859647049014
1851	Feb25-FISH2-3L1-rep1-cp190-100x_Position017_16_cmle.ics	23	1	0	1	1	1	1	8.664	1.0	0.2729990612554524	1.3075906499398267	0.0	0.9484700371240745	17622.0	299.79238975335994	114931.0	264.9992409575867
1852	Feb25-FISH2-3L1-rep1-cp190-100x_Position017_16_cmle.ics	24	1	0	1	1	1	1	8.2308	1.0	0.30141892809883464	1.197840951888423	0.0	0.9732494784576593	16612.0	283.9385131556668	110533.0	254.85866390064413
1853	Feb25-FISH2-3L1-rep1-cp190-100x_Position017_16_cmle.ics	25	1	0	1	0	0	0	6.497999999999999	0.0	0.288221151247702	1.2832465748705149	0.0	0.9943673591010849	9668.0	166.39168313710093	47989.0	110.64942073342814
1854	Feb25-FISH2-3L1-rep1-cp190-100x_Position017_16_cmle.ics	26	1	0	1	1	1	1	8.8806	1.0	0.3013107505340222	1.2474287435225953	0.0	0.9685155872068826	18106.0	310.88954242184934	125752.0	289.9494875090136
1855	Feb25-FISH2-3L1-rep1-cp190-100x_Position017_16_cmle.ics	27	1	0	1	0	1	1	7.3644	1.0	0.2978540151814544	1.4201737414145048	0.0	0.9941898217657508	10396.0	181.74800836782575	54397.0	125.42450435800475
1856	Feb25-FISH2-3L1-rep1-cp190-100x_Position017_16_cmle.ics	28	1	0	1	0	1	0	7.5809999999999995	1.0	0.29798605516964355	1.381834320998222	0.0	0.994197525956086	10972.0	192.49040935363428	58993.0	136.0216148977292
1857	Feb25-FISH2-3L1-rep1-cp190-100x_Position017_16_cmle.ics	29	1	0	1	2	2	1	9.747	2.0	0.2716507924966413	1.0634016817694634	0.0	0.9471404512975163	23888.0	406.2131779348517	180946.0	417.21165442144843
1858	Feb25-FISH2-3L1-rep1-cp190-100x_Position017_16_cmle.ics	30	1	0	1	1	1	1	8.2308	1.0	0.2970535422817585	1.1508981016679205	0.0	0.9742703657649602	17634.0	299.498836252664	120010.0	276.7100165083396
1859	Feb25-FISH2-3L1-rep1-cp190-100x_Position017_16_cmle.ics	31	1	0	1	1	2	0	9.747	2.0	0.28526396857300035	1.2964541469344721	0.0	0.9644226657657892	18462.0	319.59429370486083	125984.0	290.48441563025295
1860	Feb25-FISH2-3L1-rep1-cp190-100x_Position017_16_cmle.ics	32	1	0	1	1	1	1	9.747	1.0	0.28315418228601963	1.1346910056373238	0.0	0.9430939160255001	28178.0	473.85810638183364	236674.0	545.7050783025978
1861	Feb25-FISH2-3L1-rep1-cp190-100x_Position017_16_cmle.ics	33	1	0	1	1	1	1	9.747	1.0	0.24461947896642716	1.1795122172555608	0.0	0.9501666636075641	33804.0	550.154414535732	289049.0	666.4674073970424
1862	Feb25-FISH2-3L1-rep1-cp190-100x_Position017_16_cmle.ics	34	1	0	1	1	1	1	8.2308	1.0	0.28853404697894125	1.0688526363702486	0.0	0.969456191496589	18492.0	312.0026720428389	127013.0	292.8570063059223
1863	Feb25-FISH2-3L1-rep1-cp190-100x_Position017_16_cmle.ics	35	1	0	1	1	1	1	7.797599999999999	1.0	0.29339147531307314	1.1753881056297075	0.0	0.9762408051675823	15870.0	269.065098502177	101827.0	234.7850250062053
1864	Feb25-FISH2-3L1-rep1-cp190-100x_Position017_16_cmle.ics	36	1	0	1	2	2	1	9.747	2.0	0.26626729739982746	1.046906318728502	0.0	0.9585251686375715	29892.0	498.39978807116455	250764.0	578.1927387692465
1865	Feb25-FISH2-3L1-rep1-cp190-100x_Position017_16_cmle.ics	37	1	0	1	1	1	1	8.8806	1.0	0.2988436551171549	1.213924799640018	0.0	0.9642853953926325	17550.0	302.30267872049785	119512.0	275.5617656274034
1866	Feb25-FISH2-3L1-rep1-cp190-100x_Position017_16_cmle.ics	38	1	0	1	1	1	1	8.664	1.0	0.2982099255651089	1.241090071359481	0.0	0.9683212555883691	17852.0	305.0493883673041	122480.0	282.40515641981034
1867	Feb25-FISH2-3L1-rep1-cp190-100x_Position017_16_cmle.ics	39	1	0	1	1	1	0	7.147799999999999	1.0	0.3032752158824401	1.3285185157884905	0.0	0.9896723556457288	10112.0	176.12682259055651	52656.0	121.41023772404908
1868	Feb25-FISH2-3L1-rep1-cp190-100x_Position017_16_cmle.ics	40	1	0	1	1	1	1	8.2308	1.0	0.2947111652561926	1.04699355788369	0.0	0.9746199229008985	17846.0	303.5343924499902	121698.0	280.60207973528804
1869	Feb25-FISH2-3L1-rep1-cp190-100x_Position017_16_cmle.ics	41	1	0	1	0	0	0	6.7146	0.0	0.2877701859241554	1.2914536558431389	0.0	0.9944910540343289	9644.0	166.1830116779382	47773.0	110.15138420675702
1870	Feb25-FISH2-3L1-rep1-cp190-100x_Position017_16_cmle.ics	42	1	0	1	1	1	1	8.8806	1.0	0.29589256741573317	1.2054710783522307	0.0	0.9659864346341082	17988.0	309.23553357041516	123400.0	284.52642310748365
1871	Feb25-FISH2-3L1-rep1-cp190-100x_Position017_16_cmle.ics	43	1	0	1	1	1	1	8.8806	1.0	0.2909677957414922	1.2086123499299777	0.0	0.9623957359571648	17994.0	309.1355673177441	122430.0	282.28987018678464
1872	Feb25-FISH2-3L1-rep1-cp190-100x_Position017_16_cmle.ics	44	1	0	1	1	1	1	9.747	1.0	0.2633157926347625	1.1722882921274431	0.0	0.9725245508801001	21098.0	363.31284010578145	147868.0	340.94289410095126
1873	Feb25-FISH2-3L1-rep1-cp190-100x_Position017_16_cmle.ics	45	1	0	1	1	1	1	8.664	1.0	0.2877312995848559	1.1543295280075268	0.0	0.9697211261758267	18728.0	319.33639254626905	129272.0	298.0656383140245
1874	Feb25-FISH2-3L1-rep1-cp190-100x_Position017_16_cmle.ics	46	1	0	1	1	1	1	8.2308	1.0	0.2936606128320101	1.1228711595893097	0.0	0.9678459547741328	16994.0	288.87092850918214	112886.0	260.28403402683466
1875	Feb25-FISH2-3L1-rep1-cp190-100x_Position017_16_cmle.ics	47	1	0	1	1	1	1	9.747	1.0	0.2629271466370228	1.0225483818397776	0.0	0.9438230599190619	29240.0	488.25267581910174	241078.0	555.8594897075036
1876	Feb25-FISH2-3L1-rep1-cp190-100x_Position017_16_cmle.ics	48	1	0	1	1	1	1	8.4474	1.0	0.30309311193537003	1.2115449467833146	0.0	0.9701049043984146	16024.0	276.579158517514	105007.0	242.11722942664125
1877	Feb25-FISH2-3L1-rep1-cp190-100x_Position017_16_cmle.ics	49	1	0	1	1	1	1	8.014199999999999	1.0	0.3009958519734318	1.0943204877635289	0.0	0.9755808546262004	18066.0	305.3379896643939	125270.0	288.83812822264565
1878	Feb25-FISH2-3L1-rep1-cp190-100x_Position017_16_cmle.ics	50	1	0	1	1	1	1	6.9312	1.0	0.29926775014797835	1.2866909428124984	0.0	0.9933598563674427	9960.0	173.61937074127783	51132.0	117.89631334142506
1879	Feb25-FISH2-3L1-rep1-cp190-100x_Position017_16_cmle.ics	51	1	0	1	1	1	1	9.747	1.0	0.30041858536017996	1.2508617614840793	0.0	0.9764067160676553	19092.0	331.28601307502146	135961.0	313.4886305682057
1880	Feb25-FISH2-3L1-rep1-cp190-100x_Position017_16_cmle.ics	52	1	0	1	1	1	1	9.747	1.0	0.28045991131217696	1.1811585039141028	0.0	0.9792774383265199	21318.0	372.0443909769567	154999.0	357.3850166550798
1881	Feb25-FISH2-3L1-rep1-cp190-100x_Position017_16_cmle.ics	53	1	0	1	1	1	1	8.664	1.0	0.29890780960817503	1.1311002335080966	0.0	0.980798276391635	17560.0	301.61335107528583	119627.0	275.8269239633626
1882	Feb25-FISH2-3L1-rep1-cp190-100x_Position017_16_cmle.ics	54	1	0	1	1	1	1	9.747	1.0	0.304667159210698	1.3741484160056812	0.0	0.9398359293525514	22242.0	384.0337292087406	172166.0	396.9673919021315
1883	Feb25-FISH2-3L1-rep1-cp190-100x_Position017_16_cmle.ics	55	1	0	1	1	1	1	8.4474	1.0	0.31260405469425045	1.2374171531457878	0.0	0.9663919467584768	16316.0	280.9748110119904	109570.0	252.6382510525687
1884	Feb25-FISH2-3L1-rep1-cp190-100x_Position017_16_cmle.ics	56	1	0	1	1	1	1	8.2308	1.0	0.2813847142086442	1.0780501697840073	0.0	0.9557919612435568	17916.0	305.6370525901894	119615.0	275.7992552674364
1885	Feb25-FISH2-3L1-rep1-cp190-100x_Position017_16_cmle.ics	58	1	0	1	1	1	1	8.014199999999999	1.0	0.28711603378504397	1.0869443863313963	0.0	0.9766444866642527	16650.0	282.5876325909766	108249.0	249.5923887760291
1886	Feb25-FISH2-3L1-rep1-cp190-100x_Position017_16_cmle.ics	59	1	0	1	1	1	1	9.747	1.0	0.31992991418520705	1.4379005085631127	0.0	0.9688888978450623	18720.0	329.2218679000158	136226.0	314.099647603242
1887	Feb25-FISH2-3L1-rep1-cp190-100x_Position017_16_cmle.ics	60	1	0	1	1	1	1	8.2308	1.0	0.27669967540157625	1.0790931243937893	0.0	0.9740406152493699	18232.0	306.33269998749574	121767.0	280.76117473686355
1888	Feb25-FISH2-3L1-rep1-cp190-100x_Position017_16_cmle.ics	61	1	0	1	1	1	1	9.747	1.0	0.31263409762176364	1.2888647183055066	0.0	0.9817552609011083	21246.0	370.48216664584623	162820.0	375.4180892249634
1889	Feb25-FISH2-3L1-rep1-cp190-100x_Position017_16_cmle.ics	62	1	0	1	1	1	1	7.3644	1.0	0.2996473027941405	1.2898129570438923	0.0	0.9824591758128531	11230.0	196.31348183636328	61256.0	141.2394698044734
1890	Feb25-FISH2-3L1-rep1-cp190-100x_Position017_16_cmle.ics	63	1	0	1	1	1	1	8.8806	1.0	0.2884164961382341	1.2470242686061506	0.0	0.9860328984428849	16232.0	283.17011700998074	104434.0	240.79604919616648
1891	Feb25-FISH2-3L1-rep1-cp190-100x_Position017_16_cmle.ics	64	1	0	1	1	1	2	8.4474	1.0	0.27884560983589246	1.2039303024923969	0.0	0.9773454150320645	17424.0	297.4272058721773	114203.0	263.3206734047322
1892	Feb25-FISH2-3L1-rep1-cp190-100x_Position017_16_cmle.ics	65	1	0	1	1	1	1	8.8806	1.0	0.3064552914151469	1.321028135518919	0.0	0.9696365969696069	17228.0	297.9153472637193	117709.0	271.40454406449584
1893	Feb25-FISH2-3L1-rep1-cp190-100x_Position017_16_cmle.ics	66	1	0	1	1	1	1	9.5304	1.0	0.29892064812889946	1.2310419460758872	0.0	0.9687600166859069	18938.0	327.65722436716385	133984.0	308.9302129143686
1894	Feb25-FISH2-3L1-rep1-cp190-100x_Position017_16_cmle.ics	67	1	0	1	2	1	1	9.747	1.0	0.27136021879575006	1.1175804726499943	0.0	0.9745580627206971	20650.0	356.2735344405029	145354.0	335.14630230441793
1895	Feb25-FISH2-3L1-rep1-cp190-100x_Position017_16_cmle.ics	68	1	0	1	0	0	0	7.5809999999999995	0.0	0.2931094336774114	1.4155635211050595	0.0	0.99250044850477	10770.0	188.3740619809393	56900.0	131.19573318327244
1896	Feb25-FISH2-3L1-rep1-cp190-100x_Position017_16_cmle.ics	69	1	0	1	3	2	2	9.747	2.0	0.28467355398494626	1.0846066578654954	0.0	0.9410201872250071	47038.0	758.2512982413689	511824.0	1180.12521864315
1897	Feb25-FISH2-3L1-rep1-cp190-100x_Position017_16_cmle.ics	70	1	0	1	1	1	1	7.3644	1.0	0.29940810496120446	1.4177898203353794	0.0	0.9902616166371345	10818.0	188.76799965042497	57893.0	133.48531777116327
1898	Feb25-FISH2-3L1-rep1-cp190-100x_Position017_16_cmle.ics	71	1	0	1	1	1	1	9.747	1.0	0.2990840397880202	1.4463937226632526	0.0	0.974748241758654	18264.0	320.52924991017017	126930.0	292.66563115909963
1899	Feb25-FISH2-3L1-rep1-cp190-100x_Position017_16_cmle.ics	72	1	0	1	1	1	1	9.747	1.0	0.3024909540634121	1.1630452449464637	0.0	0.9407246299780322	29468.0	497.30343983095906	261611.0	603.2029341618468
1900	Feb25-FISH2-3L1-rep1-cp190-100x_Position017_16_cmle.ics	73	1	0	1	1	1	1	8.2308	1.0	0.28415950507640053	1.1165680419568738	0.0	0.9647131030418208	17230.0	294.5662815937641	113366.0	261.3907818638816
1901	Feb25-FISH2-3L1-rep1-cp190-100x_Position017_16_cmle.ics	75	1	0	1	0	0	0	6.9312	0.0	0.31982032628083307	1.4952910552938106	0.0	0.9825394311888462	9044.0	159.35126302887903	45737.0	105.45692879794957
1902	Feb25-FISH2-3L1-rep1-cp190-100x_Position017_16_cmle.ics	76	1	0	1	1	1	0	6.7146	1.0	0.30073790988288623	1.2478931328148999	0.0	0.9800962754701037	10002.0	172.63874398648994	51582.0	118.93388943865658
1903	Feb25-FISH2-3L1-rep1-cp190-100x_Position017_16_cmle.ics	77	1	0	1	0	1	1	6.0648	1.0	0.28330995020431343	1.1045592412067853	0.0	0.9795089086245152	9978.0	169.12993244083034	49885.0	115.02107468976354
1904	Feb25-FISH2-3L1-rep1-cp190-100x_Position017_16_cmle.ics	78	1	0	1	1	1	0	7.5809999999999995	1.0	0.2789291857146888	1.296065517283074	0.0	0.9957694520028837	11150.0	193.77669739704135	58470.0	134.81572090028013
1905	Feb25-FISH2-3L1-rep1-cp190-100x_Position017_16_cmle.ics	79	1	0	1	1	1	1	8.014199999999999	1.0	0.29402240374126143	1.1236768843208385	0.0	0.9642626394281419	17870.0	301.42594427393567	121801.0	280.839569375321
1906	Feb25-FISH2-3L1-rep1-cp190-100x_Position017_16_cmle.ics	80	1	0	1	0	0	1	7.5809999999999995	0.0	0.2722114208025537	1.2787502668288002	0.0	0.9968646342677149	11090.0	192.78691377232587	57296.0	132.10880014883617
1907	Feb25-FISH2-3L1-rep1-cp190-100x_Position017_16_cmle.ics	81	1	0	1	1	1	0	9.747	1.0	0.2876111404686151	1.3273917462473943	0.0	0.9696475162399173	19600.0	338.2150556695072	138376.0	319.0569556233481
1908	Feb25-FISH2-3L1-rep1-cp190-100x_Position017_16_cmle.ics	82	1	0	1	1	1	1	8.2308	1.0	0.30160676506517026	1.2317392037812902	0.0	0.9680754463400763	16668.0	283.434591026138	111127.0	256.22826434898974
1909	Feb25-FISH2-3L1-rep1-cp190-100x_Position017_16_cmle.ics	84	1	0	1	1	1	1	7.797599999999999	1.0	0.28093227693966677	1.3800324865974374	0.0	0.9924474144270685	10938.0	192.66679730476844	57014.0	131.45858579457106
1910	Feb25-FISH2-3L1-rep1-cp190-100x_Position017_16_cmle.ics	85	1	0	1	1	1	1	9.747	1.0	0.3148093350247944	1.388049338763995	0.0	0.9780986794212633	19344.0	339.4454018505427	141944.0	327.2837812120637
1911	Feb25-FISH2-3L1-rep1-cp190-100x_Position017_16_cmle.ics	86	1	0	1	1	0	1	7.3644	0.0	0.3093053214629896	1.4877325733656126	0.0	0.9890758502889797	10272.0	180.70888124355193	54444.0	125.53287341704893
1912	Feb25-FISH2-3L1-rep1-cp190-100x_Position017_16_cmle.ics	87	1	0	1	1	2	1	9.747	2.0	0.28056740357096915	1.281424220696364	0.0	0.9750434907224305	19766.0	340.1225706973882	138411.0	319.1376559864661
1913	Feb25-FISH2-3L1-rep1-cp190-100x_Position017_16_cmle.ics	88	1	0	1	0	0	1	7.797599999999999	0.0	0.29254876121684714	1.3639985046679761	0.0	0.9951442361053522	10930.0	191.0368902290205	58117.0	134.0018000951185
1914	Feb25-FISH2-3L1-rep1-cp190-100x_Position017_16_cmle.ics	89	1	0	1	1	1	1	9.747	1.0	0.30709413003830227	1.1031731013401633	0.0	0.9374372675273085	32736.0	546.719846813088	308637.0	711.6319420471995
1915	Feb25-FISH2-3L1-rep1-cp190-100x_Position017_16_cmle.ics	90	1	0	1	1	1	1	7.5809999999999995	1.0	0.24617479563986364	1.0388127038387358	0.0	0.9800805806155269	17606.0	294.2388612155408	108990.0	251.30093074947038
1916	Feb25-FISH2-3L1-rep1-cp190-100x_Position017_16_cmle.ics	91	1	0	1	1	1	1	7.5809999999999995	1.0	0.27747395196565905	1.064056067845322	0.0	0.9759779818528581	17368.0	289.6456699121926	113373.0	261.4069219365052
1917	Feb25-FISH2-3L1-rep1-cp190-100x_Position017_16_cmle.ics	92	1	0	1	1	1	1	9.747	1.0	0.3012465892831749	1.3621598926712453	0.0	0.9623377242427534	19990.0	346.5327717618078	145866.0	336.32683333060135
1918	Feb25-FISH2-3L1-rep1-cp190-100x_Position017_16_cmle.ics	93	1	0	1	1	1	1	7.147799999999999	1.0	0.30620605884166446	1.250745515698609	0.0	0.9835176096742423	12892.0	220.39524028121969	76166.0	175.61782449274392
1919	Feb25-FISH2-3L1-rep1-cp190-100x_Position017_16_cmle.ics	95	1	0	1	1	1	1	9.747	1.0	0.3051775623984029	1.4255769181590459	0.0	0.9766767257617375	17704.0	312.2040741176013	122365.0	282.1399980838512
1920	Feb25-FISH2-3L1-rep1-cp190-100x_Position017_16_cmle.ics	96	1	0	1	0	0	0	6.497999999999999	0.0	0.2732526853881166	1.3668427739661893	0.0	0.9930346335286149	7946.0	139.51793690681532	34816.0	80.27610978047123
1921	Feb25-FISH2-3L1-rep1-cp190-100x_Position017_16_cmle.ics	97	1	0	1	0	0	0	7.147799999999999	0.0	0.2955546054370962	1.448574048332396	0.0	0.9913704666364543	9608.0	168.42117661279858	48144.0	111.00680805580788
1922	Feb25-FISH2-3L1-rep1-cp190-100x_Position017_16_cmle.ics	98	1	0	1	1	1	1	8.664	1.0	0.2782512589808491	1.1998821620867843	0.0	0.9676722681489357	17784.0	304.3489280717615	117635.0	271.23392043961775
1923	Feb25-FISH2-3L1-rep1-cp190-100x_Position017_16_cmle.ics	100	1	0	1	1	1	1	9.097199999999999	1.0	0.30015982126786594	1.3374006166617411	0.0	0.9563227640806408	17542.0	303.6920487451546	119693.0	275.9791017909566
1924	Feb25-FISH2-3L1-rep1-cp190-100x_Position017_16_cmle.ics	101	1	0	1	0	0	0	6.2814	0.0	0.28037967930076874	1.2150288093188166	0.0	0.9892663510940304	8224.0	140.93252315012109	37134.0	85.62077954354373
1925	Feb25-FISH2-3L1-rep1-cp190-100x_Position017_16_cmle.ics	104	1	0	1	1	1	1	8.8806	1.0	0.29127844384219526	1.1921216114570046	0.0	0.9650566774406185	18838.0	323.97132834351856	131214.0	302.54335560474357
1926	Feb25-FISH2-3L1-rep1-cp190-100x_Position017_16_cmle.ics	105	1	0	1	1	1	1	8.664	1.0	0.2841152816244256	1.231457784130925	0.0	0.9747338876829927	17502.0	299.2405426832202	116052.0	267.58395830202346
1927	Feb25-FISH2-3L1-rep1-cp190-100x_Position017_16_cmle.ics	106	1	0	1	1	1	1	9.5304	1.0	0.28542111617538096	1.2755424857794777	0.0	0.967805655208522	18772.0	324.57944689726935	129206.0	297.91346048643055
1928	Feb25-FISH2-3L1-rep1-cp190-100x_Position017_16_cmle.ics	107	1	0	1	1	1	1	8.8806	1.0	0.2924006030751721	1.2717929779943324	0.0	0.9647743493587491	18552.0	318.2118261589733	128484.0	296.2487272815391
1929	Feb25-FISH2-3L1-rep1-cp190-100x_Position017_16_cmle.ics	108	1	0	1	1	1	1	9.5304	1.0	0.29844248100047216	1.313520124651076	0.0	0.9738753850497606	18084.0	316.2492051009499	124924.0	288.04034749010765
1930	Feb25-FISH2-3L1-rep1-cp190-100x_Position017_16_cmle.ics	109	1	0	1	0	0	0	7.5809999999999995	0.0	0.3043221145786853	1.5331166996580359	0.0	0.9841493730582483	9330.0	165.15757571109933	46748.0	107.78801642972968
1931	Feb25-FISH2-3L1-rep1-cp190-100x_Position017_16_cmle.ics	110	1	0	1	1	1	0	7.3644	1.0	0.28576612857354466	1.3690884560839933	0.0	0.9941003234610692	10856.0	188.6341920254305	56857.0	131.0965870228703
1932	Feb25-FISH2-3L1-rep1-cp190-100x_Position017_16_cmle.ics	111	1	0	1	2	2	2	9.747	2.0	0.29956395811531034	1.3163669476084838	0.0	0.967287301363724	21516.0	371.99883422758217	162428.0	374.5142451580418
1933	Feb25-FISH2-3L1-rep1-cp190-100x_Position017_16_cmle.ics	112	1	0	1	1	1	1	6.497999999999999	1.0	0.274775582658631	1.1255155160548331	0.0	0.9758645854965607	11764.0	197.7850105848641	62892.0	145.01163534907505
1934	Feb25-FISH2-3L1-rep1-cp190-100x_Position017_16_cmle.ics	113	1	0	1	2	2	1	9.747	2.0	0.2705828731342612	1.0967558345680142	0.0	0.9395338503533269	26350.0	444.52188232490613	209216.0	482.394490574192
1935	Feb25-FISH2-3L1-rep1-cp190-100x_Position017_16_cmle.ics	114	1	0	1	1	1	1	6.7146	1.0	0.3051954963528088	1.2250148816845512	0.0	0.9808858037086552	10714.0	183.70542411674091	57609.0	132.8304919675772
[truncated: 7,339 more rows]
