# Supplementary material for: M1BP cooperates with CP190 to activate transcription at TAD borders and promote chromatin insulator activity
Source: Nat Commun. 2021 Jul 7;12:4170. doi: 10.1038/s41467-021-24407-y (PMC8263732; doi:10.1038/s41467-021-24407-y)
Supplement: Supplementary file 6 — Source Data [file 41467_2021_24407_MOESM6_ESM.zip › Source Data_updated_060121/Source Data 8/Figure 8c/Figure 8c-tango-slide2/rep3-mock-m1bp/B_C.xls]

	Label	nuc.idx	tag	idx1	idx2	overlap	pcOverlap1	pcOverlap2
1	Feb25-FISH2-3L1-rep3-m1bp-100x_Position001_0_cmle.ics	2	0	1	1	0.13834347963086724	0.29268292682926833	0.3703703703703704
2	Feb25-FISH2-3L1-rep3-m1bp-100x_Position001_0_cmle.ics	4	0	1	1	0.08070036311800588	0.22727272727272724	0.22875816993464052
3	Feb25-FISH2-3L1-rep3-m1bp-100x_Position001_0_cmle.ics	5	0	1	1	0.0	0.0	0.0
4	Feb25-FISH2-3L1-rep3-m1bp-100x_Position001_0_cmle.ics	6	0	1	1	0.0	0.0	0.0
5	Feb25-FISH2-3L1-rep3-m1bp-100x_Position001_0_cmle.ics	7	0	1	1	0.35277587305871144	0.8693181818181818	0.8644067796610169
6	Feb25-FISH2-3L1-rep3-m1bp-100x_Position001_0_cmle.ics	8	0	1	1	0.0	0.0	0.0
7	Feb25-FISH2-3L1-rep3-m1bp-100x_Position001_0_cmle.ics	9	0	1	1	0.20751521944630083	0.5960264900662251	0.5844155844155843
8	Feb25-FISH2-3L1-rep3-m1bp-100x_Position001_0_cmle.ics	10	0	1	1	0.027668695926173444	0.20689655172413787	0.20689655172413787
9	Feb25-FISH2-3L1-rep3-m1bp-100x_Position001_0_cmle.ics	11	0	1	1	0.07147746447594806	0.27678571428571425	0.2743362831858407
10	Feb25-FISH2-3L1-rep3-m1bp-100x_Position001_0_cmle.ics	12	0	1	1	0.0023057246605144538	0.010416666666666668	0.010638297872340424
11	Feb25-FISH2-3L1-rep3-m1bp-100x_Position001_0_cmle.ics	13	0	1	1	0.13834347963086724	0.410958904109589	0.3658536585365853
12	Feb25-FISH2-3L1-rep3-m1bp-100x_Position001_0_cmle.ics	14	0	1	1	0.09684043574160706	0.16666666666666663	0.5316455696202531
13	Feb25-FISH2-3L1-rep3-m1bp-100x_Position001_0_cmle.ics	14	0	1	2	0.0	0.0	0.0
14	Feb25-FISH2-3L1-rep3-m1bp-100x_Position001_0_cmle.ics	15	0	1	1	0.22826674139093092	0.5210526315789473	0.5499999999999999
15	Feb25-FISH2-3L1-rep3-m1bp-100x_Position001_0_cmle.ics	16	0	1	1	0.0	0.0	0.0
16	Feb25-FISH2-3L1-rep3-m1bp-100x_Position001_0_cmle.ics	16	0	1	2	0.19137514682269965	0.2862068965517241	0.7685185185185183
17	Feb25-FISH2-3L1-rep3-m1bp-100x_Position001_0_cmle.ics	17	0	1	1	0.26746406061967665	0.7435897435897435	0.7483870967741936
18	Feb25-FISH2-3L1-rep3-m1bp-100x_Position001_0_cmle.ics	18	0	1	1	0.14526065361241058	0.5294117647058822	0.4344827586206896
19	Feb25-FISH2-3L1-rep3-m1bp-100x_Position001_0_cmle.ics	19	0	1	1	0.14064920429138167	0.6703296703296702	0.6703296703296702
20	Feb25-FISH2-3L1-rep3-m1bp-100x_Position001_0_cmle.ics	21	0	1	1	0.13834347963086724	0.3278688524590164	0.32967032967032966
21	Feb25-FISH2-3L1-rep3-m1bp-100x_Position001_0_cmle.ics	22	0	1	1	0.26746406061967665	0.7435897435897435	0.7483870967741936
22	Feb25-FISH2-3L1-rep3-m1bp-100x_Position001_0_cmle.ics	23	0	1	1	0.0	0.0	0.0
23	Feb25-FISH2-3L1-rep3-m1bp-100x_Position001_0_cmle.ics	25	0	1	1	0.24671253867504656	0.7328767123287669	0.5219512195121951
24	Feb25-FISH2-3L1-rep3-m1bp-100x_Position001_0_cmle.ics	26	0	1	1	0.25132398799607547	0.6193181818181818	0.6264367816091954
25	Feb25-FISH2-3L1-rep3-m1bp-100x_Position001_0_cmle.ics	28	0	1	1	0.0	0.0	0.0
26	Feb25-FISH2-3L1-rep3-m1bp-100x_Position001_0_cmle.ics	28	0	1	2	0.0	0.0	0.0
27	Feb25-FISH2-3L1-rep3-m1bp-100x_Position001_0_cmle.ics	29	0	1	1	0.050725942531317986	0.28947368421052627	0.29333333333333333
28	Feb25-FISH2-3L1-rep3-m1bp-100x_Position001_0_cmle.ics	30	0	1	1	0.1706236248780696	0.4774193548387097	0.4805194805194805
29	Feb25-FISH2-3L1-rep3-m1bp-100x_Position001_0_cmle.ics	31	0	1	1	0.19137514682269965	0.6287878787878786	0.6287878787878786
30	Feb25-FISH2-3L1-rep3-m1bp-100x_Position001_0_cmle.ics	32	0	1	1	0.17523507419909848	0.5352112676056336	0.5352112676056336
31	Feb25-FISH2-3L1-rep3-m1bp-100x_Position001_0_cmle.ics	33	0	1	1	0.11298050836520823	0.9423076923076922	0.37692307692307686
32	Feb25-FISH2-3L1-rep3-m1bp-100x_Position001_0_cmle.ics	33	0	1	2	0.0	0.0	0.0
33	Feb25-FISH2-3L1-rep3-m1bp-100x_Position001_0_cmle.ics	33	0	2	1	0.0	0.0	0.0
34	Feb25-FISH2-3L1-rep3-m1bp-100x_Position001_0_cmle.ics	33	0	2	2	0.1291205809888094	0.4628099173553718	0.9333333333333332
35	Feb25-FISH2-3L1-rep3-m1bp-100x_Position001_0_cmle.ics	35	0	1	1	0.2536297126565899	0.674846625766871	0.6832298136645962
36	Feb25-FISH2-3L1-rep3-m1bp-100x_Position001_0_cmle.ics	36	0	1	1	0.050725942531317986	0.15172413793103448	0.15172413793103448
37	Feb25-FISH2-3L1-rep3-m1bp-100x_Position001_0_cmle.ics	38	0	1	1	0.0	0.0	0.0
38	Feb25-FISH2-3L1-rep3-m1bp-100x_Position001_0_cmle.ics	40	0	1	1	0.04150304388926017	0.30508474576271183	0.19565217391304346
39	Feb25-FISH2-3L1-rep3-m1bp-100x_Position001_0_cmle.ics	40	0	2	1	0.0	0.0	0.0
40	Feb25-FISH2-3L1-rep3-m1bp-100x_Position001_0_cmle.ics	41	0	1	1	0.0	0.0	0.0
41	Feb25-FISH2-3L1-rep3-m1bp-100x_Position001_0_cmle.ics	42	0	1	1	0.20520949478578637	0.6742424242424241	0.669172932330827
42	Feb25-FISH2-3L1-rep3-m1bp-100x_Position001_0_cmle.ics	43	0	1	1	0.19598659614372857	0.40094339622641506	0.41871921182266003
43	Feb25-FISH2-3L1-rep3-m1bp-100x_Position002_1_cmle.ics	1	0	1	1	0.599488411733758	0.8496732026143791	0.8201892744479495
44	Feb25-FISH2-3L1-rep3-m1bp-100x_Position002_1_cmle.ics	2	0	1	1	0.16370645089652622	0.6635514018691587	0.42514970059880236
45	Feb25-FISH2-3L1-rep3-m1bp-100x_Position002_1_cmle.ics	4	0	1	1	0.04842021787080353	0.14999999999999997	0.14893617021276595
46	Feb25-FISH2-3L1-rep3-m1bp-100x_Position002_1_cmle.ics	6	0	1	1	0.0	0.0	0.0
47	Feb25-FISH2-3L1-rep3-m1bp-100x_Position002_1_cmle.ics	7	0	1	1	0.3643044963612837	0.4861538461538461	0.4831804281345566
48	Feb25-FISH2-3L1-rep3-m1bp-100x_Position002_1_cmle.ics	8	0	1	1	0.12681485632829495	0.4471544715447154	0.4435483870967742
49	Feb25-FISH2-3L1-rep3-m1bp-100x_Position002_1_cmle.ics	9	0	1	1	0.11067478370469377	0.2790697674418604	0.2790697674418604
50	Feb25-FISH2-3L1-rep3-m1bp-100x_Position002_1_cmle.ics	10	0	1	1	0.14526065361241058	0.4117647058823529	0.41447368421052627
51	Feb25-FISH2-3L1-rep3-m1bp-100x_Position002_1_cmle.ics	11	0	1	1	0.19137514682269965	0.494047619047619	0.4911242603550295
52	Feb25-FISH2-3L1-rep3-m1bp-100x_Position002_1_cmle.ics	12	0	1	1	0.06225456583389025	0.1255813953488372	0.12272727272727274
53	Feb25-FISH2-3L1-rep3-m1bp-100x_Position002_1_cmle.ics	13	0	1	1	0.057643116512861345	0.19841269841269837	0.14285714285714285
54	Feb25-FISH2-3L1-rep3-m1bp-100x_Position002_1_cmle.ics	14	0	1	1	0.0	0.0	0.0
55	Feb25-FISH2-3L1-rep3-m1bp-100x_Position002_1_cmle.ics	15	0	1	1	0.0945347110810926	0.2546583850931677	0.2562499999999999
56	Feb25-FISH2-3L1-rep3-m1bp-100x_Position002_1_cmle.ics	16	0	1	1	0.013834347963086722	0.02542372881355932	0.033898305084745756
57	Feb25-FISH2-3L1-rep3-m1bp-100x_Position002_1_cmle.ics	16	0	1	2	0.0	0.0	0.0
58	Feb25-FISH2-3L1-rep3-m1bp-100x_Position002_1_cmle.ics	16	0	1	3	0.0	0.0	0.0
59	Feb25-FISH2-3L1-rep3-m1bp-100x_Position002_1_cmle.ics	16	0	2	1	0.0	0.0	0.0
60	Feb25-FISH2-3L1-rep3-m1bp-100x_Position002_1_cmle.ics	16	0	2	2	0.0	0.0	0.0
61	Feb25-FISH2-3L1-rep3-m1bp-100x_Position002_1_cmle.ics	16	0	2	3	0.16140072623601176	0.3703703703703703	0.38888888888888884
62	Feb25-FISH2-3L1-rep3-m1bp-100x_Position002_1_cmle.ics	17	0	1	1	0.1798465235201274	0.5416666666666666	0.5416666666666666
63	Feb25-FISH2-3L1-rep3-m1bp-100x_Position002_1_cmle.ics	19	0	1	1	0.13373203030983832	0.39189189189189194	0.90625
64	Feb25-FISH2-3L1-rep3-m1bp-100x_Position002_1_cmle.ics	19	0	1	2	0.0	0.0	0.0
65	Feb25-FISH2-3L1-rep3-m1bp-100x_Position002_1_cmle.ics	20	0	1	1	0.1590950015754973	0.3833333333333333	0.3833333333333333
66	Feb25-FISH2-3L1-rep3-m1bp-100x_Position002_1_cmle.ics	21	0	1	1	0.16601217555704068	0.36734693877551017	0.6260869565217391
67	Feb25-FISH2-3L1-rep3-m1bp-100x_Position002_1_cmle.ics	21	0	1	2	0.0	0.0	0.0
68	Feb25-FISH2-3L1-rep3-m1bp-100x_Position002_1_cmle.ics	21	0	2	1	0.0	0.0	0.0
69	Feb25-FISH2-3L1-rep3-m1bp-100x_Position002_1_cmle.ics	21	0	2	2	0.059948841173375796	0.44067796610169485	0.2015503875968992
70	Feb25-FISH2-3L1-rep3-m1bp-100x_Position002_1_cmle.ics	22	0	1	1	0.0	0.0	0.0
71	Feb25-FISH2-3L1-rep3-m1bp-100x_Position002_1_cmle.ics	23	0	1	1	0.0	0.0	0.0
72	Feb25-FISH2-3L1-rep3-m1bp-100x_Position002_1_cmle.ics	26	0	1	1	0.04150304388926017	0.13846153846153844	0.12676056338028166
73	Feb25-FISH2-3L1-rep3-m1bp-100x_Position003_2_cmle.ics	1	0	1	1	0.16601217555704068	0.47058823529411764	0.47058823529411764
74	Feb25-FISH2-3L1-rep3-m1bp-100x_Position003_2_cmle.ics	2	0	1	1	0.04380876854977462	0.36538461538461536	0.37254901960784303
75	Feb25-FISH2-3L1-rep3-m1bp-100x_Position003_2_cmle.ics	3	0	1	1	0.09914616040212151	0.6142857142857142	0.6142857142857142
76	Feb25-FISH2-3L1-rep3-m1bp-100x_Position003_2_cmle.ics	4	0	1	1	0.09222898642057815	0.38095238095238093	0.2836879432624113
77	Feb25-FISH2-3L1-rep3-m1bp-100x_Position003_2_cmle.ics	5	0	1	1	0.08300608777852034	0.3214285714285714	0.49315068493150677
78	Feb25-FISH2-3L1-rep3-m1bp-100x_Position003_2_cmle.ics	5	0	1	2	0.0	0.0	0.0
79	Feb25-FISH2-3L1-rep3-m1bp-100x_Position003_2_cmle.ics	5	0	2	1	0.0	0.0	0.0
80	Feb25-FISH2-3L1-rep3-m1bp-100x_Position003_2_cmle.ics	5	0	2	2	0.04611449321028908	0.1388888888888889	0.10869565217391304
81	Feb25-FISH2-3L1-rep3-m1bp-100x_Position003_2_cmle.ics	6	0	1	1	0.03919731922874571	0.13492063492063489	0.13492063492063489
82	Feb25-FISH2-3L1-rep3-m1bp-100x_Position003_2_cmle.ics	7	0	1	1	0.2766869592617345	0.8163265306122448	0.821917808219178
83	Feb25-FISH2-3L1-rep3-m1bp-100x_Position003_2_cmle.ics	8	0	1	1	0.6087113103758158	0.67866323907455	0.6857142857142856
84	Feb25-FISH2-3L1-rep3-m1bp-100x_Position003_2_cmle.ics	9	0	1	1	0.09222898642057815	0.29629629629629634	0.2941176470588235
85	Feb25-FISH2-3L1-rep3-m1bp-100x_Position003_2_cmle.ics	11	0	1	1	0.223655292069902	0.638157894736842	0.6339869281045751
86	Feb25-FISH2-3L1-rep3-m1bp-100x_Position003_2_cmle.ics	12	0	1	1	0.2766869592617345	0.6122448979591837	0.6153846153846154
87	Feb25-FISH2-3L1-rep3-m1bp-100x_Position003_2_cmle.ics	13	0	1	1	0.0	0.0	0.0
88	Feb25-FISH2-3L1-rep3-m1bp-100x_Position003_2_cmle.ics	14	0	1	1	0.06225456583389025	0.31395348837209297	0.31395348837209297
89	Feb25-FISH2-3L1-rep3-m1bp-100x_Position003_2_cmle.ics	16	0	1	1	0.0	0.0	0.0
90	Feb25-FISH2-3L1-rep3-m1bp-100x_Position003_2_cmle.ics	16	0	2	1	0.17754079885961294	0.6416666666666666	0.290566037735849
91	Feb25-FISH2-3L1-rep3-m1bp-100x_Position003_2_cmle.ics	17	0	1	1	0.13603775497035278	0.39072847682119205	0.49579831932773105
92	Feb25-FISH2-3L1-rep3-m1bp-100x_Position003_2_cmle.ics	18	0	1	1	0.0	0.0	0.0
93	Feb25-FISH2-3L1-rep3-m1bp-100x_Position003_2_cmle.ics	19	0	1	1	0.24671253867504656	0.6079545454545454	0.6011235955056179
94	Feb25-FISH2-3L1-rep3-m1bp-100x_Position003_2_cmle.ics	20	0	1	1	0.0	0.0	0.0
95	Feb25-FISH2-3L1-rep3-m1bp-100x_Position003_2_cmle.ics	21	0	1	1	0.2098209441068153	0.6408450704225351	0.32499999999999996
96	Feb25-FISH2-3L1-rep3-m1bp-100x_Position003_2_cmle.ics	21	0	1	2	0.0	0.0	0.0
97	Feb25-FISH2-3L1-rep3-m1bp-100x_Position003_2_cmle.ics	21	0	2	1	0.0	0.0	0.0
98	Feb25-FISH2-3L1-rep3-m1bp-100x_Position003_2_cmle.ics	21	0	2	2	0.2144323934278442	0.3780487804878049	0.6503496503496503
99	Feb25-FISH2-3L1-rep3-m1bp-100x_Position003_2_cmle.ics	22	0	1	1	0.17292934953858402	0.4629629629629629	0.46012269938650296
100	Feb25-FISH2-3L1-rep3-m1bp-100x_Position003_2_cmle.ics	23	0	1	1	0.009222898642057815	0.057971014492753624	0.0588235294117647
101	Feb25-FISH2-3L1-rep3-m1bp-100x_Position003_2_cmle.ics	24	0	1	1	0.09222898642057815	0.40404040404040403	0.40404040404040403
102	Feb25-FISH2-3L1-rep3-m1bp-100x_Position003_2_cmle.ics	25	0	1	1	0.22134956740938755	0.5748502994011976	0.5818181818181818
103	Feb25-FISH2-3L1-rep3-m1bp-100x_Position003_2_cmle.ics	26	0	1	1	0.0	0.0	0.0
104	Feb25-FISH2-3L1-rep3-m1bp-100x_Position003_2_cmle.ics	26	0	1	2	0.40119609092951497	0.8246445497630331	0.7733333333333333
105	Feb25-FISH2-3L1-rep3-m1bp-100x_Position003_2_cmle.ics	27	0	1	1	0.11989768234675159	0.5842696629213483	0.5842696629213483
106	Feb25-FISH2-3L1-rep3-m1bp-100x_Position003_2_cmle.ics	31	0	1	1	0.059948841173375796	0.155688622754491	0.15476190476190477
107	Feb25-FISH2-3L1-rep3-m1bp-100x_Position003_2_cmle.ics	32	0	1	1	0.0	0.0	0.0
108	Feb25-FISH2-3L1-rep3-m1bp-100x_Position003_2_cmle.ics	33	0	1	1	0.0853118124390348	0.25000000000000006	0.18407960199004972
109	Feb25-FISH2-3L1-rep3-m1bp-100x_Position003_2_cmle.ics	33	0	1	2	0.0	0.0	0.0
110	Feb25-FISH2-3L1-rep3-m1bp-100x_Position003_2_cmle.ics	33	0	2	1	0.0	0.0	0.0
111	Feb25-FISH2-3L1-rep3-m1bp-100x_Position003_2_cmle.ics	33	0	2	2	0.16831790021755513	0.3578431372549019	0.5177304964539007
112	Feb25-FISH2-3L1-rep3-m1bp-100x_Position003_2_cmle.ics	34	0	1	1	0.0	0.0	0.0
113	Feb25-FISH2-3L1-rep3-m1bp-100x_Position003_2_cmle.ics	35	0	1	1	0.10836905904417933	0.376	0.3671875
114	Feb25-FISH2-3L1-rep3-m1bp-100x_Position003_2_cmle.ics	36	0	1	1	0.23057246605144538	0.9174311926605504	0.7299270072992701
115	Feb25-FISH2-3L1-rep3-m1bp-100x_Position003_2_cmle.ics	37	0	1	1	0.17292934953858402	0.275735294117647	0.22255192878338273
116	Feb25-FISH2-3L1-rep3-m1bp-100x_Position003_2_cmle.ics	37	0	2	1	0.0	0.0	0.0
117	Feb25-FISH2-3L1-rep3-m1bp-100x_Position003_2_cmle.ics	40	0	1	1	0.10375760972315042	0.542168674698795	0.542168674698795
118	Feb25-FISH2-3L1-rep3-m1bp-100x_Position003_2_cmle.ics	41	0	1	1	0.0	0.0	0.0
119	Feb25-FISH2-3L1-rep3-m1bp-100x_Position003_2_cmle.ics	42	0	1	1	0.10606333438366487	0.39655172413793094	0.39655172413793094
120	Feb25-FISH2-3L1-rep3-m1bp-100x_Position003_2_cmle.ics	45	0	1	1	0.2582411619776188	0.6746987951807227	0.6787878787878787
121	Feb25-FISH2-3L1-rep3-m1bp-100x_Position003_2_cmle.ics	46	0	1	1	0.22134956740938755	0.6315789473684209	0.6357615894039734
122	Feb25-FISH2-3L1-rep3-m1bp-100x_Position003_2_cmle.ics	47	0	1	1	0.3596930470402548	0.49999999999999994	0.48902821316614414
123	Feb25-FISH2-3L1-rep3-m1bp-100x_Position003_2_cmle.ics	48	0	1	1	0.09914616040212151	0.38392857142857134	0.28289473684210525
124	Feb25-FISH2-3L1-rep3-m1bp-100x_Position004_3_cmle.ics	2	0	1	1	0.0	0.0	0.0
125	Feb25-FISH2-3L1-rep3-m1bp-100x_Position004_3_cmle.ics	2	0	1	2	0.0	0.0	0.0
126	Feb25-FISH2-3L1-rep3-m1bp-100x_Position004_3_cmle.ics	3	0	1	1	0.0	0.0	0.0
127	Feb25-FISH2-3L1-rep3-m1bp-100x_Position004_3_cmle.ics	3	0	1	2	0.16831790021755513	0.5177304964539007	0.7019230769230769
128	Feb25-FISH2-3L1-rep3-m1bp-100x_Position004_3_cmle.ics	6	0	1	1	0.013834347963086722	0.10714285714285711	0.10714285714285711
129	Feb25-FISH2-3L1-rep3-m1bp-100x_Position004_3_cmle.ics	7	0	1	1	0.1844579728411563	0.5479452054794519	0.5517241379310345
130	Feb25-FISH2-3L1-rep3-m1bp-100x_Position004_3_cmle.ics	8	0	1	1	0.20059804546475749	0.5918367346938775	0.5878378378378379
131	Feb25-FISH2-3L1-rep3-m1bp-100x_Position004_3_cmle.ics	9	0	1	1	0.0	0.0	0.0
132	Feb25-FISH2-3L1-rep3-m1bp-100x_Position004_3_cmle.ics	11	0	1	1	0.0645602904944047	0.2592592592592592	0.3333333333333333
133	Feb25-FISH2-3L1-rep3-m1bp-100x_Position004_3_cmle.ics	12	0	1	1	0.553373918523469	0.7692307692307692	0.6629834254143647
134	Feb25-FISH2-3L1-rep3-m1bp-100x_Position004_3_cmle.ics	13	0	1	1	0.1245091316677805	0.3176470588235294	0.3195266272189349
135	Feb25-FISH2-3L1-rep3-m1bp-100x_Position004_3_cmle.ics	14	0	1	1	0.03458586990771681	0.14705882352941174	0.14563106796116504
136	Feb25-FISH2-3L1-rep3-m1bp-100x_Position004_3_cmle.ics	15	0	1	1	0.223655292069902	0.5105263157894736	0.513227513227513
137	Feb25-FISH2-3L1-rep3-m1bp-100x_Position004_3_cmle.ics	16	0	1	1	0.06686601515491916	0.4915254237288135	0.18354430379746836
138	Feb25-FISH2-3L1-rep3-m1bp-100x_Position004_3_cmle.ics	17	0	1	1	0.223655292069902	0.35144927536231885	0.3501805054151624
139	Feb25-FISH2-3L1-rep3-m1bp-100x_Position004_3_cmle.ics	18	0	1	1	0.1498721029334395	0.27310924369747897	0.23985239852398524
140	Feb25-FISH2-3L1-rep3-m1bp-100x_Position004_3_cmle.ics	19	0	1	1	0.22134956740938755	0.5517241379310345	0.5549132947976877
141	Feb25-FISH2-3L1-rep3-m1bp-100x_Position004_3_cmle.ics	20	0	1	1	0.0	0.0	0.0
142	Feb25-FISH2-3L1-rep3-m1bp-100x_Position004_3_cmle.ics	21	0	1	1	0.574125440468099	0.5763888888888887	0.5763888888888887
143	Feb25-FISH2-3L1-rep3-m1bp-100x_Position004_3_cmle.ics	22	0	1	1	0.249018263335561	0.6467065868263473	0.6506024096385541
144	Feb25-FISH2-3L1-rep3-m1bp-100x_Position004_3_cmle.ics	25	0	1	1	0.16370645089652622	0.3641025641025641	0.3641025641025641
145	Feb25-FISH2-3L1-rep3-m1bp-100x_Position004_3_cmle.ics	26	0	1	1	0.3643044963612837	0.79	0.7783251231527092
146	Feb25-FISH2-3L1-rep3-m1bp-100x_Position004_3_cmle.ics	27	0	1	1	0.0	0.0	0.0
147	Feb25-FISH2-3L1-rep3-m1bp-100x_Position004_3_cmle.ics	30	0	1	1	0.053031667191832436	0.15131578947368418	0.14935064935064932
148	Feb25-FISH2-3L1-rep3-m1bp-100x_Position004_3_cmle.ics	32	0	1	1	0.16140072623601176	0.4268292682926828	0.36842105263157887
149	Feb25-FISH2-3L1-rep3-m1bp-100x_Position004_3_cmle.ics	33	0	1	1	0.4242533375346595	0.7999999999999999	0.7022900763358778
150	Feb25-FISH2-3L1-rep3-m1bp-100x_Position004_3_cmle.ics	35	0	1	1	0.0	0.0	0.0
151	Feb25-FISH2-3L1-rep3-m1bp-100x_Position004_3_cmle.ics	35	0	1	2	0.39427891694797157	0.4776536312849161	0.6627906976744184
152	Feb25-FISH2-3L1-rep3-m1bp-100x_Position004_3_cmle.ics	36	0	1	1	0.1590950015754973	0.4693877551020407	0.4726027397260273
153	Feb25-FISH2-3L1-rep3-m1bp-100x_Position004_3_cmle.ics	37	0	1	1	0.0945347110810926	0.35042735042735035	0.2827586206896551
154	Feb25-FISH2-3L1-rep3-m1bp-100x_Position005_4_cmle.ics	1	0	1	1	0.10606333438366487	0.1625441696113074	0.1625441696113074
155	Feb25-FISH2-3L1-rep3-m1bp-100x_Position005_4_cmle.ics	3	0	1	1	0.09222898642057815	0.4761904761904762	0.3333333333333333
156	Feb25-FISH2-3L1-rep3-m1bp-100x_Position005_4_cmle.ics	3	0	1	2	0.0	0.0	0.0
157	Feb25-FISH2-3L1-rep3-m1bp-100x_Position005_4_cmle.ics	3	0	2	1	0.0	0.0	0.0
158	Feb25-FISH2-3L1-rep3-m1bp-100x_Position005_4_cmle.ics	3	0	2	2	0.2974384812063645	0.46909090909090895	0.5397489539748953
159	Feb25-FISH2-3L1-rep3-m1bp-100x_Position005_4_cmle.ics	4	0	1	1	0.0	0.0	0.0
160	Feb25-FISH2-3L1-rep3-m1bp-100x_Position005_4_cmle.ics	7	0	1	1	0.13834347963086724	0.36809815950920244	0.3658536585365853
161	Feb25-FISH2-3L1-rep3-m1bp-100x_Position005_4_cmle.ics	8	0	1	1	0.13142630564932387	0.347560975609756	0.34969325153374226
162	Feb25-FISH2-3L1-rep3-m1bp-100x_Position005_4_cmle.ics	9	0	1	1	0.27207550994070556	0.4538461538461538	0.44866920152091255
163	Feb25-FISH2-3L1-rep3-m1bp-100x_Position005_4_cmle.ics	10	0	1	1	0.3135785538299657	0.7157894736842103	0.7120418848167538
164	Feb25-FISH2-3L1-rep3-m1bp-100x_Position005_4_cmle.ics	11	0	1	1	0.0	0.0	0.0
165	Feb25-FISH2-3L1-rep3-m1bp-100x_Position005_4_cmle.ics	13	0	1	1	0.2766869592617345	0.7843137254901961	0.8275862068965517
166	Feb25-FISH2-3L1-rep3-m1bp-100x_Position005_4_cmle.ics	14	0	1	1	0.0	0.0	0.0
167	Feb25-FISH2-3L1-rep3-m1bp-100x_Position005_4_cmle.ics	15	0	1	1	0.0	0.0	0.0
168	Feb25-FISH2-3L1-rep3-m1bp-100x_Position005_4_cmle.ics	16	0	1	1	0.1798465235201274	0.8666666666666666	0.5270270270270271
169	Feb25-FISH2-3L1-rep3-m1bp-100x_Position005_4_cmle.ics	17	0	1	1	0.0	0.0	0.0
170	Feb25-FISH2-3L1-rep3-m1bp-100x_Position005_4_cmle.ics	18	0	1	1	0.08070036311800588	0.22727272727272724	0.22727272727272724
171	Feb25-FISH2-3L1-rep3-m1bp-100x_Position005_4_cmle.ics	19	0	1	1	0.21904384274887312	0.5277777777777778	0.5588235294117647
172	Feb25-FISH2-3L1-rep3-m1bp-100x_Position005_4_cmle.ics	20	0	1	1	0.16601217555704068	0.3789473684210526	0.3789473684210526
173	Feb25-FISH2-3L1-rep3-m1bp-100x_Position005_4_cmle.ics	21	0	1	1	0.16140072623601176	0.4166666666666667	0.4242424242424242
174	Feb25-FISH2-3L1-rep3-m1bp-100x_Position005_4_cmle.ics	22	0	1	1	0.18676369750167077	0.5547945205479451	0.5510204081632653
175	Feb25-FISH2-3L1-rep3-m1bp-100x_Position005_4_cmle.ics	23	0	1	1	0.21673811808835866	0.7014925373134328	0.706766917293233
176	Feb25-FISH2-3L1-rep3-m1bp-100x_Position005_4_cmle.ics	25	0	1	1	0.21212666876732975	0.5317919075144507	0.5380116959064327
177	Feb25-FISH2-3L1-rep3-m1bp-100x_Position005_4_cmle.ics	26	0	1	1	0.08070036311800588	0.660377358490566	0.4794520547945204
178	Feb25-FISH2-3L1-rep3-m1bp-100x_Position005_4_cmle.ics	28	0	1	1	0.22826674139093092	0.744360902255639	0.744360902255639
179	Feb25-FISH2-3L1-rep3-m1bp-100x_Position005_4_cmle.ics	29	0	1	1	0.09222898642057815	0.32	0.2777777777777778
180	Feb25-FISH2-3L1-rep3-m1bp-100x_Position005_4_cmle.ics	31	0	1	1	0.1706236248780696	0.5034013605442177	0.4404761904761905
181	Feb25-FISH2-3L1-rep3-m1bp-100x_Position005_4_cmle.ics	32	0	1	1	0.059948841173375796	0.143646408839779	0.14054054054054052
182	Feb25-FISH2-3L1-rep3-m1bp-100x_Position005_4_cmle.ics	33	0	1	1	0.0046114493210289076	0.014925373134328358	0.014925373134328358
183	Feb25-FISH2-3L1-rep3-m1bp-100x_Position005_4_cmle.ics	34	0	1	1	0.0	0.0	0.0
184	Feb25-FISH2-3L1-rep3-m1bp-100x_Position005_4_cmle.ics	36	0	1	1	0.2789926839222489	0.3487031700288184	0.34770114942528735
185	Feb25-FISH2-3L1-rep3-m1bp-100x_Position005_4_cmle.ics	37	0	1	1	0.07608891379697698	0.2972972972972973	0.36666666666666664
186	Feb25-FISH2-3L1-rep3-m1bp-100x_Position005_4_cmle.ics	38	0	1	1	0.14526065361241058	0.4405594405594405	0.44680851063829785
187	Feb25-FISH2-3L1-rep3-m1bp-100x_Position005_4_cmle.ics	39	0	1	1	0.0	0.0	0.0
188	Feb25-FISH2-3L1-rep3-m1bp-100x_Position005_4_cmle.ics	40	0	1	1	0.14756637827292504	0.9142857142857141	0.5663716814159292
189	Feb25-FISH2-3L1-rep3-m1bp-100x_Position005_4_cmle.ics	41	0	1	1	0.1590950015754973	0.42331288343558277	0.42331288343558277
190	Feb25-FISH2-3L1-rep3-m1bp-100x_Position005_4_cmle.ics	43	0	1	1	0.249018263335561	0.864	0.33644859813084105
191	Feb25-FISH2-3L1-rep3-m1bp-100x_Position005_4_cmle.ics	43	0	2	1	0.0	0.0	0.0
192	Feb25-FISH2-3L1-rep3-m1bp-100x_Position005_4_cmle.ics	44	0	1	1	0.11067478370469377	0.6760563380281689	0.6666666666666666
193	Feb25-FISH2-3L1-rep3-m1bp-100x_Position005_4_cmle.ics	45	0	1	1	0.15217782759395396	0.673469387755102	0.47826086956521746
194	Feb25-FISH2-3L1-rep3-m1bp-100x_Position006_5_cmle.ics	1	0	1	1	0.15678927691498284	0.42236024844720493	0.5230769230769229
195	Feb25-FISH2-3L1-rep3-m1bp-100x_Position006_5_cmle.ics	2	0	1	1	0.24671253867504656	0.6993464052287581	0.6948051948051948
196	Feb25-FISH2-3L1-rep3-m1bp-100x_Position006_5_cmle.ics	4	0	1	1	0.0	0.0	0.0
197	Feb25-FISH2-3L1-rep3-m1bp-100x_Position006_5_cmle.ics	5	0	1	1	0.0	0.0	0.0
198	Feb25-FISH2-3L1-rep3-m1bp-100x_Position006_5_cmle.ics	6	0	1	1	0.2098209441068153	0.364	0.35135135135135137
199	Feb25-FISH2-3L1-rep3-m1bp-100x_Position006_5_cmle.ics	7	0	1	1	0.4196418882136306	0.5400593471810088	0.5400593471810088
200	Feb25-FISH2-3L1-rep3-m1bp-100x_Position006_5_cmle.ics	8	0	1	1	0.2605468866381333	0.6975308641975309	0.6975308641975309
201	Feb25-FISH2-3L1-rep3-m1bp-100x_Position006_5_cmle.ics	9	0	1	1	0.07608891379697698	0.2844827586206896	0.28205128205128205
202	Feb25-FISH2-3L1-rep3-m1bp-100x_Position006_5_cmle.ics	11	0	1	1	0.0	0.0	0.0
203	Feb25-FISH2-3L1-rep3-m1bp-100x_Position006_5_cmle.ics	11	0	1	2	0.29052130722482117	0.3818181818181818	0.6885245901639344
204	Feb25-FISH2-3L1-rep3-m1bp-100x_Position006_5_cmle.ics	13	0	1	1	0.2559354373171044	0.6491228070175439	0.6568047337278106
205	Feb25-FISH2-3L1-rep3-m1bp-100x_Position006_5_cmle.ics	14	0	1	1	0.11067478370469377	0.48	0.375
206	Feb25-FISH2-3L1-rep3-m1bp-100x_Position006_5_cmle.ics	16	0	1	1	0.0	0.0	0.0
207	Feb25-FISH2-3L1-rep3-m1bp-100x_Position006_5_cmle.ics	16	0	1	2	0.0	0.0	0.0
208	Feb25-FISH2-3L1-rep3-m1bp-100x_Position006_5_cmle.ics	17	0	1	1	0.0	0.0	0.0
209	Feb25-FISH2-3L1-rep3-m1bp-100x_Position006_5_cmle.ics	18	0	1	1	0.30204993052739343	0.6616161616161615	0.658291457286432
210	Feb25-FISH2-3L1-rep3-m1bp-100x_Position006_5_cmle.ics	19	0	1	1	0.0	0.0	0.0
211	Feb25-FISH2-3L1-rep3-m1bp-100x_Position006_5_cmle.ics	20	0	1	1	0.1245091316677805	0.3829787234042553	0.36986301369863006
212	Feb25-FISH2-3L1-rep3-m1bp-100x_Position006_5_cmle.ics	21	0	1	1	0.0	0.0	0.0
213	Feb25-FISH2-3L1-rep3-m1bp-100x_Position006_5_cmle.ics	22	0	1	1	0.1498721029334395	0.3631284916201117	0.3631284916201117
214	Feb25-FISH2-3L1-rep3-m1bp-100x_Position006_5_cmle.ics	23	0	1	1	0.16831790021755513	0.776595744680851	0.3578431372549019
215	Feb25-FISH2-3L1-rep3-m1bp-100x_Position006_5_cmle.ics	23	0	1	2	0.0	0.0	0.0
216	Feb25-FISH2-3L1-rep3-m1bp-100x_Position006_5_cmle.ics	23	0	2	1	0.0	0.0	0.0
217	Feb25-FISH2-3L1-rep3-m1bp-100x_Position006_5_cmle.ics	23	0	2	2	0.01844579728411563	0.04878048780487804	0.1379310344827586
218	Feb25-FISH2-3L1-rep3-m1bp-100x_Position006_5_cmle.ics	24	0	1	1	0.0	0.0	0.0
219	Feb25-FISH2-3L1-rep3-m1bp-100x_Position006_5_cmle.ics	26	0	1	1	0.20751521944630083	0.6206896551724137	0.625
220	Feb25-FISH2-3L1-rep3-m1bp-100x_Position006_5_cmle.ics	29	0	1	1	0.0	0.0	0.0
221	Feb25-FISH2-3L1-rep3-m1bp-100x_Position006_5_cmle.ics	31	0	1	1	0.03919731922874571	0.19318181818181815	0.3148148148148147
222	Feb25-FISH2-3L1-rep3-m1bp-100x_Position006_5_cmle.ics	32	0	1	1	0.0	0.0	0.0
223	Feb25-FISH2-3L1-rep3-m1bp-100x_Position006_5_cmle.ics	33	0	1	1	0.18215224818064185	0.5266666666666666	0.5266666666666666
224	Feb25-FISH2-3L1-rep3-m1bp-100x_Position006_5_cmle.ics	35	0	1	1	0.0	0.0	0.0
225	Feb25-FISH2-3L1-rep3-m1bp-100x_Position006_5_cmle.ics	36	0	1	1	0.1706236248780696	0.48684210526315785	0.48366013071895425
226	Feb25-FISH2-3L1-rep3-m1bp-100x_Position006_5_cmle.ics	37	0	1	1	0.0853118124390348	0.3008130081300813	0.23870967741935484
227	Feb25-FISH2-3L1-rep3-m1bp-100x_Position006_5_cmle.ics	39	0	1	1	0.21212666876732975	0.736	0.736
228	Feb25-FISH2-3L1-rep3-m1bp-100x_Position006_5_cmle.ics	40	0	1	1	0.0	0.0	0.0
229	Feb25-FISH2-3L1-rep3-m1bp-100x_Position006_5_cmle.ics	41	0	1	1	0.20059804546475749	0.6304347826086957	0.635036496350365
230	Feb25-FISH2-3L1-rep3-m1bp-100x_Position007_6_cmle.ics	1	0	1	1	0.11067478370469377	0.5217391304347825	0.7058823529411764
231	Feb25-FISH2-3L1-rep3-m1bp-100x_Position007_6_cmle.ics	2	0	1	1	0.223655292069902	0.6598639455782311	0.6062499999999998
232	Feb25-FISH2-3L1-rep3-m1bp-100x_Position007_6_cmle.ics	3	0	1	1	0.03689159456823126	0.09248554913294796	0.09248554913294796
233	Feb25-FISH2-3L1-rep3-m1bp-100x_Position007_6_cmle.ics	4	0	1	1	0.5303166719183243	0.8243727598566307	0.5735660847880297
234	Feb25-FISH2-3L1-rep3-m1bp-100x_Position007_6_cmle.ics	4	0	2	1	0.0	0.0	0.0
235	Feb25-FISH2-3L1-rep3-m1bp-100x_Position007_6_cmle.ics	6	0	1	1	0.0	0.0	0.0
236	Feb25-FISH2-3L1-rep3-m1bp-100x_Position007_6_cmle.ics	6	0	2	1	0.3781388443243704	0.9704142011834317	0.4293193717277486
237	Feb25-FISH2-3L1-rep3-m1bp-100x_Position007_6_cmle.ics	8	0	1	1	0.23287819071195984	0.6273291925465839	0.6158536585365852
238	Feb25-FISH2-3L1-rep3-m1bp-100x_Position007_6_cmle.ics	9	0	1	1	0.11528623302572269	0.7142857142857142	0.7142857142857142
239	Feb25-FISH2-3L1-rep3-m1bp-100x_Position007_6_cmle.ics	10	0	1	1	0.2559354373171044	0.5235849056603773	0.5211267605633803
240	Feb25-FISH2-3L1-rep3-m1bp-100x_Position007_6_cmle.ics	11	0	1	1	0.07839463845749142	0.4358974358974358	0.430379746835443
241	Feb25-FISH2-3L1-rep3-m1bp-100x_Position007_6_cmle.ics	12	0	1	1	0.21673811808835866	0.27647058823529413	0.2781065088757396
242	Feb25-FISH2-3L1-rep3-m1bp-100x_Position007_6_cmle.ics	13	0	1	1	0.2098209441068153	0.7338709677419355	0.7165354330708661
243	Feb25-FISH2-3L1-rep3-m1bp-100x_Position007_6_cmle.ics	15	0	1	1	0.0	0.0	0.0
244	Feb25-FISH2-3L1-rep3-m1bp-100x_Position007_6_cmle.ics	15	0	2	1	0.3389415250956247	0.8855421686746986	0.42732558139534876
245	Feb25-FISH2-3L1-rep3-m1bp-100x_Position007_6_cmle.ics	16	0	1	1	0.08070036311800588	0.5555555555555555	0.546875
246	Feb25-FISH2-3L1-rep3-m1bp-100x_Position007_6_cmle.ics	17	0	1	1	0.18215224818064185	0.5337837837837839	0.5163398692810457
247	Feb25-FISH2-3L1-rep3-m1bp-100x_Position007_6_cmle.ics	18	0	1	1	0.09684043574160706	0.35	0.34426229508196715
248	Feb25-FISH2-3L1-rep3-m1bp-100x_Position007_6_cmle.ics	19	0	1	1	0.223655292069902	0.5329670329670328	0.5480225988700564
249	Feb25-FISH2-3L1-rep3-m1bp-100x_Position007_6_cmle.ics	20	0	1	1	0.05533739185234689	0.11538461538461536	0.36363636363636354
250	Feb25-FISH2-3L1-rep3-m1bp-100x_Position007_6_cmle.ics	20	0	1	2	0.0	0.0	0.0
251	Feb25-FISH2-3L1-rep3-m1bp-100x_Position007_6_cmle.ics	21	0	1	1	0.08300608777852034	0.21686746987951802	0.21686746987951802
252	Feb25-FISH2-3L1-rep3-m1bp-100x_Position007_6_cmle.ics	22	0	1	1	0.20751521944630083	0.5696202531645569	0.5696202531645569
253	Feb25-FISH2-3L1-rep3-m1bp-100x_Position007_6_cmle.ics	23	0	1	1	0.18676369750167077	0.41116751269035534	0.41326530612244894
254	Feb25-FISH2-3L1-rep3-m1bp-100x_Position007_6_cmle.ics	27	0	1	1	0.11989768234675159	0.34899328859060397	0.34899328859060397
255	Feb25-FISH2-3L1-rep3-m1bp-100x_Position007_6_cmle.ics	29	0	1	1	0.21673811808835866	0.6225165562913907	0.6184210526315789
256	Feb25-FISH2-3L1-rep3-m1bp-100x_Position007_6_cmle.ics	30	0	1	1	0.1936808714832141	0.46927374301675967	0.4799999999999999
257	Feb25-FISH2-3L1-rep3-m1bp-100x_Position007_6_cmle.ics	31	0	1	1	0.057643116512861345	0.40322580645161293	0.2747252747252747
258	Feb25-FISH2-3L1-rep3-m1bp-100x_Position007_6_cmle.ics	32	0	1	1	0.10375760972315042	0.11138613861386137	0.5232558139534883
259	Feb25-FISH2-3L1-rep3-m1bp-100x_Position007_6_cmle.ics	32	0	1	2	0.0	0.0	0.0
260	Feb25-FISH2-3L1-rep3-m1bp-100x_Position007_6_cmle.ics	32	0	2	1	0.0	0.0	0.0
261	Feb25-FISH2-3L1-rep3-m1bp-100x_Position007_6_cmle.ics	32	0	2	2	0.0	0.0	0.0
262	Feb25-FISH2-3L1-rep3-m1bp-100x_Position007_6_cmle.ics	33	0	1	1	0.35047014839819696	0.7069767441860464	0.7136150234741784
263	Feb25-FISH2-3L1-rep3-m1bp-100x_Position007_6_cmle.ics	34	0	1	1	0.17523507419909848	0.7835051546391751	0.4198895027624309
264	Feb25-FISH2-3L1-rep3-m1bp-100x_Position007_6_cmle.ics	35	0	1	1	0.24210108935401764	0.6104651162790696	0.603448275862069
265	Feb25-FISH2-3L1-rep3-m1bp-100x_Position007_6_cmle.ics	36	0	1	1	0.2144323934278442	0.62	0.6118421052631579
266	Feb25-FISH2-3L1-rep3-m1bp-100x_Position007_6_cmle.ics	37	0	1	1	0.11989768234675159	0.4684684684684684	0.4642857142857142
267	Feb25-FISH2-3L1-rep3-m1bp-100x_Position007_6_cmle.ics	38	0	1	1	0.2559354373171044	0.8161764705882353	0.7985611510791366
268	Feb25-FISH2-3L1-rep3-m1bp-100x_Position007_6_cmle.ics	41	0	1	1	0.1291205809888094	0.36129032258064514	0.36129032258064514
269	Feb25-FISH2-3L1-rep3-m1bp-100x_Position007_6_cmle.ics	42	0	1	1	0.26746406061967665	0.7682119205298014	0.7733333333333333
270	Feb25-FISH2-3L1-rep3-m1bp-100x_Position007_6_cmle.ics	44	0	1	1	0.06686601515491916	0.16666666666666666	0.1657142857142857
271	Feb25-FISH2-3L1-rep3-m1bp-100x_Position007_6_cmle.ics	45	0	1	1	0.12681485632829495	0.38732394366197176	0.3928571428571428
272	Feb25-FISH2-3L1-rep3-m1bp-100x_Position007_6_cmle.ics	46	0	1	1	0.01844579728411563	0.12698412698412698	0.12698412698412698
273	Feb25-FISH2-3L1-rep3-m1bp-100x_Position007_6_cmle.ics	47	0	1	1	0.0	0.0	0.0
274	Feb25-FISH2-3L1-rep3-m1bp-100x_Position007_6_cmle.ics	47	0	2	1	0.0	0.0	0.0
275	Feb25-FISH2-3L1-rep3-m1bp-100x_Position008_7_cmle.ics	1	0	1	1	0.0	0.0	0.0
276	Feb25-FISH2-3L1-rep3-m1bp-100x_Position008_7_cmle.ics	3	0	1	1	0.0	0.0	0.0
277	Feb25-FISH2-3L1-rep3-m1bp-100x_Position008_7_cmle.ics	3	0	1	2	0.0645602904944047	0.21052631578947364	0.2314049586776859
278	Feb25-FISH2-3L1-rep3-m1bp-100x_Position008_7_cmle.ics	4	0	1	1	0.28821558256430674	0.6830601092896175	0.6868131868131868
279	Feb25-FISH2-3L1-rep3-m1bp-100x_Position008_7_cmle.ics	5	0	1	1	0.13834347963086724	0.4615384615384615	0.4580152671755725
280	Feb25-FISH2-3L1-rep3-m1bp-100x_Position008_7_cmle.ics	6	0	1	1	0.21904384274887312	0.4656862745098039	0.4567307692307692
281	Feb25-FISH2-3L1-rep3-m1bp-100x_Position008_7_cmle.ics	7	0	1	1	0.1844579728411563	0.5797101449275363	0.5755395683453236
282	Feb25-FISH2-3L1-rep3-m1bp-100x_Position008_7_cmle.ics	8	0	1	1	0.20751521944630083	0.45685279187817257	0.46391752577319584
283	Feb25-FISH2-3L1-rep3-m1bp-100x_Position008_7_cmle.ics	9	0	1	1	0.20059804546475749	0.42439024390243907	0.42233009708737856
284	Feb25-FISH2-3L1-rep3-m1bp-100x_Position008_7_cmle.ics	10	0	1	1	0.13373203030983832	0.2829268292682927	0.2829268292682927
285	Feb25-FISH2-3L1-rep3-m1bp-100x_Position008_7_cmle.ics	11	0	1	1	0.17292934953858402	0.669642857142857	0.669642857142857
286	Feb25-FISH2-3L1-rep3-m1bp-100x_Position008_7_cmle.ics	12	0	1	1	0.0	0.0	0.0
287	Feb25-FISH2-3L1-rep3-m1bp-100x_Position008_7_cmle.ics	13	0	1	1	0.11528623302572269	0.44247787610619466	0.6666666666666666
288	Feb25-FISH2-3L1-rep3-m1bp-100x_Position008_7_cmle.ics	15	0	1	1	0.21212666876732975	0.6216216216216217	0.4766839378238341
289	Feb25-FISH2-3L1-rep3-m1bp-100x_Position008_7_cmle.ics	16	0	1	1	0.29052130722482117	0.6961325966850829	0.6961325966850829
290	Feb25-FISH2-3L1-rep3-m1bp-100x_Position008_7_cmle.ics	18	0	1	1	0.0	0.0	0.0
291	Feb25-FISH2-3L1-rep3-m1bp-100x_Position008_7_cmle.ics	19	0	1	1	0.3204957278115091	0.6556603773584905	0.6587677725118484
292	Feb25-FISH2-3L1-rep3-m1bp-100x_Position008_7_cmle.ics	20	0	1	1	0.04150304388926017	0.19354838709677416	0.11392405063291139
293	Feb25-FISH2-3L1-rep3-m1bp-100x_Position008_7_cmle.ics	21	0	1	1	0.13373203030983832	0.9666666666666666	0.34523809523809523
294	Feb25-FISH2-3L1-rep3-m1bp-100x_Position008_7_cmle.ics	21	0	2	1	0.0	0.0	0.0
295	Feb25-FISH2-3L1-rep3-m1bp-100x_Position008_7_cmle.ics	22	0	1	1	0.0	0.0	0.0
296	Feb25-FISH2-3L1-rep3-m1bp-100x_Position008_7_cmle.ics	24	0	1	1	0.07147746447594806	0.492063492063492	0.4246575342465752
297	Feb25-FISH2-3L1-rep3-m1bp-100x_Position008_7_cmle.ics	25	0	1	1	0.04842021787080353	0.21875	0.2763157894736842
298	Feb25-FISH2-3L1-rep3-m1bp-100x_Position008_7_cmle.ics	29	0	1	1	0.02305724660514454	0.10416666666666667	0.10416666666666667
299	Feb25-FISH2-3L1-rep3-m1bp-100x_Position008_7_cmle.ics	30	0	1	1	0.20059804546475749	0.6492537313432836	0.6492537313432836
300	Feb25-FISH2-3L1-rep3-m1bp-100x_Position008_7_cmle.ics	31	0	1	1	0.11528623302572269	0.29411764705882354	0.29585798816568043
301	Feb25-FISH2-3L1-rep3-m1bp-100x_Position008_7_cmle.ics	32	0	1	1	0.08761753709954924	0.23749999999999993	0.20652173913043476
302	Feb25-FISH2-3L1-rep3-m1bp-100x_Position008_7_cmle.ics	33	0	1	1	0.0	0.0	0.0
303	Feb25-FISH2-3L1-rep3-m1bp-100x_Position008_7_cmle.ics	34	0	1	1	0.1890694221621852	0.6456692913385825	0.6456692913385825
304	Feb25-FISH2-3L1-rep3-m1bp-100x_Position008_7_cmle.ics	35	0	1	1	0.16370645089652622	0.36597938144329895	0.3817204301075268
305	Feb25-FISH2-3L1-rep3-m1bp-100x_Position008_7_cmle.ics	36	0	1	1	0.23287819071195984	0.5642458100558658	0.5674157303370786
306	Feb25-FISH2-3L1-rep3-m1bp-100x_Position008_7_cmle.ics	37	0	1	1	0.3804445689848849	0.8088235294117646	0.8048780487804879
307	Feb25-FISH2-3L1-rep3-m1bp-100x_Position008_7_cmle.ics	39	0	1	1	0.0	0.0	0.0
308	Feb25-FISH2-3L1-rep3-m1bp-100x_Position008_7_cmle.ics	40	0	1	1	0.20290377012527194	0.5	0.5028571428571428
309	Feb25-FISH2-3L1-rep3-m1bp-100x_Position009_8_cmle.ics	1	0	1	1	0.027668695926173444	0.06185567010309277	0.2264150943396226
310	Feb25-FISH2-3L1-rep3-m1bp-100x_Position009_8_cmle.ics	1	0	1	2	0.0	0.0	0.0
311	Feb25-FISH2-3L1-rep3-m1bp-100x_Position009_8_cmle.ics	1	0	2	1	0.0	0.0	0.0
312	Feb25-FISH2-3L1-rep3-m1bp-100x_Position009_8_cmle.ics	1	0	2	2	0.0046114493210289076	0.021052631578947364	0.008032128514056224
313	Feb25-FISH2-3L1-rep3-m1bp-100x_Position009_8_cmle.ics	2	0	1	1	0.39658464160848605	0.8775510204081632	0.882051282051282
314	Feb25-FISH2-3L1-rep3-m1bp-100x_Position009_8_cmle.ics	3	0	1	1	0.249018263335561	0.9908256880733944	0.30945558739255014
315	Feb25-FISH2-3L1-rep3-m1bp-100x_Position009_8_cmle.ics	3	0	2	1	0.0	0.0	0.0
316	Feb25-FISH2-3L1-rep3-m1bp-100x_Position009_8_cmle.ics	4	0	1	1	0.6156284843573592	0.7082228116710875	0.7063492063492062
317	Feb25-FISH2-3L1-rep3-m1bp-100x_Position009_8_cmle.ics	5	0	1	1	0.09684043574160706	0.4666666666666666	0.3716814159292035
318	Feb25-FISH2-3L1-rep3-m1bp-100x_Position009_8_cmle.ics	6	0	1	1	0.09914616040212151	0.22751322751322747	0.22751322751322747
319	Feb25-FISH2-3L1-rep3-m1bp-100x_Position009_8_cmle.ics	8	0	1	1	0.0	0.0	0.0
320	Feb25-FISH2-3L1-rep3-m1bp-100x_Position009_8_cmle.ics	8	0	1	2	0.14295492895189613	0.33333333333333326	0.9393939393939391
321	Feb25-FISH2-3L1-rep3-m1bp-100x_Position009_8_cmle.ics	9	0	1	1	0.16370645089652622	0.6339285714285713	0.34803921568627444
322	Feb25-FISH2-3L1-rep3-m1bp-100x_Position009_8_cmle.ics	10	0	1	1	0.11759195768623715	0.7727272727272726	0.7846153846153845
323	Feb25-FISH2-3L1-rep3-m1bp-100x_Position009_8_cmle.ics	12	0	1	1	0.2789926839222489	0.6797752808988764	0.6797752808988764
324	Feb25-FISH2-3L1-rep3-m1bp-100x_Position009_8_cmle.ics	13	0	1	1	0.11759195768623715	0.3863636363636363	0.38345864661654133
325	Feb25-FISH2-3L1-rep3-m1bp-100x_Position009_8_cmle.ics	14	0	1	1	0.3988903662690005	0.7621145374449337	0.4493506493506492
326	Feb25-FISH2-3L1-rep3-m1bp-100x_Position009_8_cmle.ics	14	0	2	1	0.0	0.0	0.0
327	Feb25-FISH2-3L1-rep3-m1bp-100x_Position009_8_cmle.ics	14	0	3	1	0.0	0.0	0.0
328	Feb25-FISH2-3L1-rep3-m1bp-100x_Position009_8_cmle.ics	16	0	1	1	0.11298050836520823	0.40833333333333327	0.3983739837398374
329	Feb25-FISH2-3L1-rep3-m1bp-100x_Position009_8_cmle.ics	17	0	1	1	0.3643044963612837	0.6810344827586206	0.46607669616519176
330	Feb25-FISH2-3L1-rep3-m1bp-100x_Position009_8_cmle.ics	17	0	2	1	0.0	0.0	0.0
331	Feb25-FISH2-3L1-rep3-m1bp-100x_Position009_8_cmle.ics	18	0	1	1	0.0	0.0	0.0
332	Feb25-FISH2-3L1-rep3-m1bp-100x_Position009_8_cmle.ics	20	0	1	1	0.1844579728411563	0.6201550387596899	0.625
333	Feb25-FISH2-3L1-rep3-m1bp-100x_Position009_8_cmle.ics	22	0	1	1	0.0	0.0	0.0
334	Feb25-FISH2-3L1-rep3-m1bp-100x_Position009_8_cmle.ics	22	0	1	2	0.37122167034282705	0.2959558823529411	0.45480225988700557
335	Feb25-FISH2-3L1-rep3-m1bp-100x_Position009_8_cmle.ics	23	0	1	1	0.0	0.0	0.0
336	Feb25-FISH2-3L1-rep3-m1bp-100x_Position009_8_cmle.ics	25	0	1	1	0.10375760972315042	0.6164383561643834	0.3982300884955752
337	Feb25-FISH2-3L1-rep3-m1bp-100x_Position009_8_cmle.ics	27	0	1	1	0.07839463845749142	0.1954022988505747	0.19653179190751438
338	Feb25-FISH2-3L1-rep3-m1bp-100x_Position009_8_cmle.ics	28	0	1	1	0.22826674139093092	0.592814371257485	0.592814371257485
339	Feb25-FISH2-3L1-rep3-m1bp-100x_Position009_8_cmle.ics	29	0	1	1	0.19137514682269965	0.6803278688524589	0.6287878787878786
340	Feb25-FISH2-3L1-rep3-m1bp-100x_Position009_8_cmle.ics	30	0	1	1	0.11759195768623715	0.864406779661017	0.3
341	Feb25-FISH2-3L1-rep3-m1bp-100x_Position009_8_cmle.ics	30	0	2	1	0.0	0.0	0.0
342	Feb25-FISH2-3L1-rep3-m1bp-100x_Position009_8_cmle.ics	31	0	1	1	0.0	0.0	0.0
343	Feb25-FISH2-3L1-rep3-m1bp-100x_Position009_8_cmle.ics	31	0	1	2	0.0	0.0	0.0
344	Feb25-FISH2-3L1-rep3-m1bp-100x_Position009_8_cmle.ics	31	0	1	3	0.057643116512861345	0.41666666666666663	0.4901960784313725
345	Feb25-FISH2-3L1-rep3-m1bp-100x_Position009_8_cmle.ics	31	0	2	1	0.0	0.0	0.0
346	Feb25-FISH2-3L1-rep3-m1bp-100x_Position009_8_cmle.ics	31	0	2	2	0.0	0.0	0.0
347	Feb25-FISH2-3L1-rep3-m1bp-100x_Position009_8_cmle.ics	31	0	2	3	0.0	0.0	0.0
348	Feb25-FISH2-3L1-rep3-m1bp-100x_Position009_8_cmle.ics	32	0	1	1	0.10145188506263597	0.2085308056872038	0.2085308056872038
349	Feb25-FISH2-3L1-rep3-m1bp-100x_Position009_8_cmle.ics	33	0	1	1	0.059948841173375796	0.1280788177339901	0.12871287128712872
350	Feb25-FISH2-3L1-rep3-m1bp-100x_Position009_8_cmle.ics	34	0	1	1	0.0	0.0	0.0
351	Feb25-FISH2-3L1-rep3-m1bp-100x_Position009_8_cmle.ics	35	0	1	1	0.18215224818064185	0.4846625766871165	0.427027027027027
352	Feb25-FISH2-3L1-rep3-m1bp-100x_Position009_8_cmle.ics	36	0	1	1	0.0046114493210289076	0.04	0.03703703703703703
353	Feb25-FISH2-3L1-rep3-m1bp-100x_Position009_8_cmle.ics	38	0	1	1	0.3412472497561392	0.8361581920903954	0.8361581920903954
354	Feb25-FISH2-3L1-rep3-m1bp-100x_Position009_8_cmle.ics	39	0	1	1	0.16831790021755513	0.6347826086956522	0.6293103448275861
355	Feb25-FISH2-3L1-rep3-m1bp-100x_Position009_8_cmle.ics	41	0	1	1	0.0	0.0	0.0
356	Feb25-FISH2-3L1-rep3-m1bp-100x_Position009_8_cmle.ics	42	0	1	1	0.23287819071195984	0.5101010101010102	0.5126903553299492
357	Feb25-FISH2-3L1-rep3-m1bp-100x_Position009_8_cmle.ics	43	0	1	1	0.057643116512861345	0.25252525252525254	0.19230769230769226
358	Feb25-FISH2-3L1-rep3-m1bp-100x_Position009_8_cmle.ics	44	0	1	1	0.19137514682269965	0.584507042253521	0.4129353233830845
359	Feb25-FISH2-3L1-rep3-m1bp-100x_Position009_8_cmle.ics	45	0	1	1	0.29282703188533565	0.5474137931034482	0.5427350427350427
360	Feb25-FISH2-3L1-rep3-m1bp-100x_Position009_8_cmle.ics	47	0	1	1	0.19598659614372857	0.5279503105590062	0.46448087431693985
361	Feb25-FISH2-3L1-rep3-m1bp-100x_Position009_8_cmle.ics	48	0	1	1	0.25132398799607547	0.40671641791044777	0.28165374677002586
362	Feb25-FISH2-3L1-rep3-m1bp-100x_Position009_8_cmle.ics	48	0	2	1	0.0	0.0	0.0
363	Feb25-FISH2-3L1-rep3-m1bp-100x_Position009_8_cmle.ics	49	0	1	1	0.19598659614372857	0.47222222222222215	0.491329479768786
364	Feb25-FISH2-3L1-rep3-m1bp-100x_Position009_8_cmle.ics	51	0	1	1	0.14526065361241058	0.4117647058823529	0.4172185430463576
365	Feb25-FISH2-3L1-rep3-m1bp-100x_Position009_8_cmle.ics	52	0	1	1	0.06225456583389025	0.1377551020408163	0.1377551020408163
366	Feb25-FISH2-3L1-rep3-m1bp-100x_Position009_8_cmle.ics	53	0	1	1	0.0853118124390348	0.3189655172413793	0.3162393162393162
367	Feb25-FISH2-3L1-rep3-m1bp-100x_Position009_8_cmle.ics	55	0	1	1	0.0	0.0	0.0
368	Feb25-FISH2-3L1-rep3-m1bp-100x_Position010_9_cmle.ics	1	0	1	1	0.41733616355311615	0.6198630136986301	0.6198630136986301
369	Feb25-FISH2-3L1-rep3-m1bp-100x_Position010_9_cmle.ics	2	0	1	1	0.11528623302572269	0.7042253521126759	0.6172839506172839
370	Feb25-FISH2-3L1-rep3-m1bp-100x_Position010_9_cmle.ics	4	0	1	1	0.1706236248780696	0.564885496183206	0.564885496183206
371	Feb25-FISH2-3L1-rep3-m1bp-100x_Position010_9_cmle.ics	5	0	1	1	0.18676369750167077	0.5744680851063829	0.5785714285714285
372	Feb25-FISH2-3L1-rep3-m1bp-100x_Position010_9_cmle.ics	6	0	1	1	0.0	0.0	0.0
373	Feb25-FISH2-3L1-rep3-m1bp-100x_Position010_9_cmle.ics	6	0	1	2	0.13834347963086724	0.6060606060606061	0.8
374	Feb25-FISH2-3L1-rep3-m1bp-100x_Position010_9_cmle.ics	6	0	2	1	0.0	0.0	0.0
375	Feb25-FISH2-3L1-rep3-m1bp-100x_Position010_9_cmle.ics	6	0	2	2	0.0	0.0	0.0
376	Feb25-FISH2-3L1-rep3-m1bp-100x_Position010_9_cmle.ics	8	0	1	1	0.04611449321028908	0.2816901408450704	0.23529411764705882
377	Feb25-FISH2-3L1-rep3-m1bp-100x_Position010_9_cmle.ics	9	0	1	1	0.21212666876732975	0.5786163522012578	0.5786163522012578
378	Feb25-FISH2-3L1-rep3-m1bp-100x_Position010_9_cmle.ics	10	0	1	1	0.20059804546475749	0.4285714285714285	0.42647058823529405
379	Feb25-FISH2-3L1-rep3-m1bp-100x_Position010_9_cmle.ics	11	0	1	1	0.01844579728411563	0.09302325581395347	0.09195402298850575
380	Feb25-FISH2-3L1-rep3-m1bp-100x_Position010_9_cmle.ics	12	0	1	1	0.0	0.0	0.0
381	Feb25-FISH2-3L1-rep3-m1bp-100x_Position010_9_cmle.ics	12	0	1	2	0.35277587305871144	0.5016393442622951	0.8181818181818181
382	Feb25-FISH2-3L1-rep3-m1bp-100x_Position010_9_cmle.ics	13	0	1	1	0.0	0.0	0.0
383	Feb25-FISH2-3L1-rep3-m1bp-100x_Position010_9_cmle.ics	16	0	1	1	0.2351839153724743	0.6891891891891893	0.6891891891891893
384	Feb25-FISH2-3L1-rep3-m1bp-100x_Position010_9_cmle.ics	17	0	1	1	0.2559354373171044	0.7985611510791366	0.5441176470588235
385	Feb25-FISH2-3L1-rep3-m1bp-100x_Position010_9_cmle.ics	18	0	1	1	0.0	0.0	0.0
386	Feb25-FISH2-3L1-rep3-m1bp-100x_Position010_9_cmle.ics	19	0	1	1	0.23287819071195984	0.6516129032258065	0.6516129032258065
387	Feb25-FISH2-3L1-rep3-m1bp-100x_Position010_9_cmle.ics	20	0	1	1	0.553373918523469	0.7523510971786833	0.5755395683453238
388	Feb25-FISH2-3L1-rep3-m1bp-100x_Position010_9_cmle.ics	20	0	1	2	0.0	0.0	0.0
389	Feb25-FISH2-3L1-rep3-m1bp-100x_Position010_9_cmle.ics	20	0	1	3	0.0	0.0	0.0
390	Feb25-FISH2-3L1-rep3-m1bp-100x_Position010_9_cmle.ics	20	0	2	1	0.0	0.0	0.0
391	Feb25-FISH2-3L1-rep3-m1bp-100x_Position010_9_cmle.ics	20	0	2	2	0.0	0.0	0.0
392	Feb25-FISH2-3L1-rep3-m1bp-100x_Position010_9_cmle.ics	20	0	2	3	0.2444068140145321	0.5380710659898477	0.49302325581395345
393	Feb25-FISH2-3L1-rep3-m1bp-100x_Position010_9_cmle.ics	20	0	3	1	0.0	0.0	0.0
394	Feb25-FISH2-3L1-rep3-m1bp-100x_Position010_9_cmle.ics	20	0	3	2	0.09914616040212151	0.22872340425531912	0.5512820512820512
395	Feb25-FISH2-3L1-rep3-m1bp-100x_Position010_9_cmle.ics	20	0	3	3	0.0	0.0	0.0
396	Feb25-FISH2-3L1-rep3-m1bp-100x_Position010_9_cmle.ics	21	0	1	1	0.057643116512861345	0.16666666666666666	0.13020833333333334
397	Feb25-FISH2-3L1-rep3-m1bp-100x_Position010_9_cmle.ics	22	0	1	1	0.06686601515491916	0.32584269662921345	0.32954545454545453
398	Feb25-FISH2-3L1-rep3-m1bp-100x_Position010_9_cmle.ics	24	0	1	1	0.07147746447594806	0.18902439024390238	0.18902439024390238
399	Feb25-FISH2-3L1-rep3-m1bp-100x_Position010_9_cmle.ics	25	0	1	1	0.07608891379697698	0.2012195121951219	0.18232044198895028
400	Feb25-FISH2-3L1-rep3-m1bp-100x_Position010_9_cmle.ics	27	0	1	1	0.30666137984842234	0.7916666666666666	0.7869822485207099
401	Feb25-FISH2-3L1-rep3-m1bp-100x_Position010_9_cmle.ics	29	0	1	1	0.07378318913646252	0.48484848484848475	0.13559322033898305
402	Feb25-FISH2-3L1-rep3-m1bp-100x_Position010_9_cmle.ics	30	0	1	1	0.0	0.0	0.0
403	Feb25-FISH2-3L1-rep3-m1bp-100x_Position010_9_cmle.ics	30	0	2	1	0.0	0.0	0.0
404	Feb25-FISH2-3L1-rep3-m1bp-100x_Position010_9_cmle.ics	31	0	1	1	0.0	0.0	0.0
405	Feb25-FISH2-3L1-rep3-m1bp-100x_Position010_9_cmle.ics	31	0	1	2	0.0	0.0	0.0
406	Feb25-FISH2-3L1-rep3-m1bp-100x_Position010_9_cmle.ics	32	0	1	1	0.12681485632829495	0.38732394366197176	0.29729729729729726
407	Feb25-FISH2-3L1-rep3-m1bp-100x_Position010_9_cmle.ics	33	0	1	1	0.0	0.0	0.0
408	Feb25-FISH2-3L1-rep3-m1bp-100x_Position010_9_cmle.ics	35	0	1	1	0.249018263335561	0.6171428571428571	0.6033519553072625
409	Feb25-FISH2-3L1-rep3-m1bp-100x_Position010_9_cmle.ics	37	0	1	1	0.11067478370469377	0.5647058823529412	0.6075949367088607
410	Feb25-FISH2-3L1-rep3-m1bp-100x_Position010_9_cmle.ics	38	0	1	1	0.11528623302572269	0.5434782608695652	0.4854368932038834
411	Feb25-FISH2-3L1-rep3-m1bp-100x_Position010_9_cmle.ics	39	0	1	1	0.0899232617600637	0.25999999999999995	0.28888888888888886
412	Feb25-FISH2-3L1-rep3-m1bp-100x_Position010_9_cmle.ics	40	0	1	1	0.10375760972315042	0.45454545454545453	0.44999999999999996
413	Feb25-FISH2-3L1-rep3-m1bp-100x_Position010_9_cmle.ics	41	0	1	1	0.18215224818064185	0.6810344827586206	0.6752136752136751
414	Feb25-FISH2-3L1-rep3-m1bp-100x_Position010_9_cmle.ics	42	0	1	1	0.4196418882136306	0.8198198198198198	0.8198198198198198
415	Feb25-FISH2-3L1-rep3-m1bp-100x_Position010_9_cmle.ics	43	0	1	1	0.23979536469350318	0.5652173913043478	0.5652173913043478
416	Feb25-FISH2-3L1-rep3-m1bp-100x_Position010_9_cmle.ics	44	0	1	1	0.19137514682269965	0.3443983402489626	0.31923076923076915
417	Feb25-FISH2-3L1-rep3-m1bp-100x_Position010_9_cmle.ics	45	0	1	1	0.08300608777852034	0.41860465116279066	0.41379310344827586
418	Feb25-FISH2-3L1-rep3-m1bp-100x_Position010_9_cmle.ics	46	0	1	1	0.04842021787080353	0.22826086956521735	0.19090909090909092
419	Feb25-FISH2-3L1-rep3-m1bp-100x_Position010_9_cmle.ics	49	0	1	1	0.3619987717007692	0.8010204081632651	0.5322033898305083
420	Feb25-FISH2-3L1-rep3-m1bp-100x_Position010_9_cmle.ics	49	0	1	2	0.0	0.0	0.0
421	Feb25-FISH2-3L1-rep3-m1bp-100x_Position010_9_cmle.ics	49	0	2	1	0.0	0.0	0.0
422	Feb25-FISH2-3L1-rep3-m1bp-100x_Position010_9_cmle.ics	49	0	2	2	0.22134956740938755	0.45933014354066976	0.8807339449541284
423	Feb25-FISH2-3L1-rep3-m1bp-100x_Position010_9_cmle.ics	50	0	1	1	0.1706236248780696	0.47133757961783446	0.47133757961783446
424	Feb25-FISH2-3L1-rep3-m1bp-100x_Position010_9_cmle.ics	51	0	1	1	0.04611449321028908	0.22727272727272727	0.22988505747126436
425	Feb25-FISH2-3L1-rep3-m1bp-100x_Position010_9_cmle.ics	53	0	1	1	0.3043556551879079	0.6534653465346535	0.6502463054187191
426	Feb25-FISH2-3L1-rep3-m1bp-100x_Position011_10_cmle.ics	1	0	1	1	0.24671253867504656	0.7181208053691274	0.7181208053691274
427	Feb25-FISH2-3L1-rep3-m1bp-100x_Position011_10_cmle.ics	3	0	1	1	0.15217782759395396	0.34736842105263155	0.3529411764705882
428	Feb25-FISH2-3L1-rep3-m1bp-100x_Position011_10_cmle.ics	4	0	1	1	0.059948841173375796	0.1688311688311688	0.1699346405228758
429	Feb25-FISH2-3L1-rep3-m1bp-100x_Position011_10_cmle.ics	5	0	1	1	0.24671253867504656	0.5691489361702127	0.5691489361702127
430	Feb25-FISH2-3L1-rep3-m1bp-100x_Position011_10_cmle.ics	7	0	1	1	0.01152862330257227	0.06172839506172839	0.06172839506172839
431	Feb25-FISH2-3L1-rep3-m1bp-100x_Position011_10_cmle.ics	8	0	1	1	0.0	0.0	0.0
432	Feb25-FISH2-3L1-rep3-m1bp-100x_Position011_10_cmle.ics	10	0	1	1	0.3204957278115091	0.7554347826086956	0.7637362637362637
433	Feb25-FISH2-3L1-rep3-m1bp-100x_Position011_10_cmle.ics	11	0	1	1	0.11528623302572269	0.39999999999999997	0.39999999999999997
434	Feb25-FISH2-3L1-rep3-m1bp-100x_Position011_10_cmle.ics	12	0	1	1	0.27207550994070556	0.9076923076923076	0.429090909090909
435	Feb25-FISH2-3L1-rep3-m1bp-100x_Position011_10_cmle.ics	13	0	1	1	0.14064920429138167	0.37888198757763975	0.3812499999999999
436	Feb25-FISH2-3L1-rep3-m1bp-100x_Position011_10_cmle.ics	14	0	1	1	0.11989768234675159	0.5977011494252873	0.40944881889763773
437	Feb25-FISH2-3L1-rep3-m1bp-100x_Position011_10_cmle.ics	16	0	1	1	0.12220340700726605	0.6973684210526315	0.6973684210526315
438	Feb25-FISH2-3L1-rep3-m1bp-100x_Position011_10_cmle.ics	17	0	1	1	0.23979536469350318	0.5909090909090908	0.5909090909090908
439	Feb25-FISH2-3L1-rep3-m1bp-100x_Position011_10_cmle.ics	18	0	1	1	0.5026479759921509	0.6812499999999999	0.6812499999999999
440	Feb25-FISH2-3L1-rep3-m1bp-100x_Position011_10_cmle.ics	19	0	1	1	0.09914616040212151	0.5972222222222222	0.4831460674157303
441	Feb25-FISH2-3L1-rep3-m1bp-100x_Position011_10_cmle.ics	21	0	1	1	0.14295492895189613	0.7848101265822784	0.3563218390804597
442	Feb25-FISH2-3L1-rep3-m1bp-100x_Position011_10_cmle.ics	22	0	1	1	0.3873617429664282	0.9710982658959535	0.5384615384615383
443	Feb25-FISH2-3L1-rep3-m1bp-100x_Position011_10_cmle.ics	22	0	2	1	0.0	0.0	0.0
444	Feb25-FISH2-3L1-rep3-m1bp-100x_Position011_10_cmle.ics	23	0	1	1	0.3873617429664282	0.4565217391304347	0.5599999999999999
445	Feb25-FISH2-3L1-rep3-m1bp-100x_Position011_10_cmle.ics	23	0	1	2	0.0	0.0	0.0
446	Feb25-FISH2-3L1-rep3-m1bp-100x_Position011_10_cmle.ics	25	0	1	1	0.10375760972315042	0.3543307086614173	0.3543307086614173
447	Feb25-FISH2-3L1-rep3-m1bp-100x_Position011_10_cmle.ics	26	0	1	1	0.0	0.0	0.0
448	Feb25-FISH2-3L1-rep3-m1bp-100x_Position011_10_cmle.ics	26	0	1	2	0.27438123460122	0.6040609137055837	0.8561151079136688
449	Feb25-FISH2-3L1-rep3-m1bp-100x_Position011_10_cmle.ics	27	0	1	1	0.13603775497035278	0.3491124260355029	0.29648241206030146
450	Feb25-FISH2-3L1-rep3-m1bp-100x_Position011_10_cmle.ics	28	0	1	1	0.1590950015754973	0.46621621621621623	0.4451612903225806
451	Feb25-FISH2-3L1-rep3-m1bp-100x_Position011_10_cmle.ics	29	0	1	1	0.10836905904417933	0.40517241379310337	0.3983050847457627
452	Feb25-FISH2-3L1-rep3-m1bp-100x_Position011_10_cmle.ics	30	0	1	1	0.594876962412729	0.821656050955414	0.5584415584415584
453	Feb25-FISH2-3L1-rep3-m1bp-100x_Position011_10_cmle.ics	31	0	1	1	0.11528623302572269	0.6493506493506492	0.21008403361344535
454	Feb25-FISH2-3L1-rep3-m1bp-100x_Position011_10_cmle.ics	31	0	2	1	0.0	0.0	0.0
455	Feb25-FISH2-3L1-rep3-m1bp-100x_Position011_10_cmle.ics	32	0	1	1	0.28821558256430674	0.8680555555555556	0.8741258741258741
456	Feb25-FISH2-3L1-rep3-m1bp-100x_Position011_10_cmle.ics	33	0	1	1	0.09914616040212151	0.43434343434343436	0.4095238095238095
457	Feb25-FISH2-3L1-rep3-m1bp-100x_Position011_10_cmle.ics	36	0	1	1	0.16370645089652622	0.5298507462686567	0.4437499999999999
458	Feb25-FISH2-3L1-rep3-m1bp-100x_Position011_10_cmle.ics	37	0	1	1	0.0	0.0	0.0
459	Feb25-FISH2-3L1-rep3-m1bp-100x_Position011_10_cmle.ics	38	0	1	1	0.0	0.0	0.0
460	Feb25-FISH2-3L1-rep3-m1bp-100x_Position011_10_cmle.ics	39	0	1	1	0.0	0.0	0.0
461	Feb25-FISH2-3L1-rep3-m1bp-100x_Position011_10_cmle.ics	39	0	1	2	0.0	0.0	0.0
462	Feb25-FISH2-3L1-rep3-m1bp-100x_Position011_10_cmle.ics	40	0	1	1	0.0	0.0	0.0
463	Feb25-FISH2-3L1-rep3-m1bp-100x_Position011_10_cmle.ics	42	0	1	1	0.0853118124390348	0.2624113475177305	0.2624113475177305
464	Feb25-FISH2-3L1-rep3-m1bp-100x_Position012_11_cmle.ics	1	0	1	1	0.23287819071195984	0.8015873015873015	0.8079999999999999
465	Feb25-FISH2-3L1-rep3-m1bp-100x_Position012_11_cmle.ics	2	0	1	1	0.0	0.0	0.0
466	Feb25-FISH2-3L1-rep3-m1bp-100x_Position012_11_cmle.ics	2	0	2	1	0.0	0.0	0.0
467	Feb25-FISH2-3L1-rep3-m1bp-100x_Position012_11_cmle.ics	3	0	1	1	0.17754079885961294	0.4583333333333333	0.46385542168674687
468	Feb25-FISH2-3L1-rep3-m1bp-100x_Position012_11_cmle.ics	6	0	1	1	0.0	0.0	0.0
469	Feb25-FISH2-3L1-rep3-m1bp-100x_Position012_11_cmle.ics	7	0	1	1	0.04380876854977462	0.2261904761904762	0.22093023255813948
470	Feb25-FISH2-3L1-rep3-m1bp-100x_Position012_11_cmle.ics	8	0	1	1	0.0	0.0	0.0
471	Feb25-FISH2-3L1-rep3-m1bp-100x_Position012_11_cmle.ics	9	0	1	1	0.28821558256430674	0.6684491978609626	0.6720430107526881
472	Feb25-FISH2-3L1-rep3-m1bp-100x_Position012_11_cmle.ics	10	0	1	1	0.41041898957157275	0.9569892473118278	0.6054421768707482
473	Feb25-FISH2-3L1-rep3-m1bp-100x_Position012_11_cmle.ics	10	0	2	1	0.0	0.0	0.0
474	Feb25-FISH2-3L1-rep3-m1bp-100x_Position012_11_cmle.ics	11	0	1	1	0.0	0.0	0.0
475	Feb25-FISH2-3L1-rep3-m1bp-100x_Position012_11_cmle.ics	12	0	1	1	0.23979536469350318	0.764705882352941	0.764705882352941
476	Feb25-FISH2-3L1-rep3-m1bp-100x_Position012_11_cmle.ics	13	0	1	1	0.07608891379697698	0.43421052631578944	0.42857142857142855
477	Feb25-FISH2-3L1-rep3-m1bp-100x_Position012_11_cmle.ics	14	0	1	1	0.0	0.0	0.0
478	Feb25-FISH2-3L1-rep3-m1bp-100x_Position012_11_cmle.ics	14	0	1	2	0.3643044963612837	0.4202127659574468	0.6448979591836735
479	Feb25-FISH2-3L1-rep3-m1bp-100x_Position012_11_cmle.ics	15	0	1	1	0.15448355225446841	0.38285714285714284	0.3806818181818182
480	Feb25-FISH2-3L1-rep3-m1bp-100x_Position012_11_cmle.ics	17	0	1	1	0.0	0.0	0.0
481	Feb25-FISH2-3L1-rep3-m1bp-100x_Position012_11_cmle.ics	17	0	2	1	0.0	0.0	0.0
482	Feb25-FISH2-3L1-rep3-m1bp-100x_Position012_11_cmle.ics	18	0	1	1	0.0	0.0	0.0
483	Feb25-FISH2-3L1-rep3-m1bp-100x_Position012_11_cmle.ics	19	0	1	1	0.1706236248780696	0.5174825174825175	0.5068493150684931
484	Feb25-FISH2-3L1-rep3-m1bp-100x_Position012_11_cmle.ics	20	0	1	1	0.2582411619776188	0.8358208955223879	0.8421052631578946
485	Feb25-FISH2-3L1-rep3-m1bp-100x_Position012_11_cmle.ics	21	0	1	1	0.4035018155900294	0.7918552036199094	0.7882882882882882
486	Feb25-FISH2-3L1-rep3-m1bp-100x_Position012_11_cmle.ics	22	0	1	1	0.0945347110810926	0.6029411764705881	0.2455089820359281
487	Feb25-FISH2-3L1-rep3-m1bp-100x_Position012_11_cmle.ics	25	0	1	1	0.020751521944630084	0.10227272727272727	0.10227272727272727
488	Feb25-FISH2-3L1-rep3-m1bp-100x_Position012_11_cmle.ics	26	0	1	1	0.0	0.0	0.0
489	Feb25-FISH2-3L1-rep3-m1bp-100x_Position012_11_cmle.ics	27	0	1	1	0.16831790021755513	0.4649681528662421	0.4649681528662421
490	Feb25-FISH2-3L1-rep3-m1bp-100x_Position012_11_cmle.ics	28	0	1	1	0.0	0.0	0.0
491	Feb25-FISH2-3L1-rep3-m1bp-100x_Position012_11_cmle.ics	29	0	1	1	0.27438123460122	0.7484276729559748	0.7437499999999998
492	Feb25-FISH2-3L1-rep3-m1bp-100x_Position012_11_cmle.ics	31	0	1	1	0.025362971265658993	0.13580246913580246	0.13414634146341461
493	Feb25-FISH2-3L1-rep3-m1bp-100x_Position012_11_cmle.ics	32	0	1	1	0.2836041332432778	0.40065146579804556	0.6795580110497238
494	Feb25-FISH2-3L1-rep3-m1bp-100x_Position012_11_cmle.ics	32	0	1	2	0.0	0.0	0.0
495	Feb25-FISH2-3L1-rep3-m1bp-100x_Position012_11_cmle.ics	33	0	1	1	0.27207550994070556	0.5462962962962962	0.5645933014354066
496	Feb25-FISH2-3L1-rep3-m1bp-100x_Position012_11_cmle.ics	35	0	1	1	0.0	0.0	0.0
497	Feb25-FISH2-3L1-rep3-m1bp-100x_Position012_11_cmle.ics	35	0	1	2	0.12681485632829495	0.39568345323740994	0.4471544715447154
498	Feb25-FISH2-3L1-rep3-m1bp-100x_Position012_11_cmle.ics	36	0	1	1	0.10145188506263597	0.31884057971014496	0.316546762589928
499	Feb25-FISH2-3L1-rep3-m1bp-100x_Position012_11_cmle.ics	37	0	1	1	0.0	0.0	0.0
500	Feb25-FISH2-3L1-rep3-m1bp-100x_Position012_11_cmle.ics	38	0	1	1	0.08070036311800588	0.4999999999999999	0.20833333333333334
501	Feb25-FISH2-3L1-rep3-m1bp-100x_Position012_11_cmle.ics	39	0	1	1	0.10145188506263597	0.3142857142857143	0.3142857142857143
502	Feb25-FISH2-3L1-rep3-m1bp-100x_Position012_11_cmle.ics	41	0	1	1	0.1706236248780696	0.38541666666666674	0.38541666666666674
503	Feb25-FISH2-3L1-rep3-m1bp-100x_Position012_11_cmle.ics	43	0	1	1	0.2766869592617345	0.7692307692307692	0.7741935483870968
504	Feb25-FISH2-3L1-rep3-m1bp-100x_Position012_11_cmle.ics	45	0	1	1	0.0	0.0	0.0
505	Feb25-FISH2-3L1-rep3-m1bp-100x_Position012_11_cmle.ics	47	0	1	1	0.2789926839222489	0.7202380952380952	0.7034883720930232
506	Feb25-FISH2-3L1-rep3-m1bp-100x_Position012_11_cmle.ics	48	0	1	1	0.0945347110810926	0.2992700729927007	0.2971014492753623
507	Feb25-FISH2-3L1-rep3-m1bp-100x_Position012_11_cmle.ics	49	0	1	1	0.6317685569809603	0.7098445595854922	0.7098445595854922
508	Feb25-FISH2-3L1-rep3-m1bp-100x_Position013_12_cmle.ics	1	0	1	1	0.28590985790379225	0.5188284518828451	0.5166666666666666
509	Feb25-FISH2-3L1-rep3-m1bp-100x_Position013_12_cmle.ics	2	0	1	1	0.11759195768623715	0.20816326530612247	0.18279569892473116
510	Feb25-FISH2-3L1-rep3-m1bp-100x_Position013_12_cmle.ics	3	0	1	1	0.0	0.0	0.0
511	Feb25-FISH2-3L1-rep3-m1bp-100x_Position013_12_cmle.ics	4	0	1	1	0.4842021787080353	0.7317073170731706	0.7266435986159169
512	Feb25-FISH2-3L1-rep3-m1bp-100x_Position013_12_cmle.ics	7	0	1	1	0.18215224818064185	0.6638655462184873	0.4817073170731706
513	Feb25-FISH2-3L1-rep3-m1bp-100x_Position013_12_cmle.ics	8	0	1	1	0.4888136280290642	0.6816720257234726	0.6751592356687899
514	Feb25-FISH2-3L1-rep3-m1bp-100x_Position013_12_cmle.ics	9	0	1	1	0.0	0.0	0.0
515	Feb25-FISH2-3L1-rep3-m1bp-100x_Position013_12_cmle.ics	14	0	1	1	0.13142630564932387	0.4710743801652892	0.475
516	Feb25-FISH2-3L1-rep3-m1bp-100x_Position013_12_cmle.ics	15	0	1	1	0.2098209441068153	0.34600760456273766	0.5796178343949044
517	Feb25-FISH2-3L1-rep3-m1bp-100x_Position013_12_cmle.ics	16	0	1	1	0.07147746447594806	0.3263157894736841	0.27927927927927926
518	Feb25-FISH2-3L1-rep3-m1bp-100x_Position013_12_cmle.ics	18	0	1	1	0.03919731922874571	0.33999999999999997	0.33333333333333326
519	Feb25-FISH2-3L1-rep3-m1bp-100x_Position013_12_cmle.ics	19	0	1	1	0.1798465235201274	0.6141732283464566	0.6141732283464566
520	Feb25-FISH2-3L1-rep3-m1bp-100x_Position013_12_cmle.ics	20	0	1	1	0.0	0.0	0.0
521	Feb25-FISH2-3L1-rep3-m1bp-100x_Position013_12_cmle.ics	20	0	2	1	0.0	0.0	0.0
522	Feb25-FISH2-3L1-rep3-m1bp-100x_Position013_12_cmle.ics	23	0	1	1	0.0	0.0	0.0
523	Feb25-FISH2-3L1-rep3-m1bp-100x_Position013_12_cmle.ics	23	0	2	1	0.0	0.0	0.0
524	Feb25-FISH2-3L1-rep3-m1bp-100x_Position013_12_cmle.ics	25	0	1	1	0.0	0.0	0.0
525	Feb25-FISH2-3L1-rep3-m1bp-100x_Position013_12_cmle.ics	26	0	1	1	0.10836905904417933	0.35606060606060597	0.35877862595419846
526	Feb25-FISH2-3L1-rep3-m1bp-100x_Position013_12_cmle.ics	27	0	1	1	0.09914616040212151	0.45263157894736833	0.3071428571428571
527	Feb25-FISH2-3L1-rep3-m1bp-100x_Position013_12_cmle.ics	28	0	1	1	0.20290377012527194	0.8979591836734694	0.8979591836734694
528	Feb25-FISH2-3L1-rep3-m1bp-100x_Position013_12_cmle.ics	30	0	1	1	0.19829232080424303	0.4479166666666667	0.3553719008264462
529	Feb25-FISH2-3L1-rep3-m1bp-100x_Position013_12_cmle.ics	31	0	1	1	0.18215224818064185	0.27147766323024053	0.9080459770114943
530	Feb25-FISH2-3L1-rep3-m1bp-100x_Position013_12_cmle.ics	31	0	1	2	0.0	0.0	0.0
531	Feb25-FISH2-3L1-rep3-m1bp-100x_Position013_12_cmle.ics	32	0	1	1	0.13603775497035278	0.44360902255639095	0.4469696969696969
532	Feb25-FISH2-3L1-rep3-m1bp-100x_Position013_12_cmle.ics	34	0	1	1	0.1936808714832141	0.6412213740458014	0.6511627906976744
533	Feb25-FISH2-3L1-rep3-m1bp-100x_Position013_12_cmle.ics	35	0	1	1	0.0	0.0	0.0
534	Feb25-FISH2-3L1-rep3-m1bp-100x_Position013_12_cmle.ics	36	0	1	1	0.0	0.0	0.0
535	Feb25-FISH2-3L1-rep3-m1bp-100x_Position013_12_cmle.ics	37	0	1	1	0.09222898642057815	0.6896551724137929	0.26666666666666666
536	Feb25-FISH2-3L1-rep3-m1bp-100x_Position013_12_cmle.ics	37	0	2	1	0.0	0.0	0.0
537	Feb25-FISH2-3L1-rep3-m1bp-100x_Position013_12_cmle.ics	38	0	1	1	0.03458586990771681	0.2586206896551724	0.24193548387096778
538	Feb25-FISH2-3L1-rep3-m1bp-100x_Position013_12_cmle.ics	39	0	1	1	0.1245091316677805	0.4285714285714285	0.3648648648648649
539	Feb25-FISH2-3L1-rep3-m1bp-100x_Position013_12_cmle.ics	40	0	1	1	0.13603775497035278	0.6344086021505376	0.4758064516129033
540	Feb25-FISH2-3L1-rep3-m1bp-100x_Position013_12_cmle.ics	42	0	1	1	0.0	0.0	0.0
541	Feb25-FISH2-3L1-rep3-m1bp-100x_Position013_12_cmle.ics	43	0	1	1	0.04380876854977462	0.3220338983050847	0.3220338983050847
542	Feb25-FISH2-3L1-rep3-m1bp-100x_Position013_12_cmle.ics	44	0	1	1	0.19598659614372857	0.48022598870056493	0.48022598870056493
543	Feb25-FISH2-3L1-rep3-m1bp-100x_Position013_12_cmle.ics	45	0	1	1	0.0	0.0	0.0
544	Feb25-FISH2-3L1-rep3-m1bp-100x_Position013_12_cmle.ics	45	0	1	2	0.0	0.0	0.0
545	Feb25-FISH2-3L1-rep3-m1bp-100x_Position014_13_cmle.ics	1	0	1	1	0.26285261129864773	0.59375	0.5999999999999999
546	Feb25-FISH2-3L1-rep3-m1bp-100x_Position014_13_cmle.ics	3	0	1	1	0.08761753709954924	0.18536585365853658	0.6333333333333332
547	Feb25-FISH2-3L1-rep3-m1bp-100x_Position014_13_cmle.ics	4	0	1	1	0.2536297126565899	0.5612244897959183	0.5527638190954772
548	Feb25-FISH2-3L1-rep3-m1bp-100x_Position014_13_cmle.ics	5	0	1	1	0.0	0.0	0.0
549	Feb25-FISH2-3L1-rep3-m1bp-100x_Position014_13_cmle.ics	5	0	2	1	0.2697697852801911	0.536697247706422	0.3952702702702703
550	Feb25-FISH2-3L1-rep3-m1bp-100x_Position014_13_cmle.ics	8	0	1	1	0.20059804546475749	0.58	0.24301675977653628
551	Feb25-FISH2-3L1-rep3-m1bp-100x_Position014_13_cmle.ics	8	0	2	1	0.0	0.0	0.0
552	Feb25-FISH2-3L1-rep3-m1bp-100x_Position014_13_cmle.ics	12	0	1	1	0.027668695926173444	0.12371134020618554	0.13793103448275862
553	Feb25-FISH2-3L1-rep3-m1bp-100x_Position014_13_cmle.ics	13	0	1	1	0.2098209441068153	0.5352941176470588	0.5321637426900584
554	Feb25-FISH2-3L1-rep3-m1bp-100x_Position014_13_cmle.ics	14	0	1	1	0.0	0.0	0.0
555	Feb25-FISH2-3L1-rep3-m1bp-100x_Position014_13_cmle.ics	15	0	1	1	0.19829232080424303	0.5276073619631901	0.5243902439024389
556	Feb25-FISH2-3L1-rep3-m1bp-100x_Position014_13_cmle.ics	16	0	1	1	0.0	0.0	0.0
557	Feb25-FISH2-3L1-rep3-m1bp-100x_Position014_13_cmle.ics	18	0	1	1	0.33202435111408135	0.6923076923076923	0.6956521739130435
558	Feb25-FISH2-3L1-rep3-m1bp-100x_Position014_13_cmle.ics	19	0	1	1	0.0	0.0	0.0
559	Feb25-FISH2-3L1-rep3-m1bp-100x_Position014_13_cmle.ics	20	0	1	1	0.07147746447594806	0.2649572649572649	0.19018404907975456
560	Feb25-FISH2-3L1-rep3-m1bp-100x_Position014_13_cmle.ics	23	0	1	1	0.0	0.0	0.0
561	Feb25-FISH2-3L1-rep3-m1bp-100x_Position014_13_cmle.ics	23	0	1	2	0.0	0.0	0.0
562	Feb25-FISH2-3L1-rep3-m1bp-100x_Position014_13_cmle.ics	26	0	1	1	0.40119609092951497	0.6492537313432836	0.5686274509803921
563	Feb25-FISH2-3L1-rep3-m1bp-100x_Position014_13_cmle.ics	27	0	1	1	0.16370645089652622	0.41279069767441856	0.4152046783625731
564	Feb25-FISH2-3L1-rep3-m1bp-100x_Position014_13_cmle.ics	28	0	1	1	0.0	0.0	0.0
565	Feb25-FISH2-3L1-rep3-m1bp-100x_Position014_13_cmle.ics	28	0	1	2	0.0	0.0	0.0
566	Feb25-FISH2-3L1-rep3-m1bp-100x_Position014_13_cmle.ics	28	0	2	1	0.0	0.0	0.0
567	Feb25-FISH2-3L1-rep3-m1bp-100x_Position014_13_cmle.ics	28	0	2	2	0.0	0.0	0.0
568	Feb25-FISH2-3L1-rep3-m1bp-100x_Position014_13_cmle.ics	29	0	1	1	0.14756637827292504	0.32653061224489793	0.3248730964467005
569	Feb25-FISH2-3L1-rep3-m1bp-100x_Position014_13_cmle.ics	31	0	1	1	0.0	0.0	0.0
570	Feb25-FISH2-3L1-rep3-m1bp-100x_Position014_13_cmle.ics	32	0	1	1	0.0	0.0	0.0
571	Feb25-FISH2-3L1-rep3-m1bp-100x_Position014_13_cmle.ics	33	0	1	1	0.0	0.0	0.0
572	Feb25-FISH2-3L1-rep3-m1bp-100x_Position014_13_cmle.ics	34	0	1	1	0.20059804546475749	0.5	0.4971428571428571
573	Feb25-FISH2-3L1-rep3-m1bp-100x_Position014_13_cmle.ics	35	0	1	1	0.19829232080424303	0.6935483870967742	0.6935483870967742
574	Feb25-FISH2-3L1-rep3-m1bp-100x_Position014_13_cmle.ics	36	0	1	1	0.0	0.0	0.0
575	Feb25-FISH2-3L1-rep3-m1bp-100x_Position014_13_cmle.ics	38	0	1	1	0.09684043574160706	0.2176165803108808	0.2176165803108808
576	Feb25-FISH2-3L1-rep3-m1bp-100x_Position014_13_cmle.ics	40	0	1	1	0.13603775497035278	0.5673076923076923	0.5619047619047619
577	Feb25-FISH2-3L1-rep3-m1bp-100x_Position014_13_cmle.ics	41	0	1	1	0.15217782759395396	0.34375000000000006	0.34736842105263155
578	Feb25-FISH2-3L1-rep3-m1bp-100x_Position014_13_cmle.ics	42	0	1	1	0.0	0.0	0.0
579	Feb25-FISH2-3L1-rep3-m1bp-100x_Position014_13_cmle.ics	43	0	1	1	0.10375760972315042	0.5172413793103448	0.5056179775280898
580	Feb25-FISH2-3L1-rep3-m1bp-100x_Position014_13_cmle.ics	44	0	1	1	0.0	0.0	0.0
581	Feb25-FISH2-3L1-rep3-m1bp-100x_Position014_13_cmle.ics	46	0	1	1	0.18215224818064185	0.5683453237410071	0.5642857142857142
582	Feb25-FISH2-3L1-rep3-m1bp-100x_Position014_13_cmle.ics	51	0	1	1	0.0	0.0	0.0
583	Feb25-FISH2-3L1-rep3-m1bp-100x_Position014_13_cmle.ics	51	0	2	1	0.0	0.0	0.0
584	Feb25-FISH2-3L1-rep3-m1bp-100x_Position014_13_cmle.ics	52	0	1	1	0.09684043574160706	0.227027027027027	0.2937062937062937
585	Feb25-FISH2-3L1-rep3-m1bp-100x_Position014_13_cmle.ics	53	0	1	1	0.39197319228745714	0.36247334754797444	0.682730923694779
586	Feb25-FISH2-3L1-rep3-m1bp-100x_Position014_13_cmle.ics	53	0	1	2	0.0	0.0	0.0
587	Feb25-FISH2-3L1-rep3-m1bp-100x_Position015_14_cmle.ics	1	0	1	1	0.07839463845749142	0.3177570093457943	0.3300970873786407
588	Feb25-FISH2-3L1-rep3-m1bp-100x_Position015_14_cmle.ics	2	0	1	1	0.0	0.0	0.0
589	Feb25-FISH2-3L1-rep3-m1bp-100x_Position015_14_cmle.ics	2	0	1	2	0.0	0.0	0.0
590	Feb25-FISH2-3L1-rep3-m1bp-100x_Position015_14_cmle.ics	6	0	1	1	0.0	0.0	0.0
591	Feb25-FISH2-3L1-rep3-m1bp-100x_Position015_14_cmle.ics	7	0	1	1	0.11989768234675159	0.4684684684684684	0.1688311688311688
592	Feb25-FISH2-3L1-rep3-m1bp-100x_Position015_14_cmle.ics	7	0	2	1	0.0	0.0	0.0
593	Feb25-FISH2-3L1-rep3-m1bp-100x_Position015_14_cmle.ics	9	0	1	1	0.0	0.0	0.0
594	Feb25-FISH2-3L1-rep3-m1bp-100x_Position015_14_cmle.ics	9	0	2	1	0.19598659614372857	0.6439393939393938	0.2786885245901639
595	Feb25-FISH2-3L1-rep3-m1bp-100x_Position015_14_cmle.ics	10	0	1	1	0.24210108935401764	0.7720588235294117	0.7777777777777778
596	Feb25-FISH2-3L1-rep3-m1bp-100x_Position015_14_cmle.ics	11	0	1	1	0.0	0.0	0.0
597	Feb25-FISH2-3L1-rep3-m1bp-100x_Position015_14_cmle.ics	12	0	1	1	0.03228014524720235	0.20588235294117643	0.08433734939759034
598	Feb25-FISH2-3L1-rep3-m1bp-100x_Position015_14_cmle.ics	14	0	1	1	0.0	0.0	0.0
599	Feb25-FISH2-3L1-rep3-m1bp-100x_Position015_14_cmle.ics	14	0	2	1	0.12220340700726605	0.6309523809523809	0.22268907563025206
600	Feb25-FISH2-3L1-rep3-m1bp-100x_Position015_14_cmle.ics	15	0	1	1	0.09684043574160706	0.24137931034482757	0.23863636363636362
601	Feb25-FISH2-3L1-rep3-m1bp-100x_Position015_14_cmle.ics	16	0	1	1	0.009222898642057815	0.018018018018018018	0.0179372197309417
602	Feb25-FISH2-3L1-rep3-m1bp-100x_Position015_14_cmle.ics	16	0	1	2	0.0	0.0	0.0
603	Feb25-FISH2-3L1-rep3-m1bp-100x_Position015_14_cmle.ics	16	0	2	1	0.0	0.0	0.0
604	Feb25-FISH2-3L1-rep3-m1bp-100x_Position015_14_cmle.ics	16	0	2	2	0.11759195768623715	0.21610169491525424	0.21428571428571425
605	Feb25-FISH2-3L1-rep3-m1bp-100x_Position015_14_cmle.ics	17	0	1	1	0.0945347110810926	0.2808219178082191	0.27891156462585026
606	Feb25-FISH2-3L1-rep3-m1bp-100x_Position015_14_cmle.ics	18	0	1	1	0.01152862330257227	0.058823529411764705	0.058823529411764705
607	Feb25-FISH2-3L1-rep3-m1bp-100x_Position015_14_cmle.ics	19	0	1	1	0.0	0.0	0.0
608	Feb25-FISH2-3L1-rep3-m1bp-100x_Position015_14_cmle.ics	19	0	1	2	0.0	0.0	0.0
609	Feb25-FISH2-3L1-rep3-m1bp-100x_Position015_14_cmle.ics	20	0	1	1	0.17523507419909848	0.6386554621848738	0.6495726495726495
610	Feb25-FISH2-3L1-rep3-m1bp-100x_Position015_14_cmle.ics	22	0	1	1	0.2836041332432778	0.7235294117647059	0.7235294117647059
611	Feb25-FISH2-3L1-rep3-m1bp-100x_Position015_14_cmle.ics	23	0	1	1	0.13834347963086724	0.5042016806722689	0.5172413793103448
612	Feb25-FISH2-3L1-rep3-m1bp-100x_Position015_14_cmle.ics	26	0	1	1	0.7516662393277119	0.5938069216757741	0.5938069216757741
613	Feb25-FISH2-3L1-rep3-m1bp-100x_Position015_14_cmle.ics	27	0	1	1	0.09684043574160706	0.30215827338129486	0.30434782608695654
614	Feb25-FISH2-3L1-rep3-m1bp-100x_Position015_14_cmle.ics	28	0	1	1	0.020751521944630084	0.07627118644067796	0.07692307692307691
615	Feb25-FISH2-3L1-rep3-m1bp-100x_Position015_14_cmle.ics	29	0	1	1	0.0	0.0	0.0
616	Feb25-FISH2-3L1-rep3-m1bp-100x_Position015_14_cmle.ics	30	0	1	1	0.2789926839222489	0.560185185185185	0.34084507042253515
617	Feb25-FISH2-3L1-rep3-m1bp-100x_Position015_14_cmle.ics	31	0	1	1	0.1498721029334395	0.7065217391304347	0.7222222222222222
618	Feb25-FISH2-3L1-rep3-m1bp-100x_Position015_14_cmle.ics	32	0	1	1	0.0	0.0	0.0
619	Feb25-FISH2-3L1-rep3-m1bp-100x_Position015_14_cmle.ics	34	0	1	1	0.20751521944630083	0.7627118644067796	0.769230769230769
620	Feb25-FISH2-3L1-rep3-m1bp-100x_Position015_14_cmle.ics	35	0	1	1	0.0023057246605144538	0.008620689655172412	0.0056179775280898875
621	Feb25-FISH2-3L1-rep3-m1bp-100x_Position015_14_cmle.ics	36	0	1	1	0.0	0.0	0.0
622	Feb25-FISH2-3L1-rep3-m1bp-100x_Position015_14_cmle.ics	37	0	1	1	0.06917173981543362	0.2112676056338028	0.2112676056338028
623	Feb25-FISH2-3L1-rep3-m1bp-100x_Position015_14_cmle.ics	38	0	1	1	0.07378318913646252	0.18285714285714283	0.1839080459770115
624	Feb25-FISH2-3L1-rep3-m1bp-100x_Position015_14_cmle.ics	39	0	1	1	0.17292934953858402	0.38659793814432986	0.3232758620689654
625	Feb25-FISH2-3L1-rep3-m1bp-100x_Position015_14_cmle.ics	39	0	1	2	0.0	0.0	0.0
626	Feb25-FISH2-3L1-rep3-m1bp-100x_Position015_14_cmle.ics	39	0	2	1	0.0	0.0	0.0
627	Feb25-FISH2-3L1-rep3-m1bp-100x_Position015_14_cmle.ics	39	0	2	2	0.45883920744237633	0.77431906614786	0.8189300411522634
628	Feb25-FISH2-3L1-rep3-m1bp-100x_Position015_14_cmle.ics	40	0	1	1	0.17523507419909848	0.5390070921985815	0.4064171122994652
629	Feb25-FISH2-3L1-rep3-m1bp-100x_Position015_14_cmle.ics	42	0	1	1	0.21212666876732975	0.4423076923076923	0.43809523809523804
630	Feb25-FISH2-3L1-rep3-m1bp-100x_Position015_14_cmle.ics	43	0	1	1	0.20290377012527194	0.27414330218068533	0.4489795918367347
631	Feb25-FISH2-3L1-rep3-m1bp-100x_Position015_14_cmle.ics	43	0	1	2	0.0	0.0	0.0
632	Feb25-FISH2-3L1-rep3-m1bp-100x_Position015_14_cmle.ics	45	0	1	1	0.07147746447594806	0.5254237288135593	0.19496855345911945
633	Feb25-FISH2-3L1-rep3-m1bp-100x_Position015_14_cmle.ics	45	0	2	1	0.0	0.0	0.0
634	Feb25-FISH2-3L1-rep3-m1bp-100x_Position016_15_cmle.ics	1	0	1	1	0.22134956740938755	0.5999999999999999	0.5245901639344261
635	Feb25-FISH2-3L1-rep3-m1bp-100x_Position016_15_cmle.ics	2	0	1	1	0.2536297126565899	0.7971014492753623	0.7971014492753623
636	Feb25-FISH2-3L1-rep3-m1bp-100x_Position016_15_cmle.ics	3	0	1	1	0.2444068140145321	0.6347305389221557	0.5196078431372548
637	Feb25-FISH2-3L1-rep3-m1bp-100x_Position016_15_cmle.ics	5	0	1	1	0.09222898642057815	0.5333333333333333	0.21390374331550802
638	Feb25-FISH2-3L1-rep3-m1bp-100x_Position016_15_cmle.ics	5	0	2	1	0.0	0.0	0.0
639	Feb25-FISH2-3L1-rep3-m1bp-100x_Position016_15_cmle.ics	6	0	1	1	0.2951327565458501	0.6274509803921567	0.6305418719211822
640	Feb25-FISH2-3L1-rep3-m1bp-100x_Position016_15_cmle.ics	7	0	1	1	0.17523507419909848	0.9499999999999997	0.3897435897435897
641	Feb25-FISH2-3L1-rep3-m1bp-100x_Position016_15_cmle.ics	7	0	2	1	0.0	0.0	0.0
642	Feb25-FISH2-3L1-rep3-m1bp-100x_Position016_15_cmle.ics	8	0	1	1	0.18215224818064185	0.4593023255813953	0.5984848484848484
643	Feb25-FISH2-3L1-rep3-m1bp-100x_Position016_15_cmle.ics	9	0	1	1	0.35047014839819696	0.6785714285714284	0.6725663716814159
644	Feb25-FISH2-3L1-rep3-m1bp-100x_Position016_15_cmle.ics	10	0	1	1	0.0	0.0	0.0
645	Feb25-FISH2-3L1-rep3-m1bp-100x_Position016_15_cmle.ics	10	0	1	2	0.4265590621951739	0.7676348547717841	0.7551020408163265
646	Feb25-FISH2-3L1-rep3-m1bp-100x_Position016_15_cmle.ics	11	0	1	1	0.04150304388926017	0.30508474576271183	0.07627118644067796
647	Feb25-FISH2-3L1-rep3-m1bp-100x_Position016_15_cmle.ics	12	0	1	1	0.0	0.0	0.0
648	Feb25-FISH2-3L1-rep3-m1bp-100x_Position016_15_cmle.ics	12	0	2	1	0.0	0.0	0.0
649	Feb25-FISH2-3L1-rep3-m1bp-100x_Position016_15_cmle.ics	14	0	1	1	0.16601217555704068	0.483221476510067	0.48
650	Feb25-FISH2-3L1-rep3-m1bp-100x_Position016_15_cmle.ics	15	0	1	1	0.20059804546475749	0.4652406417112299	0.4652406417112299
651	Feb25-FISH2-3L1-rep3-m1bp-100x_Position016_15_cmle.ics	16	0	1	1	0.4842021787080353	0.5454545454545453	0.7473309608540923
652	Feb25-FISH2-3L1-rep3-m1bp-100x_Position016_15_cmle.ics	16	0	1	2	0.0	0.0	0.0
653	Feb25-FISH2-3L1-rep3-m1bp-100x_Position016_15_cmle.ics	17	0	1	1	0.21904384274887312	0.5277777777777778	0.5219780219780219
654	Feb25-FISH2-3L1-rep3-m1bp-100x_Position016_15_cmle.ics	18	0	1	1	0.07608891379697698	0.18232044198895028	0.18232044198895028
655	Feb25-FISH2-3L1-rep3-m1bp-100x_Position016_15_cmle.ics	19	0	1	1	0.16140072623601176	0.4794520547945204	0.4761904761904761
656	Feb25-FISH2-3L1-rep3-m1bp-100x_Position016_15_cmle.ics	22	0	1	1	0.3181900031509946	0.669902912621359	0.6634615384615383
657	Feb25-FISH2-3L1-rep3-m1bp-100x_Position016_15_cmle.ics	23	0	1	1	0.07378318913646252	0.48484848484848475	0.4705882352941176
658	Feb25-FISH2-3L1-rep3-m1bp-100x_Position016_15_cmle.ics	25	0	1	1	0.2351839153724743	0.4951456310679611	0.49999999999999994
659	Feb25-FISH2-3L1-rep3-m1bp-100x_Position016_15_cmle.ics	26	0	1	1	0.54876246920244	0.9049429657794676	0.5804878048780487
660	Feb25-FISH2-3L1-rep3-m1bp-100x_Position016_15_cmle.ics	26	0	2	1	0.0	0.0	0.0
661	Feb25-FISH2-3L1-rep3-m1bp-100x_Position016_15_cmle.ics	27	0	1	1	0.0945347110810926	0.27891156462585026	0.16205533596837943
662	Feb25-FISH2-3L1-rep3-m1bp-100x_Position016_15_cmle.ics	29	0	1	1	0.01152862330257227	0.05952380952380953	0.024752475247524754
663	Feb25-FISH2-3L1-rep3-m1bp-100x_Position016_15_cmle.ics	30	0	1	1	0.2697697852801911	0.6464088397790054	0.6428571428571428
664	Feb25-FISH2-3L1-rep3-m1bp-100x_Position016_15_cmle.ics	31	0	1	1	0.16370645089652622	0.5144927536231885	0.37765957446808507
665	Feb25-FISH2-3L1-rep3-m1bp-100x_Position016_15_cmle.ics	32	0	1	1	0.0	0.0	0.0
666	Feb25-FISH2-3L1-rep3-m1bp-100x_Position016_15_cmle.ics	32	0	1	2	0.03228014524720235	0.14432989690721648	0.2545454545454546
667	Feb25-FISH2-3L1-rep3-m1bp-100x_Position016_15_cmle.ics	33	0	1	1	0.8807868203165213	0.6463620981387479	0.5403111739745403
668	Feb25-FISH2-3L1-rep3-m1bp-100x_Position016_15_cmle.ics	33	0	2	1	0.0	0.0	0.0
669	Feb25-FISH2-3L1-rep3-m1bp-100x_Position016_15_cmle.ics	34	0	1	1	0.0	0.0	0.0
670	Feb25-FISH2-3L1-rep3-m1bp-100x_Position016_15_cmle.ics	35	0	1	1	0.20059804546475749	0.7016129032258065	0.4393939393939394
671	Feb25-FISH2-3L1-rep3-m1bp-100x_Position016_15_cmle.ics	36	0	1	1	0.30666137984842234	0.6584158415841583	0.6584158415841583
672	Feb25-FISH2-3L1-rep3-m1bp-100x_Position016_15_cmle.ics	38	0	1	1	0.0	0.0	0.0
673	Feb25-FISH2-3L1-rep3-m1bp-100x_Position016_15_cmle.ics	39	0	1	1	0.0	0.0	0.0
674	Feb25-FISH2-3L1-rep3-m1bp-100x_Position016_15_cmle.ics	39	0	1	2	0.0	0.0	0.0
675	Feb25-FISH2-3L1-rep3-m1bp-100x_Position016_15_cmle.ics	39	0	2	1	0.0	0.0	0.0
676	Feb25-FISH2-3L1-rep3-m1bp-100x_Position016_15_cmle.ics	39	0	2	2	0.0	0.0	0.0
677	Feb25-FISH2-3L1-rep3-m1bp-100x_Position016_15_cmle.ics	39	0	3	1	0.0	0.0	0.0
678	Feb25-FISH2-3L1-rep3-m1bp-100x_Position016_15_cmle.ics	39	0	3	2	0.0	0.0	0.0
679	Feb25-FISH2-3L1-rep3-m1bp-100x_Position016_15_cmle.ics	39	0	4	1	0.0	0.0	0.0
680	Feb25-FISH2-3L1-rep3-m1bp-100x_Position016_15_cmle.ics	39	0	4	2	0.0	0.0	0.0
681	Feb25-FISH2-3L1-rep3-m1bp-100x_Position016_15_cmle.ics	39	0	5	1	0.0	0.0	0.0
682	Feb25-FISH2-3L1-rep3-m1bp-100x_Position016_15_cmle.ics	39	0	5	2	0.0	0.0	0.0
683	Feb25-FISH2-3L1-rep3-m1bp-100x_Position016_15_cmle.ics	39	0	6	1	0.0	0.0	0.0
684	Feb25-FISH2-3L1-rep3-m1bp-100x_Position016_15_cmle.ics	39	0	6	2	0.0	0.0	0.0
685	Feb25-FISH2-3L1-rep3-m1bp-100x_Position016_15_cmle.ics	39	0	7	1	0.0	0.0	0.0
686	Feb25-FISH2-3L1-rep3-m1bp-100x_Position016_15_cmle.ics	39	0	7	2	0.0	0.0	0.0
687	Feb25-FISH2-3L1-rep3-m1bp-100x_Position016_15_cmle.ics	39	0	8	1	0.0	0.0	0.0
688	Feb25-FISH2-3L1-rep3-m1bp-100x_Position016_15_cmle.ics	39	0	8	2	0.0	0.0	0.0
689	Feb25-FISH2-3L1-rep3-m1bp-100x_Position016_15_cmle.ics	39	0	9	1	0.0	0.0	0.0
690	Feb25-FISH2-3L1-rep3-m1bp-100x_Position016_15_cmle.ics	39	0	9	2	0.0	0.0	0.0
691	Feb25-FISH2-3L1-rep3-m1bp-100x_Position016_15_cmle.ics	39	0	10	1	0.0	0.0	0.0
692	Feb25-FISH2-3L1-rep3-m1bp-100x_Position016_15_cmle.ics	39	0	10	2	0.0	0.0	0.0
693	Feb25-FISH2-3L1-rep3-m1bp-100x_Position016_15_cmle.ics	39	0	11	1	0.0	0.0	0.0
694	Feb25-FISH2-3L1-rep3-m1bp-100x_Position016_15_cmle.ics	39	0	11	2	0.0	0.0	0.0
695	Feb25-FISH2-3L1-rep3-m1bp-100x_Position016_15_cmle.ics	39	0	12	1	0.0	0.0	0.0
696	Feb25-FISH2-3L1-rep3-m1bp-100x_Position016_15_cmle.ics	39	0	12	2	0.13834347963086724	0.9836065573770492	0.05474452554744526
697	Feb25-FISH2-3L1-rep3-m1bp-100x_Position016_15_cmle.ics	40	0	1	1	0.15217782759395396	0.5739130434782608	0.5789473684210527
698	Feb25-FISH2-3L1-rep3-m1bp-100x_Position016_15_cmle.ics	41	0	1	1	0.0	0.0	0.0
699	Feb25-FISH2-3L1-rep3-m1bp-100x_Position016_15_cmle.ics	41	0	1	2	0.013834347963086722	0.026431718061674003	0.05084745762711864
700	Feb25-FISH2-3L1-rep3-m1bp-100x_Position016_15_cmle.ics	42	0	1	1	0.0	0.0	0.0
701	Feb25-FISH2-3L1-rep3-m1bp-100x_Position016_15_cmle.ics	43	0	1	1	0.16601217555704068	0.5217391304347826	0.36363636363636365
702	Feb25-FISH2-3L1-rep3-m1bp-100x_Position016_15_cmle.ics	45	0	1	1	0.3643044963612837	0.7452830188679245	0.7383177570093457
703	Feb25-FISH2-3L1-rep3-m1bp-100x_Position016_15_cmle.ics	46	0	1	1	0.3804445689848849	0.39568345323741005	0.5392156862745098
704	Feb25-FISH2-3L1-rep3-m1bp-100x_Position016_15_cmle.ics	46	0	1	2	0.0	0.0	0.0
705	Feb25-FISH2-3L1-rep3-m1bp-100x_Position016_15_cmle.ics	46	0	2	1	0.0	0.0	0.0
706	Feb25-FISH2-3L1-rep3-m1bp-100x_Position016_15_cmle.ics	46	0	2	2	0.5003422513316365	0.7805755395683451	0.5493670886075949
707	Feb25-FISH2-3L1-rep3-m1bp-100x_Position016_15_cmle.ics	47	0	1	1	0.1291205809888094	0.9999999999999998	0.2545454545454546
708	Feb25-FISH2-3L1-rep3-m1bp-100x_Position016_15_cmle.ics	47	0	2	1	0.0	0.0	0.0
709	Feb25-FISH2-3L1-rep3-m1bp-100x_Position016_15_cmle.ics	48	0	1	1	0.35738732237974036	0.6798245614035088	0.6595744680851064
710	Feb25-FISH2-3L1-rep3-m1bp-100x_Position016_15_cmle.ics	50	0	1	1	0.14756637827292504	0.5423728813559322	0.28444444444444444
711	Feb25-FISH2-3L1-rep3-m1bp-100x_Position016_15_cmle.ics	50	0	1	2	0.0	0.0	0.0
712	Feb25-FISH2-3L1-rep3-m1bp-100x_Position016_15_cmle.ics	50	0	2	1	0.0	0.0	0.0
713	Feb25-FISH2-3L1-rep3-m1bp-100x_Position016_15_cmle.ics	50	0	2	2	0.0	0.0	0.0
714	Feb25-FISH2-3L1-rep3-m1bp-100x_Position016_15_cmle.ics	51	0	1	1	0.4680621060844341	0.7574626865671641	0.5049751243781093
715	Feb25-FISH2-3L1-rep3-m1bp-100x_Position016_15_cmle.ics	51	0	1	2	0.0	0.0	0.0
716	Feb25-FISH2-3L1-rep3-m1bp-100x_Position016_15_cmle.ics	51	0	2	1	0.0	0.0	0.0
717	Feb25-FISH2-3L1-rep3-m1bp-100x_Position016_15_cmle.ics	51	0	2	2	0.0	0.0	0.0
718	Feb25-FISH2-3L1-rep3-m1bp-100x_Position016_15_cmle.ics	51	0	3	1	0.0	0.0	0.0
719	Feb25-FISH2-3L1-rep3-m1bp-100x_Position016_15_cmle.ics	51	0	3	2	0.0	0.0	0.0
720	Feb25-FISH2-3L1-rep3-m1bp-100x_Position017_16_cmle.ics	1	0	1	1	0.2536297126565899	0.5314009661835748	0.502283105022831
721	Feb25-FISH2-3L1-rep3-m1bp-100x_Position017_16_cmle.ics	2	0	1	1	0.0	0.0	0.0
722	Feb25-FISH2-3L1-rep3-m1bp-100x_Position017_16_cmle.ics	2	0	1	2	0.0	0.0	0.0
723	Feb25-FISH2-3L1-rep3-m1bp-100x_Position017_16_cmle.ics	3	0	1	1	0.19829232080424303	0.7543859649122807	0.7543859649122807
724	Feb25-FISH2-3L1-rep3-m1bp-100x_Position017_16_cmle.ics	4	0	1	1	0.0	0.0	0.0
725	Feb25-FISH2-3L1-rep3-m1bp-100x_Position017_16_cmle.ics	4	0	1	2	0.0	0.0	0.0
726	Feb25-FISH2-3L1-rep3-m1bp-100x_Position017_16_cmle.ics	4	0	2	1	0.45653348278186184	0.8081632653061225	0.6622073578595318
727	Feb25-FISH2-3L1-rep3-m1bp-100x_Position017_16_cmle.ics	4	0	2	2	0.0	0.0	0.0
728	Feb25-FISH2-3L1-rep3-m1bp-100x_Position017_16_cmle.ics	5	0	1	1	0.15678927691498284	0.39534883720930225	0.39306358381502876
729	Feb25-FISH2-3L1-rep3-m1bp-100x_Position017_16_cmle.ics	6	0	1	1	0.22596101673041646	0.644736842105263	0.6490066225165563
730	Feb25-FISH2-3L1-rep3-m1bp-100x_Position017_16_cmle.ics	7	0	1	1	0.43117051151620284	0.4882506527415143	0.47582697201017804
731	Feb25-FISH2-3L1-rep3-m1bp-100x_Position017_16_cmle.ics	8	0	1	1	0.0	0.0	0.0
732	Feb25-FISH2-3L1-rep3-m1bp-100x_Position017_16_cmle.ics	8	0	1	2	0.0	0.0	0.0
733	Feb25-FISH2-3L1-rep3-m1bp-100x_Position017_16_cmle.ics	8	0	1	3	0.0	0.0	0.0
734	Feb25-FISH2-3L1-rep3-m1bp-100x_Position017_16_cmle.ics	8	0	2	1	0.0	0.0	0.0
735	Feb25-FISH2-3L1-rep3-m1bp-100x_Position017_16_cmle.ics	8	0	2	2	0.0	0.0	0.0
736	Feb25-FISH2-3L1-rep3-m1bp-100x_Position017_16_cmle.ics	8	0	2	3	0.0	0.0	0.0
737	Feb25-FISH2-3L1-rep3-m1bp-100x_Position017_16_cmle.ics	8	0	3	1	0.0	0.0	0.0
738	Feb25-FISH2-3L1-rep3-m1bp-100x_Position017_16_cmle.ics	8	0	3	2	0.0	0.0	0.0
739	Feb25-FISH2-3L1-rep3-m1bp-100x_Position017_16_cmle.ics	8	0	3	3	0.0	0.0	0.0
740	Feb25-FISH2-3L1-rep3-m1bp-100x_Position017_16_cmle.ics	8	0	4	1	0.0	0.0	0.0
741	Feb25-FISH2-3L1-rep3-m1bp-100x_Position017_16_cmle.ics	8	0	4	2	0.0	0.0	0.0
742	Feb25-FISH2-3L1-rep3-m1bp-100x_Position017_16_cmle.ics	8	0	4	3	0.0	0.0	0.0
743	Feb25-FISH2-3L1-rep3-m1bp-100x_Position017_16_cmle.ics	10	0	1	1	0.16140072623601176	0.36458333333333337	0.32407407407407396
744	Feb25-FISH2-3L1-rep3-m1bp-100x_Position017_16_cmle.ics	11	0	1	1	0.5510681938629545	0.7940199335548171	0.7966666666666666
745	Feb25-FISH2-3L1-rep3-m1bp-100x_Position017_16_cmle.ics	12	0	1	1	0.0645602904944047	0.3043478260869565	0.1590909090909091
746	Feb25-FISH2-3L1-rep3-m1bp-100x_Position017_16_cmle.ics	12	0	2	1	0.0	0.0	0.0
747	Feb25-FISH2-3L1-rep3-m1bp-100x_Position017_16_cmle.ics	13	0	1	1	0.0	0.0	0.0
748	Feb25-FISH2-3L1-rep3-m1bp-100x_Position017_16_cmle.ics	14	0	1	1	0.0	0.0	0.0
749	Feb25-FISH2-3L1-rep3-m1bp-100x_Position017_16_cmle.ics	15	0	1	1	0.16370645089652622	0.4057142857142857	0.4057142857142857
750	Feb25-FISH2-3L1-rep3-m1bp-100x_Position017_16_cmle.ics	16	0	1	1	0.050725942531317986	0.2135922330097087	0.2135922330097087
751	Feb25-FISH2-3L1-rep3-m1bp-100x_Position017_16_cmle.ics	17	0	1	1	0.4496163088003185	0.826271186440678	0.8193277310924368
752	Feb25-FISH2-3L1-rep3-m1bp-100x_Position017_16_cmle.ics	18	0	1	1	0.09914616040212151	0.49999999999999994	0.5243902439024389
753	Feb25-FISH2-3L1-rep3-m1bp-100x_Position017_16_cmle.ics	19	0	1	1	0.057643116512861345	0.3676470588235294	0.14124293785310732
754	Feb25-FISH2-3L1-rep3-m1bp-100x_Position017_16_cmle.ics	19	0	2	1	0.0	0.0	0.0
755	Feb25-FISH2-3L1-rep3-m1bp-100x_Position017_16_cmle.ics	20	0	1	1	0.057643116512861345	0.29411764705882354	0.1736111111111111
756	Feb25-FISH2-3L1-rep3-m1bp-100x_Position017_16_cmle.ics	20	0	2	1	0.0	0.0	0.0
757	Feb25-FISH2-3L1-rep3-m1bp-100x_Position017_16_cmle.ics	21	0	1	1	0.1706236248780696	0.6491228070175439	0.6548672566371682
758	Feb25-FISH2-3L1-rep3-m1bp-100x_Position017_16_cmle.ics	23	0	1	1	0.1798465235201274	0.3732057416267942	0.3714285714285714
759	Feb25-FISH2-3L1-rep3-m1bp-100x_Position017_16_cmle.ics	24	0	1	1	0.2836041332432778	0.6988636363636364	0.8978102189781022
760	Feb25-FISH2-3L1-rep3-m1bp-100x_Position017_16_cmle.ics	27	0	1	1	0.6409914556230182	0.852760736196319	0.4316770186335404
761	Feb25-FISH2-3L1-rep3-m1bp-100x_Position017_16_cmle.ics	27	0	1	2	0.0	0.0	0.0
762	Feb25-FISH2-3L1-rep3-m1bp-100x_Position017_16_cmle.ics	27	0	1	3	0.0	0.0	0.0
763	Feb25-FISH2-3L1-rep3-m1bp-100x_Position017_16_cmle.ics	27	0	2	1	0.0	0.0	0.0
764	Feb25-FISH2-3L1-rep3-m1bp-100x_Position017_16_cmle.ics	27	0	2	2	0.4703678307449486	0.6238532110091743	0.5037037037037037
765	Feb25-FISH2-3L1-rep3-m1bp-100x_Position017_16_cmle.ics	27	0	2	3	0.0	0.0	0.0
766	Feb25-FISH2-3L1-rep3-m1bp-100x_Position017_16_cmle.ics	27	0	3	1	0.0	0.0	0.0
767	Feb25-FISH2-3L1-rep3-m1bp-100x_Position017_16_cmle.ics	27	0	3	2	0.0	0.0	0.0
768	Feb25-FISH2-3L1-rep3-m1bp-100x_Position017_16_cmle.ics	27	0	3	3	0.0	0.0	0.0
769	Feb25-FISH2-3L1-rep3-m1bp-100x_Position017_16_cmle.ics	27	0	4	1	0.0	0.0	0.0
770	Feb25-FISH2-3L1-rep3-m1bp-100x_Position017_16_cmle.ics	27	0	4	2	0.0	0.0	0.0
771	Feb25-FISH2-3L1-rep3-m1bp-100x_Position017_16_cmle.ics	27	0	4	3	0.41503043889260166	0.3719008264462809	0.6976744186046511
772	Feb25-FISH2-3L1-rep3-m1bp-100x_Position017_16_cmle.ics	28	0	1	1	0.07378318913646252	0.4050632911392405	0.4050632911392405
773	Feb25-FISH2-3L1-rep3-m1bp-100x_Position017_16_cmle.ics	30	0	1	1	0.08761753709954924	0.76	0.152
774	Feb25-FISH2-3L1-rep3-m1bp-100x_Position017_16_cmle.ics	30	0	2	1	0.0	0.0	0.0
775	Feb25-FISH2-3L1-rep3-m1bp-100x_Position017_16_cmle.ics	31	0	1	1	0.02305724660514454	0.09523809523809523	0.09615384615384615
776	Feb25-FISH2-3L1-rep3-m1bp-100x_Position017_16_cmle.ics	32	0	1	1	0.0	0.0	0.0
777	Feb25-FISH2-3L1-rep3-m1bp-100x_Position017_16_cmle.ics	33	0	1	1	0.057643116512861345	0.31249999999999994	0.30487804878048774
778	Feb25-FISH2-3L1-rep3-m1bp-100x_Position017_16_cmle.ics	35	0	1	1	0.21212666876732975	0.4893617021276595	0.48677248677248663
779	Feb25-FISH2-3L1-rep3-m1bp-100x_Position017_16_cmle.ics	36	0	1	1	0.0	0.0	0.0
780	Feb25-FISH2-3L1-rep3-m1bp-100x_Position017_16_cmle.ics	36	0	1	2	0.0	0.0	0.0
781	Feb25-FISH2-3L1-rep3-m1bp-100x_Position017_16_cmle.ics	36	0	2	1	0.0	0.0	0.0
782	Feb25-FISH2-3L1-rep3-m1bp-100x_Position017_16_cmle.ics	36	0	2	2	0.0	0.0	0.0
783	Feb25-FISH2-3L1-rep3-m1bp-100x_Position017_16_cmle.ics	38	0	1	1	0.013834347963086722	0.09375	0.09375
784	Feb25-FISH2-3L1-rep3-m1bp-100x_Position018_17_cmle.ics	1	0	1	1	0.0023057246605144538	0.017241379310344824	0.014925373134328358
785	Feb25-FISH2-3L1-rep3-m1bp-100x_Position018_17_cmle.ics	2	0	1	1	0.31127282916945126	0.43130990415335463	0.706806282722513
786	Feb25-FISH2-3L1-rep3-m1bp-100x_Position018_17_cmle.ics	2	0	1	2	0.0	0.0	0.0
787	Feb25-FISH2-3L1-rep3-m1bp-100x_Position018_17_cmle.ics	3	0	1	1	0.24671253867504656	0.7086092715231788	0.7086092715231788
788	Feb25-FISH2-3L1-rep3-m1bp-100x_Position018_17_cmle.ics	4	0	1	1	0.20059804546475749	0.6492537313432836	0.6541353383458646
789	Feb25-FISH2-3L1-rep3-m1bp-100x_Position018_17_cmle.ics	5	0	1	1	0.0	0.0	0.0
790	Feb25-FISH2-3L1-rep3-m1bp-100x_Position018_17_cmle.ics	5	0	1	2	0.18676369750167077	0.4354838709677419	0.941860465116279
791	Feb25-FISH2-3L1-rep3-m1bp-100x_Position018_17_cmle.ics	6	0	1	1	0.14295492895189613	0.3604651162790697	0.36470588235294116
792	Feb25-FISH2-3L1-rep3-m1bp-100x_Position018_17_cmle.ics	7	0	1	1	0.23057246605144538	0.5681818181818181	0.7194244604316545
793	Feb25-FISH2-3L1-rep3-m1bp-100x_Position018_17_cmle.ics	8	0	1	1	0.0	0.0	0.0
794	Feb25-FISH2-3L1-rep3-m1bp-100x_Position018_17_cmle.ics	8	0	2	1	0.0853118124390348	0.5692307692307691	0.22560975609756093
795	Feb25-FISH2-3L1-rep3-m1bp-100x_Position018_17_cmle.ics	9	0	1	1	0.04611449321028908	0.392156862745098	0.4
796	Feb25-FISH2-3L1-rep3-m1bp-100x_Position018_17_cmle.ics	10	0	1	1	0.0	0.0	0.0
797	Feb25-FISH2-3L1-rep3-m1bp-100x_Position018_17_cmle.ics	10	0	1	2	0.0	0.0	0.0
798	Feb25-FISH2-3L1-rep3-m1bp-100x_Position018_17_cmle.ics	10	0	2	1	0.0	0.0	0.0
799	Feb25-FISH2-3L1-rep3-m1bp-100x_Position018_17_cmle.ics	10	0	2	2	0.16140072623601176	0.4374999999999999	0.3381642512077294
800	Feb25-FISH2-3L1-rep3-m1bp-100x_Position018_17_cmle.ics	10	0	3	1	0.0	0.0	0.0
801	Feb25-FISH2-3L1-rep3-m1bp-100x_Position018_17_cmle.ics	10	0	3	2	0.0	0.0	0.0
802	Feb25-FISH2-3L1-rep3-m1bp-100x_Position018_17_cmle.ics	11	0	1	1	0.11759195768623715	0.4112903225806452	0.4112903225806452
803	Feb25-FISH2-3L1-rep3-m1bp-100x_Position018_17_cmle.ics	12	0	1	1	0.20751521944630083	0.5232558139534883	0.5202312138728322
804	Feb25-FISH2-3L1-rep3-m1bp-100x_Position018_17_cmle.ics	13	0	1	1	0.1706236248780696	0.6915887850467288	0.5103448275862069
805	Feb25-FISH2-3L1-rep3-m1bp-100x_Position018_17_cmle.ics	15	0	1	1	0.11989768234675159	0.6933333333333332	0.7027027027027027
806	Feb25-FISH2-3L1-rep3-m1bp-100x_Position018_17_cmle.ics	16	0	1	1	0.0	0.0	0.0
807	Feb25-FISH2-3L1-rep3-m1bp-100x_Position018_17_cmle.ics	16	0	1	2	0.0046114493210289076	0.019417475728155338	0.03773584905660377
808	Feb25-FISH2-3L1-rep3-m1bp-100x_Position018_17_cmle.ics	17	0	1	1	0.0	0.0	0.0
809	Feb25-FISH2-3L1-rep3-m1bp-100x_Position018_17_cmle.ics	18	0	1	1	0.06686601515491916	0.17365269461077845	0.1870967741935484
810	Feb25-FISH2-3L1-rep3-m1bp-100x_Position018_17_cmle.ics	19	0	1	1	0.057643116512861345	0.22321428571428567	0.17985611510791363
811	Feb25-FISH2-3L1-rep3-m1bp-100x_Position018_17_cmle.ics	20	0	1	1	0.22596101673041646	0.5025641025641026	0.49746192893401014
812	Feb25-FISH2-3L1-rep3-m1bp-100x_Position018_17_cmle.ics	21	0	1	1	0.18676369750167077	0.6044776119402985	0.6044776119402985
813	Feb25-FISH2-3L1-rep3-m1bp-100x_Position018_17_cmle.ics	22	0	1	1	0.0	0.0	0.0
814	Feb25-FISH2-3L1-rep3-m1bp-100x_Position018_17_cmle.ics	22	0	1	2	0.0	0.0	0.0
815	Feb25-FISH2-3L1-rep3-m1bp-100x_Position018_17_cmle.ics	22	0	1	3	0.15448355225446841	0.6907216494845361	0.8933333333333333
816	Feb25-FISH2-3L1-rep3-m1bp-100x_Position018_17_cmle.ics	22	0	1	4	0.0	0.0	0.0
817	Feb25-FISH2-3L1-rep3-m1bp-100x_Position018_17_cmle.ics	22	0	1	5	0.0	0.0	0.0
818	Feb25-FISH2-3L1-rep3-m1bp-100x_Position018_17_cmle.ics	22	0	2	1	0.0	0.0	0.0
819	Feb25-FISH2-3L1-rep3-m1bp-100x_Position018_17_cmle.ics	22	0	2	2	0.0	0.0	0.0
820	Feb25-FISH2-3L1-rep3-m1bp-100x_Position018_17_cmle.ics	22	0	2	3	0.0	0.0	0.0
821	Feb25-FISH2-3L1-rep3-m1bp-100x_Position018_17_cmle.ics	22	0	2	4	0.0	0.0	0.0
822	Feb25-FISH2-3L1-rep3-m1bp-100x_Position018_17_cmle.ics	22	0	2	5	0.0	0.0	0.0
823	Feb25-FISH2-3L1-rep3-m1bp-100x_Position018_17_cmle.ics	22	0	3	1	0.0	0.0	0.0
824	Feb25-FISH2-3L1-rep3-m1bp-100x_Position018_17_cmle.ics	22	0	3	2	0.0	0.0	0.0
825	Feb25-FISH2-3L1-rep3-m1bp-100x_Position018_17_cmle.ics	22	0	3	3	0.0	0.0	0.0
826	Feb25-FISH2-3L1-rep3-m1bp-100x_Position018_17_cmle.ics	22	0	3	4	0.772417761272342	0.6079854809437386	0.9054054054054053
827	Feb25-FISH2-3L1-rep3-m1bp-100x_Position018_17_cmle.ics	22	0	3	5	0.0	0.0	0.0
828	Feb25-FISH2-3L1-rep3-m1bp-100x_Position018_17_cmle.ics	23	0	1	1	0.0	0.0	0.0
829	Feb25-FISH2-3L1-rep3-m1bp-100x_Position018_17_cmle.ics	24	0	1	1	0.01844579728411563	0.09411764705882353	0.09195402298850575
830	Feb25-FISH2-3L1-rep3-m1bp-100x_Position018_17_cmle.ics	26	0	1	1	0.16140072623601176	0.4794520547945204	0.2928870292887029
831	Feb25-FISH2-3L1-rep3-m1bp-100x_Position018_17_cmle.ics	26	0	1	2	0.0	0.0	0.0
832	Feb25-FISH2-3L1-rep3-m1bp-100x_Position018_17_cmle.ics	26	0	2	1	0.0	0.0	0.0
833	Feb25-FISH2-3L1-rep3-m1bp-100x_Position018_17_cmle.ics	26	0	2	2	0.08070036311800588	0.3804347826086956	0.6862745098039215
834	Feb25-FISH2-3L1-rep3-m1bp-100x_Position018_17_cmle.ics	27	0	1	1	0.0	0.0	0.0
835	Feb25-FISH2-3L1-rep3-m1bp-100x_Position018_17_cmle.ics	27	0	1	2	0.15448355225446841	0.25475285171102663	0.8589743589743589
836	Feb25-FISH2-3L1-rep3-m1bp-100x_Position018_17_cmle.ics	27	0	2	1	0.30896710450893683	0.9571428571428571	0.41104294478527603
837	Feb25-FISH2-3L1-rep3-m1bp-100x_Position018_17_cmle.ics	27	0	2	2	0.0	0.0	0.0
838	Feb25-FISH2-3L1-rep3-m1bp-100x_Position018_17_cmle.ics	28	0	1	1	0.025362971265658993	0.1864406779661017	0.06832298136645963
839	Feb25-FISH2-3L1-rep3-m1bp-100x_Position018_17_cmle.ics	29	0	1	1	0.12220340700726605	0.3840579710144928	0.3812949640287769
840	Feb25-FISH2-3L1-rep3-m1bp-100x_Position018_17_cmle.ics	30	0	1	1	0.0645602904944047	0.2568807339449541	0.2568807339449541
841	Feb25-FISH2-3L1-rep3-m1bp-100x_Position018_17_cmle.ics	31	0	1	1	0.2098209441068153	0.8921568627450979	0.8921568627450979
842	Feb25-FISH2-3L1-rep3-m1bp-100x_Position018_17_cmle.ics	32	0	1	1	0.05533739185234689	0.21052631578947367	0.21238938053097342
843	Feb25-FISH2-3L1-rep3-m1bp-100x_Position018_17_cmle.ics	33	0	1	1	0.14756637827292504	0.512	0.3975155279503106
844	Feb25-FISH2-3L1-rep3-m1bp-100x_Position018_17_cmle.ics	34	0	1	1	0.07839463845749142	0.26984126984126977	0.26771653543307083
845	Feb25-FISH2-3L1-rep3-m1bp-100x_Position018_17_cmle.ics	35	0	1	1	0.0	0.0	0.0
846	Feb25-FISH2-3L1-rep3-m1bp-100x_Position018_17_cmle.ics	36	0	1	1	0.20059804546475749	0.5240963855421685	0.23513513513513512
847	Feb25-FISH2-3L1-rep3-m1bp-100x_Position018_17_cmle.ics	36	0	2	1	0.0	0.0	0.0
848	Feb25-FISH2-3L1-rep3-m1bp-100x_Position018_17_cmle.ics	37	0	1	1	0.14526065361241058	0.4038461538461538	0.4038461538461538
849	Feb25-FISH2-3L1-rep3-m1bp-100x_Position019_18_cmle.ics	2	0	1	1	0.15678927691498284	0.47222222222222215	0.9999999999999998
850	Feb25-FISH2-3L1-rep3-m1bp-100x_Position019_18_cmle.ics	2	0	1	2	0.0	0.0	0.0
851	Feb25-FISH2-3L1-rep3-m1bp-100x_Position019_18_cmle.ics	2	0	1	3	0.0	0.0	0.0
852	Feb25-FISH2-3L1-rep3-m1bp-100x_Position019_18_cmle.ics	2	0	2	1	0.0	0.0	0.0
853	Feb25-FISH2-3L1-rep3-m1bp-100x_Position019_18_cmle.ics	2	0	2	2	0.28590985790379225	0.805194805194805	0.861111111111111
854	Feb25-FISH2-3L1-rep3-m1bp-100x_Position019_18_cmle.ics	2	0	2	3	0.0	0.0	0.0
855	Feb25-FISH2-3L1-rep3-m1bp-100x_Position019_18_cmle.ics	3	0	1	1	0.20059804546475749	0.5471698113207547	0.54375
856	Feb25-FISH2-3L1-rep3-m1bp-100x_Position019_18_cmle.ics	4	0	1	1	0.0	0.0	0.0
857	Feb25-FISH2-3L1-rep3-m1bp-100x_Position019_18_cmle.ics	5	0	1	1	0.12220340700726605	0.3333333333333333	0.3925925925925926
858	Feb25-FISH2-3L1-rep3-m1bp-100x_Position019_18_cmle.ics	6	0	1	1	0.01152862330257227	0.02645502645502645	0.0641025641025641
859	Feb25-FISH2-3L1-rep3-m1bp-100x_Position019_18_cmle.ics	6	0	1	2	0.0	0.0	0.0
860	Feb25-FISH2-3L1-rep3-m1bp-100x_Position019_18_cmle.ics	6	0	2	1	0.0	0.0	0.0
861	Feb25-FISH2-3L1-rep3-m1bp-100x_Position019_18_cmle.ics	6	0	2	2	0.25132398799607547	0.6987179487179487	0.40823970037453183
862	Feb25-FISH2-3L1-rep3-m1bp-100x_Position019_18_cmle.ics	7	0	1	1	0.3435529744166536	0.7163461538461537	0.7925531914893615
863	Feb25-FISH2-3L1-rep3-m1bp-100x_Position019_18_cmle.ics	8	0	1	1	0.0046114493210289076	0.027777777777777776	0.015267175572519082
864	Feb25-FISH2-3L1-rep3-m1bp-100x_Position019_18_cmle.ics	8	0	2	1	0.0	0.0	0.0
865	Feb25-FISH2-3L1-rep3-m1bp-100x_Position019_18_cmle.ics	9	0	1	1	0.23057246605144538	0.5952380952380952	0.5917159763313609
866	Feb25-FISH2-3L1-rep3-m1bp-100x_Position019_18_cmle.ics	11	0	1	1	0.24671253867504656	0.6772151898734177	0.6772151898734177
867	Feb25-FISH2-3L1-rep3-m1bp-100x_Position019_18_cmle.ics	12	0	1	1	0.050725942531317986	0.13496932515337423	0.13496932515337423
868	Feb25-FISH2-3L1-rep3-m1bp-100x_Position019_18_cmle.ics	13	0	1	1	0.10606333438366487	0.6388888888888888	0.6301369863013697
869	Feb25-FISH2-3L1-rep3-m1bp-100x_Position019_18_cmle.ics	14	0	1	1	0.4703678307449486	0.6355140186915886	0.6071428571428572
870	Feb25-FISH2-3L1-rep3-m1bp-100x_Position019_18_cmle.ics	17	0	1	1	0.0	0.0	0.0
871	Feb25-FISH2-3L1-rep3-m1bp-100x_Position019_18_cmle.ics	17	0	2	1	0.19829232080424303	0.8686868686868687	0.37719298245614036
872	Feb25-FISH2-3L1-rep3-m1bp-100x_Position019_18_cmle.ics	18	0	1	1	0.35508159771922587	0.7264150943396226	0.8555555555555554
873	Feb25-FISH2-3L1-rep3-m1bp-100x_Position019_18_cmle.ics	18	0	1	2	0.0	0.0	0.0
874	Feb25-FISH2-3L1-rep3-m1bp-100x_Position019_18_cmle.ics	18	0	2	1	0.0	0.0	0.0
875	Feb25-FISH2-3L1-rep3-m1bp-100x_Position019_18_cmle.ics	18	0	2	2	0.08070036311800588	0.36458333333333337	0.2734375
876	Feb25-FISH2-3L1-rep3-m1bp-100x_Position019_18_cmle.ics	19	0	1	1	0.06686601515491916	0.5576923076923077	0.5471698113207547
877	Feb25-FISH2-3L1-rep3-m1bp-100x_Position019_18_cmle.ics	20	0	1	1	0.0	0.0	0.0
878	Feb25-FISH2-3L1-rep3-m1bp-100x_Position019_18_cmle.ics	21	0	1	1	0.0	0.0	0.0
879	Feb25-FISH2-3L1-rep3-m1bp-100x_Position019_18_cmle.ics	23	0	1	1	0.1844579728411563	0.5633802816901408	0.898876404494382
880	Feb25-FISH2-3L1-rep3-m1bp-100x_Position019_18_cmle.ics	23	0	1	2	0.0	0.0	0.0
881	Feb25-FISH2-3L1-rep3-m1bp-100x_Position019_18_cmle.ics	25	0	1	1	0.10836905904417933	0.24999999999999997	0.26704545454545453
882	Feb25-FISH2-3L1-rep3-m1bp-100x_Position019_18_cmle.ics	26	0	1	1	0.0	0.0	0.0
883	Feb25-FISH2-3L1-rep3-m1bp-100x_Position019_18_cmle.ics	26	0	1	2	0.0	0.0	0.0
884	Feb25-FISH2-3L1-rep3-m1bp-100x_Position019_18_cmle.ics	26	0	2	1	0.4196418882136306	0.8504672897196259	0.5515151515151515
885	Feb25-FISH2-3L1-rep3-m1bp-100x_Position019_18_cmle.ics	26	0	2	2	0.0	0.0	0.0
886	Feb25-FISH2-3L1-rep3-m1bp-100x_Position019_18_cmle.ics	27	0	1	1	0.0	0.0	0.0
887	Feb25-FISH2-3L1-rep3-m1bp-100x_Position019_18_cmle.ics	27	0	1	2	0.0	0.0	0.0
888	Feb25-FISH2-3L1-rep3-m1bp-100x_Position019_18_cmle.ics	27	0	2	1	0.6594372529071337	0.8461538461538459	0.4948096885813148
889	Feb25-FISH2-3L1-rep3-m1bp-100x_Position019_18_cmle.ics	27	0	2	2	0.0	0.0	0.0
890	Feb25-FISH2-3L1-rep3-m1bp-100x_Position019_18_cmle.ics	27	0	3	1	0.0	0.0	0.0
891	Feb25-FISH2-3L1-rep3-m1bp-100x_Position019_18_cmle.ics	27	0	3	2	0.20059804546475749	0.790909090909091	0.9062500000000001
892	Feb25-FISH2-3L1-rep3-m1bp-100x_Position019_18_cmle.ics	29	0	1	1	0.2605468866381333	0.46311475409836067	0.4708333333333333
893	Feb25-FISH2-3L1-rep3-m1bp-100x_Position019_18_cmle.ics	31	0	1	1	0.48189645404752085	0.6183431952662721	0.6238805970149254
894	Feb25-FISH2-3L1-rep3-m1bp-100x_Position019_18_cmle.ics	32	0	1	1	0.0	0.0	0.0
895	Feb25-FISH2-3L1-rep3-m1bp-100x_Position019_18_cmle.ics	33	0	1	1	0.20520949478578637	0.5527950310559006	0.3938053097345132
896	Feb25-FISH2-3L1-rep3-m1bp-100x_Position019_18_cmle.ics	34	0	1	1	0.020751521944630084	0.072	0.15
897	Feb25-FISH2-3L1-rep3-m1bp-100x_Position019_18_cmle.ics	34	0	1	2	0.0	0.0	0.0
898	Feb25-FISH2-3L1-rep3-m1bp-100x_Position020_19_cmle.ics	1	0	1	1	0.3827502936453993	0.5804195804195803	0.6335877862595418
899	Feb25-FISH2-3L1-rep3-m1bp-100x_Position020_19_cmle.ics	1	0	1	2	0.0	0.0	0.0
900	Feb25-FISH2-3L1-rep3-m1bp-100x_Position020_19_cmle.ics	1	0	2	1	0.0	0.0	0.0
901	Feb25-FISH2-3L1-rep3-m1bp-100x_Position020_19_cmle.ics	1	0	2	2	0.11067478370469377	0.5106382978723403	0.39669421487603296
902	Feb25-FISH2-3L1-rep3-m1bp-100x_Position020_19_cmle.ics	2	0	1	1	0.2697697852801911	0.6573033707865168	0.6324324324324323
903	Feb25-FISH2-3L1-rep3-m1bp-100x_Position020_19_cmle.ics	3	0	1	1	0.0	0.0	0.0
904	Feb25-FISH2-3L1-rep3-m1bp-100x_Position020_19_cmle.ics	3	0	1	2	0.0	0.0	0.0
905	Feb25-FISH2-3L1-rep3-m1bp-100x_Position020_19_cmle.ics	4	0	1	1	0.0	0.0	0.0
906	Feb25-FISH2-3L1-rep3-m1bp-100x_Position020_19_cmle.ics	6	0	1	1	0.14756637827292504	0.3950617283950617	0.21917808219178078
907	Feb25-FISH2-3L1-rep3-m1bp-100x_Position020_19_cmle.ics	7	0	1	1	0.10836905904417933	0.27011494252873564	0.26857142857142857
908	Feb25-FISH2-3L1-rep3-m1bp-100x_Position020_19_cmle.ics	8	0	1	1	0.0046114493210289076	0.012738853503184714	0.012345679012345678
909	Feb25-FISH2-3L1-rep3-m1bp-100x_Position020_19_cmle.ics	9	0	1	1	0.16140072623601176	0.4166666666666667	0.42168674698795167
910	Feb25-FISH2-3L1-rep3-m1bp-100x_Position020_19_cmle.ics	10	0	1	1	0.41733616355311615	0.4931880108991825	0.983695652173913
911	Feb25-FISH2-3L1-rep3-m1bp-100x_Position020_19_cmle.ics	10	0	1	2	0.0	0.0	0.0
912	Feb25-FISH2-3L1-rep3-m1bp-100x_Position020_19_cmle.ics	10	0	2	1	0.0	0.0	0.0
913	Feb25-FISH2-3L1-rep3-m1bp-100x_Position020_19_cmle.ics	10	0	2	2	0.23057246605144538	0.4901960784313725	0.25380710659898476
914	Feb25-FISH2-3L1-rep3-m1bp-100x_Position020_19_cmle.ics	11	0	1	1	0.2766869592617345	0.5263157894736843	0.5240174672489082
915	Feb25-FISH2-3L1-rep3-m1bp-100x_Position020_19_cmle.ics	12	0	1	1	0.2351839153724743	0.6296296296296297	0.6375
916	Feb25-FISH2-3L1-rep3-m1bp-100x_Position020_19_cmle.ics	13	0	1	1	0.14756637827292504	0.36158192090395475	0.35754189944134074
917	Feb25-FISH2-3L1-rep3-m1bp-100x_Position020_19_cmle.ics	14	0	1	1	0.0	0.0	0.0
918	Feb25-FISH2-3L1-rep3-m1bp-100x_Position020_19_cmle.ics	14	0	2	1	0.0	0.0	0.0
919	Feb25-FISH2-3L1-rep3-m1bp-100x_Position020_19_cmle.ics	15	0	1	1	0.0	0.0	0.0
920	Feb25-FISH2-3L1-rep3-m1bp-100x_Position020_19_cmle.ics	16	0	1	1	0.03458586990771681	0.08771929824561403	0.08720930232558138
921	Feb25-FISH2-3L1-rep3-m1bp-100x_Position020_19_cmle.ics	17	0	1	1	0.15678927691498284	0.3049327354260089	0.21183800623052954
922	Feb25-FISH2-3L1-rep3-m1bp-100x_Position020_19_cmle.ics	17	0	2	1	0.0	0.0	0.0
923	Feb25-FISH2-3L1-rep3-m1bp-100x_Position020_19_cmle.ics	18	0	1	1	0.0	0.0	0.0
924	Feb25-FISH2-3L1-rep3-m1bp-100x_Position020_19_cmle.ics	19	0	1	1	0.10375760972315042	0.2795031055900621	0.2795031055900621
925	Feb25-FISH2-3L1-rep3-m1bp-100x_Position020_19_cmle.ics	20	0	1	1	0.5141765992947231	0.7824561403508771	0.7824561403508771
926	Feb25-FISH2-3L1-rep3-m1bp-100x_Position020_19_cmle.ics	21	0	1	1	0.3643044963612837	0.7053571428571427	0.6960352422907488
927	Feb25-FISH2-3L1-rep3-m1bp-100x_Position020_19_cmle.ics	23	0	1	1	0.0	0.0	0.0
928	Feb25-FISH2-3L1-rep3-m1bp-100x_Position020_19_cmle.ics	25	0	1	1	0.06917173981543362	0.17964071856287425	0.18181818181818182
929	Feb25-FISH2-3L1-rep3-m1bp-100x_Position020_19_cmle.ics	26	0	1	1	0.19137514682269965	0.44148936170212755	0.439153439153439
930	Feb25-FISH2-3L1-rep3-m1bp-100x_Position020_19_cmle.ics	27	0	1	1	0.0	0.0	0.0
931	Feb25-FISH2-3L1-rep3-m1bp-100x_Position020_19_cmle.ics	28	0	1	1	0.2559354373171044	0.47435897435897434	0.7350993377483444
932	Feb25-FISH2-3L1-rep3-m1bp-100x_Position020_19_cmle.ics	28	0	1	2	0.0	0.0	0.0
933	Feb25-FISH2-3L1-rep3-m1bp-100x_Position020_19_cmle.ics	29	0	1	1	0.05533739185234689	0.18045112781954883	0.18045112781954883
934	Feb25-FISH2-3L1-rep3-m1bp-100x_Position020_19_cmle.ics	30	0	1	1	0.06686601515491916	0.39189189189189194	0.3085106382978723
935	Feb25-FISH2-3L1-rep3-m1bp-100x_Position020_19_cmle.ics	30	0	2	1	0.0	0.0	0.0
936	Feb25-FISH2-3L1-rep3-m1bp-100x_Position020_19_cmle.ics	31	0	1	1	0.30204993052739343	0.6858638743455496	0.6894736842105261
937	Feb25-FISH2-3L1-rep3-m1bp-100x_Position020_19_cmle.ics	32	0	1	1	0.0	0.0	0.0
938	Feb25-FISH2-3L1-rep3-m1bp-100x_Position020_19_cmle.ics	32	0	1	2	0.06686601515491916	0.08357348703170028	0.10175438596491228
939	Feb25-FISH2-3L1-rep3-m1bp-100x_Position020_19_cmle.ics	33	0	1	1	0.42194761287414506	0.6376306620209059	0.6376306620209059
940	Feb25-FISH2-3L1-rep3-m1bp-100x_Position021_20_cmle.ics	1	0	1	1	0.08070036311800588	0.2046783625730994	0.2229299363057325
941	Feb25-FISH2-3L1-rep3-m1bp-100x_Position021_20_cmle.ics	2	0	1	1	0.3481644237376825	0.6801801801801801	0.6741071428571428
942	Feb25-FISH2-3L1-rep3-m1bp-100x_Position021_20_cmle.ics	3	0	1	1	0.0	0.0	0.0
943	Feb25-FISH2-3L1-rep3-m1bp-100x_Position021_20_cmle.ics	4	0	1	1	0.0	0.0	0.0
944	Feb25-FISH2-3L1-rep3-m1bp-100x_Position021_20_cmle.ics	5	0	1	1	0.3181900031509946	0.39541547277936956	0.39769452449567716
945	Feb25-FISH2-3L1-rep3-m1bp-100x_Position021_20_cmle.ics	6	0	1	1	0.0	0.0	0.0
946	Feb25-FISH2-3L1-rep3-m1bp-100x_Position021_20_cmle.ics	8	0	1	1	0.07147746447594806	0.5	0.15897435897435896
947	Feb25-FISH2-3L1-rep3-m1bp-100x_Position021_20_cmle.ics	8	0	2	1	0.0	0.0	0.0
948	Feb25-FISH2-3L1-rep3-m1bp-100x_Position021_20_cmle.ics	9	0	1	1	0.2351839153724743	0.5862068965517241	0.5795454545454546
949	Feb25-FISH2-3L1-rep3-m1bp-100x_Position021_20_cmle.ics	10	0	1	1	0.0	0.0	0.0
950	Feb25-FISH2-3L1-rep3-m1bp-100x_Position021_20_cmle.ics	11	0	1	1	0.3228014524720235	0.7	0.6965174129353232
951	Feb25-FISH2-3L1-rep3-m1bp-100x_Position021_20_cmle.ics	12	0	1	1	0.20751521944630083	0.49999999999999994	0.49723756906077343
952	Feb25-FISH2-3L1-rep3-m1bp-100x_Position021_20_cmle.ics	13	0	1	1	0.0	0.0	0.0
953	Feb25-FISH2-3L1-rep3-m1bp-100x_Position021_20_cmle.ics	13	0	1	2	0.10606333438366487	0.2822085889570552	0.37398373983739835
954	Feb25-FISH2-3L1-rep3-m1bp-100x_Position021_20_cmle.ics	15	0	1	1	0.39197319228745714	0.4415584415584415	0.43037974683544294
955	Feb25-FISH2-3L1-rep3-m1bp-100x_Position021_20_cmle.ics	16	0	1	1	0.0	0.0	0.0
956	Feb25-FISH2-3L1-rep3-m1bp-100x_Position021_20_cmle.ics	17	0	1	1	0.12220340700726605	0.43442622950819665	0.43442622950819665
957	Feb25-FISH2-3L1-rep3-m1bp-100x_Position021_20_cmle.ics	18	0	1	1	0.0	0.0	0.0
958	Feb25-FISH2-3L1-rep3-m1bp-100x_Position021_20_cmle.ics	19	0	1	1	0.0	0.0	0.0
959	Feb25-FISH2-3L1-rep3-m1bp-100x_Position021_20_cmle.ics	20	0	1	1	0.04150304388926017	0.08823529411764705	0.10843373493975901
960	Feb25-FISH2-3L1-rep3-m1bp-100x_Position021_20_cmle.ics	21	0	1	1	0.30666137984842234	0.6717171717171717	0.39465875370919873
961	Feb25-FISH2-3L1-rep3-m1bp-100x_Position021_20_cmle.ics	21	0	2	1	0.0	0.0	0.0
962	Feb25-FISH2-3L1-rep3-m1bp-100x_Position021_20_cmle.ics	22	0	1	1	0.3158842784904802	0.5479999999999999	0.5502008032128514
963	Feb25-FISH2-3L1-rep3-m1bp-100x_Position021_20_cmle.ics	23	0	1	1	0.16370645089652622	0.3697916666666667	0.3697916666666667
964	Feb25-FISH2-3L1-rep3-m1bp-100x_Position021_20_cmle.ics	26	0	1	1	0.016140072623601176	0.08974358974358973	0.03846153846153846
965	Feb25-FISH2-3L1-rep3-m1bp-100x_Position021_20_cmle.ics	27	0	1	1	0.5625968171655267	0.6489361702127658	0.6489361702127658
966	Feb25-FISH2-3L1-rep3-m1bp-100x_Position021_20_cmle.ics	28	0	1	1	0.3412472497561392	0.7748691099476439	0.7363184079601989
967	Feb25-FISH2-3L1-rep3-m1bp-100x_Position021_20_cmle.ics	29	0	1	1	0.04380876854977462	0.14728682170542634	0.07786885245901638
968	Feb25-FISH2-3L1-rep3-m1bp-100x_Position021_20_cmle.ics	29	0	2	1	0.0	0.0	0.0
969	Feb25-FISH2-3L1-rep3-m1bp-100x_Position021_20_cmle.ics	30	0	1	1	0.07378318913646252	0.3478260869565217	0.3478260869565217
970	Feb25-FISH2-3L1-rep3-m1bp-100x_Position021_20_cmle.ics	31	0	1	1	0.27207550994070556	0.7374999999999999	0.7329192546583851
971	Feb25-FISH2-3L1-rep3-m1bp-100x_Position021_20_cmle.ics	32	0	1	1	0.027668695926173444	0.07058823529411765	0.07017543859649122
972	Feb25-FISH2-3L1-rep3-m1bp-100x_Position021_20_cmle.ics	33	0	1	1	0.18676369750167077	0.5192307692307692	0.405
973	Feb25-FISH2-3L1-rep3-m1bp-100x_Position021_20_cmle.ics	34	0	1	1	0.3228014524720235	0.7329842931937172	0.7368421052631577
974	Feb25-FISH2-3L1-rep3-m1bp-100x_Position021_20_cmle.ics	35	0	1	1	0.26746406061967665	0.6105263157894736	0.5979381443298969
975	Feb25-FISH2-3L1-rep3-m1bp-100x_Position021_20_cmle.ics	36	0	1	1	0.11298050836520823	0.7313432835820894	0.256544502617801
976	Feb25-FISH2-3L1-rep3-m1bp-100x_Position021_20_cmle.ics	37	0	1	1	0.08761753709954924	0.5277777777777778	0.38
977	Feb25-FISH2-3L1-rep3-m1bp-100x_Position021_20_cmle.ics	38	0	1	1	0.0	0.0	0.0
978	Feb25-FISH2-3L1-rep3-m1bp-100x_Position021_20_cmle.ics	39	0	1	1	0.0	0.0	0.0
979	Feb25-FISH2-3L1-rep3-m1bp-100x_Position021_20_cmle.ics	39	0	1	2	0.5326223965788388	0.38823529411764707	0.987179487179487
980	Feb25-FISH2-3L1-rep3-m1bp-100x_Position021_20_cmle.ics	41	0	1	1	0.0	0.0	0.0
981	Feb25-FISH2-3L1-rep3-m1bp-100x_Position021_20_cmle.ics	42	0	1	1	0.11759195768623715	0.36428571428571427	0.3695652173913044
982	Feb25-FISH2-3L1-rep3-m1bp-100x_Position021_20_cmle.ics	43	0	1	1	0.3043556551879079	0.613953488372093	0.613953488372093
983	Feb25-FISH2-3L1-rep3-m1bp-100x_Position021_20_cmle.ics	44	0	1	1	0.21212666876732975	0.2584269662921348	0.3770491803278688
984	Feb25-FISH2-3L1-rep3-m1bp-100x_Position021_20_cmle.ics	44	0	1	2	0.0	0.0	0.0
985	Feb25-FISH2-3L1-rep3-m1bp-100x_Position021_20_cmle.ics	44	0	2	1	0.0	0.0	0.0
986	Feb25-FISH2-3L1-rep3-m1bp-100x_Position021_20_cmle.ics	44	0	2	2	0.0	0.0	0.0
987	Feb25-FISH2-3L1-rep3-m1bp-100x_Position021_20_cmle.ics	46	0	1	1	0.09222898642057815	0.30534351145038163	0.30534351145038163
988	Feb25-FISH2-3L1-rep3-m1bp-100x_Position021_20_cmle.ics	47	0	1	1	0.0	0.0	0.0
989	Feb25-FISH2-3L1-rep3-m1bp-100x_Position021_20_cmle.ics	48	0	1	1	0.0	0.0	0.0
990	Feb25-FISH2-3L1-rep3-m1bp-100x_Position021_20_cmle.ics	49	0	1	1	0.11528623302572269	0.3472222222222222	0.34965034965034963
991	Feb25-FISH2-3L1-rep3-m1bp-100x_Position021_20_cmle.ics	50	0	1	1	0.03919731922874571	0.20238095238095238	0.20238095238095238
992	Feb25-FISH2-3L1-rep3-m1bp-100x_Position022_21_cmle.ics	1	0	1	1	0.14295492895189613	0.5123966942148759	0.38509316770186336
993	Feb25-FISH2-3L1-rep3-m1bp-100x_Position022_21_cmle.ics	2	0	1	1	0.0	0.0	0.0
994	Feb25-FISH2-3L1-rep3-m1bp-100x_Position022_21_cmle.ics	3	0	1	1	0.21904384274887312	0.6985294117647058	0.6597222222222222
995	Feb25-FISH2-3L1-rep3-m1bp-100x_Position022_21_cmle.ics	4	0	1	1	0.26285261129864773	0.8201438848920861	0.8201438848920861
996	Feb25-FISH2-3L1-rep3-m1bp-100x_Position022_21_cmle.ics	5	0	1	1	0.13373203030983832	0.42962962962962964	0.42962962962962964
997	Feb25-FISH2-3L1-rep3-m1bp-100x_Position022_21_cmle.ics	6	0	1	1	0.1798465235201274	0.4262295081967213	0.42857142857142855
998	Feb25-FISH2-3L1-rep3-m1bp-100x_Position022_21_cmle.ics	8	0	1	1	0.28590985790379225	0.8322147651006709	0.8322147651006709
999	Feb25-FISH2-3L1-rep3-m1bp-100x_Position022_21_cmle.ics	9	0	1	1	0.06686601515491916	0.2815533980582524	0.1895424836601307
1000	Feb25-FISH2-3L1-rep3-m1bp-100x_Position022_21_cmle.ics	10	0	1	1	0.34585869907716804	0.4870129870129869	0.47169811320754707
1001	Feb25-FISH2-3L1-rep3-m1bp-100x_Position022_21_cmle.ics	11	0	1	1	0.13603775497035278	0.6082474226804123	0.7374999999999999
1002	Feb25-FISH2-3L1-rep3-m1bp-100x_Position022_21_cmle.ics	12	0	1	1	0.17754079885961294	0.5789473684210525	0.5789473684210525
1003	Feb25-FISH2-3L1-rep3-m1bp-100x_Position022_21_cmle.ics	13	0	1	1	0.17754079885961294	0.5789473684210525	0.5833333333333331
1004	Feb25-FISH2-3L1-rep3-m1bp-100x_Position022_21_cmle.ics	14	0	1	1	0.11989768234675159	0.3741007194244603	0.3714285714285714
1005	Feb25-FISH2-3L1-rep3-m1bp-100x_Position022_21_cmle.ics	15	0	1	1	0.029974420586687898	0.1969696969696969	0.19999999999999996
1006	Feb25-FISH2-3L1-rep3-m1bp-100x_Position022_21_cmle.ics	16	0	1	1	0.03689159456823126	0.10884353741496597	0.10958904109589039
1007	Feb25-FISH2-3L1-rep3-m1bp-100x_Position022_21_cmle.ics	17	0	1	1	0.17523507419909848	0.34703196347031956	0.29803921568627445
1008	Feb25-FISH2-3L1-rep3-m1bp-100x_Position022_21_cmle.ics	18	0	1	1	0.08300608777852034	0.5142857142857142	0.37500000000000006
1009	Feb25-FISH2-3L1-rep3-m1bp-100x_Position022_21_cmle.ics	19	0	1	1	0.10375760972315042	0.32374100719424453	0.3191489361702127
1010	Feb25-FISH2-3L1-rep3-m1bp-100x_Position022_21_cmle.ics	20	0	1	1	0.0	0.0	0.0
1011	Feb25-FISH2-3L1-rep3-m1bp-100x_Position022_21_cmle.ics	21	0	1	1	0.009222898642057815	0.07692307692307691	0.07843137254901959
1012	Feb25-FISH2-3L1-rep3-m1bp-100x_Position022_21_cmle.ics	22	0	1	1	0.14526065361241058	0.42281879194630867	0.5526315789473684
1013	Feb25-FISH2-3L1-rep3-m1bp-100x_Position022_21_cmle.ics	23	0	1	1	0.0	0.0	0.0
1014	Feb25-FISH2-3L1-rep3-m1bp-100x_Position022_21_cmle.ics	23	0	2	1	0.0	0.0	0.0
1015	Feb25-FISH2-3L1-rep3-m1bp-100x_Position022_21_cmle.ics	26	0	1	1	0.0	0.0	0.0
1016	Feb25-FISH2-3L1-rep3-m1bp-100x_Position022_21_cmle.ics	27	0	1	1	0.09222898642057815	0.23529411764705882	0.22099447513812154
1017	Feb25-FISH2-3L1-rep3-m1bp-100x_Position022_21_cmle.ics	30	0	1	1	0.11528623302572269	0.3472222222222222	0.34246575342465746
1018	Feb25-FISH2-3L1-rep3-m1bp-100x_Position022_21_cmle.ics	31	0	1	1	0.0	0.0	0.0
1019	Feb25-FISH2-3L1-rep3-m1bp-100x_Position022_21_cmle.ics	34	0	1	1	0.009222898642057815	0.05555555555555555	0.05633802816901407
1020	Feb25-FISH2-3L1-rep3-m1bp-100x_Position022_21_cmle.ics	35	0	1	1	0.223655292069902	0.5639534883720929	0.5639534883720929
1021	Feb25-FISH2-3L1-rep3-m1bp-100x_Position022_21_cmle.ics	36	0	1	1	0.0	0.0	0.0
1022	Feb25-FISH2-3L1-rep3-m1bp-100x_Position022_21_cmle.ics	36	0	1	2	0.07608891379697698	0.23571428571428568	0.4852941176470588
1023	Feb25-FISH2-3L1-rep3-m1bp-100x_Position022_21_cmle.ics	37	0	1	1	0.17523507419909848	0.4691358024691358	0.47499999999999987
1024	Feb25-FISH2-3L1-rep3-m1bp-100x_Position022_21_cmle.ics	40	0	1	1	0.0	0.0	0.0
1025	Feb25-FISH2-3L1-rep3-m1bp-100x_Position022_21_cmle.ics	40	0	2	1	0.45883920744237633	0.8189300411522634	0.6180124223602484
1026	Feb25-FISH2-3L1-rep3-m1bp-100x_Position022_21_cmle.ics	41	0	1	1	0.25132398799607547	0.83206106870229	0.7676056338028168
1027	Feb25-FISH2-3L1-rep3-m1bp-100x_Position022_21_cmle.ics	43	0	1	1	0.10606333438366487	0.31506849315068486	0.31506849315068486
1028	Feb25-FISH2-3L1-rep3-m1bp-100x_Position022_21_cmle.ics	44	0	1	1	0.0	0.0	0.0
1029	Feb25-FISH2-3L1-rep3-m1bp-100x_Position022_21_cmle.ics	48	0	1	1	0.20751521944630083	0.49723756906077343	0.49999999999999994
1030	Feb25-FISH2-3L1-rep3-m1bp-100x_Position022_21_cmle.ics	50	0	1	1	0.45883920744237633	0.5142118863049095	0.5958083832335329
1031	Feb25-FISH2-3L1-rep3-m1bp-100x_Position022_21_cmle.ics	50	0	1	2	0.0	0.0	0.0
1032	Feb25-FISH2-3L1-rep3-m1bp-100x_Position023_22_cmle.ics	1	0	1	1	0.0	0.0	0.0
1033	Feb25-FISH2-3L1-rep3-m1bp-100x_Position023_22_cmle.ics	1	0	2	1	0.23979536469350318	0.9043478260869564	0.4770642201834862
1034	Feb25-FISH2-3L1-rep3-m1bp-100x_Position023_22_cmle.ics	2	0	1	1	0.0	0.0	0.0
1035	Feb25-FISH2-3L1-rep3-m1bp-100x_Position023_22_cmle.ics	3	0	1	1	0.03689159456823126	0.11851851851851852	0.24242424242424238
1036	Feb25-FISH2-3L1-rep3-m1bp-100x_Position023_22_cmle.ics	3	0	1	2	0.0	0.0	0.0
1037	Feb25-FISH2-3L1-rep3-m1bp-100x_Position023_22_cmle.ics	3	0	2	1	0.0	0.0	0.0
1038	Feb25-FISH2-3L1-rep3-m1bp-100x_Position023_22_cmle.ics	3	0	2	2	0.0	0.0	0.0
1039	Feb25-FISH2-3L1-rep3-m1bp-100x_Position023_22_cmle.ics	3	0	3	1	0.0	0.0	0.0
1040	Feb25-FISH2-3L1-rep3-m1bp-100x_Position023_22_cmle.ics	3	0	3	2	0.0	0.0	0.0
1041	Feb25-FISH2-3L1-rep3-m1bp-100x_Position023_22_cmle.ics	4	0	1	1	0.13834347963086724	0.5660377358490566	0.3658536585365853
1042	Feb25-FISH2-3L1-rep3-m1bp-100x_Position023_22_cmle.ics	5	0	1	1	0.0	0.0	0.0
1043	Feb25-FISH2-3L1-rep3-m1bp-100x_Position023_22_cmle.ics	6	0	1	1	0.1706236248780696	0.47133757961783446	0.47435897435897434
1044	Feb25-FISH2-3L1-rep3-m1bp-100x_Position023_22_cmle.ics	8	0	1	1	0.03228014524720235	0.11764705882352938	0.08641975308641975
1045	Feb25-FISH2-3L1-rep3-m1bp-100x_Position023_22_cmle.ics	9	0	1	1	0.09222898642057815	0.7017543859649124	0.39603960396039606
1046	Feb25-FISH2-3L1-rep3-m1bp-100x_Position023_22_cmle.ics	10	0	1	1	0.5810426144496423	0.7999999999999997	0.802547770700637
1047	Feb25-FISH2-3L1-rep3-m1bp-100x_Position023_22_cmle.ics	11	0	1	1	0.39197319228745714	0.5666666666666667	0.5647840531561461
1048	Feb25-FISH2-3L1-rep3-m1bp-100x_Position023_22_cmle.ics	12	0	1	1	0.1706236248780696	0.45121951219512185	0.45121951219512185
1049	Feb25-FISH2-3L1-rep3-m1bp-100x_Position023_22_cmle.ics	13	0	1	1	0.0	0.0	0.0
1050	Feb25-FISH2-3L1-rep3-m1bp-100x_Position023_22_cmle.ics	13	0	1	2	0.0	0.0	0.0
1051	Feb25-FISH2-3L1-rep3-m1bp-100x_Position023_22_cmle.ics	13	0	2	1	0.14064920429138167	0.4039735099337748	0.5126050420168066
1052	Feb25-FISH2-3L1-rep3-m1bp-100x_Position023_22_cmle.ics	13	0	2	2	0.0	0.0	0.0
1053	Feb25-FISH2-3L1-rep3-m1bp-100x_Position023_22_cmle.ics	14	0	1	1	0.1291205809888094	0.3733333333333333	0.32748538011695905
1054	Feb25-FISH2-3L1-rep3-m1bp-100x_Position023_22_cmle.ics	16	0	1	1	0.18676369750167077	0.5547945205479451	0.5547945205479451
1055	Feb25-FISH2-3L1-rep3-m1bp-100x_Position023_22_cmle.ics	17	0	1	1	0.12220340700726605	0.9999999999999999	0.24311926605504586
1056	Feb25-FISH2-3L1-rep3-m1bp-100x_Position023_22_cmle.ics	17	0	2	1	0.0	0.0	0.0
1057	Feb25-FISH2-3L1-rep3-m1bp-100x_Position023_22_cmle.ics	18	0	1	1	0.22596101673041646	0.5903614457831323	0.9074074074074071
1058	Feb25-FISH2-3L1-rep3-m1bp-100x_Position023_22_cmle.ics	18	0	1	2	0.0	0.0	0.0
1059	Feb25-FISH2-3L1-rep3-m1bp-100x_Position023_22_cmle.ics	18	0	2	1	0.0	0.0	0.0
1060	Feb25-FISH2-3L1-rep3-m1bp-100x_Position023_22_cmle.ics	18	0	2	2	0.0	0.0	0.0
1061	Feb25-FISH2-3L1-rep3-m1bp-100x_Position023_22_cmle.ics	18	0	3	1	0.0	0.0	0.0
1062	Feb25-FISH2-3L1-rep3-m1bp-100x_Position023_22_cmle.ics	18	0	3	2	0.3135785538299657	0.5439999999999999	0.32613908872901676
1063	Feb25-FISH2-3L1-rep3-m1bp-100x_Position023_22_cmle.ics	20	0	1	1	0.0	0.0	0.0
1064	Feb25-FISH2-3L1-rep3-m1bp-100x_Position023_22_cmle.ics	20	0	2	1	0.07839463845749142	0.5483870967741935	0.21656050955414013
1065	Feb25-FISH2-3L1-rep3-m1bp-100x_Position023_22_cmle.ics	21	0	1	1	0.07608891379697698	0.38823529411764707	0.2704918032786885
1066	Feb25-FISH2-3L1-rep3-m1bp-100x_Position023_22_cmle.ics	23	0	1	1	0.26285261129864773	0.7499999999999999	0.7599999999999999
1067	Feb25-FISH2-3L1-rep3-m1bp-100x_Position023_22_cmle.ics	25	0	1	1	0.0	0.0	0.0
1068	Feb25-FISH2-3L1-rep3-m1bp-100x_Position023_22_cmle.ics	27	0	1	1	0.08300608777852034	0.5538461538461538	0.36
1069	Feb25-FISH2-3L1-rep3-m1bp-100x_Position023_22_cmle.ics	28	0	1	1	0.11528623302572269	0.6329113924050633	0.6249999999999999
1070	Feb25-FISH2-3L1-rep3-m1bp-100x_Position023_22_cmle.ics	29	0	1	1	0.14756637827292504	0.547008547008547	0.6956521739130433
1071	Feb25-FISH2-3L1-rep3-m1bp-100x_Position023_22_cmle.ics	30	0	1	1	0.0899232617600637	0.2708333333333333	0.2727272727272727
1072	Feb25-FISH2-3L1-rep3-m1bp-100x_Position023_22_cmle.ics	31	0	1	1	0.22826674139093092	0.6149068322981367	0.611111111111111
1073	Feb25-FISH2-3L1-rep3-m1bp-100x_Position023_22_cmle.ics	32	0	1	1	0.02305724660514454	0.08130081300813008	0.08196721311475409
1074	Feb25-FISH2-3L1-rep3-m1bp-100x_Position023_22_cmle.ics	34	0	1	1	0.12220340700726605	0.6543209876543209	0.6385542168674697
1075	Feb25-FISH2-3L1-rep3-m1bp-100x_Position023_22_cmle.ics	35	0	1	1	0.22134956740938755	0.6399999999999999	0.6399999999999999
1076	Feb25-FISH2-3L1-rep3-m1bp-100x_Position023_22_cmle.ics	36	0	1	1	0.0	0.0	0.0
1077	Feb25-FISH2-3L1-rep3-m1bp-100x_Position023_22_cmle.ics	39	0	1	1	0.0	0.0	0.0
1078	Feb25-FISH2-3L1-rep3-m1bp-100x_Position023_22_cmle.ics	39	0	1	2	0.27438123460122	0.5776699029126212	0.5560747663551401
1079	Feb25-FISH2-3L1-rep3-m1bp-100x_Position024_23_cmle.ics	1	0	1	1	0.23979536469350318	0.6582278481012658	0.6624203821656051
1080	Feb25-FISH2-3L1-rep3-m1bp-100x_Position024_23_cmle.ics	5	0	1	1	0.1890694221621852	0.5694444444444444	0.5734265734265733
1081	Feb25-FISH2-3L1-rep3-m1bp-100x_Position024_23_cmle.ics	7	0	1	1	0.0	0.0	0.0
1082	Feb25-FISH2-3L1-rep3-m1bp-100x_Position024_23_cmle.ics	7	0	2	1	0.08300608777852034	0.5	0.19565217391304346
1083	Feb25-FISH2-3L1-rep3-m1bp-100x_Position024_23_cmle.ics	9	0	1	1	0.22134956740938755	0.48	0.47761194029850734
1084	Feb25-FISH2-3L1-rep3-m1bp-100x_Position024_23_cmle.ics	10	0	1	1	0.0	0.0	0.0
1085	Feb25-FISH2-3L1-rep3-m1bp-100x_Position024_23_cmle.ics	10	0	1	2	0.12220340700726605	0.20306513409961685	0.47321428571428564
1086	Feb25-FISH2-3L1-rep3-m1bp-100x_Position024_23_cmle.ics	11	0	1	1	0.13834347963086724	0.31088082901554404	0.48780487804878053
1087	Feb25-FISH2-3L1-rep3-m1bp-100x_Position024_23_cmle.ics	11	0	1	2	0.0	0.0	0.0
1088	Feb25-FISH2-3L1-rep3-m1bp-100x_Position024_23_cmle.ics	11	0	1	3	0.0	0.0	0.0
1089	Feb25-FISH2-3L1-rep3-m1bp-100x_Position024_23_cmle.ics	11	0	2	1	0.0	0.0	0.0
1090	Feb25-FISH2-3L1-rep3-m1bp-100x_Position024_23_cmle.ics	11	0	2	2	0.0	0.0	0.0
1091	Feb25-FISH2-3L1-rep3-m1bp-100x_Position024_23_cmle.ics	11	0	2	3	0.0	0.0	0.0
1092	Feb25-FISH2-3L1-rep3-m1bp-100x_Position024_23_cmle.ics	11	0	3	1	0.0	0.0	0.0
1093	Feb25-FISH2-3L1-rep3-m1bp-100x_Position024_23_cmle.ics	11	0	3	2	0.13834347963086724	0.27149321266968324	0.1558441558441558
1094	Feb25-FISH2-3L1-rep3-m1bp-100x_Position024_23_cmle.ics	11	0	3	3	0.0	0.0	0.0
1095	Feb25-FISH2-3L1-rep3-m1bp-100x_Position024_23_cmle.ics	11	0	4	1	0.0	0.0	0.0
1096	Feb25-FISH2-3L1-rep3-m1bp-100x_Position024_23_cmle.ics	11	0	4	2	0.0	0.0	0.0
1097	Feb25-FISH2-3L1-rep3-m1bp-100x_Position024_23_cmle.ics	11	0	4	3	0.0645602904944047	0.4057971014492754	0.4666666666666666
1098	Feb25-FISH2-3L1-rep3-m1bp-100x_Position024_23_cmle.ics	12	0	1	1	0.13373203030983832	0.90625	0.34523809523809523
1099	Feb25-FISH2-3L1-rep3-m1bp-100x_Position024_23_cmle.ics	13	0	1	1	0.04611449321028908	0.09345794392523363	0.09302325581395349
1100	Feb25-FISH2-3L1-rep3-m1bp-100x_Position024_23_cmle.ics	14	0	1	1	0.11989768234675159	0.33121019108280253	0.3741007194244603
1101	Feb25-FISH2-3L1-rep3-m1bp-100x_Position024_23_cmle.ics	15	0	1	1	0.0	0.0	0.0
1102	Feb25-FISH2-3L1-rep3-m1bp-100x_Position024_23_cmle.ics	16	0	1	1	0.0	0.0	0.0
1103	Feb25-FISH2-3L1-rep3-m1bp-100x_Position024_23_cmle.ics	17	0	1	1	0.04380876854977462	0.10674157303370785	0.10734463276836156
1104	Feb25-FISH2-3L1-rep3-m1bp-100x_Position024_23_cmle.ics	18	0	1	1	0.0	0.0	0.0
1105	Feb25-FISH2-3L1-rep3-m1bp-100x_Position024_23_cmle.ics	19	0	1	1	0.16831790021755513	0.3476190476190476	0.4506172839506173
1106	Feb25-FISH2-3L1-rep3-m1bp-100x_Position024_23_cmle.ics	20	0	1	1	0.0	0.0	0.0
1107	Feb25-FISH2-3L1-rep3-m1bp-100x_Position024_23_cmle.ics	20	0	1	2	0.06686601515491916	0.26605504587155965	0.11240310077519379
1108	Feb25-FISH2-3L1-rep3-m1bp-100x_Position024_23_cmle.ics	20	0	2	1	0.0	0.0	0.0
1109	Feb25-FISH2-3L1-rep3-m1bp-100x_Position024_23_cmle.ics	20	0	2	2	0.0	0.0	0.0
1110	Feb25-FISH2-3L1-rep3-m1bp-100x_Position024_23_cmle.ics	20	0	3	1	0.0	0.0	0.0
1111	Feb25-FISH2-3L1-rep3-m1bp-100x_Position024_23_cmle.ics	20	0	3	2	0.0	0.0	0.0
1112	Feb25-FISH2-3L1-rep3-m1bp-100x_Position024_23_cmle.ics	21	0	1	1	0.19829232080424303	0.47252747252747246	0.47252747252747246
1113	Feb25-FISH2-3L1-rep3-m1bp-100x_Position024_23_cmle.ics	23	0	1	1	0.10145188506263597	0.2634730538922156	0.26035502958579876
1114	Feb25-FISH2-3L1-rep3-m1bp-100x_Position024_23_cmle.ics	24	0	1	1	0.4542277581213474	0.6677966101694914	0.6769759450171822
1115	Feb25-FISH2-3L1-rep3-m1bp-100x_Position024_23_cmle.ics	25	0	1	1	0.223655292069902	0.5359116022099447	0.4708737864077669
1116	Feb25-FISH2-3L1-rep3-m1bp-100x_Position024_23_cmle.ics	26	0	1	1	0.0	0.0	0.0
1117	Feb25-FISH2-3L1-rep3-m1bp-100x_Position024_23_cmle.ics	27	0	1	1	0.0	0.0	0.0
1118	Feb25-FISH2-3L1-rep3-m1bp-100x_Position024_23_cmle.ics	27	0	1	2	0.0	0.0	0.0
1119	Feb25-FISH2-3L1-rep3-m1bp-100x_Position025_24_cmle.ics	1	0	1	1	0.13603775497035278	0.2554112554112554	0.2543103448275862
1120	Feb25-FISH2-3L1-rep3-m1bp-100x_Position025_24_cmle.ics	2	0	1	1	0.3988903662690005	0.4601063829787233	0.5562700964630224
1121	Feb25-FISH2-3L1-rep3-m1bp-100x_Position025_24_cmle.ics	2	0	1	2	0.0	0.0	0.0
1122	Feb25-FISH2-3L1-rep3-m1bp-100x_Position025_24_cmle.ics	3	0	1	1	0.057643116512861345	0.21008403361344535	0.21008403361344535
1123	Feb25-FISH2-3L1-rep3-m1bp-100x_Position025_24_cmle.ics	4	0	1	1	0.37122167034282705	0.6822033898305084	0.6822033898305084
1124	Feb25-FISH2-3L1-rep3-m1bp-100x_Position025_24_cmle.ics	5	0	1	1	0.06225456583389025	0.3461538461538461	0.3506493506493506
1125	Feb25-FISH2-3L1-rep3-m1bp-100x_Position025_24_cmle.ics	6	0	1	1	0.17523507419909848	0.8172043010752686	0.48717948717948706
1126	Feb25-FISH2-3L1-rep3-m1bp-100x_Position025_24_cmle.ics	7	0	1	1	0.2098209441068153	0.5170454545454545	0.5141242937853107
1127	Feb25-FISH2-3L1-rep3-m1bp-100x_Position025_24_cmle.ics	8	0	1	1	0.23979536469350318	0.5842696629213483	0.5875706214689265
1128	Feb25-FISH2-3L1-rep3-m1bp-100x_Position025_24_cmle.ics	9	0	1	1	0.1890694221621852	0.5694444444444444	0.6559999999999999
1129	Feb25-FISH2-3L1-rep3-m1bp-100x_Position025_24_cmle.ics	10	0	1	1	0.0	0.0	0.0
1130	Feb25-FISH2-3L1-rep3-m1bp-100x_Position025_24_cmle.ics	11	0	1	1	0.1291205809888094	0.16666666666666666	0.16766467065868262
1131	Feb25-FISH2-3L1-rep3-m1bp-100x_Position025_24_cmle.ics	12	0	1	1	0.0	0.0	0.0
1132	Feb25-FISH2-3L1-rep3-m1bp-100x_Position025_24_cmle.ics	13	0	1	1	0.0	0.0	0.0
1133	Feb25-FISH2-3L1-rep3-m1bp-100x_Position025_24_cmle.ics	14	0	1	1	0.10145188506263597	0.4444444444444445	0.23655913978494622
1134	Feb25-FISH2-3L1-rep3-m1bp-100x_Position025_24_cmle.ics	14	0	2	1	0.0	0.0	0.0
1135	Feb25-FISH2-3L1-rep3-m1bp-100x_Position025_24_cmle.ics	15	0	1	1	0.15678927691498284	0.40963855421686735	0.31924882629107976
1136	Feb25-FISH2-3L1-rep3-m1bp-100x_Position025_24_cmle.ics	16	0	1	1	0.22826674139093092	0.5561797752808988	0.5561797752808988
1137	Feb25-FISH2-3L1-rep3-m1bp-100x_Position025_24_cmle.ics	18	0	1	1	0.14526065361241058	0.6057692307692307	0.5575221238938053
1138	Feb25-FISH2-3L1-rep3-m1bp-100x_Position025_24_cmle.ics	19	0	1	1	0.0	0.0	0.0
1139	Feb25-FISH2-3L1-rep3-m1bp-100x_Position025_24_cmle.ics	20	0	1	1	0.15678927691498284	0.3798882681564245	0.34517766497461927
1140	Feb25-FISH2-3L1-rep3-m1bp-100x_Position025_24_cmle.ics	22	0	1	1	0.11989768234675159	0.3466666666666666	0.3466666666666666
1141	Feb25-FISH2-3L1-rep3-m1bp-100x_Position025_24_cmle.ics	23	0	1	1	0.0	0.0	0.0
1142	Feb25-FISH2-3L1-rep3-m1bp-100x_Position025_24_cmle.ics	24	0	1	1	0.0	0.0	0.0
1143	Feb25-FISH2-3L1-rep3-m1bp-100x_Position025_24_cmle.ics	25	0	1	1	0.2697697852801911	0.6393442622950819	0.6256684491978609
1144	Feb25-FISH2-3L1-rep3-m1bp-100x_Position025_24_cmle.ics	26	0	1	1	0.15678927691498284	0.3076923076923076	0.3076923076923076
1145	Feb25-FISH2-3L1-rep3-m1bp-100x_Position025_24_cmle.ics	27	0	1	1	0.24210108935401764	0.5675675675675675	0.5706521739130433
1146	Feb25-FISH2-3L1-rep3-m1bp-100x_Position025_24_cmle.ics	28	0	1	1	0.0	0.0	0.0
1147	Feb25-FISH2-3L1-rep3-m1bp-100x_Position025_24_cmle.ics	29	0	1	1	0.0	0.0	0.0
1148	Feb25-FISH2-3L1-rep3-m1bp-100x_Position025_24_cmle.ics	30	0	1	1	0.1936808714832141	0.8842105263157893	0.3835616438356164
1149	Feb25-FISH2-3L1-rep3-m1bp-100x_Position025_24_cmle.ics	32	0	1	1	0.0	0.0	0.0
1150	Feb25-FISH2-3L1-rep3-m1bp-100x_Position025_24_cmle.ics	33	0	1	1	0.029974420586687898	0.07303370786516854	0.06989247311827956
1151	Feb25-FISH2-3L1-rep3-m1bp-100x_Position025_24_cmle.ics	34	0	1	1	0.0	0.0	0.0
1152	Feb25-FISH2-3L1-rep3-m1bp-100x_Position025_24_cmle.ics	35	0	1	1	0.0	0.0	0.0
1153	Feb25-FISH2-3L1-rep3-m1bp-100x_Position025_24_cmle.ics	36	0	1	1	0.23979536469350318	0.517412935323383	0.517412935323383
1154	Feb25-FISH2-3L1-rep3-m1bp-100x_Position025_24_cmle.ics	37	0	1	1	0.23979536469350318	0.4684684684684684	0.4770642201834862
1155	Feb25-FISH2-3L1-rep3-m1bp-100x_Position025_24_cmle.ics	38	0	1	1	0.0	0.0	0.0
1156	Feb25-FISH2-3L1-rep3-m1bp-100x_Position025_24_cmle.ics	39	0	1	1	0.0	0.0	0.0
1157	Feb25-FISH2-3L1-rep3-m1bp-100x_Position025_24_cmle.ics	39	0	1	2	0.21212666876732975	0.5027322404371585	0.8288288288288288
1158	Feb25-FISH2-3L1-rep3-m1bp-100x_Position025_24_cmle.ics	40	0	1	1	0.02305724660514454	0.055865921787709494	0.05555555555555555
1159	Feb25-FISH2-3L1-rep3-m1bp-100x_Position025_24_cmle.ics	41	0	1	1	0.1936808714832141	0.7304347826086955	0.7241379310344825
1160	Feb25-FISH2-3L1-rep3-m1bp-100x_Position025_24_cmle.ics	42	0	1	1	0.25132398799607547	0.5396039603960396	0.448559670781893
1161	Feb25-FISH2-3L1-rep3-m1bp-100x_Position025_24_cmle.ics	42	0	1	2	0.0	0.0	0.0
1162	Feb25-FISH2-3L1-rep3-m1bp-100x_Position025_24_cmle.ics	42	0	2	1	0.0	0.0	0.0
1163	Feb25-FISH2-3L1-rep3-m1bp-100x_Position025_24_cmle.ics	42	0	2	2	0.0	0.0	0.0
1164	Feb25-FISH2-3L1-rep3-m1bp-100x_Position025_24_cmle.ics	43	0	1	1	0.12681485632829495	0.7746478873239435	0.611111111111111
1165	Feb25-FISH2-3L1-rep3-m1bp-100x_Position025_24_cmle.ics	44	0	1	1	0.1844579728411563	0.5714285714285714	0.47058823529411764
1166	Feb25-FISH2-3L1-rep3-m1bp-100x_Position025_24_cmle.ics	46	0	1	1	0.15217782759395396	0.423076923076923	0.4177215189873418
1167	Feb25-FISH2-3L1-rep3-m1bp-100x_Position025_24_cmle.ics	47	0	1	1	0.22596101673041646	0.49746192893401014	0.98
1168	Feb25-FISH2-3L1-rep3-m1bp-100x_Position025_24_cmle.ics	48	0	1	1	0.11298050836520823	0.40495867768595034	0.14759036144578308
1169	Feb25-FISH2-3L1-rep3-m1bp-100x_Position025_24_cmle.ics	48	0	2	1	0.0	0.0	0.0
1170	Feb25-FISH2-3L1-rep3-m1bp-100x_Position025_24_cmle.ics	49	0	1	1	0.249018263335561	0.5538461538461539	0.5510204081632653
1171	Feb25-FISH2-3L1-rep3-m1bp-100x_Position025_24_cmle.ics	51	0	1	1	0.1245091316677805	0.391304347826087	0.3857142857142857
1172	Feb25-FISH2-3L1-rep3-m1bp-100x_Position026_25_cmle.ics	1	0	1	1	0.0	0.0	0.0
1173	Feb25-FISH2-3L1-rep3-m1bp-100x_Position026_25_cmle.ics	1	0	2	1	0.1706236248780696	0.42774566473988435	0.27611940298507465
1174	Feb25-FISH2-3L1-rep3-m1bp-100x_Position026_25_cmle.ics	4	0	1	1	0.0	0.0	0.0
1175	Feb25-FISH2-3L1-rep3-m1bp-100x_Position026_25_cmle.ics	4	0	2	1	0.0	0.0	0.0
1176	Feb25-FISH2-3L1-rep3-m1bp-100x_Position026_25_cmle.ics	5	0	1	1	0.22134956740938755	0.5161290322580644	0.5217391304347825
1177	Feb25-FISH2-3L1-rep3-m1bp-100x_Position026_25_cmle.ics	7	0	1	1	0.027668695926173444	0.16666666666666666	0.16901408450704222
1178	Feb25-FISH2-3L1-rep3-m1bp-100x_Position026_25_cmle.ics	9	0	1	1	0.06686601515491916	0.32584269662921345	0.32584269662921345
1179	Feb25-FISH2-3L1-rep3-m1bp-100x_Position026_25_cmle.ics	10	0	1	1	0.0	0.0	0.0
1180	Feb25-FISH2-3L1-rep3-m1bp-100x_Position026_25_cmle.ics	11	0	1	1	0.5326223965788388	0.6176470588235293	0.6470588235294118
1181	Feb25-FISH2-3L1-rep3-m1bp-100x_Position026_25_cmle.ics	12	0	1	1	0.17523507419909848	0.9047619047619048	0.4550898203592814
1182	Feb25-FISH2-3L1-rep3-m1bp-100x_Position026_25_cmle.ics	13	0	1	1	0.1844579728411563	0.64	0.64
1183	Feb25-FISH2-3L1-rep3-m1bp-100x_Position026_25_cmle.ics	14	0	1	1	0.09222898642057815	0.2702702702702703	0.27210884353741494
1184	Feb25-FISH2-3L1-rep3-m1bp-100x_Position026_25_cmle.ics	15	0	1	1	0.21904384274887312	0.6129032258064516	0.6129032258064516
1185	Feb25-FISH2-3L1-rep3-m1bp-100x_Position026_25_cmle.ics	16	0	1	1	0.3204957278115091	0.8176470588235295	0.7942857142857143
1186	Feb25-FISH2-3L1-rep3-m1bp-100x_Position026_25_cmle.ics	17	0	1	1	0.10606333438366487	0.34586466165413526	0.34328358208955223
1187	Feb25-FISH2-3L1-rep3-m1bp-100x_Position026_25_cmle.ics	20	0	1	1	0.0	0.0	0.0
1188	Feb25-FISH2-3L1-rep3-m1bp-100x_Position026_25_cmle.ics	21	0	1	1	0.41272471423208723	0.7850877192982456	0.7246963562753036
1189	Feb25-FISH2-3L1-rep3-m1bp-100x_Position026_25_cmle.ics	21	0	1	2	0.0	0.0	0.0
1190	Feb25-FISH2-3L1-rep3-m1bp-100x_Position026_25_cmle.ics	21	0	2	1	0.0	0.0	0.0
1191	Feb25-FISH2-3L1-rep3-m1bp-100x_Position026_25_cmle.ics	21	0	2	2	0.053031667191832436	0.24210526315789468	0.27058823529411763
1192	Feb25-FISH2-3L1-rep3-m1bp-100x_Position026_25_cmle.ics	23	0	1	1	0.41733616355311615	0.5603715170278638	0.558641975308642
1193	Feb25-FISH2-3L1-rep3-m1bp-100x_Position026_25_cmle.ics	24	0	1	1	0.0	0.0	0.0
1194	Feb25-FISH2-3L1-rep3-m1bp-100x_Position026_25_cmle.ics	25	0	1	1	0.0	0.0	0.0
1195	Feb25-FISH2-3L1-rep3-m1bp-100x_Position026_25_cmle.ics	26	0	1	1	0.35508159771922587	0.846153846153846	0.846153846153846
1196	Feb25-FISH2-3L1-rep3-m1bp-100x_Position026_25_cmle.ics	27	0	1	1	0.0	0.0	0.0
1197	Feb25-FISH2-3L1-rep3-m1bp-100x_Position026_25_cmle.ics	28	0	1	1	0.13603775497035278	0.32065217391304346	0.3155080213903743
1198	Feb25-FISH2-3L1-rep3-m1bp-100x_Position026_25_cmle.ics	29	0	1	1	0.0	0.0	0.0
1199	Feb25-FISH2-3L1-rep3-m1bp-100x_Position026_25_cmle.ics	32	0	1	1	0.249018263335561	0.6467065868263473	0.631578947368421
1200	Feb25-FISH2-3L1-rep3-m1bp-100x_Position026_25_cmle.ics	33	0	1	1	0.0	0.0	0.0
1201	Feb25-FISH2-3L1-rep3-m1bp-100x_Position026_25_cmle.ics	33	0	1	2	0.11989768234675159	0.3354838709677419	0.6582278481012658
1202	Feb25-FISH2-3L1-rep3-m1bp-100x_Position026_25_cmle.ics	35	0	1	1	0.25132398799607547	0.865079365079365	0.8515625
1203	Feb25-FISH2-3L1-rep3-m1bp-100x_Position026_25_cmle.ics	36	0	1	1	0.5349281212393533	0.7388535031847134	0.7365079365079363
1204	Feb25-FISH2-3L1-rep3-m1bp-100x_Position027_26_cmle.ics	1	0	1	1	0.0	0.0	0.0
1205	Feb25-FISH2-3L1-rep3-m1bp-100x_Position027_26_cmle.ics	1	0	2	1	0.472673555405463	0.6996587030716723	0.5189873417721518
1206	Feb25-FISH2-3L1-rep3-m1bp-100x_Position027_26_cmle.ics	2	0	1	1	0.0	0.0	0.0
1207	Feb25-FISH2-3L1-rep3-m1bp-100x_Position027_26_cmle.ics	3	0	1	1	0.013834347963086722	0.039215686274509796	0.039215686274509796
1208	Feb25-FISH2-3L1-rep3-m1bp-100x_Position027_26_cmle.ics	4	0	1	1	0.10145188506263597	0.3120567375886525	0.3142857142857143
1209	Feb25-FISH2-3L1-rep3-m1bp-100x_Position027_26_cmle.ics	5	0	1	1	0.1936808714832141	0.4516129032258064	0.4491978609625668
1210	Feb25-FISH2-3L1-rep3-m1bp-100x_Position027_26_cmle.ics	7	0	1	1	0.23287819071195984	0.6870748299319727	0.6824324324324326
1211	Feb25-FISH2-3L1-rep3-m1bp-100x_Position027_26_cmle.ics	8	0	1	1	0.15678927691498284	0.320754716981132	0.17302798982188292
1212	Feb25-FISH2-3L1-rep3-m1bp-100x_Position027_26_cmle.ics	8	0	2	1	0.0	0.0	0.0
1213	Feb25-FISH2-3L1-rep3-m1bp-100x_Position027_26_cmle.ics	9	0	1	1	0.06686601515491916	0.21481481481481482	0.15591397849462363
1214	Feb25-FISH2-3L1-rep3-m1bp-100x_Position027_26_cmle.ics	10	0	1	1	0.0	0.0	0.0
1215	Feb25-FISH2-3L1-rep3-m1bp-100x_Position027_26_cmle.ics	11	0	1	1	0.15448355225446841	0.4407894736842105	0.42405063291139244
1216	Feb25-FISH2-3L1-rep3-m1bp-100x_Position027_26_cmle.ics	12	0	1	1	0.0	0.0	0.0
1217	Feb25-FISH2-3L1-rep3-m1bp-100x_Position027_26_cmle.ics	12	0	2	1	0.0	0.0	0.0
1218	Feb25-FISH2-3L1-rep3-m1bp-100x_Position027_26_cmle.ics	14	0	1	1	0.20751521944630083	0.49999999999999994	0.47872340425531906
1219	Feb25-FISH2-3L1-rep3-m1bp-100x_Position027_26_cmle.ics	15	0	1	1	0.15217782759395396	0.5945945945945946	0.5945945945945946
1220	Feb25-FISH2-3L1-rep3-m1bp-100x_Position027_26_cmle.ics	16	0	1	1	0.0	0.0	0.0
1221	Feb25-FISH2-3L1-rep3-m1bp-100x_Position027_26_cmle.ics	17	0	1	1	0.5464567445419255	0.7053571428571428	0.7138554216867468
1222	Feb25-FISH2-3L1-rep3-m1bp-100x_Position027_26_cmle.ics	18	0	1	1	0.28590985790379225	0.7701863354037267	0.7560975609756095
1223	Feb25-FISH2-3L1-rep3-m1bp-100x_Position027_26_cmle.ics	20	0	1	1	0.0023057246605144538	0.011764705882352941	0.011764705882352941
1224	Feb25-FISH2-3L1-rep3-m1bp-100x_Position027_26_cmle.ics	21	0	1	1	0.0	0.0	0.0
1225	Feb25-FISH2-3L1-rep3-m1bp-100x_Position027_26_cmle.ics	21	0	1	2	0.26746406061967665	0.32044198895027626	0.703030303030303
1226	Feb25-FISH2-3L1-rep3-m1bp-100x_Position027_26_cmle.ics	22	0	1	1	0.0	0.0	0.0
1227	Feb25-FISH2-3L1-rep3-m1bp-100x_Position027_26_cmle.ics	23	0	1	1	0.11528623302572269	0.641025641025641	0.41666666666666663
1228	Feb25-FISH2-3L1-rep3-m1bp-100x_Position027_26_cmle.ics	24	0	1	1	0.0	0.0	0.0
1229	Feb25-FISH2-3L1-rep3-m1bp-100x_Position027_26_cmle.ics	26	0	1	1	0.19598659614372857	0.5246913580246914	0.5214723926380367
1230	Feb25-FISH2-3L1-rep3-m1bp-100x_Position027_26_cmle.ics	27	0	1	1	0.223655292069902	0.6339869281045751	0.638157894736842
1231	Feb25-FISH2-3L1-rep3-m1bp-100x_Position027_26_cmle.ics	28	0	1	1	0.18676369750167077	0.45	0.4525139664804469
1232	Feb25-FISH2-3L1-rep3-m1bp-100x_Position027_26_cmle.ics	29	0	1	1	0.20290377012527194	0.7652173913043477	0.49162011173184356
1233	Feb25-FISH2-3L1-rep3-m1bp-100x_Position027_26_cmle.ics	30	0	1	1	0.1936808714832141	0.5185185185185185	0.5185185185185185
1234	Feb25-FISH2-3L1-rep3-m1bp-100x_Position027_26_cmle.ics	31	0	1	1	0.0	0.0	0.0
1235	Feb25-FISH2-3L1-rep3-m1bp-100x_Position027_26_cmle.ics	31	0	2	1	0.0	0.0	0.0
1236	Feb25-FISH2-3L1-rep3-m1bp-100x_Position027_26_cmle.ics	33	0	1	1	0.0	0.0	0.0
1237	Feb25-FISH2-3L1-rep3-m1bp-100x_Position027_26_cmle.ics	33	0	1	2	0.1890694221621852	0.24332344213649845	0.37614678899082565
1238	Feb25-FISH2-3L1-rep3-m1bp-100x_Position027_26_cmle.ics	34	0	1	1	0.04611449321028908	0.2597402597402597	0.11428571428571428
1239	Feb25-FISH2-3L1-rep3-m1bp-100x_Position027_26_cmle.ics	35	0	1	1	0.2536297126565899	0.6832298136645962	0.7801418439716311
1240	Feb25-FISH2-3L1-rep3-m1bp-100x_Position028_27_cmle.ics	2	0	1	1	0.10145188506263597	0.3358778625954198	0.3384615384615384
1241	Feb25-FISH2-3L1-rep3-m1bp-100x_Position028_27_cmle.ics	3	0	1	1	0.0	0.0	0.0
1242	Feb25-FISH2-3L1-rep3-m1bp-100x_Position028_27_cmle.ics	3	0	1	2	0.0	0.0	0.0
1243	Feb25-FISH2-3L1-rep3-m1bp-100x_Position028_27_cmle.ics	4	0	1	1	0.23287819071195984	0.6273291925465839	0.6273291925465839
1244	Feb25-FISH2-3L1-rep3-m1bp-100x_Position028_27_cmle.ics	6	0	1	1	0.0	0.0	0.0
1245	Feb25-FISH2-3L1-rep3-m1bp-100x_Position028_27_cmle.ics	7	0	1	1	0.053031667191832436	0.19008264462809912	0.19008264462809912
1246	Feb25-FISH2-3L1-rep3-m1bp-100x_Position028_27_cmle.ics	8	0	1	1	0.0	0.0	0.0
1247	Feb25-FISH2-3L1-rep3-m1bp-100x_Position028_27_cmle.ics	8	0	1	2	0.0	0.0	0.0
1248	Feb25-FISH2-3L1-rep3-m1bp-100x_Position028_27_cmle.ics	8	0	1	3	0.0	0.0	0.0
1249	Feb25-FISH2-3L1-rep3-m1bp-100x_Position028_27_cmle.ics	8	0	2	1	0.0	0.0	0.0
1250	Feb25-FISH2-3L1-rep3-m1bp-100x_Position028_27_cmle.ics	8	0	2	2	0.0	0.0	0.0
1251	Feb25-FISH2-3L1-rep3-m1bp-100x_Position028_27_cmle.ics	8	0	2	3	0.0	0.0	0.0
1252	Feb25-FISH2-3L1-rep3-m1bp-100x_Position028_27_cmle.ics	9	0	1	1	0.20751521944630083	0.6870229007633587	0.5172413793103448
1253	Feb25-FISH2-3L1-rep3-m1bp-100x_Position028_27_cmle.ics	10	0	1	1	0.19829232080424303	0.5890410958904109	0.7962962962962961
1254	Feb25-FISH2-3L1-rep3-m1bp-100x_Position028_27_cmle.ics	11	0	1	1	0.13142630564932387	0.36305732484076436	0.36075949367088606
1255	Feb25-FISH2-3L1-rep3-m1bp-100x_Position028_27_cmle.ics	12	0	1	1	0.3643044963612837	0.8061224489795917	0.8102564102564103
1256	Feb25-FISH2-3L1-rep3-m1bp-100x_Position028_27_cmle.ics	14	0	1	1	0.1590950015754973	0.39204545454545453	0.3898305084745762
1257	Feb25-FISH2-3L1-rep3-m1bp-100x_Position028_27_cmle.ics	15	0	1	1	0.37583311966385596	0.3773148148148147	0.3781902552204176
1258	Feb25-FISH2-3L1-rep3-m1bp-100x_Position028_27_cmle.ics	16	0	1	1	0.13142630564932387	0.4285714285714285	0.4285714285714285
1259	Feb25-FISH2-3L1-rep3-m1bp-100x_Position028_27_cmle.ics	17	0	1	1	0.6271571076599314	0.5726315789473684	0.6491646778042958
1260	Feb25-FISH2-3L1-rep3-m1bp-100x_Position028_27_cmle.ics	18	0	1	1	0.6409914556230182	0.866043613707165	0.8606811145510836
1261	Feb25-FISH2-3L1-rep3-m1bp-100x_Position028_27_cmle.ics	20	0	1	1	0.0	0.0	0.0
1262	Feb25-FISH2-3L1-rep3-m1bp-100x_Position028_27_cmle.ics	20	0	1	2	0.10606333438366487	0.2541436464088398	0.4791666666666667
1263	Feb25-FISH2-3L1-rep3-m1bp-100x_Position028_27_cmle.ics	21	0	1	1	0.23979536469350318	0.6753246753246752	0.6797385620915032
1264	Feb25-FISH2-3L1-rep3-m1bp-100x_Position028_27_cmle.ics	22	0	1	1	0.0023057246605144538	0.009803921568627449	0.010989010989010988
1265	Feb25-FISH2-3L1-rep3-m1bp-100x_Position028_27_cmle.ics	22	0	1	2	0.0	0.0	0.0
1266	Feb25-FISH2-3L1-rep3-m1bp-100x_Position028_27_cmle.ics	23	0	1	1	0.0	0.0	0.0
1267	Feb25-FISH2-3L1-rep3-m1bp-100x_Position028_27_cmle.ics	23	0	1	2	0.0	0.0	0.0
1268	Feb25-FISH2-3L1-rep3-m1bp-100x_Position028_27_cmle.ics	23	0	2	1	0.10145188506263597	0.6984126984126984	0.1795918367346939
1269	Feb25-FISH2-3L1-rep3-m1bp-100x_Position028_27_cmle.ics	23	0	2	2	0.0	0.0	0.0
1270	Feb25-FISH2-3L1-rep3-m1bp-100x_Position028_27_cmle.ics	23	0	3	1	0.0	0.0	0.0
1271	Feb25-FISH2-3L1-rep3-m1bp-100x_Position028_27_cmle.ics	23	0	3	2	0.16370645089652622	0.4057142857142857	0.6513761467889908
1272	Feb25-FISH2-3L1-rep3-m1bp-100x_Position028_27_cmle.ics	24	0	1	1	0.06917173981543362	0.15000000000000002	0.1785714285714286
1273	Feb25-FISH2-3L1-rep3-m1bp-100x_Position028_27_cmle.ics	24	0	1	2	0.0	0.0	0.0
1274	Feb25-FISH2-3L1-rep3-m1bp-100x_Position028_27_cmle.ics	24	0	1	3	0.0	0.0	0.0
1275	Feb25-FISH2-3L1-rep3-m1bp-100x_Position028_27_cmle.ics	24	0	2	1	0.0	0.0	0.0
1276	Feb25-FISH2-3L1-rep3-m1bp-100x_Position028_27_cmle.ics	24	0	2	2	0.18215224818064185	0.5851851851851851	0.9634146341463412
1277	Feb25-FISH2-3L1-rep3-m1bp-100x_Position028_27_cmle.ics	24	0	2	3	0.0	0.0	0.0
1278	Feb25-FISH2-3L1-rep3-m1bp-100x_Position028_27_cmle.ics	27	0	1	1	0.0853118124390348	0.2114285714285714	0.2228915662650602
1279	Feb25-FISH2-3L1-rep3-m1bp-100x_Position028_27_cmle.ics	29	0	1	1	0.11298050836520823	0.4949494949494949	0.23557692307692304
1280	Feb25-FISH2-3L1-rep3-m1bp-100x_Position028_27_cmle.ics	30	0	1	1	0.027668695926173444	0.15384615384615383	0.14999999999999997
1281	Feb25-FISH2-3L1-rep3-m1bp-100x_Position028_27_cmle.ics	32	0	1	1	0.43578196083723175	0.592476489028213	0.7159090909090907
1282	Feb25-FISH2-3L1-rep3-m1bp-100x_Position028_27_cmle.ics	32	0	1	2	0.0	0.0	0.0
1283	Feb25-FISH2-3L1-rep3-m1bp-100x_Position028_27_cmle.ics	33	0	1	1	0.0899232617600637	0.3939393939393939	0.24374999999999997
1284	Feb25-FISH2-3L1-rep3-m1bp-100x_Position028_27_cmle.ics	35	0	1	1	0.22596101673041646	0.4298245614035088	0.4298245614035088
1285	Feb25-FISH2-3L1-rep3-m1bp-100x_Position028_27_cmle.ics	36	0	1	1	0.17754079885961294	0.4162162162162162	0.4162162162162162
1286	Feb25-FISH2-3L1-rep3-m1bp-100x_Position028_27_cmle.ics	39	0	1	1	0.2351839153724743	0.6144578313253011	0.6107784431137725
1287	Feb25-FISH2-3L1-rep3-m1bp-100x_Position028_27_cmle.ics	40	0	1	1	0.24671253867504656	0.6184971098265895	0.6294117647058823
1288	Feb25-FISH2-3L1-rep3-m1bp-100x_Position029_28_cmle.ics	1	0	1	1	0.0	0.0	0.0
1289	Feb25-FISH2-3L1-rep3-m1bp-100x_Position029_28_cmle.ics	2	0	1	1	0.13373203030983832	0.3473053892215569	0.3473053892215569
1290	Feb25-FISH2-3L1-rep3-m1bp-100x_Position029_28_cmle.ics	3	0	1	1	0.2098209441068153	0.41176470588235287	0.957894736842105
1291	Feb25-FISH2-3L1-rep3-m1bp-100x_Position029_28_cmle.ics	3	0	1	2	0.0	0.0	0.0
1292	Feb25-FISH2-3L1-rep3-m1bp-100x_Position029_28_cmle.ics	4	0	1	1	0.03228014524720235	0.1238938053097345	0.12280701754385964
1293	Feb25-FISH2-3L1-rep3-m1bp-100x_Position029_28_cmle.ics	5	0	1	1	0.11528623302572269	0.5050505050505051	0.3289473684210526
1294	Feb25-FISH2-3L1-rep3-m1bp-100x_Position029_28_cmle.ics	8	0	1	1	0.0	0.0	0.0
1295	Feb25-FISH2-3L1-rep3-m1bp-100x_Position029_28_cmle.ics	9	0	1	1	0.18215224818064185	0.5231788079470199	0.5231788079470199
1296	Feb25-FISH2-3L1-rep3-m1bp-100x_Position029_28_cmle.ics	10	0	1	1	0.1706236248780696	0.3609756097560976	0.3627450980392157
1297	Feb25-FISH2-3L1-rep3-m1bp-100x_Position029_28_cmle.ics	12	0	1	1	0.18215224818064185	0.36744186046511623	0.7383177570093457
1298	Feb25-FISH2-3L1-rep3-m1bp-100x_Position029_28_cmle.ics	12	0	1	2	0.0	0.0	0.0
1299	Feb25-FISH2-3L1-rep3-m1bp-100x_Position029_28_cmle.ics	12	0	2	1	0.0	0.0	0.0
1300	Feb25-FISH2-3L1-rep3-m1bp-100x_Position029_28_cmle.ics	12	0	2	2	0.09914616040212151	0.6825396825396824	0.25146198830409355
1301	Feb25-FISH2-3L1-rep3-m1bp-100x_Position029_28_cmle.ics	13	0	1	1	0.18215224818064185	0.6810344827586206	0.47023809523809523
1302	Feb25-FISH2-3L1-rep3-m1bp-100x_Position029_28_cmle.ics	14	0	1	1	0.0	0.0	0.0
1303	Feb25-FISH2-3L1-rep3-m1bp-100x_Position029_28_cmle.ics	15	0	1	1	0.07608891379697698	0.44	0.2704918032786885
1304	Feb25-FISH2-3L1-rep3-m1bp-100x_Position029_28_cmle.ics	15	0	2	1	0.0	0.0	0.0
1305	Feb25-FISH2-3L1-rep3-m1bp-100x_Position029_28_cmle.ics	16	0	1	1	0.2836041332432778	0.9111111111111111	0.5774647887323944
1306	Feb25-FISH2-3L1-rep3-m1bp-100x_Position029_28_cmle.ics	16	0	2	1	0.0	0.0	0.0
1307	Feb25-FISH2-3L1-rep3-m1bp-100x_Position029_28_cmle.ics	18	0	1	1	0.223655292069902	0.5300546448087431	0.557471264367816
1308	Feb25-FISH2-3L1-rep3-m1bp-100x_Position029_28_cmle.ics	19	0	1	1	0.2144323934278442	0.5081967213114754	0.5027027027027027
1309	Feb25-FISH2-3L1-rep3-m1bp-100x_Position029_28_cmle.ics	20	0	1	1	0.21673811808835866	0.41777777777777775	0.415929203539823
1310	Feb25-FISH2-3L1-rep3-m1bp-100x_Position029_28_cmle.ics	22	0	1	1	0.19829232080424303	0.4479166666666667	0.450261780104712
1311	Feb25-FISH2-3L1-rep3-m1bp-100x_Position029_28_cmle.ics	23	0	1	1	0.13142630564932387	0.3333333333333333	0.6627906976744186
1312	Feb25-FISH2-3L1-rep3-m1bp-100x_Position029_28_cmle.ics	23	0	1	2	0.0	0.0	0.0
1313	Feb25-FISH2-3L1-rep3-m1bp-100x_Position029_28_cmle.ics	25	0	1	1	0.1798465235201274	0.3939393939393939	0.39
1314	Feb25-FISH2-3L1-rep3-m1bp-100x_Position029_28_cmle.ics	26	0	1	1	0.10606333438366487	0.34074074074074073	0.26744186046511625
1315	Feb25-FISH2-3L1-rep3-m1bp-100x_Position029_28_cmle.ics	26	0	1	2	0.0	0.0	0.0
1316	Feb25-FISH2-3L1-rep3-m1bp-100x_Position029_28_cmle.ics	26	0	2	1	0.0	0.0	0.0
1317	Feb25-FISH2-3L1-rep3-m1bp-100x_Position029_28_cmle.ics	26	0	2	2	0.2951327565458501	0.6956521739130433	0.7901234567901234
1318	Feb25-FISH2-3L1-rep3-m1bp-100x_Position029_28_cmle.ics	28	0	1	1	0.04611449321028908	0.31746031746031744	0.31746031746031744
1319	Feb25-FISH2-3L1-rep3-m1bp-100x_Position029_28_cmle.ics	29	0	1	1	0.21904384274887312	0.5688622754491018	0.5135135135135135
1320	Feb25-FISH2-3L1-rep3-m1bp-100x_Position029_28_cmle.ics	30	0	1	1	0.0	0.0	0.0
1321	Feb25-FISH2-3L1-rep3-m1bp-100x_Position029_28_cmle.ics	31	0	1	1	0.006917173981543361	0.05084745762711864	0.017857142857142856
1322	Feb25-FISH2-3L1-rep3-m1bp-100x_Position029_28_cmle.ics	31	0	1	2	0.0	0.0	0.0
1323	Feb25-FISH2-3L1-rep3-m1bp-100x_Position029_28_cmle.ics	31	0	2	1	0.0	0.0	0.0
1324	Feb25-FISH2-3L1-rep3-m1bp-100x_Position029_28_cmle.ics	31	0	2	2	0.19829232080424303	0.2792207792207792	0.41747572815533973
1325	Feb25-FISH2-3L1-rep3-m1bp-100x_Position029_28_cmle.ics	32	0	1	1	0.12220340700726605	0.3897058823529411	0.3868613138686131
1326	Feb25-FISH2-3L1-rep3-m1bp-100x_Position029_28_cmle.ics	33	0	1	1	0.12681485632829495	0.4296875	0.4296875
1327	Feb25-FISH2-3L1-rep3-m1bp-100x_Position029_28_cmle.ics	34	0	1	1	0.1291205809888094	0.45161290322580644	0.44444444444444436
1328	Feb25-FISH2-3L1-rep3-m1bp-100x_Position029_28_cmle.ics	35	0	1	1	0.43117051151620284	0.6032258064516128	0.605177993527508
1329	Feb25-FISH2-3L1-rep3-m1bp-100x_Position029_28_cmle.ics	40	0	1	1	0.0	0.0	0.0
1330	Feb25-FISH2-3L1-rep3-m1bp-100x_Position029_28_cmle.ics	42	0	1	1	0.0	0.0	0.0
1331	Feb25-FISH2-3L1-rep3-m1bp-100x_Position029_28_cmle.ics	43	0	1	1	0.16831790021755513	0.5658914728682171	0.4294117647058824
1332	Feb25-FISH2-3L1-rep3-m1bp-100x_Position029_28_cmle.ics	44	0	1	1	0.027668695926173444	0.09160305343511449	0.09160305343511449
1333	Feb25-FISH2-3L1-rep3-m1bp-100x_Position029_28_cmle.ics	45	0	1	1	0.0	0.0	0.0
1334	Feb25-FISH2-3L1-rep3-m1bp-100x_Position029_28_cmle.ics	45	0	2	1	0.0	0.0	0.0
1335	Feb25-FISH2-3L1-rep3-m1bp-100x_Position029_28_cmle.ics	46	0	1	1	0.04611449321028908	0.2777777777777778	0.2816901408450704
1336	Feb25-FISH2-3L1-rep3-m1bp-100x_Position030_29_cmle.ics	1	0	1	1	0.0	0.0	0.0
1337	Feb25-FISH2-3L1-rep3-m1bp-100x_Position030_29_cmle.ics	2	0	1	1	0.0	0.0	0.0
1338	Feb25-FISH2-3L1-rep3-m1bp-100x_Position030_29_cmle.ics	4	0	1	1	0.0	0.0	0.0
1339	Feb25-FISH2-3L1-rep3-m1bp-100x_Position030_29_cmle.ics	5	0	1	1	0.0	0.0	0.0
1340	Feb25-FISH2-3L1-rep3-m1bp-100x_Position030_29_cmle.ics	5	0	1	2	0.0	0.0	0.0
1341	Feb25-FISH2-3L1-rep3-m1bp-100x_Position030_29_cmle.ics	5	0	2	1	0.24210108935401764	0.4772727272727273	0.4216867469879517
1342	Feb25-FISH2-3L1-rep3-m1bp-100x_Position030_29_cmle.ics	5	0	2	2	0.0	0.0	0.0
1343	Feb25-FISH2-3L1-rep3-m1bp-100x_Position030_29_cmle.ics	6	0	1	1	0.16370645089652622	0.4057142857142857	0.4057142857142857
1344	Feb25-FISH2-3L1-rep3-m1bp-100x_Position030_29_cmle.ics	7	0	1	1	0.10375760972315042	0.3846153846153845	0.3913043478260869
1345	Feb25-FISH2-3L1-rep3-m1bp-100x_Position030_29_cmle.ics	8	0	1	1	0.09914616040212151	0.5890410958904109	0.5890410958904109
1346	Feb25-FISH2-3L1-rep3-m1bp-100x_Position030_29_cmle.ics	11	0	1	1	0.04380876854977462	0.13475177304964536	0.13013698630136983
1347	Feb25-FISH2-3L1-rep3-m1bp-100x_Position030_29_cmle.ics	12	0	1	1	0.17754079885961294	0.4277777777777777	0.42541436464088395
1348	Feb25-FISH2-3L1-rep3-m1bp-100x_Position030_29_cmle.ics	13	0	1	1	0.2605468866381333	0.6384180790960452	0.818840579710145
1349	Feb25-FISH2-3L1-rep3-m1bp-100x_Position030_29_cmle.ics	15	0	1	1	0.20059804546475749	0.5506329113924051	0.4943181818181818
1350	Feb25-FISH2-3L1-rep3-m1bp-100x_Position030_29_cmle.ics	16	0	1	1	0.0	0.0	0.0
1351	Feb25-FISH2-3L1-rep3-m1bp-100x_Position030_29_cmle.ics	16	0	1	2	0.0	0.0	0.0
1352	Feb25-FISH2-3L1-rep3-m1bp-100x_Position030_29_cmle.ics	17	0	1	1	0.15217782759395396	0.6168224299065419	0.6285714285714286
1353	Feb25-FISH2-3L1-rep3-m1bp-100x_Position030_29_cmle.ics	19	0	1	1	0.2697697852801911	0.536697247706422	0.5043103448275861
1354	Feb25-FISH2-3L1-rep3-m1bp-100x_Position030_29_cmle.ics	20	0	1	1	0.006917173981543361	0.029411764705882346	0.033333333333333326
1355	Feb25-FISH2-3L1-rep3-m1bp-100x_Position030_29_cmle.ics	21	0	1	1	0.2444068140145321	0.8617886178861788	0.8346456692913385
1356	Feb25-FISH2-3L1-rep3-m1bp-100x_Position030_29_cmle.ics	22	0	1	1	0.2582411619776188	0.6292134831460674	0.6256983240223463
1357	Feb25-FISH2-3L1-rep3-m1bp-100x_Position030_29_cmle.ics	23	0	1	1	0.0	0.0	0.0
1358	Feb25-FISH2-3L1-rep3-m1bp-100x_Position030_29_cmle.ics	26	0	1	1	0.10375760972315042	0.29999999999999993	0.29801324503311255
1359	Feb25-FISH2-3L1-rep3-m1bp-100x_Position030_29_cmle.ics	27	0	1	1	0.0	0.0	0.0
1360	Feb25-FISH2-3L1-rep3-m1bp-100x_Position030_29_cmle.ics	27	0	1	2	0.11298050836520823	0.25257731958762886	0.9245283018867924
1361	Feb25-FISH2-3L1-rep3-m1bp-100x_Position030_29_cmle.ics	28	0	1	1	0.0	0.0	0.0
1362	Feb25-FISH2-3L1-rep3-m1bp-100x_Position030_29_cmle.ics	29	0	1	1	0.07378318913646252	0.3999999999999999	0.3950617283950617
1363	Feb25-FISH2-3L1-rep3-m1bp-100x_Position030_29_cmle.ics	30	0	1	1	0.0	0.0	0.0
1364	Feb25-FISH2-3L1-rep3-m1bp-100x_Position030_29_cmle.ics	31	0	1	1	0.0645602904944047	0.18666666666666665	0.17948717948717946
1365	Feb25-FISH2-3L1-rep3-m1bp-100x_Position030_29_cmle.ics	32	0	1	1	0.0	0.0	0.0
1366	Feb25-FISH2-3L1-rep3-m1bp-100x_Position030_29_cmle.ics	33	0	1	1	0.0853118124390348	0.46835443037974683	0.6065573770491803
1367	Feb25-FISH2-3L1-rep3-m1bp-100x_Position030_29_cmle.ics	35	0	1	1	0.6017941363942725	0.6274038461538461	0.5825892857142857
1368	Feb25-FISH2-3L1-rep3-m1bp-100x_Position030_29_cmle.ics	36	0	1	1	0.09684043574160706	0.47727272727272724	0.48275862068965514
1369	Feb25-FISH2-3L1-rep3-m1bp-100x_Position030_29_cmle.ics	37	0	1	1	0.0	0.0	0.0
1370	Feb25-FISH2-3L1-rep3-m1bp-100x_Position030_29_cmle.ics	38	0	1	1	0.07839463845749142	0.6538461538461537	0.607142857142857
1371	Feb25-FISH2-3L1-rep3-m1bp-100x_Position030_29_cmle.ics	39	0	1	1	0.15678927691498284	0.3820224719101123	0.4121212121212121
1372	Feb25-FISH2-3L1-rep3-m1bp-100x_Position030_29_cmle.ics	40	0	1	1	0.29282703188533565	0.8758620689655172	0.8819444444444445
1373	Feb25-FISH2-3L1-rep3-m1bp-100x_Position030_29_cmle.ics	41	0	1	1	0.04611449321028908	0.16129032258064518	0.16
1374	Feb25-FISH2-3L1-rep3-m1bp-100x_Position030_29_cmle.ics	42	0	1	1	0.0	0.0	0.0
1375	Feb25-FISH2-3L1-rep3-m1bp-100x_Position030_29_cmle.ics	43	0	1	1	0.30666137984842234	0.9172413793103447	0.4042553191489361
1376	Feb25-FISH2-3L1-rep3-m1bp-100x_Position030_29_cmle.ics	43	0	1	2	0.0	0.0	0.0
1377	Feb25-FISH2-3L1-rep3-m1bp-100x_Position030_29_cmle.ics	43	0	2	1	0.0	0.0	0.0
1378	Feb25-FISH2-3L1-rep3-m1bp-100x_Position030_29_cmle.ics	43	0	2	2	0.14756637827292504	0.23880597014925373	0.7901234567901234
1379	Feb25-FISH2-3L1-rep3-m1bp-100x_Position030_29_cmle.ics	44	0	1	1	0.03458586990771681	0.20833333333333334	0.2054794520547945
1380	Feb25-FISH2-3L1-rep3-m1bp-100x_Position030_29_cmle.ics	46	0	1	1	0.050725942531317986	0.1929824561403509	0.18487394957983191
1381	Feb25-FISH2-3L1-rep3-m1bp-100x_Position030_29_cmle.ics	47	0	1	1	0.1291205809888094	0.42424242424242414	0.42424242424242414
1382	Feb25-FISH2-3L1-rep3-m1bp-100x_Position030_29_cmle.ics	50	0	1	1	0.0	0.0	0.0
1383	Feb25-FISH2-3L1-rep3-m1bp-100x_Position030_29_cmle.ics	53	0	1	1	0.22826674139093092	0.4604651162790697	0.4583333333333332
1384	Feb25-FISH2-3L1-rep3-m1bp-100x_Position030_29_cmle.ics	56	0	1	1	0.0	0.0	0.0
1385	Feb25-FISH2-3L1-rep3-m1bp-100x_Position030_29_cmle.ics	56	0	2	1	0.10606333438366487	0.73015873015873	0.34586466165413526
1386	Feb25-FISH2-3L1-rep3-m1bp-100x_Position030_29_cmle.ics	57	0	1	1	0.47728500472649193	0.5965417867435158	0.5982658959537571
1387	Feb25-FISH2-3L1-rep3-m1bp-100x_Position030_29_cmle.ics	61	0	1	1	0.0853118124390348	0.38947368421052625	0.19680851063829785
1388	Feb25-FISH2-3L1-rep3-m1bp-100x_Position030_29_cmle.ics	62	0	1	1	0.14295492895189613	0.5	0.37804878048780477
1389	Feb25-FISH2-3L1-rep3-m1bp-100x_Position030_29_cmle.ics	66	0	1	1	0.24210108935401764	0.6818181818181817	0.6862745098039216
1390	Feb25-FISH2-3L1-rep3-m1bp-100x_Position030_29_cmle.ics	68	0	1	1	0.0	0.0	0.0
1391	Feb25-FISH2-3L1-rep3-m1bp-100x_Position031_30_cmle.ics	1	0	1	1	0.11759195768623715	0.7727272727272726	0.7727272727272726
1392	Feb25-FISH2-3L1-rep3-m1bp-100x_Position031_30_cmle.ics	2	0	1	1	0.059948841173375796	0.18439716312056736	0.1857142857142857
1393	Feb25-FISH2-3L1-rep3-m1bp-100x_Position031_30_cmle.ics	4	0	1	1	0.03458586990771681	0.15789473684210525	0.10416666666666667
1394	Feb25-FISH2-3L1-rep3-m1bp-100x_Position031_30_cmle.ics	4	0	1	2	0.0	0.0	0.0
1395	Feb25-FISH2-3L1-rep3-m1bp-100x_Position031_30_cmle.ics	4	0	2	1	0.0	0.0	0.0
1396	Feb25-FISH2-3L1-rep3-m1bp-100x_Position031_30_cmle.ics	4	0	2	2	0.0	0.0	0.0
1397	Feb25-FISH2-3L1-rep3-m1bp-100x_Position031_30_cmle.ics	5	0	1	1	0.3827502936453993	0.6058394160583941	0.5928571428571427
1398	Feb25-FISH2-3L1-rep3-m1bp-100x_Position031_30_cmle.ics	6	0	1	1	0.013834347963086722	0.11111111111111108	0.11538461538461536
1399	Feb25-FISH2-3L1-rep3-m1bp-100x_Position031_30_cmle.ics	8	0	1	1	0.23979536469350318	0.6011560693641617	0.6979865771812079
1400	Feb25-FISH2-3L1-rep3-m1bp-100x_Position031_30_cmle.ics	9	0	1	1	0.37122167034282705	0.5629370629370629	0.5609756097560975
1401	Feb25-FISH2-3L1-rep3-m1bp-100x_Position031_30_cmle.ics	14	0	1	1	0.0	0.0	0.0
1402	Feb25-FISH2-3L1-rep3-m1bp-100x_Position031_30_cmle.ics	14	0	2	1	0.07839463845749142	0.36956521739130427	0.09444444444444443
1403	Feb25-FISH2-3L1-rep3-m1bp-100x_Position031_30_cmle.ics	15	0	1	1	0.0	0.0	0.0
1404	Feb25-FISH2-3L1-rep3-m1bp-100x_Position031_30_cmle.ics	15	0	1	2	0.10836905904417933	0.3154362416107382	0.34814814814814815
1405	Feb25-FISH2-3L1-rep3-m1bp-100x_Position031_30_cmle.ics	15	0	2	1	0.2098209441068153	0.6546762589928056	0.5947712418300654
1406	Feb25-FISH2-3L1-rep3-m1bp-100x_Position031_30_cmle.ics	15	0	2	2	0.0	0.0	0.0
1407	Feb25-FISH2-3L1-rep3-m1bp-100x_Position031_30_cmle.ics	16	0	1	1	0.050725942531317986	0.19469026548672566	0.19469026548672566
1408	Feb25-FISH2-3L1-rep3-m1bp-100x_Position031_30_cmle.ics	17	0	1	1	0.2351839153724743	0.6799999999999999	0.6754966887417219
1409	Feb25-FISH2-3L1-rep3-m1bp-100x_Position031_30_cmle.ics	18	0	1	1	0.06917173981543362	0.5172413793103448	0.1639344262295082
1410	Feb25-FISH2-3L1-rep3-m1bp-100x_Position031_30_cmle.ics	20	0	1	1	0.0	0.0	0.0
1411	Feb25-FISH2-3L1-rep3-m1bp-100x_Position031_30_cmle.ics	21	0	1	1	0.0	0.0	0.0
1412	Feb25-FISH2-3L1-rep3-m1bp-100x_Position031_30_cmle.ics	22	0	1	1	0.1890694221621852	0.5030674846625766	0.5030674846625766
1413	Feb25-FISH2-3L1-rep3-m1bp-100x_Position031_30_cmle.ics	23	0	1	1	0.2974384812063645	0.5308641975308641	0.5265306122448979
1414	Feb25-FISH2-3L1-rep3-m1bp-100x_Position031_30_cmle.ics	24	0	1	1	0.12220340700726605	0.3630136986301369	0.3630136986301369
1415	Feb25-FISH2-3L1-rep3-m1bp-100x_Position031_30_cmle.ics	25	0	1	1	0.0023057246605144538	0.006410256410256409	0.014925373134328358
1416	Feb25-FISH2-3L1-rep3-m1bp-100x_Position031_30_cmle.ics	26	0	1	1	0.020751521944630084	0.09	0.09375000000000001
1417	Feb25-FISH2-3L1-rep3-m1bp-100x_Position031_30_cmle.ics	26	0	1	2	0.0	0.0	0.0
1418	Feb25-FISH2-3L1-rep3-m1bp-100x_Position031_30_cmle.ics	27	0	1	1	0.10606333438366487	0.676470588235294	0.6865671641791045
1419	Feb25-FISH2-3L1-rep3-m1bp-100x_Position031_30_cmle.ics	28	0	1	1	0.39658464160848605	0.8349514563106795	0.43216080402010043
1420	Feb25-FISH2-3L1-rep3-m1bp-100x_Position031_30_cmle.ics	28	0	2	1	0.0	0.0	0.0
1421	Feb25-FISH2-3L1-rep3-m1bp-100x_Position031_30_cmle.ics	31	0	1	1	0.20751521944630083	0.4736842105263157	0.6081081081081081
1422	Feb25-FISH2-3L1-rep3-m1bp-100x_Position031_30_cmle.ics	32	0	1	1	0.0945347110810926	0.621212121212121	0.2228260869565217
1423	Feb25-FISH2-3L1-rep3-m1bp-100x_Position031_30_cmle.ics	33	0	1	1	0.02305724660514454	0.18518518518518515	0.13157894736842105
1424	Feb25-FISH2-3L1-rep3-m1bp-100x_Position031_30_cmle.ics	33	0	1	2	0.0	0.0	0.0
1425	Feb25-FISH2-3L1-rep3-m1bp-100x_Position031_30_cmle.ics	33	0	2	1	0.0	0.0	0.0
1426	Feb25-FISH2-3L1-rep3-m1bp-100x_Position031_30_cmle.ics	33	0	2	2	0.04842021787080353	0.37499999999999994	0.4038461538461538
1427	Feb25-FISH2-3L1-rep3-m1bp-100x_Position031_30_cmle.ics	36	0	1	1	0.03689159456823126	0.10526315789473684	0.10596026490066225
1428	Feb25-FISH2-3L1-rep3-m1bp-100x_Position031_30_cmle.ics	38	0	1	1	0.04842021787080353	0.26923076923076916	0.26923076923076916
1429	Feb25-FISH2-3L1-rep3-m1bp-100x_Position031_30_cmle.ics	39	0	1	1	0.15678927691498284	0.320754716981132	0.3222748815165876
1430	Feb25-FISH2-3L1-rep3-m1bp-100x_Position031_30_cmle.ics	41	0	1	1	0.09684043574160706	0.6885245901639343	0.65625
1431	Feb25-FISH2-3L1-rep3-m1bp-100x_Position031_30_cmle.ics	42	0	1	1	0.0	0.0	0.0
1432	Feb25-FISH2-3L1-rep3-m1bp-100x_Position031_30_cmle.ics	43	0	1	1	0.0	0.0	0.0
1433	Feb25-FISH2-3L1-rep3-m1bp-100x_Position031_30_cmle.ics	43	0	2	1	0.0	0.0	0.0
1434	Feb25-FISH2-3L1-rep3-m1bp-100x_Position032_31_cmle.ics	1	0	1	1	0.07378318913646252	0.3440860215053763	0.24806201550387594
1435	Feb25-FISH2-3L1-rep3-m1bp-100x_Position032_31_cmle.ics	1	0	1	2	0.0	0.0	0.0
1436	Feb25-FISH2-3L1-rep3-m1bp-100x_Position032_31_cmle.ics	2	0	1	1	0.1798465235201274	0.34513274336283184	0.2977099236641221
1437	Feb25-FISH2-3L1-rep3-m1bp-100x_Position032_31_cmle.ics	3	0	1	1	0.09684043574160706	0.4666666666666666	0.3181818181818181
1438	Feb25-FISH2-3L1-rep3-m1bp-100x_Position032_31_cmle.ics	5	0	1	1	0.006917173981543361	0.016574585635359115	0.041095890410958895
1439	Feb25-FISH2-3L1-rep3-m1bp-100x_Position032_31_cmle.ics	6	0	1	1	0.16370645089652622	0.39444444444444443	0.39444444444444443
1440	Feb25-FISH2-3L1-rep3-m1bp-100x_Position032_31_cmle.ics	8	0	1	1	0.11989768234675159	0.4031007751937984	0.27956989247311825
1441	Feb25-FISH2-3L1-rep3-m1bp-100x_Position032_31_cmle.ics	9	0	1	1	0.11067478370469377	0.32432432432432434	0.14814814814814814
1442	Feb25-FISH2-3L1-rep3-m1bp-100x_Position032_31_cmle.ics	9	0	2	1	0.0	0.0	0.0
1443	Feb25-FISH2-3L1-rep3-m1bp-100x_Position032_31_cmle.ics	11	0	1	1	0.2951327565458501	0.7573964497041419	0.7485380116959064
1444	Feb25-FISH2-3L1-rep3-m1bp-100x_Position032_31_cmle.ics	12	0	1	1	0.1245091316677805	0.2827225130890052	0.27135678391959794
1445	Feb25-FISH2-3L1-rep3-m1bp-100x_Position032_31_cmle.ics	13	0	1	1	0.0046114493210289076	0.04	0.04
1446	Feb25-FISH2-3L1-rep3-m1bp-100x_Position032_31_cmle.ics	16	0	1	1	0.0	0.0	0.0
1447	Feb25-FISH2-3L1-rep3-m1bp-100x_Position032_31_cmle.ics	17	0	1	1	0.16370645089652622	0.7244897959183673	0.6826923076923076
1448	Feb25-FISH2-3L1-rep3-m1bp-100x_Position032_31_cmle.ics	19	0	1	1	0.0	0.0	0.0
1449	Feb25-FISH2-3L1-rep3-m1bp-100x_Position032_31_cmle.ics	21	0	1	1	0.0	0.0	0.0
1450	Feb25-FISH2-3L1-rep3-m1bp-100x_Position032_31_cmle.ics	21	0	1	2	0.0	0.0	0.0
1451	Feb25-FISH2-3L1-rep3-m1bp-100x_Position032_31_cmle.ics	21	0	2	1	0.0	0.0	0.0
1452	Feb25-FISH2-3L1-rep3-m1bp-100x_Position032_31_cmle.ics	21	0	2	2	0.006917173981543361	0.05454545454545454	0.028571428571428567
1453	Feb25-FISH2-3L1-rep3-m1bp-100x_Position032_31_cmle.ics	22	0	1	1	0.0	0.0	0.0
1454	Feb25-FISH2-3L1-rep3-m1bp-100x_Position032_31_cmle.ics	23	0	1	1	0.18215224818064185	0.4817073170731706	0.4759036144578312
1455	Feb25-FISH2-3L1-rep3-m1bp-100x_Position032_31_cmle.ics	25	0	1	1	0.23748964003298875	0.4951923076923077	0.492822966507177
1456	Feb25-FISH2-3L1-rep3-m1bp-100x_Position032_31_cmle.ics	27	0	1	1	0.0	0.0	0.0
1457	Feb25-FISH2-3L1-rep3-m1bp-100x_Position032_31_cmle.ics	29	0	1	1	0.09684043574160706	0.6176470588235293	0.5753424657534245
1458	Feb25-FISH2-3L1-rep3-m1bp-100x_Position032_31_cmle.ics	30	0	1	1	0.03228014524720235	0.21538461538461534	0.21875
1459	Feb25-FISH2-3L1-rep3-m1bp-100x_Position032_31_cmle.ics	31	0	1	1	0.16831790021755513	0.41954022988505746	0.6239316239316238
1460	Feb25-FISH2-3L1-rep3-m1bp-100x_Position032_31_cmle.ics	32	0	1	1	0.11067478370469377	0.4485981308411214	0.34532374100719415
1461	Feb25-FISH2-3L1-rep3-m1bp-100x_Position032_31_cmle.ics	33	0	1	1	0.3389415250956247	0.4117647058823529	0.40947075208913647
1462	Feb25-FISH2-3L1-rep3-m1bp-100x_Position032_31_cmle.ics	34	0	1	1	0.025362971265658993	0.07096774193548387	0.14864864864864866
1463	Feb25-FISH2-3L1-rep3-m1bp-100x_Position032_31_cmle.ics	34	0	1	2	0.0	0.0	0.0
1464	Feb25-FISH2-3L1-rep3-m1bp-100x_Position032_31_cmle.ics	35	0	1	1	0.06225456583389025	0.33749999999999997	0.216
1465	Feb25-FISH2-3L1-rep3-m1bp-100x_Position032_31_cmle.ics	38	0	1	1	0.1245091316677805	0.47787610619469023	0.3648648648648649
1466	Feb25-FISH2-3L1-rep3-m1bp-100x_Position032_31_cmle.ics	39	0	1	1	0.0	0.0	0.0
1467	Feb25-FISH2-3L1-rep3-m1bp-100x_Position032_31_cmle.ics	40	0	1	1	0.027668695926173444	0.14457831325301201	0.08450704225352111
1468	Feb25-FISH2-3L1-rep3-m1bp-100x_Position032_31_cmle.ics	42	0	1	1	0.0	0.0	0.0
1469	Feb25-FISH2-3L1-rep3-m1bp-100x_Position032_31_cmle.ics	43	0	1	1	0.1798465235201274	0.39795918367346933	0.40206185567010305
1470	Feb25-FISH2-3L1-rep3-m1bp-100x_Position032_31_cmle.ics	44	0	1	1	0.21673811808835866	0.6143790849673203	0.6064516129032258
1471	Feb25-FISH2-3L1-rep3-m1bp-100x_Position033_32_cmle.ics	2	0	1	1	0.27207550994070556	0.5462962962962962	0.5462962962962962
1472	Feb25-FISH2-3L1-rep3-m1bp-100x_Position033_32_cmle.ics	3	0	1	1	0.6571315282466194	0.7345360824742267	0.6705882352941176
1473	Feb25-FISH2-3L1-rep3-m1bp-100x_Position033_32_cmle.ics	4	0	1	1	0.06686601515491916	0.26605504587155965	0.19463087248322145
1474	Feb25-FISH2-3L1-rep3-m1bp-100x_Position033_32_cmle.ics	6	0	1	1	0.0853118124390348	0.4157303370786517	0.3363636363636364
1475	Feb25-FISH2-3L1-rep3-m1bp-100x_Position033_32_cmle.ics	8	0	1	1	0.0	0.0	0.0
1476	Feb25-FISH2-3L1-rep3-m1bp-100x_Position033_32_cmle.ics	8	0	1	2	0.1590950015754973	0.21165644171779138	0.4859154929577464
1477	Feb25-FISH2-3L1-rep3-m1bp-100x_Position033_32_cmle.ics	9	0	1	1	0.0	0.0	0.0
1478	Feb25-FISH2-3L1-rep3-m1bp-100x_Position033_32_cmle.ics	9	0	2	1	0.0	0.0	0.0
1479	Feb25-FISH2-3L1-rep3-m1bp-100x_Position033_32_cmle.ics	10	0	1	1	0.0945347110810926	0.34745762711864403	0.34453781512605036
1480	Feb25-FISH2-3L1-rep3-m1bp-100x_Position033_32_cmle.ics	11	0	1	1	0.24671253867504656	0.5119617224880382	0.5119617224880382
1481	Feb25-FISH2-3L1-rep3-m1bp-100x_Position033_32_cmle.ics	12	0	1	1	0.050725942531317986	0.15172413793103448	0.14965986394557823
1482	Feb25-FISH2-3L1-rep3-m1bp-100x_Position033_32_cmle.ics	15	0	1	1	0.22134956740938755	0.5133689839572192	0.5026178010471203
1483	Feb25-FISH2-3L1-rep3-m1bp-100x_Position033_32_cmle.ics	16	0	1	1	0.0	0.0	0.0
1484	Feb25-FISH2-3L1-rep3-m1bp-100x_Position033_32_cmle.ics	17	0	1	1	0.04611449321028908	0.21052631578947364	0.2816901408450704
1485	Feb25-FISH2-3L1-rep3-m1bp-100x_Position033_32_cmle.ics	18	0	1	1	0.19137514682269965	0.7217391304347824	0.5533333333333332
1486	Feb25-FISH2-3L1-rep3-m1bp-100x_Position033_32_cmle.ics	19	0	1	1	0.0	0.0	0.0
1487	Feb25-FISH2-3L1-rep3-m1bp-100x_Position033_32_cmle.ics	20	0	1	1	0.0	0.0	0.0
1488	Feb25-FISH2-3L1-rep3-m1bp-100x_Position033_32_cmle.ics	22	0	1	1	0.10836905904417933	0.2422680412371134	0.23979591836734693
1489	Feb25-FISH2-3L1-rep3-m1bp-100x_Position033_32_cmle.ics	23	0	1	1	0.0	0.0	0.0
1490	Feb25-FISH2-3L1-rep3-m1bp-100x_Position033_32_cmle.ics	24	0	1	1	0.13834347963086724	0.34682080924855485	0.34682080924855485
1491	Feb25-FISH2-3L1-rep3-m1bp-100x_Position033_32_cmle.ics	25	0	1	1	0.0945347110810926	0.5061728395061728	0.5124999999999998
1492	Feb25-FISH2-3L1-rep3-m1bp-100x_Position033_32_cmle.ics	26	0	1	1	0.17523507419909848	0.4550898203592814	0.44444444444444436
1493	Feb25-FISH2-3L1-rep3-m1bp-100x_Position033_32_cmle.ics	27	0	1	1	0.11759195768623715	0.5425531914893617	0.5425531914893617
1494	Feb25-FISH2-3L1-rep3-m1bp-100x_Position033_32_cmle.ics	29	0	1	1	0.26515833595916216	0.642458100558659	0.646067415730337
1495	Feb25-FISH2-3L1-rep3-m1bp-100x_Position033_32_cmle.ics	30	0	1	1	0.0046114493210289076	0.029850746268656716	0.03773584905660377
1496	Feb25-FISH2-3L1-rep3-m1bp-100x_Position033_32_cmle.ics	31	0	1	1	0.0	0.0	0.0
1497	Feb25-FISH2-3L1-rep3-m1bp-100x_Position033_32_cmle.ics	32	0	1	1	0.41272471423208723	0.5524691358024691	0.6485507246376812
1498	Feb25-FISH2-3L1-rep3-m1bp-100x_Position033_32_cmle.ics	33	0	1	1	0.13142630564932387	0.2893401015228426	0.2780487804878049
1499	Feb25-FISH2-3L1-rep3-m1bp-100x_Position033_32_cmle.ics	36	0	1	1	0.26285261129864773	0.5352112676056338	0.49781659388646277
1500	Feb25-FISH2-3L1-rep3-m1bp-100x_Position033_32_cmle.ics	37	0	1	1	0.0	0.0	0.0
1501	Feb25-FISH2-3L1-rep3-m1bp-100x_Position033_32_cmle.ics	39	0	1	1	0.0	0.0	0.0
1502	Feb25-FISH2-3L1-rep3-m1bp-100x_Position033_32_cmle.ics	39	0	1	2	0.07147746447594806	0.3874999999999999	0.35227272727272724
1503	Feb25-FISH2-3L1-rep3-m1bp-100x_Position033_32_cmle.ics	40	0	1	1	0.14295492895189613	0.38509316770186336	0.37804878048780477
1504	Feb25-FISH2-3L1-rep3-m1bp-100x_Position033_32_cmle.ics	41	0	1	1	0.2605468866381333	0.5707070707070707	0.576530612244898
1505	Feb25-FISH2-3L1-rep3-m1bp-100x_Position033_32_cmle.ics	42	0	1	1	0.01844579728411563	0.039603960396039604	0.039408866995073885
1506	Feb25-FISH2-3L1-rep3-m1bp-100x_Position033_32_cmle.ics	44	0	1	1	0.1245091316677805	0.3576158940397351	0.36
1507	Feb25-FISH2-3L1-rep3-m1bp-100x_Position033_32_cmle.ics	46	0	1	1	0.0	0.0	0.0
1508	Feb25-FISH2-3L1-rep3-m1bp-100x_Position033_32_cmle.ics	47	0	1	1	0.1291205809888094	0.7777777777777778	0.40875912408759124
1509	Feb25-FISH2-3L1-rep3-m1bp-100x_Position033_32_cmle.ics	47	0	2	1	0.0	0.0	0.0
1510	Feb25-FISH2-3L1-rep3-m1bp-100x_Position033_32_cmle.ics	48	0	1	1	0.020751521944630084	0.036585365853658534	0.036734693877551024
1511	Feb25-FISH2-3L1-rep3-m1bp-100x_Position033_32_cmle.ics	50	0	1	1	0.0	0.0	0.0
1512	Feb25-FISH2-3L1-rep3-m1bp-100x_Position034_33_cmle.ics	1	0	1	1	0.0	0.0	0.0
1513	Feb25-FISH2-3L1-rep3-m1bp-100x_Position034_33_cmle.ics	2	0	1	1	0.2098209441068153	0.4292452830188679	0.46907216494845355
1514	Feb25-FISH2-3L1-rep3-m1bp-100x_Position034_33_cmle.ics	2	0	1	2	0.0	0.0	0.0
1515	Feb25-FISH2-3L1-rep3-m1bp-100x_Position034_33_cmle.ics	2	0	2	1	0.0	0.0	0.0
1516	Feb25-FISH2-3L1-rep3-m1bp-100x_Position034_33_cmle.ics	2	0	2	2	0.0023057246605144538	0.018518518518518514	0.013333333333333332
1517	Feb25-FISH2-3L1-rep3-m1bp-100x_Position034_33_cmle.ics	3	0	1	1	0.006917173981543361	0.03571428571428571	0.03409090909090909
1518	Feb25-FISH2-3L1-rep3-m1bp-100x_Position034_33_cmle.ics	4	0	1	1	0.40119609092951497	0.5386996904024768	0.5386996904024768
1519	Feb25-FISH2-3L1-rep3-m1bp-100x_Position034_33_cmle.ics	7	0	1	1	0.12220340700726605	0.31176470588235294	0.31176470588235294
1520	Feb25-FISH2-3L1-rep3-m1bp-100x_Position034_33_cmle.ics	8	0	1	1	0.05533739185234689	0.3934426229508196	0.09230769230769229
1521	Feb25-FISH2-3L1-rep3-m1bp-100x_Position034_33_cmle.ics	9	0	1	1	0.01844579728411563	0.04545454545454545	0.04999999999999999
1522	Feb25-FISH2-3L1-rep3-m1bp-100x_Position034_33_cmle.ics	9	0	1	2	0.0	0.0	0.0
1523	Feb25-FISH2-3L1-rep3-m1bp-100x_Position034_33_cmle.ics	9	0	2	1	0.0	0.0	0.0
1524	Feb25-FISH2-3L1-rep3-m1bp-100x_Position034_33_cmle.ics	9	0	2	2	0.06225456583389025	0.2596153846153846	0.22689075630252098
1525	Feb25-FISH2-3L1-rep3-m1bp-100x_Position034_33_cmle.ics	10	0	1	1	0.1798465235201274	0.5820895522388059	0.5909090909090907
1526	Feb25-FISH2-3L1-rep3-m1bp-100x_Position034_33_cmle.ics	11	0	1	1	0.0	0.0	0.0
1527	Feb25-FISH2-3L1-rep3-m1bp-100x_Position034_33_cmle.ics	11	0	2	1	0.0	0.0	0.0
1528	Feb25-FISH2-3L1-rep3-m1bp-100x_Position034_33_cmle.ics	13	0	1	1	0.059948841173375796	0.1382978723404255	0.12093023255813952
1529	Feb25-FISH2-3L1-rep3-m1bp-100x_Position034_33_cmle.ics	14	0	1	1	0.0	0.0	0.0
1530	Feb25-FISH2-3L1-rep3-m1bp-100x_Position034_33_cmle.ics	16	0	1	1	0.23287819071195984	0.726618705035971	0.7318840579710145
1531	Feb25-FISH2-3L1-rep3-m1bp-100x_Position034_33_cmle.ics	17	0	1	1	0.1245091316677805	0.409090909090909	0.3857142857142857
1532	Feb25-FISH2-3L1-rep3-m1bp-100x_Position034_33_cmle.ics	18	0	1	1	0.0	0.0	0.0
1533	Feb25-FISH2-3L1-rep3-m1bp-100x_Position034_33_cmle.ics	18	0	1	2	0.325107177132538	0.4338461538461538	0.6682464454976303
1534	Feb25-FISH2-3L1-rep3-m1bp-100x_Position034_33_cmle.ics	19	0	1	1	0.45883920744237633	0.629746835443038	0.621875
1535	Feb25-FISH2-3L1-rep3-m1bp-100x_Position034_33_cmle.ics	20	0	1	1	0.0	0.0	0.0
1536	Feb25-FISH2-3L1-rep3-m1bp-100x_Position034_33_cmle.ics	22	0	1	1	0.027668695926173444	0.19999999999999998	0.1081081081081081
1537	Feb25-FISH2-3L1-rep3-m1bp-100x_Position034_33_cmle.ics	23	0	1	1	0.22134956740938755	0.7933884297520659	0.6274509803921567
1538	Feb25-FISH2-3L1-rep3-m1bp-100x_Position034_33_cmle.ics	25	0	1	1	0.2559354373171044	0.8951612903225807	0.9098360655737705
1539	Feb25-FISH2-3L1-rep3-m1bp-100x_Position034_33_cmle.ics	26	0	1	1	0.0	0.0	0.0
1540	Feb25-FISH2-3L1-rep3-m1bp-100x_Position034_33_cmle.ics	26	0	1	2	0.0	0.0	0.0
1541	Feb25-FISH2-3L1-rep3-m1bp-100x_Position034_33_cmle.ics	26	0	1	3	0.1498721029334395	0.26	0.7926829268292681
1542	Feb25-FISH2-3L1-rep3-m1bp-100x_Position034_33_cmle.ics	26	0	1	4	0.0	0.0	0.0
1543	Feb25-FISH2-3L1-rep3-m1bp-100x_Position034_33_cmle.ics	26	0	2	1	0.0	0.0	0.0
1544	Feb25-FISH2-3L1-rep3-m1bp-100x_Position034_33_cmle.ics	26	0	2	2	0.0	0.0	0.0
1545	Feb25-FISH2-3L1-rep3-m1bp-100x_Position034_33_cmle.ics	26	0	2	3	0.0	0.0	0.0
1546	Feb25-FISH2-3L1-rep3-m1bp-100x_Position034_33_cmle.ics	26	0	2	4	0.0	0.0	0.0
1547	Feb25-FISH2-3L1-rep3-m1bp-100x_Position034_33_cmle.ics	27	0	1	1	0.1706236248780696	0.5967741935483871	0.37755102040816324
1548	Feb25-FISH2-3L1-rep3-m1bp-100x_Position034_33_cmle.ics	27	0	1	2	0.0	0.0	0.0
1549	Feb25-FISH2-3L1-rep3-m1bp-100x_Position034_33_cmle.ics	28	0	1	1	0.14064920429138167	0.6559139784946235	0.4066666666666666
1550	Feb25-FISH2-3L1-rep3-m1bp-100x_Position034_33_cmle.ics	29	0	1	1	0.21673811808835866	0.5222222222222221	0.8392857142857142
1551	Feb25-FISH2-3L1-rep3-m1bp-100x_Position034_33_cmle.ics	32	0	1	1	0.23287819071195984	0.6917808219178081	0.6870748299319727
1552	Feb25-FISH2-3L1-rep3-m1bp-100x_Position034_33_cmle.ics	34	0	1	1	0.09222898642057815	0.35398230088495575	0.36363636363636365
1553	Feb25-FISH2-3L1-rep3-m1bp-100x_Position034_33_cmle.ics	35	0	1	1	0.03458586990771681	0.10791366906474818	0.10869565217391305
1554	Feb25-FISH2-3L1-rep3-m1bp-100x_Position034_33_cmle.ics	37	0	1	1	0.03458586990771681	0.18292682926829265	0.14851485148514854
1555	Feb25-FISH2-3L1-rep3-m1bp-100x_Position034_33_cmle.ics	38	0	1	1	0.04842021787080353	0.15107913669064743	0.14999999999999997
1556	Feb25-FISH2-3L1-rep3-m1bp-100x_Position034_33_cmle.ics	39	0	1	1	0.223655292069902	0.763779527559055	0.7080291970802919
1557	Feb25-FISH2-3L1-rep3-m1bp-100x_Position034_33_cmle.ics	40	0	1	1	0.16370645089652622	0.6454545454545455	0.6339285714285713
1558	Feb25-FISH2-3L1-rep3-m1bp-100x_Position034_33_cmle.ics	41	0	1	1	0.28821558256430674	0.5122950819672131	0.5040322580645162
1559	Feb25-FISH2-3L1-rep3-m1bp-100x_Position034_33_cmle.ics	43	0	1	1	0.0	0.0	0.0
1560	Feb25-FISH2-3L1-rep3-m1bp-100x_Position034_33_cmle.ics	44	0	1	1	0.0	0.0	0.0
1561	Feb25-FISH2-3L1-rep3-m1bp-100x_Position034_33_cmle.ics	45	0	1	1	0.15678927691498284	0.5762711864406779	0.41717791411042937
1562	Feb25-FISH2-3L1-rep3-m1bp-100x_Position034_33_cmle.ics	46	0	1	1	0.1590950015754973	0.5609756097560975	0.5702479338842974
1563	Feb25-FISH2-3L1-rep3-m1bp-100x_Position034_33_cmle.ics	47	0	1	1	0.09222898642057815	0.5263157894736842	0.7272727272727273
1564	Feb25-FISH2-3L1-rep3-m1bp-100x_Position034_33_cmle.ics	47	0	1	2	0.0	0.0	0.0
1565	Feb25-FISH2-3L1-rep3-m1bp-100x_Position034_33_cmle.ics	47	0	2	1	0.0	0.0	0.0
1566	Feb25-FISH2-3L1-rep3-m1bp-100x_Position034_33_cmle.ics	47	0	2	2	0.0	0.0	0.0
1567	Feb25-FISH2-3L1-rep3-m1bp-100x_Position034_33_cmle.ics	49	0	1	1	0.0	0.0	0.0
1568	Feb25-FISH2-3L1-rep3-m1bp-100x_Position034_33_cmle.ics	49	0	2	1	0.16601217555704068	0.96	0.32579185520361986
1569	Feb25-FISH2-3L1-rep3-m1bp-100x_Position034_33_cmle.ics	51	0	1	1	0.0	0.0	0.0
1570	Feb25-FISH2-3L1-rep3-m1bp-100x_Position035_34_cmle.ics	2	0	1	1	0.0	0.0	0.0
1571	Feb25-FISH2-3L1-rep3-m1bp-100x_Position035_34_cmle.ics	2	0	1	2	0.0	0.0	0.0
1572	Feb25-FISH2-3L1-rep3-m1bp-100x_Position035_34_cmle.ics	2	0	1	3	0.0	0.0	0.0
1573	Feb25-FISH2-3L1-rep3-m1bp-100x_Position035_34_cmle.ics	2	0	2	1	0.18215224818064185	0.7596153846153846	0.25483870967741934
1574	Feb25-FISH2-3L1-rep3-m1bp-100x_Position035_34_cmle.ics	2	0	2	2	0.0	0.0	0.0
1575	Feb25-FISH2-3L1-rep3-m1bp-100x_Position035_34_cmle.ics	2	0	2	3	0.0	0.0	0.0
1576	Feb25-FISH2-3L1-rep3-m1bp-100x_Position035_34_cmle.ics	3	0	1	1	0.2098209441068153	0.230379746835443	0.230379746835443
1577	Feb25-FISH2-3L1-rep3-m1bp-100x_Position035_34_cmle.ics	4	0	1	1	0.0	0.0	0.0
1578	Feb25-FISH2-3L1-rep3-m1bp-100x_Position035_34_cmle.ics	4	0	1	2	0.0	0.0	0.0
1579	Feb25-FISH2-3L1-rep3-m1bp-100x_Position035_34_cmle.ics	5	0	1	1	0.23979536469350318	0.6153846153846152	0.6117647058823529
1580	Feb25-FISH2-3L1-rep3-m1bp-100x_Position035_34_cmle.ics	6	0	1	1	0.37352739500334153	0.5684210526315789	0.7980295566502462
1581	Feb25-FISH2-3L1-rep3-m1bp-100x_Position035_34_cmle.ics	7	0	1	1	0.0	0.0	0.0
1582	Feb25-FISH2-3L1-rep3-m1bp-100x_Position035_34_cmle.ics	9	0	1	1	0.0	0.0	0.0
1583	Feb25-FISH2-3L1-rep3-m1bp-100x_Position035_34_cmle.ics	10	0	1	1	0.5257052225972955	0.7499999999999999	0.7354838709677419
1584	Feb25-FISH2-3L1-rep3-m1bp-100x_Position035_34_cmle.ics	11	0	1	1	0.0	0.0	0.0
1585	Feb25-FISH2-3L1-rep3-m1bp-100x_Position035_34_cmle.ics	12	0	1	1	0.3873617429664282	0.8842105263157893	0.8842105263157893
1586	Feb25-FISH2-3L1-rep3-m1bp-100x_Position035_34_cmle.ics	14	0	1	1	0.006917173981543361	0.05172413793103447	0.03157894736842105
1587	Feb25-FISH2-3L1-rep3-m1bp-100x_Position035_34_cmle.ics	15	0	1	1	0.2582411619776188	0.6473988439306356	0.6436781609195402
1588	Feb25-FISH2-3L1-rep3-m1bp-100x_Position035_34_cmle.ics	16	0	1	1	0.0	0.0	0.0
1589	Feb25-FISH2-3L1-rep3-m1bp-100x_Position035_34_cmle.ics	17	0	1	1	0.0	0.0	0.0
1590	Feb25-FISH2-3L1-rep3-m1bp-100x_Position035_34_cmle.ics	17	0	1	2	0.07378318913646252	0.3636363636363636	0.3950617283950617
1591	Feb25-FISH2-3L1-rep3-m1bp-100x_Position035_34_cmle.ics	18	0	1	1	0.11989768234675159	0.5977011494252873	0.12264150943396225
1592	Feb25-FISH2-3L1-rep3-m1bp-100x_Position035_34_cmle.ics	18	0	2	1	0.0	0.0	0.0
1593	Feb25-FISH2-3L1-rep3-m1bp-100x_Position035_34_cmle.ics	18	0	3	1	0.0	0.0	0.0
1594	Feb25-FISH2-3L1-rep3-m1bp-100x_Position035_34_cmle.ics	21	0	1	1	0.12681485632829495	0.2989130434782608	0.5288461538461537
1595	Feb25-FISH2-3L1-rep3-m1bp-100x_Position035_34_cmle.ics	23	0	1	1	0.006917173981543361	0.034482758620689655	0.030927835051546386
1596	Feb25-FISH2-3L1-rep3-m1bp-100x_Position035_34_cmle.ics	24	0	1	1	0.11759195768623715	0.75	0.2712765957446808
1597	Feb25-FISH2-3L1-rep3-m1bp-100x_Position035_34_cmle.ics	24	0	2	1	0.0	0.0	0.0
1598	Feb25-FISH2-3L1-rep3-m1bp-100x_Position035_34_cmle.ics	25	0	1	1	0.0	0.0	0.0
1599	Feb25-FISH2-3L1-rep3-m1bp-100x_Position035_34_cmle.ics	26	0	1	1	0.19137514682269965	0.50920245398773	0.503030303030303
1600	Feb25-FISH2-3L1-rep3-m1bp-100x_Position035_34_cmle.ics	27	0	1	1	0.13142630564932387	0.9193548387096775	0.57
1601	Feb25-FISH2-3L1-rep3-m1bp-100x_Position035_34_cmle.ics	27	0	1	2	0.0	0.0	0.0
1602	Feb25-FISH2-3L1-rep3-m1bp-100x_Position035_34_cmle.ics	27	0	2	1	0.0	0.0	0.0
1603	Feb25-FISH2-3L1-rep3-m1bp-100x_Position035_34_cmle.ics	27	0	2	2	0.0	0.0	0.0
1604	Feb25-FISH2-3L1-rep3-m1bp-100x_Position035_34_cmle.ics	27	0	3	1	0.0	0.0	0.0
1605	Feb25-FISH2-3L1-rep3-m1bp-100x_Position035_34_cmle.ics	27	0	3	2	0.0	0.0	0.0
1606	Feb25-FISH2-3L1-rep3-m1bp-100x_Position035_34_cmle.ics	28	0	1	1	0.16831790021755513	0.42196531791907504	0.48026315789473684
1607	Feb25-FISH2-3L1-rep3-m1bp-100x_Position035_34_cmle.ics	28	0	1	2	0.0	0.0	0.0
1608	Feb25-FISH2-3L1-rep3-m1bp-100x_Position035_34_cmle.ics	28	0	2	1	0.0	0.0	0.0
1609	Feb25-FISH2-3L1-rep3-m1bp-100x_Position035_34_cmle.ics	28	0	2	2	0.13834347963086724	0.5	0.4195804195804196
1610	Feb25-FISH2-3L1-rep3-m1bp-100x_Position035_34_cmle.ics	29	0	1	1	0.16831790021755513	0.5069444444444444	0.5104895104895104
1611	Feb25-FISH2-3L1-rep3-m1bp-100x_Position035_34_cmle.ics	31	0	1	1	0.10606333438366487	0.7666666666666666	0.34074074074074073
1612	Feb25-FISH2-3L1-rep3-m1bp-100x_Position035_34_cmle.ics	31	0	2	1	0.0	0.0	0.0
1613	Feb25-FISH2-3L1-rep3-m1bp-100x_Position035_34_cmle.ics	33	0	1	1	0.04150304388926017	0.11392405063291139	0.11320754716981131
1614	Feb25-FISH2-3L1-rep3-m1bp-100x_Position035_34_cmle.ics	34	0	1	1	0.0	0.0	0.0
1615	Feb25-FISH2-3L1-rep3-m1bp-100x_Position035_34_cmle.ics	35	0	1	1	0.1590950015754973	0.3770491803278688	0.38121546961325964
1616	Feb25-FISH2-3L1-rep3-m1bp-100x_Position035_34_cmle.ics	38	0	1	1	0.13603775497035278	0.3933333333333333	0.3933333333333333
1617	Feb25-FISH2-3L1-rep3-m1bp-100x_Position035_34_cmle.ics	39	0	1	1	0.01152862330257227	0.0390625	0.026737967914438502
1618	Feb25-FISH2-3L1-rep3-m1bp-100x_Position035_34_cmle.ics	40	0	1	1	0.2559354373171044	0.6306818181818182	0.6342857142857142
1619	Feb25-FISH2-3L1-rep3-m1bp-100x_Position036_35_cmle.ics	1	0	1	1	0.2605468866381333	0.6348314606741573	0.6277777777777778
1620	Feb25-FISH2-3L1-rep3-m1bp-100x_Position036_35_cmle.ics	2	0	1	1	0.19137514682269965	0.28919860627177696	0.28919860627177696
1621	Feb25-FISH2-3L1-rep3-m1bp-100x_Position036_35_cmle.ics	3	0	1	1	0.10145188506263597	0.360655737704918	0.40740740740740733
1622	Feb25-FISH2-3L1-rep3-m1bp-100x_Position036_35_cmle.ics	4	0	1	1	0.17523507419909848	0.47798742138364775	0.47798742138364775
1623	Feb25-FISH2-3L1-rep3-m1bp-100x_Position036_35_cmle.ics	5	0	1	1	0.12681485632829495	0.5612244897959183	0.5670103092783504
1624	Feb25-FISH2-3L1-rep3-m1bp-100x_Position036_35_cmle.ics	6	0	1	1	0.0	0.0	0.0
1625	Feb25-FISH2-3L1-rep3-m1bp-100x_Position036_35_cmle.ics	7	0	1	1	0.0	0.0	0.0
1626	Feb25-FISH2-3L1-rep3-m1bp-100x_Position036_35_cmle.ics	8	0	1	1	0.03689159456823126	0.11267605633802814	0.12307692307692306
1627	Feb25-FISH2-3L1-rep3-m1bp-100x_Position036_35_cmle.ics	9	0	1	1	0.5464567445419255	0.6061381074168797	0.6220472440944881
1628	Feb25-FISH2-3L1-rep3-m1bp-100x_Position036_35_cmle.ics	11	0	1	1	0.0	0.0	0.0
1629	Feb25-FISH2-3L1-rep3-m1bp-100x_Position036_35_cmle.ics	11	0	1	2	0.2351839153724743	0.2982456140350877	0.5964912280701754
1630	Feb25-FISH2-3L1-rep3-m1bp-100x_Position036_35_cmle.ics	13	0	1	1	0.0	0.0	0.0
1631	Feb25-FISH2-3L1-rep3-m1bp-100x_Position036_35_cmle.ics	14	0	1	1	0.1245091316677805	0.5510204081632653	0.5094339622641509
1632	Feb25-FISH2-3L1-rep3-m1bp-100x_Position036_35_cmle.ics	17	0	1	1	0.05533739185234689	0.2823529411764706	0.2857142857142857
1633	Feb25-FISH2-3L1-rep3-m1bp-100x_Position036_35_cmle.ics	19	0	1	1	0.20520949478578637	0.481081081081081	0.48369565217391297
1634	Feb25-FISH2-3L1-rep3-m1bp-100x_Position036_35_cmle.ics	20	0	1	1	0.2144323934278442	0.5406976744186046	0.5406976744186046
1635	Feb25-FISH2-3L1-rep3-m1bp-100x_Position036_35_cmle.ics	21	0	1	1	0.03228014524720235	0.10071942446043163	0.10071942446043163
1636	Feb25-FISH2-3L1-rep3-m1bp-100x_Position036_35_cmle.ics	23	0	1	1	0.0	0.0	0.0
1637	Feb25-FISH2-3L1-rep3-m1bp-100x_Position036_35_cmle.ics	23	0	1	2	0.025362971265658993	0.07096774193548387	0.15492957746478872
1638	Feb25-FISH2-3L1-rep3-m1bp-100x_Position036_35_cmle.ics	24	0	1	1	0.24210108935401764	0.5999999999999999	0.990566037735849
1639	Feb25-FISH2-3L1-rep3-m1bp-100x_Position036_35_cmle.ics	25	0	1	1	0.11298050836520823	0.28823529411764703	0.28823529411764703
1640	Feb25-FISH2-3L1-rep3-m1bp-100x_Position036_35_cmle.ics	26	0	1	1	0.0945347110810926	0.3153846153846153	0.3059701492537313
1641	Feb25-FISH2-3L1-rep3-m1bp-100x_Position036_35_cmle.ics	27	0	1	1	0.2098209441068153	0.2541899441340782	0.2549019607843137
1642	Feb25-FISH2-3L1-rep3-m1bp-100x_Position036_35_cmle.ics	29	0	1	1	0.0	0.0	0.0
1643	Feb25-FISH2-3L1-rep3-m1bp-100x_Position036_35_cmle.ics	30	0	1	1	0.1291205809888094	0.8888888888888887	0.31111111111111106
1644	Feb25-FISH2-3L1-rep3-m1bp-100x_Position036_35_cmle.ics	33	0	1	1	0.223655292069902	0.7950819672131146	0.7886178861788617
1645	Feb25-FISH2-3L1-rep3-m1bp-100x_Position036_35_cmle.ics	35	0	1	1	0.06225456583389025	0.1343283582089552	0.13300492610837436
1646	Feb25-FISH2-3L1-rep3-m1bp-100x_Position036_35_cmle.ics	36	0	1	1	0.20059804546475749	0.9354838709677419	0.4461538461538462
1647	Feb25-FISH2-3L1-rep3-m1bp-100x_Position036_35_cmle.ics	36	0	2	1	0.0	0.0	0.0
1648	Feb25-FISH2-3L1-rep3-m1bp-100x_Position036_35_cmle.ics	37	0	1	1	0.16140072623601176	0.5785123966942147	0.5691056910569106
1649	Feb25-FISH2-3L1-rep3-m1bp-100x_Position036_35_cmle.ics	41	0	1	1	0.09914616040212151	0.3333333333333333	0.3333333333333333
1650	Feb25-FISH2-3L1-rep3-m1bp-100x_Position036_35_cmle.ics	42	0	1	1	0.04380876854977462	0.11585365853658533	0.11515151515151514
1651	Feb25-FISH2-3L1-rep3-m1bp-100x_Position036_35_cmle.ics	43	0	1	1	0.19598659614372857	0.6115107913669063	0.5862068965517241
1652	Feb25-FISH2-3L1-rep3-m1bp-100x_Position036_35_cmle.ics	45	0	1	1	0.0	0.0	0.0
1653	Feb25-FISH2-3L1-rep3-m1bp-100x_Position037_36_cmle.ics	1	0	1	1	0.059948841173375796	0.25742574257425743	0.18840579710144928
1654	Feb25-FISH2-3L1-rep3-m1bp-100x_Position037_36_cmle.ics	2	0	1	1	0.2605468866381333	0.6766467065868264	0.5022222222222222
1655	Feb25-FISH2-3L1-rep3-m1bp-100x_Position037_36_cmle.ics	3	0	1	1	0.0	0.0	0.0
1656	Feb25-FISH2-3L1-rep3-m1bp-100x_Position037_36_cmle.ics	4	0	1	1	0.0	0.0	0.0
1657	Feb25-FISH2-3L1-rep3-m1bp-100x_Position037_36_cmle.ics	4	0	2	1	0.0	0.0	0.0
1658	Feb25-FISH2-3L1-rep3-m1bp-100x_Position037_36_cmle.ics	5	0	1	1	0.18676369750167077	0.5827338129496402	0.5785714285714285
1659	Feb25-FISH2-3L1-rep3-m1bp-100x_Position037_36_cmle.ics	6	0	1	1	0.18676369750167077	0.48502994011976047	0.4285714285714285
1660	Feb25-FISH2-3L1-rep3-m1bp-100x_Position037_36_cmle.ics	7	0	1	1	0.0	0.0	0.0
1661	Feb25-FISH2-3L1-rep3-m1bp-100x_Position037_36_cmle.ics	7	0	2	1	0.08070036311800588	0.23809523809523805	0.12411347517730495
1662	Feb25-FISH2-3L1-rep3-m1bp-100x_Position037_36_cmle.ics	8	0	1	1	0.37583311966385596	0.7761904761904761	0.8358974358974359
1663	Feb25-FISH2-3L1-rep3-m1bp-100x_Position037_36_cmle.ics	9	0	1	1	0.2582411619776188	0.7417218543046358	0.7368421052631577
1664	Feb25-FISH2-3L1-rep3-m1bp-100x_Position037_36_cmle.ics	10	0	1	1	0.1844579728411563	0.5517241379310345	0.45197740112994345
1665	Feb25-FISH2-3L1-rep3-m1bp-100x_Position037_36_cmle.ics	11	0	1	1	0.20520949478578637	0.5855263157894736	0.5816993464052287
1666	Feb25-FISH2-3L1-rep3-m1bp-100x_Position037_36_cmle.ics	12	0	1	1	0.26515833595916216	0.41071428571428564	0.4092526690391458
1667	Feb25-FISH2-3L1-rep3-m1bp-100x_Position037_36_cmle.ics	13	0	1	1	0.11067478370469377	0.47058823529411753	0.375
1668	Feb25-FISH2-3L1-rep3-m1bp-100x_Position037_36_cmle.ics	14	0	1	1	0.22826674139093092	0.668918918918919	0.4604651162790697
1669	Feb25-FISH2-3L1-rep3-m1bp-100x_Position037_36_cmle.ics	15	0	1	1	0.1245091316677805	0.47787610619469023	0.6206896551724138
1670	Feb25-FISH2-3L1-rep3-m1bp-100x_Position037_36_cmle.ics	15	0	1	2	0.0	0.0	0.0
1671	Feb25-FISH2-3L1-rep3-m1bp-100x_Position037_36_cmle.ics	15	0	2	1	0.0	0.0	0.0
1672	Feb25-FISH2-3L1-rep3-m1bp-100x_Position037_36_cmle.ics	15	0	2	2	0.0	0.0	0.0
1673	Feb25-FISH2-3L1-rep3-m1bp-100x_Position037_36_cmle.ics	16	0	1	1	0.0	0.0	0.0
1674	Feb25-FISH2-3L1-rep3-m1bp-100x_Position037_36_cmle.ics	16	0	2	1	0.04380876854977462	0.2261904761904762	0.11111111111111109
1675	Feb25-FISH2-3L1-rep3-m1bp-100x_Position037_36_cmle.ics	17	0	1	1	0.06225456583389025	0.12053571428571426	0.11894273127753302
1676	Feb25-FISH2-3L1-rep3-m1bp-100x_Position037_36_cmle.ics	19	0	1	1	0.0	0.0	0.0
1677	Feb25-FISH2-3L1-rep3-m1bp-100x_Position037_36_cmle.ics	19	0	1	2	0.0	0.0	0.0
1678	Feb25-FISH2-3L1-rep3-m1bp-100x_Position037_36_cmle.ics	20	0	1	1	0.0	0.0	0.0
1679	Feb25-FISH2-3L1-rep3-m1bp-100x_Position037_36_cmle.ics	21	0	1	1	0.3343300757745958	0.3940217391304347	0.39189189189189183
1680	Feb25-FISH2-3L1-rep3-m1bp-100x_Position037_36_cmle.ics	24	0	1	1	0.020751521944630084	0.04918032786885246	0.048913043478260865
1681	Feb25-FISH2-3L1-rep3-m1bp-100x_Position037_36_cmle.ics	25	0	1	1	0.16140072623601176	0.5072463768115942	0.5035971223021581
1682	Feb25-FISH2-3L1-rep3-m1bp-100x_Position037_36_cmle.ics	27	0	1	1	0.0	0.0	0.0
1683	Feb25-FISH2-3L1-rep3-m1bp-100x_Position037_36_cmle.ics	29	0	1	1	0.0	0.0	0.0
1684	Feb25-FISH2-3L1-rep3-m1bp-100x_Position037_36_cmle.ics	29	0	2	1	0.0	0.0	0.0
1685	Feb25-FISH2-3L1-rep3-m1bp-100x_Position037_36_cmle.ics	31	0	1	1	0.15678927691498284	0.36559139784946226	0.1937321937321937
1686	Feb25-FISH2-3L1-rep3-m1bp-100x_Position037_36_cmle.ics	31	0	2	1	0.0	0.0	0.0
1687	Feb25-FISH2-3L1-rep3-m1bp-100x_Position037_36_cmle.ics	31	0	3	1	0.0	0.0	0.0
1688	Feb25-FISH2-3L1-rep3-m1bp-100x_Position037_36_cmle.ics	32	0	1	1	0.10375760972315042	0.4591836734693877	0.31468531468531463
1689	Feb25-FISH2-3L1-rep3-m1bp-100x_Position037_36_cmle.ics	32	0	1	2	0.0	0.0	0.0
1690	Feb25-FISH2-3L1-rep3-m1bp-100x_Position037_36_cmle.ics	33	0	1	1	0.14756637827292504	0.3121951219512195	0.3106796116504854
1691	Feb25-FISH2-3L1-rep3-m1bp-100x_Position037_36_cmle.ics	34	0	1	1	0.19137514682269965	0.48538011695906425	0.5684931506849313
1692	Feb25-FISH2-3L1-rep3-m1bp-100x_Position037_36_cmle.ics	35	0	1	1	0.0	0.0	0.0
1693	Feb25-FISH2-3L1-rep3-m1bp-100x_Position037_36_cmle.ics	36	0	1	1	0.009222898642057815	0.024999999999999994	0.024691358024691357
1694	Feb25-FISH2-3L1-rep3-m1bp-100x_Position037_36_cmle.ics	37	0	1	1	0.2098209441068153	0.44607843137254893	0.7844827586206894
1695	Feb25-FISH2-3L1-rep3-m1bp-100x_Position037_36_cmle.ics	37	0	1	2	0.0	0.0	0.0
1696	Feb25-FISH2-3L1-rep3-m1bp-100x_Position037_36_cmle.ics	38	0	1	1	0.19598659614372857	0.6249999999999999	0.25449101796407186
1697	Feb25-FISH2-3L1-rep3-m1bp-100x_Position037_36_cmle.ics	38	0	2	1	0.0	0.0	0.0
1698	Feb25-FISH2-3L1-rep3-m1bp-100x_Position037_36_cmle.ics	39	0	1	1	0.0	0.0	0.0
1699	Feb25-FISH2-3L1-rep3-m1bp-100x_Position037_36_cmle.ics	39	0	2	1	0.19598659614372857	0.9659090909090908	0.309090909090909
1700	Feb25-FISH2-3L1-rep3-m1bp-100x_Position037_36_cmle.ics	40	0	1	1	0.11298050836520823	0.4666666666666666	0.4666666666666666
1701	Feb25-FISH2-3L1-rep3-m1bp-100x_Position037_36_cmle.ics	42	0	1	1	0.14064920429138167	0.6853932584269662	0.5754716981132074
1702	Feb25-FISH2-3L1-rep3-m1bp-100x_Position037_36_cmle.ics	43	0	1	1	0.2836041332432778	0.5565610859728506	0.3137755102040816
1703	Feb25-FISH2-3L1-rep3-m1bp-100x_Position038_37_cmle.ics	1	0	1	1	0.0	0.0	0.0
1704	Feb25-FISH2-3L1-rep3-m1bp-100x_Position038_37_cmle.ics	1	0	1	2	0.0	0.0	0.0
1705	Feb25-FISH2-3L1-rep3-m1bp-100x_Position038_37_cmle.ics	3	0	1	1	0.11989768234675159	0.4952380952380952	0.3376623376623376
1706	Feb25-FISH2-3L1-rep3-m1bp-100x_Position038_37_cmle.ics	4	0	1	1	0.1245091316677805	0.3292682926829268	0.3312883435582822
1707	Feb25-FISH2-3L1-rep3-m1bp-100x_Position038_37_cmle.ics	5	0	1	1	0.472673555405463	0.6833333333333332	0.5907780979827089
1708	Feb25-FISH2-3L1-rep3-m1bp-100x_Position038_37_cmle.ics	6	0	1	1	0.0	0.0	0.0
1709	Feb25-FISH2-3L1-rep3-m1bp-100x_Position038_37_cmle.ics	7	0	1	1	0.0	0.0	0.0
1710	Feb25-FISH2-3L1-rep3-m1bp-100x_Position038_37_cmle.ics	10	0	1	1	0.0	0.0	0.0
1711	Feb25-FISH2-3L1-rep3-m1bp-100x_Position038_37_cmle.ics	11	0	1	1	0.09222898642057815	0.4081632653061224	0.392156862745098
1712	Feb25-FISH2-3L1-rep3-m1bp-100x_Position038_37_cmle.ics	12	0	1	1	0.249018263335561	0.631578947368421	0.6352941176470588
1713	Feb25-FISH2-3L1-rep3-m1bp-100x_Position038_37_cmle.ics	13	0	1	1	0.0	0.0	0.0
1714	Feb25-FISH2-3L1-rep3-m1bp-100x_Position038_37_cmle.ics	13	0	1	2	0.016140072623601176	0.041176470588235294	0.12280701754385964
1715	Feb25-FISH2-3L1-rep3-m1bp-100x_Position038_37_cmle.ics	14	0	1	1	0.0	0.0	0.0
1716	Feb25-FISH2-3L1-rep3-m1bp-100x_Position038_37_cmle.ics	14	0	1	2	0.3135785538299657	0.4071856287425149	0.8143712574850298
1717	Feb25-FISH2-3L1-rep3-m1bp-100x_Position038_37_cmle.ics	15	0	1	1	0.19598659614372857	0.4829545454545454	0.48571428571428565
1718	Feb25-FISH2-3L1-rep3-m1bp-100x_Position038_37_cmle.ics	16	0	1	1	0.03228014524720235	0.0945945945945946	0.09271523178807947
1719	Feb25-FISH2-3L1-rep3-m1bp-100x_Position038_37_cmle.ics	17	0	1	1	0.20059804546475749	0.6304347826086957	0.6304347826086957
1720	Feb25-FISH2-3L1-rep3-m1bp-100x_Position038_37_cmle.ics	18	0	1	1	0.0	0.0	0.0
1721	Feb25-FISH2-3L1-rep3-m1bp-100x_Position038_37_cmle.ics	19	0	1	1	0.0	0.0	0.0
1722	Feb25-FISH2-3L1-rep3-m1bp-100x_Position038_37_cmle.ics	20	0	1	1	0.0	0.0	0.0
1723	Feb25-FISH2-3L1-rep3-m1bp-100x_Position038_37_cmle.ics	20	0	2	1	0.11528623302572269	0.5208333333333334	0.20920502092050208
1724	Feb25-FISH2-3L1-rep3-m1bp-100x_Position038_37_cmle.ics	22	0	1	1	0.08070036311800588	0.12962962962962962	0.4999999999999999
1725	Feb25-FISH2-3L1-rep3-m1bp-100x_Position038_37_cmle.ics	22	0	1	2	0.0	0.0	0.0
1726	Feb25-FISH2-3L1-rep3-m1bp-100x_Position038_37_cmle.ics	22	0	2	1	0.0	0.0	0.0
1727	Feb25-FISH2-3L1-rep3-m1bp-100x_Position038_37_cmle.ics	22	0	2	2	0.10145188506263597	0.7857142857142856	0.17254901960784313
1728	Feb25-FISH2-3L1-rep3-m1bp-100x_Position038_37_cmle.ics	23	0	1	1	0.10375760972315042	0.6617647058823528	0.6617647058823528
1729	Feb25-FISH2-3L1-rep3-m1bp-100x_Position038_37_cmle.ics	24	0	1	1	0.5372338458998678	0.667621776504298	0.6638176638176638
1730	Feb25-FISH2-3L1-rep3-m1bp-100x_Position038_37_cmle.ics	25	0	1	1	0.0	0.0	0.0
1731	Feb25-FISH2-3L1-rep3-m1bp-100x_Position038_37_cmle.ics	26	0	1	1	0.07147746447594806	0.1722222222222222	0.1722222222222222
1732	Feb25-FISH2-3L1-rep3-m1bp-100x_Position038_37_cmle.ics	27	0	1	1	0.19829232080424303	0.5512820512820512	0.5477707006369428
1733	Feb25-FISH2-3L1-rep3-m1bp-100x_Position038_37_cmle.ics	30	0	1	1	0.17523507419909848	0.4606060606060606	0.4578313253012047
1734	Feb25-FISH2-3L1-rep3-m1bp-100x_Position038_37_cmle.ics	32	0	1	1	0.5925712377522147	0.6798941798941798	0.6835106382978723
1735	Feb25-FISH2-3L1-rep3-m1bp-100x_Position038_37_cmle.ics	33	0	1	1	0.26285261129864773	0.47302904564315346	0.4830508474576271
1736	Feb25-FISH2-3L1-rep3-m1bp-100x_Position038_37_cmle.ics	34	0	1	1	0.08300608777852034	0.3	0.30508474576271183
1737	Feb25-FISH2-3L1-rep3-m1bp-100x_Position038_37_cmle.ics	36	0	1	1	0.0853118124390348	0.37373737373737376	0.18781725888324874
1738	Feb25-FISH2-3L1-rep3-m1bp-100x_Position038_37_cmle.ics	36	0	2	1	0.0	0.0	0.0
1739	Feb25-FISH2-3L1-rep3-m1bp-100x_Position038_37_cmle.ics	37	0	1	1	0.0	0.0	0.0
1740	Feb25-FISH2-3L1-rep3-m1bp-100x_Position038_37_cmle.ics	37	0	2	1	0.21904384274887312	0.5163043478260869	0.290519877675841
1741	Feb25-FISH2-3L1-rep3-m1bp-100x_Position038_37_cmle.ics	39	0	1	1	0.025362971265658993	0.051401869158878497	0.055
1742	Feb25-FISH2-3L1-rep3-m1bp-100x_Position038_37_cmle.ics	40	0	1	1	0.059948841173375796	0.49999999999999994	0.30952380952380953
1743	Feb25-FISH2-3L1-rep3-m1bp-100x_Position038_37_cmle.ics	41	0	1	1	0.0	0.0	0.0
1744	Feb25-FISH2-3L1-rep3-m1bp-100x_Position038_37_cmle.ics	43	0	1	1	0.0	0.0	0.0
1745	Feb25-FISH2-3L1-rep3-m1bp-100x_Position038_37_cmle.ics	44	0	1	1	0.1590950015754973	0.28278688524590156	0.7499999999999999
1746	Feb25-FISH2-3L1-rep3-m1bp-100x_Position038_37_cmle.ics	44	0	1	2	0.0	0.0	0.0
1747	Feb25-FISH2-3L1-rep3-m1bp-100x_Position038_37_cmle.ics	45	0	1	1	0.0	0.0	0.0
1748	Feb25-FISH2-3L1-rep3-m1bp-100x_Position038_37_cmle.ics	45	0	2	1	0.11298050836520823	0.5212765957446808	0.34751773049645385
1749	Feb25-FISH2-3L1-rep3-m1bp-100x_Position038_37_cmle.ics	47	0	1	1	0.21212666876732975	0.5575757575757576	0.5111111111111111
1750	Feb25-FISH2-3L1-rep3-m1bp-100x_Position038_37_cmle.ics	48	0	1	1	0.29052130722482117	0.5361702127659574	0.5338983050847457
1751	Feb25-FISH2-3L1-rep3-m1bp-100x_Position039_38_cmle.ics	1	0	1	1	0.22596101673041646	0.7313432835820894	0.7259259259259259
1752	Feb25-FISH2-3L1-rep3-m1bp-100x_Position039_38_cmle.ics	3	0	1	1	0.01844579728411563	0.06837606837606837	0.048484848484848485
1753	Feb25-FISH2-3L1-rep3-m1bp-100x_Position039_38_cmle.ics	4	0	1	1	0.03458586990771681	0.26315789473684215	0.26315789473684215
1754	Feb25-FISH2-3L1-rep3-m1bp-100x_Position039_38_cmle.ics	7	0	1	1	0.07147746447594806	0.6078431372549018	0.2844036697247706
1755	Feb25-FISH2-3L1-rep3-m1bp-100x_Position039_38_cmle.ics	8	0	1	1	0.0	0.0	0.0
1756	Feb25-FISH2-3L1-rep3-m1bp-100x_Position039_38_cmle.ics	8	0	2	1	0.0	0.0	0.0
1757	Feb25-FISH2-3L1-rep3-m1bp-100x_Position039_38_cmle.ics	11	0	1	1	0.020751521944630084	0.15254237288135591	0.0625
1758	Feb25-FISH2-3L1-rep3-m1bp-100x_Position039_38_cmle.ics	14	0	1	1	0.20751521944630083	0.5357142857142857	0.5325443786982247
1759	Feb25-FISH2-3L1-rep3-m1bp-100x_Position039_38_cmle.ics	16	0	1	1	0.0046114493210289076	0.031746031746031744	0.03125
1760	Feb25-FISH2-3L1-rep3-m1bp-100x_Position039_38_cmle.ics	17	0	1	1	0.41041898957157275	0.591362126245847	0.5579937304075234
1761	Feb25-FISH2-3L1-rep3-m1bp-100x_Position039_38_cmle.ics	17	0	2	1	0.0	0.0	0.0
1762	Feb25-FISH2-3L1-rep3-m1bp-100x_Position039_38_cmle.ics	18	0	1	1	0.15448355225446841	0.32057416267942584	0.25769230769230766
1763	Feb25-FISH2-3L1-rep3-m1bp-100x_Position039_38_cmle.ics	20	0	1	1	0.2582411619776188	0.7225806451612903	0.7088607594936709
1764	Feb25-FISH2-3L1-rep3-m1bp-100x_Position039_38_cmle.ics	21	0	1	1	0.0	0.0	0.0
1765	Feb25-FISH2-3L1-rep3-m1bp-100x_Position039_38_cmle.ics	22	0	1	1	0.01152862330257227	0.06097560975609755	0.08620689655172412
1766	Feb25-FISH2-3L1-rep3-m1bp-100x_Position039_38_cmle.ics	23	0	1	1	0.07147746447594806	0.3874999999999999	0.37804878048780477
1767	Feb25-FISH2-3L1-rep3-m1bp-100x_Position039_38_cmle.ics	24	0	1	1	0.27207550994070556	0.7515923566878981	0.7468354430379747
1768	Feb25-FISH2-3L1-rep3-m1bp-100x_Position039_38_cmle.ics	26	0	1	1	0.027668695926173444	0.09375	0.09375
1769	Feb25-FISH2-3L1-rep3-m1bp-100x_Position039_38_cmle.ics	27	0	1	1	0.07147746447594806	0.18562874251497005	0.18674698795180716
1770	Feb25-FISH2-3L1-rep3-m1bp-100x_Position039_38_cmle.ics	28	0	1	1	0.0	0.0	0.0
1771	Feb25-FISH2-3L1-rep3-m1bp-100x_Position039_38_cmle.ics	29	0	1	1	0.249018263335561	0.6835443037974683	0.7659574468085106
1772	Feb25-FISH2-3L1-rep3-m1bp-100x_Position039_38_cmle.ics	30	0	1	1	0.4703678307449486	0.5604395604395604	0.5947521865889213
1773	Feb25-FISH2-3L1-rep3-m1bp-100x_Position039_38_cmle.ics	31	0	1	1	0.07147746447594806	0.46268656716417905	0.4558823529411764
1774	Feb25-FISH2-3L1-rep3-m1bp-100x_Position039_38_cmle.ics	32	0	1	1	0.09914616040212151	0.3071428571428571	0.3115942028985507
1775	Feb25-FISH2-3L1-rep3-m1bp-100x_Position039_38_cmle.ics	33	0	1	1	0.24210108935401764	0.6862745098039216	0.5965909090909091
1776	Feb25-FISH2-3L1-rep3-m1bp-100x_Position039_38_cmle.ics	34	0	1	1	0.21673811808835866	0.7580645161290324	0.8952380952380952
1777	Feb25-FISH2-3L1-rep3-m1bp-100x_Position039_38_cmle.ics	36	0	1	1	0.11989768234675159	0.6341463414634144	0.6265060240963853
1778	Feb25-FISH2-3L1-rep3-m1bp-100x_Position039_38_cmle.ics	37	0	1	1	0.05533739185234689	0.18181818181818177	0.2580645161290322
1779	Feb25-FISH2-3L1-rep3-m1bp-100x_Position039_38_cmle.ics	37	0	1	2	0.0	0.0	0.0
1780	Feb25-FISH2-3L1-rep3-m1bp-100x_Position039_38_cmle.ics	38	0	1	1	0.21904384274887312	0.5397727272727273	0.5459770114942529
1781	Feb25-FISH2-3L1-rep3-m1bp-100x_Position039_38_cmle.ics	40	0	1	1	0.20520949478578637	0.6054421768707482	0.6013513513513513
1782	Feb25-FISH2-3L1-rep3-m1bp-100x_Position039_38_cmle.ics	41	0	1	1	0.10606333438366487	0.368	0.368
1783	Feb25-FISH2-3L1-rep3-m1bp-100x_Position039_38_cmle.ics	42	0	1	1	0.02305724660514454	0.061349693251533735	0.06097560975609755
1784	Feb25-FISH2-3L1-rep3-m1bp-100x_Position039_38_cmle.ics	43	0	1	1	0.2974384812063645	0.7543859649122806	0.7543859649122806
1785	Feb25-FISH2-3L1-rep3-m1bp-100x_Position039_38_cmle.ics	44	0	1	1	0.3043556551879079	0.4217252396166134	0.3636363636363636
1786	Feb25-FISH2-3L1-rep3-m1bp-100x_Position039_38_cmle.ics	45	0	1	1	0.0	0.0	0.0
1787	Feb25-FISH2-3L1-rep3-m1bp-100x_Position039_38_cmle.ics	47	0	1	1	0.23287819071195984	0.5126903553299492	0.5206185567010309
1788	Feb25-FISH2-3L1-rep3-m1bp-100x_Position039_38_cmle.ics	48	0	1	1	0.0	0.0	0.0
1789	Feb25-FISH2-3L1-rep3-m1bp-100x_Position039_38_cmle.ics	49	0	1	1	0.0	0.0	0.0
1790	Feb25-FISH2-3L1-rep3-m1bp-100x_Position039_38_cmle.ics	50	0	1	1	0.3988903662690005	0.683794466403162	0.6407407407407407
1791	Feb25-FISH2-3L1-rep3-m1bp-100x_Position039_38_cmle.ics	50	0	2	1	0.0	0.0	0.0
1792	Feb25-FISH2-3L1-rep3-m1bp-100x_Position039_38_cmle.ics	51	0	1	1	0.0	0.0	0.0
1793	Feb25-FISH2-3L1-rep3-m1bp-100x_Position040_39_cmle.ics	1	0	1	1	0.1844579728411563	0.32128514056224894	0.32
1794	Feb25-FISH2-3L1-rep3-m1bp-100x_Position040_39_cmle.ics	2	0	1	1	0.0	0.0	0.0
1795	Feb25-FISH2-3L1-rep3-m1bp-100x_Position040_39_cmle.ics	2	0	1	2	0.1245091316677805	0.3195266272189349	0.6136363636363636
1796	Feb25-FISH2-3L1-rep3-m1bp-100x_Position040_39_cmle.ics	2	0	1	3	0.0	0.0	0.0
1797	Feb25-FISH2-3L1-rep3-m1bp-100x_Position040_39_cmle.ics	3	0	1	1	0.0	0.0	0.0
1798	Feb25-FISH2-3L1-rep3-m1bp-100x_Position040_39_cmle.ics	3	0	2	1	0.0	0.0	0.0
1799	Feb25-FISH2-3L1-rep3-m1bp-100x_Position040_39_cmle.ics	4	0	1	1	0.01152862330257227	0.09433962264150943	0.08928571428571427
1800	Feb25-FISH2-3L1-rep3-m1bp-100x_Position040_39_cmle.ics	7	0	1	1	0.0046114493210289076	0.01923076923076923	0.010256410256410256
1801	Feb25-FISH2-3L1-rep3-m1bp-100x_Position040_39_cmle.ics	8	0	1	1	0.08300608777852034	0.17391304347826086	0.19565217391304346
1802	Feb25-FISH2-3L1-rep3-m1bp-100x_Position040_39_cmle.ics	11	0	1	1	0.10836905904417933	0.3133333333333333	0.4563106796116504
1803	Feb25-FISH2-3L1-rep3-m1bp-100x_Position040_39_cmle.ics	12	0	1	1	0.25132398799607547	0.689873417721519	0.7266666666666667
1804	Feb25-FISH2-3L1-rep3-m1bp-100x_Position040_39_cmle.ics	13	0	1	1	0.19137514682269965	0.5320512820512819	0.7614678899082569
1805	Feb25-FISH2-3L1-rep3-m1bp-100x_Position040_39_cmle.ics	14	0	1	1	0.15217782759395396	0.3548387096774193	0.36065573770491804
1806	Feb25-FISH2-3L1-rep3-m1bp-100x_Position040_39_cmle.ics	15	0	1	1	0.37352739500334153	0.48502994011976047	0.4821428571428572
1807	Feb25-FISH2-3L1-rep3-m1bp-100x_Position040_39_cmle.ics	17	0	1	1	0.3412472497561392	0.7047619047619047	0.7956989247311828
1808	Feb25-FISH2-3L1-rep3-m1bp-100x_Position040_39_cmle.ics	18	0	1	1	0.2766869592617345	0.5357142857142857	0.5309734513274337
1809	Feb25-FISH2-3L1-rep3-m1bp-100x_Position040_39_cmle.ics	20	0	1	1	0.01152862330257227	0.033783783783783786	0.033783783783783786
1810	Feb25-FISH2-3L1-rep3-m1bp-100x_Position040_39_cmle.ics	21	0	1	1	0.09222898642057815	0.18691588785046725	0.1515151515151515
1811	Feb25-FISH2-3L1-rep3-m1bp-100x_Position040_39_cmle.ics	21	0	1	2	0.0	0.0	0.0
1812	Feb25-FISH2-3L1-rep3-m1bp-100x_Position040_39_cmle.ics	21	0	2	1	0.0	0.0	0.0
1813	Feb25-FISH2-3L1-rep3-m1bp-100x_Position040_39_cmle.ics	21	0	2	2	0.0	0.0	0.0
1814	Feb25-FISH2-3L1-rep3-m1bp-100x_Position040_39_cmle.ics	22	0	1	1	0.21904384274887312	0.6834532374100718	0.6884057971014493
1815	Feb25-FISH2-3L1-rep3-m1bp-100x_Position040_39_cmle.ics	23	0	1	1	0.0	0.0	0.0
1816	Feb25-FISH2-3L1-rep3-m1bp-100x_Position040_39_cmle.ics	24	0	1	1	0.13834347963086724	0.588235294117647	0.425531914893617
1817	Feb25-FISH2-3L1-rep3-m1bp-100x_Position040_39_cmle.ics	25	0	1	1	0.09914616040212151	0.42156862745098034	0.29054054054054057
1818	Feb25-FISH2-3L1-rep3-m1bp-100x_Position040_39_cmle.ics	25	0	2	1	0.0	0.0	0.0
1819	Feb25-FISH2-3L1-rep3-m1bp-100x_Position040_39_cmle.ics	26	0	1	1	0.17292934953858402	0.4054054054054054	0.4032258064516128
1820	Feb25-FISH2-3L1-rep3-m1bp-100x_Position040_39_cmle.ics	27	0	1	1	0.0	0.0	0.0
1821	Feb25-FISH2-3L1-rep3-m1bp-100x_Position040_39_cmle.ics	27	0	1	2	0.053031667191832436	0.13450292397660818	0.40350877192982454
1822	Feb25-FISH2-3L1-rep3-m1bp-100x_Position040_39_cmle.ics	28	0	1	1	0.08070036311800588	0.19662921348314605	0.19662921348314605
1823	Feb25-FISH2-3L1-rep3-m1bp-100x_Position040_39_cmle.ics	32	0	1	1	0.0	0.0	0.0
1824	Feb25-FISH2-3L1-rep3-m1bp-100x_Position040_39_cmle.ics	34	0	1	1	0.1590950015754973	0.5433070866141732	0.5267175572519083
1825	Feb25-FISH2-3L1-rep3-m1bp-100x_Position040_39_cmle.ics	35	0	1	1	0.0	0.0	0.0
1826	Feb25-FISH2-3L1-rep3-m1bp-100x_Position040_39_cmle.ics	36	0	1	1	0.0	0.0	0.0
1827	Feb25-FISH2-3L1-rep3-m1bp-100x_Position040_39_cmle.ics	36	0	1	2	0.0046114493210289076	0.008771929824561403	0.01438848920863309
1828	Feb25-FISH2-3L1-rep3-m1bp-100x_Position040_39_cmle.ics	38	0	1	1	0.0	0.0	0.0
1829	Feb25-FISH2-3L1-rep3-m1bp-100x_Position040_39_cmle.ics	38	0	1	2	0.27438123460122	0.8040540540540541	0.35843373493975894
1830	Feb25-FISH2-3L1-rep3-m1bp-100x_Position040_39_cmle.ics	38	0	1	3	0.0	0.0	0.0
1831	Feb25-FISH2-3L1-rep3-m1bp-100x_Position040_39_cmle.ics	38	0	1	4	0.0	0.0	0.0
1832	Feb25-FISH2-3L1-rep3-m1bp-100x_Position040_39_cmle.ics	38	0	2	1	0.0	0.0	0.0
1833	Feb25-FISH2-3L1-rep3-m1bp-100x_Position040_39_cmle.ics	38	0	2	2	0.0	0.0	0.0
1834	Feb25-FISH2-3L1-rep3-m1bp-100x_Position040_39_cmle.ics	38	0	2	3	0.0	0.0	0.0
1835	Feb25-FISH2-3L1-rep3-m1bp-100x_Position040_39_cmle.ics	38	0	2	4	0.0	0.0	0.0
1836	Feb25-FISH2-3L1-rep3-m1bp-100x_Position040_39_cmle.ics	38	0	3	1	0.0	0.0	0.0
1837	Feb25-FISH2-3L1-rep3-m1bp-100x_Position040_39_cmle.ics	38	0	3	2	0.0	0.0	0.0
1838	Feb25-FISH2-3L1-rep3-m1bp-100x_Position040_39_cmle.ics	38	0	3	3	0.0	0.0	0.0
1839	Feb25-FISH2-3L1-rep3-m1bp-100x_Position040_39_cmle.ics	38	0	3	4	0.0	0.0	0.0
1840	Feb25-FISH2-3L1-rep3-m1bp-100x_Position040_39_cmle.ics	39	0	1	1	0.41503043889260166	0.5232558139534883	0.4603580562659845
1841	Feb25-FISH2-3L1-rep3-m1bp-100x_Position040_39_cmle.ics	39	0	2	1	0.0	0.0	0.0
1842	Feb25-FISH2-3L1-rep3-m1bp-100x_Position040_39_cmle.ics	40	0	1	1	0.0	0.0	0.0
1843	Feb25-FISH2-3L1-rep3-m1bp-100x_Position040_39_cmle.ics	40	0	1	2	0.17754079885961294	0.19493670886075945	0.21999999999999997
1844	Feb25-FISH2-3L1-rep3-m1bp-100x_Position040_39_cmle.ics	40	0	2	1	0.2536297126565899	0.859375	0.6145251396648044
1845	Feb25-FISH2-3L1-rep3-m1bp-100x_Position040_39_cmle.ics	40	0	2	2	0.0	0.0	0.0
1846	Feb25-FISH2-3L1-rep3-m1bp-100x_Position040_39_cmle.ics	41	0	1	1	0.06686601515491916	0.32584269662921345	0.32584269662921345
1847	Feb25-FISH2-3L1-rep3-m1bp-100x_Position040_39_cmle.ics	42	0	1	1	0.30666137984842234	0.7732558139534882	0.7687861271676298
1848	Feb25-FISH2-3L1-rep3-m1bp-100x_Position040_39_cmle.ics	43	0	1	1	0.0	0.0	0.0
1849	Feb25-FISH2-3L1-rep3-m1bp-100x_Position040_39_cmle.ics	44	0	1	1	0.0	0.0	0.0
1850	Feb25-FISH2-3L1-rep3-m1bp-100x_Position041_40_cmle.ics	1	0	1	1	0.11528623302572269	0.38167938931297707	0.4587155963302752
1851	Feb25-FISH2-3L1-rep3-m1bp-100x_Position041_40_cmle.ics	2	0	1	1	0.3343300757745958	0.45886075949367083	0.4603174603174602
1852	Feb25-FISH2-3L1-rep3-m1bp-100x_Position041_40_cmle.ics	3	0	1	1	0.14064920429138167	0.6931818181818181	0.7093023255813952
1853	Feb25-FISH2-3L1-rep3-m1bp-100x_Position041_40_cmle.ics	4	0	1	1	0.1798465235201274	0.557142857142857	0.5611510791366905
1854	Feb25-FISH2-3L1-rep3-m1bp-100x_Position041_40_cmle.ics	5	0	1	1	0.0	0.0	0.0
1855	Feb25-FISH2-3L1-rep3-m1bp-100x_Position041_40_cmle.ics	6	0	1	1	0.31127282916945126	0.6585365853658537	0.6585365853658537
1856	Feb25-FISH2-3L1-rep3-m1bp-100x_Position041_40_cmle.ics	7	0	1	1	0.12681485632829495	0.5789473684210525	0.5789473684210525
1857	Feb25-FISH2-3L1-rep3-m1bp-100x_Position041_40_cmle.ics	8	0	1	1	0.13142630564932387	0.695121951219512	0.7215189873417721
1858	Feb25-FISH2-3L1-rep3-m1bp-100x_Position041_40_cmle.ics	10	0	1	1	0.11528623302572269	0.34246575342465746	0.2994011976047904
1859	Feb25-FISH2-3L1-rep3-m1bp-100x_Position041_40_cmle.ics	11	0	1	1	0.0	0.0	0.0
1860	Feb25-FISH2-3L1-rep3-m1bp-100x_Position041_40_cmle.ics	13	0	1	1	0.27207550994070556	0.7468354430379747	0.7515923566878981
1861	Feb25-FISH2-3L1-rep3-m1bp-100x_Position041_40_cmle.ics	14	0	1	1	0.25132398799607547	0.5677083333333334	0.5477386934673366
1862	Feb25-FISH2-3L1-rep3-m1bp-100x_Position041_40_cmle.ics	15	0	1	1	0.0	0.0	0.0
1863	Feb25-FISH2-3L1-rep3-m1bp-100x_Position041_40_cmle.ics	16	0	1	1	0.0645602904944047	0.1761006289308176	0.17721518987341772
1864	Feb25-FISH2-3L1-rep3-m1bp-100x_Position041_40_cmle.ics	17	0	1	1	0.31127282916945126	0.733695652173913	0.7258064516129031
1865	Feb25-FISH2-3L1-rep3-m1bp-100x_Position041_40_cmle.ics	18	0	1	1	0.15448355225446841	0.6633663366336634	0.43790849673202614
1866	Feb25-FISH2-3L1-rep3-m1bp-100x_Position041_40_cmle.ics	19	0	1	1	0.10375760972315042	0.33834586466165406	0.7499999999999999
1867	Feb25-FISH2-3L1-rep3-m1bp-100x_Position041_40_cmle.ics	20	0	1	1	0.20290377012527194	0.9777777777777777	0.18487394957983191
1868	Feb25-FISH2-3L1-rep3-m1bp-100x_Position041_40_cmle.ics	20	0	2	1	0.0	0.0	0.0
1869	Feb25-FISH2-3L1-rep3-m1bp-100x_Position041_40_cmle.ics	21	0	1	1	0.0	0.0	0.0
1870	Feb25-FISH2-3L1-rep3-m1bp-100x_Position041_40_cmle.ics	21	0	2	1	0.0	0.0	0.0
1871	Feb25-FISH2-3L1-rep3-m1bp-100x_Position041_40_cmle.ics	22	0	1	1	0.0	0.0	0.0
1872	Feb25-FISH2-3L1-rep3-m1bp-100x_Position041_40_cmle.ics	23	0	1	1	0.0	0.0	0.0
1873	Feb25-FISH2-3L1-rep3-m1bp-100x_Position041_40_cmle.ics	23	0	1	2	0.0	0.0	0.0
1874	Feb25-FISH2-3L1-rep3-m1bp-100x_Position041_40_cmle.ics	25	0	1	1	0.3435529744166536	0.6681614349775784	0.6711711711711711
1875	Feb25-FISH2-3L1-rep3-m1bp-100x_Position041_40_cmle.ics	27	0	1	1	0.19829232080424303	0.4623655913978494	0.46486486486486484
1876	Feb25-FISH2-3L1-rep3-m1bp-100x_Position041_40_cmle.ics	28	0	1	1	0.0	0.0	0.0
1877	Feb25-FISH2-3L1-rep3-m1bp-100x_Position041_40_cmle.ics	28	0	1	2	0.0	0.0	0.0
1878	Feb25-FISH2-3L1-rep3-m1bp-100x_Position041_40_cmle.ics	28	0	2	1	0.0	0.0	0.0
1879	Feb25-FISH2-3L1-rep3-m1bp-100x_Position041_40_cmle.ics	28	0	2	2	0.0	0.0	0.0
1880	Feb25-FISH2-3L1-rep3-m1bp-100x_Position041_40_cmle.ics	28	0	3	1	0.0	0.0	0.0
1881	Feb25-FISH2-3L1-rep3-m1bp-100x_Position041_40_cmle.ics	28	0	3	2	0.0	0.0	0.0
1882	Feb25-FISH2-3L1-rep3-m1bp-100x_Position041_40_cmle.ics	29	0	1	1	0.03689159456823126	0.10596026490066225	0.08
1883	Feb25-FISH2-3L1-rep3-m1bp-100x_Position041_40_cmle.ics	30	0	1	1	0.07378318913646252	0.3902439024390243	0.3902439024390243
1884	Feb25-FISH2-3L1-rep3-m1bp-100x_Position041_40_cmle.ics	31	0	1	1	0.1590950015754973	0.4035087719298245	0.365079365079365
1885	Feb25-FISH2-3L1-rep3-m1bp-100x_Position041_40_cmle.ics	33	0	1	1	0.0	0.0	0.0
1886	Feb25-FISH2-3L1-rep3-m1bp-100x_Position041_40_cmle.ics	33	0	1	2	0.0	0.0	0.0
1887	Feb25-FISH2-3L1-rep3-m1bp-100x_Position041_40_cmle.ics	34	0	1	1	0.0	0.0	0.0
1888	Feb25-FISH2-3L1-rep3-m1bp-100x_Position041_40_cmle.ics	34	0	2	1	0.09222898642057815	0.7017543859649124	0.22099447513812154
1889	Feb25-FISH2-3L1-rep3-m1bp-100x_Position041_40_cmle.ics	35	0	1	1	0.13373203030983832	0.453125	0.45669291338582674
1890	Feb25-FISH2-3L1-rep3-m1bp-100x_Position041_40_cmle.ics	36	0	1	1	0.18215224818064185	0.5197368421052632	0.5231788079470199
1891	Feb25-FISH2-3L1-rep3-m1bp-100x_Position041_40_cmle.ics	37	0	1	1	0.0	0.0	0.0
1892	Feb25-FISH2-3L1-rep3-m1bp-100x_Position041_40_cmle.ics	38	0	1	1	0.06917173981543362	0.4411764705882353	0.2608695652173913
1893	Feb25-FISH2-3L1-rep3-m1bp-100x_Position041_40_cmle.ics	38	0	1	2	0.0	0.0	0.0
1894	Feb25-FISH2-3L1-rep3-m1bp-100x_Position041_40_cmle.ics	38	0	2	1	0.0	0.0	0.0
1895	Feb25-FISH2-3L1-rep3-m1bp-100x_Position041_40_cmle.ics	38	0	2	2	0.053031667191832436	0.2129629629629629	0.25274725274725274
1896	Feb25-FISH2-3L1-rep3-m1bp-100x_Position041_40_cmle.ics	39	0	1	1	0.11298050836520823	0.34027777777777773	0.2634408602150537
1897	Feb25-FISH2-3L1-rep3-m1bp-100x_Position041_40_cmle.ics	40	0	1	1	0.1798465235201274	0.484472049689441	0.5693430656934306
1898	Feb25-FISH2-3L1-rep3-m1bp-100x_Position041_40_cmle.ics	42	0	1	1	0.17754079885961294	0.7623762376237624	0.7549019607843136
1899	Feb25-FISH2-3L1-rep3-m1bp-100x_Position041_40_cmle.ics	45	0	1	1	0.0	0.0	0.0
1900	Feb25-FISH2-3L1-rep3-m1bp-100x_Position041_40_cmle.ics	46	0	1	1	0.06686601515491916	0.2589285714285714	0.2589285714285714
1901	Feb25-FISH2-3L1-rep3-m1bp-100x_Position041_40_cmle.ics	47	0	1	1	0.26515833595916216	0.3951890034364261	0.32763532763532754
1902	Feb25-FISH2-3L1-rep3-m1bp-100x_Position041_40_cmle.ics	48	0	1	1	0.2559354373171044	0.6686746987951806	0.6727272727272727
1903	Feb25-FISH2-3L1-rep3-m1bp-100x_Position041_40_cmle.ics	49	0	1	1	0.10836905904417933	0.5662650602409637	0.6184210526315789
1904	Feb25-FISH2-3L1-rep3-m1bp-100x_Position041_40_cmle.ics	51	0	1	1	0.0	0.0	0.0
1905	Feb25-FISH2-3L1-rep3-m1bp-100x_Position041_40_cmle.ics	52	0	1	1	0.13373203030983832	0.39455782312925164	0.39455782312925164
1906	Feb25-FISH2-3L1-rep3-m1bp-100x_Position042_41_cmle.ics	1	0	1	1	0.0	0.0	0.0
1907	Feb25-FISH2-3L1-rep3-m1bp-100x_Position042_41_cmle.ics	2	0	1	1	0.0	0.0	0.0
1908	Feb25-FISH2-3L1-rep3-m1bp-100x_Position042_41_cmle.ics	2	0	1	2	0.223655292069902	0.3975409836065573	0.9999999999999999
1909	Feb25-FISH2-3L1-rep3-m1bp-100x_Position042_41_cmle.ics	2	0	2	1	0.0	0.0	0.0
1910	Feb25-FISH2-3L1-rep3-m1bp-100x_Position042_41_cmle.ics	2	0	2	2	0.0	0.0	0.0
1911	Feb25-FISH2-3L1-rep3-m1bp-100x_Position042_41_cmle.ics	3	0	1	1	0.12220340700726605	0.5698924731182795	0.5698924731182795
1912	Feb25-FISH2-3L1-rep3-m1bp-100x_Position042_41_cmle.ics	4	0	1	1	0.2351839153724743	0.5483870967741935	0.5543478260869564
1913	Feb25-FISH2-3L1-rep3-m1bp-100x_Position042_41_cmle.ics	5	0	1	1	0.0	0.0	0.0
1914	Feb25-FISH2-3L1-rep3-m1bp-100x_Position042_41_cmle.ics	5	0	1	2	0.0	0.0	0.0
1915	Feb25-FISH2-3L1-rep3-m1bp-100x_Position042_41_cmle.ics	5	0	2	1	0.0	0.0	0.0
1916	Feb25-FISH2-3L1-rep3-m1bp-100x_Position042_41_cmle.ics	5	0	2	2	0.0	0.0	0.0
1917	Feb25-FISH2-3L1-rep3-m1bp-100x_Position042_41_cmle.ics	6	0	1	1	0.0945347110810926	0.5124999999999998	0.3904761904761904
1918	Feb25-FISH2-3L1-rep3-m1bp-100x_Position042_41_cmle.ics	6	0	1	2	0.0	0.0	0.0
1919	Feb25-FISH2-3L1-rep3-m1bp-100x_Position042_41_cmle.ics	6	0	2	1	0.0	0.0	0.0
1920	Feb25-FISH2-3L1-rep3-m1bp-100x_Position042_41_cmle.ics	6	0	2	2	0.0	0.0	0.0
1921	Feb25-FISH2-3L1-rep3-m1bp-100x_Position042_41_cmle.ics	7	0	1	1	0.0	0.0	0.0
1922	Feb25-FISH2-3L1-rep3-m1bp-100x_Position042_41_cmle.ics	10	0	1	1	0.0	0.0	0.0
1923	Feb25-FISH2-3L1-rep3-m1bp-100x_Position042_41_cmle.ics	12	0	1	1	0.21904384274887312	0.5080213903743316	0.6737588652482269
1924	Feb25-FISH2-3L1-rep3-m1bp-100x_Position042_41_cmle.ics	13	0	1	1	0.0	0.0	0.0
1925	Feb25-FISH2-3L1-rep3-m1bp-100x_Position042_41_cmle.ics	14	0	1	1	0.04150304388926017	0.140625	0.13953488372093023
1926	Feb25-FISH2-3L1-rep3-m1bp-100x_Position042_41_cmle.ics	15	0	1	1	0.2836041332432778	0.48046875	0.43157894736842106
1927	Feb25-FISH2-3L1-rep3-m1bp-100x_Position042_41_cmle.ics	16	0	1	1	0.057643116512861345	0.18518518518518517	0.18248175182481752
1928	Feb25-FISH2-3L1-rep3-m1bp-100x_Position042_41_cmle.ics	17	0	1	1	0.0	0.0	0.0
1929	Feb25-FISH2-3L1-rep3-m1bp-100x_Position042_41_cmle.ics	17	0	1	2	0.0	0.0	0.0
1930	Feb25-FISH2-3L1-rep3-m1bp-100x_Position042_41_cmle.ics	19	0	1	1	0.09222898642057815	0.30769230769230765	0.3125
1931	Feb25-FISH2-3L1-rep3-m1bp-100x_Position042_41_cmle.ics	20	0	1	1	0.3689159456823126	0.5947955390334572	0.5925925925925927
1932	Feb25-FISH2-3L1-rep3-m1bp-100x_Position042_41_cmle.ics	21	0	1	1	0.0	0.0	0.0
1933	Feb25-FISH2-3L1-rep3-m1bp-100x_Position042_41_cmle.ics	22	0	1	1	0.020751521944630084	0.09999999999999999	0.10714285714285715
1934	Feb25-FISH2-3L1-rep3-m1bp-100x_Position042_41_cmle.ics	23	0	1	1	0.10606333438366487	0.4509803921568627	0.46464646464646464
1935	Feb25-FISH2-3L1-rep3-m1bp-100x_Position042_41_cmle.ics	24	0	1	1	0.2974384812063645	0.8543046357615893	0.8486842105263156
1936	Feb25-FISH2-3L1-rep3-m1bp-100x_Position042_41_cmle.ics	25	0	1	1	0.17292934953858402	0.5859375	0.5136986301369861
1937	Feb25-FISH2-3L1-rep3-m1bp-100x_Position042_41_cmle.ics	26	0	1	1	0.20751521944630083	0.5590062111801242	0.5696202531645569
1938	Feb25-FISH2-3L1-rep3-m1bp-100x_Position042_41_cmle.ics	27	0	1	1	0.21904384274887312	0.7037037037037037	0.6985294117647058
1939	Feb25-FISH2-3L1-rep3-m1bp-100x_Position042_41_cmle.ics	28	0	1	1	0.14064920429138167	0.49193548387096775	0.49193548387096775
1940	Feb25-FISH2-3L1-rep3-m1bp-100x_Position042_41_cmle.ics	29	0	1	1	0.0	0.0	0.0
1941	Feb25-FISH2-3L1-rep3-m1bp-100x_Position042_41_cmle.ics	30	0	1	1	0.0	0.0	0.0
1942	Feb25-FISH2-3L1-rep3-m1bp-100x_Position042_41_cmle.ics	31	0	1	1	0.11989768234675159	0.4227642276422764	0.32704402515723263
1943	Feb25-FISH2-3L1-rep3-m1bp-100x_Position042_41_cmle.ics	31	0	1	2	0.0	0.0	0.0
1944	Feb25-FISH2-3L1-rep3-m1bp-100x_Position042_41_cmle.ics	31	0	2	1	0.0	0.0	0.0
1945	Feb25-FISH2-3L1-rep3-m1bp-100x_Position042_41_cmle.ics	31	0	2	2	0.009222898642057815	0.022727272727272724	0.028368794326241134
1946	Feb25-FISH2-3L1-rep3-m1bp-100x_Position042_41_cmle.ics	32	0	1	1	0.0	0.0	0.0
1947	Feb25-FISH2-3L1-rep3-m1bp-100x_Position042_41_cmle.ics	32	0	2	1	0.2351839153724743	0.8947368421052632	0.56353591160221
1948	Feb25-FISH2-3L1-rep3-m1bp-100x_Position042_41_cmle.ics	33	0	1	1	0.08300608777852034	0.5806451612903226	0.5625
1949	Feb25-FISH2-3L1-rep3-m1bp-100x_Position042_41_cmle.ics	34	0	1	1	0.3873617429664282	0.7088607594936708	0.8076923076923076
1950	Feb25-FISH2-3L1-rep3-m1bp-100x_Position042_41_cmle.ics	35	0	1	1	0.08300608777852034	0.7058823529411764	0.5454545454545453
1951	Feb25-FISH2-3L1-rep3-m1bp-100x_Position042_41_cmle.ics	36	0	1	1	0.06686601515491916	0.23577235772357724	0.23577235772357724
1952	Feb25-FISH2-3L1-rep3-m1bp-100x_Position042_41_cmle.ics	37	0	1	1	0.13603775497035278	0.6555555555555556	0.3986486486486487
1953	Feb25-FISH2-3L1-rep3-m1bp-100x_Position042_41_cmle.ics	38	0	1	1	0.10606333438366487	0.39999999999999997	0.4070796460176991
1954	Feb25-FISH2-3L1-rep3-m1bp-100x_Position042_41_cmle.ics	40	0	1	1	0.08070036311800588	0.2333333333333333	0.2333333333333333
1955	Feb25-FISH2-3L1-rep3-m1bp-100x_Position042_41_cmle.ics	41	0	1	1	0.0	0.0	0.0
1956	Feb25-FISH2-3L1-rep3-m1bp-100x_Position042_41_cmle.ics	42	0	1	1	0.0	0.0	0.0
1957	Feb25-FISH2-3L1-rep3-m1bp-100x_Position042_41_cmle.ics	43	0	1	1	0.0	0.0	0.0
1958	Feb25-FISH2-3L1-rep3-m1bp-100x_Position043_42_cmle.ics	1	0	1	1	0.13142630564932387	0.34337349397590355	0.2740384615384615
1959	Feb25-FISH2-3L1-rep3-m1bp-100x_Position043_42_cmle.ics	1	0	1	2	0.0	0.0	0.0
1960	Feb25-FISH2-3L1-rep3-m1bp-100x_Position043_42_cmle.ics	1	0	2	1	0.0	0.0	0.0
1961	Feb25-FISH2-3L1-rep3-m1bp-100x_Position043_42_cmle.ics	1	0	2	2	0.2536297126565899	0.4602510460251046	0.5527638190954772
1962	Feb25-FISH2-3L1-rep3-m1bp-100x_Position043_42_cmle.ics	2	0	1	1	0.1291205809888094	0.6021505376344085	0.6021505376344085
1963	Feb25-FISH2-3L1-rep3-m1bp-100x_Position043_42_cmle.ics	3	0	1	1	0.16831790021755513	0.48344370860927155	0.48666666666666664
1964	Feb25-FISH2-3L1-rep3-m1bp-100x_Position043_42_cmle.ics	4	0	1	1	0.10606333438366487	0.8363636363636364	0.22009569377990426
1965	Feb25-FISH2-3L1-rep3-m1bp-100x_Position043_42_cmle.ics	5	0	1	1	0.2144323934278442	0.5923566878980893	0.596153846153846
1966	Feb25-FISH2-3L1-rep3-m1bp-100x_Position043_42_cmle.ics	6	0	1	1	0.020751521944630084	0.11392405063291139	0.11392405063291139
1967	Feb25-FISH2-3L1-rep3-m1bp-100x_Position043_42_cmle.ics	7	0	1	1	0.03228014524720235	0.055999999999999994	0.20588235294117643
1968	Feb25-FISH2-3L1-rep3-m1bp-100x_Position043_42_cmle.ics	7	0	1	2	0.0	0.0	0.0
1969	Feb25-FISH2-3L1-rep3-m1bp-100x_Position043_42_cmle.ics	7	0	2	1	0.0	0.0	0.0
1970	Feb25-FISH2-3L1-rep3-m1bp-100x_Position043_42_cmle.ics	7	0	2	2	0.22596101673041646	0.7101449275362319	0.3072100313479623
1971	Feb25-FISH2-3L1-rep3-m1bp-100x_Position043_42_cmle.ics	8	0	1	1	0.0	0.0	0.0
1972	Feb25-FISH2-3L1-rep3-m1bp-100x_Position043_42_cmle.ics	8	0	2	1	0.0	0.0	0.0
1973	Feb25-FISH2-3L1-rep3-m1bp-100x_Position043_42_cmle.ics	9	0	1	1	0.41733616355311615	0.905	0.6418439716312057
1974	Feb25-FISH2-3L1-rep3-m1bp-100x_Position043_42_cmle.ics	9	0	1	2	0.0	0.0	0.0
1975	Feb25-FISH2-3L1-rep3-m1bp-100x_Position043_42_cmle.ics	9	0	2	1	0.0	0.0	0.0
1976	Feb25-FISH2-3L1-rep3-m1bp-100x_Position043_42_cmle.ics	9	0	2	2	0.15217782759395396	0.3975903614457831	0.8048780487804876
1977	Feb25-FISH2-3L1-rep3-m1bp-100x_Position043_42_cmle.ics	10	0	1	1	0.2559354373171044	0.5441176470588235	0.5441176470588235
1978	Feb25-FISH2-3L1-rep3-m1bp-100x_Position043_42_cmle.ics	11	0	1	1	0.11298050836520823	0.3266666666666666	0.3288590604026845
1979	Feb25-FISH2-3L1-rep3-m1bp-100x_Position043_42_cmle.ics	12	0	1	1	0.39427891694797157	0.6107142857142855	0.7844036697247706
1980	Feb25-FISH2-3L1-rep3-m1bp-100x_Position043_42_cmle.ics	12	0	1	2	0.0	0.0	0.0
1981	Feb25-FISH2-3L1-rep3-m1bp-100x_Position043_42_cmle.ics	14	0	1	1	0.0	0.0	0.0
1982	Feb25-FISH2-3L1-rep3-m1bp-100x_Position043_42_cmle.ics	15	0	1	1	0.20751521944630083	0.4285714285714285	0.4306220095693779
1983	Feb25-FISH2-3L1-rep3-m1bp-100x_Position043_42_cmle.ics	17	0	1	1	0.30666137984842234	0.6333333333333333	0.6333333333333333
1984	Feb25-FISH2-3L1-rep3-m1bp-100x_Position043_42_cmle.ics	18	0	1	1	0.19598659614372857	0.49418604651162784	0.467032967032967
1985	Feb25-FISH2-3L1-rep3-m1bp-100x_Position043_42_cmle.ics	19	0	1	1	0.2144323934278442	0.7685950413223139	0.7560975609756098
1986	Feb25-FISH2-3L1-rep3-m1bp-100x_Position043_42_cmle.ics	20	0	1	1	0.5441510198814111	0.6742857142857143	0.6742857142857143
1987	Feb25-FISH2-3L1-rep3-m1bp-100x_Position043_42_cmle.ics	22	0	1	1	0.0	0.0	0.0
1988	Feb25-FISH2-3L1-rep3-m1bp-100x_Position043_42_cmle.ics	23	0	1	1	0.35047014839819696	0.625514403292181	0.6055776892430278
1989	Feb25-FISH2-3L1-rep3-m1bp-100x_Position043_42_cmle.ics	24	0	1	1	0.13834347963086724	0.6741573033707865	0.6818181818181819
1990	Feb25-FISH2-3L1-rep3-m1bp-100x_Position043_42_cmle.ics	25	0	1	1	0.0046114493210289076	0.016666666666666666	0.016806722689075626
1991	Feb25-FISH2-3L1-rep3-m1bp-100x_Position043_42_cmle.ics	29	0	1	1	0.057643116512861345	0.16556291390728475	0.15060240963855417
1992	Feb25-FISH2-3L1-rep3-m1bp-100x_Position043_42_cmle.ics	30	0	1	1	0.11989768234675159	0.2561576354679802	0.25365853658536586
1993	Feb25-FISH2-3L1-rep3-m1bp-100x_Position043_42_cmle.ics	31	0	1	1	0.2559354373171044	0.536231884057971	0.5388349514563107
1994	Feb25-FISH2-3L1-rep3-m1bp-100x_Position043_42_cmle.ics	32	0	1	1	0.0	0.0	0.0
1995	Feb25-FISH2-3L1-rep3-m1bp-100x_Position043_42_cmle.ics	33	0	1	1	0.10145188506263597	0.8627450980392156	0.3728813559322034
1996	Feb25-FISH2-3L1-rep3-m1bp-100x_Position043_42_cmle.ics	33	0	2	1	0.0	0.0	0.0
1997	Feb25-FISH2-3L1-rep3-m1bp-100x_Position043_42_cmle.ics	34	0	1	1	0.0	0.0	0.0
1998	Feb25-FISH2-3L1-rep3-m1bp-100x_Position043_42_cmle.ics	34	0	2	1	0.0	0.0	0.0
1999	Feb25-FISH2-3L1-rep3-m1bp-100x_Position043_42_cmle.ics	36	0	1	1	0.0	0.0	0.0
[truncated: 4,342 more rows]
