# Supplementary material for: M1BP cooperates with CP190 to activate transcription at TAD borders and promote chromatin insulator activity
Source: Nat Commun. 2021 Jul 7;12:4170. doi: 10.1038/s41467-021-24407-y (PMC8263732; doi:10.1038/s41467-021-24407-y)
Supplement: Supplementary file 6 — Source Data [file 41467_2021_24407_MOESM6_ESM.zip › Source Data_updated_060121/Source Data 8/Figure 8c/Figure 8c-tango-slide2/rep3-mock-m1bp/B_A.xls]

	Label	nuc.idx	tag	idx1	idx2	overlap	pcOverlap1	pcOverlap2
1	Feb25-FISH2-3L1-rep3-m1bp-100x_Position001_0_cmle.ics	2	0	1	1	0.020751521944630084	0.04390243902439025	0.11249999999999998
2	Feb25-FISH2-3L1-rep3-m1bp-100x_Position001_0_cmle.ics	2	0	1	2	0.0	0.0	0.0
3	Feb25-FISH2-3L1-rep3-m1bp-100x_Position001_0_cmle.ics	4	0	1	1	0.07839463845749142	0.22077922077922074	0.3434343434343434
4	Feb25-FISH2-3L1-rep3-m1bp-100x_Position001_0_cmle.ics	5	0	1	1	0.0	0.0	0.0
5	Feb25-FISH2-3L1-rep3-m1bp-100x_Position001_0_cmle.ics	6	0	1	1	0.0	0.0	0.0
6	Feb25-FISH2-3L1-rep3-m1bp-100x_Position001_0_cmle.ics	7	0	1	1	0.0	0.0	0.0
7	Feb25-FISH2-3L1-rep3-m1bp-100x_Position001_0_cmle.ics	7	0	1	2	0.04150304388926017	0.10227272727272727	0.2571428571428571
8	Feb25-FISH2-3L1-rep3-m1bp-100x_Position001_0_cmle.ics	8	0	1	1	0.2351839153724743	0.6375	0.6335403726708075
9	Feb25-FISH2-3L1-rep3-m1bp-100x_Position001_0_cmle.ics	9	0	1	1	0.15448355225446841	0.4437086092715232	0.4820143884892086
10	Feb25-FISH2-3L1-rep3-m1bp-100x_Position001_0_cmle.ics	10	0	1	1	0.0	0.0	0.0
11	Feb25-FISH2-3L1-rep3-m1bp-100x_Position001_0_cmle.ics	11	0	1	1	0.1706236248780696	0.6607142857142856	0.6666666666666666
12	Feb25-FISH2-3L1-rep3-m1bp-100x_Position001_0_cmle.ics	12	0	1	1	0.03919731922874571	0.17708333333333334	0.1808510638297872
13	Feb25-FISH2-3L1-rep3-m1bp-100x_Position001_0_cmle.ics	13	0	1	1	0.19598659614372857	0.5821917808219177	0.5246913580246914
14	Feb25-FISH2-3L1-rep3-m1bp-100x_Position001_0_cmle.ics	14	0	1	1	0.23748964003298875	0.40873015873015867	0.4401709401709401
15	Feb25-FISH2-3L1-rep3-m1bp-100x_Position001_0_cmle.ics	15	0	1	1	0.223655292069902	0.5105263157894736	0.5105263157894736
16	Feb25-FISH2-3L1-rep3-m1bp-100x_Position001_0_cmle.ics	16	0	1	1	0.4196418882136306	0.6275862068965516	0.619047619047619
17	Feb25-FISH2-3L1-rep3-m1bp-100x_Position001_0_cmle.ics	17	0	1	1	0.25132398799607547	0.6987179487179487	0.7077922077922078
18	Feb25-FISH2-3L1-rep3-m1bp-100x_Position001_0_cmle.ics	18	0	1	1	0.07839463845749142	0.28571428571428564	0.23611111111111108
19	Feb25-FISH2-3L1-rep3-m1bp-100x_Position001_0_cmle.ics	19	0	1	1	0.12220340700726605	0.5824175824175823	0.5824175824175823
20	Feb25-FISH2-3L1-rep3-m1bp-100x_Position001_0_cmle.ics	21	0	1	1	0.12681485632829495	0.30054644808743164	0.3459119496855345
21	Feb25-FISH2-3L1-rep3-m1bp-100x_Position001_0_cmle.ics	22	0	1	1	0.0	0.0	0.0
22	Feb25-FISH2-3L1-rep3-m1bp-100x_Position001_0_cmle.ics	23	0	1	1	0.0	0.0	0.0
23	Feb25-FISH2-3L1-rep3-m1bp-100x_Position001_0_cmle.ics	25	0	1	1	0.17292934953858402	0.5136986301369861	0.6249999999999999
24	Feb25-FISH2-3L1-rep3-m1bp-100x_Position001_0_cmle.ics	25	0	1	2	0.0	0.0	0.0
25	Feb25-FISH2-3L1-rep3-m1bp-100x_Position001_0_cmle.ics	26	0	1	1	0.3158842784904802	0.7784090909090909	0.7784090909090909
26	Feb25-FISH2-3L1-rep3-m1bp-100x_Position001_0_cmle.ics	28	0	1	1	0.0	0.0	0.0
27	Feb25-FISH2-3L1-rep3-m1bp-100x_Position001_0_cmle.ics	28	0	1	2	0.04380876854977462	0.11585365853658533	0.2835820895522388
28	Feb25-FISH2-3L1-rep3-m1bp-100x_Position001_0_cmle.ics	29	0	1	1	0.07839463845749142	0.44736842105263147	0.44736842105263147
29	Feb25-FISH2-3L1-rep3-m1bp-100x_Position001_0_cmle.ics	30	0	1	1	0.17754079885961294	0.49677419354838703	0.49677419354838703
30	Feb25-FISH2-3L1-rep3-m1bp-100x_Position001_0_cmle.ics	31	0	1	1	0.013834347963086722	0.04545454545454544	0.04511278195488721
31	Feb25-FISH2-3L1-rep3-m1bp-100x_Position001_0_cmle.ics	32	0	1	1	0.14295492895189613	0.4366197183098591	0.4335664335664335
32	Feb25-FISH2-3L1-rep3-m1bp-100x_Position001_0_cmle.ics	33	0	1	1	0.0	0.0	0.0
33	Feb25-FISH2-3L1-rep3-m1bp-100x_Position001_0_cmle.ics	33	0	2	1	0.13373203030983832	0.4793388429752065	0.3101604278074866
34	Feb25-FISH2-3L1-rep3-m1bp-100x_Position001_0_cmle.ics	35	0	1	1	0.07839463845749142	0.20858895705521469	0.22666666666666663
35	Feb25-FISH2-3L1-rep3-m1bp-100x_Position001_0_cmle.ics	36	0	1	1	0.16370645089652622	0.489655172413793	0.4863013698630136
36	Feb25-FISH2-3L1-rep3-m1bp-100x_Position001_0_cmle.ics	38	0	1	1	0.0	0.0	0.0
37	Feb25-FISH2-3L1-rep3-m1bp-100x_Position001_0_cmle.ics	40	0	1	1	0.0	0.0	0.0
38	Feb25-FISH2-3L1-rep3-m1bp-100x_Position001_0_cmle.ics	40	0	2	1	0.0	0.0	0.0
39	Feb25-FISH2-3L1-rep3-m1bp-100x_Position001_0_cmle.ics	41	0	1	1	0.0	0.0	0.0
40	Feb25-FISH2-3L1-rep3-m1bp-100x_Position001_0_cmle.ics	42	0	1	1	0.03228014524720235	0.10606060606060604	0.2592592592592592
41	Feb25-FISH2-3L1-rep3-m1bp-100x_Position001_0_cmle.ics	43	0	1	1	0.36661022102179813	0.7499999999999999	0.7535545023696681
42	Feb25-FISH2-3L1-rep3-m1bp-100x_Position002_1_cmle.ics	1	0	1	1	0.27438123460122	0.38888888888888884	0.3552238805970149
43	Feb25-FISH2-3L1-rep3-m1bp-100x_Position002_1_cmle.ics	2	0	1	1	0.0	0.0	0.0
44	Feb25-FISH2-3L1-rep3-m1bp-100x_Position002_1_cmle.ics	4	0	1	1	0.11989768234675159	0.3714285714285714	0.7123287671232875
45	Feb25-FISH2-3L1-rep3-m1bp-100x_Position002_1_cmle.ics	6	0	1	1	0.0	0.0	0.0
46	Feb25-FISH2-3L1-rep3-m1bp-100x_Position002_1_cmle.ics	7	0	1	1	0.35047014839819696	0.46769230769230763	0.4648318042813455
47	Feb25-FISH2-3L1-rep3-m1bp-100x_Position002_1_cmle.ics	8	0	1	1	0.0899232617600637	0.3170731707317073	0.312
48	Feb25-FISH2-3L1-rep3-m1bp-100x_Position002_1_cmle.ics	9	0	1	1	0.20290377012527194	0.5116279069767441	0.5146198830409356
49	Feb25-FISH2-3L1-rep3-m1bp-100x_Position002_1_cmle.ics	10	0	1	1	0.15448355225446841	0.43790849673202614	0.432258064516129
50	Feb25-FISH2-3L1-rep3-m1bp-100x_Position002_1_cmle.ics	11	0	1	1	0.10606333438366487	0.27380952380952384	0.27380952380952384
51	Feb25-FISH2-3L1-rep3-m1bp-100x_Position002_1_cmle.ics	12	0	1	1	0.23979536469350318	0.4837209302325581	0.48148148148148134
52	Feb25-FISH2-3L1-rep3-m1bp-100x_Position002_1_cmle.ics	13	0	1	1	0.18215224818064185	0.6269841269841269	0.6171875
53	Feb25-FISH2-3L1-rep3-m1bp-100x_Position002_1_cmle.ics	14	0	1	1	0.0	0.0	0.0
54	Feb25-FISH2-3L1-rep3-m1bp-100x_Position002_1_cmle.ics	15	0	1	1	0.10375760972315042	0.2795031055900621	0.28301886792452824
55	Feb25-FISH2-3L1-rep3-m1bp-100x_Position002_1_cmle.ics	16	0	1	1	0.0	0.0	0.0
56	Feb25-FISH2-3L1-rep3-m1bp-100x_Position002_1_cmle.ics	16	0	2	1	0.2351839153724743	0.5396825396825395	0.24401913875598083
57	Feb25-FISH2-3L1-rep3-m1bp-100x_Position002_1_cmle.ics	17	0	1	1	0.17754079885961294	0.5347222222222222	0.5310344827586206
58	Feb25-FISH2-3L1-rep3-m1bp-100x_Position002_1_cmle.ics	19	0	1	1	0.0	0.0	0.0
59	Feb25-FISH2-3L1-rep3-m1bp-100x_Position002_1_cmle.ics	20	0	1	1	0.23748964003298875	0.5722222222222222	0.5722222222222222
60	Feb25-FISH2-3L1-rep3-m1bp-100x_Position002_1_cmle.ics	21	0	1	1	0.0	0.0	0.0
61	Feb25-FISH2-3L1-rep3-m1bp-100x_Position002_1_cmle.ics	21	0	1	2	0.2974384812063645	0.6581632653061223	0.5374999999999999
62	Feb25-FISH2-3L1-rep3-m1bp-100x_Position002_1_cmle.ics	21	0	2	1	0.0	0.0	0.0
63	Feb25-FISH2-3L1-rep3-m1bp-100x_Position002_1_cmle.ics	21	0	2	2	0.0	0.0	0.0
64	Feb25-FISH2-3L1-rep3-m1bp-100x_Position002_1_cmle.ics	22	0	1	1	0.0	0.0	0.0
65	Feb25-FISH2-3L1-rep3-m1bp-100x_Position002_1_cmle.ics	23	0	1	1	0.016140072623601176	0.05303030303030302	0.03932584269662921
66	Feb25-FISH2-3L1-rep3-m1bp-100x_Position002_1_cmle.ics	26	0	1	1	0.04611449321028908	0.15384615384615383	0.14184397163120566
67	Feb25-FISH2-3L1-rep3-m1bp-100x_Position003_2_cmle.ics	1	0	1	1	0.2144323934278442	0.6078431372549019	0.6078431372549019
68	Feb25-FISH2-3L1-rep3-m1bp-100x_Position003_2_cmle.ics	2	0	1	1	0.0	0.0	0.0
69	Feb25-FISH2-3L1-rep3-m1bp-100x_Position003_2_cmle.ics	3	0	1	1	0.006917173981543361	0.04285714285714285	0.041666666666666664
70	Feb25-FISH2-3L1-rep3-m1bp-100x_Position003_2_cmle.ics	4	0	1	1	0.06225456583389025	0.2571428571428571	0.19148936170212766
71	Feb25-FISH2-3L1-rep3-m1bp-100x_Position003_2_cmle.ics	5	0	1	1	0.15448355225446841	0.5982142857142857	0.49629629629629635
72	Feb25-FISH2-3L1-rep3-m1bp-100x_Position003_2_cmle.ics	5	0	1	2	0.0	0.0	0.0
73	Feb25-FISH2-3L1-rep3-m1bp-100x_Position003_2_cmle.ics	5	0	2	1	0.0	0.0	0.0
74	Feb25-FISH2-3L1-rep3-m1bp-100x_Position003_2_cmle.ics	5	0	2	2	0.22826674139093092	0.6875	0.8048780487804877
75	Feb25-FISH2-3L1-rep3-m1bp-100x_Position003_2_cmle.ics	6	0	1	1	0.12220340700726605	0.4206349206349206	0.424
76	Feb25-FISH2-3L1-rep3-m1bp-100x_Position003_2_cmle.ics	7	0	1	1	0.006917173981543361	0.020408163265306117	0.02068965517241379
77	Feb25-FISH2-3L1-rep3-m1bp-100x_Position003_2_cmle.ics	8	0	1	1	0.5718197158075845	0.6375321336760924	0.8184818481848183
78	Feb25-FISH2-3L1-rep3-m1bp-100x_Position003_2_cmle.ics	8	0	1	2	0.0	0.0	0.0
79	Feb25-FISH2-3L1-rep3-m1bp-100x_Position003_2_cmle.ics	9	0	1	1	0.0	0.0	0.0
80	Feb25-FISH2-3L1-rep3-m1bp-100x_Position003_2_cmle.ics	11	0	1	1	0.18676369750167077	0.5328947368421052	0.525974025974026
81	Feb25-FISH2-3L1-rep3-m1bp-100x_Position003_2_cmle.ics	12	0	1	1	0.19598659614372857	0.4336734693877551	0.4314720812182741
82	Feb25-FISH2-3L1-rep3-m1bp-100x_Position003_2_cmle.ics	13	0	1	1	0.0	0.0	0.0
83	Feb25-FISH2-3L1-rep3-m1bp-100x_Position003_2_cmle.ics	14	0	1	1	0.09684043574160706	0.48837209302325574	0.5
84	Feb25-FISH2-3L1-rep3-m1bp-100x_Position003_2_cmle.ics	16	0	1	1	0.0	0.0	0.0
85	Feb25-FISH2-3L1-rep3-m1bp-100x_Position003_2_cmle.ics	16	0	2	1	0.19137514682269965	0.6916666666666665	0.27852348993288584
86	Feb25-FISH2-3L1-rep3-m1bp-100x_Position003_2_cmle.ics	17	0	1	1	0.0	0.0	0.0
87	Feb25-FISH2-3L1-rep3-m1bp-100x_Position003_2_cmle.ics	19	0	1	1	0.31127282916945126	0.7670454545454545	0.7627118644067795
88	Feb25-FISH2-3L1-rep3-m1bp-100x_Position003_2_cmle.ics	20	0	1	1	0.0	0.0	0.0
89	Feb25-FISH2-3L1-rep3-m1bp-100x_Position003_2_cmle.ics	21	0	1	1	0.0	0.0	0.0
90	Feb25-FISH2-3L1-rep3-m1bp-100x_Position003_2_cmle.ics	21	0	2	1	0.0	0.0	0.0
91	Feb25-FISH2-3L1-rep3-m1bp-100x_Position003_2_cmle.ics	22	0	1	1	0.08761753709954924	0.2345679012345679	0.2345679012345679
92	Feb25-FISH2-3L1-rep3-m1bp-100x_Position003_2_cmle.ics	24	0	1	1	0.12681485632829495	0.5555555555555556	0.5555555555555556
93	Feb25-FISH2-3L1-rep3-m1bp-100x_Position003_2_cmle.ics	25	0	1	1	0.21904384274887312	0.5688622754491018	0.5722891566265059
94	Feb25-FISH2-3L1-rep3-m1bp-100x_Position003_2_cmle.ics	26	0	1	1	0.0	0.0	0.0
95	Feb25-FISH2-3L1-rep3-m1bp-100x_Position003_2_cmle.ics	27	0	1	1	0.13373203030983832	0.6516853932584269	0.6444444444444444
96	Feb25-FISH2-3L1-rep3-m1bp-100x_Position003_2_cmle.ics	31	0	1	1	0.26515833595916216	0.6886227544910178	0.6886227544910178
97	Feb25-FISH2-3L1-rep3-m1bp-100x_Position003_2_cmle.ics	32	0	1	1	0.0	0.0	0.0
98	Feb25-FISH2-3L1-rep3-m1bp-100x_Position003_2_cmle.ics	33	0	1	1	0.31127282916945126	0.9121621621621623	0.373961218836565
99	Feb25-FISH2-3L1-rep3-m1bp-100x_Position003_2_cmle.ics	33	0	2	1	0.0	0.0	0.0
100	Feb25-FISH2-3L1-rep3-m1bp-100x_Position003_2_cmle.ics	34	0	1	1	0.0	0.0	0.0
101	Feb25-FISH2-3L1-rep3-m1bp-100x_Position003_2_cmle.ics	35	0	1	1	0.11528623302572269	0.39999999999999997	0.390625
102	Feb25-FISH2-3L1-rep3-m1bp-100x_Position003_2_cmle.ics	36	0	1	1	0.14064920429138167	0.5596330275229358	0.7624999999999998
103	Feb25-FISH2-3L1-rep3-m1bp-100x_Position003_2_cmle.ics	37	0	1	1	0.0	0.0	0.0
104	Feb25-FISH2-3L1-rep3-m1bp-100x_Position003_2_cmle.ics	37	0	1	2	0.13834347963086724	0.22058823529411764	0.6521739130434783
105	Feb25-FISH2-3L1-rep3-m1bp-100x_Position003_2_cmle.ics	37	0	2	1	0.0	0.0	0.0
106	Feb25-FISH2-3L1-rep3-m1bp-100x_Position003_2_cmle.ics	37	0	2	2	0.0	0.0	0.0
107	Feb25-FISH2-3L1-rep3-m1bp-100x_Position003_2_cmle.ics	40	0	1	1	0.11759195768623715	0.6144578313253011	0.6799999999999999
108	Feb25-FISH2-3L1-rep3-m1bp-100x_Position003_2_cmle.ics	42	0	1	1	0.1291205809888094	0.482758620689655	0.4999999999999999
109	Feb25-FISH2-3L1-rep3-m1bp-100x_Position003_2_cmle.ics	45	0	1	1	0.14064920429138167	0.3674698795180722	0.3674698795180722
110	Feb25-FISH2-3L1-rep3-m1bp-100x_Position003_2_cmle.ics	46	0	1	1	0.18676369750167077	0.5328947368421052	0.5328947368421052
111	Feb25-FISH2-3L1-rep3-m1bp-100x_Position003_2_cmle.ics	47	0	1	1	0.03919731922874571	0.054487179487179474	0.05944055944055943
112	Feb25-FISH2-3L1-rep3-m1bp-100x_Position003_2_cmle.ics	48	0	1	1	0.1245091316677805	0.48214285714285704	0.35526315789473684
113	Feb25-FISH2-3L1-rep3-m1bp-100x_Position004_3_cmle.ics	2	0	1	1	0.0	0.0	0.0
114	Feb25-FISH2-3L1-rep3-m1bp-100x_Position004_3_cmle.ics	2	0	1	2	0.14756637827292504	0.21694915254237285	0.53781512605042
115	Feb25-FISH2-3L1-rep3-m1bp-100x_Position004_3_cmle.ics	3	0	1	1	0.0	0.0	0.0
116	Feb25-FISH2-3L1-rep3-m1bp-100x_Position004_3_cmle.ics	6	0	1	1	0.020751521944630084	0.1607142857142857	0.15789473684210525
117	Feb25-FISH2-3L1-rep3-m1bp-100x_Position004_3_cmle.ics	7	0	1	1	0.14295492895189613	0.4246575342465752	0.4246575342465752
118	Feb25-FISH2-3L1-rep3-m1bp-100x_Position004_3_cmle.ics	8	0	1	1	0.11528623302572269	0.34013605442176864	0.3355704697986577
119	Feb25-FISH2-3L1-rep3-m1bp-100x_Position004_3_cmle.ics	9	0	1	1	0.11989768234675159	0.27368421052631575	0.27368421052631575
120	Feb25-FISH2-3L1-rep3-m1bp-100x_Position004_3_cmle.ics	11	0	1	1	0.04611449321028908	0.18518518518518515	0.1834862385321101
121	Feb25-FISH2-3L1-rep3-m1bp-100x_Position004_3_cmle.ics	12	0	1	1	0.0	0.0	0.0
122	Feb25-FISH2-3L1-rep3-m1bp-100x_Position004_3_cmle.ics	12	0	1	2	0.2766869592617345	0.3846153846153846	0.5454545454545455
123	Feb25-FISH2-3L1-rep3-m1bp-100x_Position004_3_cmle.ics	13	0	1	1	0.11067478370469377	0.2823529411764706	0.2840236686390532
124	Feb25-FISH2-3L1-rep3-m1bp-100x_Position004_3_cmle.ics	14	0	1	1	0.04611449321028908	0.196078431372549	0.19417475728155337
125	Feb25-FISH2-3L1-rep3-m1bp-100x_Position004_3_cmle.ics	15	0	1	1	0.13373203030983832	0.3052631578947368	0.3052631578947368
126	Feb25-FISH2-3L1-rep3-m1bp-100x_Position004_3_cmle.ics	16	0	1	1	0.016140072623601176	0.11864406779661016	0.0440251572327044
127	Feb25-FISH2-3L1-rep3-m1bp-100x_Position004_3_cmle.ics	17	0	1	1	0.0	0.0	0.0
128	Feb25-FISH2-3L1-rep3-m1bp-100x_Position004_3_cmle.ics	17	0	1	2	0.0	0.0	0.0
129	Feb25-FISH2-3L1-rep3-m1bp-100x_Position004_3_cmle.ics	17	0	1	3	0.0	0.0	0.0
130	Feb25-FISH2-3L1-rep3-m1bp-100x_Position004_3_cmle.ics	18	0	1	1	0.1936808714832141	0.35294117647058815	0.42639593908629436
131	Feb25-FISH2-3L1-rep3-m1bp-100x_Position004_3_cmle.ics	19	0	1	1	0.30204993052739343	0.7528735632183907	0.7528735632183907
132	Feb25-FISH2-3L1-rep3-m1bp-100x_Position004_3_cmle.ics	20	0	1	1	0.0	0.0	0.0
133	Feb25-FISH2-3L1-rep3-m1bp-100x_Position004_3_cmle.ics	21	0	1	1	0.4634506567634052	0.4652777777777776	0.4707259953161592
134	Feb25-FISH2-3L1-rep3-m1bp-100x_Position004_3_cmle.ics	22	0	1	1	0.15678927691498284	0.4071856287425149	0.40963855421686735
135	Feb25-FISH2-3L1-rep3-m1bp-100x_Position004_3_cmle.ics	25	0	1	1	0.34585869907716804	0.7692307692307692	0.7692307692307692
136	Feb25-FISH2-3L1-rep3-m1bp-100x_Position004_3_cmle.ics	26	0	1	1	0.2697697852801911	0.585	0.6802325581395348
137	Feb25-FISH2-3L1-rep3-m1bp-100x_Position004_3_cmle.ics	27	0	1	1	0.0	0.0	0.0
138	Feb25-FISH2-3L1-rep3-m1bp-100x_Position004_3_cmle.ics	29	0	1	1	0.10145188506263597	0.6666666666666665	0.6666666666666665
139	Feb25-FISH2-3L1-rep3-m1bp-100x_Position004_3_cmle.ics	30	0	1	1	0.12220340700726605	0.34868421052631576	0.3464052287581699
140	Feb25-FISH2-3L1-rep3-m1bp-100x_Position004_3_cmle.ics	32	0	1	1	0.20751521944630083	0.5487804878048779	0.47120418848167533
141	Feb25-FISH2-3L1-rep3-m1bp-100x_Position004_3_cmle.ics	33	0	1	1	0.4081132649110583	0.7695652173913042	0.6704545454545453
142	Feb25-FISH2-3L1-rep3-m1bp-100x_Position004_3_cmle.ics	35	0	1	1	0.5303166719183243	0.642458100558659	0.7076923076923075
143	Feb25-FISH2-3L1-rep3-m1bp-100x_Position004_3_cmle.ics	36	0	1	1	0.08761753709954924	0.25850340136054417	0.26027397260273966
144	Feb25-FISH2-3L1-rep3-m1bp-100x_Position004_3_cmle.ics	37	0	1	1	0.04150304388926017	0.15384615384615383	0.13533834586466165
145	Feb25-FISH2-3L1-rep3-m1bp-100x_Position005_4_cmle.ics	1	0	1	1	0.22134956740938755	0.3392226148409893	0.33802816901408445
146	Feb25-FISH2-3L1-rep3-m1bp-100x_Position005_4_cmle.ics	3	0	1	1	0.0046114493210289076	0.02380952380952381	0.02380952380952381
147	Feb25-FISH2-3L1-rep3-m1bp-100x_Position005_4_cmle.ics	3	0	1	2	0.0	0.0	0.0
148	Feb25-FISH2-3L1-rep3-m1bp-100x_Position005_4_cmle.ics	3	0	2	1	0.0	0.0	0.0
149	Feb25-FISH2-3L1-rep3-m1bp-100x_Position005_4_cmle.ics	3	0	2	2	0.26746406061967665	0.4218181818181817	0.42490842490842495
150	Feb25-FISH2-3L1-rep3-m1bp-100x_Position005_4_cmle.ics	4	0	1	1	0.0	0.0	0.0
151	Feb25-FISH2-3L1-rep3-m1bp-100x_Position005_4_cmle.ics	7	0	1	1	0.1498721029334395	0.3987730061349693	0.3987730061349693
152	Feb25-FISH2-3L1-rep3-m1bp-100x_Position005_4_cmle.ics	8	0	1	1	0.18215224818064185	0.4817073170731706	0.47878787878787876
153	Feb25-FISH2-3L1-rep3-m1bp-100x_Position005_4_cmle.ics	9	0	1	1	0.35047014839819696	0.5846153846153844	0.7638190954773868
154	Feb25-FISH2-3L1-rep3-m1bp-100x_Position005_4_cmle.ics	9	0	1	2	0.0	0.0	0.0
155	Feb25-FISH2-3L1-rep3-m1bp-100x_Position005_4_cmle.ics	10	0	1	1	0.2951327565458501	0.6736842105263157	0.6666666666666667
156	Feb25-FISH2-3L1-rep3-m1bp-100x_Position005_4_cmle.ics	11	0	1	1	0.0	0.0	0.0
157	Feb25-FISH2-3L1-rep3-m1bp-100x_Position005_4_cmle.ics	13	0	1	1	0.07147746447594806	0.2026143790849673	0.19999999999999998
158	Feb25-FISH2-3L1-rep3-m1bp-100x_Position005_4_cmle.ics	14	0	1	1	0.08300608777852034	0.2647058823529412	0.2608695652173913
159	Feb25-FISH2-3L1-rep3-m1bp-100x_Position005_4_cmle.ics	15	0	1	1	0.0	0.0	0.0
160	Feb25-FISH2-3L1-rep3-m1bp-100x_Position005_4_cmle.ics	16	0	1	1	0.14295492895189613	0.6888888888888888	0.4246575342465752
161	Feb25-FISH2-3L1-rep3-m1bp-100x_Position005_4_cmle.ics	17	0	1	1	0.0	0.0	0.0
162	Feb25-FISH2-3L1-rep3-m1bp-100x_Position005_4_cmle.ics	18	0	1	1	0.0	0.0	0.0
163	Feb25-FISH2-3L1-rep3-m1bp-100x_Position005_4_cmle.ics	18	0	1	2	0.0	0.0	0.0
164	Feb25-FISH2-3L1-rep3-m1bp-100x_Position005_4_cmle.ics	19	0	1	1	0.0	0.0	0.0
165	Feb25-FISH2-3L1-rep3-m1bp-100x_Position005_4_cmle.ics	20	0	1	1	0.06917173981543362	0.15789473684210525	0.15789473684210525
166	Feb25-FISH2-3L1-rep3-m1bp-100x_Position005_4_cmle.ics	21	0	1	1	0.1590950015754973	0.4107142857142857	0.48251748251748244
167	Feb25-FISH2-3L1-rep3-m1bp-100x_Position005_4_cmle.ics	22	0	1	1	0.1844579728411563	0.5479452054794519	0.5517241379310345
168	Feb25-FISH2-3L1-rep3-m1bp-100x_Position005_4_cmle.ics	23	0	1	1	0.1936808714832141	0.626865671641791	0.626865671641791
169	Feb25-FISH2-3L1-rep3-m1bp-100x_Position005_4_cmle.ics	25	0	1	1	0.14295492895189613	0.3583815028901733	0.5166666666666666
170	Feb25-FISH2-3L1-rep3-m1bp-100x_Position005_4_cmle.ics	26	0	1	1	0.0	0.0	0.0
171	Feb25-FISH2-3L1-rep3-m1bp-100x_Position005_4_cmle.ics	28	0	1	1	0.13373203030983832	0.4360902255639097	0.4360902255639097
172	Feb25-FISH2-3L1-rep3-m1bp-100x_Position005_4_cmle.ics	29	0	1	1	0.0	0.0	0.0
173	Feb25-FISH2-3L1-rep3-m1bp-100x_Position005_4_cmle.ics	31	0	1	1	0.14064920429138167	0.41496598639455773	0.396103896103896
174	Feb25-FISH2-3L1-rep3-m1bp-100x_Position005_4_cmle.ics	32	0	1	1	0.21673811808835866	0.5193370165745856	0.5108695652173912
175	Feb25-FISH2-3L1-rep3-m1bp-100x_Position005_4_cmle.ics	33	0	1	1	0.1844579728411563	0.5970149253731343	0.6015037593984962
176	Feb25-FISH2-3L1-rep3-m1bp-100x_Position005_4_cmle.ics	34	0	1	1	0.0	0.0	0.0
177	Feb25-FISH2-3L1-rep3-m1bp-100x_Position005_4_cmle.ics	36	0	1	1	0.39197319228745714	0.48991354466858783	0.491329479768786
178	Feb25-FISH2-3L1-rep3-m1bp-100x_Position005_4_cmle.ics	37	0	1	1	0.14295492895189613	0.5585585585585585	0.5636363636363636
179	Feb25-FISH2-3L1-rep3-m1bp-100x_Position005_4_cmle.ics	38	0	1	1	0.16601217555704068	0.5034965034965034	0.5070422535211266
180	Feb25-FISH2-3L1-rep3-m1bp-100x_Position005_4_cmle.ics	39	0	1	1	0.0	0.0	0.0
181	Feb25-FISH2-3L1-rep3-m1bp-100x_Position005_4_cmle.ics	40	0	1	1	0.053031667191832436	0.3285714285714285	0.20353982300884954
182	Feb25-FISH2-3L1-rep3-m1bp-100x_Position005_4_cmle.ics	41	0	1	1	0.16370645089652622	0.4355828220858895	0.43827160493827155
183	Feb25-FISH2-3L1-rep3-m1bp-100x_Position005_4_cmle.ics	43	0	1	1	0.14064920429138167	0.48799999999999993	0.38607594936708856
184	Feb25-FISH2-3L1-rep3-m1bp-100x_Position005_4_cmle.ics	43	0	1	2	0.0	0.0	0.0
185	Feb25-FISH2-3L1-rep3-m1bp-100x_Position005_4_cmle.ics	43	0	2	1	0.0	0.0	0.0
186	Feb25-FISH2-3L1-rep3-m1bp-100x_Position005_4_cmle.ics	43	0	2	2	0.16370645089652622	0.31140350877192985	0.3641025641025641
187	Feb25-FISH2-3L1-rep3-m1bp-100x_Position005_4_cmle.ics	44	0	1	1	0.10836905904417933	0.6619718309859154	0.6527777777777778
188	Feb25-FISH2-3L1-rep3-m1bp-100x_Position005_4_cmle.ics	45	0	1	1	0.029974420586687898	0.13265306122448978	0.09352517985611508
189	Feb25-FISH2-3L1-rep3-m1bp-100x_Position006_5_cmle.ics	1	0	1	1	0.2582411619776188	0.6956521739130435	0.6549707602339181
190	Feb25-FISH2-3L1-rep3-m1bp-100x_Position006_5_cmle.ics	2	0	1	1	0.2789926839222489	0.7908496732026143	0.7806451612903226
191	Feb25-FISH2-3L1-rep3-m1bp-100x_Position006_5_cmle.ics	4	0	1	1	0.0	0.0	0.0
192	Feb25-FISH2-3L1-rep3-m1bp-100x_Position006_5_cmle.ics	4	0	1	2	0.0	0.0	0.0
193	Feb25-FISH2-3L1-rep3-m1bp-100x_Position006_5_cmle.ics	5	0	1	1	0.27438123460122	0.7579617834394905	0.7484276729559748
194	Feb25-FISH2-3L1-rep3-m1bp-100x_Position006_5_cmle.ics	6	0	1	1	0.4265590621951739	0.7399999999999999	0.7115384615384613
195	Feb25-FISH2-3L1-rep3-m1bp-100x_Position006_5_cmle.ics	7	0	1	1	0.47959072938700636	0.6172106824925815	0.6190476190476191
196	Feb25-FISH2-3L1-rep3-m1bp-100x_Position006_5_cmle.ics	8	0	1	1	0.2444068140145321	0.6543209876543209	0.6583850931677019
197	Feb25-FISH2-3L1-rep3-m1bp-100x_Position006_5_cmle.ics	9	0	1	1	0.07147746447594806	0.26724137931034475	0.2649572649572649
198	Feb25-FISH2-3L1-rep3-m1bp-100x_Position006_5_cmle.ics	10	0	1	1	0.0	0.0	0.0
199	Feb25-FISH2-3L1-rep3-m1bp-100x_Position006_5_cmle.ics	11	0	1	1	0.0	0.0	0.0
200	Feb25-FISH2-3L1-rep3-m1bp-100x_Position006_5_cmle.ics	13	0	1	1	0.13834347963086724	0.3508771929824561	0.588235294117647
201	Feb25-FISH2-3L1-rep3-m1bp-100x_Position006_5_cmle.ics	14	0	1	1	0.14064920429138167	0.61	0.47656249999999994
202	Feb25-FISH2-3L1-rep3-m1bp-100x_Position006_5_cmle.ics	16	0	1	1	0.0	0.0	0.0
203	Feb25-FISH2-3L1-rep3-m1bp-100x_Position006_5_cmle.ics	17	0	1	1	0.0	0.0	0.0
204	Feb25-FISH2-3L1-rep3-m1bp-100x_Position006_5_cmle.ics	18	0	1	1	0.2144323934278442	0.4696969696969697	0.4696969696969697
205	Feb25-FISH2-3L1-rep3-m1bp-100x_Position006_5_cmle.ics	19	0	1	1	0.0	0.0	0.0
206	Feb25-FISH2-3L1-rep3-m1bp-100x_Position006_5_cmle.ics	20	0	1	1	0.10606333438366487	0.326241134751773	0.3172413793103448
207	Feb25-FISH2-3L1-rep3-m1bp-100x_Position006_5_cmle.ics	21	0	1	1	0.0	0.0	0.0
208	Feb25-FISH2-3L1-rep3-m1bp-100x_Position006_5_cmle.ics	22	0	1	1	0.0	0.0	0.0
209	Feb25-FISH2-3L1-rep3-m1bp-100x_Position006_5_cmle.ics	23	0	1	1	0.0	0.0	0.0
210	Feb25-FISH2-3L1-rep3-m1bp-100x_Position006_5_cmle.ics	23	0	2	1	0.24671253867504656	0.6524390243902437	0.4692982456140351
211	Feb25-FISH2-3L1-rep3-m1bp-100x_Position006_5_cmle.ics	24	0	1	1	0.0	0.0	0.0
212	Feb25-FISH2-3L1-rep3-m1bp-100x_Position006_5_cmle.ics	26	0	1	1	0.19829232080424303	0.593103448275862	0.5972222222222222
213	Feb25-FISH2-3L1-rep3-m1bp-100x_Position006_5_cmle.ics	29	0	1	1	0.0	0.0	0.0
214	Feb25-FISH2-3L1-rep3-m1bp-100x_Position006_5_cmle.ics	31	0	1	1	0.029974420586687898	0.1477272727272727	0.13541666666666666
215	Feb25-FISH2-3L1-rep3-m1bp-100x_Position006_5_cmle.ics	32	0	1	1	0.0	0.0	0.0
216	Feb25-FISH2-3L1-rep3-m1bp-100x_Position006_5_cmle.ics	33	0	1	1	0.10836905904417933	0.3133333333333333	0.3133333333333333
217	Feb25-FISH2-3L1-rep3-m1bp-100x_Position006_5_cmle.ics	35	0	1	1	0.12681485632829495	0.3273809523809524	0.3313253012048192
218	Feb25-FISH2-3L1-rep3-m1bp-100x_Position006_5_cmle.ics	36	0	1	1	0.057643116512861345	0.1644736842105263	0.20491803278688522
219	Feb25-FISH2-3L1-rep3-m1bp-100x_Position006_5_cmle.ics	37	0	1	1	0.0	0.0	0.0
220	Feb25-FISH2-3L1-rep3-m1bp-100x_Position006_5_cmle.ics	39	0	1	1	0.04611449321028908	0.16	0.24691358024691357
221	Feb25-FISH2-3L1-rep3-m1bp-100x_Position006_5_cmle.ics	40	0	1	1	0.19137514682269965	0.6803278688524589	0.5060975609756097
222	Feb25-FISH2-3L1-rep3-m1bp-100x_Position006_5_cmle.ics	41	0	1	1	0.0899232617600637	0.28260869565217395	0.2867647058823529
223	Feb25-FISH2-3L1-rep3-m1bp-100x_Position007_6_cmle.ics	1	0	1	1	0.07378318913646252	0.3478260869565217	0.29090909090909095
224	Feb25-FISH2-3L1-rep3-m1bp-100x_Position007_6_cmle.ics	2	0	1	1	0.0	0.0	0.0
225	Feb25-FISH2-3L1-rep3-m1bp-100x_Position007_6_cmle.ics	3	0	1	1	0.0	0.0	0.0
226	Feb25-FISH2-3L1-rep3-m1bp-100x_Position007_6_cmle.ics	3	0	1	2	0.020751521944630084	0.052023121387283225	0.12162162162162164
227	Feb25-FISH2-3L1-rep3-m1bp-100x_Position007_6_cmle.ics	4	0	1	1	0.39658464160848605	0.6164874551971326	0.45502645502645495
228	Feb25-FISH2-3L1-rep3-m1bp-100x_Position007_6_cmle.ics	4	0	2	1	0.0	0.0	0.0
229	Feb25-FISH2-3L1-rep3-m1bp-100x_Position007_6_cmle.ics	6	0	1	1	0.0	0.0	0.0
230	Feb25-FISH2-3L1-rep3-m1bp-100x_Position007_6_cmle.ics	6	0	2	1	0.30896710450893683	0.7928994082840236	0.32445520581113807
231	Feb25-FISH2-3L1-rep3-m1bp-100x_Position007_6_cmle.ics	8	0	1	1	0.15678927691498284	0.42236024844720493	0.419753086419753
232	Feb25-FISH2-3L1-rep3-m1bp-100x_Position007_6_cmle.ics	9	0	1	1	0.0853118124390348	0.5285714285714286	0.5285714285714286
233	Feb25-FISH2-3L1-rep3-m1bp-100x_Position007_6_cmle.ics	10	0	1	1	0.26285261129864773	0.5377358490566038	0.5352112676056338
234	Feb25-FISH2-3L1-rep3-m1bp-100x_Position007_6_cmle.ics	11	0	1	1	0.02305724660514454	0.1282051282051282	0.12499999999999999
235	Feb25-FISH2-3L1-rep3-m1bp-100x_Position007_6_cmle.ics	12	0	1	1	0.32741290179305244	0.4176470588235294	0.41642228739002923
236	Feb25-FISH2-3L1-rep3-m1bp-100x_Position007_6_cmle.ics	13	0	1	1	0.06225456583389025	0.217741935483871	0.21428571428571425
237	Feb25-FISH2-3L1-rep3-m1bp-100x_Position007_6_cmle.ics	15	0	1	1	0.13834347963086724	0.3726708074534162	0.2843601895734597
238	Feb25-FISH2-3L1-rep3-m1bp-100x_Position007_6_cmle.ics	15	0	1	2	0.0	0.0	0.0
239	Feb25-FISH2-3L1-rep3-m1bp-100x_Position007_6_cmle.ics	15	0	2	1	0.0	0.0	0.0
240	Feb25-FISH2-3L1-rep3-m1bp-100x_Position007_6_cmle.ics	15	0	2	2	0.0	0.0	0.0
241	Feb25-FISH2-3L1-rep3-m1bp-100x_Position007_6_cmle.ics	16	0	1	1	0.10606333438366487	0.73015873015873	0.73015873015873
242	Feb25-FISH2-3L1-rep3-m1bp-100x_Position007_6_cmle.ics	17	0	1	1	0.050725942531317986	0.14864864864864866	0.14473684210526314
243	Feb25-FISH2-3L1-rep3-m1bp-100x_Position007_6_cmle.ics	18	0	1	1	0.18215224818064185	0.6583333333333333	0.652892561983471
244	Feb25-FISH2-3L1-rep3-m1bp-100x_Position007_6_cmle.ics	19	0	1	1	0.19829232080424303	0.47252747252747246	0.4699453551912568
245	Feb25-FISH2-3L1-rep3-m1bp-100x_Position007_6_cmle.ics	20	0	1	1	0.0	0.0	0.0
246	Feb25-FISH2-3L1-rep3-m1bp-100x_Position007_6_cmle.ics	21	0	1	1	0.1844579728411563	0.4819277108433734	0.4819277108433734
247	Feb25-FISH2-3L1-rep3-m1bp-100x_Position007_6_cmle.ics	22	0	1	1	0.1291205809888094	0.35443037974683544	0.35443037974683544
248	Feb25-FISH2-3L1-rep3-m1bp-100x_Position007_6_cmle.ics	23	0	1	1	0.059948841173375796	0.13197969543147206	0.13333333333333333
249	Feb25-FISH2-3L1-rep3-m1bp-100x_Position007_6_cmle.ics	26	0	1	1	0.0	0.0	0.0
250	Feb25-FISH2-3L1-rep3-m1bp-100x_Position007_6_cmle.ics	27	0	1	1	0.04611449321028908	0.13422818791946306	0.13422818791946306
251	Feb25-FISH2-3L1-rep3-m1bp-100x_Position007_6_cmle.ics	29	0	1	1	0.10836905904417933	0.31125827814569534	0.30921052631578944
252	Feb25-FISH2-3L1-rep3-m1bp-100x_Position007_6_cmle.ics	30	0	1	1	0.20290377012527194	0.49162011173184356	0.4888888888888889
253	Feb25-FISH2-3L1-rep3-m1bp-100x_Position007_6_cmle.ics	31	0	1	1	0.04150304388926017	0.2903225806451613	0.3214285714285714
254	Feb25-FISH2-3L1-rep3-m1bp-100x_Position007_6_cmle.ics	32	0	1	1	0.0	0.0	0.0
255	Feb25-FISH2-3L1-rep3-m1bp-100x_Position007_6_cmle.ics	32	0	1	2	0.0	0.0	0.0
256	Feb25-FISH2-3L1-rep3-m1bp-100x_Position007_6_cmle.ics	32	0	2	1	0.0	0.0	0.0
257	Feb25-FISH2-3L1-rep3-m1bp-100x_Position007_6_cmle.ics	32	0	2	2	0.24210108935401764	0.4605263157894737	0.7291666666666666
258	Feb25-FISH2-3L1-rep3-m1bp-100x_Position007_6_cmle.ics	33	0	1	1	0.2789926839222489	0.5627906976744186	0.570754716981132
259	Feb25-FISH2-3L1-rep3-m1bp-100x_Position007_6_cmle.ics	34	0	1	1	0.15448355225446841	0.6907216494845361	0.4527027027027028
260	Feb25-FISH2-3L1-rep3-m1bp-100x_Position007_6_cmle.ics	35	0	1	1	0.26515833595916216	0.6686046511627906	0.660919540229885
261	Feb25-FISH2-3L1-rep3-m1bp-100x_Position007_6_cmle.ics	36	0	1	1	0.09222898642057815	0.26666666666666666	0.2684563758389261
262	Feb25-FISH2-3L1-rep3-m1bp-100x_Position007_6_cmle.ics	37	0	1	1	0.06917173981543362	0.2702702702702703	0.26548672566371684
263	Feb25-FISH2-3L1-rep3-m1bp-100x_Position007_6_cmle.ics	38	0	1	1	0.10375760972315042	0.3308823529411764	0.32142857142857134
264	Feb25-FISH2-3L1-rep3-m1bp-100x_Position007_6_cmle.ics	41	0	1	1	0.0945347110810926	0.264516129032258	0.264516129032258
265	Feb25-FISH2-3L1-rep3-m1bp-100x_Position007_6_cmle.ics	42	0	1	1	0.22826674139093092	0.6556291390728477	0.6556291390728477
266	Feb25-FISH2-3L1-rep3-m1bp-100x_Position007_6_cmle.ics	44	0	1	1	0.14064920429138167	0.3505747126436781	0.3485714285714285
267	Feb25-FISH2-3L1-rep3-m1bp-100x_Position007_6_cmle.ics	45	0	1	1	0.09684043574160706	0.2957746478873239	0.4158415841584158
268	Feb25-FISH2-3L1-rep3-m1bp-100x_Position007_6_cmle.ics	46	0	1	1	0.0	0.0	0.0
269	Feb25-FISH2-3L1-rep3-m1bp-100x_Position008_7_cmle.ics	1	0	1	1	0.0	0.0	0.0
270	Feb25-FISH2-3L1-rep3-m1bp-100x_Position008_7_cmle.ics	3	0	1	1	0.0	0.0	0.0
271	Feb25-FISH2-3L1-rep3-m1bp-100x_Position008_7_cmle.ics	4	0	1	1	0.14064920429138167	0.3333333333333333	0.3315217391304347
272	Feb25-FISH2-3L1-rep3-m1bp-100x_Position008_7_cmle.ics	5	0	1	1	0.09222898642057815	0.30769230769230765	0.3333333333333333
273	Feb25-FISH2-3L1-rep3-m1bp-100x_Position008_7_cmle.ics	6	0	1	1	0.2605468866381333	0.5539215686274509	0.6312849162011173
274	Feb25-FISH2-3L1-rep3-m1bp-100x_Position008_7_cmle.ics	7	0	1	1	0.09914616040212151	0.3115942028985507	0.3093525179856114
275	Feb25-FISH2-3L1-rep3-m1bp-100x_Position008_7_cmle.ics	8	0	1	1	0.057643116512861345	0.12690355329949238	0.12690355329949238
276	Feb25-FISH2-3L1-rep3-m1bp-100x_Position008_7_cmle.ics	9	0	1	1	0.21212666876732975	0.44878048780487806	0.4554455445544554
277	Feb25-FISH2-3L1-rep3-m1bp-100x_Position008_7_cmle.ics	10	0	1	1	0.26285261129864773	0.5560975609756098	0.5757575757575758
278	Feb25-FISH2-3L1-rep3-m1bp-100x_Position008_7_cmle.ics	11	0	1	1	0.13142630564932387	0.5089285714285713	0.5135135135135135
279	Feb25-FISH2-3L1-rep3-m1bp-100x_Position008_7_cmle.ics	12	0	1	1	0.11528623302572269	0.5617977528089887	0.5434782608695652
280	Feb25-FISH2-3L1-rep3-m1bp-100x_Position008_7_cmle.ics	13	0	1	1	0.04150304388926017	0.1592920353982301	0.21951219512195116
281	Feb25-FISH2-3L1-rep3-m1bp-100x_Position008_7_cmle.ics	15	0	1	1	0.1936808714832141	0.5675675675675677	0.4491978609625668
282	Feb25-FISH2-3L1-rep3-m1bp-100x_Position008_7_cmle.ics	16	0	1	1	0.17292934953858402	0.41436464088397784	0.41436464088397784
283	Feb25-FISH2-3L1-rep3-m1bp-100x_Position008_7_cmle.ics	19	0	1	1	0.23748964003298875	0.4858490566037736	0.4881516587677725
284	Feb25-FISH2-3L1-rep3-m1bp-100x_Position008_7_cmle.ics	20	0	1	1	0.0853118124390348	0.3978494623655914	0.29838709677419356
285	Feb25-FISH2-3L1-rep3-m1bp-100x_Position008_7_cmle.ics	21	0	1	1	0.07147746447594806	0.5166666666666666	0.19018404907975456
286	Feb25-FISH2-3L1-rep3-m1bp-100x_Position008_7_cmle.ics	21	0	2	1	0.0	0.0	0.0
287	Feb25-FISH2-3L1-rep3-m1bp-100x_Position008_7_cmle.ics	22	0	1	1	0.22134956740938755	0.7741935483870968	0.5423728813559321
288	Feb25-FISH2-3L1-rep3-m1bp-100x_Position008_7_cmle.ics	24	0	1	1	0.0	0.0	0.0
289	Feb25-FISH2-3L1-rep3-m1bp-100x_Position008_7_cmle.ics	25	0	1	1	0.0046114493210289076	0.020833333333333336	0.02150537634408602
290	Feb25-FISH2-3L1-rep3-m1bp-100x_Position008_7_cmle.ics	29	0	1	1	0.0	0.0	0.0
291	Feb25-FISH2-3L1-rep3-m1bp-100x_Position008_7_cmle.ics	30	0	1	1	0.17292934953858402	0.5597014925373134	0.5555555555555555
292	Feb25-FISH2-3L1-rep3-m1bp-100x_Position008_7_cmle.ics	31	0	1	1	0.1706236248780696	0.43529411764705883	0.43786982248520706
293	Feb25-FISH2-3L1-rep3-m1bp-100x_Position008_7_cmle.ics	32	0	1	1	0.08761753709954924	0.23749999999999993	0.2054054054054054
294	Feb25-FISH2-3L1-rep3-m1bp-100x_Position008_7_cmle.ics	33	0	1	1	0.04842021787080353	0.21649484536082472	0.21428571428571425
295	Feb25-FISH2-3L1-rep3-m1bp-100x_Position008_7_cmle.ics	34	0	1	1	0.08300608777852034	0.28346456692913385	0.28346456692913385
296	Feb25-FISH2-3L1-rep3-m1bp-100x_Position008_7_cmle.ics	35	0	1	1	0.0899232617600637	0.20103092783505153	0.2020725388601036
297	Feb25-FISH2-3L1-rep3-m1bp-100x_Position008_7_cmle.ics	36	0	1	1	0.1890694221621852	0.4581005586592178	0.4581005586592178
298	Feb25-FISH2-3L1-rep3-m1bp-100x_Position008_7_cmle.ics	37	0	1	1	0.27438123460122	0.5833333333333333	0.586206896551724
299	Feb25-FISH2-3L1-rep3-m1bp-100x_Position008_7_cmle.ics	39	0	1	1	0.0945347110810926	0.2808219178082191	0.2971014492753623
300	Feb25-FISH2-3L1-rep3-m1bp-100x_Position008_7_cmle.ics	40	0	1	1	0.057643116512861345	0.14204545454545453	0.25773195876288657
301	Feb25-FISH2-3L1-rep3-m1bp-100x_Position008_7_cmle.ics	40	0	1	2	0.0	0.0	0.0
302	Feb25-FISH2-3L1-rep3-m1bp-100x_Position009_8_cmle.ics	1	0	1	1	0.11528623302572269	0.25773195876288657	0.78125
303	Feb25-FISH2-3L1-rep3-m1bp-100x_Position009_8_cmle.ics	1	0	1	2	0.0	0.0	0.0
304	Feb25-FISH2-3L1-rep3-m1bp-100x_Position009_8_cmle.ics	1	0	1	3	0.0	0.0	0.0
305	Feb25-FISH2-3L1-rep3-m1bp-100x_Position009_8_cmle.ics	1	0	2	1	0.0	0.0	0.0
306	Feb25-FISH2-3L1-rep3-m1bp-100x_Position009_8_cmle.ics	1	0	2	2	0.07839463845749142	0.35789473684210515	0.2098765432098765
307	Feb25-FISH2-3L1-rep3-m1bp-100x_Position009_8_cmle.ics	1	0	2	3	0.0	0.0	0.0
308	Feb25-FISH2-3L1-rep3-m1bp-100x_Position009_8_cmle.ics	2	0	1	1	0.19598659614372857	0.4336734693877551	0.4358974358974359
309	Feb25-FISH2-3L1-rep3-m1bp-100x_Position009_8_cmle.ics	3	0	1	1	0.0	0.0	0.0
310	Feb25-FISH2-3L1-rep3-m1bp-100x_Position009_8_cmle.ics	3	0	2	1	0.6225456583389025	0.9608540925266902	0.6905370843989769
311	Feb25-FISH2-3L1-rep3-m1bp-100x_Position009_8_cmle.ics	4	0	1	1	0.624851382999417	0.7188328912466844	0.7169312169312168
312	Feb25-FISH2-3L1-rep3-m1bp-100x_Position009_8_cmle.ics	5	0	1	1	0.025362971265658993	0.12222222222222222	0.09649122807017545
313	Feb25-FISH2-3L1-rep3-m1bp-100x_Position009_8_cmle.ics	6	0	1	1	0.09222898642057815	0.2116402116402116	0.2116402116402116
314	Feb25-FISH2-3L1-rep3-m1bp-100x_Position009_8_cmle.ics	8	0	1	1	0.13834347963086724	0.3225806451612903	0.30612244897959184
315	Feb25-FISH2-3L1-rep3-m1bp-100x_Position009_8_cmle.ics	9	0	1	1	0.11067478370469377	0.42857142857142844	0.23529411764705876
316	Feb25-FISH2-3L1-rep3-m1bp-100x_Position009_8_cmle.ics	10	0	1	1	0.04380876854977462	0.2878787878787878	0.2923076923076922
317	Feb25-FISH2-3L1-rep3-m1bp-100x_Position009_8_cmle.ics	12	0	1	1	0.2144323934278442	0.5224719101123595	0.5224719101123595
318	Feb25-FISH2-3L1-rep3-m1bp-100x_Position009_8_cmle.ics	13	0	1	1	0.0	0.0	0.0
319	Feb25-FISH2-3L1-rep3-m1bp-100x_Position009_8_cmle.ics	14	0	1	1	0.0	0.0	0.0
320	Feb25-FISH2-3L1-rep3-m1bp-100x_Position009_8_cmle.ics	14	0	2	1	0.16140072623601176	0.8235294117647058	0.23178807947019867
321	Feb25-FISH2-3L1-rep3-m1bp-100x_Position009_8_cmle.ics	14	0	3	1	0.0	0.0	0.0
322	Feb25-FISH2-3L1-rep3-m1bp-100x_Position009_8_cmle.ics	16	0	1	1	0.0	0.0	0.0
323	Feb25-FISH2-3L1-rep3-m1bp-100x_Position009_8_cmle.ics	16	0	1	2	0.10606333438366487	0.3833333333333333	0.676470588235294
324	Feb25-FISH2-3L1-rep3-m1bp-100x_Position009_8_cmle.ics	17	0	1	1	0.01844579728411563	0.03448275862068965	0.0321285140562249
325	Feb25-FISH2-3L1-rep3-m1bp-100x_Position009_8_cmle.ics	17	0	1	2	0.0	0.0	0.0
326	Feb25-FISH2-3L1-rep3-m1bp-100x_Position009_8_cmle.ics	17	0	2	1	0.0	0.0	0.0
327	Feb25-FISH2-3L1-rep3-m1bp-100x_Position009_8_cmle.ics	17	0	2	2	0.0	0.0	0.0
328	Feb25-FISH2-3L1-rep3-m1bp-100x_Position009_8_cmle.ics	18	0	1	1	0.0	0.0	0.0
329	Feb25-FISH2-3L1-rep3-m1bp-100x_Position009_8_cmle.ics	19	0	1	1	0.0	0.0	0.0
330	Feb25-FISH2-3L1-rep3-m1bp-100x_Position009_8_cmle.ics	20	0	1	1	0.20059804546475749	0.6744186046511628	0.6744186046511628
331	Feb25-FISH2-3L1-rep3-m1bp-100x_Position009_8_cmle.ics	22	0	1	1	0.5118708746342088	0.40808823529411764	0.49223946784922396
332	Feb25-FISH2-3L1-rep3-m1bp-100x_Position009_8_cmle.ics	22	0	1	2	0.0	0.0	0.0
333	Feb25-FISH2-3L1-rep3-m1bp-100x_Position009_8_cmle.ics	23	0	1	1	0.0	0.0	0.0
334	Feb25-FISH2-3L1-rep3-m1bp-100x_Position009_8_cmle.ics	25	0	1	1	0.0645602904944047	0.38356164383561636	0.34146341463414626
335	Feb25-FISH2-3L1-rep3-m1bp-100x_Position009_8_cmle.ics	27	0	1	1	0.14756637827292504	0.367816091954023	0.36994219653179183
336	Feb25-FISH2-3L1-rep3-m1bp-100x_Position009_8_cmle.ics	28	0	1	1	0.21212666876732975	0.5508982035928144	0.5542168674698794
337	Feb25-FISH2-3L1-rep3-m1bp-100x_Position009_8_cmle.ics	29	0	1	1	0.16601217555704068	0.5901639344262295	0.47058823529411764
338	Feb25-FISH2-3L1-rep3-m1bp-100x_Position009_8_cmle.ics	30	0	1	1	0.10375760972315042	0.7627118644067796	0.2601156069364161
339	Feb25-FISH2-3L1-rep3-m1bp-100x_Position009_8_cmle.ics	30	0	2	1	0.0	0.0	0.0
340	Feb25-FISH2-3L1-rep3-m1bp-100x_Position009_8_cmle.ics	31	0	1	1	0.0	0.0	0.0
341	Feb25-FISH2-3L1-rep3-m1bp-100x_Position009_8_cmle.ics	31	0	1	2	0.0	0.0	0.0
342	Feb25-FISH2-3L1-rep3-m1bp-100x_Position009_8_cmle.ics	31	0	2	1	0.0	0.0	0.0
343	Feb25-FISH2-3L1-rep3-m1bp-100x_Position009_8_cmle.ics	31	0	2	2	0.0	0.0	0.0
344	Feb25-FISH2-3L1-rep3-m1bp-100x_Position009_8_cmle.ics	32	0	1	1	0.33202435111408135	0.6824644549763033	0.6792452830188679
345	Feb25-FISH2-3L1-rep3-m1bp-100x_Position009_8_cmle.ics	33	0	1	1	0.2951327565458501	0.6305418719211822	0.6274509803921567
346	Feb25-FISH2-3L1-rep3-m1bp-100x_Position009_8_cmle.ics	34	0	1	1	0.12220340700726605	0.6543209876543209	0.6624999999999999
347	Feb25-FISH2-3L1-rep3-m1bp-100x_Position009_8_cmle.ics	35	0	1	1	0.0	0.0	0.0
348	Feb25-FISH2-3L1-rep3-m1bp-100x_Position009_8_cmle.ics	36	0	1	1	0.0	0.0	0.0
349	Feb25-FISH2-3L1-rep3-m1bp-100x_Position009_8_cmle.ics	38	0	1	1	0.17292934953858402	0.42372881355932196	0.4213483146067415
350	Feb25-FISH2-3L1-rep3-m1bp-100x_Position009_8_cmle.ics	39	0	1	1	0.0	0.0	0.0
351	Feb25-FISH2-3L1-rep3-m1bp-100x_Position009_8_cmle.ics	41	0	1	1	0.0	0.0	0.0
352	Feb25-FISH2-3L1-rep3-m1bp-100x_Position009_8_cmle.ics	42	0	1	1	0.2836041332432778	0.6212121212121212	0.6180904522613064
353	Feb25-FISH2-3L1-rep3-m1bp-100x_Position009_8_cmle.ics	43	0	1	1	0.08761753709954924	0.3838383838383838	0.2676056338028168
354	Feb25-FISH2-3L1-rep3-m1bp-100x_Position009_8_cmle.ics	44	0	1	1	0.13373203030983832	0.40845070422535207	0.28571428571428564
355	Feb25-FISH2-3L1-rep3-m1bp-100x_Position009_8_cmle.ics	45	0	1	1	0.4081132649110583	0.7629310344827585	0.7564102564102563
356	Feb25-FISH2-3L1-rep3-m1bp-100x_Position009_8_cmle.ics	46	0	1	1	0.0	0.0	0.0
357	Feb25-FISH2-3L1-rep3-m1bp-100x_Position009_8_cmle.ics	47	0	1	1	0.2351839153724743	0.6335403726708075	0.4951456310679611
358	Feb25-FISH2-3L1-rep3-m1bp-100x_Position009_8_cmle.ics	48	0	1	1	0.04842021787080353	0.07835820895522387	0.17213114754098358
359	Feb25-FISH2-3L1-rep3-m1bp-100x_Position009_8_cmle.ics	48	0	1	2	0.0	0.0	0.0
360	Feb25-FISH2-3L1-rep3-m1bp-100x_Position009_8_cmle.ics	48	0	2	1	0.0	0.0	0.0
361	Feb25-FISH2-3L1-rep3-m1bp-100x_Position009_8_cmle.ics	48	0	2	2	0.2789926839222489	0.8344827586206895	0.555045871559633
362	Feb25-FISH2-3L1-rep3-m1bp-100x_Position009_8_cmle.ics	49	0	1	1	0.0	0.0	0.0
363	Feb25-FISH2-3L1-rep3-m1bp-100x_Position009_8_cmle.ics	51	0	1	1	0.26515833595916216	0.7516339869281045	0.7516339869281045
364	Feb25-FISH2-3L1-rep3-m1bp-100x_Position009_8_cmle.ics	52	0	1	1	0.2582411619776188	0.5714285714285714	0.5773195876288659
365	Feb25-FISH2-3L1-rep3-m1bp-100x_Position009_8_cmle.ics	53	0	1	1	0.07378318913646252	0.2758620689655172	0.3764705882352941
366	Feb25-FISH2-3L1-rep3-m1bp-100x_Position009_8_cmle.ics	54	0	1	1	0.0	0.0	0.0
367	Feb25-FISH2-3L1-rep3-m1bp-100x_Position009_8_cmle.ics	55	0	1	1	0.1844579728411563	0.44692737430167595	0.4301075268817204
368	Feb25-FISH2-3L1-rep3-m1bp-100x_Position010_9_cmle.ics	1	0	1	1	0.47728500472649193	0.7089041095890409	0.7089041095890409
369	Feb25-FISH2-3L1-rep3-m1bp-100x_Position010_9_cmle.ics	2	0	1	1	0.10375760972315042	0.6338028169014083	0.5113636363636364
370	Feb25-FISH2-3L1-rep3-m1bp-100x_Position010_9_cmle.ics	4	0	1	1	0.04842021787080353	0.16030534351145034	0.16030534351145034
371	Feb25-FISH2-3L1-rep3-m1bp-100x_Position010_9_cmle.ics	5	0	1	1	0.013834347963086722	0.042553191489361694	0.042553191489361694
372	Feb25-FISH2-3L1-rep3-m1bp-100x_Position010_9_cmle.ics	6	0	1	1	0.13142630564932387	0.5757575757575758	0.7124999999999999
373	Feb25-FISH2-3L1-rep3-m1bp-100x_Position010_9_cmle.ics	6	0	1	2	0.0	0.0	0.0
374	Feb25-FISH2-3L1-rep3-m1bp-100x_Position010_9_cmle.ics	6	0	2	1	0.0	0.0	0.0
375	Feb25-FISH2-3L1-rep3-m1bp-100x_Position010_9_cmle.ics	6	0	2	2	0.0	0.0	0.0
376	Feb25-FISH2-3L1-rep3-m1bp-100x_Position010_9_cmle.ics	8	0	1	1	0.03919731922874571	0.2394366197183098	0.19767441860465113
377	Feb25-FISH2-3L1-rep3-m1bp-100x_Position010_9_cmle.ics	9	0	1	1	0.10836905904417933	0.29559748427672955	0.29559748427672955
378	Feb25-FISH2-3L1-rep3-m1bp-100x_Position010_9_cmle.ics	10	0	1	1	0.0	0.0	0.0
379	Feb25-FISH2-3L1-rep3-m1bp-100x_Position010_9_cmle.ics	10	0	1	2	0.24671253867504656	0.5270935960591132	0.7588652482269503
380	Feb25-FISH2-3L1-rep3-m1bp-100x_Position010_9_cmle.ics	11	0	1	1	0.0	0.0	0.0
381	Feb25-FISH2-3L1-rep3-m1bp-100x_Position010_9_cmle.ics	12	0	1	1	0.0	0.0	0.0
382	Feb25-FISH2-3L1-rep3-m1bp-100x_Position010_9_cmle.ics	12	0	1	2	0.2351839153724743	0.33442622950819667	0.51
383	Feb25-FISH2-3L1-rep3-m1bp-100x_Position010_9_cmle.ics	13	0	1	1	0.0	0.0	0.0
384	Feb25-FISH2-3L1-rep3-m1bp-100x_Position010_9_cmle.ics	16	0	1	1	0.05533739185234689	0.16216216216216217	0.16438356164383558
385	Feb25-FISH2-3L1-rep3-m1bp-100x_Position010_9_cmle.ics	17	0	1	1	0.2444068140145321	0.7625899280575538	0.5170731707317073
386	Feb25-FISH2-3L1-rep3-m1bp-100x_Position010_9_cmle.ics	18	0	1	1	0.0	0.0	0.0
387	Feb25-FISH2-3L1-rep3-m1bp-100x_Position010_9_cmle.ics	18	0	1	2	0.0	0.0	0.0
388	Feb25-FISH2-3L1-rep3-m1bp-100x_Position010_9_cmle.ics	18	0	1	3	0.0	0.0	0.0
389	Feb25-FISH2-3L1-rep3-m1bp-100x_Position010_9_cmle.ics	19	0	1	1	0.04611449321028908	0.12903225806451613	0.13071895424836602
390	Feb25-FISH2-3L1-rep3-m1bp-100x_Position010_9_cmle.ics	20	0	1	1	0.35047014839819696	0.4764890282131661	0.7916666666666666
391	Feb25-FISH2-3L1-rep3-m1bp-100x_Position010_9_cmle.ics	20	0	1	2	0.0	0.0	0.0
392	Feb25-FISH2-3L1-rep3-m1bp-100x_Position010_9_cmle.ics	20	0	1	3	0.0	0.0	0.0
393	Feb25-FISH2-3L1-rep3-m1bp-100x_Position010_9_cmle.ics	20	0	2	1	0.0	0.0	0.0
394	Feb25-FISH2-3L1-rep3-m1bp-100x_Position010_9_cmle.ics	20	0	2	2	0.0	0.0	0.0
395	Feb25-FISH2-3L1-rep3-m1bp-100x_Position010_9_cmle.ics	20	0	2	3	0.0	0.0	0.0
396	Feb25-FISH2-3L1-rep3-m1bp-100x_Position010_9_cmle.ics	20	0	3	1	0.0	0.0	0.0
397	Feb25-FISH2-3L1-rep3-m1bp-100x_Position010_9_cmle.ics	20	0	3	2	0.0	0.0	0.0
398	Feb25-FISH2-3L1-rep3-m1bp-100x_Position010_9_cmle.ics	20	0	3	3	0.0	0.0	0.0
399	Feb25-FISH2-3L1-rep3-m1bp-100x_Position010_9_cmle.ics	21	0	1	1	0.0	0.0	0.0
400	Feb25-FISH2-3L1-rep3-m1bp-100x_Position010_9_cmle.ics	22	0	1	1	0.0	0.0	0.0
401	Feb25-FISH2-3L1-rep3-m1bp-100x_Position010_9_cmle.ics	24	0	1	1	0.10836905904417933	0.28658536585365846	0.28484848484848485
402	Feb25-FISH2-3L1-rep3-m1bp-100x_Position010_9_cmle.ics	25	0	1	1	0.3181900031509946	0.8414634146341461	0.7666666666666666
403	Feb25-FISH2-3L1-rep3-m1bp-100x_Position010_9_cmle.ics	27	0	1	1	0.26515833595916216	0.6845238095238095	0.6804733727810649
404	Feb25-FISH2-3L1-rep3-m1bp-100x_Position010_9_cmle.ics	29	0	1	1	0.013834347963086722	0.09090909090909088	0.02553191489361702
405	Feb25-FISH2-3L1-rep3-m1bp-100x_Position010_9_cmle.ics	30	0	1	1	0.0	0.0	0.0
406	Feb25-FISH2-3L1-rep3-m1bp-100x_Position010_9_cmle.ics	30	0	2	1	0.0	0.0	0.0
407	Feb25-FISH2-3L1-rep3-m1bp-100x_Position010_9_cmle.ics	31	0	1	1	0.0	0.0	0.0
408	Feb25-FISH2-3L1-rep3-m1bp-100x_Position010_9_cmle.ics	32	0	1	1	0.0	0.0	0.0
409	Feb25-FISH2-3L1-rep3-m1bp-100x_Position010_9_cmle.ics	33	0	1	1	0.0	0.0	0.0
410	Feb25-FISH2-3L1-rep3-m1bp-100x_Position010_9_cmle.ics	35	0	1	1	0.2582411619776188	0.6399999999999999	0.6222222222222221
411	Feb25-FISH2-3L1-rep3-m1bp-100x_Position010_9_cmle.ics	36	0	1	1	0.0	0.0	0.0
412	Feb25-FISH2-3L1-rep3-m1bp-100x_Position010_9_cmle.ics	37	0	1	1	0.029974420586687898	0.15294117647058822	0.15294117647058822
413	Feb25-FISH2-3L1-rep3-m1bp-100x_Position010_9_cmle.ics	38	0	1	1	0.03919731922874571	0.18478260869565213	0.16504854368932034
414	Feb25-FISH2-3L1-rep3-m1bp-100x_Position010_9_cmle.ics	39	0	1	1	0.1936808714832141	0.5599999999999999	0.42424242424242425
415	Feb25-FISH2-3L1-rep3-m1bp-100x_Position010_9_cmle.ics	40	0	1	1	0.0	0.0	0.0
416	Feb25-FISH2-3L1-rep3-m1bp-100x_Position010_9_cmle.ics	41	0	1	1	0.13142630564932387	0.49137931034482746	0.6551724137931034
417	Feb25-FISH2-3L1-rep3-m1bp-100x_Position010_9_cmle.ics	42	0	1	1	0.18215224818064185	0.35585585585585583	0.3542600896860986
418	Feb25-FISH2-3L1-rep3-m1bp-100x_Position010_9_cmle.ics	43	0	1	1	0.25132398799607547	0.592391304347826	0.5891891891891892
419	Feb25-FISH2-3L1-rep3-m1bp-100x_Position010_9_cmle.ics	44	0	1	1	0.0	0.0	0.0
420	Feb25-FISH2-3L1-rep3-m1bp-100x_Position010_9_cmle.ics	44	0	1	2	0.31127282916945126	0.5601659751037343	0.8231707317073169
421	Feb25-FISH2-3L1-rep3-m1bp-100x_Position010_9_cmle.ics	45	0	1	1	0.07839463845749142	0.39534883720930225	0.39999999999999997
422	Feb25-FISH2-3L1-rep3-m1bp-100x_Position010_9_cmle.ics	49	0	1	1	0.30896710450893683	0.6836734693877551	0.46366782006920415
423	Feb25-FISH2-3L1-rep3-m1bp-100x_Position010_9_cmle.ics	49	0	1	2	0.0	0.0	0.0
424	Feb25-FISH2-3L1-rep3-m1bp-100x_Position010_9_cmle.ics	49	0	2	1	0.0	0.0	0.0
425	Feb25-FISH2-3L1-rep3-m1bp-100x_Position010_9_cmle.ics	49	0	2	2	0.16140072623601176	0.33492822966507174	0.5932203389830508
426	Feb25-FISH2-3L1-rep3-m1bp-100x_Position010_9_cmle.ics	50	0	1	1	0.03458586990771681	0.09554140127388537	0.10067114093959731
427	Feb25-FISH2-3L1-rep3-m1bp-100x_Position010_9_cmle.ics	51	0	1	1	0.0	0.0	0.0
428	Feb25-FISH2-3L1-rep3-m1bp-100x_Position010_9_cmle.ics	53	0	1	1	0.08300608777852034	0.1782178217821782	0.2142857142857143
429	Feb25-FISH2-3L1-rep3-m1bp-100x_Position011_10_cmle.ics	1	0	1	1	0.20751521944630083	0.6040268456375838	0.6976744186046511
430	Feb25-FISH2-3L1-rep3-m1bp-100x_Position011_10_cmle.ics	3	0	1	1	0.26285261129864773	0.5999999999999999	0.6063829787234042
431	Feb25-FISH2-3L1-rep3-m1bp-100x_Position011_10_cmle.ics	4	0	1	1	0.17292934953858402	0.4870129870129869	0.4870129870129869
432	Feb25-FISH2-3L1-rep3-m1bp-100x_Position011_10_cmle.ics	5	0	1	1	0.15217782759395396	0.351063829787234	0.34736842105263155
433	Feb25-FISH2-3L1-rep3-m1bp-100x_Position011_10_cmle.ics	7	0	1	1	0.0	0.0	0.0
434	Feb25-FISH2-3L1-rep3-m1bp-100x_Position011_10_cmle.ics	8	0	1	1	0.18676369750167077	0.648	0.648
435	Feb25-FISH2-3L1-rep3-m1bp-100x_Position011_10_cmle.ics	10	0	1	1	0.0	0.0	0.0
436	Feb25-FISH2-3L1-rep3-m1bp-100x_Position011_10_cmle.ics	10	0	1	2	0.10606333438366487	0.24999999999999997	0.5974025974025973
437	Feb25-FISH2-3L1-rep3-m1bp-100x_Position011_10_cmle.ics	11	0	1	1	0.0899232617600637	0.312	0.312
438	Feb25-FISH2-3L1-rep3-m1bp-100x_Position011_10_cmle.ics	12	0	1	1	0.0	0.0	0.0
439	Feb25-FISH2-3L1-rep3-m1bp-100x_Position011_10_cmle.ics	13	0	1	1	0.16601217555704068	0.4472049689440994	0.4444444444444444
440	Feb25-FISH2-3L1-rep3-m1bp-100x_Position011_10_cmle.ics	14	0	1	1	0.12220340700726605	0.6091954022988505	0.424
441	Feb25-FISH2-3L1-rep3-m1bp-100x_Position011_10_cmle.ics	16	0	1	1	0.006917173981543361	0.03947368421052631	0.03947368421052631
442	Feb25-FISH2-3L1-rep3-m1bp-100x_Position011_10_cmle.ics	17	0	1	1	0.16831790021755513	0.4147727272727273	0.45911949685534587
443	Feb25-FISH2-3L1-rep3-m1bp-100x_Position011_10_cmle.ics	18	0	1	1	0.0	0.0	0.0
444	Feb25-FISH2-3L1-rep3-m1bp-100x_Position011_10_cmle.ics	18	0	1	2	0.15678927691498284	0.21249999999999994	0.839506172839506
445	Feb25-FISH2-3L1-rep3-m1bp-100x_Position011_10_cmle.ics	19	0	1	1	0.0	0.0	0.0
446	Feb25-FISH2-3L1-rep3-m1bp-100x_Position011_10_cmle.ics	21	0	1	1	0.10145188506263597	0.5569620253164557	0.25287356321839083
447	Feb25-FISH2-3L1-rep3-m1bp-100x_Position011_10_cmle.ics	22	0	1	1	0.3135785538299657	0.7861271676300575	0.403560830860534
448	Feb25-FISH2-3L1-rep3-m1bp-100x_Position011_10_cmle.ics	22	0	2	1	0.0	0.0	0.0
449	Feb25-FISH2-3L1-rep3-m1bp-100x_Position011_10_cmle.ics	23	0	1	1	0.4934250773500931	0.5815217391304347	0.5799457994579945
450	Feb25-FISH2-3L1-rep3-m1bp-100x_Position011_10_cmle.ics	25	0	1	1	0.14756637827292504	0.5039370078740157	0.5039370078740157
451	Feb25-FISH2-3L1-rep3-m1bp-100x_Position011_10_cmle.ics	26	0	1	1	0.23287819071195984	0.5126903553299492	0.5153061224489796
452	Feb25-FISH2-3L1-rep3-m1bp-100x_Position011_10_cmle.ics	27	0	1	1	0.1890694221621852	0.48520710059171585	0.4120603015075376
453	Feb25-FISH2-3L1-rep3-m1bp-100x_Position011_10_cmle.ics	28	0	1	1	0.23979536469350318	0.7027027027027027	0.6709677419354838
454	Feb25-FISH2-3L1-rep3-m1bp-100x_Position011_10_cmle.ics	29	0	1	1	0.0645602904944047	0.2413793103448275	0.23931623931623927
455	Feb25-FISH2-3L1-rep3-m1bp-100x_Position011_10_cmle.ics	30	0	1	1	0.43117051151620284	0.5955414012738853	0.6470588235294117
456	Feb25-FISH2-3L1-rep3-m1bp-100x_Position011_10_cmle.ics	30	0	1	2	0.0	0.0	0.0
457	Feb25-FISH2-3L1-rep3-m1bp-100x_Position011_10_cmle.ics	31	0	1	1	0.0	0.0	0.0
458	Feb25-FISH2-3L1-rep3-m1bp-100x_Position011_10_cmle.ics	31	0	1	2	0.07839463845749142	0.4415584415584415	0.2179487179487179
459	Feb25-FISH2-3L1-rep3-m1bp-100x_Position011_10_cmle.ics	31	0	2	1	0.0	0.0	0.0
460	Feb25-FISH2-3L1-rep3-m1bp-100x_Position011_10_cmle.ics	31	0	2	2	0.0	0.0	0.0
461	Feb25-FISH2-3L1-rep3-m1bp-100x_Position011_10_cmle.ics	32	0	1	1	0.19829232080424303	0.5972222222222222	0.6231884057971014
462	Feb25-FISH2-3L1-rep3-m1bp-100x_Position011_10_cmle.ics	33	0	1	1	0.03458586990771681	0.15151515151515152	0.14563106796116504
463	Feb25-FISH2-3L1-rep3-m1bp-100x_Position011_10_cmle.ics	36	0	1	1	0.020751521944630084	0.06716417910447761	0.14516129032258066
464	Feb25-FISH2-3L1-rep3-m1bp-100x_Position011_10_cmle.ics	37	0	1	1	0.0	0.0	0.0
465	Feb25-FISH2-3L1-rep3-m1bp-100x_Position011_10_cmle.ics	39	0	1	1	0.0	0.0	0.0
466	Feb25-FISH2-3L1-rep3-m1bp-100x_Position011_10_cmle.ics	40	0	1	1	0.0	0.0	0.0
467	Feb25-FISH2-3L1-rep3-m1bp-100x_Position011_10_cmle.ics	42	0	1	1	0.1706236248780696	0.524822695035461	0.513888888888889
468	Feb25-FISH2-3L1-rep3-m1bp-100x_Position012_11_cmle.ics	1	0	1	1	0.1291205809888094	0.44444444444444436	0.96551724137931
469	Feb25-FISH2-3L1-rep3-m1bp-100x_Position012_11_cmle.ics	2	0	1	1	0.0	0.0	0.0
470	Feb25-FISH2-3L1-rep3-m1bp-100x_Position012_11_cmle.ics	2	0	2	1	0.08070036311800588	0.3465346534653465	0.14112903225806453
471	Feb25-FISH2-3L1-rep3-m1bp-100x_Position012_11_cmle.ics	3	0	1	1	0.25132398799607547	0.6488095238095238	0.6526946107784432
472	Feb25-FISH2-3L1-rep3-m1bp-100x_Position012_11_cmle.ics	6	0	1	1	0.0	0.0	0.0
473	Feb25-FISH2-3L1-rep3-m1bp-100x_Position012_11_cmle.ics	7	0	1	1	0.10375760972315042	0.5357142857142857	0.5294117647058824
474	Feb25-FISH2-3L1-rep3-m1bp-100x_Position012_11_cmle.ics	8	0	1	1	0.14756637827292504	0.4353741496598639	0.43243243243243246
475	Feb25-FISH2-3L1-rep3-m1bp-100x_Position012_11_cmle.ics	9	0	1	1	0.0	0.0	0.0
476	Feb25-FISH2-3L1-rep3-m1bp-100x_Position012_11_cmle.ics	10	0	1	1	0.20059804546475749	0.46774193548387094	0.2551319648093841
477	Feb25-FISH2-3L1-rep3-m1bp-100x_Position012_11_cmle.ics	10	0	2	1	0.0	0.0	0.0
478	Feb25-FISH2-3L1-rep3-m1bp-100x_Position012_11_cmle.ics	11	0	1	1	0.19137514682269965	0.5286624203821656	0.5060975609756097
479	Feb25-FISH2-3L1-rep3-m1bp-100x_Position012_11_cmle.ics	12	0	1	1	0.15678927691498284	0.4999999999999999	0.5037037037037037
480	Feb25-FISH2-3L1-rep3-m1bp-100x_Position012_11_cmle.ics	13	0	1	1	0.01152862330257227	0.06578947368421052	0.0641025641025641
481	Feb25-FISH2-3L1-rep3-m1bp-100x_Position012_11_cmle.ics	14	0	1	1	0.0	0.0	0.0
482	Feb25-FISH2-3L1-rep3-m1bp-100x_Position012_11_cmle.ics	14	0	1	2	0.15678927691498284	0.1808510638297872	0.5439999999999999
483	Feb25-FISH2-3L1-rep3-m1bp-100x_Position012_11_cmle.ics	15	0	1	1	0.13834347963086724	0.34285714285714286	0.34285714285714286
484	Feb25-FISH2-3L1-rep3-m1bp-100x_Position012_11_cmle.ics	17	0	1	1	0.0	0.0	0.0
485	Feb25-FISH2-3L1-rep3-m1bp-100x_Position012_11_cmle.ics	17	0	2	1	0.0	0.0	0.0
486	Feb25-FISH2-3L1-rep3-m1bp-100x_Position012_11_cmle.ics	18	0	1	1	0.02305724660514454	0.16393442622950818	0.15873015873015872
487	Feb25-FISH2-3L1-rep3-m1bp-100x_Position012_11_cmle.ics	19	0	1	1	0.21673811808835866	0.6573426573426573	0.6573426573426573
488	Feb25-FISH2-3L1-rep3-m1bp-100x_Position012_11_cmle.ics	20	0	1	1	0.1291205809888094	0.41791044776119396	0.42424242424242414
489	Feb25-FISH2-3L1-rep3-m1bp-100x_Position012_11_cmle.ics	21	0	1	1	0.16601217555704068	0.32579185520361986	0.32579185520361986
490	Feb25-FISH2-3L1-rep3-m1bp-100x_Position012_11_cmle.ics	22	0	1	1	0.13603775497035278	0.8676470588235293	0.3554216867469879
491	Feb25-FISH2-3L1-rep3-m1bp-100x_Position012_11_cmle.ics	25	0	1	1	0.04380876854977462	0.21590909090909088	0.22093023255813948
492	Feb25-FISH2-3L1-rep3-m1bp-100x_Position012_11_cmle.ics	26	0	1	1	0.0	0.0	0.0
493	Feb25-FISH2-3L1-rep3-m1bp-100x_Position012_11_cmle.ics	27	0	1	1	0.2536297126565899	0.7006369426751592	0.7006369426751592
494	Feb25-FISH2-3L1-rep3-m1bp-100x_Position012_11_cmle.ics	28	0	1	1	0.0	0.0	0.0
495	Feb25-FISH2-3L1-rep3-m1bp-100x_Position012_11_cmle.ics	29	0	1	1	0.0	0.0	0.0
496	Feb25-FISH2-3L1-rep3-m1bp-100x_Position012_11_cmle.ics	31	0	1	1	0.0899232617600637	0.48148148148148145	0.47560975609756084
497	Feb25-FISH2-3L1-rep3-m1bp-100x_Position012_11_cmle.ics	32	0	1	1	0.0	0.0	0.0
498	Feb25-FISH2-3L1-rep3-m1bp-100x_Position012_11_cmle.ics	33	0	1	1	0.0	0.0	0.0
499	Feb25-FISH2-3L1-rep3-m1bp-100x_Position012_11_cmle.ics	35	0	1	1	0.10606333438366487	0.3309352517985611	0.20535714285714282
500	Feb25-FISH2-3L1-rep3-m1bp-100x_Position012_11_cmle.ics	36	0	1	1	0.10836905904417933	0.34057971014492755	0.33812949640287765
501	Feb25-FISH2-3L1-rep3-m1bp-100x_Position012_11_cmle.ics	38	0	1	1	0.0	0.0	0.0
502	Feb25-FISH2-3L1-rep3-m1bp-100x_Position012_11_cmle.ics	39	0	1	1	0.0046114493210289076	0.014285714285714284	0.014285714285714284
503	Feb25-FISH2-3L1-rep3-m1bp-100x_Position012_11_cmle.ics	41	0	1	1	0.13142630564932387	0.296875	0.296875
504	Feb25-FISH2-3L1-rep3-m1bp-100x_Position012_11_cmle.ics	43	0	1	1	0.1498721029334395	0.41666666666666663	0.4193548387096774
505	Feb25-FISH2-3L1-rep3-m1bp-100x_Position012_11_cmle.ics	45	0	1	1	0.0	0.0	0.0
506	Feb25-FISH2-3L1-rep3-m1bp-100x_Position012_11_cmle.ics	47	0	1	1	0.14295492895189613	0.369047619047619	0.9538461538461536
507	Feb25-FISH2-3L1-rep3-m1bp-100x_Position012_11_cmle.ics	47	0	1	2	0.0	0.0	0.0
508	Feb25-FISH2-3L1-rep3-m1bp-100x_Position012_11_cmle.ics	48	0	1	1	0.059948841173375796	0.1897810218978102	0.18840579710144928
509	Feb25-FISH2-3L1-rep3-m1bp-100x_Position012_11_cmle.ics	49	0	1	1	0.4196418882136306	0.47150259067357503	0.4727272727272726
510	Feb25-FISH2-3L1-rep3-m1bp-100x_Position013_12_cmle.ics	1	0	1	1	0.33202435111408135	0.602510460251046	0.602510460251046
511	Feb25-FISH2-3L1-rep3-m1bp-100x_Position013_12_cmle.ics	2	0	1	1	0.249018263335561	0.44081632653061226	0.3857142857142857
512	Feb25-FISH2-3L1-rep3-m1bp-100x_Position013_12_cmle.ics	3	0	1	1	0.0	0.0	0.0
513	Feb25-FISH2-3L1-rep3-m1bp-100x_Position013_12_cmle.ics	4	0	1	1	0.2559354373171044	0.3867595818815331	0.3867595818815331
514	Feb25-FISH2-3L1-rep3-m1bp-100x_Position013_12_cmle.ics	7	0	1	1	0.02305724660514454	0.08403361344537814	0.196078431372549
515	Feb25-FISH2-3L1-rep3-m1bp-100x_Position013_12_cmle.ics	7	0	1	2	0.0	0.0	0.0
516	Feb25-FISH2-3L1-rep3-m1bp-100x_Position013_12_cmle.ics	8	0	1	1	0.1844579728411563	0.2572347266881029	0.25559105431309903
517	Feb25-FISH2-3L1-rep3-m1bp-100x_Position013_12_cmle.ics	9	0	1	1	0.0	0.0	0.0
518	Feb25-FISH2-3L1-rep3-m1bp-100x_Position013_12_cmle.ics	9	0	1	2	0.0	0.0	0.0
519	Feb25-FISH2-3L1-rep3-m1bp-100x_Position013_12_cmle.ics	13	0	1	1	0.0	0.0	0.0
520	Feb25-FISH2-3L1-rep3-m1bp-100x_Position013_12_cmle.ics	14	0	1	1	0.15678927691498284	0.56198347107438	0.5666666666666665
521	Feb25-FISH2-3L1-rep3-m1bp-100x_Position013_12_cmle.ics	15	0	1	1	0.45883920744237633	0.7566539923954373	0.780392156862745
522	Feb25-FISH2-3L1-rep3-m1bp-100x_Position013_12_cmle.ics	16	0	1	1	0.0	0.0	0.0
523	Feb25-FISH2-3L1-rep3-m1bp-100x_Position013_12_cmle.ics	18	0	1	1	0.03919731922874571	0.33999999999999997	0.33999999999999997
524	Feb25-FISH2-3L1-rep3-m1bp-100x_Position013_12_cmle.ics	19	0	1	1	0.029974420586687898	0.10236220472440943	0.10236220472440943
525	Feb25-FISH2-3L1-rep3-m1bp-100x_Position013_12_cmle.ics	20	0	1	1	0.0	0.0	0.0
526	Feb25-FISH2-3L1-rep3-m1bp-100x_Position013_12_cmle.ics	20	0	2	1	0.08300608777852034	0.3870967741935483	0.15384615384615383
527	Feb25-FISH2-3L1-rep3-m1bp-100x_Position013_12_cmle.ics	23	0	1	1	0.03689159456823126	0.23880597014925373	0.18823529411764706
528	Feb25-FISH2-3L1-rep3-m1bp-100x_Position013_12_cmle.ics	23	0	1	2	0.0	0.0	0.0
529	Feb25-FISH2-3L1-rep3-m1bp-100x_Position013_12_cmle.ics	23	0	2	1	0.0	0.0	0.0
530	Feb25-FISH2-3L1-rep3-m1bp-100x_Position013_12_cmle.ics	23	0	2	2	0.0	0.0	0.0
531	Feb25-FISH2-3L1-rep3-m1bp-100x_Position013_12_cmle.ics	25	0	1	1	0.0	0.0	0.0
532	Feb25-FISH2-3L1-rep3-m1bp-100x_Position013_12_cmle.ics	25	0	1	2	0.0	0.0	0.0
533	Feb25-FISH2-3L1-rep3-m1bp-100x_Position013_12_cmle.ics	27	0	1	1	0.0	0.0	0.0
534	Feb25-FISH2-3L1-rep3-m1bp-100x_Position013_12_cmle.ics	28	0	1	1	0.029974420586687898	0.13265306122448978	0.13265306122448978
535	Feb25-FISH2-3L1-rep3-m1bp-100x_Position013_12_cmle.ics	30	0	1	1	0.09222898642057815	0.20833333333333334	0.3738317757009345
536	Feb25-FISH2-3L1-rep3-m1bp-100x_Position013_12_cmle.ics	30	0	1	2	0.0	0.0	0.0
537	Feb25-FISH2-3L1-rep3-m1bp-100x_Position013_12_cmle.ics	31	0	1	1	0.3804445689848849	0.5670103092783505	0.7603686635944699
538	Feb25-FISH2-3L1-rep3-m1bp-100x_Position013_12_cmle.ics	31	0	1	2	0.0	0.0	0.0
539	Feb25-FISH2-3L1-rep3-m1bp-100x_Position013_12_cmle.ics	32	0	1	1	0.10375760972315042	0.33834586466165406	0.3461538461538461
540	Feb25-FISH2-3L1-rep3-m1bp-100x_Position013_12_cmle.ics	34	0	1	1	0.15448355225446841	0.5114503816793893	0.5193798449612403
541	Feb25-FISH2-3L1-rep3-m1bp-100x_Position013_12_cmle.ics	35	0	1	1	0.0	0.0	0.0
542	Feb25-FISH2-3L1-rep3-m1bp-100x_Position013_12_cmle.ics	36	0	1	1	0.1798465235201274	0.47560975609756084	0.6446280991735536
543	Feb25-FISH2-3L1-rep3-m1bp-100x_Position013_12_cmle.ics	37	0	1	1	0.1245091316677805	0.9310344827586204	0.48214285714285704
544	Feb25-FISH2-3L1-rep3-m1bp-100x_Position013_12_cmle.ics	37	0	2	1	0.0	0.0	0.0
545	Feb25-FISH2-3L1-rep3-m1bp-100x_Position013_12_cmle.ics	38	0	1	1	0.0	0.0	0.0
546	Feb25-FISH2-3L1-rep3-m1bp-100x_Position013_12_cmle.ics	39	0	1	1	0.19829232080424303	0.6825396825396824	0.585034013605442
547	Feb25-FISH2-3L1-rep3-m1bp-100x_Position013_12_cmle.ics	40	0	1	1	0.0	0.0	0.0
548	Feb25-FISH2-3L1-rep3-m1bp-100x_Position013_12_cmle.ics	42	0	1	1	0.0	0.0	0.0
549	Feb25-FISH2-3L1-rep3-m1bp-100x_Position013_12_cmle.ics	43	0	1	1	0.04842021787080353	0.3559322033898305	0.3559322033898305
550	Feb25-FISH2-3L1-rep3-m1bp-100x_Position013_12_cmle.ics	44	0	1	1	0.24671253867504656	0.6045197740112994	0.6011235955056179
551	Feb25-FISH2-3L1-rep3-m1bp-100x_Position013_12_cmle.ics	45	0	1	1	0.0	0.0	0.0
552	Feb25-FISH2-3L1-rep3-m1bp-100x_Position014_13_cmle.ics	1	0	1	1	0.14064920429138167	0.3177083333333333	0.36526946107784425
553	Feb25-FISH2-3L1-rep3-m1bp-100x_Position014_13_cmle.ics	3	0	1	1	0.1245091316677805	0.2634146341463415	0.2608695652173913
554	Feb25-FISH2-3L1-rep3-m1bp-100x_Position014_13_cmle.ics	4	0	1	1	0.26515833595916216	0.586734693877551	0.732484076433121
555	Feb25-FISH2-3L1-rep3-m1bp-100x_Position014_13_cmle.ics	5	0	1	1	0.0	0.0	0.0
556	Feb25-FISH2-3L1-rep3-m1bp-100x_Position014_13_cmle.ics	5	0	1	2	0.0	0.0	0.0
557	Feb25-FISH2-3L1-rep3-m1bp-100x_Position014_13_cmle.ics	5	0	2	1	0.0	0.0	0.0
558	Feb25-FISH2-3L1-rep3-m1bp-100x_Position014_13_cmle.ics	5	0	2	2	0.3643044963612837	0.7247706422018348	0.7632850241545893
559	Feb25-FISH2-3L1-rep3-m1bp-100x_Position014_13_cmle.ics	8	0	1	1	0.0	0.0	0.0
560	Feb25-FISH2-3L1-rep3-m1bp-100x_Position014_13_cmle.ics	8	0	1	2	0.0	0.0	0.0
561	Feb25-FISH2-3L1-rep3-m1bp-100x_Position014_13_cmle.ics	8	0	2	1	0.0	0.0	0.0
562	Feb25-FISH2-3L1-rep3-m1bp-100x_Position014_13_cmle.ics	8	0	2	2	0.0	0.0	0.0
563	Feb25-FISH2-3L1-rep3-m1bp-100x_Position014_13_cmle.ics	12	0	1	1	0.09914616040212151	0.44329896907216493	0.35245901639344257
564	Feb25-FISH2-3L1-rep3-m1bp-100x_Position014_13_cmle.ics	13	0	1	1	0.08761753709954924	0.22352941176470587	0.2483660130718954
565	Feb25-FISH2-3L1-rep3-m1bp-100x_Position014_13_cmle.ics	14	0	1	1	0.07608891379697698	0.5076923076923077	0.6346153846153846
566	Feb25-FISH2-3L1-rep3-m1bp-100x_Position014_13_cmle.ics	15	0	1	1	0.0	0.0	0.0
567	Feb25-FISH2-3L1-rep3-m1bp-100x_Position014_13_cmle.ics	16	0	1	1	0.0	0.0	0.0
568	Feb25-FISH2-3L1-rep3-m1bp-100x_Position014_13_cmle.ics	17	0	1	1	0.10836905904417933	0.5595238095238095	0.5731707317073169
569	Feb25-FISH2-3L1-rep3-m1bp-100x_Position014_13_cmle.ics	18	0	1	1	0.0	0.0	0.0
570	Feb25-FISH2-3L1-rep3-m1bp-100x_Position014_13_cmle.ics	18	0	1	2	0.0	0.0	0.0
571	Feb25-FISH2-3L1-rep3-m1bp-100x_Position014_13_cmle.ics	19	0	1	1	0.0	0.0	0.0
572	Feb25-FISH2-3L1-rep3-m1bp-100x_Position014_13_cmle.ics	20	0	1	1	0.16831790021755513	0.6239316239316238	0.4506172839506173
573	Feb25-FISH2-3L1-rep3-m1bp-100x_Position014_13_cmle.ics	26	0	1	1	0.24671253867504656	0.39925373134328357	0.34967320261437906
574	Feb25-FISH2-3L1-rep3-m1bp-100x_Position014_13_cmle.ics	27	0	1	1	0.0	0.0	0.0
575	Feb25-FISH2-3L1-rep3-m1bp-100x_Position014_13_cmle.ics	28	0	1	1	0.4081132649110583	0.6167247386759581	0.49166666666666664
576	Feb25-FISH2-3L1-rep3-m1bp-100x_Position014_13_cmle.ics	28	0	2	1	0.0	0.0	0.0
577	Feb25-FISH2-3L1-rep3-m1bp-100x_Position014_13_cmle.ics	29	0	1	1	0.0	0.0	0.0
578	Feb25-FISH2-3L1-rep3-m1bp-100x_Position014_13_cmle.ics	31	0	1	1	0.0	0.0	0.0
579	Feb25-FISH2-3L1-rep3-m1bp-100x_Position014_13_cmle.ics	32	0	1	1	0.0	0.0	0.0
580	Feb25-FISH2-3L1-rep3-m1bp-100x_Position014_13_cmle.ics	33	0	1	1	0.0	0.0	0.0
581	Feb25-FISH2-3L1-rep3-m1bp-100x_Position014_13_cmle.ics	34	0	1	1	0.0853118124390348	0.21264367816091956	0.21511627906976744
582	Feb25-FISH2-3L1-rep3-m1bp-100x_Position014_13_cmle.ics	35	0	1	1	0.025362971265658993	0.08870967741935484	0.088
583	Feb25-FISH2-3L1-rep3-m1bp-100x_Position014_13_cmle.ics	36	0	1	1	0.0023057246605144538	0.006993006993006992	0.008695652173913042
584	Feb25-FISH2-3L1-rep3-m1bp-100x_Position014_13_cmle.ics	38	0	1	1	0.16601217555704068	0.3730569948186528	0.3730569948186528
585	Feb25-FISH2-3L1-rep3-m1bp-100x_Position014_13_cmle.ics	40	0	1	1	0.02305724660514454	0.09615384615384615	0.09523809523809523
586	Feb25-FISH2-3L1-rep3-m1bp-100x_Position014_13_cmle.ics	41	0	1	1	0.20520949478578637	0.4635416666666667	0.4635416666666667
587	Feb25-FISH2-3L1-rep3-m1bp-100x_Position014_13_cmle.ics	42	0	1	1	0.0	0.0	0.0
588	Feb25-FISH2-3L1-rep3-m1bp-100x_Position014_13_cmle.ics	43	0	1	1	0.03228014524720235	0.16091954022988506	0.15730337078651685
589	Feb25-FISH2-3L1-rep3-m1bp-100x_Position014_13_cmle.ics	44	0	1	1	0.17523507419909848	0.5714285714285713	0.7676767676767676
590	Feb25-FISH2-3L1-rep3-m1bp-100x_Position014_13_cmle.ics	46	0	1	1	0.04380876854977462	0.13669064748201434	0.2835820895522388
591	Feb25-FISH2-3L1-rep3-m1bp-100x_Position014_13_cmle.ics	46	0	1	2	0.0	0.0	0.0
592	Feb25-FISH2-3L1-rep3-m1bp-100x_Position014_13_cmle.ics	47	0	1	1	0.0	0.0	0.0
593	Feb25-FISH2-3L1-rep3-m1bp-100x_Position014_13_cmle.ics	51	0	1	1	0.0	0.0	0.0
594	Feb25-FISH2-3L1-rep3-m1bp-100x_Position014_13_cmle.ics	51	0	2	1	0.0	0.0	0.0
595	Feb25-FISH2-3L1-rep3-m1bp-100x_Position014_13_cmle.ics	52	0	1	1	0.0	0.0	0.0
596	Feb25-FISH2-3L1-rep3-m1bp-100x_Position014_13_cmle.ics	53	0	1	1	0.7055517461174229	0.652452025586354	0.68
597	Feb25-FISH2-3L1-rep3-m1bp-100x_Position015_14_cmle.ics	1	0	1	1	0.09684043574160706	0.3925233644859812	0.42
598	Feb25-FISH2-3L1-rep3-m1bp-100x_Position015_14_cmle.ics	2	0	1	1	0.19829232080424303	0.2895622895622895	0.5512820512820512
599	Feb25-FISH2-3L1-rep3-m1bp-100x_Position015_14_cmle.ics	2	0	1	2	0.0	0.0	0.0
600	Feb25-FISH2-3L1-rep3-m1bp-100x_Position015_14_cmle.ics	6	0	1	1	0.06225456583389025	0.2327586206896551	0.15789473684210525
601	Feb25-FISH2-3L1-rep3-m1bp-100x_Position015_14_cmle.ics	7	0	1	1	0.20520949478578637	0.8018018018018017	0.23796791443850263
602	Feb25-FISH2-3L1-rep3-m1bp-100x_Position015_14_cmle.ics	7	0	2	1	0.0	0.0	0.0
603	Feb25-FISH2-3L1-rep3-m1bp-100x_Position015_14_cmle.ics	9	0	1	1	0.22596101673041646	0.5568181818181818	0.5268817204301074
604	Feb25-FISH2-3L1-rep3-m1bp-100x_Position015_14_cmle.ics	9	0	2	1	0.0	0.0	0.0
605	Feb25-FISH2-3L1-rep3-m1bp-100x_Position015_14_cmle.ics	10	0	1	1	0.20520949478578637	0.6544117647058822	0.6592592592592592
606	Feb25-FISH2-3L1-rep3-m1bp-100x_Position015_14_cmle.ics	11	0	1	1	0.15448355225446841	0.6907216494845361	0.48550724637681164
607	Feb25-FISH2-3L1-rep3-m1bp-100x_Position015_14_cmle.ics	12	0	1	1	0.0	0.0	0.0
608	Feb25-FISH2-3L1-rep3-m1bp-100x_Position015_14_cmle.ics	14	0	1	1	0.16601217555704068	0.5669291338582677	0.3171806167400881
609	Feb25-FISH2-3L1-rep3-m1bp-100x_Position015_14_cmle.ics	14	0	2	1	0.0	0.0	0.0
610	Feb25-FISH2-3L1-rep3-m1bp-100x_Position015_14_cmle.ics	15	0	1	1	0.23057246605144538	0.5747126436781609	0.5747126436781609
611	Feb25-FISH2-3L1-rep3-m1bp-100x_Position015_14_cmle.ics	16	0	1	1	0.0	0.0	0.0
612	Feb25-FISH2-3L1-rep3-m1bp-100x_Position015_14_cmle.ics	16	0	1	2	0.0	0.0	0.0
613	Feb25-FISH2-3L1-rep3-m1bp-100x_Position015_14_cmle.ics	16	0	1	3	0.0	0.0	0.0
614	Feb25-FISH2-3L1-rep3-m1bp-100x_Position015_14_cmle.ics	16	0	2	1	0.0	0.0	0.0
615	Feb25-FISH2-3L1-rep3-m1bp-100x_Position015_14_cmle.ics	16	0	2	2	0.0	0.0	0.0
616	Feb25-FISH2-3L1-rep3-m1bp-100x_Position015_14_cmle.ics	16	0	2	3	0.15217782759395396	0.2796610169491525	0.5689655172413792
617	Feb25-FISH2-3L1-rep3-m1bp-100x_Position015_14_cmle.ics	17	0	1	1	0.20290377012527194	0.6027397260273971	0.5986394557823129
618	Feb25-FISH2-3L1-rep3-m1bp-100x_Position015_14_cmle.ics	18	0	1	1	0.04611449321028908	0.23529411764705882	0.23529411764705882
619	Feb25-FISH2-3L1-rep3-m1bp-100x_Position015_14_cmle.ics	19	0	1	1	0.1706236248780696	0.29959514170040485	0.5826771653543307
620	Feb25-FISH2-3L1-rep3-m1bp-100x_Position015_14_cmle.ics	19	0	1	2	0.0	0.0	0.0
621	Feb25-FISH2-3L1-rep3-m1bp-100x_Position015_14_cmle.ics	20	0	1	1	0.08300608777852034	0.3025210084033613	0.30508474576271183
622	Feb25-FISH2-3L1-rep3-m1bp-100x_Position015_14_cmle.ics	22	0	1	1	0.10145188506263597	0.25882352941176473	0.26035502958579876
623	Feb25-FISH2-3L1-rep3-m1bp-100x_Position015_14_cmle.ics	23	0	1	1	0.029974420586687898	0.10924369747899157	0.11016949152542371
624	Feb25-FISH2-3L1-rep3-m1bp-100x_Position015_14_cmle.ics	26	0	1	1	0.1291205809888094	0.10200364298724954	0.17021276595744678
625	Feb25-FISH2-3L1-rep3-m1bp-100x_Position015_14_cmle.ics	26	0	1	2	0.0	0.0	0.0
626	Feb25-FISH2-3L1-rep3-m1bp-100x_Position015_14_cmle.ics	27	0	1	1	0.18676369750167077	0.5827338129496402	0.5827338129496402
627	Feb25-FISH2-3L1-rep3-m1bp-100x_Position015_14_cmle.ics	28	0	1	1	0.09222898642057815	0.3389830508474576	0.36036036036036034
628	Feb25-FISH2-3L1-rep3-m1bp-100x_Position015_14_cmle.ics	29	0	1	1	0.04380876854977462	0.34545454545454546	0.2794117647058823
629	Feb25-FISH2-3L1-rep3-m1bp-100x_Position015_14_cmle.ics	30	0	1	1	0.2582411619776188	0.5185185185185184	0.3489096573208722
630	Feb25-FISH2-3L1-rep3-m1bp-100x_Position015_14_cmle.ics	31	0	1	1	0.11528623302572269	0.5434782608695652	0.5494505494505494
631	Feb25-FISH2-3L1-rep3-m1bp-100x_Position015_14_cmle.ics	32	0	1	1	0.0	0.0	0.0
632	Feb25-FISH2-3L1-rep3-m1bp-100x_Position015_14_cmle.ics	34	0	1	1	0.053031667191832436	0.19491525423728812	0.19658119658119655
633	Feb25-FISH2-3L1-rep3-m1bp-100x_Position015_14_cmle.ics	35	0	1	1	0.1245091316677805	0.4655172413793102	0.3033707865168539
634	Feb25-FISH2-3L1-rep3-m1bp-100x_Position015_14_cmle.ics	36	0	1	1	0.020751521944630084	0.14754098360655737	0.14285714285714285
635	Feb25-FISH2-3L1-rep3-m1bp-100x_Position015_14_cmle.ics	37	0	1	1	0.1844579728411563	0.5633802816901408	0.5594405594405594
636	Feb25-FISH2-3L1-rep3-m1bp-100x_Position015_14_cmle.ics	38	0	1	1	0.08300608777852034	0.20571428571428568	0.36
637	Feb25-FISH2-3L1-rep3-m1bp-100x_Position015_14_cmle.ics	38	0	1	2	0.0	0.0	0.0
638	Feb25-FISH2-3L1-rep3-m1bp-100x_Position015_14_cmle.ics	39	0	1	1	0.14526065361241058	0.32474226804123707	0.3865030674846625
639	Feb25-FISH2-3L1-rep3-m1bp-100x_Position015_14_cmle.ics	39	0	1	2	0.0	0.0	0.0
640	Feb25-FISH2-3L1-rep3-m1bp-100x_Position015_14_cmle.ics	39	0	2	1	0.0	0.0	0.0
641	Feb25-FISH2-3L1-rep3-m1bp-100x_Position015_14_cmle.ics	39	0	2	2	0.30204993052739343	0.5097276264591439	0.4337748344370861
642	Feb25-FISH2-3L1-rep3-m1bp-100x_Position015_14_cmle.ics	40	0	1	1	0.0899232617600637	0.276595744680851	0.3391304347826086
643	Feb25-FISH2-3L1-rep3-m1bp-100x_Position015_14_cmle.ics	42	0	1	1	0.21904384274887312	0.4567307692307692	0.6597222222222222
644	Feb25-FISH2-3L1-rep3-m1bp-100x_Position015_14_cmle.ics	42	0	1	2	0.0	0.0	0.0
645	Feb25-FISH2-3L1-rep3-m1bp-100x_Position015_14_cmle.ics	43	0	1	1	0.4288647868556884	0.5794392523364484	0.6369863013698629
646	Feb25-FISH2-3L1-rep3-m1bp-100x_Position015_14_cmle.ics	44	0	1	1	0.0	0.0	0.0
647	Feb25-FISH2-3L1-rep3-m1bp-100x_Position015_14_cmle.ics	45	0	1	1	0.06225456583389025	0.4576271186440678	0.16666666666666666
648	Feb25-FISH2-3L1-rep3-m1bp-100x_Position015_14_cmle.ics	45	0	2	1	0.0	0.0	0.0
649	Feb25-FISH2-3L1-rep3-m1bp-100x_Position016_15_cmle.ics	1	0	1	1	0.0	0.0	0.0
650	Feb25-FISH2-3L1-rep3-m1bp-100x_Position016_15_cmle.ics	1	0	1	2	0.0	0.0	0.0
651	Feb25-FISH2-3L1-rep3-m1bp-100x_Position016_15_cmle.ics	2	0	1	1	0.2582411619776188	0.8115942028985508	0.805755395683453
652	Feb25-FISH2-3L1-rep3-m1bp-100x_Position016_15_cmle.ics	3	0	1	1	0.1798465235201274	0.467065868263473	0.3804878048780488
653	Feb25-FISH2-3L1-rep3-m1bp-100x_Position016_15_cmle.ics	5	0	1	1	0.0	0.0	0.0
654	Feb25-FISH2-3L1-rep3-m1bp-100x_Position016_15_cmle.ics	5	0	2	1	0.0	0.0	0.0
655	Feb25-FISH2-3L1-rep3-m1bp-100x_Position016_15_cmle.ics	6	0	1	1	0.24210108935401764	0.5147058823529411	0.5172413793103448
656	Feb25-FISH2-3L1-rep3-m1bp-100x_Position016_15_cmle.ics	7	0	1	1	0.16601217555704068	0.8999999999999998	0.3956043956043956
657	Feb25-FISH2-3L1-rep3-m1bp-100x_Position016_15_cmle.ics	7	0	2	1	0.0	0.0	0.0
658	Feb25-FISH2-3L1-rep3-m1bp-100x_Position016_15_cmle.ics	8	0	1	1	0.223655292069902	0.5639534883720929	0.560693641618497
659	Feb25-FISH2-3L1-rep3-m1bp-100x_Position016_15_cmle.ics	9	0	1	1	0.299744205866879	0.5803571428571428	0.5726872246696034
660	Feb25-FISH2-3L1-rep3-m1bp-100x_Position016_15_cmle.ics	10	0	1	1	0.3804445689848849	0.6846473029045642	0.4940119760479042
661	Feb25-FISH2-3L1-rep3-m1bp-100x_Position016_15_cmle.ics	11	0	1	1	0.04150304388926017	0.30508474576271183	0.3157894736842105
662	Feb25-FISH2-3L1-rep3-m1bp-100x_Position016_15_cmle.ics	11	0	1	2	0.0	0.0	0.0
663	Feb25-FISH2-3L1-rep3-m1bp-100x_Position016_15_cmle.ics	11	0	1	3	0.0	0.0	0.0
664	Feb25-FISH2-3L1-rep3-m1bp-100x_Position016_15_cmle.ics	12	0	1	1	0.5072594253131798	0.6769230769230768	0.5104408352668213
665	Feb25-FISH2-3L1-rep3-m1bp-100x_Position016_15_cmle.ics	12	0	2	1	0.0	0.0	0.0
666	Feb25-FISH2-3L1-rep3-m1bp-100x_Position016_15_cmle.ics	14	0	1	1	0.19829232080424303	0.5771812080536912	0.7166666666666666
667	Feb25-FISH2-3L1-rep3-m1bp-100x_Position016_15_cmle.ics	15	0	1	1	0.14295492895189613	0.33155080213903737	0.3297872340425531
668	Feb25-FISH2-3L1-rep3-m1bp-100x_Position016_15_cmle.ics	16	0	1	1	0.0	0.0	0.0
669	Feb25-FISH2-3L1-rep3-m1bp-100x_Position016_15_cmle.ics	17	0	1	1	0.27438123460122	0.661111111111111	0.6538461538461537
670	Feb25-FISH2-3L1-rep3-m1bp-100x_Position016_15_cmle.ics	18	0	1	1	0.3204957278115091	0.7679558011049724	0.7637362637362637
671	Feb25-FISH2-3L1-rep3-m1bp-100x_Position016_15_cmle.ics	19	0	1	1	0.020751521944630084	0.061643835616438346	0.17307692307692307
672	Feb25-FISH2-3L1-rep3-m1bp-100x_Position016_15_cmle.ics	22	0	1	1	0.19829232080424303	0.41747572815533973	0.41747572815533973
673	Feb25-FISH2-3L1-rep3-m1bp-100x_Position016_15_cmle.ics	25	0	1	1	0.0	0.0	0.0
674	Feb25-FISH2-3L1-rep3-m1bp-100x_Position016_15_cmle.ics	25	0	1	2	0.0	0.0	0.0
675	Feb25-FISH2-3L1-rep3-m1bp-100x_Position016_15_cmle.ics	26	0	1	1	0.2951327565458501	0.4866920152091255	0.4571428571428571
676	Feb25-FISH2-3L1-rep3-m1bp-100x_Position016_15_cmle.ics	26	0	1	2	0.0	0.0	0.0
677	Feb25-FISH2-3L1-rep3-m1bp-100x_Position016_15_cmle.ics	26	0	2	1	0.0	0.0	0.0
678	Feb25-FISH2-3L1-rep3-m1bp-100x_Position016_15_cmle.ics	26	0	2	2	0.0	0.0	0.0
679	Feb25-FISH2-3L1-rep3-m1bp-100x_Position016_15_cmle.ics	27	0	1	1	0.0	0.0	0.0
680	Feb25-FISH2-3L1-rep3-m1bp-100x_Position016_15_cmle.ics	27	0	1	2	0.0	0.0	0.0
681	Feb25-FISH2-3L1-rep3-m1bp-100x_Position016_15_cmle.ics	29	0	1	1	0.07378318913646252	0.380952380952381	0.15920398009950246
682	Feb25-FISH2-3L1-rep3-m1bp-100x_Position016_15_cmle.ics	30	0	1	1	0.16370645089652622	0.39226519337016574	0.39010989010989006
683	Feb25-FISH2-3L1-rep3-m1bp-100x_Position016_15_cmle.ics	31	0	1	1	0.0	0.0	0.0
684	Feb25-FISH2-3L1-rep3-m1bp-100x_Position016_15_cmle.ics	32	0	1	1	0.0	0.0	0.0
685	Feb25-FISH2-3L1-rep3-m1bp-100x_Position016_15_cmle.ics	33	0	1	1	0.9476528354714405	0.6954314720812182	0.6482649842271293
686	Feb25-FISH2-3L1-rep3-m1bp-100x_Position016_15_cmle.ics	33	0	2	1	0.0	0.0	0.0
687	Feb25-FISH2-3L1-rep3-m1bp-100x_Position016_15_cmle.ics	34	0	1	1	0.0	0.0	0.0
688	Feb25-FISH2-3L1-rep3-m1bp-100x_Position016_15_cmle.ics	35	0	1	1	0.0	0.0	0.0
689	Feb25-FISH2-3L1-rep3-m1bp-100x_Position016_15_cmle.ics	36	0	1	1	0.3204957278115091	0.6881188118811882	0.6915422885572138
690	Feb25-FISH2-3L1-rep3-m1bp-100x_Position016_15_cmle.ics	38	0	1	1	0.0	0.0	0.0
691	Feb25-FISH2-3L1-rep3-m1bp-100x_Position016_15_cmle.ics	38	0	1	2	0.0	0.0	0.0
692	Feb25-FISH2-3L1-rep3-m1bp-100x_Position016_15_cmle.ics	39	0	1	1	0.0	0.0	0.0
693	Feb25-FISH2-3L1-rep3-m1bp-100x_Position016_15_cmle.ics	39	0	1	2	0.0	0.0	0.0
694	Feb25-FISH2-3L1-rep3-m1bp-100x_Position016_15_cmle.ics	39	0	1	3	0.0	0.0	0.0
695	Feb25-FISH2-3L1-rep3-m1bp-100x_Position016_15_cmle.ics	39	0	1	4	0.0	0.0	0.0
696	Feb25-FISH2-3L1-rep3-m1bp-100x_Position016_15_cmle.ics	39	0	2	1	0.0	0.0	0.0
697	Feb25-FISH2-3L1-rep3-m1bp-100x_Position016_15_cmle.ics	39	0	2	2	0.0	0.0	0.0
698	Feb25-FISH2-3L1-rep3-m1bp-100x_Position016_15_cmle.ics	39	0	2	3	0.0	0.0	0.0
699	Feb25-FISH2-3L1-rep3-m1bp-100x_Position016_15_cmle.ics	39	0	2	4	0.0	0.0	0.0
700	Feb25-FISH2-3L1-rep3-m1bp-100x_Position016_15_cmle.ics	39	0	3	1	0.0	0.0	0.0
701	Feb25-FISH2-3L1-rep3-m1bp-100x_Position016_15_cmle.ics	39	0	3	2	0.0	0.0	0.0
702	Feb25-FISH2-3L1-rep3-m1bp-100x_Position016_15_cmle.ics	39	0	3	3	0.0	0.0	0.0
703	Feb25-FISH2-3L1-rep3-m1bp-100x_Position016_15_cmle.ics	39	0	3	4	0.0	0.0	0.0
704	Feb25-FISH2-3L1-rep3-m1bp-100x_Position016_15_cmle.ics	39	0	4	1	0.0	0.0	0.0
705	Feb25-FISH2-3L1-rep3-m1bp-100x_Position016_15_cmle.ics	39	0	4	2	0.0	0.0	0.0
706	Feb25-FISH2-3L1-rep3-m1bp-100x_Position016_15_cmle.ics	39	0	4	3	0.0	0.0	0.0
707	Feb25-FISH2-3L1-rep3-m1bp-100x_Position016_15_cmle.ics	39	0	4	4	0.0	0.0	0.0
708	Feb25-FISH2-3L1-rep3-m1bp-100x_Position016_15_cmle.ics	39	0	5	1	0.0	0.0	0.0
709	Feb25-FISH2-3L1-rep3-m1bp-100x_Position016_15_cmle.ics	39	0	5	2	0.0	0.0	0.0
710	Feb25-FISH2-3L1-rep3-m1bp-100x_Position016_15_cmle.ics	39	0	5	3	0.0	0.0	0.0
711	Feb25-FISH2-3L1-rep3-m1bp-100x_Position016_15_cmle.ics	39	0	5	4	0.0	0.0	0.0
712	Feb25-FISH2-3L1-rep3-m1bp-100x_Position016_15_cmle.ics	39	0	6	1	0.0	0.0	0.0
713	Feb25-FISH2-3L1-rep3-m1bp-100x_Position016_15_cmle.ics	39	0	6	2	0.0	0.0	0.0
714	Feb25-FISH2-3L1-rep3-m1bp-100x_Position016_15_cmle.ics	39	0	6	3	0.0	0.0	0.0
715	Feb25-FISH2-3L1-rep3-m1bp-100x_Position016_15_cmle.ics	39	0	6	4	0.0	0.0	0.0
716	Feb25-FISH2-3L1-rep3-m1bp-100x_Position016_15_cmle.ics	39	0	7	1	0.0	0.0	0.0
717	Feb25-FISH2-3L1-rep3-m1bp-100x_Position016_15_cmle.ics	39	0	7	2	0.0	0.0	0.0
718	Feb25-FISH2-3L1-rep3-m1bp-100x_Position016_15_cmle.ics	39	0	7	3	0.0	0.0	0.0
719	Feb25-FISH2-3L1-rep3-m1bp-100x_Position016_15_cmle.ics	39	0	7	4	0.0	0.0	0.0
720	Feb25-FISH2-3L1-rep3-m1bp-100x_Position016_15_cmle.ics	39	0	8	1	0.0	0.0	0.0
721	Feb25-FISH2-3L1-rep3-m1bp-100x_Position016_15_cmle.ics	39	0	8	2	0.0	0.0	0.0
722	Feb25-FISH2-3L1-rep3-m1bp-100x_Position016_15_cmle.ics	39	0	8	3	0.0	0.0	0.0
723	Feb25-FISH2-3L1-rep3-m1bp-100x_Position016_15_cmle.ics	39	0	8	4	0.0	0.0	0.0
724	Feb25-FISH2-3L1-rep3-m1bp-100x_Position016_15_cmle.ics	39	0	9	1	0.0	0.0	0.0
725	Feb25-FISH2-3L1-rep3-m1bp-100x_Position016_15_cmle.ics	39	0	9	2	0.0	0.0	0.0
726	Feb25-FISH2-3L1-rep3-m1bp-100x_Position016_15_cmle.ics	39	0	9	3	0.0	0.0	0.0
727	Feb25-FISH2-3L1-rep3-m1bp-100x_Position016_15_cmle.ics	39	0	9	4	0.0	0.0	0.0
728	Feb25-FISH2-3L1-rep3-m1bp-100x_Position016_15_cmle.ics	39	0	10	1	0.0	0.0	0.0
729	Feb25-FISH2-3L1-rep3-m1bp-100x_Position016_15_cmle.ics	39	0	10	2	0.0	0.0	0.0
730	Feb25-FISH2-3L1-rep3-m1bp-100x_Position016_15_cmle.ics	39	0	10	3	0.0	0.0	0.0
731	Feb25-FISH2-3L1-rep3-m1bp-100x_Position016_15_cmle.ics	39	0	10	4	0.0	0.0	0.0
732	Feb25-FISH2-3L1-rep3-m1bp-100x_Position016_15_cmle.ics	39	0	11	1	0.0	0.0	0.0
733	Feb25-FISH2-3L1-rep3-m1bp-100x_Position016_15_cmle.ics	39	0	11	2	0.0	0.0	0.0
734	Feb25-FISH2-3L1-rep3-m1bp-100x_Position016_15_cmle.ics	39	0	11	3	0.0	0.0	0.0
735	Feb25-FISH2-3L1-rep3-m1bp-100x_Position016_15_cmle.ics	39	0	11	4	0.0	0.0	0.0
736	Feb25-FISH2-3L1-rep3-m1bp-100x_Position016_15_cmle.ics	39	0	12	1	0.0	0.0	0.0
737	Feb25-FISH2-3L1-rep3-m1bp-100x_Position016_15_cmle.ics	39	0	12	2	0.13373203030983832	0.9508196721311475	0.05482041587901701
738	Feb25-FISH2-3L1-rep3-m1bp-100x_Position016_15_cmle.ics	39	0	12	3	0.0	0.0	0.0
739	Feb25-FISH2-3L1-rep3-m1bp-100x_Position016_15_cmle.ics	39	0	12	4	0.0	0.0	0.0
740	Feb25-FISH2-3L1-rep3-m1bp-100x_Position016_15_cmle.ics	40	0	1	1	0.0899232617600637	0.3391304347826086	0.4642857142857143
741	Feb25-FISH2-3L1-rep3-m1bp-100x_Position016_15_cmle.ics	41	0	1	1	0.0	0.0	0.0
742	Feb25-FISH2-3L1-rep3-m1bp-100x_Position016_15_cmle.ics	42	0	1	1	0.0	0.0	0.0
743	Feb25-FISH2-3L1-rep3-m1bp-100x_Position016_15_cmle.ics	43	0	1	1	0.0	0.0	0.0
744	Feb25-FISH2-3L1-rep3-m1bp-100x_Position016_15_cmle.ics	43	0	1	2	0.11528623302572269	0.36231884057971014	0.4504504504504504
745	Feb25-FISH2-3L1-rep3-m1bp-100x_Position016_15_cmle.ics	45	0	1	1	0.3158842784904802	0.6462264150943395	0.6492890995260664
746	Feb25-FISH2-3L1-rep3-m1bp-100x_Position016_15_cmle.ics	46	0	1	1	0.0	0.0	0.0
747	Feb25-FISH2-3L1-rep3-m1bp-100x_Position016_15_cmle.ics	46	0	1	2	0.0	0.0	0.0
748	Feb25-FISH2-3L1-rep3-m1bp-100x_Position016_15_cmle.ics	46	0	1	3	0.523399497936781	0.5443645083932853	0.7566666666666666
749	Feb25-FISH2-3L1-rep3-m1bp-100x_Position016_15_cmle.ics	46	0	1	4	0.0	0.0	0.0
750	Feb25-FISH2-3L1-rep3-m1bp-100x_Position016_15_cmle.ics	46	0	2	1	0.0	0.0	0.0
751	Feb25-FISH2-3L1-rep3-m1bp-100x_Position016_15_cmle.ics	46	0	2	2	0.0	0.0	0.0
752	Feb25-FISH2-3L1-rep3-m1bp-100x_Position016_15_cmle.ics	46	0	2	3	0.0	0.0	0.0
753	Feb25-FISH2-3L1-rep3-m1bp-100x_Position016_15_cmle.ics	46	0	2	4	0.33663580043511027	0.5251798561151079	0.7604166666666667
754	Feb25-FISH2-3L1-rep3-m1bp-100x_Position016_15_cmle.ics	47	0	1	1	0.10145188506263597	0.7857142857142856	0.20560747663551399
755	Feb25-FISH2-3L1-rep3-m1bp-100x_Position016_15_cmle.ics	47	0	2	1	0.0	0.0	0.0
756	Feb25-FISH2-3L1-rep3-m1bp-100x_Position016_15_cmle.ics	48	0	1	1	0.15448355225446841	0.29385964912280704	0.2851063829787234
757	Feb25-FISH2-3L1-rep3-m1bp-100x_Position016_15_cmle.ics	49	0	1	1	0.0	0.0	0.0
758	Feb25-FISH2-3L1-rep3-m1bp-100x_Position016_15_cmle.ics	50	0	1	1	0.0	0.0	0.0
759	Feb25-FISH2-3L1-rep3-m1bp-100x_Position016_15_cmle.ics	50	0	1	2	0.0	0.0	0.0
760	Feb25-FISH2-3L1-rep3-m1bp-100x_Position016_15_cmle.ics	50	0	2	1	0.0	0.0	0.0
761	Feb25-FISH2-3L1-rep3-m1bp-100x_Position016_15_cmle.ics	50	0	2	2	0.0	0.0	0.0
762	Feb25-FISH2-3L1-rep3-m1bp-100x_Position016_15_cmle.ics	51	0	1	1	0.5003422513316365	0.8097014925373134	0.7138157894736841
763	Feb25-FISH2-3L1-rep3-m1bp-100x_Position016_15_cmle.ics	51	0	1	2	0.0	0.0	0.0
764	Feb25-FISH2-3L1-rep3-m1bp-100x_Position016_15_cmle.ics	51	0	2	1	0.0	0.0	0.0
765	Feb25-FISH2-3L1-rep3-m1bp-100x_Position016_15_cmle.ics	51	0	2	2	0.0	0.0	0.0
766	Feb25-FISH2-3L1-rep3-m1bp-100x_Position016_15_cmle.ics	51	0	3	1	0.0	0.0	0.0
767	Feb25-FISH2-3L1-rep3-m1bp-100x_Position016_15_cmle.ics	51	0	3	2	0.0	0.0	0.0
768	Feb25-FISH2-3L1-rep3-m1bp-100x_Position017_16_cmle.ics	1	0	1	1	0.0	0.0	0.0
769	Feb25-FISH2-3L1-rep3-m1bp-100x_Position017_16_cmle.ics	1	0	1	2	0.0	0.0	0.0
770	Feb25-FISH2-3L1-rep3-m1bp-100x_Position017_16_cmle.ics	2	0	1	1	0.0	0.0	0.0
771	Feb25-FISH2-3L1-rep3-m1bp-100x_Position017_16_cmle.ics	3	0	1	1	0.04611449321028908	0.1754385964912281	0.1754385964912281
772	Feb25-FISH2-3L1-rep3-m1bp-100x_Position017_16_cmle.ics	4	0	1	1	0.20059804546475749	0.5337423312883435	0.1963882618510158
773	Feb25-FISH2-3L1-rep3-m1bp-100x_Position017_16_cmle.ics	4	0	2	1	0.0	0.0	0.0
774	Feb25-FISH2-3L1-rep3-m1bp-100x_Position017_16_cmle.ics	5	0	1	1	0.057643116512861345	0.1453488372093023	0.14450867052023117
775	Feb25-FISH2-3L1-rep3-m1bp-100x_Position017_16_cmle.ics	6	0	1	1	0.16370645089652622	0.4671052631578947	0.47019867549668876
776	Feb25-FISH2-3L1-rep3-m1bp-100x_Position017_16_cmle.ics	7	0	1	1	0.696328847475365	0.7885117493472584	0.7723785166240408
777	Feb25-FISH2-3L1-rep3-m1bp-100x_Position017_16_cmle.ics	8	0	1	1	0.0	0.0	0.0
778	Feb25-FISH2-3L1-rep3-m1bp-100x_Position017_16_cmle.ics	8	0	1	2	0.10836905904417933	0.28313253012048184	0.16785714285714284
779	Feb25-FISH2-3L1-rep3-m1bp-100x_Position017_16_cmle.ics	8	0	1	3	0.0	0.0	0.0
780	Feb25-FISH2-3L1-rep3-m1bp-100x_Position017_16_cmle.ics	8	0	2	1	0.0	0.0	0.0
781	Feb25-FISH2-3L1-rep3-m1bp-100x_Position017_16_cmle.ics	8	0	2	2	0.0	0.0	0.0
782	Feb25-FISH2-3L1-rep3-m1bp-100x_Position017_16_cmle.ics	8	0	2	3	0.0	0.0	0.0
783	Feb25-FISH2-3L1-rep3-m1bp-100x_Position017_16_cmle.ics	8	0	3	1	0.0	0.0	0.0
784	Feb25-FISH2-3L1-rep3-m1bp-100x_Position017_16_cmle.ics	8	0	3	2	0.0	0.0	0.0
785	Feb25-FISH2-3L1-rep3-m1bp-100x_Position017_16_cmle.ics	8	0	3	3	0.0	0.0	0.0
786	Feb25-FISH2-3L1-rep3-m1bp-100x_Position017_16_cmle.ics	8	0	4	1	0.0	0.0	0.0
787	Feb25-FISH2-3L1-rep3-m1bp-100x_Position017_16_cmle.ics	8	0	4	2	0.0	0.0	0.0
788	Feb25-FISH2-3L1-rep3-m1bp-100x_Position017_16_cmle.ics	8	0	4	3	0.0	0.0	0.0
789	Feb25-FISH2-3L1-rep3-m1bp-100x_Position017_16_cmle.ics	10	0	1	1	0.08761753709954924	0.19791666666666666	0.1767441860465116
790	Feb25-FISH2-3L1-rep3-m1bp-100x_Position017_16_cmle.ics	11	0	1	1	0.45653348278186184	0.6578073089700995	0.6599999999999999
791	Feb25-FISH2-3L1-rep3-m1bp-100x_Position017_16_cmle.ics	12	0	1	1	0.0	0.0	0.0
792	Feb25-FISH2-3L1-rep3-m1bp-100x_Position017_16_cmle.ics	12	0	1	2	0.0	0.0	0.0
793	Feb25-FISH2-3L1-rep3-m1bp-100x_Position017_16_cmle.ics	12	0	2	1	0.0	0.0	0.0
794	Feb25-FISH2-3L1-rep3-m1bp-100x_Position017_16_cmle.ics	12	0	2	2	0.0	0.0	0.0
795	Feb25-FISH2-3L1-rep3-m1bp-100x_Position017_16_cmle.ics	13	0	1	1	0.0	0.0	0.0
796	Feb25-FISH2-3L1-rep3-m1bp-100x_Position017_16_cmle.ics	14	0	1	1	0.0	0.0	0.0
797	Feb25-FISH2-3L1-rep3-m1bp-100x_Position017_16_cmle.ics	15	0	1	1	0.26285261129864773	0.6514285714285714	0.6551724137931034
798	Feb25-FISH2-3L1-rep3-m1bp-100x_Position017_16_cmle.ics	16	0	1	1	0.07147746447594806	0.3009708737864077	0.596153846153846
799	Feb25-FISH2-3L1-rep3-m1bp-100x_Position017_16_cmle.ics	17	0	1	1	0.2974384812063645	0.5466101694915253	0.5420168067226889
800	Feb25-FISH2-3L1-rep3-m1bp-100x_Position017_16_cmle.ics	18	0	1	1	0.013834347963086722	0.0697674418604651	0.07407407407407407
801	Feb25-FISH2-3L1-rep3-m1bp-100x_Position017_16_cmle.ics	19	0	1	1	0.13142630564932387	0.838235294117647	0.3220338983050847
802	Feb25-FISH2-3L1-rep3-m1bp-100x_Position017_16_cmle.ics	19	0	2	1	0.0	0.0	0.0
803	Feb25-FISH2-3L1-rep3-m1bp-100x_Position017_16_cmle.ics	20	0	1	1	0.0	0.0	0.0
804	Feb25-FISH2-3L1-rep3-m1bp-100x_Position017_16_cmle.ics	20	0	2	1	0.0	0.0	0.0
805	Feb25-FISH2-3L1-rep3-m1bp-100x_Position017_16_cmle.ics	21	0	1	1	0.10606333438366487	0.40350877192982454	0.40350877192982454
806	Feb25-FISH2-3L1-rep3-m1bp-100x_Position017_16_cmle.ics	23	0	1	1	0.3204957278115091	0.6650717703349281	0.6650717703349281
807	Feb25-FISH2-3L1-rep3-m1bp-100x_Position017_16_cmle.ics	24	0	1	1	0.0	0.0	0.0
808	Feb25-FISH2-3L1-rep3-m1bp-100x_Position017_16_cmle.ics	26	0	1	1	0.16601217555704068	0.33333333333333326	0.33333333333333326
809	Feb25-FISH2-3L1-rep3-m1bp-100x_Position017_16_cmle.ics	27	0	1	1	0.5072594253131798	0.674846625766871	0.6303724928366762
810	Feb25-FISH2-3L1-rep3-m1bp-100x_Position017_16_cmle.ics	27	0	1	2	0.0	0.0	0.0
811	Feb25-FISH2-3L1-rep3-m1bp-100x_Position017_16_cmle.ics	27	0	1	3	0.0	0.0	0.0
812	Feb25-FISH2-3L1-rep3-m1bp-100x_Position017_16_cmle.ics	27	0	1	4	0.0	0.0	0.0
813	Feb25-FISH2-3L1-rep3-m1bp-100x_Position017_16_cmle.ics	27	0	1	5	0.0	0.0	0.0
814	Feb25-FISH2-3L1-rep3-m1bp-100x_Position017_16_cmle.ics	27	0	1	6	0.0	0.0	0.0
815	Feb25-FISH2-3L1-rep3-m1bp-100x_Position017_16_cmle.ics	27	0	2	1	0.0	0.0	0.0
816	Feb25-FISH2-3L1-rep3-m1bp-100x_Position017_16_cmle.ics	27	0	2	2	0.0	0.0	0.0
817	Feb25-FISH2-3L1-rep3-m1bp-100x_Position017_16_cmle.ics	27	0	2	3	0.0	0.0	0.0
818	Feb25-FISH2-3L1-rep3-m1bp-100x_Position017_16_cmle.ics	27	0	2	4	0.0	0.0	0.0
819	Feb25-FISH2-3L1-rep3-m1bp-100x_Position017_16_cmle.ics	27	0	2	5	0.0	0.0	0.0
820	Feb25-FISH2-3L1-rep3-m1bp-100x_Position017_16_cmle.ics	27	0	2	6	0.0	0.0	0.0
821	Feb25-FISH2-3L1-rep3-m1bp-100x_Position017_16_cmle.ics	27	0	3	1	0.0	0.0	0.0
822	Feb25-FISH2-3L1-rep3-m1bp-100x_Position017_16_cmle.ics	27	0	3	2	0.10836905904417933	0.27976190476190477	0.8703703703703701
823	Feb25-FISH2-3L1-rep3-m1bp-100x_Position017_16_cmle.ics	27	0	3	3	0.0	0.0	0.0
824	Feb25-FISH2-3L1-rep3-m1bp-100x_Position017_16_cmle.ics	27	0	3	4	0.0	0.0	0.0
825	Feb25-FISH2-3L1-rep3-m1bp-100x_Position017_16_cmle.ics	27	0	3	5	0.0	0.0	0.0
826	Feb25-FISH2-3L1-rep3-m1bp-100x_Position017_16_cmle.ics	27	0	3	6	0.0	0.0	0.0
827	Feb25-FISH2-3L1-rep3-m1bp-100x_Position017_16_cmle.ics	27	0	4	1	0.0	0.0	0.0
828	Feb25-FISH2-3L1-rep3-m1bp-100x_Position017_16_cmle.ics	27	0	4	2	0.0	0.0	0.0
829	Feb25-FISH2-3L1-rep3-m1bp-100x_Position017_16_cmle.ics	27	0	4	3	0.0	0.0	0.0
830	Feb25-FISH2-3L1-rep3-m1bp-100x_Position017_16_cmle.ics	27	0	4	4	0.0	0.0	0.0
831	Feb25-FISH2-3L1-rep3-m1bp-100x_Position017_16_cmle.ics	27	0	4	5	0.7931692832169721	0.7107438016528924	0.870886075949367
832	Feb25-FISH2-3L1-rep3-m1bp-100x_Position017_16_cmle.ics	27	0	4	6	0.0	0.0	0.0
833	Feb25-FISH2-3L1-rep3-m1bp-100x_Position017_16_cmle.ics	28	0	1	1	0.08761753709954924	0.48101265822784806	0.48101265822784806
834	Feb25-FISH2-3L1-rep3-m1bp-100x_Position017_16_cmle.ics	29	0	1	1	0.14526065361241058	0.5943396226415093	0.5943396226415093
835	Feb25-FISH2-3L1-rep3-m1bp-100x_Position017_16_cmle.ics	30	0	1	1	0.07608891379697698	0.66	0.24087591240875914
836	Feb25-FISH2-3L1-rep3-m1bp-100x_Position017_16_cmle.ics	30	0	1	2	0.0	0.0	0.0
837	Feb25-FISH2-3L1-rep3-m1bp-100x_Position017_16_cmle.ics	30	0	2	1	0.0	0.0	0.0
838	Feb25-FISH2-3L1-rep3-m1bp-100x_Position017_16_cmle.ics	30	0	2	2	0.0	0.0	0.0
839	Feb25-FISH2-3L1-rep3-m1bp-100x_Position017_16_cmle.ics	31	0	1	1	0.05533739185234689	0.22857142857142854	0.2637362637362637
840	Feb25-FISH2-3L1-rep3-m1bp-100x_Position017_16_cmle.ics	32	0	1	1	0.0	0.0	0.0
841	Feb25-FISH2-3L1-rep3-m1bp-100x_Position017_16_cmle.ics	33	0	1	1	0.0	0.0	0.0
842	Feb25-FISH2-3L1-rep3-m1bp-100x_Position017_16_cmle.ics	35	0	1	1	0.2444068140145321	0.5638297872340424	0.5638297872340424
843	Feb25-FISH2-3L1-rep3-m1bp-100x_Position017_16_cmle.ics	36	0	1	1	0.1844579728411563	0.8163265306122448	0.3361344537815126
844	Feb25-FISH2-3L1-rep3-m1bp-100x_Position017_16_cmle.ics	36	0	2	1	0.0	0.0	0.0
845	Feb25-FISH2-3L1-rep3-m1bp-100x_Position017_16_cmle.ics	38	0	1	1	0.01844579728411563	0.125	0.125
846	Feb25-FISH2-3L1-rep3-m1bp-100x_Position018_17_cmle.ics	1	0	1	1	0.0	0.0	0.0
847	Feb25-FISH2-3L1-rep3-m1bp-100x_Position018_17_cmle.ics	2	0	1	1	0.41041898957157275	0.5686900958466453	0.49444444444444435
848	Feb25-FISH2-3L1-rep3-m1bp-100x_Position018_17_cmle.ics	3	0	1	1	0.18676369750167077	0.5364238410596027	0.5328947368421052
849	Feb25-FISH2-3L1-rep3-m1bp-100x_Position018_17_cmle.ics	4	0	1	1	0.10606333438366487	0.34328358208955223	0.34586466165413526
850	Feb25-FISH2-3L1-rep3-m1bp-100x_Position018_17_cmle.ics	5	0	1	1	0.30666137984842234	0.7150537634408601	0.7150537634408601
851	Feb25-FISH2-3L1-rep3-m1bp-100x_Position018_17_cmle.ics	6	0	1	1	0.2536297126565899	0.6395348837209301	0.6432748538011696
852	Feb25-FISH2-3L1-rep3-m1bp-100x_Position018_17_cmle.ics	7	0	1	1	0.0	0.0	0.0
853	Feb25-FISH2-3L1-rep3-m1bp-100x_Position018_17_cmle.ics	8	0	1	1	0.0	0.0	0.0
854	Feb25-FISH2-3L1-rep3-m1bp-100x_Position018_17_cmle.ics	8	0	2	1	0.0	0.0	0.0
855	Feb25-FISH2-3L1-rep3-m1bp-100x_Position018_17_cmle.ics	9	0	1	1	0.0	0.0	0.0
856	Feb25-FISH2-3L1-rep3-m1bp-100x_Position018_17_cmle.ics	10	0	1	1	0.0	0.0	0.0
857	Feb25-FISH2-3L1-rep3-m1bp-100x_Position018_17_cmle.ics	10	0	2	1	0.0	0.0	0.0
858	Feb25-FISH2-3L1-rep3-m1bp-100x_Position018_17_cmle.ics	10	0	3	1	0.0	0.0	0.0
859	Feb25-FISH2-3L1-rep3-m1bp-100x_Position018_17_cmle.ics	11	0	1	1	0.07147746447594806	0.25	0.25203252032520324
860	Feb25-FISH2-3L1-rep3-m1bp-100x_Position018_17_cmle.ics	12	0	1	1	0.11067478370469377	0.2790697674418604	0.3720930232558139
861	Feb25-FISH2-3L1-rep3-m1bp-100x_Position018_17_cmle.ics	13	0	1	1	0.0	0.0	0.0
862	Feb25-FISH2-3L1-rep3-m1bp-100x_Position018_17_cmle.ics	15	0	1	1	0.10145188506263597	0.5866666666666667	0.8461538461538461
863	Feb25-FISH2-3L1-rep3-m1bp-100x_Position018_17_cmle.ics	16	0	1	1	0.0	0.0	0.0
864	Feb25-FISH2-3L1-rep3-m1bp-100x_Position018_17_cmle.ics	17	0	1	1	0.0	0.0	0.0
865	Feb25-FISH2-3L1-rep3-m1bp-100x_Position018_17_cmle.ics	18	0	1	1	0.27438123460122	0.7125748502994012	0.7041420118343193
866	Feb25-FISH2-3L1-rep3-m1bp-100x_Position018_17_cmle.ics	19	0	1	1	0.0	0.0	0.0
867	Feb25-FISH2-3L1-rep3-m1bp-100x_Position018_17_cmle.ics	20	0	1	1	0.23057246605144538	0.5128205128205128	0.5154639175257731
868	Feb25-FISH2-3L1-rep3-m1bp-100x_Position018_17_cmle.ics	21	0	1	1	0.027668695926173444	0.08955223880597013	0.08955223880597013
869	Feb25-FISH2-3L1-rep3-m1bp-100x_Position018_17_cmle.ics	22	0	1	1	0.057643116512861345	0.25773195876288657	0.1243781094527363
870	Feb25-FISH2-3L1-rep3-m1bp-100x_Position018_17_cmle.ics	22	0	1	2	0.0	0.0	0.0
871	Feb25-FISH2-3L1-rep3-m1bp-100x_Position018_17_cmle.ics	22	0	1	3	0.0	0.0	0.0
872	Feb25-FISH2-3L1-rep3-m1bp-100x_Position018_17_cmle.ics	22	0	1	4	0.0	0.0	0.0
873	Feb25-FISH2-3L1-rep3-m1bp-100x_Position018_17_cmle.ics	22	0	2	1	0.0	0.0	0.0
874	Feb25-FISH2-3L1-rep3-m1bp-100x_Position018_17_cmle.ics	22	0	2	2	0.0	0.0	0.0
875	Feb25-FISH2-3L1-rep3-m1bp-100x_Position018_17_cmle.ics	22	0	2	3	0.0	0.0	0.0
876	Feb25-FISH2-3L1-rep3-m1bp-100x_Position018_17_cmle.ics	22	0	2	4	0.0	0.0	0.0
877	Feb25-FISH2-3L1-rep3-m1bp-100x_Position018_17_cmle.ics	22	0	3	1	0.0	0.0	0.0
878	Feb25-FISH2-3L1-rep3-m1bp-100x_Position018_17_cmle.ics	22	0	3	2	0.0	0.0	0.0
879	Feb25-FISH2-3L1-rep3-m1bp-100x_Position018_17_cmle.ics	22	0	3	3	0.0	0.0	0.0
880	Feb25-FISH2-3L1-rep3-m1bp-100x_Position018_17_cmle.ics	22	0	3	4	0.5879597884311857	0.46279491833030845	0.9999999999999998
881	Feb25-FISH2-3L1-rep3-m1bp-100x_Position018_17_cmle.ics	23	0	1	1	0.14295492895189613	0.5	0.7560975609756095
882	Feb25-FISH2-3L1-rep3-m1bp-100x_Position018_17_cmle.ics	23	0	1	2	0.0	0.0	0.0
883	Feb25-FISH2-3L1-rep3-m1bp-100x_Position018_17_cmle.ics	24	0	1	1	0.0645602904944047	0.32941176470588235	0.32941176470588235
884	Feb25-FISH2-3L1-rep3-m1bp-100x_Position018_17_cmle.ics	26	0	1	1	0.0	0.0	0.0
885	Feb25-FISH2-3L1-rep3-m1bp-100x_Position018_17_cmle.ics	26	0	2	1	0.0	0.0	0.0
886	Feb25-FISH2-3L1-rep3-m1bp-100x_Position018_17_cmle.ics	27	0	1	1	0.5049537006526654	0.8326996197718632	0.7448979591836734
887	Feb25-FISH2-3L1-rep3-m1bp-100x_Position018_17_cmle.ics	27	0	1	2	0.0	0.0	0.0
888	Feb25-FISH2-3L1-rep3-m1bp-100x_Position018_17_cmle.ics	27	0	2	1	0.0	0.0	0.0
889	Feb25-FISH2-3L1-rep3-m1bp-100x_Position018_17_cmle.ics	27	0	2	2	0.10836905904417933	0.3357142857142857	0.4272727272727273
890	Feb25-FISH2-3L1-rep3-m1bp-100x_Position018_17_cmle.ics	28	0	1	1	0.0	0.0	0.0
891	Feb25-FISH2-3L1-rep3-m1bp-100x_Position018_17_cmle.ics	29	0	1	1	0.1590950015754973	0.5	0.4964028776978416
892	Feb25-FISH2-3L1-rep3-m1bp-100x_Position018_17_cmle.ics	30	0	1	1	0.06686601515491916	0.26605504587155965	0.26605504587155965
893	Feb25-FISH2-3L1-rep3-m1bp-100x_Position018_17_cmle.ics	31	0	1	1	0.16831790021755513	0.7156862745098038	0.7156862745098038
894	Feb25-FISH2-3L1-rep3-m1bp-100x_Position018_17_cmle.ics	32	0	1	1	0.0853118124390348	0.32456140350877194	0.3274336283185841
895	Feb25-FISH2-3L1-rep3-m1bp-100x_Position018_17_cmle.ics	33	0	1	1	0.0	0.0	0.0
896	Feb25-FISH2-3L1-rep3-m1bp-100x_Position018_17_cmle.ics	34	0	1	1	0.0853118124390348	0.2936507936507936	0.2890625
897	Feb25-FISH2-3L1-rep3-m1bp-100x_Position018_17_cmle.ics	36	0	1	1	0.0	0.0	0.0
898	Feb25-FISH2-3L1-rep3-m1bp-100x_Position018_17_cmle.ics	36	0	2	1	0.0	0.0	0.0
899	Feb25-FISH2-3L1-rep3-m1bp-100x_Position018_17_cmle.ics	37	0	1	1	0.1706236248780696	0.47435897435897434	0.564885496183206
900	Feb25-FISH2-3L1-rep3-m1bp-100x_Position019_18_cmle.ics	2	0	1	1	0.04150304388926017	0.125	0.06923076923076922
901	Feb25-FISH2-3L1-rep3-m1bp-100x_Position019_18_cmle.ics	2	0	2	1	0.0	0.0	0.0
902	Feb25-FISH2-3L1-rep3-m1bp-100x_Position019_18_cmle.ics	3	0	1	1	0.0	0.0	0.0
903	Feb25-FISH2-3L1-rep3-m1bp-100x_Position019_18_cmle.ics	4	0	1	1	0.0	0.0	0.0
904	Feb25-FISH2-3L1-rep3-m1bp-100x_Position019_18_cmle.ics	5	0	1	1	0.2789926839222489	0.761006289308176	0.7658227848101266
905	Feb25-FISH2-3L1-rep3-m1bp-100x_Position019_18_cmle.ics	6	0	1	1	0.16601217555704068	0.3809523809523809	0.8470588235294118
906	Feb25-FISH2-3L1-rep3-m1bp-100x_Position019_18_cmle.ics	6	0	1	2	0.0	0.0	0.0
907	Feb25-FISH2-3L1-rep3-m1bp-100x_Position019_18_cmle.ics	6	0	2	1	0.0	0.0	0.0
908	Feb25-FISH2-3L1-rep3-m1bp-100x_Position019_18_cmle.ics	6	0	2	2	0.14526065361241058	0.4038461538461538	0.24230769230769225
909	Feb25-FISH2-3L1-rep3-m1bp-100x_Position019_18_cmle.ics	7	0	1	1	0.03458586990771681	0.07211538461538462	0.08287292817679559
910	Feb25-FISH2-3L1-rep3-m1bp-100x_Position019_18_cmle.ics	8	0	1	1	0.0	0.0	0.0
911	Feb25-FISH2-3L1-rep3-m1bp-100x_Position019_18_cmle.ics	8	0	2	1	0.0	0.0	0.0
912	Feb25-FISH2-3L1-rep3-m1bp-100x_Position019_18_cmle.ics	9	0	1	1	0.04150304388926017	0.10714285714285715	0.10778443113772455
913	Feb25-FISH2-3L1-rep3-m1bp-100x_Position019_18_cmle.ics	11	0	1	1	0.14526065361241058	0.39873417721518983	0.4012738853503185
914	Feb25-FISH2-3L1-rep3-m1bp-100x_Position019_18_cmle.ics	12	0	1	1	0.20290377012527194	0.5398773006134969	0.5365853658536585
915	Feb25-FISH2-3L1-rep3-m1bp-100x_Position019_18_cmle.ics	13	0	1	1	0.03919731922874571	0.23611111111111108	0.23611111111111108
916	Feb25-FISH2-3L1-rep3-m1bp-100x_Position019_18_cmle.ics	14	0	1	1	0.4542277581213474	0.6137071651090341	0.5880597014925373
917	Feb25-FISH2-3L1-rep3-m1bp-100x_Position019_18_cmle.ics	17	0	1	1	0.0	0.0	0.0
918	Feb25-FISH2-3L1-rep3-m1bp-100x_Position019_18_cmle.ics	17	0	2	1	0.0	0.0	0.0
919	Feb25-FISH2-3L1-rep3-m1bp-100x_Position019_18_cmle.ics	18	0	1	1	0.0	0.0	0.0
920	Feb25-FISH2-3L1-rep3-m1bp-100x_Position019_18_cmle.ics	18	0	2	1	0.21673811808835866	0.9791666666666667	0.3051948051948052
921	Feb25-FISH2-3L1-rep3-m1bp-100x_Position019_18_cmle.ics	19	0	1	1	0.013834347963086722	0.11538461538461536	0.11538461538461536
922	Feb25-FISH2-3L1-rep3-m1bp-100x_Position019_18_cmle.ics	20	0	1	1	0.0	0.0	0.0
923	Feb25-FISH2-3L1-rep3-m1bp-100x_Position019_18_cmle.ics	21	0	1	1	0.0	0.0	0.0
924	Feb25-FISH2-3L1-rep3-m1bp-100x_Position019_18_cmle.ics	23	0	1	1	0.1291205809888094	0.3943661971830985	0.3943661971830985
925	Feb25-FISH2-3L1-rep3-m1bp-100x_Position019_18_cmle.ics	26	0	1	1	0.0	0.0	0.0
926	Feb25-FISH2-3L1-rep3-m1bp-100x_Position019_18_cmle.ics	26	0	1	2	0.0	0.0	0.0
927	Feb25-FISH2-3L1-rep3-m1bp-100x_Position019_18_cmle.ics	26	0	2	1	0.0	0.0	0.0
928	Feb25-FISH2-3L1-rep3-m1bp-100x_Position019_18_cmle.ics	26	0	2	2	0.0	0.0	0.0
929	Feb25-FISH2-3L1-rep3-m1bp-100x_Position019_18_cmle.ics	27	0	1	1	0.0	0.0	0.0
930	Feb25-FISH2-3L1-rep3-m1bp-100x_Position019_18_cmle.ics	27	0	1	2	0.0	0.0	0.0
931	Feb25-FISH2-3L1-rep3-m1bp-100x_Position019_18_cmle.ics	27	0	2	1	0.0	0.0	0.0
932	Feb25-FISH2-3L1-rep3-m1bp-100x_Position019_18_cmle.ics	27	0	2	2	0.4288647868556884	0.5502958579881656	0.4894736842105262
933	Feb25-FISH2-3L1-rep3-m1bp-100x_Position019_18_cmle.ics	27	0	3	1	0.0	0.0	0.0
934	Feb25-FISH2-3L1-rep3-m1bp-100x_Position019_18_cmle.ics	27	0	3	2	0.0	0.0	0.0
935	Feb25-FISH2-3L1-rep3-m1bp-100x_Position019_18_cmle.ics	29	0	1	1	0.25132398799607547	0.4467213114754098	0.7077922077922078
936	Feb25-FISH2-3L1-rep3-m1bp-100x_Position019_18_cmle.ics	29	0	1	2	0.0	0.0	0.0
937	Feb25-FISH2-3L1-rep3-m1bp-100x_Position019_18_cmle.ics	31	0	1	1	0.5372338458998678	0.6893491124260355	0.6913946587537092
938	Feb25-FISH2-3L1-rep3-m1bp-100x_Position019_18_cmle.ics	32	0	1	1	0.059948841173375796	0.3170731707317072	0.32098765432098764
939	Feb25-FISH2-3L1-rep3-m1bp-100x_Position019_18_cmle.ics	33	0	1	1	0.020751521944630084	0.055900621118012424	0.03982300884955752
940	Feb25-FISH2-3L1-rep3-m1bp-100x_Position019_18_cmle.ics	34	0	1	1	0.0	0.0	0.0
941	Feb25-FISH2-3L1-rep3-m1bp-100x_Position020_19_cmle.ics	1	0	1	1	0.35508159771922587	0.5384615384615384	0.40208877284595296
942	Feb25-FISH2-3L1-rep3-m1bp-100x_Position020_19_cmle.ics	1	0	2	1	0.0	0.0	0.0
943	Feb25-FISH2-3L1-rep3-m1bp-100x_Position020_19_cmle.ics	2	0	1	1	0.22596101673041646	0.5505617977528089	0.5297297297297296
944	Feb25-FISH2-3L1-rep3-m1bp-100x_Position020_19_cmle.ics	3	0	1	1	0.15678927691498284	0.430379746835443	0.6476190476190475
945	Feb25-FISH2-3L1-rep3-m1bp-100x_Position020_19_cmle.ics	3	0	1	2	0.0	0.0	0.0
946	Feb25-FISH2-3L1-rep3-m1bp-100x_Position020_19_cmle.ics	4	0	1	1	0.0	0.0	0.0
947	Feb25-FISH2-3L1-rep3-m1bp-100x_Position020_19_cmle.ics	6	0	1	1	0.0	0.0	0.0
948	Feb25-FISH2-3L1-rep3-m1bp-100x_Position020_19_cmle.ics	6	0	1	2	0.03228014524720235	0.08641975308641975	0.11764705882352938
949	Feb25-FISH2-3L1-rep3-m1bp-100x_Position020_19_cmle.ics	7	0	1	1	0.22596101673041646	0.5632183908045977	0.5632183908045977
950	Feb25-FISH2-3L1-rep3-m1bp-100x_Position020_19_cmle.ics	8	0	1	1	0.0	0.0	0.0
951	Feb25-FISH2-3L1-rep3-m1bp-100x_Position020_19_cmle.ics	9	0	1	1	0.1590950015754973	0.4107142857142857	0.6831683168316831
952	Feb25-FISH2-3L1-rep3-m1bp-100x_Position020_19_cmle.ics	9	0	1	2	0.0	0.0	0.0
953	Feb25-FISH2-3L1-rep3-m1bp-100x_Position020_19_cmle.ics	10	0	1	1	0.5902655130917002	0.6975476839237057	0.7781155015197567
954	Feb25-FISH2-3L1-rep3-m1bp-100x_Position020_19_cmle.ics	10	0	1	2	0.0	0.0	0.0
955	Feb25-FISH2-3L1-rep3-m1bp-100x_Position020_19_cmle.ics	10	0	2	1	0.0	0.0	0.0
956	Feb25-FISH2-3L1-rep3-m1bp-100x_Position020_19_cmle.ics	10	0	2	2	0.299744205866879	0.6372549019607843	0.5138339920948617
957	Feb25-FISH2-3L1-rep3-m1bp-100x_Position020_19_cmle.ics	11	0	1	1	0.2351839153724743	0.4473684210526316	0.44347826086956516
958	Feb25-FISH2-3L1-rep3-m1bp-100x_Position020_19_cmle.ics	12	0	1	1	0.17292934953858402	0.4629629629629629	0.4687499999999999
959	Feb25-FISH2-3L1-rep3-m1bp-100x_Position020_19_cmle.ics	13	0	1	1	0.11528623302572269	0.28248587570621464	0.7142857142857142
960	Feb25-FISH2-3L1-rep3-m1bp-100x_Position020_19_cmle.ics	13	0	1	2	0.0	0.0	0.0
961	Feb25-FISH2-3L1-rep3-m1bp-100x_Position020_19_cmle.ics	14	0	1	1	0.0	0.0	0.0
962	Feb25-FISH2-3L1-rep3-m1bp-100x_Position020_19_cmle.ics	14	0	1	2	0.0	0.0	0.0
963	Feb25-FISH2-3L1-rep3-m1bp-100x_Position020_19_cmle.ics	14	0	2	1	0.0	0.0	0.0
964	Feb25-FISH2-3L1-rep3-m1bp-100x_Position020_19_cmle.ics	14	0	2	2	0.0	0.0	0.0
965	Feb25-FISH2-3L1-rep3-m1bp-100x_Position020_19_cmle.ics	15	0	1	1	0.1498721029334395	0.4452054794520547	0.4452054794520547
966	Feb25-FISH2-3L1-rep3-m1bp-100x_Position020_19_cmle.ics	16	0	1	1	0.11298050836520823	0.28654970760233917	0.28160919540229884
967	Feb25-FISH2-3L1-rep3-m1bp-100x_Position020_19_cmle.ics	17	0	1	1	0.0	0.0	0.0
968	Feb25-FISH2-3L1-rep3-m1bp-100x_Position020_19_cmle.ics	17	0	1	2	0.0	0.0	0.0
969	Feb25-FISH2-3L1-rep3-m1bp-100x_Position020_19_cmle.ics	17	0	2	1	0.0	0.0	0.0
970	Feb25-FISH2-3L1-rep3-m1bp-100x_Position020_19_cmle.ics	17	0	2	2	0.07839463845749142	0.3434343434343434	0.12781954887218042
971	Feb25-FISH2-3L1-rep3-m1bp-100x_Position020_19_cmle.ics	18	0	1	1	0.0	0.0	0.0
972	Feb25-FISH2-3L1-rep3-m1bp-100x_Position020_19_cmle.ics	19	0	1	1	0.0	0.0	0.0
973	Feb25-FISH2-3L1-rep3-m1bp-100x_Position020_19_cmle.ics	19	0	1	2	0.0853118124390348	0.2298136645962733	0.5873015873015872
974	Feb25-FISH2-3L1-rep3-m1bp-100x_Position020_19_cmle.ics	20	0	1	1	0.2351839153724743	0.35789473684210527	0.5284974093264249
975	Feb25-FISH2-3L1-rep3-m1bp-100x_Position020_19_cmle.ics	20	0	1	2	0.0	0.0	0.0
976	Feb25-FISH2-3L1-rep3-m1bp-100x_Position020_19_cmle.ics	21	0	1	1	0.2098209441068153	0.4062499999999999	0.40265486725663713
977	Feb25-FISH2-3L1-rep3-m1bp-100x_Position020_19_cmle.ics	23	0	1	1	0.0	0.0	0.0
978	Feb25-FISH2-3L1-rep3-m1bp-100x_Position020_19_cmle.ics	25	0	1	1	0.0	0.0	0.0
979	Feb25-FISH2-3L1-rep3-m1bp-100x_Position020_19_cmle.ics	26	0	1	1	0.15678927691498284	0.3617021276595744	0.4358974358974358
980	Feb25-FISH2-3L1-rep3-m1bp-100x_Position020_19_cmle.ics	27	0	1	1	0.15448355225446841	0.5075757575757575	0.3701657458563536
981	Feb25-FISH2-3L1-rep3-m1bp-100x_Position020_19_cmle.ics	28	0	1	1	0.4288647868556884	0.7948717948717947	0.7153846153846153
982	Feb25-FISH2-3L1-rep3-m1bp-100x_Position020_19_cmle.ics	29	0	1	1	0.0	0.0	0.0
983	Feb25-FISH2-3L1-rep3-m1bp-100x_Position020_19_cmle.ics	30	0	1	1	0.0	0.0	0.0
984	Feb25-FISH2-3L1-rep3-m1bp-100x_Position020_19_cmle.ics	30	0	2	1	0.0	0.0	0.0
985	Feb25-FISH2-3L1-rep3-m1bp-100x_Position020_19_cmle.ics	31	0	1	1	0.2951327565458501	0.6701570680628272	0.6772486772486771
986	Feb25-FISH2-3L1-rep3-m1bp-100x_Position020_19_cmle.ics	32	0	1	1	0.0	0.0	0.0
987	Feb25-FISH2-3L1-rep3-m1bp-100x_Position020_19_cmle.ics	32	0	1	2	0.35738732237974036	0.446685878962536	1.0
988	Feb25-FISH2-3L1-rep3-m1bp-100x_Position020_19_cmle.ics	33	0	1	1	0.2582411619776188	0.39024390243902435	0.3888888888888889
989	Feb25-FISH2-3L1-rep3-m1bp-100x_Position021_20_cmle.ics	1	0	1	1	0.09222898642057815	0.23391812865497075	0.5714285714285714
990	Feb25-FISH2-3L1-rep3-m1bp-100x_Position021_20_cmle.ics	2	0	1	1	0.28590985790379225	0.5585585585585585	0.5933014354066984
991	Feb25-FISH2-3L1-rep3-m1bp-100x_Position021_20_cmle.ics	3	0	1	1	0.0046114493210289076	0.02531645569620253	0.011299435028248586
992	Feb25-FISH2-3L1-rep3-m1bp-100x_Position021_20_cmle.ics	5	0	1	1	0.14756637827292504	0.1833810888252149	0.1839080459770115
993	Feb25-FISH2-3L1-rep3-m1bp-100x_Position021_20_cmle.ics	6	0	1	1	0.299744205866879	0.6598984771573604	0.9285714285714285
994	Feb25-FISH2-3L1-rep3-m1bp-100x_Position021_20_cmle.ics	8	0	1	1	0.0023057246605144538	0.016129032258064516	0.00510204081632653
995	Feb25-FISH2-3L1-rep3-m1bp-100x_Position021_20_cmle.ics	8	0	2	1	0.0	0.0	0.0
996	Feb25-FISH2-3L1-rep3-m1bp-100x_Position021_20_cmle.ics	9	0	1	1	0.16140072623601176	0.4022988505747126	0.4022988505747126
997	Feb25-FISH2-3L1-rep3-m1bp-100x_Position021_20_cmle.ics	10	0	1	1	0.0	0.0	0.0
998	Feb25-FISH2-3L1-rep3-m1bp-100x_Position021_20_cmle.ics	11	0	1	1	0.13142630564932387	0.285	0.28358208955223874
999	Feb25-FISH2-3L1-rep3-m1bp-100x_Position021_20_cmle.ics	12	0	1	1	0.15217782759395396	0.36666666666666664	0.3687150837988826
1000	Feb25-FISH2-3L1-rep3-m1bp-100x_Position021_20_cmle.ics	13	0	1	1	0.26515833595916216	0.7055214723926378	0.5476190476190476
1001	Feb25-FISH2-3L1-rep3-m1bp-100x_Position021_20_cmle.ics	15	0	1	1	0.0	0.0	0.0
1002	Feb25-FISH2-3L1-rep3-m1bp-100x_Position021_20_cmle.ics	16	0	1	1	0.0	0.0	0.0
1003	Feb25-FISH2-3L1-rep3-m1bp-100x_Position021_20_cmle.ics	17	0	1	1	0.16831790021755513	0.5983606557377049	0.6033057851239668
1004	Feb25-FISH2-3L1-rep3-m1bp-100x_Position021_20_cmle.ics	18	0	1	1	0.0	0.0	0.0
1005	Feb25-FISH2-3L1-rep3-m1bp-100x_Position021_20_cmle.ics	18	0	1	2	0.0945347110810926	0.2628205128205128	0.7884615384615383
1006	Feb25-FISH2-3L1-rep3-m1bp-100x_Position021_20_cmle.ics	19	0	1	1	0.13373203030983832	0.29441624365482233	0.28571428571428564
1007	Feb25-FISH2-3L1-rep3-m1bp-100x_Position021_20_cmle.ics	20	0	1	1	0.0	0.0	0.0
1008	Feb25-FISH2-3L1-rep3-m1bp-100x_Position021_20_cmle.ics	21	0	1	1	0.299744205866879	0.6565656565656566	0.3869047619047619
1009	Feb25-FISH2-3L1-rep3-m1bp-100x_Position021_20_cmle.ics	21	0	2	1	0.0	0.0	0.0
1010	Feb25-FISH2-3L1-rep3-m1bp-100x_Position021_20_cmle.ics	22	0	1	1	0.33202435111408135	0.576	0.576
1011	Feb25-FISH2-3L1-rep3-m1bp-100x_Position021_20_cmle.ics	23	0	1	1	0.4196418882136306	0.9479166666666667	0.9479166666666667
1012	Feb25-FISH2-3L1-rep3-m1bp-100x_Position021_20_cmle.ics	26	0	1	1	0.009222898642057815	0.05128205128205127	0.0213903743315508
1013	Feb25-FISH2-3L1-rep3-m1bp-100x_Position021_20_cmle.ics	27	0	1	1	0.5349281212393533	0.6170212765957446	0.6186666666666667
1014	Feb25-FISH2-3L1-rep3-m1bp-100x_Position021_20_cmle.ics	28	0	1	1	0.19598659614372857	0.4450261780104712	0.4228855721393034
1015	Feb25-FISH2-3L1-rep3-m1bp-100x_Position021_20_cmle.ics	29	0	1	1	0.26285261129864773	0.883720930232558	0.4691358024691358
1016	Feb25-FISH2-3L1-rep3-m1bp-100x_Position021_20_cmle.ics	29	0	2	1	0.0	0.0	0.0
1017	Feb25-FISH2-3L1-rep3-m1bp-100x_Position021_20_cmle.ics	30	0	1	1	0.04380876854977462	0.20652173913043476	0.20430107526881716
1018	Feb25-FISH2-3L1-rep3-m1bp-100x_Position021_20_cmle.ics	31	0	1	1	0.18676369750167077	0.50625	0.50625
1019	Feb25-FISH2-3L1-rep3-m1bp-100x_Position021_20_cmle.ics	32	0	1	1	0.2559354373171044	0.6529411764705882	0.6529411764705882
1020	Feb25-FISH2-3L1-rep3-m1bp-100x_Position021_20_cmle.ics	33	0	1	1	0.2144323934278442	0.596153846153846	0.462686567164179
1021	Feb25-FISH2-3L1-rep3-m1bp-100x_Position021_20_cmle.ics	34	0	1	1	0.28821558256430674	0.6544502617801047	0.6510416666666667
1022	Feb25-FISH2-3L1-rep3-m1bp-100x_Position021_20_cmle.ics	35	0	1	1	0.12220340700726605	0.27894736842105256	0.3655172413793103
1023	Feb25-FISH2-3L1-rep3-m1bp-100x_Position021_20_cmle.ics	36	0	1	1	0.03458586990771681	0.22388059701492538	0.16304347826086957
1024	Feb25-FISH2-3L1-rep3-m1bp-100x_Position021_20_cmle.ics	36	0	1	2	0.0	0.0	0.0
1025	Feb25-FISH2-3L1-rep3-m1bp-100x_Position021_20_cmle.ics	37	0	1	1	0.0	0.0	0.0
1026	Feb25-FISH2-3L1-rep3-m1bp-100x_Position021_20_cmle.ics	38	0	1	1	0.10375760972315042	0.5232558139534883	0.21126760563380279
1027	Feb25-FISH2-3L1-rep3-m1bp-100x_Position021_20_cmle.ics	39	0	1	1	0.0	0.0	0.0
1028	Feb25-FISH2-3L1-rep3-m1bp-100x_Position021_20_cmle.ics	39	0	1	2	0.30666137984842234	0.2235294117647059	0.33585858585858586
1029	Feb25-FISH2-3L1-rep3-m1bp-100x_Position021_20_cmle.ics	40	0	1	1	0.0	0.0	0.0
1030	Feb25-FISH2-3L1-rep3-m1bp-100x_Position021_20_cmle.ics	41	0	1	1	0.0	0.0	0.0
1031	Feb25-FISH2-3L1-rep3-m1bp-100x_Position021_20_cmle.ics	42	0	1	1	0.18215224818064185	0.5642857142857142	0.5642857142857142
1032	Feb25-FISH2-3L1-rep3-m1bp-100x_Position021_20_cmle.ics	43	0	1	1	0.23748964003298875	0.4790697674418605	0.4790697674418605
1033	Feb25-FISH2-3L1-rep3-m1bp-100x_Position021_20_cmle.ics	44	0	1	1	0.0	0.0	0.0
1034	Feb25-FISH2-3L1-rep3-m1bp-100x_Position021_20_cmle.ics	44	0	1	2	0.0	0.0	0.0
1035	Feb25-FISH2-3L1-rep3-m1bp-100x_Position021_20_cmle.ics	44	0	2	1	0.0	0.0	0.0
1036	Feb25-FISH2-3L1-rep3-m1bp-100x_Position021_20_cmle.ics	44	0	2	2	0.06686601515491916	0.5686274509803921	0.07859078590785906
1037	Feb25-FISH2-3L1-rep3-m1bp-100x_Position021_20_cmle.ics	45	0	1	1	0.0	0.0	0.0
1038	Feb25-FISH2-3L1-rep3-m1bp-100x_Position021_20_cmle.ics	46	0	1	1	0.07608891379697698	0.25190839694656486	0.25190839694656486
1039	Feb25-FISH2-3L1-rep3-m1bp-100x_Position021_20_cmle.ics	47	0	1	1	0.0	0.0	0.0
1040	Feb25-FISH2-3L1-rep3-m1bp-100x_Position021_20_cmle.ics	48	0	1	1	0.016140072623601176	0.12068965517241376	0.12068965517241376
1041	Feb25-FISH2-3L1-rep3-m1bp-100x_Position021_20_cmle.ics	49	0	1	1	0.223655292069902	0.673611111111111	0.7759999999999999
1042	Feb25-FISH2-3L1-rep3-m1bp-100x_Position021_20_cmle.ics	50	0	1	1	0.029974420586687898	0.15476190476190477	0.15476190476190477
1043	Feb25-FISH2-3L1-rep3-m1bp-100x_Position022_21_cmle.ics	1	0	1	1	0.0	0.0	0.0
1044	Feb25-FISH2-3L1-rep3-m1bp-100x_Position022_21_cmle.ics	2	0	1	1	0.0	0.0	0.0
1045	Feb25-FISH2-3L1-rep3-m1bp-100x_Position022_21_cmle.ics	3	0	1	1	0.0	0.0	0.0
1046	Feb25-FISH2-3L1-rep3-m1bp-100x_Position022_21_cmle.ics	4	0	1	1	0.17292934953858402	0.5395683453237409	0.5434782608695652
1047	Feb25-FISH2-3L1-rep3-m1bp-100x_Position022_21_cmle.ics	6	0	1	1	0.3158842784904802	0.7486338797814207	0.7569060773480663
1048	Feb25-FISH2-3L1-rep3-m1bp-100x_Position022_21_cmle.ics	8	0	1	1	0.0	0.0	0.0
1049	Feb25-FISH2-3L1-rep3-m1bp-100x_Position022_21_cmle.ics	9	0	1	1	0.16831790021755513	0.7087378640776698	0.4649681528662421
1050	Feb25-FISH2-3L1-rep3-m1bp-100x_Position022_21_cmle.ics	10	0	1	1	0.2605468866381333	0.36688311688311687	0.35202492211838
1051	Feb25-FISH2-3L1-rep3-m1bp-100x_Position022_21_cmle.ics	11	0	1	1	0.0	0.0	0.0
1052	Feb25-FISH2-3L1-rep3-m1bp-100x_Position022_21_cmle.ics	12	0	1	1	0.03228014524720235	0.10526315789473682	0.10526315789473682
1053	Feb25-FISH2-3L1-rep3-m1bp-100x_Position022_21_cmle.ics	13	0	1	1	0.04150304388926017	0.13533834586466165	0.13533834586466165
1054	Feb25-FISH2-3L1-rep3-m1bp-100x_Position022_21_cmle.ics	14	0	1	1	0.03458586990771681	0.10791366906474818	0.10869565217391305
1055	Feb25-FISH2-3L1-rep3-m1bp-100x_Position022_21_cmle.ics	16	0	1	1	0.06225456583389025	0.18367346938775508	0.18493150684931503
1056	Feb25-FISH2-3L1-rep3-m1bp-100x_Position022_21_cmle.ics	17	0	1	1	0.39658464160848605	0.7853881278538812	0.722689075630252
1057	Feb25-FISH2-3L1-rep3-m1bp-100x_Position022_21_cmle.ics	18	0	1	1	0.0	0.0	0.0
1058	Feb25-FISH2-3L1-rep3-m1bp-100x_Position022_21_cmle.ics	19	0	1	1	0.11298050836520823	0.3525179856115107	0.3450704225352112
1059	Feb25-FISH2-3L1-rep3-m1bp-100x_Position022_21_cmle.ics	20	0	1	1	0.0	0.0	0.0
1060	Feb25-FISH2-3L1-rep3-m1bp-100x_Position022_21_cmle.ics	21	0	1	1	0.006917173981543361	0.05769230769230768	0.05882352941176469
1061	Feb25-FISH2-3L1-rep3-m1bp-100x_Position022_21_cmle.ics	22	0	1	1	0.15678927691498284	0.4563758389261744	0.47552447552447547
1062	Feb25-FISH2-3L1-rep3-m1bp-100x_Position022_21_cmle.ics	23	0	1	1	0.13373203030983832	0.9666666666666666	0.35582822085889565
1063	Feb25-FISH2-3L1-rep3-m1bp-100x_Position022_21_cmle.ics	23	0	2	1	0.0	0.0	0.0
1064	Feb25-FISH2-3L1-rep3-m1bp-100x_Position022_21_cmle.ics	24	0	1	1	0.0	0.0	0.0
1065	Feb25-FISH2-3L1-rep3-m1bp-100x_Position022_21_cmle.ics	27	0	1	1	0.16601217555704068	0.4235294117647059	0.8275862068965517
1066	Feb25-FISH2-3L1-rep3-m1bp-100x_Position022_21_cmle.ics	27	0	1	2	0.0	0.0	0.0
1067	Feb25-FISH2-3L1-rep3-m1bp-100x_Position022_21_cmle.ics	28	0	1	1	0.0	0.0	0.0
1068	Feb25-FISH2-3L1-rep3-m1bp-100x_Position022_21_cmle.ics	30	0	1	1	0.11067478370469377	0.3333333333333333	0.32876712328767116
1069	Feb25-FISH2-3L1-rep3-m1bp-100x_Position022_21_cmle.ics	31	0	1	1	0.0	0.0	0.0
1070	Feb25-FISH2-3L1-rep3-m1bp-100x_Position022_21_cmle.ics	34	0	1	1	0.06225456583389025	0.375	0.375
1071	Feb25-FISH2-3L1-rep3-m1bp-100x_Position022_21_cmle.ics	35	0	1	1	0.07378318913646252	0.18604651162790695	0.18604651162790695
1072	Feb25-FISH2-3L1-rep3-m1bp-100x_Position022_21_cmle.ics	36	0	1	1	0.0	0.0	0.0
1073	Feb25-FISH2-3L1-rep3-m1bp-100x_Position022_21_cmle.ics	37	0	1	1	0.0	0.0	0.0
1074	Feb25-FISH2-3L1-rep3-m1bp-100x_Position022_21_cmle.ics	39	0	1	1	0.0	0.0	0.0
1075	Feb25-FISH2-3L1-rep3-m1bp-100x_Position022_21_cmle.ics	39	0	2	1	0.0645602904944047	0.44444444444444436	0.18666666666666665
1076	Feb25-FISH2-3L1-rep3-m1bp-100x_Position022_21_cmle.ics	40	0	1	1	0.16601217555704068	0.6923076923076923	0.21052631578947367
1077	Feb25-FISH2-3L1-rep3-m1bp-100x_Position022_21_cmle.ics	40	0	2	1	0.0	0.0	0.0
1078	Feb25-FISH2-3L1-rep3-m1bp-100x_Position022_21_cmle.ics	41	0	1	1	0.0645602904944047	0.21374045801526714	0.19718309859154926
1079	Feb25-FISH2-3L1-rep3-m1bp-100x_Position022_21_cmle.ics	43	0	1	1	0.11989768234675159	0.35616438356164376	0.7428571428571428
1080	Feb25-FISH2-3L1-rep3-m1bp-100x_Position022_21_cmle.ics	43	0	1	2	0.0	0.0	0.0
1081	Feb25-FISH2-3L1-rep3-m1bp-100x_Position022_21_cmle.ics	44	0	1	1	0.0	0.0	0.0
1082	Feb25-FISH2-3L1-rep3-m1bp-100x_Position022_21_cmle.ics	44	0	1	2	0.06686601515491916	0.20279720279720279	0.5272727272727273
1083	Feb25-FISH2-3L1-rep3-m1bp-100x_Position022_21_cmle.ics	48	0	1	1	0.04150304388926017	0.09944751381215469	0.09999999999999999
1084	Feb25-FISH2-3L1-rep3-m1bp-100x_Position022_21_cmle.ics	50	0	1	1	0.0	0.0	0.0
1085	Feb25-FISH2-3L1-rep3-m1bp-100x_Position022_21_cmle.ics	50	0	1	2	0.5464567445419255	0.6124031007751937	0.858695652173913
1086	Feb25-FISH2-3L1-rep3-m1bp-100x_Position023_22_cmle.ics	1	0	1	1	0.0	0.0	0.0
1087	Feb25-FISH2-3L1-rep3-m1bp-100x_Position023_22_cmle.ics	1	0	2	1	0.0	0.0	0.0
1088	Feb25-FISH2-3L1-rep3-m1bp-100x_Position023_22_cmle.ics	2	0	1	1	0.0	0.0	0.0
1089	Feb25-FISH2-3L1-rep3-m1bp-100x_Position023_22_cmle.ics	3	0	1	1	0.0	0.0	0.0
1090	Feb25-FISH2-3L1-rep3-m1bp-100x_Position023_22_cmle.ics	3	0	1	2	0.0	0.0	0.0
1091	Feb25-FISH2-3L1-rep3-m1bp-100x_Position023_22_cmle.ics	3	0	2	1	0.0	0.0	0.0
1092	Feb25-FISH2-3L1-rep3-m1bp-100x_Position023_22_cmle.ics	3	0	2	2	0.0	0.0	0.0
1093	Feb25-FISH2-3L1-rep3-m1bp-100x_Position023_22_cmle.ics	3	0	3	1	0.0	0.0	0.0
1094	Feb25-FISH2-3L1-rep3-m1bp-100x_Position023_22_cmle.ics	3	0	3	2	0.0	0.0	0.0
1095	Feb25-FISH2-3L1-rep3-m1bp-100x_Position023_22_cmle.ics	4	0	1	1	0.0	0.0	0.0
1096	Feb25-FISH2-3L1-rep3-m1bp-100x_Position023_22_cmle.ics	5	0	1	1	0.0	0.0	0.0
1097	Feb25-FISH2-3L1-rep3-m1bp-100x_Position023_22_cmle.ics	6	0	1	1	0.11298050836520823	0.31210191082802546	0.36029411764705876
1098	Feb25-FISH2-3L1-rep3-m1bp-100x_Position023_22_cmle.ics	8	0	1	1	0.17292934953858402	0.630252100840336	0.6147540983606556
1099	Feb25-FISH2-3L1-rep3-m1bp-100x_Position023_22_cmle.ics	9	0	1	1	0.0	0.0	0.0
1100	Feb25-FISH2-3L1-rep3-m1bp-100x_Position023_22_cmle.ics	10	0	1	1	0.37122167034282705	0.511111111111111	0.511111111111111
1101	Feb25-FISH2-3L1-rep3-m1bp-100x_Position023_22_cmle.ics	11	0	1	1	0.249018263335561	0.36	0.3576158940397351
1102	Feb25-FISH2-3L1-rep3-m1bp-100x_Position023_22_cmle.ics	12	0	1	1	0.16601217555704068	0.43902439024390233	0.43902439024390233
1103	Feb25-FISH2-3L1-rep3-m1bp-100x_Position023_22_cmle.ics	13	0	1	1	0.0	0.0	0.0
1104	Feb25-FISH2-3L1-rep3-m1bp-100x_Position023_22_cmle.ics	13	0	2	1	0.0	0.0	0.0
1105	Feb25-FISH2-3L1-rep3-m1bp-100x_Position023_22_cmle.ics	14	0	1	1	0.1498721029334395	0.4333333333333333	0.3823529411764706
1106	Feb25-FISH2-3L1-rep3-m1bp-100x_Position023_22_cmle.ics	15	0	1	1	0.0	0.0	0.0
1107	Feb25-FISH2-3L1-rep3-m1bp-100x_Position023_22_cmle.ics	16	0	1	1	0.0	0.0	0.0
1108	Feb25-FISH2-3L1-rep3-m1bp-100x_Position023_22_cmle.ics	17	0	1	1	0.0046114493210289076	0.03773584905660377	0.030303030303030297
1109	Feb25-FISH2-3L1-rep3-m1bp-100x_Position023_22_cmle.ics	17	0	2	1	0.0	0.0	0.0
1110	Feb25-FISH2-3L1-rep3-m1bp-100x_Position023_22_cmle.ics	18	0	1	1	0.23979536469350318	0.6265060240963853	0.9285714285714284
1111	Feb25-FISH2-3L1-rep3-m1bp-100x_Position023_22_cmle.ics	18	0	1	2	0.0	0.0	0.0
1112	Feb25-FISH2-3L1-rep3-m1bp-100x_Position023_22_cmle.ics	18	0	2	1	0.0	0.0	0.0
1113	Feb25-FISH2-3L1-rep3-m1bp-100x_Position023_22_cmle.ics	18	0	2	2	0.3643044963612837	1.0	0.3480176211453744
1114	Feb25-FISH2-3L1-rep3-m1bp-100x_Position023_22_cmle.ics	18	0	3	1	0.0	0.0	0.0
1115	Feb25-FISH2-3L1-rep3-m1bp-100x_Position023_22_cmle.ics	18	0	3	2	0.0	0.0	0.0
1116	Feb25-FISH2-3L1-rep3-m1bp-100x_Position023_22_cmle.ics	20	0	1	1	0.11298050836520823	0.4298245614035088	0.4454545454545455
1117	Feb25-FISH2-3L1-rep3-m1bp-100x_Position023_22_cmle.ics	20	0	1	2	0.0	0.0	0.0
1118	Feb25-FISH2-3L1-rep3-m1bp-100x_Position023_22_cmle.ics	20	0	2	1	0.0	0.0	0.0
1119	Feb25-FISH2-3L1-rep3-m1bp-100x_Position023_22_cmle.ics	20	0	2	2	0.09222898642057815	0.6451612903225807	0.6153846153846153
1120	Feb25-FISH2-3L1-rep3-m1bp-100x_Position023_22_cmle.ics	21	0	1	1	0.0	0.0	0.0
1121	Feb25-FISH2-3L1-rep3-m1bp-100x_Position023_22_cmle.ics	23	0	1	1	0.15448355225446841	0.4407894736842105	0.4437086092715232
1122	Feb25-FISH2-3L1-rep3-m1bp-100x_Position023_22_cmle.ics	25	0	1	1	0.14295492895189613	0.5688073394495412	0.39490445859872614
1123	Feb25-FISH2-3L1-rep3-m1bp-100x_Position023_22_cmle.ics	27	0	1	1	0.0	0.0	0.0
1124	Feb25-FISH2-3L1-rep3-m1bp-100x_Position023_22_cmle.ics	28	0	1	1	0.0	0.0	0.0
1125	Feb25-FISH2-3L1-rep3-m1bp-100x_Position023_22_cmle.ics	29	0	1	1	0.0	0.0	0.0
1126	Feb25-FISH2-3L1-rep3-m1bp-100x_Position023_22_cmle.ics	30	0	1	1	0.22826674139093092	0.6875	0.6923076923076923
1127	Feb25-FISH2-3L1-rep3-m1bp-100x_Position023_22_cmle.ics	31	0	1	1	0.0	0.0	0.0
1128	Feb25-FISH2-3L1-rep3-m1bp-100x_Position023_22_cmle.ics	32	0	1	1	0.013834347963086722	0.048780487804878044	0.048780487804878044
1129	Feb25-FISH2-3L1-rep3-m1bp-100x_Position023_22_cmle.ics	34	0	1	1	0.0	0.0	0.0
1130	Feb25-FISH2-3L1-rep3-m1bp-100x_Position023_22_cmle.ics	35	0	1	1	0.24210108935401764	0.7	0.695364238410596
1131	Feb25-FISH2-3L1-rep3-m1bp-100x_Position023_22_cmle.ics	36	0	1	1	0.1590950015754973	0.71875	0.396551724137931
1132	Feb25-FISH2-3L1-rep3-m1bp-100x_Position023_22_cmle.ics	39	0	1	1	0.3643044963612837	0.7669902912621358	0.7523809523809524
1133	Feb25-FISH2-3L1-rep3-m1bp-100x_Position023_22_cmle.ics	39	0	1	2	0.0	0.0	0.0
1134	Feb25-FISH2-3L1-rep3-m1bp-100x_Position023_22_cmle.ics	39	0	1	3	0.0	0.0	0.0
1135	Feb25-FISH2-3L1-rep3-m1bp-100x_Position024_23_cmle.ics	1	0	1	1	0.09684043574160706	0.26582278481012656	0.267515923566879
1136	Feb25-FISH2-3L1-rep3-m1bp-100x_Position024_23_cmle.ics	5	0	1	1	0.07147746447594806	0.21527777777777776	0.21678321678321674
1137	Feb25-FISH2-3L1-rep3-m1bp-100x_Position024_23_cmle.ics	6	0	1	1	0.0	0.0	0.0
1138	Feb25-FISH2-3L1-rep3-m1bp-100x_Position024_23_cmle.ics	7	0	1	1	0.0	0.0	0.0
1139	Feb25-FISH2-3L1-rep3-m1bp-100x_Position024_23_cmle.ics	7	0	2	1	0.13142630564932387	0.7916666666666666	0.30978260869565216
1140	Feb25-FISH2-3L1-rep3-m1bp-100x_Position024_23_cmle.ics	9	0	1	1	0.27438123460122	0.595	0.5920398009950247
1141	Feb25-FISH2-3L1-rep3-m1bp-100x_Position024_23_cmle.ics	10	0	1	1	0.0	0.0	0.0
1142	Feb25-FISH2-3L1-rep3-m1bp-100x_Position024_23_cmle.ics	10	0	1	2	0.0	0.0	0.0
1143	Feb25-FISH2-3L1-rep3-m1bp-100x_Position024_23_cmle.ics	11	0	1	1	0.0	0.0	0.0
1144	Feb25-FISH2-3L1-rep3-m1bp-100x_Position024_23_cmle.ics	11	0	1	2	0.0	0.0	0.0
1145	Feb25-FISH2-3L1-rep3-m1bp-100x_Position024_23_cmle.ics	11	0	1	3	0.0	0.0	0.0
1146	Feb25-FISH2-3L1-rep3-m1bp-100x_Position024_23_cmle.ics	11	0	1	4	0.0	0.0	0.0
1147	Feb25-FISH2-3L1-rep3-m1bp-100x_Position024_23_cmle.ics	11	0	2	1	0.0	0.0	0.0
1148	Feb25-FISH2-3L1-rep3-m1bp-100x_Position024_23_cmle.ics	11	0	2	2	0.0	0.0	0.0
1149	Feb25-FISH2-3L1-rep3-m1bp-100x_Position024_23_cmle.ics	11	0	2	3	0.0	0.0	0.0
1150	Feb25-FISH2-3L1-rep3-m1bp-100x_Position024_23_cmle.ics	11	0	2	4	0.0	0.0	0.0
1151	Feb25-FISH2-3L1-rep3-m1bp-100x_Position024_23_cmle.ics	11	0	3	1	0.0	0.0	0.0
1152	Feb25-FISH2-3L1-rep3-m1bp-100x_Position024_23_cmle.ics	11	0	3	2	0.0	0.0	0.0
1153	Feb25-FISH2-3L1-rep3-m1bp-100x_Position024_23_cmle.ics	11	0	3	3	0.35277587305871144	0.6923076923076922	0.6860986547085202
1154	Feb25-FISH2-3L1-rep3-m1bp-100x_Position024_23_cmle.ics	11	0	3	4	0.0	0.0	0.0
1155	Feb25-FISH2-3L1-rep3-m1bp-100x_Position024_23_cmle.ics	11	0	4	1	0.0	0.0	0.0
1156	Feb25-FISH2-3L1-rep3-m1bp-100x_Position024_23_cmle.ics	11	0	4	2	0.0	0.0	0.0
1157	Feb25-FISH2-3L1-rep3-m1bp-100x_Position024_23_cmle.ics	11	0	4	3	0.0	0.0	0.0
1158	Feb25-FISH2-3L1-rep3-m1bp-100x_Position024_23_cmle.ics	11	0	4	4	0.11989768234675159	0.7536231884057971	0.764705882352941
1159	Feb25-FISH2-3L1-rep3-m1bp-100x_Position024_23_cmle.ics	12	0	1	1	0.03458586990771681	0.23437500000000003	0.20270270270270274
1160	Feb25-FISH2-3L1-rep3-m1bp-100x_Position024_23_cmle.ics	12	0	1	2	0.0	0.0	0.0
1161	Feb25-FISH2-3L1-rep3-m1bp-100x_Position024_23_cmle.ics	13	0	1	1	0.11298050836520823	0.22897196261682237	0.22897196261682237
1162	Feb25-FISH2-3L1-rep3-m1bp-100x_Position024_23_cmle.ics	14	0	1	1	0.1798465235201274	0.4968152866242039	0.49367088607594933
1163	Feb25-FISH2-3L1-rep3-m1bp-100x_Position024_23_cmle.ics	15	0	1	1	0.0	0.0	0.0
1164	Feb25-FISH2-3L1-rep3-m1bp-100x_Position024_23_cmle.ics	16	0	1	1	0.0	0.0	0.0
1165	Feb25-FISH2-3L1-rep3-m1bp-100x_Position024_23_cmle.ics	17	0	1	1	0.249018263335561	0.6067415730337078	0.6033519553072625
1166	Feb25-FISH2-3L1-rep3-m1bp-100x_Position024_23_cmle.ics	18	0	1	1	0.0	0.0	0.0
1167	Feb25-FISH2-3L1-rep3-m1bp-100x_Position024_23_cmle.ics	19	0	1	1	0.31127282916945126	0.6428571428571428	0.6428571428571428
1168	Feb25-FISH2-3L1-rep3-m1bp-100x_Position024_23_cmle.ics	20	0	1	1	0.0	0.0	0.0
1169	Feb25-FISH2-3L1-rep3-m1bp-100x_Position024_23_cmle.ics	20	0	1	2	0.0945347110810926	0.37614678899082565	0.11714285714285712
1170	Feb25-FISH2-3L1-rep3-m1bp-100x_Position024_23_cmle.ics	20	0	2	1	0.0	0.0	0.0
1171	Feb25-FISH2-3L1-rep3-m1bp-100x_Position024_23_cmle.ics	20	0	2	2	0.0	0.0	0.0
1172	Feb25-FISH2-3L1-rep3-m1bp-100x_Position024_23_cmle.ics	20	0	3	1	0.0	0.0	0.0
1173	Feb25-FISH2-3L1-rep3-m1bp-100x_Position024_23_cmle.ics	20	0	3	2	0.0	0.0	0.0
1174	Feb25-FISH2-3L1-rep3-m1bp-100x_Position024_23_cmle.ics	21	0	1	1	0.1890694221621852	0.45054945054945045	0.448087431693989
1175	Feb25-FISH2-3L1-rep3-m1bp-100x_Position024_23_cmle.ics	23	0	1	1	0.29052130722482117	0.7544910179640718	0.7544910179640718
1176	Feb25-FISH2-3L1-rep3-m1bp-100x_Position024_23_cmle.ics	24	0	1	1	0.25132398799607547	0.36949152542372876	0.37074829931972786
1177	Feb25-FISH2-3L1-rep3-m1bp-100x_Position024_23_cmle.ics	25	0	1	1	0.12681485632829495	0.3038674033149171	0.2736318407960198
1178	Feb25-FISH2-3L1-rep3-m1bp-100x_Position024_23_cmle.ics	26	0	1	1	0.0	0.0	0.0
1179	Feb25-FISH2-3L1-rep3-m1bp-100x_Position024_23_cmle.ics	27	0	1	1	0.13834347963086724	0.34883720930232553	0.34883720930232553
1180	Feb25-FISH2-3L1-rep3-m1bp-100x_Position025_24_cmle.ics	1	0	1	1	0.07147746447594806	0.1341991341991342	0.1341991341991342
1181	Feb25-FISH2-3L1-rep3-m1bp-100x_Position025_24_cmle.ics	2	0	1	1	0.3643044963612837	0.4202127659574468	0.593984962406015
1182	Feb25-FISH2-3L1-rep3-m1bp-100x_Position025_24_cmle.ics	2	0	1	2	0.0	0.0	0.0
1183	Feb25-FISH2-3L1-rep3-m1bp-100x_Position025_24_cmle.ics	3	0	1	1	0.07839463845749142	0.28571428571428564	0.28571428571428564
1184	Feb25-FISH2-3L1-rep3-m1bp-100x_Position025_24_cmle.ics	4	0	1	1	0.3896674676269427	0.7161016949152542	0.7161016949152542
1185	Feb25-FISH2-3L1-rep3-m1bp-100x_Position025_24_cmle.ics	5	0	1	1	0.0023057246605144538	0.012820512820512818	0.010416666666666668
1186	Feb25-FISH2-3L1-rep3-m1bp-100x_Position025_24_cmle.ics	6	0	1	1	0.13834347963086724	0.6451612903225806	0.3846153846153846
1187	Feb25-FISH2-3L1-rep3-m1bp-100x_Position025_24_cmle.ics	7	0	1	1	0.3343300757745958	0.8238636363636362	0.8192090395480225
1188	Feb25-FISH2-3L1-rep3-m1bp-100x_Position025_24_cmle.ics	8	0	1	1	0.1590950015754973	0.3876404494382022	0.3898305084745762
1189	Feb25-FISH2-3L1-rep3-m1bp-100x_Position025_24_cmle.ics	9	0	1	1	0.24671253867504656	0.7430555555555556	0.7328767123287669
1190	Feb25-FISH2-3L1-rep3-m1bp-100x_Position025_24_cmle.ics	10	0	1	1	0.0046114493210289076	0.028571428571428567	0.017241379310344824
1191	Feb25-FISH2-3L1-rep3-m1bp-100x_Position025_24_cmle.ics	11	0	1	1	0.45192203346083293	0.5833333333333334	0.5868263473053892
1192	Feb25-FISH2-3L1-rep3-m1bp-100x_Position025_24_cmle.ics	12	0	1	1	0.18215224818064185	0.868131868131868	0.4937499999999999
1193	Feb25-FISH2-3L1-rep3-m1bp-100x_Position025_24_cmle.ics	13	0	1	1	0.0	0.0	0.0
1194	Feb25-FISH2-3L1-rep3-m1bp-100x_Position025_24_cmle.ics	13	0	1	2	0.0	0.0	0.0
1195	Feb25-FISH2-3L1-rep3-m1bp-100x_Position025_24_cmle.ics	14	0	1	1	0.0	0.0	0.0
1196	Feb25-FISH2-3L1-rep3-m1bp-100x_Position025_24_cmle.ics	14	0	2	1	0.0	0.0	0.0
1197	Feb25-FISH2-3L1-rep3-m1bp-100x_Position025_24_cmle.ics	15	0	1	1	0.18676369750167077	0.48795180722891557	0.3767441860465116
1198	Feb25-FISH2-3L1-rep3-m1bp-100x_Position025_24_cmle.ics	16	0	1	1	0.23748964003298875	0.5786516853932584	0.5786516853932584
1199	Feb25-FISH2-3L1-rep3-m1bp-100x_Position025_24_cmle.ics	18	0	1	1	0.08300608777852034	0.34615384615384615	0.31304347826086953
1200	Feb25-FISH2-3L1-rep3-m1bp-100x_Position025_24_cmle.ics	19	0	1	1	0.0	0.0	0.0
1201	Feb25-FISH2-3L1-rep3-m1bp-100x_Position025_24_cmle.ics	19	0	1	2	0.0	0.0	0.0
1202	Feb25-FISH2-3L1-rep3-m1bp-100x_Position025_24_cmle.ics	20	0	1	1	0.37352739500334153	0.9050279329608938	0.7499999999999999
1203	Feb25-FISH2-3L1-rep3-m1bp-100x_Position025_24_cmle.ics	22	0	1	1	0.0	0.0	0.0
1204	Feb25-FISH2-3L1-rep3-m1bp-100x_Position025_24_cmle.ics	23	0	1	1	0.013834347963086722	0.08695652173913043	0.07594936708860758
1205	Feb25-FISH2-3L1-rep3-m1bp-100x_Position025_24_cmle.ics	24	0	1	1	0.0	0.0	0.0
1206	Feb25-FISH2-3L1-rep3-m1bp-100x_Position025_24_cmle.ics	25	0	1	1	0.2951327565458501	0.6994535519125683	0.6808510638297871
1207	Feb25-FISH2-3L1-rep3-m1bp-100x_Position025_24_cmle.ics	26	0	1	1	0.3204957278115091	0.6289592760180994	0.6318181818181818
1208	Feb25-FISH2-3L1-rep3-m1bp-100x_Position025_24_cmle.ics	27	0	1	1	0.13142630564932387	0.30810810810810807	0.3048128342245989
1209	Feb25-FISH2-3L1-rep3-m1bp-100x_Position025_24_cmle.ics	28	0	1	1	0.0	0.0	0.0
1210	Feb25-FISH2-3L1-rep3-m1bp-100x_Position025_24_cmle.ics	29	0	1	1	0.0	0.0	0.0
1211	Feb25-FISH2-3L1-rep3-m1bp-100x_Position025_24_cmle.ics	30	0	1	1	0.11759195768623715	0.5368421052631578	0.85
1212	Feb25-FISH2-3L1-rep3-m1bp-100x_Position025_24_cmle.ics	30	0	1	2	0.0	0.0	0.0
1213	Feb25-FISH2-3L1-rep3-m1bp-100x_Position025_24_cmle.ics	30	0	1	3	0.0	0.0	0.0
1214	Feb25-FISH2-3L1-rep3-m1bp-100x_Position025_24_cmle.ics	32	0	1	1	0.0	0.0	0.0
1215	Feb25-FISH2-3L1-rep3-m1bp-100x_Position025_24_cmle.ics	33	0	1	1	0.19137514682269965	0.4662921348314606	0.4462365591397849
1216	Feb25-FISH2-3L1-rep3-m1bp-100x_Position025_24_cmle.ics	34	0	1	1	0.0	0.0	0.0
1217	Feb25-FISH2-3L1-rep3-m1bp-100x_Position025_24_cmle.ics	35	0	1	1	0.0	0.0	0.0
1218	Feb25-FISH2-3L1-rep3-m1bp-100x_Position025_24_cmle.ics	35	0	1	2	0.0	0.0	0.0
1219	Feb25-FISH2-3L1-rep3-m1bp-100x_Position025_24_cmle.ics	36	0	1	1	0.0	0.0	0.0
1220	Feb25-FISH2-3L1-rep3-m1bp-100x_Position025_24_cmle.ics	36	0	1	2	0.1798465235201274	0.3880597014925372	0.8478260869565216
1221	Feb25-FISH2-3L1-rep3-m1bp-100x_Position025_24_cmle.ics	37	0	1	1	0.2098209441068153	0.4099099099099099	0.4062499999999999
1222	Feb25-FISH2-3L1-rep3-m1bp-100x_Position025_24_cmle.ics	38	0	1	1	0.0	0.0	0.0
1223	Feb25-FISH2-3L1-rep3-m1bp-100x_Position025_24_cmle.ics	38	0	1	2	0.0	0.0	0.0
1224	Feb25-FISH2-3L1-rep3-m1bp-100x_Position025_24_cmle.ics	39	0	1	1	0.0	0.0	0.0
1225	Feb25-FISH2-3L1-rep3-m1bp-100x_Position025_24_cmle.ics	40	0	1	1	0.0645602904944047	0.15642458100558657	0.15642458100558657
1226	Feb25-FISH2-3L1-rep3-m1bp-100x_Position025_24_cmle.ics	41	0	1	1	0.1291205809888094	0.48695652173913034	0.482758620689655
1227	Feb25-FISH2-3L1-rep3-m1bp-100x_Position025_24_cmle.ics	42	0	1	1	0.22596101673041646	0.48514851485148514	0.597560975609756
1228	Feb25-FISH2-3L1-rep3-m1bp-100x_Position025_24_cmle.ics	42	0	1	2	0.0	0.0	0.0
1229	Feb25-FISH2-3L1-rep3-m1bp-100x_Position025_24_cmle.ics	42	0	1	3	0.0	0.0	0.0
1230	Feb25-FISH2-3L1-rep3-m1bp-100x_Position025_24_cmle.ics	42	0	2	1	0.0	0.0	0.0
1231	Feb25-FISH2-3L1-rep3-m1bp-100x_Position025_24_cmle.ics	42	0	2	2	0.0	0.0	0.0
1232	Feb25-FISH2-3L1-rep3-m1bp-100x_Position025_24_cmle.ics	42	0	2	3	0.06686601515491916	0.2213740458015267	0.3536585365853658
1233	Feb25-FISH2-3L1-rep3-m1bp-100x_Position025_24_cmle.ics	43	0	1	1	0.0	0.0	0.0
1234	Feb25-FISH2-3L1-rep3-m1bp-100x_Position025_24_cmle.ics	44	0	1	1	0.027668695926173444	0.0857142857142857	0.0697674418604651
1235	Feb25-FISH2-3L1-rep3-m1bp-100x_Position025_24_cmle.ics	46	0	1	1	0.0	0.0	0.0
1236	Feb25-FISH2-3L1-rep3-m1bp-100x_Position025_24_cmle.ics	47	0	1	1	0.016140072623601176	0.035532994923857864	0.030042918454935626
1237	Feb25-FISH2-3L1-rep3-m1bp-100x_Position025_24_cmle.ics	48	0	1	1	0.15217782759395396	0.5454545454545454	0.22996515679442506
1238	Feb25-FISH2-3L1-rep3-m1bp-100x_Position025_24_cmle.ics	48	0	2	1	0.0	0.0	0.0
1239	Feb25-FISH2-3L1-rep3-m1bp-100x_Position025_24_cmle.ics	49	0	1	1	0.0	0.0	0.0
1240	Feb25-FISH2-3L1-rep3-m1bp-100x_Position025_24_cmle.ics	49	0	1	2	0.0	0.0	0.0
1241	Feb25-FISH2-3L1-rep3-m1bp-100x_Position025_24_cmle.ics	51	0	1	1	0.14756637827292504	0.463768115942029	0.5245901639344261
1242	Feb25-FISH2-3L1-rep3-m1bp-100x_Position026_25_cmle.ics	1	0	1	1	0.11067478370469377	0.4485981308411214	0.7868852459016392
1243	Feb25-FISH2-3L1-rep3-m1bp-100x_Position026_25_cmle.ics	1	0	1	2	0.0	0.0	0.0
1244	Feb25-FISH2-3L1-rep3-m1bp-100x_Position026_25_cmle.ics	1	0	2	1	0.0	0.0	0.0
1245	Feb25-FISH2-3L1-rep3-m1bp-100x_Position026_25_cmle.ics	1	0	2	2	0.07608891379697698	0.19075144508670516	0.16666666666666669
1246	Feb25-FISH2-3L1-rep3-m1bp-100x_Position026_25_cmle.ics	4	0	1	1	0.1706236248780696	0.5873015873015872	0.48684210526315785
1247	Feb25-FISH2-3L1-rep3-m1bp-100x_Position026_25_cmle.ics	4	0	1	2	0.0	0.0	0.0
1248	Feb25-FISH2-3L1-rep3-m1bp-100x_Position026_25_cmle.ics	4	0	2	1	0.0	0.0	0.0
1249	Feb25-FISH2-3L1-rep3-m1bp-100x_Position026_25_cmle.ics	4	0	2	2	0.0	0.0	0.0
1250	Feb25-FISH2-3L1-rep3-m1bp-100x_Position026_25_cmle.ics	5	0	1	1	0.10606333438366487	0.24731182795698922	0.2459893048128342
1251	Feb25-FISH2-3L1-rep3-m1bp-100x_Position026_25_cmle.ics	9	0	1	1	0.0	0.0	0.0
1252	Feb25-FISH2-3L1-rep3-m1bp-100x_Position026_25_cmle.ics	10	0	1	1	0.14526065361241058	0.22027972027972026	0.22105263157894736
1253	Feb25-FISH2-3L1-rep3-m1bp-100x_Position026_25_cmle.ics	11	0	1	1	0.32741290179305244	0.3796791443850267	0.41040462427745655
1254	Feb25-FISH2-3L1-rep3-m1bp-100x_Position026_25_cmle.ics	12	0	1	1	0.0	0.0	0.0
1255	Feb25-FISH2-3L1-rep3-m1bp-100x_Position026_25_cmle.ics	13	0	1	1	0.15678927691498284	0.5439999999999999	0.5354330708661417
1256	Feb25-FISH2-3L1-rep3-m1bp-100x_Position026_25_cmle.ics	14	0	1	1	0.2836041332432778	0.8310810810810811	0.836734693877551
1257	Feb25-FISH2-3L1-rep3-m1bp-100x_Position026_25_cmle.ics	15	0	1	1	0.057643116512861345	0.16129032258064516	0.16129032258064516
1258	Feb25-FISH2-3L1-rep3-m1bp-100x_Position026_25_cmle.ics	16	0	1	1	0.12220340700726605	0.31176470588235294	0.5408163265306122
1259	Feb25-FISH2-3L1-rep3-m1bp-100x_Position026_25_cmle.ics	17	0	1	1	0.10836905904417933	0.3533834586466165	0.3507462686567164
1260	Feb25-FISH2-3L1-rep3-m1bp-100x_Position026_25_cmle.ics	20	0	1	1	0.12681485632829495	0.5851063829787233	0.5913978494623655
1261	Feb25-FISH2-3L1-rep3-m1bp-100x_Position026_25_cmle.ics	21	0	1	1	0.0	0.0	0.0
1262	Feb25-FISH2-3L1-rep3-m1bp-100x_Position026_25_cmle.ics	21	0	1	2	0.3389415250956247	0.6447368421052632	0.7101449275362318
1263	Feb25-FISH2-3L1-rep3-m1bp-100x_Position026_25_cmle.ics	21	0	2	1	0.0	0.0	0.0
1264	Feb25-FISH2-3L1-rep3-m1bp-100x_Position026_25_cmle.ics	21	0	2	2	0.0	0.0	0.0
1265	Feb25-FISH2-3L1-rep3-m1bp-100x_Position026_25_cmle.ics	23	0	1	1	0.15217782759395396	0.2043343653250774	0.20307692307692307
1266	Feb25-FISH2-3L1-rep3-m1bp-100x_Position026_25_cmle.ics	24	0	1	1	0.0	0.0	0.0
1267	Feb25-FISH2-3L1-rep3-m1bp-100x_Position026_25_cmle.ics	25	0	1	1	0.10375760972315042	0.8823529411764705	0.3846153846153845
1268	Feb25-FISH2-3L1-rep3-m1bp-100x_Position026_25_cmle.ics	26	0	1	1	0.0	0.0	0.0
1269	Feb25-FISH2-3L1-rep3-m1bp-100x_Position026_25_cmle.ics	26	0	1	2	0.01844579728411563	0.04395604395604395	0.12903225806451613
1270	Feb25-FISH2-3L1-rep3-m1bp-100x_Position026_25_cmle.ics	27	0	1	1	0.04842021787080353	0.1418918918918919	0.14285714285714282
1271	Feb25-FISH2-3L1-rep3-m1bp-100x_Position026_25_cmle.ics	28	0	1	1	0.14756637827292504	0.3478260869565217	0.7804878048780486
1272	Feb25-FISH2-3L1-rep3-m1bp-100x_Position026_25_cmle.ics	28	0	1	2	0.0	0.0	0.0
1273	Feb25-FISH2-3L1-rep3-m1bp-100x_Position026_25_cmle.ics	29	0	1	1	0.21673811808835866	0.6064516129032258	0.7121212121212119
1274	Feb25-FISH2-3L1-rep3-m1bp-100x_Position026_25_cmle.ics	32	0	1	1	0.24671253867504656	0.6407185628742514	0.636904761904762
1275	Feb25-FISH2-3L1-rep3-m1bp-100x_Position026_25_cmle.ics	33	0	1	1	0.0	0.0	0.0
1276	Feb25-FISH2-3L1-rep3-m1bp-100x_Position026_25_cmle.ics	34	0	1	1	0.0	0.0	0.0
1277	Feb25-FISH2-3L1-rep3-m1bp-100x_Position026_25_cmle.ics	35	0	1	1	0.1798465235201274	0.619047619047619	0.6141732283464566
1278	Feb25-FISH2-3L1-rep3-m1bp-100x_Position026_25_cmle.ics	36	0	1	1	0.33663580043511027	0.4649681528662421	0.4649681528662421
1279	Feb25-FISH2-3L1-rep3-m1bp-100x_Position027_26_cmle.ics	1	0	1	1	0.0	0.0	0.0
1280	Feb25-FISH2-3L1-rep3-m1bp-100x_Position027_26_cmle.ics	1	0	2	1	0.23057246605144538	0.341296928327645	0.2506265664160401
1281	Feb25-FISH2-3L1-rep3-m1bp-100x_Position027_26_cmle.ics	2	0	1	1	0.0	0.0	0.0
1282	Feb25-FISH2-3L1-rep3-m1bp-100x_Position027_26_cmle.ics	3	0	1	1	0.1590950015754973	0.4509803921568627	0.4509803921568627
1283	Feb25-FISH2-3L1-rep3-m1bp-100x_Position027_26_cmle.ics	4	0	1	1	0.1798465235201274	0.553191489361702	0.557142857142857
1284	Feb25-FISH2-3L1-rep3-m1bp-100x_Position027_26_cmle.ics	5	0	1	1	0.29282703188533565	0.6827956989247311	0.6827956989247311
1285	Feb25-FISH2-3L1-rep3-m1bp-100x_Position027_26_cmle.ics	7	0	1	1	0.05533739185234689	0.16326530612244894	0.24489795918367344
1286	Feb25-FISH2-3L1-rep3-m1bp-100x_Position027_26_cmle.ics	8	0	1	1	0.447310584139804	0.9150943396226414	0.6466666666666666
1287	Feb25-FISH2-3L1-rep3-m1bp-100x_Position027_26_cmle.ics	8	0	2	1	0.0	0.0	0.0
1288	Feb25-FISH2-3L1-rep3-m1bp-100x_Position027_26_cmle.ics	9	0	1	1	0.07839463845749142	0.2518518518518518	0.1818181818181818
1289	Feb25-FISH2-3L1-rep3-m1bp-100x_Position027_26_cmle.ics	10	0	1	1	0.0	0.0	0.0
1290	Feb25-FISH2-3L1-rep3-m1bp-100x_Position027_26_cmle.ics	11	0	1	1	0.22134956740938755	0.6315789473684209	0.6075949367088607
1291	Feb25-FISH2-3L1-rep3-m1bp-100x_Position027_26_cmle.ics	12	0	1	1	0.0	0.0	0.0
1292	Feb25-FISH2-3L1-rep3-m1bp-100x_Position027_26_cmle.ics	12	0	1	2	0.0	0.0	0.0
1293	Feb25-FISH2-3L1-rep3-m1bp-100x_Position027_26_cmle.ics	12	0	2	1	0.0	0.0	0.0
1294	Feb25-FISH2-3L1-rep3-m1bp-100x_Position027_26_cmle.ics	12	0	2	2	0.09222898642057815	0.7272727272727273	0.5128205128205128
1295	Feb25-FISH2-3L1-rep3-m1bp-100x_Position027_26_cmle.ics	14	0	1	1	0.0	0.0	0.0
1296	Feb25-FISH2-3L1-rep3-m1bp-100x_Position027_26_cmle.ics	15	0	1	1	0.03919731922874571	0.15315315315315314	0.15178571428571425
1297	Feb25-FISH2-3L1-rep3-m1bp-100x_Position027_26_cmle.ics	16	0	1	1	0.0	0.0	0.0
1298	Feb25-FISH2-3L1-rep3-m1bp-100x_Position027_26_cmle.ics	17	0	1	1	0.325107177132538	0.4196428571428572	0.4504792332268371
1299	Feb25-FISH2-3L1-rep3-m1bp-100x_Position027_26_cmle.ics	20	0	1	1	0.0	0.0	0.0
1300	Feb25-FISH2-3L1-rep3-m1bp-100x_Position027_26_cmle.ics	21	0	1	1	0.2789926839222489	0.3342541436464088	0.44322344322344326
1301	Feb25-FISH2-3L1-rep3-m1bp-100x_Position027_26_cmle.ics	21	0	1	2	0.0	0.0	0.0
1302	Feb25-FISH2-3L1-rep3-m1bp-100x_Position027_26_cmle.ics	22	0	1	1	0.09684043574160706	0.1953488372093023	0.26582278481012656
1303	Feb25-FISH2-3L1-rep3-m1bp-100x_Position027_26_cmle.ics	23	0	1	1	0.0899232617600637	0.49999999999999994	0.23926380368098157
1304	Feb25-FISH2-3L1-rep3-m1bp-100x_Position027_26_cmle.ics	24	0	1	1	0.0	0.0	0.0
1305	Feb25-FISH2-3L1-rep3-m1bp-100x_Position027_26_cmle.ics	26	0	1	1	0.15448355225446841	0.41358024691358025	0.41358024691358025
1306	Feb25-FISH2-3L1-rep3-m1bp-100x_Position027_26_cmle.ics	27	0	1	1	0.13603775497035278	0.38562091503267976	0.5728155339805825
1307	Feb25-FISH2-3L1-rep3-m1bp-100x_Position027_26_cmle.ics	28	0	1	1	0.0	0.0	0.0
1308	Feb25-FISH2-3L1-rep3-m1bp-100x_Position027_26_cmle.ics	28	0	1	2	0.10375760972315042	0.24999999999999997	0.44999999999999996
1309	Feb25-FISH2-3L1-rep3-m1bp-100x_Position027_26_cmle.ics	29	0	1	1	0.04380876854977462	0.1652173913043478	0.35185185185185175
1310	Feb25-FISH2-3L1-rep3-m1bp-100x_Position027_26_cmle.ics	29	0	1	2	0.0	0.0	0.0
1311	Feb25-FISH2-3L1-rep3-m1bp-100x_Position027_26_cmle.ics	30	0	1	1	0.16370645089652622	0.43827160493827155	0.6635514018691587
1312	Feb25-FISH2-3L1-rep3-m1bp-100x_Position027_26_cmle.ics	31	0	1	1	0.0	0.0	0.0
1313	Feb25-FISH2-3L1-rep3-m1bp-100x_Position027_26_cmle.ics	31	0	2	1	0.0	0.0	0.0
1314	Feb25-FISH2-3L1-rep3-m1bp-100x_Position027_26_cmle.ics	33	0	1	1	0.5395395705603822	0.6943620178041542	0.6802325581395348
1315	Feb25-FISH2-3L1-rep3-m1bp-100x_Position027_26_cmle.ics	34	0	1	1	0.0	0.0	0.0
1316	Feb25-FISH2-3L1-rep3-m1bp-100x_Position027_26_cmle.ics	34	0	1	2	0.0	0.0	0.0
1317	Feb25-FISH2-3L1-rep3-m1bp-100x_Position027_26_cmle.ics	35	0	1	1	0.23057246605144538	0.6211180124223603	0.7575757575757575
1318	Feb25-FISH2-3L1-rep3-m1bp-100x_Position028_27_cmle.ics	2	0	1	1	0.07839463845749142	0.25954198473282436	0.265625
1319	Feb25-FISH2-3L1-rep3-m1bp-100x_Position028_27_cmle.ics	3	0	1	1	0.0	0.0	0.0
1320	Feb25-FISH2-3L1-rep3-m1bp-100x_Position028_27_cmle.ics	3	0	1	2	0.0	0.0	0.0
1321	Feb25-FISH2-3L1-rep3-m1bp-100x_Position028_27_cmle.ics	3	0	1	3	0.1291205809888094	0.22950819672131145	0.6222222222222221
1322	Feb25-FISH2-3L1-rep3-m1bp-100x_Position028_27_cmle.ics	4	0	1	1	0.21212666876732975	0.5714285714285714	0.5786163522012578
1323	Feb25-FISH2-3L1-rep3-m1bp-100x_Position028_27_cmle.ics	6	0	1	1	0.20520949478578637	0.6357142857142856	0.5705128205128204
1324	Feb25-FISH2-3L1-rep3-m1bp-100x_Position028_27_cmle.ics	7	0	1	1	0.15217782759395396	0.5454545454545454	0.5499999999999999
1325	Feb25-FISH2-3L1-rep3-m1bp-100x_Position028_27_cmle.ics	8	0	1	1	0.0	0.0	0.0
1326	Feb25-FISH2-3L1-rep3-m1bp-100x_Position028_27_cmle.ics	8	0	2	1	0.0	0.0	0.0
1327	Feb25-FISH2-3L1-rep3-m1bp-100x_Position028_27_cmle.ics	9	0	1	1	0.0	0.0	0.0
1328	Feb25-FISH2-3L1-rep3-m1bp-100x_Position028_27_cmle.ics	10	0	1	1	0.12220340700726605	0.3630136986301369	0.41732283464566927
1329	Feb25-FISH2-3L1-rep3-m1bp-100x_Position028_27_cmle.ics	11	0	1	1	0.19829232080424303	0.5477707006369428	0.5512820512820512
1330	Feb25-FISH2-3L1-rep3-m1bp-100x_Position028_27_cmle.ics	12	0	1	1	0.0	0.0	0.0
1331	Feb25-FISH2-3L1-rep3-m1bp-100x_Position028_27_cmle.ics	12	0	1	2	0.22826674139093092	0.5051020408163265	0.9252336448598129
1332	Feb25-FISH2-3L1-rep3-m1bp-100x_Position028_27_cmle.ics	14	0	1	1	0.24671253867504656	0.6079545454545454	0.6011235955056179
1333	Feb25-FISH2-3L1-rep3-m1bp-100x_Position028_27_cmle.ics	15	0	1	1	0.0	0.0	0.0
1334	Feb25-FISH2-3L1-rep3-m1bp-100x_Position028_27_cmle.ics	15	0	1	2	0.0	0.0	0.0
1335	Feb25-FISH2-3L1-rep3-m1bp-100x_Position028_27_cmle.ics	15	0	1	3	0.0	0.0	0.0
1336	Feb25-FISH2-3L1-rep3-m1bp-100x_Position028_27_cmle.ics	16	0	1	1	0.14526065361241058	0.4736842105263157	0.504
1337	Feb25-FISH2-3L1-rep3-m1bp-100x_Position028_27_cmle.ics	17	0	1	1	0.0	0.0	0.0
1338	Feb25-FISH2-3L1-rep3-m1bp-100x_Position028_27_cmle.ics	17	0	1	2	0.6340742816414748	0.5789473684210527	0.8461538461538461
1339	Feb25-FISH2-3L1-rep3-m1bp-100x_Position028_27_cmle.ics	18	0	1	1	0.0	0.0	0.0
1340	Feb25-FISH2-3L1-rep3-m1bp-100x_Position028_27_cmle.ics	18	0	1	2	0.22134956740938755	0.2990654205607476	0.834782608695652
1341	Feb25-FISH2-3L1-rep3-m1bp-100x_Position028_27_cmle.ics	20	0	1	1	0.23057246605144538	0.5524861878453039	0.303951367781155
1342	Feb25-FISH2-3L1-rep3-m1bp-100x_Position028_27_cmle.ics	22	0	1	1	0.0	0.0	0.0
1343	Feb25-FISH2-3L1-rep3-m1bp-100x_Position028_27_cmle.ics	23	0	1	1	0.0	0.0	0.0
1344	Feb25-FISH2-3L1-rep3-m1bp-100x_Position028_27_cmle.ics	23	0	1	2	0.0	0.0	0.0
1345	Feb25-FISH2-3L1-rep3-m1bp-100x_Position028_27_cmle.ics	23	0	2	1	0.0023057246605144538	0.015873015873015872	0.006756756756756757
1346	Feb25-FISH2-3L1-rep3-m1bp-100x_Position028_27_cmle.ics	23	0	2	2	0.0	0.0	0.0
1347	Feb25-FISH2-3L1-rep3-m1bp-100x_Position028_27_cmle.ics	23	0	3	1	0.0	0.0	0.0
1348	Feb25-FISH2-3L1-rep3-m1bp-100x_Position028_27_cmle.ics	23	0	3	2	0.04150304388926017	0.10285714285714284	0.14285714285714285
1349	Feb25-FISH2-3L1-rep3-m1bp-100x_Position028_27_cmle.ics	24	0	1	1	0.0	0.0	0.0
1350	Feb25-FISH2-3L1-rep3-m1bp-100x_Position028_27_cmle.ics	24	0	1	2	0.0	0.0	0.0
1351	Feb25-FISH2-3L1-rep3-m1bp-100x_Position028_27_cmle.ics	24	0	2	1	0.0	0.0	0.0
1352	Feb25-FISH2-3L1-rep3-m1bp-100x_Position028_27_cmle.ics	24	0	2	2	0.0	0.0	0.0
1353	Feb25-FISH2-3L1-rep3-m1bp-100x_Position028_27_cmle.ics	27	0	1	1	0.0899232617600637	0.22285714285714284	0.23214285714285715
1354	Feb25-FISH2-3L1-rep3-m1bp-100x_Position028_27_cmle.ics	29	0	1	1	0.1844579728411563	0.8080808080808081	0.38095238095238093
1355	Feb25-FISH2-3L1-rep3-m1bp-100x_Position028_27_cmle.ics	30	0	1	1	0.0	0.0	0.0
1356	Feb25-FISH2-3L1-rep3-m1bp-100x_Position028_27_cmle.ics	32	0	1	1	0.35508159771922587	0.4827586206896551	0.8279569892473116
1357	Feb25-FISH2-3L1-rep3-m1bp-100x_Position028_27_cmle.ics	32	0	1	2	0.0	0.0	0.0
1358	Feb25-FISH2-3L1-rep3-m1bp-100x_Position028_27_cmle.ics	33	0	1	1	0.06686601515491916	0.29292929292929293	0.18124999999999997
1359	Feb25-FISH2-3L1-rep3-m1bp-100x_Position028_27_cmle.ics	35	0	1	1	0.15678927691498284	0.2982456140350877	0.7999999999999999
1360	Feb25-FISH2-3L1-rep3-m1bp-100x_Position028_27_cmle.ics	36	0	1	1	0.0	0.0	0.0
1361	Feb25-FISH2-3L1-rep3-m1bp-100x_Position028_27_cmle.ics	36	0	1	2	0.0	0.0	0.0
1362	Feb25-FISH2-3L1-rep3-m1bp-100x_Position028_27_cmle.ics	39	0	1	1	0.0	0.0	0.0
1363	Feb25-FISH2-3L1-rep3-m1bp-100x_Position028_27_cmle.ics	40	0	1	1	0.0	0.0	0.0
1364	Feb25-FISH2-3L1-rep3-m1bp-100x_Position029_28_cmle.ics	1	0	1	1	0.0	0.0	0.0
1365	Feb25-FISH2-3L1-rep3-m1bp-100x_Position029_28_cmle.ics	2	0	1	1	0.13142630564932387	0.34131736526946105	0.34131736526946105
1366	Feb25-FISH2-3L1-rep3-m1bp-100x_Position029_28_cmle.ics	3	0	1	1	0.2766869592617345	0.5429864253393665	0.5454545454545455
1367	Feb25-FISH2-3L1-rep3-m1bp-100x_Position029_28_cmle.ics	4	0	1	1	0.06686601515491916	0.25663716814159293	0.25663716814159293
1368	Feb25-FISH2-3L1-rep3-m1bp-100x_Position029_28_cmle.ics	8	0	1	1	0.5925712377522147	0.8158730158730156	0.8210862619808307
1369	Feb25-FISH2-3L1-rep3-m1bp-100x_Position029_28_cmle.ics	9	0	1	1	0.13603775497035278	0.39072847682119205	0.3881578947368421
1370	Feb25-FISH2-3L1-rep3-m1bp-100x_Position029_28_cmle.ics	10	0	1	1	0.32971862645356687	0.697560975609756	0.7114427860696515
1371	Feb25-FISH2-3L1-rep3-m1bp-100x_Position029_28_cmle.ics	12	0	1	1	0.0	0.0	0.0
1372	Feb25-FISH2-3L1-rep3-m1bp-100x_Position029_28_cmle.ics	12	0	2	1	0.07608891379697698	0.5238095238095237	0.11956521739130437
1373	Feb25-FISH2-3L1-rep3-m1bp-100x_Position029_28_cmle.ics	13	0	1	1	0.17292934953858402	0.6465517241379308	0.4411764705882353
1374	Feb25-FISH2-3L1-rep3-m1bp-100x_Position029_28_cmle.ics	14	0	1	1	0.01152862330257227	0.09615384615384615	0.09615384615384615
1375	Feb25-FISH2-3L1-rep3-m1bp-100x_Position029_28_cmle.ics	15	0	1	1	0.0	0.0	0.0
1376	Feb25-FISH2-3L1-rep3-m1bp-100x_Position029_28_cmle.ics	15	0	2	1	0.03228014524720235	0.21212121212121207	0.15217391304347824
1377	Feb25-FISH2-3L1-rep3-m1bp-100x_Position029_28_cmle.ics	16	0	1	1	0.12220340700726605	0.3925925925925926	0.24651162790697673
1378	Feb25-FISH2-3L1-rep3-m1bp-100x_Position029_28_cmle.ics	16	0	2	1	0.0	0.0	0.0
1379	Feb25-FISH2-3L1-rep3-m1bp-100x_Position029_28_cmle.ics	18	0	1	1	0.26285261129864773	0.6229508196721312	0.6263736263736263
1380	Feb25-FISH2-3L1-rep3-m1bp-100x_Position029_28_cmle.ics	19	0	1	1	0.325107177132538	0.7704918032786885	0.9038461538461537
1381	Feb25-FISH2-3L1-rep3-m1bp-100x_Position029_28_cmle.ics	20	0	1	1	0.3228014524720235	0.6222222222222222	0.693069306930693
1382	Feb25-FISH2-3L1-rep3-m1bp-100x_Position029_28_cmle.ics	22	0	1	1	0.2098209441068153	0.47395833333333337	0.6319444444444444
1383	Feb25-FISH2-3L1-rep3-m1bp-100x_Position029_28_cmle.ics	23	0	1	1	0.0	0.0	0.0
1384	Feb25-FISH2-3L1-rep3-m1bp-100x_Position029_28_cmle.ics	25	0	1	1	0.11989768234675159	0.2626262626262626	0.553191489361702
1385	Feb25-FISH2-3L1-rep3-m1bp-100x_Position029_28_cmle.ics	26	0	1	1	0.0	0.0	0.0
1386	Feb25-FISH2-3L1-rep3-m1bp-100x_Position029_28_cmle.ics	26	0	1	2	0.11989768234675159	0.3851851851851852	0.3999999999999999
1387	Feb25-FISH2-3L1-rep3-m1bp-100x_Position029_28_cmle.ics	26	0	2	1	0.04842021787080353	0.11413043478260868	0.11864406779661014
1388	Feb25-FISH2-3L1-rep3-m1bp-100x_Position029_28_cmle.ics	26	0	2	2	0.0	0.0	0.0
1389	Feb25-FISH2-3L1-rep3-m1bp-100x_Position029_28_cmle.ics	27	0	1	1	0.10606333438366487	0.5111111111111111	0.22330097087378636
1390	Feb25-FISH2-3L1-rep3-m1bp-100x_Position029_28_cmle.ics	27	0	2	1	0.0	0.0	0.0
1391	Feb25-FISH2-3L1-rep3-m1bp-100x_Position029_28_cmle.ics	29	0	1	1	0.2536297126565899	0.6586826347305389	0.5978260869565216
1392	Feb25-FISH2-3L1-rep3-m1bp-100x_Position029_28_cmle.ics	30	0	1	1	0.0	0.0	0.0
1393	Feb25-FISH2-3L1-rep3-m1bp-100x_Position029_28_cmle.ics	31	0	1	1	0.0	0.0	0.0
1394	Feb25-FISH2-3L1-rep3-m1bp-100x_Position029_28_cmle.ics	31	0	1	2	0.0	0.0	0.0
1395	Feb25-FISH2-3L1-rep3-m1bp-100x_Position029_28_cmle.ics	31	0	1	3	0.0	0.0	0.0
1396	Feb25-FISH2-3L1-rep3-m1bp-100x_Position029_28_cmle.ics	31	0	2	1	0.0	0.0	0.0
1397	Feb25-FISH2-3L1-rep3-m1bp-100x_Position029_28_cmle.ics	31	0	2	2	0.37122167034282705	0.5227272727272726	0.7453703703703701
1398	Feb25-FISH2-3L1-rep3-m1bp-100x_Position029_28_cmle.ics	31	0	2	3	0.0	0.0	0.0
1399	Feb25-FISH2-3L1-rep3-m1bp-100x_Position029_28_cmle.ics	32	0	1	1	0.16601217555704068	0.5294117647058824	0.5294117647058824
1400	Feb25-FISH2-3L1-rep3-m1bp-100x_Position029_28_cmle.ics	33	0	1	1	0.09222898642057815	0.3125	0.31007751937984496
1401	Feb25-FISH2-3L1-rep3-m1bp-100x_Position029_28_cmle.ics	34	0	1	1	0.053031667191832436	0.18548387096774194	0.19827586206896547
1402	Feb25-FISH2-3L1-rep3-m1bp-100x_Position029_28_cmle.ics	35	0	1	1	0.18215224818064185	0.25483870967741934	0.255663430420712
1403	Feb25-FISH2-3L1-rep3-m1bp-100x_Position029_28_cmle.ics	40	0	1	1	0.0	0.0	0.0
1404	Feb25-FISH2-3L1-rep3-m1bp-100x_Position029_28_cmle.ics	43	0	1	1	0.0	0.0	0.0
1405	Feb25-FISH2-3L1-rep3-m1bp-100x_Position029_28_cmle.ics	43	0	1	2	0.06917173981543362	0.23255813953488372	0.3658536585365853
1406	Feb25-FISH2-3L1-rep3-m1bp-100x_Position029_28_cmle.ics	44	0	1	1	0.0	0.0	0.0
1407	Feb25-FISH2-3L1-rep3-m1bp-100x_Position029_28_cmle.ics	45	0	1	1	0.0	0.0	0.0
1408	Feb25-FISH2-3L1-rep3-m1bp-100x_Position029_28_cmle.ics	45	0	1	2	0.0	0.0	0.0
1409	Feb25-FISH2-3L1-rep3-m1bp-100x_Position029_28_cmle.ics	45	0	2	1	0.0	0.0	0.0
1410	Feb25-FISH2-3L1-rep3-m1bp-100x_Position029_28_cmle.ics	45	0	2	2	0.0	0.0	0.0
1411	Feb25-FISH2-3L1-rep3-m1bp-100x_Position029_28_cmle.ics	46	0	1	1	0.020751521944630084	0.125	0.12676056338028166
1412	Feb25-FISH2-3L1-rep3-m1bp-100x_Position030_29_cmle.ics	1	0	1	1	0.009222898642057815	0.07017543859649122	0.07017543859649122
1413	Feb25-FISH2-3L1-rep3-m1bp-100x_Position030_29_cmle.ics	2	0	1	1	0.0	0.0	0.0
1414	Feb25-FISH2-3L1-rep3-m1bp-100x_Position030_29_cmle.ics	4	0	1	1	0.08070036311800588	0.28225806451612906	0.5737704918032787
1415	Feb25-FISH2-3L1-rep3-m1bp-100x_Position030_29_cmle.ics	4	0	1	2	0.0	0.0	0.0
1416	Feb25-FISH2-3L1-rep3-m1bp-100x_Position030_29_cmle.ics	5	0	1	1	0.0	0.0	0.0
1417	Feb25-FISH2-3L1-rep3-m1bp-100x_Position030_29_cmle.ics	5	0	2	1	0.20290377012527194	0.4	0.3044982698961938
1418	Feb25-FISH2-3L1-rep3-m1bp-100x_Position030_29_cmle.ics	6	0	1	1	0.17523507419909848	0.4342857142857142	0.7755102040816325
1419	Feb25-FISH2-3L1-rep3-m1bp-100x_Position030_29_cmle.ics	7	0	1	1	0.01152862330257227	0.04273504273504273	0.04310344827586206
1420	Feb25-FISH2-3L1-rep3-m1bp-100x_Position030_29_cmle.ics	8	0	1	1	0.08070036311800588	0.4794520547945204	0.4794520547945204
1421	Feb25-FISH2-3L1-rep3-m1bp-100x_Position030_29_cmle.ics	11	0	1	1	0.050725942531317986	0.15602836879432624	0.2135922330097087
1422	Feb25-FISH2-3L1-rep3-m1bp-100x_Position030_29_cmle.ics	12	0	1	1	0.14295492895189613	0.3444444444444444	0.37575757575757573
1423	Feb25-FISH2-3L1-rep3-m1bp-100x_Position030_29_cmle.ics	13	0	1	1	0.22826674139093092	0.559322033898305	0.5439560439560439
1424	Feb25-FISH2-3L1-rep3-m1bp-100x_Position030_29_cmle.ics	15	0	1	1	0.29282703188533565	0.8037974683544304	0.7215909090909091
1425	Feb25-FISH2-3L1-rep3-m1bp-100x_Position030_29_cmle.ics	16	0	1	1	0.0945347110810926	0.4059405940594059	0.7068965517241377
1426	Feb25-FISH2-3L1-rep3-m1bp-100x_Position030_29_cmle.ics	16	0	1	2	0.0	0.0	0.0
1427	Feb25-FISH2-3L1-rep3-m1bp-100x_Position030_29_cmle.ics	17	0	1	1	0.006917173981543361	0.028037383177570086	0.02777777777777777
1428	Feb25-FISH2-3L1-rep3-m1bp-100x_Position030_29_cmle.ics	19	0	1	1	0.3228014524720235	0.6422018348623852	0.6008583690987125
1429	Feb25-FISH2-3L1-rep3-m1bp-100x_Position030_29_cmle.ics	20	0	1	1	0.0	0.0	0.0
1430	Feb25-FISH2-3L1-rep3-m1bp-100x_Position030_29_cmle.ics	21	0	1	1	0.10145188506263597	0.35772357723577236	0.4536082474226804
1431	Feb25-FISH2-3L1-rep3-m1bp-100x_Position030_29_cmle.ics	22	0	1	1	0.07839463845749142	0.19101123595505615	0.19101123595505615
1432	Feb25-FISH2-3L1-rep3-m1bp-100x_Position030_29_cmle.ics	23	0	1	1	0.0	0.0	0.0
1433	Feb25-FISH2-3L1-rep3-m1bp-100x_Position030_29_cmle.ics	25	0	1	1	0.0	0.0	0.0
1434	Feb25-FISH2-3L1-rep3-m1bp-100x_Position030_29_cmle.ics	26	0	1	1	0.04150304388926017	0.12	0.144
1435	Feb25-FISH2-3L1-rep3-m1bp-100x_Position030_29_cmle.ics	27	0	1	1	0.0	0.0	0.0
1436	Feb25-FISH2-3L1-rep3-m1bp-100x_Position030_29_cmle.ics	28	0	1	1	0.10375760972315042	0.28662420382165604	0.27439024390243894
1437	Feb25-FISH2-3L1-rep3-m1bp-100x_Position030_29_cmle.ics	29	0	1	1	0.04380876854977462	0.23749999999999993	0.2345679012345679
1438	Feb25-FISH2-3L1-rep3-m1bp-100x_Position030_29_cmle.ics	30	0	1	1	0.0	0.0	0.0
1439	Feb25-FISH2-3L1-rep3-m1bp-100x_Position030_29_cmle.ics	32	0	1	1	0.050725942531317986	0.4313725490196078	0.23157894736842102
1440	Feb25-FISH2-3L1-rep3-m1bp-100x_Position030_29_cmle.ics	33	0	1	1	0.0	0.0	0.0
1441	Feb25-FISH2-3L1-rep3-m1bp-100x_Position030_29_cmle.ics	35	0	1	1	0.5349281212393533	0.5576923076923077	0.5190156599552573
1442	Feb25-FISH2-3L1-rep3-m1bp-100x_Position030_29_cmle.ics	36	0	1	1	0.11528623302572269	0.5681818181818181	0.5681818181818181
1443	Feb25-FISH2-3L1-rep3-m1bp-100x_Position030_29_cmle.ics	37	0	1	1	0.0	0.0	0.0
1444	Feb25-FISH2-3L1-rep3-m1bp-100x_Position030_29_cmle.ics	39	0	1	1	0.19829232080424303	0.4831460674157303	0.8514851485148515
1445	Feb25-FISH2-3L1-rep3-m1bp-100x_Position030_29_cmle.ics	40	0	1	1	0.10375760972315042	0.31034482758620685	0.3125
1446	Feb25-FISH2-3L1-rep3-m1bp-100x_Position030_29_cmle.ics	41	0	1	1	0.1798465235201274	0.6290322580645161	0.6554621848739495
1447	Feb25-FISH2-3L1-rep3-m1bp-100x_Position030_29_cmle.ics	42	0	1	1	0.0	0.0	0.0
1448	Feb25-FISH2-3L1-rep3-m1bp-100x_Position030_29_cmle.ics	43	0	1	1	0.2789926839222489	0.8344827586206895	0.29368932038834944
1449	Feb25-FISH2-3L1-rep3-m1bp-100x_Position030_29_cmle.ics	43	0	2	1	0.0	0.0	0.0
1450	Feb25-FISH2-3L1-rep3-m1bp-100x_Position030_29_cmle.ics	44	0	1	1	0.07147746447594806	0.4305555555555555	0.5535714285714285
1451	Feb25-FISH2-3L1-rep3-m1bp-100x_Position030_29_cmle.ics	46	0	1	1	0.0	0.0	0.0
1452	Feb25-FISH2-3L1-rep3-m1bp-100x_Position030_29_cmle.ics	47	0	1	1	0.10836905904417933	0.35606060606060597	0.35606060606060597
1453	Feb25-FISH2-3L1-rep3-m1bp-100x_Position030_29_cmle.ics	50	0	1	1	0.0	0.0	0.0
1454	Feb25-FISH2-3L1-rep3-m1bp-100x_Position030_29_cmle.ics	53	0	1	1	0.10375760972315042	0.20930232558139533	0.28662420382165604
1455	Feb25-FISH2-3L1-rep3-m1bp-100x_Position030_29_cmle.ics	53	0	1	2	0.0	0.0	0.0
1456	Feb25-FISH2-3L1-rep3-m1bp-100x_Position030_29_cmle.ics	55	0	1	1	0.0	0.0	0.0
1457	Feb25-FISH2-3L1-rep3-m1bp-100x_Position030_29_cmle.ics	56	0	1	1	0.013834347963086722	0.07999999999999999	0.10169491525423728
1458	Feb25-FISH2-3L1-rep3-m1bp-100x_Position030_29_cmle.ics	56	0	2	1	0.0	0.0	0.0
1459	Feb25-FISH2-3L1-rep3-m1bp-100x_Position030_29_cmle.ics	57	0	1	1	0.6525200789255904	0.8155619596541785	0.8202898550724635
1460	Feb25-FISH2-3L1-rep3-m1bp-100x_Position030_29_cmle.ics	61	0	1	1	0.08070036311800588	0.36842105263157887	0.21874999999999994
1461	Feb25-FISH2-3L1-rep3-m1bp-100x_Position030_29_cmle.ics	62	0	1	1	0.0	0.0	0.0
1462	Feb25-FISH2-3L1-rep3-m1bp-100x_Position030_29_cmle.ics	66	0	1	1	0.13373203030983832	0.3766233766233766	0.3766233766233766
1463	Feb25-FISH2-3L1-rep3-m1bp-100x_Position030_29_cmle.ics	68	0	1	1	0.0	0.0	0.0
1464	Feb25-FISH2-3L1-rep3-m1bp-100x_Position031_30_cmle.ics	1	0	1	1	0.0	0.0	0.0
1465	Feb25-FISH2-3L1-rep3-m1bp-100x_Position031_30_cmle.ics	4	0	1	1	0.10606333438366487	0.48421052631578937	0.359375
1466	Feb25-FISH2-3L1-rep3-m1bp-100x_Position031_30_cmle.ics	4	0	1	2	0.0	0.0	0.0
1467	Feb25-FISH2-3L1-rep3-m1bp-100x_Position031_30_cmle.ics	4	0	2	1	0.0	0.0	0.0
1468	Feb25-FISH2-3L1-rep3-m1bp-100x_Position031_30_cmle.ics	4	0	2	2	0.0	0.0	0.0
1469	Feb25-FISH2-3L1-rep3-m1bp-100x_Position031_30_cmle.ics	5	0	1	1	0.40119609092951497	0.635036496350365	0.6192170818505337
1470	Feb25-FISH2-3L1-rep3-m1bp-100x_Position031_30_cmle.ics	8	0	1	1	0.0	0.0	0.0
1471	Feb25-FISH2-3L1-rep3-m1bp-100x_Position031_30_cmle.ics	9	0	1	1	0.09684043574160706	0.14685314685314685	0.34426229508196715
1472	Feb25-FISH2-3L1-rep3-m1bp-100x_Position031_30_cmle.ics	9	0	1	2	0.0	0.0	0.0
1473	Feb25-FISH2-3L1-rep3-m1bp-100x_Position031_30_cmle.ics	14	0	1	1	0.2098209441068153	0.43749999999999994	0.6026490066225165
1474	Feb25-FISH2-3L1-rep3-m1bp-100x_Position031_30_cmle.ics	14	0	1	2	0.0	0.0	0.0
1475	Feb25-FISH2-3L1-rep3-m1bp-100x_Position031_30_cmle.ics	14	0	2	1	0.0	0.0	0.0
1476	Feb25-FISH2-3L1-rep3-m1bp-100x_Position031_30_cmle.ics	14	0	2	2	0.08300608777852034	0.3913043478260869	0.17061611374407581
1477	Feb25-FISH2-3L1-rep3-m1bp-100x_Position031_30_cmle.ics	15	0	1	1	0.0	0.0	0.0
1478	Feb25-FISH2-3L1-rep3-m1bp-100x_Position031_30_cmle.ics	15	0	2	1	0.1936808714832141	0.6043165467625897	0.28965517241379307
1479	Feb25-FISH2-3L1-rep3-m1bp-100x_Position031_30_cmle.ics	16	0	1	1	0.07608891379697698	0.2920353982300885	0.2920353982300885
1480	Feb25-FISH2-3L1-rep3-m1bp-100x_Position031_30_cmle.ics	17	0	1	1	0.16601217555704068	0.48	0.4768211920529801
1481	Feb25-FISH2-3L1-rep3-m1bp-100x_Position031_30_cmle.ics	18	0	1	1	0.0	0.0	0.0
1482	Feb25-FISH2-3L1-rep3-m1bp-100x_Position031_30_cmle.ics	18	0	1	2	0.0	0.0	0.0
1483	Feb25-FISH2-3L1-rep3-m1bp-100x_Position031_30_cmle.ics	20	0	1	1	0.053031667191832436	0.16666666666666669	0.1885245901639344
1484	Feb25-FISH2-3L1-rep3-m1bp-100x_Position031_30_cmle.ics	21	0	1	1	0.0	0.0	0.0
1485	Feb25-FISH2-3L1-rep3-m1bp-100x_Position031_30_cmle.ics	22	0	1	1	0.0945347110810926	0.2515337423312883	0.27702702702702703
1486	Feb25-FISH2-3L1-rep3-m1bp-100x_Position031_30_cmle.ics	23	0	1	1	0.3181900031509946	0.5679012345679012	0.5679012345679012
1487	Feb25-FISH2-3L1-rep3-m1bp-100x_Position031_30_cmle.ics	24	0	1	1	0.0	0.0	0.0
1488	Feb25-FISH2-3L1-rep3-m1bp-100x_Position031_30_cmle.ics	25	0	1	1	0.19598659614372857	0.5448717948717948	0.5483870967741935
1489	Feb25-FISH2-3L1-rep3-m1bp-100x_Position031_30_cmle.ics	26	0	1	1	0.0	0.0	0.0
1490	Feb25-FISH2-3L1-rep3-m1bp-100x_Position031_30_cmle.ics	26	0	1	2	0.0	0.0	0.0
1491	Feb25-FISH2-3L1-rep3-m1bp-100x_Position031_30_cmle.ics	27	0	1	1	0.08300608777852034	0.5294117647058824	0.5373134328358209
1492	Feb25-FISH2-3L1-rep3-m1bp-100x_Position031_30_cmle.ics	28	0	1	1	0.37583311966385596	0.79126213592233	0.41370558375634514
1493	Feb25-FISH2-3L1-rep3-m1bp-100x_Position031_30_cmle.ics	28	0	2	1	0.0	0.0	0.0
1494	Feb25-FISH2-3L1-rep3-m1bp-100x_Position031_30_cmle.ics	31	0	1	1	0.1590950015754973	0.363157894736842	0.5227272727272726
1495	Feb25-FISH2-3L1-rep3-m1bp-100x_Position031_30_cmle.ics	32	0	1	1	0.1498721029334395	0.9848484848484846	0.3591160220994475
1496	Feb25-FISH2-3L1-rep3-m1bp-100x_Position031_30_cmle.ics	33	0	1	1	0.08070036311800588	0.6481481481481479	0.31531531531531526
1497	Feb25-FISH2-3L1-rep3-m1bp-100x_Position031_30_cmle.ics	33	0	2	1	0.0	0.0	0.0
1498	Feb25-FISH2-3L1-rep3-m1bp-100x_Position031_30_cmle.ics	36	0	1	1	0.0	0.0	0.0
1499	Feb25-FISH2-3L1-rep3-m1bp-100x_Position031_30_cmle.ics	38	0	1	1	0.07378318913646252	0.4102564102564102	0.4102564102564102
1500	Feb25-FISH2-3L1-rep3-m1bp-100x_Position031_30_cmle.ics	39	0	1	1	0.23748964003298875	0.4858490566037736	0.4881516587677725
1501	Feb25-FISH2-3L1-rep3-m1bp-100x_Position031_30_cmle.ics	42	0	1	1	0.0	0.0	0.0
1502	Feb25-FISH2-3L1-rep3-m1bp-100x_Position031_30_cmle.ics	43	0	1	1	0.0	0.0	0.0
1503	Feb25-FISH2-3L1-rep3-m1bp-100x_Position031_30_cmle.ics	43	0	2	1	0.0	0.0	0.0
1504	Feb25-FISH2-3L1-rep3-m1bp-100x_Position032_31_cmle.ics	1	0	1	1	0.0	0.0	0.0
1505	Feb25-FISH2-3L1-rep3-m1bp-100x_Position032_31_cmle.ics	2	0	1	1	0.28821558256430674	0.5530973451327433	0.47709923664122134
1506	Feb25-FISH2-3L1-rep3-m1bp-100x_Position032_31_cmle.ics	3	0	1	1	0.0	0.0	0.0
1507	Feb25-FISH2-3L1-rep3-m1bp-100x_Position032_31_cmle.ics	5	0	1	1	0.0	0.0	0.0
1508	Feb25-FISH2-3L1-rep3-m1bp-100x_Position032_31_cmle.ics	6	0	1	1	0.1890694221621852	0.4555555555555555	0.4555555555555555
1509	Feb25-FISH2-3L1-rep3-m1bp-100x_Position032_31_cmle.ics	8	0	1	1	0.0	0.0	0.0
1510	Feb25-FISH2-3L1-rep3-m1bp-100x_Position032_31_cmle.ics	9	0	1	1	0.0	0.0	0.0
1511	Feb25-FISH2-3L1-rep3-m1bp-100x_Position032_31_cmle.ics	9	0	2	1	0.0	0.0	0.0
1512	Feb25-FISH2-3L1-rep3-m1bp-100x_Position032_31_cmle.ics	11	0	1	1	0.16140072623601176	0.41420118343195256	0.4166666666666667
1513	Feb25-FISH2-3L1-rep3-m1bp-100x_Position032_31_cmle.ics	12	0	1	1	0.0	0.0	0.0
1514	Feb25-FISH2-3L1-rep3-m1bp-100x_Position032_31_cmle.ics	12	0	1	2	0.17292934953858402	0.39267015706806274	0.5033557046979864
1515	Feb25-FISH2-3L1-rep3-m1bp-100x_Position032_31_cmle.ics	14	0	1	1	0.2836041332432778	0.82	0.8310810810810811
1516	Feb25-FISH2-3L1-rep3-m1bp-100x_Position032_31_cmle.ics	16	0	1	1	0.0	0.0	0.0
1517	Feb25-FISH2-3L1-rep3-m1bp-100x_Position032_31_cmle.ics	17	0	1	1	0.04611449321028908	0.2040816326530612	0.26666666666666666
1518	Feb25-FISH2-3L1-rep3-m1bp-100x_Position032_31_cmle.ics	19	0	1	1	0.0	0.0	0.0
1519	Feb25-FISH2-3L1-rep3-m1bp-100x_Position032_31_cmle.ics	21	0	1	1	0.03919731922874571	0.17525773195876285	0.25373134328358204
1520	Feb25-FISH2-3L1-rep3-m1bp-100x_Position032_31_cmle.ics	21	0	1	2	0.0	0.0	0.0
1521	Feb25-FISH2-3L1-rep3-m1bp-100x_Position032_31_cmle.ics	21	0	2	1	0.0	0.0	0.0
1522	Feb25-FISH2-3L1-rep3-m1bp-100x_Position032_31_cmle.ics	21	0	2	2	0.0	0.0	0.0
1523	Feb25-FISH2-3L1-rep3-m1bp-100x_Position032_31_cmle.ics	22	0	1	1	0.0	0.0	0.0
1524	Feb25-FISH2-3L1-rep3-m1bp-100x_Position032_31_cmle.ics	23	0	1	1	0.07839463845749142	0.20731707317073164	0.20606060606060606
1525	Feb25-FISH2-3L1-rep3-m1bp-100x_Position032_31_cmle.ics	25	0	1	1	0.13142630564932387	0.2740384615384615	0.3015873015873015
1526	Feb25-FISH2-3L1-rep3-m1bp-100x_Position032_31_cmle.ics	27	0	1	1	0.0	0.0	0.0
1527	Feb25-FISH2-3L1-rep3-m1bp-100x_Position032_31_cmle.ics	29	0	1	1	0.0645602904944047	0.41176470588235287	0.3783783783783784
1528	Feb25-FISH2-3L1-rep3-m1bp-100x_Position032_31_cmle.ics	30	0	1	1	0.0	0.0	0.0
1529	Feb25-FISH2-3L1-rep3-m1bp-100x_Position032_31_cmle.ics	31	0	1	1	0.0	0.0	0.0
1530	Feb25-FISH2-3L1-rep3-m1bp-100x_Position032_31_cmle.ics	32	0	1	1	0.1498721029334395	0.6074766355140185	0.4577464788732394
1531	Feb25-FISH2-3L1-rep3-m1bp-100x_Position032_31_cmle.ics	33	0	1	1	0.325107177132538	0.39495798319327735	0.3938547486033519
1532	Feb25-FISH2-3L1-rep3-m1bp-100x_Position032_31_cmle.ics	34	0	1	1	0.08070036311800588	0.22580645161290322	0.6363636363636364
1533	Feb25-FISH2-3L1-rep3-m1bp-100x_Position032_31_cmle.ics	34	0	1	2	0.0	0.0	0.0
1534	Feb25-FISH2-3L1-rep3-m1bp-100x_Position032_31_cmle.ics	35	0	1	1	0.0	0.0	0.0
1535	Feb25-FISH2-3L1-rep3-m1bp-100x_Position032_31_cmle.ics	38	0	1	1	0.0	0.0	0.0
1536	Feb25-FISH2-3L1-rep3-m1bp-100x_Position032_31_cmle.ics	39	0	1	1	0.0	0.0	0.0
1537	Feb25-FISH2-3L1-rep3-m1bp-100x_Position032_31_cmle.ics	40	0	1	1	0.0	0.0	0.0
1538	Feb25-FISH2-3L1-rep3-m1bp-100x_Position032_31_cmle.ics	40	0	1	2	0.0	0.0	0.0
1539	Feb25-FISH2-3L1-rep3-m1bp-100x_Position032_31_cmle.ics	42	0	1	1	0.0	0.0	0.0
1540	Feb25-FISH2-3L1-rep3-m1bp-100x_Position032_31_cmle.ics	43	0	1	1	0.07839463845749142	0.173469387755102	0.17258883248730963
1541	Feb25-FISH2-3L1-rep3-m1bp-100x_Position032_31_cmle.ics	44	0	1	1	0.05533739185234689	0.15686274509803919	0.42105263157894735
1542	Feb25-FISH2-3L1-rep3-m1bp-100x_Position033_32_cmle.ics	2	0	1	1	0.10606333438366487	0.2129629629629629	0.2129629629629629
1543	Feb25-FISH2-3L1-rep3-m1bp-100x_Position033_32_cmle.ics	3	0	1	1	0.3689159456823126	0.41237113402061853	0.3747072599531616
1544	Feb25-FISH2-3L1-rep3-m1bp-100x_Position033_32_cmle.ics	4	0	1	1	0.0	0.0	0.0
1545	Feb25-FISH2-3L1-rep3-m1bp-100x_Position033_32_cmle.ics	4	0	1	2	0.0	0.0	0.0
1546	Feb25-FISH2-3L1-rep3-m1bp-100x_Position033_32_cmle.ics	6	0	1	1	0.0023057246605144538	0.011235955056179775	0.009090909090909092
1547	Feb25-FISH2-3L1-rep3-m1bp-100x_Position033_32_cmle.ics	7	0	1	1	0.12220340700726605	0.5888888888888888	0.5824175824175823
1548	Feb25-FISH2-3L1-rep3-m1bp-100x_Position033_32_cmle.ics	8	0	1	1	0.0	0.0	0.0
1549	Feb25-FISH2-3L1-rep3-m1bp-100x_Position033_32_cmle.ics	9	0	1	1	0.0	0.0	0.0
1550	Feb25-FISH2-3L1-rep3-m1bp-100x_Position033_32_cmle.ics	9	0	2	1	0.0	0.0	0.0
1551	Feb25-FISH2-3L1-rep3-m1bp-100x_Position033_32_cmle.ics	10	0	1	1	0.0	0.0	0.0
1552	Feb25-FISH2-3L1-rep3-m1bp-100x_Position033_32_cmle.ics	11	0	1	1	0.2351839153724743	0.48803827751196166	0.603550295857988
1553	Feb25-FISH2-3L1-rep3-m1bp-100x_Position033_32_cmle.ics	12	0	1	1	0.11067478370469377	0.33103448275862063	0.32876712328767116
1554	Feb25-FISH2-3L1-rep3-m1bp-100x_Position033_32_cmle.ics	15	0	1	1	0.2536297126565899	0.588235294117647	0.5789473684210525
1555	Feb25-FISH2-3L1-rep3-m1bp-100x_Position033_32_cmle.ics	16	0	1	1	0.0	0.0	0.0
1556	Feb25-FISH2-3L1-rep3-m1bp-100x_Position033_32_cmle.ics	17	0	1	1	0.10145188506263597	0.46315789473684205	0.4680851063829787
1557	Feb25-FISH2-3L1-rep3-m1bp-100x_Position033_32_cmle.ics	17	0	1	2	0.0	0.0	0.0
1558	Feb25-FISH2-3L1-rep3-m1bp-100x_Position033_32_cmle.ics	18	0	1	1	0.13834347963086724	0.5217391304347826	0.4
1559	Feb25-FISH2-3L1-rep3-m1bp-100x_Position033_32_cmle.ics	19	0	1	1	0.0	0.0	0.0
1560	Feb25-FISH2-3L1-rep3-m1bp-100x_Position033_32_cmle.ics	20	0	1	1	0.20751521944630083	0.5921052631578947	0.588235294117647
1561	Feb25-FISH2-3L1-rep3-m1bp-100x_Position033_32_cmle.ics	22	0	1	1	0.29052130722482117	0.6494845360824741	0.6428571428571428
1562	Feb25-FISH2-3L1-rep3-m1bp-100x_Position033_32_cmle.ics	23	0	1	1	0.0	0.0	0.0
1563	Feb25-FISH2-3L1-rep3-m1bp-100x_Position033_32_cmle.ics	24	0	1	1	0.12220340700726605	0.3063583815028901	0.30813953488372087
1564	Feb25-FISH2-3L1-rep3-m1bp-100x_Position033_32_cmle.ics	25	0	1	1	0.02305724660514454	0.12345679012345678	0.12345679012345678
1565	Feb25-FISH2-3L1-rep3-m1bp-100x_Position033_32_cmle.ics	26	0	1	1	0.0	0.0	0.0
1566	Feb25-FISH2-3L1-rep3-m1bp-100x_Position033_32_cmle.ics	27	0	1	1	0.0	0.0	0.0
1567	Feb25-FISH2-3L1-rep3-m1bp-100x_Position033_32_cmle.ics	29	0	1	1	0.3135785538299657	0.759776536312849	0.7640449438202246
1568	Feb25-FISH2-3L1-rep3-m1bp-100x_Position033_32_cmle.ics	31	0	1	1	0.04150304388926017	0.12080536912751676	0.11180124223602485
1569	Feb25-FISH2-3L1-rep3-m1bp-100x_Position033_32_cmle.ics	32	0	1	1	0.47959072938700636	0.6419753086419753	0.6419753086419753
1570	Feb25-FISH2-3L1-rep3-m1bp-100x_Position033_32_cmle.ics	33	0	1	1	0.28129840858276334	0.6192893401015228	0.5951219512195122
1571	Feb25-FISH2-3L1-rep3-m1bp-100x_Position033_32_cmle.ics	36	0	1	1	0.025362971265658993	0.051643192488262914	0.15714285714285714
1572	Feb25-FISH2-3L1-rep3-m1bp-100x_Position033_32_cmle.ics	36	0	1	2	0.0	0.0	0.0
1573	Feb25-FISH2-3L1-rep3-m1bp-100x_Position033_32_cmle.ics	37	0	1	1	0.18215224818064185	0.44134078212290495	0.44134078212290495
1574	Feb25-FISH2-3L1-rep3-m1bp-100x_Position033_32_cmle.ics	38	0	1	1	0.0	0.0	0.0
1575	Feb25-FISH2-3L1-rep3-m1bp-100x_Position033_32_cmle.ics	39	0	1	1	0.0	0.0	0.0
1576	Feb25-FISH2-3L1-rep3-m1bp-100x_Position033_32_cmle.ics	39	0	1	2	0.0	0.0	0.0
1577	Feb25-FISH2-3L1-rep3-m1bp-100x_Position033_32_cmle.ics	40	0	1	1	0.14064920429138167	0.37888198757763975	0.3742331288343557
1578	Feb25-FISH2-3L1-rep3-m1bp-100x_Position033_32_cmle.ics	41	0	1	1	0.13603775497035278	0.297979797979798	0.29949238578680204
1579	Feb25-FISH2-3L1-rep3-m1bp-100x_Position033_32_cmle.ics	42	0	1	1	0.0	0.0	0.0
1580	Feb25-FISH2-3L1-rep3-m1bp-100x_Position033_32_cmle.ics	44	0	1	1	0.0	0.0	0.0
1581	Feb25-FISH2-3L1-rep3-m1bp-100x_Position033_32_cmle.ics	46	0	1	1	0.0	0.0	0.0
1582	Feb25-FISH2-3L1-rep3-m1bp-100x_Position033_32_cmle.ics	47	0	1	1	0.13373203030983832	0.8055555555555556	0.4264705882352941
1583	Feb25-FISH2-3L1-rep3-m1bp-100x_Position033_32_cmle.ics	47	0	2	1	0.0	0.0	0.0
1584	Feb25-FISH2-3L1-rep3-m1bp-100x_Position033_32_cmle.ics	48	0	1	1	0.26746406061967665	0.4715447154471545	0.4873949579831932
1585	Feb25-FISH2-3L1-rep3-m1bp-100x_Position033_32_cmle.ics	50	0	1	1	0.0	0.0	0.0
1586	Feb25-FISH2-3L1-rep3-m1bp-100x_Position034_33_cmle.ics	1	0	1	1	0.0	0.0	0.0
1587	Feb25-FISH2-3L1-rep3-m1bp-100x_Position034_33_cmle.ics	2	0	1	1	0.1245091316677805	0.25471698113207547	0.2511627906976744
1588	Feb25-FISH2-3L1-rep3-m1bp-100x_Position034_33_cmle.ics	2	0	2	1	0.0	0.0	0.0
1589	Feb25-FISH2-3L1-rep3-m1bp-100x_Position034_33_cmle.ics	3	0	1	1	0.0	0.0	0.0
1590	Feb25-FISH2-3L1-rep3-m1bp-100x_Position034_33_cmle.ics	4	0	1	1	0.36661022102179813	0.4922600619195046	0.4937888198757764
1591	Feb25-FISH2-3L1-rep3-m1bp-100x_Position034_33_cmle.ics	7	0	1	1	0.1890694221621852	0.48235294117647054	0.4880952380952381
1592	Feb25-FISH2-3L1-rep3-m1bp-100x_Position034_33_cmle.ics	8	0	1	1	0.03919731922874571	0.27868852459016386	0.06343283582089551
1593	Feb25-FISH2-3L1-rep3-m1bp-100x_Position034_33_cmle.ics	9	0	1	1	0.0	0.0	0.0
1594	Feb25-FISH2-3L1-rep3-m1bp-100x_Position034_33_cmle.ics	9	0	2	1	0.19137514682269965	0.798076923076923	0.2964285714285714
1595	Feb25-FISH2-3L1-rep3-m1bp-100x_Position034_33_cmle.ics	10	0	1	1	0.0	0.0	0.0
1596	Feb25-FISH2-3L1-rep3-m1bp-100x_Position034_33_cmle.ics	11	0	1	1	0.0	0.0	0.0
1597	Feb25-FISH2-3L1-rep3-m1bp-100x_Position034_33_cmle.ics	11	0	1	2	0.0	0.0	0.0
1598	Feb25-FISH2-3L1-rep3-m1bp-100x_Position034_33_cmle.ics	11	0	1	3	0.0	0.0	0.0
1599	Feb25-FISH2-3L1-rep3-m1bp-100x_Position034_33_cmle.ics	11	0	2	1	0.0	0.0	0.0
1600	Feb25-FISH2-3L1-rep3-m1bp-100x_Position034_33_cmle.ics	11	0	2	2	0.0	0.0	0.0
1601	Feb25-FISH2-3L1-rep3-m1bp-100x_Position034_33_cmle.ics	11	0	2	3	0.0	0.0	0.0
1602	Feb25-FISH2-3L1-rep3-m1bp-100x_Position034_33_cmle.ics	13	0	1	1	0.0	0.0	0.0
1603	Feb25-FISH2-3L1-rep3-m1bp-100x_Position034_33_cmle.ics	14	0	1	1	0.0	0.0	0.0
1604	Feb25-FISH2-3L1-rep3-m1bp-100x_Position034_33_cmle.ics	16	0	1	1	0.06686601515491916	0.2086330935251798	0.32584269662921345
1605	Feb25-FISH2-3L1-rep3-m1bp-100x_Position034_33_cmle.ics	17	0	1	1	0.1245091316677805	0.409090909090909	0.39416058394160586
1606	Feb25-FISH2-3L1-rep3-m1bp-100x_Position034_33_cmle.ics	18	0	1	1	0.0	0.0	0.0
1607	Feb25-FISH2-3L1-rep3-m1bp-100x_Position034_33_cmle.ics	18	0	1	2	0.18215224818064185	0.24307692307692305	0.9874999999999998
1608	Feb25-FISH2-3L1-rep3-m1bp-100x_Position034_33_cmle.ics	18	0	1	3	0.0	0.0	0.0
1609	Feb25-FISH2-3L1-rep3-m1bp-100x_Position034_33_cmle.ics	19	0	1	1	0.29052130722482117	0.39873417721518983	0.3962264150943396
1610	Feb25-FISH2-3L1-rep3-m1bp-100x_Position034_33_cmle.ics	20	0	1	1	0.0	0.0	0.0
1611	Feb25-FISH2-3L1-rep3-m1bp-100x_Position034_33_cmle.ics	22	0	1	1	0.057643116512861345	0.41666666666666663	0.3205128205128205
1612	Feb25-FISH2-3L1-rep3-m1bp-100x_Position034_33_cmle.ics	23	0	1	1	0.0	0.0	0.0
1613	Feb25-FISH2-3L1-rep3-m1bp-100x_Position034_33_cmle.ics	25	0	1	1	0.11989768234675159	0.41935483870967744	0.42622950819672123
1614	Feb25-FISH2-3L1-rep3-m1bp-100x_Position034_33_cmle.ics	26	0	1	1	0.0	0.0	0.0
1615	Feb25-FISH2-3L1-rep3-m1bp-100x_Position034_33_cmle.ics	26	0	1	2	0.0645602904944047	0.11199999999999999	0.2568807339449541
1616	Feb25-FISH2-3L1-rep3-m1bp-100x_Position034_33_cmle.ics	26	0	2	1	0.0	0.0	0.0
1617	Feb25-FISH2-3L1-rep3-m1bp-100x_Position034_33_cmle.ics	26	0	2	2	0.0	0.0	0.0
1618	Feb25-FISH2-3L1-rep3-m1bp-100x_Position034_33_cmle.ics	27	0	1	1	0.16831790021755513	0.5887096774193549	0.4124293785310734
1619	Feb25-FISH2-3L1-rep3-m1bp-100x_Position034_33_cmle.ics	28	0	1	1	0.11528623302572269	0.5376344086021505	0.41666666666666663
1620	Feb25-FISH2-3L1-rep3-m1bp-100x_Position034_33_cmle.ics	29	0	1	1	0.2605468866381333	0.6277777777777778	0.6312849162011173
1621	Feb25-FISH2-3L1-rep3-m1bp-100x_Position034_33_cmle.ics	30	0	1	1	0.0	0.0	0.0
1622	Feb25-FISH2-3L1-rep3-m1bp-100x_Position034_33_cmle.ics	32	0	1	1	0.19598659614372857	0.5821917808219177	0.5821917808219177
1623	Feb25-FISH2-3L1-rep3-m1bp-100x_Position034_33_cmle.ics	34	0	1	1	0.14756637827292504	0.5663716814159292	0.5765765765765766
1624	Feb25-FISH2-3L1-rep3-m1bp-100x_Position034_33_cmle.ics	35	0	1	1	0.08300608777852034	0.2589928057553956	0.2589928057553956
1625	Feb25-FISH2-3L1-rep3-m1bp-100x_Position034_33_cmle.ics	37	0	1	1	0.11067478370469377	0.5853658536585364	0.4528301886792452
1626	Feb25-FISH2-3L1-rep3-m1bp-100x_Position034_33_cmle.ics	38	0	1	1	0.11067478370469377	0.34532374100719415	0.3428571428571428
1627	Feb25-FISH2-3L1-rep3-m1bp-100x_Position034_33_cmle.ics	39	0	1	1	0.10836905904417933	0.37007874015748027	0.34057971014492755
1628	Feb25-FISH2-3L1-rep3-m1bp-100x_Position034_33_cmle.ics	40	0	1	1	0.06917173981543362	0.27272727272727276	0.5172413793103448
1629	Feb25-FISH2-3L1-rep3-m1bp-100x_Position034_33_cmle.ics	41	0	1	1	0.447310584139804	0.7950819672131146	0.6466666666666666
1630	Feb25-FISH2-3L1-rep3-m1bp-100x_Position034_33_cmle.ics	43	0	1	1	0.0	0.0	0.0
1631	Feb25-FISH2-3L1-rep3-m1bp-100x_Position034_33_cmle.ics	43	0	1	2	0.0	0.0	0.0
1632	Feb25-FISH2-3L1-rep3-m1bp-100x_Position034_33_cmle.ics	44	0	1	1	0.2559354373171044	0.8409090909090907	0.8043478260869567
1633	Feb25-FISH2-3L1-rep3-m1bp-100x_Position034_33_cmle.ics	45	0	1	1	0.0	0.0	0.0
1634	Feb25-FISH2-3L1-rep3-m1bp-100x_Position034_33_cmle.ics	46	0	1	1	0.09684043574160706	0.3414634146341463	0.6885245901639343
1635	Feb25-FISH2-3L1-rep3-m1bp-100x_Position034_33_cmle.ics	46	0	1	2	0.0	0.0	0.0
1636	Feb25-FISH2-3L1-rep3-m1bp-100x_Position034_33_cmle.ics	47	0	1	1	0.0	0.0	0.0
1637	Feb25-FISH2-3L1-rep3-m1bp-100x_Position034_33_cmle.ics	47	0	2	1	0.03228014524720235	0.24561403508771928	0.10526315789473682
1638	Feb25-FISH2-3L1-rep3-m1bp-100x_Position034_33_cmle.ics	49	0	1	1	0.0	0.0	0.0
1639	Feb25-FISH2-3L1-rep3-m1bp-100x_Position034_33_cmle.ics	49	0	1	2	0.0853118124390348	0.21511627906976744	0.6271186440677966
1640	Feb25-FISH2-3L1-rep3-m1bp-100x_Position034_33_cmle.ics	49	0	2	1	0.0	0.0	0.0
1641	Feb25-FISH2-3L1-rep3-m1bp-100x_Position034_33_cmle.ics	49	0	2	2	0.0	0.0	0.0
1642	Feb25-FISH2-3L1-rep3-m1bp-100x_Position034_33_cmle.ics	51	0	1	1	0.0	0.0	0.0
1643	Feb25-FISH2-3L1-rep3-m1bp-100x_Position035_34_cmle.ics	2	0	1	1	0.0	0.0	0.0
1644	Feb25-FISH2-3L1-rep3-m1bp-100x_Position035_34_cmle.ics	2	0	1	2	0.0	0.0	0.0
1645	Feb25-FISH2-3L1-rep3-m1bp-100x_Position035_34_cmle.ics	2	0	1	3	0.0	0.0	0.0
1646	Feb25-FISH2-3L1-rep3-m1bp-100x_Position035_34_cmle.ics	2	0	2	1	0.11759195768623715	0.49038461538461536	0.14166666666666666
1647	Feb25-FISH2-3L1-rep3-m1bp-100x_Position035_34_cmle.ics	2	0	2	2	0.0	0.0	0.0
1648	Feb25-FISH2-3L1-rep3-m1bp-100x_Position035_34_cmle.ics	2	0	2	3	0.0	0.0	0.0
1649	Feb25-FISH2-3L1-rep3-m1bp-100x_Position035_34_cmle.ics	3	0	1	1	0.5418452952208966	0.5949367088607593	0.5964467005076142
1650	Feb25-FISH2-3L1-rep3-m1bp-100x_Position035_34_cmle.ics	4	0	1	1	0.0	0.0	0.0
1651	Feb25-FISH2-3L1-rep3-m1bp-100x_Position035_34_cmle.ics	4	0	1	2	0.059948841173375796	0.1256038647342995	0.2954545454545454
1652	Feb25-FISH2-3L1-rep3-m1bp-100x_Position035_34_cmle.ics	5	0	1	1	0.0	0.0	0.0
1653	Feb25-FISH2-3L1-rep3-m1bp-100x_Position035_34_cmle.ics	6	0	1	1	0.0	0.0	0.0
1654	Feb25-FISH2-3L1-rep3-m1bp-100x_Position035_34_cmle.ics	9	0	1	1	0.2974384812063645	0.7288135593220337	0.7288135593220337
1655	Feb25-FISH2-3L1-rep3-m1bp-100x_Position035_34_cmle.ics	10	0	1	1	0.25132398799607547	0.35855263157894735	0.35161290322580646
1656	Feb25-FISH2-3L1-rep3-m1bp-100x_Position035_34_cmle.ics	12	0	1	1	0.1706236248780696	0.38947368421052625	0.39153439153439146
1657	Feb25-FISH2-3L1-rep3-m1bp-100x_Position035_34_cmle.ics	14	0	1	1	0.11298050836520823	0.8448275862068964	0.5212765957446808
1658	Feb25-FISH2-3L1-rep3-m1bp-100x_Position035_34_cmle.ics	15	0	1	1	0.249018263335561	0.6242774566473988	0.6279069767441859
1659	Feb25-FISH2-3L1-rep3-m1bp-100x_Position035_34_cmle.ics	16	0	1	1	0.16601217555704068	0.7272727272727273	0.47368421052631576
1660	Feb25-FISH2-3L1-rep3-m1bp-100x_Position035_34_cmle.ics	17	0	1	1	0.0	0.0	0.0
1661	Feb25-FISH2-3L1-rep3-m1bp-100x_Position035_34_cmle.ics	18	0	1	1	0.0	0.0	0.0
1662	Feb25-FISH2-3L1-rep3-m1bp-100x_Position035_34_cmle.ics	18	0	1	2	0.0	0.0	0.0
1663	Feb25-FISH2-3L1-rep3-m1bp-100x_Position035_34_cmle.ics	18	0	2	1	0.0	0.0	0.0
1664	Feb25-FISH2-3L1-rep3-m1bp-100x_Position035_34_cmle.ics	18	0	2	2	0.0	0.0	0.0
1665	Feb25-FISH2-3L1-rep3-m1bp-100x_Position035_34_cmle.ics	18	0	3	1	0.0	0.0	0.0
1666	Feb25-FISH2-3L1-rep3-m1bp-100x_Position035_34_cmle.ics	18	0	3	2	0.0	0.0	0.0
1667	Feb25-FISH2-3L1-rep3-m1bp-100x_Position035_34_cmle.ics	21	0	1	1	0.0	0.0	0.0
1668	Feb25-FISH2-3L1-rep3-m1bp-100x_Position035_34_cmle.ics	21	0	1	2	0.0	0.0	0.0
1669	Feb25-FISH2-3L1-rep3-m1bp-100x_Position035_34_cmle.ics	22	0	1	1	0.0023057246605144538	0.013333333333333332	0.013698630136986299
1670	Feb25-FISH2-3L1-rep3-m1bp-100x_Position035_34_cmle.ics	23	0	1	1	0.0	0.0	0.0
1671	Feb25-FISH2-3L1-rep3-m1bp-100x_Position035_34_cmle.ics	23	0	1	2	0.0	0.0	0.0
1672	Feb25-FISH2-3L1-rep3-m1bp-100x_Position035_34_cmle.ics	25	0	1	1	0.11067478370469377	0.27428571428571424	0.36641221374045796
1673	Feb25-FISH2-3L1-rep3-m1bp-100x_Position035_34_cmle.ics	26	0	1	1	0.19598659614372857	0.5214723926380367	0.6640625
1674	Feb25-FISH2-3L1-rep3-m1bp-100x_Position035_34_cmle.ics	27	0	1	1	0.01152862330257227	0.08064516129032259	0.09433962264150943
1675	Feb25-FISH2-3L1-rep3-m1bp-100x_Position035_34_cmle.ics	27	0	1	2	0.0	0.0	0.0
1676	Feb25-FISH2-3L1-rep3-m1bp-100x_Position035_34_cmle.ics	27	0	1	3	0.0	0.0	0.0
1677	Feb25-FISH2-3L1-rep3-m1bp-100x_Position035_34_cmle.ics	27	0	2	1	0.0	0.0	0.0
1678	Feb25-FISH2-3L1-rep3-m1bp-100x_Position035_34_cmle.ics	27	0	2	2	0.0	0.0	0.0
1679	Feb25-FISH2-3L1-rep3-m1bp-100x_Position035_34_cmle.ics	27	0	2	3	0.0	0.0	0.0
1680	Feb25-FISH2-3L1-rep3-m1bp-100x_Position035_34_cmle.ics	27	0	3	1	0.0	0.0	0.0
1681	Feb25-FISH2-3L1-rep3-m1bp-100x_Position035_34_cmle.ics	27	0	3	2	0.0	0.0	0.0
1682	Feb25-FISH2-3L1-rep3-m1bp-100x_Position035_34_cmle.ics	27	0	3	3	0.0	0.0	0.0
1683	Feb25-FISH2-3L1-rep3-m1bp-100x_Position035_34_cmle.ics	28	0	1	1	0.2559354373171044	0.6416184971098264	0.49553571428571425
1684	Feb25-FISH2-3L1-rep3-m1bp-100x_Position035_34_cmle.ics	28	0	1	2	0.0	0.0	0.0
1685	Feb25-FISH2-3L1-rep3-m1bp-100x_Position035_34_cmle.ics	28	0	2	1	0.0	0.0	0.0
1686	Feb25-FISH2-3L1-rep3-m1bp-100x_Position035_34_cmle.ics	28	0	2	2	0.06686601515491916	0.24166666666666664	0.40845070422535207
1687	Feb25-FISH2-3L1-rep3-m1bp-100x_Position035_34_cmle.ics	29	0	1	1	0.0	0.0	0.0
1688	Feb25-FISH2-3L1-rep3-m1bp-100x_Position035_34_cmle.ics	31	0	1	1	0.13142630564932387	0.95	0.5
1689	Feb25-FISH2-3L1-rep3-m1bp-100x_Position035_34_cmle.ics	31	0	2	1	0.0	0.0	0.0
1690	Feb25-FISH2-3L1-rep3-m1bp-100x_Position035_34_cmle.ics	33	0	1	1	0.10375760972315042	0.28481012658227844	0.4945054945054944
1691	Feb25-FISH2-3L1-rep3-m1bp-100x_Position035_34_cmle.ics	34	0	1	1	0.30204993052739343	0.7891566265060239	0.6752577319587628
1692	Feb25-FISH2-3L1-rep3-m1bp-100x_Position035_34_cmle.ics	35	0	1	1	0.2605468866381333	0.6174863387978142	0.653179190751445
1693	Feb25-FISH2-3L1-rep3-m1bp-100x_Position035_34_cmle.ics	38	0	1	1	0.14756637827292504	0.42666666666666664	0.42666666666666664
1694	Feb25-FISH2-3L1-rep3-m1bp-100x_Position035_34_cmle.ics	39	0	1	1	0.0	0.0	0.0
1695	Feb25-FISH2-3L1-rep3-m1bp-100x_Position035_34_cmle.ics	39	0	1	2	0.0	0.0	0.0
1696	Feb25-FISH2-3L1-rep3-m1bp-100x_Position035_34_cmle.ics	40	0	1	1	0.0	0.0	0.0
1697	Feb25-FISH2-3L1-rep3-m1bp-100x_Position035_34_cmle.ics	40	0	1	2	0.0	0.0	0.0
1698	Feb25-FISH2-3L1-rep3-m1bp-100x_Position036_35_cmle.ics	1	0	1	1	0.13373203030983832	0.32584269662921345	0.3314285714285714
1699	Feb25-FISH2-3L1-rep3-m1bp-100x_Position036_35_cmle.ics	2	0	1	1	0.45653348278186184	0.6898954703832751	0.6923076923076923
1700	Feb25-FISH2-3L1-rep3-m1bp-100x_Position036_35_cmle.ics	3	0	1	1	0.06686601515491916	0.23770491803278687	0.24166666666666664
1701	Feb25-FISH2-3L1-rep3-m1bp-100x_Position036_35_cmle.ics	4	0	1	1	0.18215224818064185	0.49685534591194963	0.556338028169014
1702	Feb25-FISH2-3L1-rep3-m1bp-100x_Position036_35_cmle.ics	5	0	1	1	0.11067478370469377	0.48979591836734687	0.5217391304347825
1703	Feb25-FISH2-3L1-rep3-m1bp-100x_Position036_35_cmle.ics	6	0	1	1	0.0	0.0	0.0
1704	Feb25-FISH2-3L1-rep3-m1bp-100x_Position036_35_cmle.ics	6	0	1	2	0.0945347110810926	0.25949367088607594	0.5616438356164382
1705	Feb25-FISH2-3L1-rep3-m1bp-100x_Position036_35_cmle.ics	7	0	1	1	0.28821558256430674	0.6157635467980295	0.6188118811881188
1706	Feb25-FISH2-3L1-rep3-m1bp-100x_Position036_35_cmle.ics	8	0	1	1	0.15217782759395396	0.46478873239436613	0.46808510638297873
1707	Feb25-FISH2-3L1-rep3-m1bp-100x_Position036_35_cmle.ics	9	0	1	1	0.5810426144496423	0.6445012787723784	0.6363636363636364
1708	Feb25-FISH2-3L1-rep3-m1bp-100x_Position036_35_cmle.ics	11	0	1	1	0.4334762361767173	0.5497076023391813	0.5433526011560692
1709	Feb25-FISH2-3L1-rep3-m1bp-100x_Position036_35_cmle.ics	13	0	1	1	0.0	0.0	0.0
1710	Feb25-FISH2-3L1-rep3-m1bp-100x_Position036_35_cmle.ics	14	0	1	1	0.0	0.0	0.0
1711	Feb25-FISH2-3L1-rep3-m1bp-100x_Position036_35_cmle.ics	17	0	1	1	0.0	0.0	0.0
1712	Feb25-FISH2-3L1-rep3-m1bp-100x_Position036_35_cmle.ics	18	0	1	1	0.01844579728411563	0.06504065040650406	0.06504065040650406
1713	Feb25-FISH2-3L1-rep3-m1bp-100x_Position036_35_cmle.ics	19	0	1	1	0.23748964003298875	0.5567567567567567	0.5567567567567567
1714	Feb25-FISH2-3L1-rep3-m1bp-100x_Position036_35_cmle.ics	21	0	1	1	0.1844579728411563	0.5755395683453236	0.5755395683453236
1715	Feb25-FISH2-3L1-rep3-m1bp-100x_Position036_35_cmle.ics	23	0	1	1	0.0	0.0	0.0
1716	Feb25-FISH2-3L1-rep3-m1bp-100x_Position036_35_cmle.ics	24	0	1	1	0.21212666876732975	0.5257142857142857	0.8070175438596491
1717	Feb25-FISH2-3L1-rep3-m1bp-100x_Position036_35_cmle.ics	25	0	1	1	0.22596101673041646	0.5764705882352941	0.5764705882352941
1718	Feb25-FISH2-3L1-rep3-m1bp-100x_Position036_35_cmle.ics	26	0	1	1	0.15217782759395396	0.5076923076923077	0.4852941176470588
1719	Feb25-FISH2-3L1-rep3-m1bp-100x_Position036_35_cmle.ics	27	0	1	1	0.5879597884311857	0.712290502793296	0.7142857142857143
1720	Feb25-FISH2-3L1-rep3-m1bp-100x_Position036_35_cmle.ics	29	0	1	1	0.0	0.0	0.0
1721	Feb25-FISH2-3L1-rep3-m1bp-100x_Position036_35_cmle.ics	30	0	1	1	0.13603775497035278	0.9365079365079364	0.329608938547486
1722	Feb25-FISH2-3L1-rep3-m1bp-100x_Position036_35_cmle.ics	33	0	1	1	0.11528623302572269	0.40983606557377045	0.40983606557377045
1723	Feb25-FISH2-3L1-rep3-m1bp-100x_Position036_35_cmle.ics	35	0	1	1	0.23748964003298875	0.5124378109452735	0.6560509554140128
1724	Feb25-FISH2-3L1-rep3-m1bp-100x_Position036_35_cmle.ics	36	0	1	1	0.0	0.0	0.0
1725	Feb25-FISH2-3L1-rep3-m1bp-100x_Position036_35_cmle.ics	36	0	2	1	0.0	0.0	0.0
1726	Feb25-FISH2-3L1-rep3-m1bp-100x_Position036_35_cmle.ics	37	0	1	1	0.0899232617600637	0.3223140495867768	0.32499999999999996
1727	Feb25-FISH2-3L1-rep3-m1bp-100x_Position036_35_cmle.ics	40	0	1	1	0.1245091316677805	0.42519685039370075	0.421875
1728	Feb25-FISH2-3L1-rep3-m1bp-100x_Position036_35_cmle.ics	41	0	1	1	0.07147746447594806	0.2403100775193798	0.2384615384615384
1729	Feb25-FISH2-3L1-rep3-m1bp-100x_Position036_35_cmle.ics	42	0	1	1	0.0	0.0	0.0
1730	Feb25-FISH2-3L1-rep3-m1bp-100x_Position036_35_cmle.ics	43	0	1	1	0.0	0.0	0.0
1731	Feb25-FISH2-3L1-rep3-m1bp-100x_Position036_35_cmle.ics	45	0	1	1	0.11067478370469377	0.43636363636363634	0.2857142857142857
1732	Feb25-FISH2-3L1-rep3-m1bp-100x_Position037_36_cmle.ics	1	0	1	1	0.0	0.0	0.0
1733	Feb25-FISH2-3L1-rep3-m1bp-100x_Position037_36_cmle.ics	2	0	1	1	0.0	0.0	0.0
1734	Feb25-FISH2-3L1-rep3-m1bp-100x_Position037_36_cmle.ics	3	0	1	1	0.0023057246605144538	0.01075268817204301	0.00689655172413793
1735	Feb25-FISH2-3L1-rep3-m1bp-100x_Position037_36_cmle.ics	4	0	1	1	0.0	0.0	0.0
1736	Feb25-FISH2-3L1-rep3-m1bp-100x_Position037_36_cmle.ics	4	0	2	1	0.0	0.0	0.0
1737	Feb25-FISH2-3L1-rep3-m1bp-100x_Position037_36_cmle.ics	5	0	1	1	0.025362971265658993	0.079136690647482	0.07746478873239436
1738	Feb25-FISH2-3L1-rep3-m1bp-100x_Position037_36_cmle.ics	6	0	1	1	0.0	0.0	0.0
1739	Feb25-FISH2-3L1-rep3-m1bp-100x_Position037_36_cmle.ics	7	0	1	1	0.0	0.0	0.0
1740	Feb25-FISH2-3L1-rep3-m1bp-100x_Position037_36_cmle.ics	7	0	2	1	0.0	0.0	0.0
1741	Feb25-FISH2-3L1-rep3-m1bp-100x_Position037_36_cmle.ics	8	0	1	1	0.35047014839819696	0.7238095238095237	0.7238095238095237
1742	Feb25-FISH2-3L1-rep3-m1bp-100x_Position037_36_cmle.ics	9	0	1	1	0.16601217555704068	0.4768211920529801	0.48
1743	Feb25-FISH2-3L1-rep3-m1bp-100x_Position037_36_cmle.ics	10	0	1	1	0.09684043574160706	0.28965517241379307	0.2372881355932203
1744	Feb25-FISH2-3L1-rep3-m1bp-100x_Position037_36_cmle.ics	11	0	1	1	0.0	0.0	0.0
1745	Feb25-FISH2-3L1-rep3-m1bp-100x_Position037_36_cmle.ics	11	0	1	2	0.14064920429138167	0.4013157894736841	0.6559139784946235
1746	Feb25-FISH2-3L1-rep3-m1bp-100x_Position037_36_cmle.ics	12	0	1	1	0.22826674139093092	0.35357142857142854	0.34982332155477025
1747	Feb25-FISH2-3L1-rep3-m1bp-100x_Position037_36_cmle.ics	13	0	1	1	0.16370645089652622	0.6960784313725489	0.5590551181102362
1748	Feb25-FISH2-3L1-rep3-m1bp-100x_Position037_36_cmle.ics	14	0	1	1	0.27438123460122	0.8040540540540541	0.639784946236559
1749	Feb25-FISH2-3L1-rep3-m1bp-100x_Position037_36_cmle.ics	15	0	1	1	0.14295492895189613	0.5486725663716814	0.3351351351351351
1750	Feb25-FISH2-3L1-rep3-m1bp-100x_Position037_36_cmle.ics	15	0	2	1	0.0	0.0	0.0
1751	Feb25-FISH2-3L1-rep3-m1bp-100x_Position037_36_cmle.ics	16	0	1	1	0.0	0.0	0.0
1752	Feb25-FISH2-3L1-rep3-m1bp-100x_Position037_36_cmle.ics	16	0	2	1	0.11528623302572269	0.5952380952380952	0.24038461538461536
1753	Feb25-FISH2-3L1-rep3-m1bp-100x_Position037_36_cmle.ics	17	0	1	1	0.2836041332432778	0.5491071428571428	0.5442477876106194
1754	Feb25-FISH2-3L1-rep3-m1bp-100x_Position037_36_cmle.ics	19	0	1	1	0.0	0.0	0.0
1755	Feb25-FISH2-3L1-rep3-m1bp-100x_Position037_36_cmle.ics	20	0	1	1	0.0	0.0	0.0
1756	Feb25-FISH2-3L1-rep3-m1bp-100x_Position037_36_cmle.ics	20	0	1	2	0.0	0.0	0.0
1757	Feb25-FISH2-3L1-rep3-m1bp-100x_Position037_36_cmle.ics	21	0	1	1	0.5164823239552376	0.608695652173913	0.6054054054054053
1758	Feb25-FISH2-3L1-rep3-m1bp-100x_Position037_36_cmle.ics	24	0	1	1	0.16831790021755513	0.3989071038251366	0.3967391304347826
1759	Feb25-FISH2-3L1-rep3-m1bp-100x_Position037_36_cmle.ics	25	0	1	1	0.21212666876732975	0.6666666666666667	0.6666666666666667
1760	Feb25-FISH2-3L1-rep3-m1bp-100x_Position037_36_cmle.ics	27	0	1	1	0.0	0.0	0.0
1761	Feb25-FISH2-3L1-rep3-m1bp-100x_Position037_36_cmle.ics	29	0	1	1	0.0	0.0	0.0
1762	Feb25-FISH2-3L1-rep3-m1bp-100x_Position037_36_cmle.ics	29	0	2	1	0.0	0.0	0.0
1763	Feb25-FISH2-3L1-rep3-m1bp-100x_Position037_36_cmle.ics	31	0	1	1	0.050725942531317986	0.11827956989247311	0.188034188034188
1764	Feb25-FISH2-3L1-rep3-m1bp-100x_Position037_36_cmle.ics	31	0	1	2	0.0	0.0	0.0
1765	Feb25-FISH2-3L1-rep3-m1bp-100x_Position037_36_cmle.ics	31	0	2	1	0.0	0.0	0.0
1766	Feb25-FISH2-3L1-rep3-m1bp-100x_Position037_36_cmle.ics	31	0	2	2	0.0	0.0	0.0
1767	Feb25-FISH2-3L1-rep3-m1bp-100x_Position037_36_cmle.ics	31	0	3	1	0.0	0.0	0.0
1768	Feb25-FISH2-3L1-rep3-m1bp-100x_Position037_36_cmle.ics	31	0	3	2	0.16140072623601176	0.5426356589147286	0.2702702702702703
1769	Feb25-FISH2-3L1-rep3-m1bp-100x_Position037_36_cmle.ics	32	0	1	1	0.0	0.0	0.0
1770	Feb25-FISH2-3L1-rep3-m1bp-100x_Position037_36_cmle.ics	33	0	1	1	0.20290377012527194	0.4292682926829269	0.4292682926829269
1771	Feb25-FISH2-3L1-rep3-m1bp-100x_Position037_36_cmle.ics	35	0	1	1	0.03689159456823126	0.08510638297872339	0.10738255033557045
1772	Feb25-FISH2-3L1-rep3-m1bp-100x_Position037_36_cmle.ics	36	0	1	1	0.0	0.0	0.0
1773	Feb25-FISH2-3L1-rep3-m1bp-100x_Position037_36_cmle.ics	37	0	1	1	0.0	0.0	0.0
1774	Feb25-FISH2-3L1-rep3-m1bp-100x_Position037_36_cmle.ics	37	0	1	2	0.1798465235201274	0.3823529411764705	0.4126984126984126
1775	Feb25-FISH2-3L1-rep3-m1bp-100x_Position037_36_cmle.ics	38	0	1	1	0.1798465235201274	0.5735294117647058	0.2574257425742574
1776	Feb25-FISH2-3L1-rep3-m1bp-100x_Position037_36_cmle.ics	38	0	2	1	0.0	0.0	0.0
1777	Feb25-FISH2-3L1-rep3-m1bp-100x_Position037_36_cmle.ics	39	0	1	1	0.0	0.0	0.0
1778	Feb25-FISH2-3L1-rep3-m1bp-100x_Position037_36_cmle.ics	39	0	2	1	0.1890694221621852	0.9318181818181817	0.2981818181818181
1779	Feb25-FISH2-3L1-rep3-m1bp-100x_Position037_36_cmle.ics	40	0	1	1	0.07147746447594806	0.2952380952380952	0.2924528301886792
1780	Feb25-FISH2-3L1-rep3-m1bp-100x_Position037_36_cmle.ics	42	0	1	1	0.10606333438366487	0.5168539325842696	0.43809523809523804
1781	Feb25-FISH2-3L1-rep3-m1bp-100x_Position037_36_cmle.ics	43	0	1	1	0.47959072938700636	0.9411764705882351	0.5148514851485149
1782	Feb25-FISH2-3L1-rep3-m1bp-100x_Position038_37_cmle.ics	1	0	1	1	0.04150304388926017	0.10975609756097558	0.10975609756097558
1783	Feb25-FISH2-3L1-rep3-m1bp-100x_Position038_37_cmle.ics	3	0	1	1	0.16831790021755513	0.6952380952380952	0.5104895104895104
1784	Feb25-FISH2-3L1-rep3-m1bp-100x_Position038_37_cmle.ics	4	0	1	1	0.14526065361241058	0.38414634146341453	0.3865030674846625
1785	Feb25-FISH2-3L1-rep3-m1bp-100x_Position038_37_cmle.ics	5	0	1	1	0.3781388443243704	0.5466666666666666	0.4880952380952381
1786	Feb25-FISH2-3L1-rep3-m1bp-100x_Position038_37_cmle.ics	6	0	1	1	0.0	0.0	0.0
1787	Feb25-FISH2-3L1-rep3-m1bp-100x_Position038_37_cmle.ics	7	0	1	1	0.0	0.0	0.0
1788	Feb25-FISH2-3L1-rep3-m1bp-100x_Position038_37_cmle.ics	10	0	1	1	0.0	0.0	0.0
1789	Feb25-FISH2-3L1-rep3-m1bp-100x_Position038_37_cmle.ics	11	0	1	1	0.08761753709954924	0.38775510204081626	0.36893203883495135
1790	Feb25-FISH2-3L1-rep3-m1bp-100x_Position038_37_cmle.ics	12	0	1	1	0.21904384274887312	0.5555555555555556	0.5588235294117647
1791	Feb25-FISH2-3L1-rep3-m1bp-100x_Position038_37_cmle.ics	13	0	1	1	0.12681485632829495	0.32352941176470584	0.3021978021978021
1792	Feb25-FISH2-3L1-rep3-m1bp-100x_Position038_37_cmle.ics	14	0	1	1	0.0	0.0	0.0
1793	Feb25-FISH2-3L1-rep3-m1bp-100x_Position038_37_cmle.ics	14	0	1	2	0.0	0.0	0.0
1794	Feb25-FISH2-3L1-rep3-m1bp-100x_Position038_37_cmle.ics	15	0	1	1	0.0899232617600637	0.2215909090909091	0.22413793103448276
1795	Feb25-FISH2-3L1-rep3-m1bp-100x_Position038_37_cmle.ics	16	0	1	1	0.21212666876732975	0.6216216216216217	0.6216216216216217
1796	Feb25-FISH2-3L1-rep3-m1bp-100x_Position038_37_cmle.ics	17	0	1	1	0.050725942531317986	0.15942028985507248	0.15942028985507248
1797	Feb25-FISH2-3L1-rep3-m1bp-100x_Position038_37_cmle.ics	18	0	1	1	0.0	0.0	0.0
1798	Feb25-FISH2-3L1-rep3-m1bp-100x_Position038_37_cmle.ics	19	0	1	1	0.14064920429138167	0.8133333333333332	0.7261904761904762
1799	Feb25-FISH2-3L1-rep3-m1bp-100x_Position038_37_cmle.ics	20	0	1	1	0.24210108935401764	0.8536585365853658	0.5198019801980198
1800	Feb25-FISH2-3L1-rep3-m1bp-100x_Position038_37_cmle.ics	20	0	2	1	0.0	0.0	0.0
1801	Feb25-FISH2-3L1-rep3-m1bp-100x_Position038_37_cmle.ics	22	0	1	1	0.0	0.0	0.0
1802	Feb25-FISH2-3L1-rep3-m1bp-100x_Position038_37_cmle.ics	22	0	2	1	0.11989768234675159	0.9285714285714284	0.15999999999999998
1803	Feb25-FISH2-3L1-rep3-m1bp-100x_Position038_37_cmle.ics	23	0	1	1	0.09222898642057815	0.588235294117647	0.5797101449275363
1804	Feb25-FISH2-3L1-rep3-m1bp-100x_Position038_37_cmle.ics	24	0	1	1	0.07839463845749142	0.0974212034383954	0.1176470588235294
1805	Feb25-FISH2-3L1-rep3-m1bp-100x_Position038_37_cmle.ics	24	0	1	2	0.0	0.0	0.0
1806	Feb25-FISH2-3L1-rep3-m1bp-100x_Position038_37_cmle.ics	25	0	1	1	0.0	0.0	0.0
1807	Feb25-FISH2-3L1-rep3-m1bp-100x_Position038_37_cmle.ics	25	0	1	2	0.0	0.0	0.0
1808	Feb25-FISH2-3L1-rep3-m1bp-100x_Position038_37_cmle.ics	26	0	1	1	0.22596101673041646	0.5444444444444444	0.5444444444444444
1809	Feb25-FISH2-3L1-rep3-m1bp-100x_Position038_37_cmle.ics	27	0	1	1	0.1890694221621852	0.5256410256410255	0.5222929936305732
1810	Feb25-FISH2-3L1-rep3-m1bp-100x_Position038_37_cmle.ics	30	0	1	1	0.2559354373171044	0.6727272727272727	0.6768292682926829
1811	Feb25-FISH2-3L1-rep3-m1bp-100x_Position038_37_cmle.ics	32	0	1	1	0.0	0.0	0.0
1812	Feb25-FISH2-3L1-rep3-m1bp-100x_Position038_37_cmle.ics	32	0	1	2	0.0	0.0	0.0
1813	Feb25-FISH2-3L1-rep3-m1bp-100x_Position038_37_cmle.ics	33	0	1	1	0.15217782759395396	0.2738589211618257	0.6111111111111109
1814	Feb25-FISH2-3L1-rep3-m1bp-100x_Position038_37_cmle.ics	33	0	1	2	0.0	0.0	0.0
1815	Feb25-FISH2-3L1-rep3-m1bp-100x_Position038_37_cmle.ics	34	0	1	1	0.04380876854977462	0.1583333333333333	0.16666666666666666
1816	Feb25-FISH2-3L1-rep3-m1bp-100x_Position038_37_cmle.ics	36	0	1	1	0.0	0.0	0.0
1817	Feb25-FISH2-3L1-rep3-m1bp-100x_Position038_37_cmle.ics	36	0	2	1	0.0	0.0	0.0
1818	Feb25-FISH2-3L1-rep3-m1bp-100x_Position038_37_cmle.ics	37	0	1	1	0.0	0.0	0.0
1819	Feb25-FISH2-3L1-rep3-m1bp-100x_Position038_37_cmle.ics	37	0	2	1	0.15678927691498284	0.36956521739130427	0.20359281437125745
1820	Feb25-FISH2-3L1-rep3-m1bp-100x_Position038_37_cmle.ics	39	0	1	1	0.0	0.0	0.0
1821	Feb25-FISH2-3L1-rep3-m1bp-100x_Position038_37_cmle.ics	39	0	1	2	0.0	0.0	0.0
1822	Feb25-FISH2-3L1-rep3-m1bp-100x_Position038_37_cmle.ics	41	0	1	1	0.0	0.0	0.0
1823	Feb25-FISH2-3L1-rep3-m1bp-100x_Position038_37_cmle.ics	41	0	1	2	0.1936808714832141	0.2372881355932203	0.8936170212765956
1824	Feb25-FISH2-3L1-rep3-m1bp-100x_Position038_37_cmle.ics	43	0	1	1	0.0	0.0	0.0
1825	Feb25-FISH2-3L1-rep3-m1bp-100x_Position038_37_cmle.ics	43	0	1	2	0.0	0.0	0.0
1826	Feb25-FISH2-3L1-rep3-m1bp-100x_Position038_37_cmle.ics	44	0	1	1	0.2766869592617345	0.4918032786885246	0.489795918367347
1827	Feb25-FISH2-3L1-rep3-m1bp-100x_Position038_37_cmle.ics	45	0	1	1	0.0	0.0	0.0
1828	Feb25-FISH2-3L1-rep3-m1bp-100x_Position038_37_cmle.ics	45	0	1	2	0.0	0.0	0.0
1829	Feb25-FISH2-3L1-rep3-m1bp-100x_Position038_37_cmle.ics	45	0	2	1	0.0	0.0	0.0
1830	Feb25-FISH2-3L1-rep3-m1bp-100x_Position038_37_cmle.ics	45	0	2	2	0.0	0.0	0.0
1831	Feb25-FISH2-3L1-rep3-m1bp-100x_Position038_37_cmle.ics	47	0	1	1	0.27438123460122	0.7212121212121212	0.6648044692737429
1832	Feb25-FISH2-3L1-rep3-m1bp-100x_Position038_37_cmle.ics	48	0	1	1	0.0	0.0	0.0
1833	Feb25-FISH2-3L1-rep3-m1bp-100x_Position039_38_cmle.ics	1	0	1	1	0.13373203030983832	0.43283582089552236	0.4264705882352941
1834	Feb25-FISH2-3L1-rep3-m1bp-100x_Position039_38_cmle.ics	3	0	1	1	0.0	0.0	0.0
1835	Feb25-FISH2-3L1-rep3-m1bp-100x_Position039_38_cmle.ics	7	0	1	1	0.016140072623601176	0.1372549019607843	0.05737704918032786
1836	Feb25-FISH2-3L1-rep3-m1bp-100x_Position039_38_cmle.ics	8	0	1	1	0.0	0.0	0.0
1837	Feb25-FISH2-3L1-rep3-m1bp-100x_Position039_38_cmle.ics	8	0	2	1	0.0	0.0	0.0
1838	Feb25-FISH2-3L1-rep3-m1bp-100x_Position039_38_cmle.ics	11	0	1	1	0.0046114493210289076	0.03389830508474576	0.012738853503184714
1839	Feb25-FISH2-3L1-rep3-m1bp-100x_Position039_38_cmle.ics	14	0	1	1	0.29052130722482117	0.75	0.7544910179640718
1840	Feb25-FISH2-3L1-rep3-m1bp-100x_Position039_38_cmle.ics	17	0	1	1	0.0	0.0	0.0
1841	Feb25-FISH2-3L1-rep3-m1bp-100x_Position039_38_cmle.ics	17	0	2	1	0.03689159456823126	0.26666666666666666	0.04395604395604395
1842	Feb25-FISH2-3L1-rep3-m1bp-100x_Position039_38_cmle.ics	18	0	1	1	0.0	0.0	0.0
1843	Feb25-FISH2-3L1-rep3-m1bp-100x_Position039_38_cmle.ics	20	0	1	1	0.23748964003298875	0.6645161290322581	0.6602564102564102
1844	Feb25-FISH2-3L1-rep3-m1bp-100x_Position039_38_cmle.ics	21	0	1	1	0.0	0.0	0.0
1845	Feb25-FISH2-3L1-rep3-m1bp-100x_Position039_38_cmle.ics	22	0	1	1	0.025362971265658993	0.13414634146341461	0.14473684210526314
1846	Feb25-FISH2-3L1-rep3-m1bp-100x_Position039_38_cmle.ics	23	0	1	1	0.10606333438366487	0.5749999999999998	0.5679012345679012
1847	Feb25-FISH2-3L1-rep3-m1bp-100x_Position039_38_cmle.ics	24	0	1	1	0.03919731922874571	0.10828025477707007	0.10828025477707007
1848	Feb25-FISH2-3L1-rep3-m1bp-100x_Position039_38_cmle.ics	26	0	1	1	0.0	0.0	0.0
1849	Feb25-FISH2-3L1-rep3-m1bp-100x_Position039_38_cmle.ics	27	0	1	1	0.0	0.0	0.0
1850	Feb25-FISH2-3L1-rep3-m1bp-100x_Position039_38_cmle.ics	28	0	1	1	0.0	0.0	0.0
1851	Feb25-FISH2-3L1-rep3-m1bp-100x_Position039_38_cmle.ics	29	0	1	1	0.0	0.0	0.0
1852	Feb25-FISH2-3L1-rep3-m1bp-100x_Position039_38_cmle.ics	29	0	1	2	0.0	0.0	0.0
1853	Feb25-FISH2-3L1-rep3-m1bp-100x_Position039_38_cmle.ics	30	0	1	1	0.4634506567634052	0.5521978021978021	0.5193798449612402
1854	Feb25-FISH2-3L1-rep3-m1bp-100x_Position039_38_cmle.ics	32	0	1	1	0.12681485632829495	0.3928571428571428	0.39568345323740994
1855	Feb25-FISH2-3L1-rep3-m1bp-100x_Position039_38_cmle.ics	33	0	1	1	0.2444068140145321	0.6928104575163399	0.6057142857142856
1856	Feb25-FISH2-3L1-rep3-m1bp-100x_Position039_38_cmle.ics	34	0	1	1	0.10606333438366487	0.3709677419354839	0.5609756097560974
1857	Feb25-FISH2-3L1-rep3-m1bp-100x_Position039_38_cmle.ics	36	0	1	1	0.1245091316677805	0.6585365853658536	0.6585365853658536
1858	Feb25-FISH2-3L1-rep3-m1bp-100x_Position039_38_cmle.ics	37	0	1	1	0.10375760972315042	0.34090909090909083	0.4128440366972477
1859	Feb25-FISH2-3L1-rep3-m1bp-100x_Position039_38_cmle.ics	37	0	1	2	0.0	0.0	0.0
1860	Feb25-FISH2-3L1-rep3-m1bp-100x_Position039_38_cmle.ics	38	0	1	1	0.2144323934278442	0.5284090909090909	0.6413793103448275
1861	Feb25-FISH2-3L1-rep3-m1bp-100x_Position039_38_cmle.ics	40	0	1	1	0.04380876854977462	0.12925170068027209	0.12925170068027209
1862	Feb25-FISH2-3L1-rep3-m1bp-100x_Position039_38_cmle.ics	41	0	1	1	0.03458586990771681	0.12000000000000001	0.12000000000000001
1863	Feb25-FISH2-3L1-rep3-m1bp-100x_Position039_38_cmle.ics	42	0	1	1	0.12220340700726605	0.3251533742331288	0.3251533742331288
1864	Feb25-FISH2-3L1-rep3-m1bp-100x_Position039_38_cmle.ics	43	0	1	1	0.32741290179305244	0.8304093567251462	0.871165644171779
1865	Feb25-FISH2-3L1-rep3-m1bp-100x_Position039_38_cmle.ics	44	0	1	1	0.33663580043511027	0.46645367412140576	0.4147727272727273
1866	Feb25-FISH2-3L1-rep3-m1bp-100x_Position039_38_cmle.ics	47	0	1	1	0.08070036311800588	0.17766497461928932	0.1804123711340206
1867	Feb25-FISH2-3L1-rep3-m1bp-100x_Position039_38_cmle.ics	48	0	1	1	0.1706236248780696	0.9249999999999999	0.9135802469135803
1868	Feb25-FISH2-3L1-rep3-m1bp-100x_Position039_38_cmle.ics	49	0	1	1	0.1706236248780696	0.4431137724550898	0.4431137724550898
1869	Feb25-FISH2-3L1-rep3-m1bp-100x_Position039_38_cmle.ics	50	0	1	1	0.2789926839222489	0.4782608695652174	0.570754716981132
1870	Feb25-FISH2-3L1-rep3-m1bp-100x_Position039_38_cmle.ics	50	0	2	1	0.0	0.0	0.0
1871	Feb25-FISH2-3L1-rep3-m1bp-100x_Position039_38_cmle.ics	51	0	1	1	0.12681485632829495	0.37931034482758613	0.3594771241830065
1872	Feb25-FISH2-3L1-rep3-m1bp-100x_Position040_39_cmle.ics	1	0	1	1	0.0	0.0	0.0
1873	Feb25-FISH2-3L1-rep3-m1bp-100x_Position040_39_cmle.ics	2	0	1	1	0.0	0.0	0.0
1874	Feb25-FISH2-3L1-rep3-m1bp-100x_Position040_39_cmle.ics	2	0	1	2	0.0	0.0	0.0
1875	Feb25-FISH2-3L1-rep3-m1bp-100x_Position040_39_cmle.ics	3	0	1	1	0.0	0.0	0.0
1876	Feb25-FISH2-3L1-rep3-m1bp-100x_Position040_39_cmle.ics	3	0	2	1	0.0	0.0	0.0
1877	Feb25-FISH2-3L1-rep3-m1bp-100x_Position040_39_cmle.ics	4	0	1	1	0.10836905904417933	0.8867924528301886	0.8103448275862067
1878	Feb25-FISH2-3L1-rep3-m1bp-100x_Position040_39_cmle.ics	5	0	1	1	0.0	0.0	0.0
1879	Feb25-FISH2-3L1-rep3-m1bp-100x_Position040_39_cmle.ics	6	0	1	1	0.15217782759395396	0.6226415094339622	0.8354430379746836
1880	Feb25-FISH2-3L1-rep3-m1bp-100x_Position040_39_cmle.ics	7	0	1	1	0.0	0.0	0.0
1881	Feb25-FISH2-3L1-rep3-m1bp-100x_Position040_39_cmle.ics	7	0	1	2	0.0	0.0	0.0
1882	Feb25-FISH2-3L1-rep3-m1bp-100x_Position040_39_cmle.ics	8	0	1	1	0.1590950015754973	0.33333333333333326	0.3349514563106795
1883	Feb25-FISH2-3L1-rep3-m1bp-100x_Position040_39_cmle.ics	11	0	1	1	0.0853118124390348	0.24666666666666667	0.26811594202898553
1884	Feb25-FISH2-3L1-rep3-m1bp-100x_Position040_39_cmle.ics	12	0	1	1	0.11989768234675159	0.3291139240506329	0.3611111111111111
1885	Feb25-FISH2-3L1-rep3-m1bp-100x_Position040_39_cmle.ics	13	0	1	1	0.01844579728411563	0.05128205128205127	0.05128205128205127
1886	Feb25-FISH2-3L1-rep3-m1bp-100x_Position040_39_cmle.ics	14	0	1	1	0.0	0.0	0.0
1887	Feb25-FISH2-3L1-rep3-m1bp-100x_Position040_39_cmle.ics	14	0	1	2	0.0	0.0	0.0
1888	Feb25-FISH2-3L1-rep3-m1bp-100x_Position040_39_cmle.ics	15	0	1	1	0.20290377012527194	0.2634730538922156	0.2634730538922156
1889	Feb25-FISH2-3L1-rep3-m1bp-100x_Position040_39_cmle.ics	17	0	1	1	0.16370645089652622	0.33809523809523806	0.8554216867469877
1890	Feb25-FISH2-3L1-rep3-m1bp-100x_Position040_39_cmle.ics	18	0	1	1	0.21904384274887312	0.4241071428571428	0.4222222222222222
1891	Feb25-FISH2-3L1-rep3-m1bp-100x_Position040_39_cmle.ics	20	0	1	1	0.16140072623601176	0.472972972972973	0.46979865771812074
1892	Feb25-FISH2-3L1-rep3-m1bp-100x_Position040_39_cmle.ics	21	0	1	1	0.11759195768623715	0.23831775700934574	0.3035714285714286
1893	Feb25-FISH2-3L1-rep3-m1bp-100x_Position040_39_cmle.ics	21	0	2	1	0.0	0.0	0.0
1894	Feb25-FISH2-3L1-rep3-m1bp-100x_Position040_39_cmle.ics	22	0	1	1	0.0	0.0	0.0
1895	Feb25-FISH2-3L1-rep3-m1bp-100x_Position040_39_cmle.ics	22	0	1	2	0.0	0.0	0.0
1896	Feb25-FISH2-3L1-rep3-m1bp-100x_Position040_39_cmle.ics	23	0	1	1	0.0	0.0	0.0
1897	Feb25-FISH2-3L1-rep3-m1bp-100x_Position040_39_cmle.ics	24	0	1	1	0.0	0.0	0.0
1898	Feb25-FISH2-3L1-rep3-m1bp-100x_Position040_39_cmle.ics	25	0	1	1	0.0	0.0	0.0
1899	Feb25-FISH2-3L1-rep3-m1bp-100x_Position040_39_cmle.ics	25	0	2	1	0.1890694221621852	0.911111111111111	0.4270833333333333
1900	Feb25-FISH2-3L1-rep3-m1bp-100x_Position040_39_cmle.ics	26	0	1	1	0.2789926839222489	0.654054054054054	0.650537634408602
1901	Feb25-FISH2-3L1-rep3-m1bp-100x_Position040_39_cmle.ics	27	0	1	1	0.10836905904417933	0.27485380116959063	0.2716763005780346
1902	Feb25-FISH2-3L1-rep3-m1bp-100x_Position040_39_cmle.ics	28	0	1	1	0.0	0.0	0.0
1903	Feb25-FISH2-3L1-rep3-m1bp-100x_Position040_39_cmle.ics	28	0	1	2	0.0	0.0	0.0
1904	Feb25-FISH2-3L1-rep3-m1bp-100x_Position040_39_cmle.ics	31	0	1	1	0.10836905904417933	0.6351351351351352	0.26111111111111107
1905	Feb25-FISH2-3L1-rep3-m1bp-100x_Position040_39_cmle.ics	34	0	1	1	0.08070036311800588	0.2755905511811023	0.26923076923076916
1906	Feb25-FISH2-3L1-rep3-m1bp-100x_Position040_39_cmle.ics	35	0	1	1	0.0	0.0	0.0
1907	Feb25-FISH2-3L1-rep3-m1bp-100x_Position040_39_cmle.ics	35	0	1	2	0.0	0.0	0.0
1908	Feb25-FISH2-3L1-rep3-m1bp-100x_Position040_39_cmle.ics	36	0	1	1	0.0	0.0	0.0
1909	Feb25-FISH2-3L1-rep3-m1bp-100x_Position040_39_cmle.ics	38	0	1	1	0.0	0.0	0.0
1910	Feb25-FISH2-3L1-rep3-m1bp-100x_Position040_39_cmle.ics	38	0	1	2	0.0	0.0	0.0
1911	Feb25-FISH2-3L1-rep3-m1bp-100x_Position040_39_cmle.ics	38	0	2	1	0.0	0.0	0.0
1912	Feb25-FISH2-3L1-rep3-m1bp-100x_Position040_39_cmle.ics	38	0	2	2	0.0	0.0	0.0
1913	Feb25-FISH2-3L1-rep3-m1bp-100x_Position040_39_cmle.ics	38	0	3	1	0.0	0.0	0.0
1914	Feb25-FISH2-3L1-rep3-m1bp-100x_Position040_39_cmle.ics	38	0	3	2	0.0	0.0	0.0
1915	Feb25-FISH2-3L1-rep3-m1bp-100x_Position040_39_cmle.ics	39	0	1	1	0.5141765992947231	0.6482558139534882	0.5162037037037035
1916	Feb25-FISH2-3L1-rep3-m1bp-100x_Position040_39_cmle.ics	39	0	2	1	0.0	0.0	0.0
1917	Feb25-FISH2-3L1-rep3-m1bp-100x_Position040_39_cmle.ics	40	0	1	1	0.0	0.0	0.0
1918	Feb25-FISH2-3L1-rep3-m1bp-100x_Position040_39_cmle.ics	40	0	1	2	0.0	0.0	0.0
1919	Feb25-FISH2-3L1-rep3-m1bp-100x_Position040_39_cmle.ics	40	0	1	3	0.0	0.0	0.0
1920	Feb25-FISH2-3L1-rep3-m1bp-100x_Position040_39_cmle.ics	40	0	1	4	0.03689159456823126	0.040506329113924044	0.07511737089201878
1921	Feb25-FISH2-3L1-rep3-m1bp-100x_Position040_39_cmle.ics	40	0	2	1	0.0	0.0	0.0
1922	Feb25-FISH2-3L1-rep3-m1bp-100x_Position040_39_cmle.ics	40	0	2	2	0.10836905904417933	0.3671875	0.408695652173913
1923	Feb25-FISH2-3L1-rep3-m1bp-100x_Position040_39_cmle.ics	40	0	2	3	0.0	0.0	0.0
1924	Feb25-FISH2-3L1-rep3-m1bp-100x_Position040_39_cmle.ics	40	0	2	4	0.0	0.0	0.0
1925	Feb25-FISH2-3L1-rep3-m1bp-100x_Position040_39_cmle.ics	41	0	1	1	0.11759195768623715	0.5730337078651685	0.5795454545454546
1926	Feb25-FISH2-3L1-rep3-m1bp-100x_Position040_39_cmle.ics	42	0	1	1	0.0	0.0	0.0
1927	Feb25-FISH2-3L1-rep3-m1bp-100x_Position040_39_cmle.ics	42	0	1	2	0.03919731922874571	0.09883720930232556	0.19101123595505615
1928	Feb25-FISH2-3L1-rep3-m1bp-100x_Position040_39_cmle.ics	43	0	1	1	0.0	0.0	0.0
1929	Feb25-FISH2-3L1-rep3-m1bp-100x_Position040_39_cmle.ics	43	0	1	2	0.0	0.0	0.0
1930	Feb25-FISH2-3L1-rep3-m1bp-100x_Position040_39_cmle.ics	44	0	1	1	0.0	0.0	0.0
1931	Feb25-FISH2-3L1-rep3-m1bp-100x_Position041_40_cmle.ics	1	0	1	1	0.0	0.0	0.0
1932	Feb25-FISH2-3L1-rep3-m1bp-100x_Position041_40_cmle.ics	2	0	1	1	0.325107177132538	0.44620253164556967	0.44620253164556967
1933	Feb25-FISH2-3L1-rep3-m1bp-100x_Position041_40_cmle.ics	3	0	1	1	0.009222898642057815	0.04545454545454545	0.04597701149425287
1934	Feb25-FISH2-3L1-rep3-m1bp-100x_Position041_40_cmle.ics	4	0	1	1	0.11528623302572269	0.3571428571428571	0.3571428571428571
1935	Feb25-FISH2-3L1-rep3-m1bp-100x_Position041_40_cmle.ics	5	0	1	1	0.0	0.0	0.0
1936	Feb25-FISH2-3L1-rep3-m1bp-100x_Position041_40_cmle.ics	6	0	1	1	0.2444068140145321	0.5170731707317073	0.5170731707317073
1937	Feb25-FISH2-3L1-rep3-m1bp-100x_Position041_40_cmle.ics	7	0	1	1	0.02305724660514454	0.10526315789473682	0.10526315789473682
1938	Feb25-FISH2-3L1-rep3-m1bp-100x_Position041_40_cmle.ics	10	0	1	1	0.0	0.0	0.0
1939	Feb25-FISH2-3L1-rep3-m1bp-100x_Position041_40_cmle.ics	11	0	1	1	0.0	0.0	0.0
1940	Feb25-FISH2-3L1-rep3-m1bp-100x_Position041_40_cmle.ics	13	0	1	1	0.09914616040212151	0.2721518987341772	0.2721518987341772
1941	Feb25-FISH2-3L1-rep3-m1bp-100x_Position041_40_cmle.ics	14	0	1	1	0.2951327565458501	0.6666666666666667	0.6464646464646465
1942	Feb25-FISH2-3L1-rep3-m1bp-100x_Position041_40_cmle.ics	15	0	1	1	0.0	0.0	0.0
1943	Feb25-FISH2-3L1-rep3-m1bp-100x_Position041_40_cmle.ics	16	0	1	1	0.0853118124390348	0.23270440251572327	0.513888888888889
1944	Feb25-FISH2-3L1-rep3-m1bp-100x_Position041_40_cmle.ics	16	0	1	2	0.0	0.0	0.0
1945	Feb25-FISH2-3L1-rep3-m1bp-100x_Position041_40_cmle.ics	17	0	1	1	0.20751521944630083	0.4891304347826086	0.4918032786885245
1946	Feb25-FISH2-3L1-rep3-m1bp-100x_Position041_40_cmle.ics	18	0	1	1	0.027668695926173444	0.1188118811881188	0.07843137254901959
1947	Feb25-FISH2-3L1-rep3-m1bp-100x_Position041_40_cmle.ics	19	0	1	1	0.10145188506263597	0.3308270676691729	0.3283582089552239
1948	Feb25-FISH2-3L1-rep3-m1bp-100x_Position041_40_cmle.ics	20	0	1	1	0.20290377012527194	0.9777777777777777	0.22797927461139894
1949	Feb25-FISH2-3L1-rep3-m1bp-100x_Position041_40_cmle.ics	20	0	2	1	0.0	0.0	0.0
1950	Feb25-FISH2-3L1-rep3-m1bp-100x_Position041_40_cmle.ics	21	0	1	1	0.0	0.0	0.0
1951	Feb25-FISH2-3L1-rep3-m1bp-100x_Position041_40_cmle.ics	21	0	2	1	0.0	0.0	0.0
1952	Feb25-FISH2-3L1-rep3-m1bp-100x_Position041_40_cmle.ics	23	0	1	1	0.28129840858276334	0.4163822525597269	0.7176470588235293
1953	Feb25-FISH2-3L1-rep3-m1bp-100x_Position041_40_cmle.ics	23	0	1	2	0.0	0.0	0.0
1954	Feb25-FISH2-3L1-rep3-m1bp-100x_Position041_40_cmle.ics	25	0	1	1	0.2536297126565899	0.4932735426008968	0.49549549549549543
1955	Feb25-FISH2-3L1-rep3-m1bp-100x_Position041_40_cmle.ics	27	0	1	1	0.22826674139093092	0.532258064516129	0.8534482758620687
1956	Feb25-FISH2-3L1-rep3-m1bp-100x_Position041_40_cmle.ics	28	0	1	1	0.0	0.0	0.0
1957	Feb25-FISH2-3L1-rep3-m1bp-100x_Position041_40_cmle.ics	28	0	2	1	0.0	0.0	0.0
1958	Feb25-FISH2-3L1-rep3-m1bp-100x_Position041_40_cmle.ics	28	0	3	1	0.0	0.0	0.0
1959	Feb25-FISH2-3L1-rep3-m1bp-100x_Position041_40_cmle.ics	29	0	1	1	0.11298050836520823	0.32450331125827814	0.6901408450704224
1960	Feb25-FISH2-3L1-rep3-m1bp-100x_Position041_40_cmle.ics	29	0	1	2	0.0	0.0	0.0
1961	Feb25-FISH2-3L1-rep3-m1bp-100x_Position041_40_cmle.ics	31	0	1	1	0.13142630564932387	0.3333333333333333	0.3031914893617021
1962	Feb25-FISH2-3L1-rep3-m1bp-100x_Position041_40_cmle.ics	33	0	1	1	0.16370645089652622	0.3532338308457711	0.3287037037037036
1963	Feb25-FISH2-3L1-rep3-m1bp-100x_Position041_40_cmle.ics	34	0	1	1	0.03458586990771681	0.19736842105263158	0.2112676056338028
1964	Feb25-FISH2-3L1-rep3-m1bp-100x_Position041_40_cmle.ics	34	0	2	1	0.0	0.0	0.0
1965	Feb25-FISH2-3L1-rep3-m1bp-100x_Position041_40_cmle.ics	35	0	1	1	0.09684043574160706	0.328125	0.3307086614173228
1966	Feb25-FISH2-3L1-rep3-m1bp-100x_Position041_40_cmle.ics	36	0	1	1	0.17754079885961294	0.506578947368421	0.49999999999999994
1967	Feb25-FISH2-3L1-rep3-m1bp-100x_Position041_40_cmle.ics	37	0	1	1	0.0	0.0	0.0
1968	Feb25-FISH2-3L1-rep3-m1bp-100x_Position041_40_cmle.ics	38	0	1	1	0.0	0.0	0.0
1969	Feb25-FISH2-3L1-rep3-m1bp-100x_Position041_40_cmle.ics	38	0	1	2	0.0	0.0	0.0
1970	Feb25-FISH2-3L1-rep3-m1bp-100x_Position041_40_cmle.ics	38	0	2	1	0.0	0.0	0.0
1971	Feb25-FISH2-3L1-rep3-m1bp-100x_Position041_40_cmle.ics	38	0	2	2	0.0	0.0	0.0
1972	Feb25-FISH2-3L1-rep3-m1bp-100x_Position041_40_cmle.ics	39	0	1	1	0.0	0.0	0.0
1973	Feb25-FISH2-3L1-rep3-m1bp-100x_Position041_40_cmle.ics	40	0	1	1	0.08070036311800588	0.21739130434782608	0.2046783625730994
1974	Feb25-FISH2-3L1-rep3-m1bp-100x_Position041_40_cmle.ics	42	0	1	1	0.07608891379697698	0.32673267326732675	0.34375000000000006
1975	Feb25-FISH2-3L1-rep3-m1bp-100x_Position041_40_cmle.ics	43	0	1	1	0.0	0.0	0.0
1976	Feb25-FISH2-3L1-rep3-m1bp-100x_Position041_40_cmle.ics	43	0	1	2	0.0	0.0	0.0
1977	Feb25-FISH2-3L1-rep3-m1bp-100x_Position041_40_cmle.ics	44	0	1	1	0.0	0.0	0.0
1978	Feb25-FISH2-3L1-rep3-m1bp-100x_Position041_40_cmle.ics	45	0	1	1	0.0	0.0	0.0
1979	Feb25-FISH2-3L1-rep3-m1bp-100x_Position041_40_cmle.ics	46	0	1	1	0.07608891379697698	0.2946428571428571	0.2972972972972973
1980	Feb25-FISH2-3L1-rep3-m1bp-100x_Position041_40_cmle.ics	47	0	1	1	0.0	0.0	0.0
1981	Feb25-FISH2-3L1-rep3-m1bp-100x_Position041_40_cmle.ics	47	0	1	2	0.053031667191832436	0.07903780068728522	0.26136363636363635
1982	Feb25-FISH2-3L1-rep3-m1bp-100x_Position041_40_cmle.ics	48	0	1	1	0.1498721029334395	0.3915662650602409	0.38922155688622756
1983	Feb25-FISH2-3L1-rep3-m1bp-100x_Position041_40_cmle.ics	51	0	1	1	0.0	0.0	0.0
1984	Feb25-FISH2-3L1-rep3-m1bp-100x_Position041_40_cmle.ics	52	0	1	1	0.09684043574160706	0.28571428571428564	0.28571428571428564
1985	Feb25-FISH2-3L1-rep3-m1bp-100x_Position042_41_cmle.ics	2	0	1	1	0.4058075402505439	0.721311475409836	0.9072164948453608
1986	Feb25-FISH2-3L1-rep3-m1bp-100x_Position042_41_cmle.ics	2	0	1	2	0.0	0.0	0.0
1987	Feb25-FISH2-3L1-rep3-m1bp-100x_Position042_41_cmle.ics	2	0	2	1	0.0	0.0	0.0
1988	Feb25-FISH2-3L1-rep3-m1bp-100x_Position042_41_cmle.ics	2	0	2	2	0.027668695926173444	0.24	0.11538461538461536
1989	Feb25-FISH2-3L1-rep3-m1bp-100x_Position042_41_cmle.ics	3	0	1	1	0.10606333438366487	0.49462365591397844	0.49462365591397844
1990	Feb25-FISH2-3L1-rep3-m1bp-100x_Position042_41_cmle.ics	4	0	1	1	0.27438123460122	0.639784946236559	0.6432432432432432
1991	Feb25-FISH2-3L1-rep3-m1bp-100x_Position042_41_cmle.ics	5	0	1	1	0.0	0.0	0.0
1992	Feb25-FISH2-3L1-rep3-m1bp-100x_Position042_41_cmle.ics	5	0	1	2	0.0	0.0	0.0
1993	Feb25-FISH2-3L1-rep3-m1bp-100x_Position042_41_cmle.ics	5	0	2	1	0.0	0.0	0.0
1994	Feb25-FISH2-3L1-rep3-m1bp-100x_Position042_41_cmle.ics	5	0	2	2	0.0	0.0	0.0
1995	Feb25-FISH2-3L1-rep3-m1bp-100x_Position042_41_cmle.ics	6	0	1	1	0.057643116512861345	0.31249999999999994	0.18248175182481752
1996	Feb25-FISH2-3L1-rep3-m1bp-100x_Position042_41_cmle.ics	6	0	1	2	0.0	0.0	0.0
1997	Feb25-FISH2-3L1-rep3-m1bp-100x_Position042_41_cmle.ics	6	0	2	1	0.0	0.0	0.0
1998	Feb25-FISH2-3L1-rep3-m1bp-100x_Position042_41_cmle.ics	6	0	2	2	0.04611449321028908	0.16528925619834708	0.30769230769230765
1999	Feb25-FISH2-3L1-rep3-m1bp-100x_Position042_41_cmle.ics	7	0	1	1	0.0	0.0	0.0
[truncated: 4,391 more rows]
