# Supplementary material for: M1BP cooperates with CP190 to activate transcription at TAD borders and promote chromatin insulator activity
Source: Nat Commun. 2021 Jul 7;12:4170. doi: 10.1038/s41467-021-24407-y (PMC8263732; doi:10.1038/s41467-021-24407-y)
Supplement: Supplementary file 6 — Source Data [file 41467_2021_24407_MOESM6_ESM.zip › Source Data_updated_060121/Source Data 8/Figure 8c/Figure 8c-tango-slide2/rep3-mock-m1bp/A_C.xls]

	Label	nuc.idx	tag	idx1	idx2	overlap	pcOverlap1	pcOverlap2
1	Feb25-FISH2-3L1-rep3-m1bp-100x_Position001_0_cmle.ics	2	0	1	1	0.08761753709954924	0.47499999999999987	0.2345679012345679
2	Feb25-FISH2-3L1-rep3-m1bp-100x_Position001_0_cmle.ics	2	0	2	1	0.0	0.0	0.0
3	Feb25-FISH2-3L1-rep3-m1bp-100x_Position001_0_cmle.ics	4	0	1	1	0.0645602904944047	0.2828282828282828	0.1830065359477124
4	Feb25-FISH2-3L1-rep3-m1bp-100x_Position001_0_cmle.ics	5	0	1	1	0.027668695926173444	0.17391304347826086	0.1764705882352941
5	Feb25-FISH2-3L1-rep3-m1bp-100x_Position001_0_cmle.ics	6	0	1	1	0.17754079885961294	0.5968992248062015	0.6695652173913043
6	Feb25-FISH2-3L1-rep3-m1bp-100x_Position001_0_cmle.ics	7	0	1	1	0.0	0.0	0.0
7	Feb25-FISH2-3L1-rep3-m1bp-100x_Position001_0_cmle.ics	7	0	2	1	0.04150304388926017	0.2571428571428571	0.10169491525423728
8	Feb25-FISH2-3L1-rep3-m1bp-100x_Position001_0_cmle.ics	8	0	1	1	0.0	0.0	0.0
9	Feb25-FISH2-3L1-rep3-m1bp-100x_Position001_0_cmle.ics	9	0	1	1	0.23979536469350318	0.7482014388489207	0.6753246753246752
10	Feb25-FISH2-3L1-rep3-m1bp-100x_Position001_0_cmle.ics	10	0	1	1	0.0	0.0	0.0
11	Feb25-FISH2-3L1-rep3-m1bp-100x_Position001_0_cmle.ics	11	0	1	1	0.13373203030983832	0.5225225225225225	0.5132743362831859
12	Feb25-FISH2-3L1-rep3-m1bp-100x_Position001_0_cmle.ics	12	0	1	1	0.029974420586687898	0.1382978723404255	0.1382978723404255
13	Feb25-FISH2-3L1-rep3-m1bp-100x_Position001_0_cmle.ics	13	0	1	1	0.1245091316677805	0.3333333333333333	0.3292682926829268
14	Feb25-FISH2-3L1-rep3-m1bp-100x_Position001_0_cmle.ics	14	0	1	1	0.027668695926173444	0.05128205128205127	0.15189873417721517
15	Feb25-FISH2-3L1-rep3-m1bp-100x_Position001_0_cmle.ics	14	0	1	2	0.0	0.0	0.0
16	Feb25-FISH2-3L1-rep3-m1bp-100x_Position001_0_cmle.ics	15	0	1	1	0.23748964003298875	0.5421052631578946	0.5722222222222222
17	Feb25-FISH2-3L1-rep3-m1bp-100x_Position001_0_cmle.ics	16	0	1	1	0.0	0.0	0.0
18	Feb25-FISH2-3L1-rep3-m1bp-100x_Position001_0_cmle.ics	16	0	1	2	0.249018263335561	0.36734693877551017	0.9999999999999998
19	Feb25-FISH2-3L1-rep3-m1bp-100x_Position001_0_cmle.ics	17	0	1	1	0.2789926839222489	0.7857142857142856	0.7806451612903226
20	Feb25-FISH2-3L1-rep3-m1bp-100x_Position001_0_cmle.ics	18	0	1	1	0.16370645089652622	0.4930555555555555	0.489655172413793
21	Feb25-FISH2-3L1-rep3-m1bp-100x_Position001_0_cmle.ics	19	0	1	1	0.08070036311800588	0.3846153846153846	0.3846153846153846
22	Feb25-FISH2-3L1-rep3-m1bp-100x_Position001_0_cmle.ics	21	0	1	1	0.11067478370469377	0.3018867924528301	0.2637362637362637
23	Feb25-FISH2-3L1-rep3-m1bp-100x_Position001_0_cmle.ics	22	0	1	1	0.0	0.0	0.0
24	Feb25-FISH2-3L1-rep3-m1bp-100x_Position001_0_cmle.ics	23	0	1	1	0.0	0.0	0.0
25	Feb25-FISH2-3L1-rep3-m1bp-100x_Position001_0_cmle.ics	25	0	1	1	0.1706236248780696	0.6166666666666667	0.3609756097560976
26	Feb25-FISH2-3L1-rep3-m1bp-100x_Position001_0_cmle.ics	25	0	2	1	0.0	0.0	0.0
27	Feb25-FISH2-3L1-rep3-m1bp-100x_Position001_0_cmle.ics	26	0	1	1	0.2836041332432778	0.6988636363636364	0.7068965517241379
28	Feb25-FISH2-3L1-rep3-m1bp-100x_Position001_0_cmle.ics	27	0	1	1	0.0	0.0	0.0
29	Feb25-FISH2-3L1-rep3-m1bp-100x_Position001_0_cmle.ics	28	0	1	1	0.11759195768623715	0.53125	0.6799999999999999
30	Feb25-FISH2-3L1-rep3-m1bp-100x_Position001_0_cmle.ics	28	0	1	2	0.0	0.0	0.0
31	Feb25-FISH2-3L1-rep3-m1bp-100x_Position001_0_cmle.ics	28	0	2	1	0.0	0.0	0.0
32	Feb25-FISH2-3L1-rep3-m1bp-100x_Position001_0_cmle.ics	28	0	2	2	0.0	0.0	0.0
33	Feb25-FISH2-3L1-rep3-m1bp-100x_Position001_0_cmle.ics	29	0	1	1	0.04842021787080353	0.2763157894736842	0.27999999999999997
34	Feb25-FISH2-3L1-rep3-m1bp-100x_Position001_0_cmle.ics	30	0	1	1	0.1245091316677805	0.34838709677419355	0.3506493506493506
35	Feb25-FISH2-3L1-rep3-m1bp-100x_Position001_0_cmle.ics	31	0	1	1	0.050725942531317986	0.16541353383458646	0.16666666666666663
36	Feb25-FISH2-3L1-rep3-m1bp-100x_Position001_0_cmle.ics	32	0	1	1	0.18676369750167077	0.5664335664335665	0.5704225352112675
37	Feb25-FISH2-3L1-rep3-m1bp-100x_Position001_0_cmle.ics	33	0	1	1	0.0	0.0	0.0
38	Feb25-FISH2-3L1-rep3-m1bp-100x_Position001_0_cmle.ics	33	0	1	2	0.0853118124390348	0.1978609625668449	0.6166666666666667
39	Feb25-FISH2-3L1-rep3-m1bp-100x_Position001_0_cmle.ics	35	0	1	1	0.01844579728411563	0.05333333333333333	0.04968944099378882
40	Feb25-FISH2-3L1-rep3-m1bp-100x_Position001_0_cmle.ics	36	0	1	1	0.006917173981543361	0.020547945205479447	0.02068965517241379
41	Feb25-FISH2-3L1-rep3-m1bp-100x_Position001_0_cmle.ics	38	0	1	1	0.05533739185234689	0.10344827586206894	0.2857142857142857
42	Feb25-FISH2-3L1-rep3-m1bp-100x_Position001_0_cmle.ics	40	0	1	1	0.0	0.0	0.0
43	Feb25-FISH2-3L1-rep3-m1bp-100x_Position001_0_cmle.ics	41	0	1	1	0.16370645089652622	0.3429951690821256	0.339712918660287
44	Feb25-FISH2-3L1-rep3-m1bp-100x_Position001_0_cmle.ics	42	0	1	1	0.03228014524720235	0.2592592592592592	0.10526315789473682
45	Feb25-FISH2-3L1-rep3-m1bp-100x_Position001_0_cmle.ics	43	0	1	1	0.23287819071195984	0.4786729857819905	0.4975369458128078
46	Feb25-FISH2-3L1-rep3-m1bp-100x_Position002_1_cmle.ics	1	0	1	1	0.24210108935401764	0.3134328358208955	0.3312302839116719
47	Feb25-FISH2-3L1-rep3-m1bp-100x_Position002_1_cmle.ics	2	0	1	1	0.0	0.0	0.0
48	Feb25-FISH2-3L1-rep3-m1bp-100x_Position002_1_cmle.ics	3	0	1	1	0.0	0.0	0.0
49	Feb25-FISH2-3L1-rep3-m1bp-100x_Position002_1_cmle.ics	4	0	1	1	0.057643116512861345	0.34246575342465746	0.17730496453900707
50	Feb25-FISH2-3L1-rep3-m1bp-100x_Position002_1_cmle.ics	6	0	1	1	0.0	0.0	0.0
51	Feb25-FISH2-3L1-rep3-m1bp-100x_Position002_1_cmle.ics	7	0	1	1	0.29282703188533565	0.3883792048929664	0.3883792048929664
52	Feb25-FISH2-3L1-rep3-m1bp-100x_Position002_1_cmle.ics	8	0	1	1	0.21904384274887312	0.76	0.7661290322580646
53	Feb25-FISH2-3L1-rep3-m1bp-100x_Position002_1_cmle.ics	9	0	1	1	0.07839463845749142	0.1988304093567251	0.19767441860465113
54	Feb25-FISH2-3L1-rep3-m1bp-100x_Position002_1_cmle.ics	10	0	1	1	0.29282703188533565	0.8193548387096774	0.8355263157894737
55	Feb25-FISH2-3L1-rep3-m1bp-100x_Position002_1_cmle.ics	11	0	1	1	0.20059804546475749	0.5178571428571429	0.514792899408284
56	Feb25-FISH2-3L1-rep3-m1bp-100x_Position002_1_cmle.ics	12	0	1	1	0.059948841173375796	0.12037037037037034	0.11818181818181818
57	Feb25-FISH2-3L1-rep3-m1bp-100x_Position002_1_cmle.ics	13	0	1	1	0.1291205809888094	0.4375	0.31999999999999995
58	Feb25-FISH2-3L1-rep3-m1bp-100x_Position002_1_cmle.ics	14	0	1	1	0.0	0.0	0.0
59	Feb25-FISH2-3L1-rep3-m1bp-100x_Position002_1_cmle.ics	15	0	1	1	0.0	0.0	0.0
60	Feb25-FISH2-3L1-rep3-m1bp-100x_Position002_1_cmle.ics	16	0	1	1	0.0	0.0	0.0
61	Feb25-FISH2-3L1-rep3-m1bp-100x_Position002_1_cmle.ics	16	0	1	2	0.0	0.0	0.0
62	Feb25-FISH2-3L1-rep3-m1bp-100x_Position002_1_cmle.ics	16	0	1	3	0.25132398799607547	0.2607655502392344	0.6055555555555555
63	Feb25-FISH2-3L1-rep3-m1bp-100x_Position002_1_cmle.ics	17	0	1	1	0.06686601515491916	0.19999999999999998	0.2013888888888889
64	Feb25-FISH2-3L1-rep3-m1bp-100x_Position002_1_cmle.ics	19	0	1	1	0.0	0.0	0.0
65	Feb25-FISH2-3L1-rep3-m1bp-100x_Position002_1_cmle.ics	19	0	1	2	0.0	0.0	0.0
66	Feb25-FISH2-3L1-rep3-m1bp-100x_Position002_1_cmle.ics	20	0	1	1	0.1936808714832141	0.4666666666666666	0.4666666666666666
67	Feb25-FISH2-3L1-rep3-m1bp-100x_Position002_1_cmle.ics	21	0	1	1	0.0	0.0	0.0
68	Feb25-FISH2-3L1-rep3-m1bp-100x_Position002_1_cmle.ics	21	0	1	2	0.0	0.0	0.0
69	Feb25-FISH2-3L1-rep3-m1bp-100x_Position002_1_cmle.ics	21	0	2	1	0.16601217555704068	0.3	0.6260869565217391
70	Feb25-FISH2-3L1-rep3-m1bp-100x_Position002_1_cmle.ics	21	0	2	2	0.0	0.0	0.0
71	Feb25-FISH2-3L1-rep3-m1bp-100x_Position002_1_cmle.ics	22	0	1	1	0.0	0.0	0.0
72	Feb25-FISH2-3L1-rep3-m1bp-100x_Position002_1_cmle.ics	23	0	1	1	0.03689159456823126	0.0898876404494382	0.0898876404494382
73	Feb25-FISH2-3L1-rep3-m1bp-100x_Position002_1_cmle.ics	25	0	1	1	0.0645602904944047	0.16867469879518068	0.3999999999999999
74	Feb25-FISH2-3L1-rep3-m1bp-100x_Position002_1_cmle.ics	26	0	1	1	0.12681485632829495	0.39007092198581556	0.38732394366197176
75	Feb25-FISH2-3L1-rep3-m1bp-100x_Position003_2_cmle.ics	1	0	1	1	0.14064920429138167	0.3986928104575163	0.3986928104575163
76	Feb25-FISH2-3L1-rep3-m1bp-100x_Position003_2_cmle.ics	2	0	1	1	0.0	0.0	0.0
77	Feb25-FISH2-3L1-rep3-m1bp-100x_Position003_2_cmle.ics	3	0	1	1	0.025362971265658993	0.1527777777777778	0.15714285714285714
78	Feb25-FISH2-3L1-rep3-m1bp-100x_Position003_2_cmle.ics	4	0	1	1	0.08300608777852034	0.2553191489361702	0.2553191489361702
79	Feb25-FISH2-3L1-rep3-m1bp-100x_Position003_2_cmle.ics	5	0	1	1	0.14756637827292504	0.4740740740740741	0.8767123287671231
80	Feb25-FISH2-3L1-rep3-m1bp-100x_Position003_2_cmle.ics	5	0	1	2	0.0	0.0	0.0
81	Feb25-FISH2-3L1-rep3-m1bp-100x_Position003_2_cmle.ics	5	0	2	1	0.0	0.0	0.0
82	Feb25-FISH2-3L1-rep3-m1bp-100x_Position003_2_cmle.ics	5	0	2	2	0.07608891379697698	0.2682926829268293	0.1793478260869565
83	Feb25-FISH2-3L1-rep3-m1bp-100x_Position003_2_cmle.ics	6	0	1	1	0.08300608777852034	0.288	0.2857142857142857
84	Feb25-FISH2-3L1-rep3-m1bp-100x_Position003_2_cmle.ics	7	0	1	1	0.013834347963086722	0.04137931034482758	0.041095890410958895
85	Feb25-FISH2-3L1-rep3-m1bp-100x_Position003_2_cmle.ics	8	0	1	1	0.35047014839819696	0.5016501650165015	0.3948051948051947
86	Feb25-FISH2-3L1-rep3-m1bp-100x_Position003_2_cmle.ics	8	0	2	1	0.0	0.0	0.0
87	Feb25-FISH2-3L1-rep3-m1bp-100x_Position003_2_cmle.ics	9	0	1	1	0.0	0.0	0.0
88	Feb25-FISH2-3L1-rep3-m1bp-100x_Position003_2_cmle.ics	11	0	1	1	0.2582411619776188	0.7272727272727272	0.7320261437908496
89	Feb25-FISH2-3L1-rep3-m1bp-100x_Position003_2_cmle.ics	12	0	1	1	0.08300608777852034	0.18274111675126903	0.18461538461538463
90	Feb25-FISH2-3L1-rep3-m1bp-100x_Position003_2_cmle.ics	13	0	1	1	0.0	0.0	0.0
91	Feb25-FISH2-3L1-rep3-m1bp-100x_Position003_2_cmle.ics	14	0	1	1	0.14756637827292504	0.761904761904762	0.7441860465116278
92	Feb25-FISH2-3L1-rep3-m1bp-100x_Position003_2_cmle.ics	16	0	1	1	0.37583311966385596	0.546979865771812	0.6150943396226415
93	Feb25-FISH2-3L1-rep3-m1bp-100x_Position003_2_cmle.ics	17	0	1	1	0.0	0.0	0.0
94	Feb25-FISH2-3L1-rep3-m1bp-100x_Position003_2_cmle.ics	19	0	1	1	0.2697697852801911	0.6610169491525423	0.6573033707865168
95	Feb25-FISH2-3L1-rep3-m1bp-100x_Position003_2_cmle.ics	20	0	1	1	0.16831790021755513	0.45911949685534587	0.4478527607361963
96	Feb25-FISH2-3L1-rep3-m1bp-100x_Position003_2_cmle.ics	21	0	1	1	0.0	0.0	0.0
97	Feb25-FISH2-3L1-rep3-m1bp-100x_Position003_2_cmle.ics	21	0	1	2	0.0	0.0	0.0
98	Feb25-FISH2-3L1-rep3-m1bp-100x_Position003_2_cmle.ics	22	0	1	1	0.16601217555704068	0.4444444444444444	0.4417177914110429
99	Feb25-FISH2-3L1-rep3-m1bp-100x_Position003_2_cmle.ics	24	0	1	1	0.0645602904944047	0.2828282828282828	0.2828282828282828
100	Feb25-FISH2-3L1-rep3-m1bp-100x_Position003_2_cmle.ics	25	0	1	1	0.19598659614372857	0.5120481927710843	0.5151515151515151
101	Feb25-FISH2-3L1-rep3-m1bp-100x_Position003_2_cmle.ics	26	0	1	1	0.2444068140145321	0.31927710843373486	0.9999999999999999
102	Feb25-FISH2-3L1-rep3-m1bp-100x_Position003_2_cmle.ics	26	0	1	2	0.0	0.0	0.0
103	Feb25-FISH2-3L1-rep3-m1bp-100x_Position003_2_cmle.ics	27	0	1	1	0.13834347963086724	0.6666666666666666	0.6741573033707865
104	Feb25-FISH2-3L1-rep3-m1bp-100x_Position003_2_cmle.ics	29	0	1	1	0.07839463845749142	0.5074626865671641	0.5074626865671641
105	Feb25-FISH2-3L1-rep3-m1bp-100x_Position003_2_cmle.ics	30	0	1	1	0.10145188506263597	0.7457627118644068	0.7457627118644068
106	Feb25-FISH2-3L1-rep3-m1bp-100x_Position003_2_cmle.ics	31	0	1	1	0.0645602904944047	0.16766467065868262	0.16666666666666666
107	Feb25-FISH2-3L1-rep3-m1bp-100x_Position003_2_cmle.ics	32	0	1	1	0.11759195768623715	0.3541666666666667	0.3566433566433566
108	Feb25-FISH2-3L1-rep3-m1bp-100x_Position003_2_cmle.ics	33	0	1	1	0.16140072623601176	0.19390581717451522	0.3482587064676616
109	Feb25-FISH2-3L1-rep3-m1bp-100x_Position003_2_cmle.ics	33	0	1	2	0.0	0.0	0.0
110	Feb25-FISH2-3L1-rep3-m1bp-100x_Position003_2_cmle.ics	34	0	1	1	0.0	0.0	0.0
111	Feb25-FISH2-3L1-rep3-m1bp-100x_Position003_2_cmle.ics	35	0	1	1	0.249018263335561	0.84375	0.84375
112	Feb25-FISH2-3L1-rep3-m1bp-100x_Position003_2_cmle.ics	36	0	1	1	0.16601217555704068	0.8999999999999998	0.5255474452554745
113	Feb25-FISH2-3L1-rep3-m1bp-100x_Position003_2_cmle.ics	37	0	1	1	0.0	0.0	0.0
114	Feb25-FISH2-3L1-rep3-m1bp-100x_Position003_2_cmle.ics	37	0	2	1	0.0	0.0	0.0
115	Feb25-FISH2-3L1-rep3-m1bp-100x_Position003_2_cmle.ics	40	0	1	1	0.09222898642057815	0.5333333333333333	0.4819277108433734
116	Feb25-FISH2-3L1-rep3-m1bp-100x_Position003_2_cmle.ics	42	0	1	1	0.1291205809888094	0.4999999999999999	0.482758620689655
117	Feb25-FISH2-3L1-rep3-m1bp-100x_Position003_2_cmle.ics	45	0	1	1	0.15217782759395396	0.3975903614457831	0.4
118	Feb25-FISH2-3L1-rep3-m1bp-100x_Position003_2_cmle.ics	46	0	1	1	0.24671253867504656	0.7039473684210525	0.7086092715231788
119	Feb25-FISH2-3L1-rep3-m1bp-100x_Position003_2_cmle.ics	47	0	1	1	0.07147746447594806	0.10839160839160837	0.09717868338557992
120	Feb25-FISH2-3L1-rep3-m1bp-100x_Position003_2_cmle.ics	48	0	1	1	0.26746406061967665	0.763157894736842	0.763157894736842
121	Feb25-FISH2-3L1-rep3-m1bp-100x_Position004_3_cmle.ics	2	0	1	1	0.0	0.0	0.0
122	Feb25-FISH2-3L1-rep3-m1bp-100x_Position004_3_cmle.ics	2	0	1	2	0.0023057246605144538	0.007246376811594203	0.01075268817204301
123	Feb25-FISH2-3L1-rep3-m1bp-100x_Position004_3_cmle.ics	2	0	2	1	0.0	0.0	0.0
124	Feb25-FISH2-3L1-rep3-m1bp-100x_Position004_3_cmle.ics	2	0	2	2	0.0	0.0	0.0
125	Feb25-FISH2-3L1-rep3-m1bp-100x_Position004_3_cmle.ics	3	0	1	1	0.08761753709954924	0.20430107526881716	0.4578313253012047
126	Feb25-FISH2-3L1-rep3-m1bp-100x_Position004_3_cmle.ics	3	0	1	2	0.0	0.0	0.0
127	Feb25-FISH2-3L1-rep3-m1bp-100x_Position004_3_cmle.ics	4	0	1	1	0.14756637827292504	0.4183006535947712	0.367816091954023
128	Feb25-FISH2-3L1-rep3-m1bp-100x_Position004_3_cmle.ics	5	0	1	1	0.01152862330257227	0.07575757575757575	0.054945054945054944
129	Feb25-FISH2-3L1-rep3-m1bp-100x_Position004_3_cmle.ics	6	0	1	1	0.06225456583389025	0.4736842105263158	0.48214285714285704
130	Feb25-FISH2-3L1-rep3-m1bp-100x_Position004_3_cmle.ics	7	0	1	1	0.15448355225446841	0.45890410958904104	0.46206896551724136
131	Feb25-FISH2-3L1-rep3-m1bp-100x_Position004_3_cmle.ics	8	0	1	1	0.13142630564932387	0.38255033557046975	0.3851351351351352
132	Feb25-FISH2-3L1-rep3-m1bp-100x_Position004_3_cmle.ics	9	0	1	1	0.0	0.0	0.0
133	Feb25-FISH2-3L1-rep3-m1bp-100x_Position004_3_cmle.ics	11	0	1	1	0.0	0.0	0.0
134	Feb25-FISH2-3L1-rep3-m1bp-100x_Position004_3_cmle.ics	12	0	1	1	0.0	0.0	0.0
135	Feb25-FISH2-3L1-rep3-m1bp-100x_Position004_3_cmle.ics	12	0	2	1	0.35047014839819696	0.6909090909090909	0.4198895027624309
136	Feb25-FISH2-3L1-rep3-m1bp-100x_Position004_3_cmle.ics	13	0	1	1	0.15217782759395396	0.39053254437869817	0.39053254437869817
137	Feb25-FISH2-3L1-rep3-m1bp-100x_Position004_3_cmle.ics	14	0	1	1	0.0	0.0	0.0
138	Feb25-FISH2-3L1-rep3-m1bp-100x_Position004_3_cmle.ics	15	0	1	1	0.1798465235201274	0.41052631578947363	0.4126984126984126
139	Feb25-FISH2-3L1-rep3-m1bp-100x_Position004_3_cmle.ics	16	0	1	1	0.13373203030983832	0.36477987421383645	0.3670886075949367
140	Feb25-FISH2-3L1-rep3-m1bp-100x_Position004_3_cmle.ics	17	0	1	1	0.0	0.0	0.0
141	Feb25-FISH2-3L1-rep3-m1bp-100x_Position004_3_cmle.ics	17	0	2	1	0.0	0.0	0.0
142	Feb25-FISH2-3L1-rep3-m1bp-100x_Position004_3_cmle.ics	17	0	3	1	0.0	0.0	0.0
143	Feb25-FISH2-3L1-rep3-m1bp-100x_Position004_3_cmle.ics	18	0	1	1	0.39197319228745714	0.8629441624365481	0.6273062730627306
144	Feb25-FISH2-3L1-rep3-m1bp-100x_Position004_3_cmle.ics	19	0	1	1	0.28129840858276334	0.7011494252873562	0.7052023121387281
145	Feb25-FISH2-3L1-rep3-m1bp-100x_Position004_3_cmle.ics	20	0	1	1	0.03689159456823126	0.0935672514619883	0.09411764705882353
146	Feb25-FISH2-3L1-rep3-m1bp-100x_Position004_3_cmle.ics	21	0	1	1	0.4680621060844341	0.47540983606557374	0.4699074074074073
147	Feb25-FISH2-3L1-rep3-m1bp-100x_Position004_3_cmle.ics	22	0	1	1	0.1706236248780696	0.4457831325301204	0.4457831325301204
148	Feb25-FISH2-3L1-rep3-m1bp-100x_Position004_3_cmle.ics	23	0	1	1	0.0	0.0	0.0
149	Feb25-FISH2-3L1-rep3-m1bp-100x_Position004_3_cmle.ics	23	0	2	1	0.0	0.0	0.0
150	Feb25-FISH2-3L1-rep3-m1bp-100x_Position004_3_cmle.ics	25	0	1	1	0.2098209441068153	0.4666666666666666	0.4666666666666666
151	Feb25-FISH2-3L1-rep3-m1bp-100x_Position004_3_cmle.ics	26	0	1	1	0.26285261129864773	0.6627906976744186	0.5615763546798028
152	Feb25-FISH2-3L1-rep3-m1bp-100x_Position004_3_cmle.ics	27	0	1	1	0.1844579728411563	0.45977011494252873	0.42780748663101603
153	Feb25-FISH2-3L1-rep3-m1bp-100x_Position004_3_cmle.ics	30	0	1	1	0.11989768234675159	0.3398692810457516	0.3376623376623376
154	Feb25-FISH2-3L1-rep3-m1bp-100x_Position004_3_cmle.ics	31	0	1	1	0.0	0.0	0.0
155	Feb25-FISH2-3L1-rep3-m1bp-100x_Position004_3_cmle.ics	32	0	1	1	0.2144323934278442	0.48691099476439786	0.4894736842105262
156	Feb25-FISH2-3L1-rep3-m1bp-100x_Position004_3_cmle.ics	33	0	1	1	0.4888136280290642	0.8030303030303029	0.8091603053435114
157	Feb25-FISH2-3L1-rep3-m1bp-100x_Position004_3_cmle.ics	35	0	1	1	0.0	0.0	0.0
158	Feb25-FISH2-3L1-rep3-m1bp-100x_Position004_3_cmle.ics	35	0	1	2	0.5026479759921509	0.6707692307692307	0.8449612403100775
159	Feb25-FISH2-3L1-rep3-m1bp-100x_Position004_3_cmle.ics	36	0	1	1	0.0899232617600637	0.26712328767123283	0.26712328767123283
160	Feb25-FISH2-3L1-rep3-m1bp-100x_Position004_3_cmle.ics	37	0	1	1	0.1798465235201274	0.5864661654135337	0.5379310344827586
161	Feb25-FISH2-3L1-rep3-m1bp-100x_Position005_4_cmle.ics	1	0	1	1	0.23057246605144538	0.35211267605633795	0.3533568904593639
162	Feb25-FISH2-3L1-rep3-m1bp-100x_Position005_4_cmle.ics	2	0	1	1	0.0	0.0	0.0
163	Feb25-FISH2-3L1-rep3-m1bp-100x_Position005_4_cmle.ics	3	0	1	1	0.03228014524720235	0.16666666666666666	0.11666666666666665
164	Feb25-FISH2-3L1-rep3-m1bp-100x_Position005_4_cmle.ics	3	0	1	2	0.0	0.0	0.0
165	Feb25-FISH2-3L1-rep3-m1bp-100x_Position005_4_cmle.ics	3	0	2	1	0.0	0.0	0.0
166	Feb25-FISH2-3L1-rep3-m1bp-100x_Position005_4_cmle.ics	3	0	2	2	0.23979536469350318	0.38095238095238093	0.4351464435146443
167	Feb25-FISH2-3L1-rep3-m1bp-100x_Position005_4_cmle.ics	4	0	1	1	0.08300608777852034	0.49315068493150677	0.3789473684210526
168	Feb25-FISH2-3L1-rep3-m1bp-100x_Position005_4_cmle.ics	6	0	1	1	0.0	0.0	0.0
169	Feb25-FISH2-3L1-rep3-m1bp-100x_Position005_4_cmle.ics	7	0	1	1	0.0	0.0	0.0
170	Feb25-FISH2-3L1-rep3-m1bp-100x_Position005_4_cmle.ics	8	0	1	1	0.025362971265658993	0.06666666666666667	0.06748466257668712
171	Feb25-FISH2-3L1-rep3-m1bp-100x_Position005_4_cmle.ics	9	0	1	1	0.2789926839222489	0.608040201005025	0.4600760456273764
172	Feb25-FISH2-3L1-rep3-m1bp-100x_Position005_4_cmle.ics	9	0	2	1	0.0	0.0	0.0
173	Feb25-FISH2-3L1-rep3-m1bp-100x_Position005_4_cmle.ics	10	0	1	1	0.2144323934278442	0.48437500000000006	0.48691099476439786
174	Feb25-FISH2-3L1-rep3-m1bp-100x_Position005_4_cmle.ics	11	0	1	1	0.0	0.0	0.0
175	Feb25-FISH2-3L1-rep3-m1bp-100x_Position005_4_cmle.ics	12	0	1	1	0.0046114493210289076	0.03389830508474576	0.03333333333333333
176	Feb25-FISH2-3L1-rep3-m1bp-100x_Position005_4_cmle.ics	13	0	1	1	0.08761753709954924	0.2451612903225806	0.26206896551724135
177	Feb25-FISH2-3L1-rep3-m1bp-100x_Position005_4_cmle.ics	14	0	1	1	0.0	0.0	0.0
178	Feb25-FISH2-3L1-rep3-m1bp-100x_Position005_4_cmle.ics	15	0	1	1	0.21673811808835866	0.6394557823129251	0.6666666666666666
179	Feb25-FISH2-3L1-rep3-m1bp-100x_Position005_4_cmle.ics	16	0	1	1	0.27207550994070556	0.8082191780821917	0.7972972972972974
180	Feb25-FISH2-3L1-rep3-m1bp-100x_Position005_4_cmle.ics	17	0	1	1	0.04611449321028908	0.17857142857142855	0.18018018018018017
181	Feb25-FISH2-3L1-rep3-m1bp-100x_Position005_4_cmle.ics	18	0	1	1	0.0	0.0	0.0
182	Feb25-FISH2-3L1-rep3-m1bp-100x_Position005_4_cmle.ics	18	0	2	1	0.0	0.0	0.0
183	Feb25-FISH2-3L1-rep3-m1bp-100x_Position005_4_cmle.ics	19	0	1	1	0.0	0.0	0.0
184	Feb25-FISH2-3L1-rep3-m1bp-100x_Position005_4_cmle.ics	20	0	1	1	0.0945347110810926	0.21578947368421048	0.21578947368421048
185	Feb25-FISH2-3L1-rep3-m1bp-100x_Position005_4_cmle.ics	21	0	1	1	0.03919731922874571	0.11888111888111887	0.10303030303030303
186	Feb25-FISH2-3L1-rep3-m1bp-100x_Position005_4_cmle.ics	22	0	1	1	0.19137514682269965	0.5724137931034482	0.5646258503401359
187	Feb25-FISH2-3L1-rep3-m1bp-100x_Position005_4_cmle.ics	23	0	1	1	0.13373203030983832	0.43283582089552236	0.4360902255639097
188	Feb25-FISH2-3L1-rep3-m1bp-100x_Position005_4_cmle.ics	25	0	1	1	0.1936808714832141	0.7	0.49122807017543857
189	Feb25-FISH2-3L1-rep3-m1bp-100x_Position005_4_cmle.ics	26	0	1	1	0.0	0.0	0.0
190	Feb25-FISH2-3L1-rep3-m1bp-100x_Position005_4_cmle.ics	28	0	1	1	0.14756637827292504	0.4812030075187969	0.4812030075187969
191	Feb25-FISH2-3L1-rep3-m1bp-100x_Position005_4_cmle.ics	29	0	1	1	0.0	0.0	0.0
192	Feb25-FISH2-3L1-rep3-m1bp-100x_Position005_4_cmle.ics	31	0	1	1	0.2766869592617345	0.7792207792207791	0.7142857142857144
193	Feb25-FISH2-3L1-rep3-m1bp-100x_Position005_4_cmle.ics	32	0	1	1	0.04842021787080353	0.11413043478260868	0.1135135135135135
194	Feb25-FISH2-3L1-rep3-m1bp-100x_Position005_4_cmle.ics	33	0	1	1	0.03458586990771681	0.11278195488721804	0.11194029850746269
195	Feb25-FISH2-3L1-rep3-m1bp-100x_Position005_4_cmle.ics	34	0	1	1	0.0046114493210289076	0.027777777777777776	0.027397260273972598
196	Feb25-FISH2-3L1-rep3-m1bp-100x_Position005_4_cmle.ics	36	0	1	1	0.40119609092951497	0.5028901734104045	0.5
197	Feb25-FISH2-3L1-rep3-m1bp-100x_Position005_4_cmle.ics	37	0	1	1	0.14526065361241058	0.5727272727272728	0.7
198	Feb25-FISH2-3L1-rep3-m1bp-100x_Position005_4_cmle.ics	38	0	1	1	0.13834347963086724	0.4225352112676056	0.425531914893617
199	Feb25-FISH2-3L1-rep3-m1bp-100x_Position005_4_cmle.ics	39	0	1	1	0.0945347110810926	0.3628318584070796	0.3693693693693693
200	Feb25-FISH2-3L1-rep3-m1bp-100x_Position005_4_cmle.ics	40	0	1	1	0.10375760972315042	0.3982300884955752	0.3982300884955752
201	Feb25-FISH2-3L1-rep3-m1bp-100x_Position005_4_cmle.ics	41	0	1	1	0.0899232617600637	0.24074074074074073	0.23926380368098157
202	Feb25-FISH2-3L1-rep3-m1bp-100x_Position005_4_cmle.ics	43	0	1	1	0.14064920429138167	0.38607594936708856	0.19003115264797502
203	Feb25-FISH2-3L1-rep3-m1bp-100x_Position005_4_cmle.ics	43	0	2	1	0.0	0.0	0.0
204	Feb25-FISH2-3L1-rep3-m1bp-100x_Position005_4_cmle.ics	44	0	1	1	0.08300608777852034	0.5	0.5
205	Feb25-FISH2-3L1-rep3-m1bp-100x_Position005_4_cmle.ics	45	0	1	1	0.05533739185234689	0.17266187050359708	0.17391304347826086
206	Feb25-FISH2-3L1-rep3-m1bp-100x_Position006_5_cmle.ics	1	0	1	1	0.19829232080424303	0.5029239766081871	0.6615384615384614
207	Feb25-FISH2-3L1-rep3-m1bp-100x_Position006_5_cmle.ics	2	0	1	1	0.2098209441068153	0.5870967741935483	0.5909090909090908
208	Feb25-FISH2-3L1-rep3-m1bp-100x_Position006_5_cmle.ics	4	0	1	1	0.0	0.0	0.0
209	Feb25-FISH2-3L1-rep3-m1bp-100x_Position006_5_cmle.ics	4	0	2	1	0.0	0.0	0.0
210	Feb25-FISH2-3L1-rep3-m1bp-100x_Position006_5_cmle.ics	5	0	1	1	0.0	0.0	0.0
211	Feb25-FISH2-3L1-rep3-m1bp-100x_Position006_5_cmle.ics	6	0	1	1	0.23057246605144538	0.3846153846153845	0.3861003861003861
212	Feb25-FISH2-3L1-rep3-m1bp-100x_Position006_5_cmle.ics	7	0	1	1	0.3804445689848849	0.4910714285714286	0.48961424332344206
213	Feb25-FISH2-3L1-rep3-m1bp-100x_Position006_5_cmle.ics	8	0	1	1	0.29282703188533565	0.7888198757763976	0.7839506172839507
214	Feb25-FISH2-3L1-rep3-m1bp-100x_Position006_5_cmle.ics	9	0	1	1	0.07378318913646252	0.2735042735042735	0.2735042735042735
215	Feb25-FISH2-3L1-rep3-m1bp-100x_Position006_5_cmle.ics	11	0	1	1	0.10145188506263597	0.12941176470588237	0.2189054726368159
216	Feb25-FISH2-3L1-rep3-m1bp-100x_Position006_5_cmle.ics	11	0	1	2	0.0	0.0	0.0
217	Feb25-FISH2-3L1-rep3-m1bp-100x_Position006_5_cmle.ics	13	0	1	1	0.06917173981543362	0.2941176470588235	0.17751479289940827
218	Feb25-FISH2-3L1-rep3-m1bp-100x_Position006_5_cmle.ics	14	0	1	1	0.1844579728411563	0.625	0.625
219	Feb25-FISH2-3L1-rep3-m1bp-100x_Position006_5_cmle.ics	16	0	1	1	0.0	0.0	0.0
220	Feb25-FISH2-3L1-rep3-m1bp-100x_Position006_5_cmle.ics	16	0	1	2	0.05533739185234689	0.12765957446808507	0.3809523809523809
221	Feb25-FISH2-3L1-rep3-m1bp-100x_Position006_5_cmle.ics	17	0	1	1	0.2351839153724743	0.5024630541871921	0.4657534246575342
222	Feb25-FISH2-3L1-rep3-m1bp-100x_Position006_5_cmle.ics	18	0	1	1	0.3435529744166536	0.7525252525252525	0.7487437185929647
223	Feb25-FISH2-3L1-rep3-m1bp-100x_Position006_5_cmle.ics	19	0	1	1	0.053031667191832436	0.2804878048780487	0.359375
224	Feb25-FISH2-3L1-rep3-m1bp-100x_Position006_5_cmle.ics	20	0	1	1	0.249018263335561	0.7448275862068965	0.7397260273972601
225	Feb25-FISH2-3L1-rep3-m1bp-100x_Position006_5_cmle.ics	21	0	1	1	0.1936808714832141	0.5599999999999999	0.5874125874125874
226	Feb25-FISH2-3L1-rep3-m1bp-100x_Position006_5_cmle.ics	22	0	1	1	0.0	0.0	0.0
227	Feb25-FISH2-3L1-rep3-m1bp-100x_Position006_5_cmle.ics	23	0	1	1	0.0	0.0	0.0
228	Feb25-FISH2-3L1-rep3-m1bp-100x_Position006_5_cmle.ics	23	0	1	2	0.027668695926173444	0.05263157894736842	0.20689655172413787
229	Feb25-FISH2-3L1-rep3-m1bp-100x_Position006_5_cmle.ics	24	0	1	1	0.01152862330257227	0.08771929824561404	0.08928571428571427
230	Feb25-FISH2-3L1-rep3-m1bp-100x_Position006_5_cmle.ics	26	0	1	1	0.21673811808835866	0.6527777777777778	0.6527777777777778
231	Feb25-FISH2-3L1-rep3-m1bp-100x_Position006_5_cmle.ics	28	0	1	1	0.009222898642057815	0.05555555555555555	0.05555555555555555
232	Feb25-FISH2-3L1-rep3-m1bp-100x_Position006_5_cmle.ics	29	0	1	1	0.05533739185234689	0.2016806722689075	0.2823529411764706
233	Feb25-FISH2-3L1-rep3-m1bp-100x_Position006_5_cmle.ics	31	0	1	1	0.04380876854977462	0.19791666666666666	0.35185185185185175
234	Feb25-FISH2-3L1-rep3-m1bp-100x_Position006_5_cmle.ics	32	0	1	1	0.0	0.0	0.0
235	Feb25-FISH2-3L1-rep3-m1bp-100x_Position006_5_cmle.ics	33	0	1	1	0.013834347963086722	0.039999999999999994	0.039999999999999994
236	Feb25-FISH2-3L1-rep3-m1bp-100x_Position006_5_cmle.ics	35	0	1	1	0.0	0.0	0.0
237	Feb25-FISH2-3L1-rep3-m1bp-100x_Position006_5_cmle.ics	36	0	1	1	0.03458586990771681	0.12295081967213115	0.09803921568627451
238	Feb25-FISH2-3L1-rep3-m1bp-100x_Position006_5_cmle.ics	37	0	1	1	0.0	0.0	0.0
239	Feb25-FISH2-3L1-rep3-m1bp-100x_Position006_5_cmle.ics	39	0	1	1	0.050725942531317986	0.2716049382716049	0.176
240	Feb25-FISH2-3L1-rep3-m1bp-100x_Position006_5_cmle.ics	40	0	1	1	0.0	0.0	0.0
241	Feb25-FISH2-3L1-rep3-m1bp-100x_Position006_5_cmle.ics	41	0	1	1	0.050725942531317986	0.16176470588235292	0.16058394160583941
242	Feb25-FISH2-3L1-rep3-m1bp-100x_Position007_6_cmle.ics	1	0	1	1	0.0899232617600637	0.35454545454545455	0.5735294117647058
243	Feb25-FISH2-3L1-rep3-m1bp-100x_Position007_6_cmle.ics	2	0	1	1	0.0	0.0	0.0
244	Feb25-FISH2-3L1-rep3-m1bp-100x_Position007_6_cmle.ics	3	0	1	1	0.0	0.0	0.0
245	Feb25-FISH2-3L1-rep3-m1bp-100x_Position007_6_cmle.ics	3	0	2	1	0.025362971265658993	0.14864864864864866	0.06358381502890172
246	Feb25-FISH2-3L1-rep3-m1bp-100x_Position007_6_cmle.ics	4	0	1	1	0.4196418882136306	0.48148148148148134	0.45386533665835405
247	Feb25-FISH2-3L1-rep3-m1bp-100x_Position007_6_cmle.ics	6	0	1	1	0.498036526671122	0.5230024213075061	0.5654450261780104
248	Feb25-FISH2-3L1-rep3-m1bp-100x_Position007_6_cmle.ics	8	0	1	1	0.1936808714832141	0.5185185185185185	0.5121951219512194
249	Feb25-FISH2-3L1-rep3-m1bp-100x_Position007_6_cmle.ics	9	0	1	1	0.050725942531317986	0.3142857142857143	0.3142857142857143
250	Feb25-FISH2-3L1-rep3-m1bp-100x_Position007_6_cmle.ics	10	0	1	1	0.325107177132538	0.6619718309859155	0.6619718309859155
251	Feb25-FISH2-3L1-rep3-m1bp-100x_Position007_6_cmle.ics	11	0	1	1	0.0	0.0	0.0
252	Feb25-FISH2-3L1-rep3-m1bp-100x_Position007_6_cmle.ics	12	0	1	1	0.4081132649110583	0.5190615835777125	0.5236686390532543
253	Feb25-FISH2-3L1-rep3-m1bp-100x_Position007_6_cmle.ics	13	0	1	1	0.10145188506263597	0.3492063492063492	0.3464566929133858
254	Feb25-FISH2-3L1-rep3-m1bp-100x_Position007_6_cmle.ics	15	0	1	1	0.0	0.0	0.0
255	Feb25-FISH2-3L1-rep3-m1bp-100x_Position007_6_cmle.ics	15	0	2	1	0.0	0.0	0.0
256	Feb25-FISH2-3L1-rep3-m1bp-100x_Position007_6_cmle.ics	16	0	1	1	0.07608891379697698	0.5238095238095237	0.515625
257	Feb25-FISH2-3L1-rep3-m1bp-100x_Position007_6_cmle.ics	17	0	1	1	0.11759195768623715	0.3355263157894737	0.3333333333333333
258	Feb25-FISH2-3L1-rep3-m1bp-100x_Position007_6_cmle.ics	18	0	1	1	0.08070036311800588	0.28925619834710736	0.28688524590163933
259	Feb25-FISH2-3L1-rep3-m1bp-100x_Position007_6_cmle.ics	19	0	1	1	0.0899232617600637	0.21311475409836064	0.22033898305084743
260	Feb25-FISH2-3L1-rep3-m1bp-100x_Position007_6_cmle.ics	20	0	1	1	0.0	0.0	0.0
261	Feb25-FISH2-3L1-rep3-m1bp-100x_Position007_6_cmle.ics	20	0	1	2	0.0	0.0	0.0
262	Feb25-FISH2-3L1-rep3-m1bp-100x_Position007_6_cmle.ics	21	0	1	1	0.18215224818064185	0.4759036144578312	0.4759036144578312
263	Feb25-FISH2-3L1-rep3-m1bp-100x_Position007_6_cmle.ics	22	0	1	1	0.16831790021755513	0.4620253164556962	0.4620253164556962
264	Feb25-FISH2-3L1-rep3-m1bp-100x_Position007_6_cmle.ics	23	0	1	1	0.23748964003298875	0.5282051282051282	0.5255102040816326
265	Feb25-FISH2-3L1-rep3-m1bp-100x_Position007_6_cmle.ics	24	0	1	1	0.0	0.0	0.0
266	Feb25-FISH2-3L1-rep3-m1bp-100x_Position007_6_cmle.ics	27	0	1	1	0.14064920429138167	0.4093959731543623	0.4093959731543623
267	Feb25-FISH2-3L1-rep3-m1bp-100x_Position007_6_cmle.ics	29	0	1	1	0.18676369750167077	0.5328947368421052	0.5328947368421052
268	Feb25-FISH2-3L1-rep3-m1bp-100x_Position007_6_cmle.ics	30	0	1	1	0.04380876854977462	0.10555555555555554	0.10857142857142855
269	Feb25-FISH2-3L1-rep3-m1bp-100x_Position007_6_cmle.ics	31	0	1	1	0.04380876854977462	0.3392857142857142	0.20879120879120877
270	Feb25-FISH2-3L1-rep3-m1bp-100x_Position007_6_cmle.ics	32	0	1	1	0.0	0.0	0.0
271	Feb25-FISH2-3L1-rep3-m1bp-100x_Position007_6_cmle.ics	32	0	1	2	0.5164823239552376	0.48484848484848486	0.4028776978417265
272	Feb25-FISH2-3L1-rep3-m1bp-100x_Position007_6_cmle.ics	32	0	2	1	0.0	0.0	0.0
273	Feb25-FISH2-3L1-rep3-m1bp-100x_Position007_6_cmle.ics	32	0	2	2	0.0	0.0	0.0
274	Feb25-FISH2-3L1-rep3-m1bp-100x_Position007_6_cmle.ics	33	0	1	1	0.26515833595916216	0.5424528301886792	0.5399061032863849
275	Feb25-FISH2-3L1-rep3-m1bp-100x_Position007_6_cmle.ics	34	0	1	1	0.28129840858276334	0.8243243243243243	0.6740331491712707
276	Feb25-FISH2-3L1-rep3-m1bp-100x_Position007_6_cmle.ics	35	0	1	1	0.14756637827292504	0.367816091954023	0.367816091954023
277	Feb25-FISH2-3L1-rep3-m1bp-100x_Position007_6_cmle.ics	36	0	1	1	0.11067478370469377	0.32214765100671133	0.31578947368421045
278	Feb25-FISH2-3L1-rep3-m1bp-100x_Position007_6_cmle.ics	37	0	1	1	0.15448355225446841	0.5929203539823009	0.5982142857142857
279	Feb25-FISH2-3L1-rep3-m1bp-100x_Position007_6_cmle.ics	38	0	1	1	0.10606333438366487	0.3285714285714285	0.3309352517985611
280	Feb25-FISH2-3L1-rep3-m1bp-100x_Position007_6_cmle.ics	41	0	1	1	0.03919731922874571	0.1096774193548387	0.1096774193548387
281	Feb25-FISH2-3L1-rep3-m1bp-100x_Position007_6_cmle.ics	42	0	1	1	0.2605468866381333	0.7483443708609272	0.7533333333333333
282	Feb25-FISH2-3L1-rep3-m1bp-100x_Position007_6_cmle.ics	44	0	1	1	0.07839463845749142	0.19428571428571426	0.19428571428571426
283	Feb25-FISH2-3L1-rep3-m1bp-100x_Position007_6_cmle.ics	45	0	1	1	0.06917173981543362	0.29702970297029707	0.21428571428571427
284	Feb25-FISH2-3L1-rep3-m1bp-100x_Position007_6_cmle.ics	46	0	1	1	0.0	0.0	0.0
285	Feb25-FISH2-3L1-rep3-m1bp-100x_Position008_7_cmle.ics	1	0	1	1	0.0	0.0	0.0
286	Feb25-FISH2-3L1-rep3-m1bp-100x_Position008_7_cmle.ics	3	0	1	1	0.0	0.0	0.0
287	Feb25-FISH2-3L1-rep3-m1bp-100x_Position008_7_cmle.ics	3	0	1	2	0.0	0.0	0.0
288	Feb25-FISH2-3L1-rep3-m1bp-100x_Position008_7_cmle.ics	4	0	1	1	0.23979536469350318	0.5652173913043478	0.5714285714285714
289	Feb25-FISH2-3L1-rep3-m1bp-100x_Position008_7_cmle.ics	5	0	1	1	0.0853118124390348	0.30833333333333335	0.282442748091603
290	Feb25-FISH2-3L1-rep3-m1bp-100x_Position008_7_cmle.ics	6	0	1	1	0.15448355225446841	0.3743016759776536	0.32211538461538464
291	Feb25-FISH2-3L1-rep3-m1bp-100x_Position008_7_cmle.ics	7	0	1	1	0.1798465235201274	0.5611510791366905	0.5611510791366905
292	Feb25-FISH2-3L1-rep3-m1bp-100x_Position008_7_cmle.ics	8	0	1	1	0.16370645089652622	0.36040609137055835	0.36597938144329895
293	Feb25-FISH2-3L1-rep3-m1bp-100x_Position008_7_cmle.ics	9	0	1	1	0.3158842784904802	0.6782178217821783	0.6650485436893203
294	Feb25-FISH2-3L1-rep3-m1bp-100x_Position008_7_cmle.ics	10	0	1	1	0.07608891379697698	0.16666666666666669	0.16097560975609757
295	Feb25-FISH2-3L1-rep3-m1bp-100x_Position008_7_cmle.ics	11	0	1	1	0.07608891379697698	0.2972972972972973	0.2946428571428571
296	Feb25-FISH2-3L1-rep3-m1bp-100x_Position008_7_cmle.ics	12	0	1	1	0.0	0.0	0.0
297	Feb25-FISH2-3L1-rep3-m1bp-100x_Position008_7_cmle.ics	13	0	1	1	0.07378318913646252	0.3902439024390243	0.42666666666666664
298	Feb25-FISH2-3L1-rep3-m1bp-100x_Position008_7_cmle.ics	14	0	1	1	0.025362971265658993	0.07051282051282051	0.07051282051282051
299	Feb25-FISH2-3L1-rep3-m1bp-100x_Position008_7_cmle.ics	15	0	1	1	0.2789926839222489	0.6470588235294117	0.626943005181347
300	Feb25-FISH2-3L1-rep3-m1bp-100x_Position008_7_cmle.ics	16	0	1	1	0.24210108935401764	0.580110497237569	0.580110497237569
301	Feb25-FISH2-3L1-rep3-m1bp-100x_Position008_7_cmle.ics	17	0	1	1	0.020751521944630084	0.15254237288135591	0.15
302	Feb25-FISH2-3L1-rep3-m1bp-100x_Position008_7_cmle.ics	19	0	1	1	0.22826674139093092	0.4691943127962085	0.4691943127962085
303	Feb25-FISH2-3L1-rep3-m1bp-100x_Position008_7_cmle.ics	20	0	1	1	0.0853118124390348	0.29838709677419356	0.23417721518987342
304	Feb25-FISH2-3L1-rep3-m1bp-100x_Position008_7_cmle.ics	21	0	1	1	0.22134956740938755	0.5889570552147239	0.5714285714285714
305	Feb25-FISH2-3L1-rep3-m1bp-100x_Position008_7_cmle.ics	22	0	1	1	0.0	0.0	0.0
306	Feb25-FISH2-3L1-rep3-m1bp-100x_Position008_7_cmle.ics	23	0	1	1	0.0	0.0	0.0
307	Feb25-FISH2-3L1-rep3-m1bp-100x_Position008_7_cmle.ics	24	0	1	1	0.0	0.0	0.0
308	Feb25-FISH2-3L1-rep3-m1bp-100x_Position008_7_cmle.ics	25	0	1	1	0.0	0.0	0.0
309	Feb25-FISH2-3L1-rep3-m1bp-100x_Position008_7_cmle.ics	27	0	1	1	0.025362971265658993	0.13580246913580246	0.1692307692307692
310	Feb25-FISH2-3L1-rep3-m1bp-100x_Position008_7_cmle.ics	29	0	1	1	0.0	0.0	0.0
311	Feb25-FISH2-3L1-rep3-m1bp-100x_Position008_7_cmle.ics	30	0	1	1	0.16601217555704068	0.5333333333333333	0.5373134328358209
312	Feb25-FISH2-3L1-rep3-m1bp-100x_Position008_7_cmle.ics	31	0	1	1	0.09222898642057815	0.23668639053254434	0.23668639053254434
313	Feb25-FISH2-3L1-rep3-m1bp-100x_Position008_7_cmle.ics	32	0	1	1	0.25132398799607547	0.5891891891891892	0.592391304347826
314	Feb25-FISH2-3L1-rep3-m1bp-100x_Position008_7_cmle.ics	33	0	1	1	0.06917173981543362	0.30612244897959184	0.30303030303030304
315	Feb25-FISH2-3L1-rep3-m1bp-100x_Position008_7_cmle.ics	34	0	1	1	0.15678927691498284	0.5354330708661417	0.5354330708661417
316	Feb25-FISH2-3L1-rep3-m1bp-100x_Position008_7_cmle.ics	35	0	1	1	0.10836905904417933	0.24352331606217614	0.25268817204301075
317	Feb25-FISH2-3L1-rep3-m1bp-100x_Position008_7_cmle.ics	36	0	1	1	0.13142630564932387	0.3184357541899441	0.3202247191011236
318	Feb25-FISH2-3L1-rep3-m1bp-100x_Position008_7_cmle.ics	37	0	1	1	0.31127282916945126	0.6650246305418718	0.6585365853658537
319	Feb25-FISH2-3L1-rep3-m1bp-100x_Position008_7_cmle.ics	39	0	1	1	0.0	0.0	0.0
320	Feb25-FISH2-3L1-rep3-m1bp-100x_Position008_7_cmle.ics	40	0	1	1	0.18215224818064185	0.8144329896907216	0.4514285714285714
321	Feb25-FISH2-3L1-rep3-m1bp-100x_Position008_7_cmle.ics	40	0	2	1	0.0	0.0	0.0
322	Feb25-FISH2-3L1-rep3-m1bp-100x_Position009_8_cmle.ics	1	0	1	1	0.0	0.0	0.0
323	Feb25-FISH2-3L1-rep3-m1bp-100x_Position009_8_cmle.ics	1	0	1	2	0.0	0.0	0.0
324	Feb25-FISH2-3L1-rep3-m1bp-100x_Position009_8_cmle.ics	1	0	2	1	0.0	0.0	0.0
325	Feb25-FISH2-3L1-rep3-m1bp-100x_Position009_8_cmle.ics	1	0	2	2	0.0945347110810926	0.2530864197530864	0.16465863453815258
326	Feb25-FISH2-3L1-rep3-m1bp-100x_Position009_8_cmle.ics	1	0	3	1	0.0	0.0	0.0
327	Feb25-FISH2-3L1-rep3-m1bp-100x_Position009_8_cmle.ics	1	0	3	2	0.0	0.0	0.0
328	Feb25-FISH2-3L1-rep3-m1bp-100x_Position009_8_cmle.ics	2	0	1	1	0.2144323934278442	0.4769230769230769	0.4769230769230769
329	Feb25-FISH2-3L1-rep3-m1bp-100x_Position009_8_cmle.ics	3	0	1	1	0.0	0.0	0.0
330	Feb25-FISH2-3L1-rep3-m1bp-100x_Position009_8_cmle.ics	4	0	1	1	0.4749792800659775	0.5449735449735449	0.5449735449735449
331	Feb25-FISH2-3L1-rep3-m1bp-100x_Position009_8_cmle.ics	5	0	1	1	0.057643116512861345	0.21929824561403508	0.22123893805309733
332	Feb25-FISH2-3L1-rep3-m1bp-100x_Position009_8_cmle.ics	6	0	1	1	0.2789926839222489	0.6402116402116401	0.6402116402116401
333	Feb25-FISH2-3L1-rep3-m1bp-100x_Position009_8_cmle.ics	8	0	1	1	0.0	0.0	0.0
334	Feb25-FISH2-3L1-rep3-m1bp-100x_Position009_8_cmle.ics	8	0	1	2	0.016140072623601176	0.03571428571428571	0.10606060606060604
335	Feb25-FISH2-3L1-rep3-m1bp-100x_Position009_8_cmle.ics	9	0	1	1	0.07839463845749142	0.16666666666666663	0.16666666666666663
336	Feb25-FISH2-3L1-rep3-m1bp-100x_Position009_8_cmle.ics	10	0	1	1	0.05533739185234689	0.36923076923076914	0.36923076923076914
337	Feb25-FISH2-3L1-rep3-m1bp-100x_Position009_8_cmle.ics	12	0	1	1	0.20751521944630083	0.5056179775280898	0.5056179775280898
338	Feb25-FISH2-3L1-rep3-m1bp-100x_Position009_8_cmle.ics	13	0	1	1	0.0	0.0	0.0
339	Feb25-FISH2-3L1-rep3-m1bp-100x_Position009_8_cmle.ics	14	0	1	1	0.0	0.0	0.0
340	Feb25-FISH2-3L1-rep3-m1bp-100x_Position009_8_cmle.ics	16	0	1	1	0.0	0.0	0.0
341	Feb25-FISH2-3L1-rep3-m1bp-100x_Position009_8_cmle.ics	16	0	2	1	0.0945347110810926	0.6029411764705881	0.3333333333333333
342	Feb25-FISH2-3L1-rep3-m1bp-100x_Position009_8_cmle.ics	17	0	1	1	0.05533739185234689	0.09638554216867468	0.07079646017699115
343	Feb25-FISH2-3L1-rep3-m1bp-100x_Position009_8_cmle.ics	17	0	2	1	0.0	0.0	0.0
344	Feb25-FISH2-3L1-rep3-m1bp-100x_Position009_8_cmle.ics	18	0	1	1	0.13603775497035278	0.29500000000000004	0.29500000000000004
345	Feb25-FISH2-3L1-rep3-m1bp-100x_Position009_8_cmle.ics	20	0	1	1	0.2351839153724743	0.7906976744186046	0.796875
346	Feb25-FISH2-3L1-rep3-m1bp-100x_Position009_8_cmle.ics	22	0	1	1	0.0	0.0	0.0
347	Feb25-FISH2-3L1-rep3-m1bp-100x_Position009_8_cmle.ics	22	0	1	2	0.5257052225972955	0.5055432372505543	0.6440677966101694
348	Feb25-FISH2-3L1-rep3-m1bp-100x_Position009_8_cmle.ics	22	0	2	1	0.050725942531317986	0.24175824175824173	0.11458333333333334
349	Feb25-FISH2-3L1-rep3-m1bp-100x_Position009_8_cmle.ics	22	0	2	2	0.0	0.0	0.0
350	Feb25-FISH2-3L1-rep3-m1bp-100x_Position009_8_cmle.ics	23	0	1	1	0.0	0.0	0.0
351	Feb25-FISH2-3L1-rep3-m1bp-100x_Position009_8_cmle.ics	25	0	1	1	0.09222898642057815	0.4878048780487804	0.35398230088495575
352	Feb25-FISH2-3L1-rep3-m1bp-100x_Position009_8_cmle.ics	27	0	1	1	0.06225456583389025	0.1560693641618497	0.1560693641618497
353	Feb25-FISH2-3L1-rep3-m1bp-100x_Position009_8_cmle.ics	28	0	1	1	0.3181900031509946	0.8313253012048191	0.8263473053892215
354	Feb25-FISH2-3L1-rep3-m1bp-100x_Position009_8_cmle.ics	29	0	1	1	0.16140072623601176	0.45751633986928103	0.5303030303030302
355	Feb25-FISH2-3L1-rep3-m1bp-100x_Position009_8_cmle.ics	30	0	1	1	0.1844579728411563	0.4624277456647398	0.47058823529411764
356	Feb25-FISH2-3L1-rep3-m1bp-100x_Position009_8_cmle.ics	31	0	1	1	0.0	0.0	0.0
357	Feb25-FISH2-3L1-rep3-m1bp-100x_Position009_8_cmle.ics	31	0	1	2	0.03689159456823126	0.3018867924528302	0.2758620689655172
358	Feb25-FISH2-3L1-rep3-m1bp-100x_Position009_8_cmle.ics	31	0	1	3	0.0	0.0	0.0
359	Feb25-FISH2-3L1-rep3-m1bp-100x_Position009_8_cmle.ics	31	0	2	1	0.0	0.0	0.0
360	Feb25-FISH2-3L1-rep3-m1bp-100x_Position009_8_cmle.ics	31	0	2	2	0.0	0.0	0.0
361	Feb25-FISH2-3L1-rep3-m1bp-100x_Position009_8_cmle.ics	31	0	2	3	0.0	0.0	0.0
362	Feb25-FISH2-3L1-rep3-m1bp-100x_Position009_8_cmle.ics	32	0	1	1	0.1498721029334395	0.30660377358490565	0.3080568720379147
363	Feb25-FISH2-3L1-rep3-m1bp-100x_Position009_8_cmle.ics	33	0	1	1	0.09684043574160706	0.20588235294117643	0.2079207920792079
364	Feb25-FISH2-3L1-rep3-m1bp-100x_Position009_8_cmle.ics	34	0	1	1	0.01152862330257227	0.06249999999999999	0.06249999999999999
365	Feb25-FISH2-3L1-rep3-m1bp-100x_Position009_8_cmle.ics	35	0	1	1	0.0	0.0	0.0
366	Feb25-FISH2-3L1-rep3-m1bp-100x_Position009_8_cmle.ics	36	0	1	1	0.0	0.0	0.0
367	Feb25-FISH2-3L1-rep3-m1bp-100x_Position009_8_cmle.ics	38	0	1	1	0.13373203030983832	0.32584269662921345	0.327683615819209
368	Feb25-FISH2-3L1-rep3-m1bp-100x_Position009_8_cmle.ics	39	0	1	1	0.0	0.0	0.0
369	Feb25-FISH2-3L1-rep3-m1bp-100x_Position009_8_cmle.ics	41	0	1	1	0.0	0.0	0.0
370	Feb25-FISH2-3L1-rep3-m1bp-100x_Position009_8_cmle.ics	42	0	1	1	0.35738732237974036	0.778894472361809	0.7868020304568528
371	Feb25-FISH2-3L1-rep3-m1bp-100x_Position009_8_cmle.ics	43	0	1	1	0.016140072623601176	0.049295774647887314	0.053846153846153835
372	Feb25-FISH2-3L1-rep3-m1bp-100x_Position009_8_cmle.ics	44	0	1	1	0.3158842784904802	0.6748768472906402	0.6815920398009949
373	Feb25-FISH2-3L1-rep3-m1bp-100x_Position009_8_cmle.ics	45	0	1	1	0.3643044963612837	0.6752136752136751	0.6752136752136751
374	Feb25-FISH2-3L1-rep3-m1bp-100x_Position009_8_cmle.ics	47	0	1	1	0.19829232080424303	0.41747572815533973	0.4699453551912568
375	Feb25-FISH2-3L1-rep3-m1bp-100x_Position009_8_cmle.ics	48	0	1	1	0.26285261129864773	0.9344262295081966	0.2945736434108527
376	Feb25-FISH2-3L1-rep3-m1bp-100x_Position009_8_cmle.ics	48	0	2	1	0.0	0.0	0.0
377	Feb25-FISH2-3L1-rep3-m1bp-100x_Position009_8_cmle.ics	49	0	1	1	0.0	0.0	0.0
378	Feb25-FISH2-3L1-rep3-m1bp-100x_Position009_8_cmle.ics	51	0	1	1	0.1291205809888094	0.3660130718954248	0.3708609271523179
379	Feb25-FISH2-3L1-rep3-m1bp-100x_Position009_8_cmle.ics	52	0	1	1	0.01844579728411563	0.041237113402061855	0.04081632653061224
380	Feb25-FISH2-3L1-rep3-m1bp-100x_Position009_8_cmle.ics	53	0	1	1	0.1498721029334395	0.7647058823529412	0.5555555555555555
381	Feb25-FISH2-3L1-rep3-m1bp-100x_Position009_8_cmle.ics	55	0	1	1	0.0	0.0	0.0
382	Feb25-FISH2-3L1-rep3-m1bp-100x_Position009_8_cmle.ics	56	0	1	1	0.0	0.0	0.0
383	Feb25-FISH2-3L1-rep3-m1bp-100x_Position010_9_cmle.ics	1	0	1	1	0.41503043889260166	0.6164383561643834	0.6164383561643834
384	Feb25-FISH2-3L1-rep3-m1bp-100x_Position010_9_cmle.ics	2	0	1	1	0.11298050836520823	0.5568181818181818	0.6049382716049382
385	Feb25-FISH2-3L1-rep3-m1bp-100x_Position010_9_cmle.ics	4	0	1	1	0.04611449321028908	0.15267175572519082	0.15267175572519082
386	Feb25-FISH2-3L1-rep3-m1bp-100x_Position010_9_cmle.ics	5	0	1	1	0.09684043574160706	0.2978723404255319	0.29999999999999993
387	Feb25-FISH2-3L1-rep3-m1bp-100x_Position010_9_cmle.ics	6	0	1	1	0.0	0.0	0.0
388	Feb25-FISH2-3L1-rep3-m1bp-100x_Position010_9_cmle.ics	6	0	1	2	0.07378318913646252	0.3999999999999999	0.42666666666666664
389	Feb25-FISH2-3L1-rep3-m1bp-100x_Position010_9_cmle.ics	6	0	2	1	0.26285261129864773	0.5728643216080401	0.5671641791044775
390	Feb25-FISH2-3L1-rep3-m1bp-100x_Position010_9_cmle.ics	6	0	2	2	0.0	0.0	0.0
391	Feb25-FISH2-3L1-rep3-m1bp-100x_Position010_9_cmle.ics	7	0	1	1	0.0	0.0	0.0
392	Feb25-FISH2-3L1-rep3-m1bp-100x_Position010_9_cmle.ics	8	0	1	1	0.1590950015754973	0.8023255813953487	0.8117647058823529
393	Feb25-FISH2-3L1-rep3-m1bp-100x_Position010_9_cmle.ics	9	0	1	1	0.17754079885961294	0.4842767295597484	0.4842767295597484
394	Feb25-FISH2-3L1-rep3-m1bp-100x_Position010_9_cmle.ics	10	0	1	1	0.0	0.0	0.0
395	Feb25-FISH2-3L1-rep3-m1bp-100x_Position010_9_cmle.ics	10	0	2	1	0.13373203030983832	0.41134751773049644	0.28431372549019607
396	Feb25-FISH2-3L1-rep3-m1bp-100x_Position010_9_cmle.ics	11	0	1	1	0.04380876854977462	0.21839080459770113	0.21839080459770113
397	Feb25-FISH2-3L1-rep3-m1bp-100x_Position010_9_cmle.ics	12	0	1	1	0.14756637827292504	0.5871559633027523	0.5245901639344261
398	Feb25-FISH2-3L1-rep3-m1bp-100x_Position010_9_cmle.ics	12	0	1	2	0.0	0.0	0.0
399	Feb25-FISH2-3L1-rep3-m1bp-100x_Position010_9_cmle.ics	12	0	2	1	0.0	0.0	0.0
400	Feb25-FISH2-3L1-rep3-m1bp-100x_Position010_9_cmle.ics	12	0	2	2	0.10836905904417933	0.23500000000000001	0.25133689839572193
401	Feb25-FISH2-3L1-rep3-m1bp-100x_Position010_9_cmle.ics	13	0	1	1	0.0	0.0	0.0
402	Feb25-FISH2-3L1-rep3-m1bp-100x_Position010_9_cmle.ics	16	0	1	1	0.1245091316677805	0.36986301369863006	0.3648648648648649
403	Feb25-FISH2-3L1-rep3-m1bp-100x_Position010_9_cmle.ics	17	0	1	1	0.35508159771922587	0.751219512195122	0.7549019607843136
404	Feb25-FISH2-3L1-rep3-m1bp-100x_Position010_9_cmle.ics	18	0	1	1	0.027668695926173444	0.09230769230769229	0.05042016806722688
405	Feb25-FISH2-3L1-rep3-m1bp-100x_Position010_9_cmle.ics	18	0	2	1	0.0	0.0	0.0
406	Feb25-FISH2-3L1-rep3-m1bp-100x_Position010_9_cmle.ics	18	0	3	1	0.0	0.0	0.0
407	Feb25-FISH2-3L1-rep3-m1bp-100x_Position010_9_cmle.ics	19	0	1	1	0.006917173981543361	0.019607843137254898	0.019354838709677417
408	Feb25-FISH2-3L1-rep3-m1bp-100x_Position010_9_cmle.ics	20	0	1	1	0.4426991348187751	1.0	0.46043165467625896
409	Feb25-FISH2-3L1-rep3-m1bp-100x_Position010_9_cmle.ics	20	0	1	2	0.0	0.0	0.0
410	Feb25-FISH2-3L1-rep3-m1bp-100x_Position010_9_cmle.ics	20	0	1	3	0.0	0.0	0.0
411	Feb25-FISH2-3L1-rep3-m1bp-100x_Position010_9_cmle.ics	20	0	2	1	0.0	0.0	0.0
412	Feb25-FISH2-3L1-rep3-m1bp-100x_Position010_9_cmle.ics	20	0	2	2	0.0	0.0	0.0
413	Feb25-FISH2-3L1-rep3-m1bp-100x_Position010_9_cmle.ics	20	0	2	3	0.0	0.0	0.0
414	Feb25-FISH2-3L1-rep3-m1bp-100x_Position010_9_cmle.ics	20	0	3	1	0.0	0.0	0.0
415	Feb25-FISH2-3L1-rep3-m1bp-100x_Position010_9_cmle.ics	20	0	3	2	0.0	0.0	0.0
416	Feb25-FISH2-3L1-rep3-m1bp-100x_Position010_9_cmle.ics	20	0	3	3	0.0	0.0	0.0
417	Feb25-FISH2-3L1-rep3-m1bp-100x_Position010_9_cmle.ics	21	0	1	1	0.0	0.0	0.0
418	Feb25-FISH2-3L1-rep3-m1bp-100x_Position010_9_cmle.ics	22	0	1	1	0.08070036311800588	0.3932584269662921	0.3977272727272727
419	Feb25-FISH2-3L1-rep3-m1bp-100x_Position010_9_cmle.ics	23	0	1	1	0.0	0.0	0.0
420	Feb25-FISH2-3L1-rep3-m1bp-100x_Position010_9_cmle.ics	23	0	2	1	0.0	0.0	0.0
421	Feb25-FISH2-3L1-rep3-m1bp-100x_Position010_9_cmle.ics	24	0	1	1	0.0	0.0	0.0
422	Feb25-FISH2-3L1-rep3-m1bp-100x_Position010_9_cmle.ics	25	0	1	1	0.06686601515491916	0.1611111111111111	0.16022099447513813
423	Feb25-FISH2-3L1-rep3-m1bp-100x_Position010_9_cmle.ics	27	0	1	1	0.2836041332432778	0.7278106508875738	0.7278106508875738
424	Feb25-FISH2-3L1-rep3-m1bp-100x_Position010_9_cmle.ics	29	0	1	1	0.2697697852801911	0.4978723404255319	0.49576271186440674
425	Feb25-FISH2-3L1-rep3-m1bp-100x_Position010_9_cmle.ics	30	0	1	1	0.3043556551879079	0.6285714285714286	0.6255924170616114
426	Feb25-FISH2-3L1-rep3-m1bp-100x_Position010_9_cmle.ics	31	0	1	1	0.0	0.0	0.0
427	Feb25-FISH2-3L1-rep3-m1bp-100x_Position010_9_cmle.ics	31	0	1	2	0.07608891379697698	0.2049689440993789	0.3837209302325581
428	Feb25-FISH2-3L1-rep3-m1bp-100x_Position010_9_cmle.ics	32	0	1	1	0.0	0.0	0.0
429	Feb25-FISH2-3L1-rep3-m1bp-100x_Position010_9_cmle.ics	33	0	1	1	0.0	0.0	0.0
430	Feb25-FISH2-3L1-rep3-m1bp-100x_Position010_9_cmle.ics	35	0	1	1	0.23287819071195984	0.5611111111111111	0.5642458100558658
431	Feb25-FISH2-3L1-rep3-m1bp-100x_Position010_9_cmle.ics	37	0	1	1	0.08300608777852034	0.4235294117647059	0.45569620253164556
432	Feb25-FISH2-3L1-rep3-m1bp-100x_Position010_9_cmle.ics	38	0	1	1	0.04842021787080353	0.20388349514563103	0.20388349514563103
433	Feb25-FISH2-3L1-rep3-m1bp-100x_Position010_9_cmle.ics	39	0	1	1	0.20059804546475749	0.4393939393939394	0.6444444444444445
434	Feb25-FISH2-3L1-rep3-m1bp-100x_Position010_9_cmle.ics	40	0	1	1	0.03228014524720235	0.1414141414141414	0.13999999999999999
435	Feb25-FISH2-3L1-rep3-m1bp-100x_Position010_9_cmle.ics	41	0	1	1	0.11067478370469377	0.5517241379310345	0.4102564102564102
436	Feb25-FISH2-3L1-rep3-m1bp-100x_Position010_9_cmle.ics	42	0	1	1	0.1590950015754973	0.30941704035874434	0.3108108108108108
437	Feb25-FISH2-3L1-rep3-m1bp-100x_Position010_9_cmle.ics	43	0	1	1	0.1498721029334395	0.3513513513513513	0.35326086956521735
438	Feb25-FISH2-3L1-rep3-m1bp-100x_Position010_9_cmle.ics	44	0	1	1	0.0	0.0	0.0
439	Feb25-FISH2-3L1-rep3-m1bp-100x_Position010_9_cmle.ics	44	0	2	1	0.2351839153724743	0.621951219512195	0.39230769230769225
440	Feb25-FISH2-3L1-rep3-m1bp-100x_Position010_9_cmle.ics	45	0	1	1	0.11989768234675159	0.6117647058823529	0.5977011494252873
441	Feb25-FISH2-3L1-rep3-m1bp-100x_Position010_9_cmle.ics	47	0	1	1	0.06225456583389025	0.24107142857142852	0.15254237288135591
442	Feb25-FISH2-3L1-rep3-m1bp-100x_Position010_9_cmle.ics	47	0	2	1	0.0	0.0	0.0
443	Feb25-FISH2-3L1-rep3-m1bp-100x_Position010_9_cmle.ics	49	0	1	1	0.5441510198814111	0.8166089965397924	0.7999999999999999
444	Feb25-FISH2-3L1-rep3-m1bp-100x_Position010_9_cmle.ics	49	0	1	2	0.0	0.0	0.0
445	Feb25-FISH2-3L1-rep3-m1bp-100x_Position010_9_cmle.ics	49	0	2	1	0.0	0.0	0.0
446	Feb25-FISH2-3L1-rep3-m1bp-100x_Position010_9_cmle.ics	49	0	2	2	0.07839463845749142	0.28813559322033894	0.3119266055045871
447	Feb25-FISH2-3L1-rep3-m1bp-100x_Position010_9_cmle.ics	50	0	1	1	0.02305724660514454	0.06711409395973153	0.06369426751592358
448	Feb25-FISH2-3L1-rep3-m1bp-100x_Position010_9_cmle.ics	51	0	1	1	0.06225456583389025	0.3103448275862069	0.3103448275862069
449	Feb25-FISH2-3L1-rep3-m1bp-100x_Position010_9_cmle.ics	53	0	1	1	0.08761753709954924	0.2261904761904762	0.18719211822660092
450	Feb25-FISH2-3L1-rep3-m1bp-100x_Position011_10_cmle.ics	1	0	1	1	0.2766869592617345	0.9302325581395349	0.8053691275167785
451	Feb25-FISH2-3L1-rep3-m1bp-100x_Position011_10_cmle.ics	2	0	1	1	0.03689159456823126	0.20779220779220778	0.20779220779220778
452	Feb25-FISH2-3L1-rep3-m1bp-100x_Position011_10_cmle.ics	3	0	1	1	0.08070036311800588	0.1861702127659574	0.1871657754010695
453	Feb25-FISH2-3L1-rep3-m1bp-100x_Position011_10_cmle.ics	4	0	1	1	0.1798465235201274	0.5064935064935064	0.5098039215686274
454	Feb25-FISH2-3L1-rep3-m1bp-100x_Position011_10_cmle.ics	5	0	1	1	0.1498721029334395	0.3421052631578947	0.3457446808510638
455	Feb25-FISH2-3L1-rep3-m1bp-100x_Position011_10_cmle.ics	7	0	1	1	0.0	0.0	0.0
456	Feb25-FISH2-3L1-rep3-m1bp-100x_Position011_10_cmle.ics	8	0	1	1	0.027668695926173444	0.09599999999999999	0.09523809523809522
457	Feb25-FISH2-3L1-rep3-m1bp-100x_Position011_10_cmle.ics	10	0	1	1	0.0	0.0	0.0
458	Feb25-FISH2-3L1-rep3-m1bp-100x_Position011_10_cmle.ics	10	0	2	1	0.06686601515491916	0.3766233766233766	0.15934065934065933
459	Feb25-FISH2-3L1-rep3-m1bp-100x_Position011_10_cmle.ics	11	0	1	1	0.07608891379697698	0.264	0.264
460	Feb25-FISH2-3L1-rep3-m1bp-100x_Position011_10_cmle.ics	12	0	1	1	0.0	0.0	0.0
461	Feb25-FISH2-3L1-rep3-m1bp-100x_Position011_10_cmle.ics	13	0	1	1	0.08761753709954924	0.2345679012345679	0.23749999999999993
462	Feb25-FISH2-3L1-rep3-m1bp-100x_Position011_10_cmle.ics	14	0	1	1	0.08300608777852034	0.288	0.28346456692913385
463	Feb25-FISH2-3L1-rep3-m1bp-100x_Position011_10_cmle.ics	16	0	1	1	0.0046114493210289076	0.02631578947368421	0.02631578947368421
464	Feb25-FISH2-3L1-rep3-m1bp-100x_Position011_10_cmle.ics	17	0	1	1	0.07608891379697698	0.20754716981132074	0.1875
465	Feb25-FISH2-3L1-rep3-m1bp-100x_Position011_10_cmle.ics	18	0	1	1	0.0	0.0	0.0
466	Feb25-FISH2-3L1-rep3-m1bp-100x_Position011_10_cmle.ics	18	0	2	1	0.10836905904417933	0.5802469135802469	0.14687499999999998
467	Feb25-FISH2-3L1-rep3-m1bp-100x_Position011_10_cmle.ics	19	0	1	1	0.0	0.0	0.0
468	Feb25-FISH2-3L1-rep3-m1bp-100x_Position011_10_cmle.ics	21	0	1	1	0.2351839153724743	0.5862068965517241	0.5862068965517241
469	Feb25-FISH2-3L1-rep3-m1bp-100x_Position011_10_cmle.ics	22	0	1	1	0.3988903662690005	0.5133531157270028	0.5544871794871794
470	Feb25-FISH2-3L1-rep3-m1bp-100x_Position011_10_cmle.ics	23	0	1	1	0.472673555405463	0.5555555555555555	0.6833333333333332
471	Feb25-FISH2-3L1-rep3-m1bp-100x_Position011_10_cmle.ics	23	0	1	2	0.0	0.0	0.0
472	Feb25-FISH2-3L1-rep3-m1bp-100x_Position011_10_cmle.ics	24	0	1	1	0.0	0.0	0.0
473	Feb25-FISH2-3L1-rep3-m1bp-100x_Position011_10_cmle.ics	24	0	2	1	0.0	0.0	0.0
474	Feb25-FISH2-3L1-rep3-m1bp-100x_Position011_10_cmle.ics	25	0	1	1	0.04842021787080353	0.1653543307086614	0.1653543307086614
475	Feb25-FISH2-3L1-rep3-m1bp-100x_Position011_10_cmle.ics	26	0	1	1	0.0	0.0	0.0
476	Feb25-FISH2-3L1-rep3-m1bp-100x_Position011_10_cmle.ics	26	0	1	2	0.17292934953858402	0.3826530612244897	0.5395683453237409
477	Feb25-FISH2-3L1-rep3-m1bp-100x_Position011_10_cmle.ics	27	0	1	1	0.17523507419909848	0.3819095477386934	0.3819095477386934
478	Feb25-FISH2-3L1-rep3-m1bp-100x_Position011_10_cmle.ics	28	0	1	1	0.16370645089652622	0.4580645161290322	0.4580645161290322
479	Feb25-FISH2-3L1-rep3-m1bp-100x_Position011_10_cmle.ics	29	0	1	1	0.19829232080424303	0.735042735042735	0.7288135593220338
480	Feb25-FISH2-3L1-rep3-m1bp-100x_Position011_10_cmle.ics	30	0	1	1	0.39658464160848605	0.5951557093425606	0.3722943722943723
481	Feb25-FISH2-3L1-rep3-m1bp-100x_Position011_10_cmle.ics	30	0	2	1	0.0	0.0	0.0
482	Feb25-FISH2-3L1-rep3-m1bp-100x_Position011_10_cmle.ics	31	0	1	1	0.0	0.0	0.0
483	Feb25-FISH2-3L1-rep3-m1bp-100x_Position011_10_cmle.ics	31	0	2	1	0.34585869907716804	0.9615384615384613	0.630252100840336
484	Feb25-FISH2-3L1-rep3-m1bp-100x_Position011_10_cmle.ics	32	0	1	1	0.2144323934278442	0.6739130434782609	0.6503496503496503
485	Feb25-FISH2-3L1-rep3-m1bp-100x_Position011_10_cmle.ics	33	0	1	1	0.15217782759395396	0.6407766990291262	0.6285714285714286
486	Feb25-FISH2-3L1-rep3-m1bp-100x_Position011_10_cmle.ics	36	0	1	1	0.0046114493210289076	0.03225806451612903	0.012499999999999997
487	Feb25-FISH2-3L1-rep3-m1bp-100x_Position011_10_cmle.ics	37	0	1	1	0.0	0.0	0.0
488	Feb25-FISH2-3L1-rep3-m1bp-100x_Position011_10_cmle.ics	39	0	1	1	0.0046114493210289076	0.012578616352201257	0.027397260273972598
489	Feb25-FISH2-3L1-rep3-m1bp-100x_Position011_10_cmle.ics	39	0	1	2	0.0	0.0	0.0
490	Feb25-FISH2-3L1-rep3-m1bp-100x_Position011_10_cmle.ics	40	0	1	1	0.10145188506263597	0.22564102564102564	0.2233502538071066
491	Feb25-FISH2-3L1-rep3-m1bp-100x_Position011_10_cmle.ics	42	0	1	1	0.0853118124390348	0.2569444444444445	0.2624113475177305
492	Feb25-FISH2-3L1-rep3-m1bp-100x_Position012_11_cmle.ics	1	0	1	1	0.12220340700726605	0.9137931034482756	0.424
493	Feb25-FISH2-3L1-rep3-m1bp-100x_Position012_11_cmle.ics	2	0	1	1	0.0	0.0	0.0
494	Feb25-FISH2-3L1-rep3-m1bp-100x_Position012_11_cmle.ics	3	0	1	1	0.12681485632829495	0.32934131736526945	0.3313253012048192
495	Feb25-FISH2-3L1-rep3-m1bp-100x_Position012_11_cmle.ics	6	0	1	1	0.09222898642057815	0.625	0.24844720496894412
496	Feb25-FISH2-3L1-rep3-m1bp-100x_Position012_11_cmle.ics	7	0	1	1	0.0046114493210289076	0.023529411764705882	0.02325581395348837
497	Feb25-FISH2-3L1-rep3-m1bp-100x_Position012_11_cmle.ics	8	0	1	1	0.0	0.0	0.0
498	Feb25-FISH2-3L1-rep3-m1bp-100x_Position012_11_cmle.ics	9	0	1	1	0.0	0.0	0.0
499	Feb25-FISH2-3L1-rep3-m1bp-100x_Position012_11_cmle.ics	10	0	1	1	0.3873617429664282	0.49266862170087966	0.5714285714285713
500	Feb25-FISH2-3L1-rep3-m1bp-100x_Position012_11_cmle.ics	11	0	1	1	0.0	0.0	0.0
501	Feb25-FISH2-3L1-rep3-m1bp-100x_Position012_11_cmle.ics	12	0	1	1	0.23057246605144538	0.7407407407407407	0.7352941176470588
502	Feb25-FISH2-3L1-rep3-m1bp-100x_Position012_11_cmle.ics	13	0	1	1	0.0046114493210289076	0.025641025641025637	0.025974025974025972
503	Feb25-FISH2-3L1-rep3-m1bp-100x_Position012_11_cmle.ics	14	0	1	1	0.1291205809888094	0.21292775665399238	0.39160839160839156
504	Feb25-FISH2-3L1-rep3-m1bp-100x_Position012_11_cmle.ics	14	0	1	2	0.0	0.0	0.0
505	Feb25-FISH2-3L1-rep3-m1bp-100x_Position012_11_cmle.ics	14	0	2	1	0.0	0.0	0.0
506	Feb25-FISH2-3L1-rep3-m1bp-100x_Position012_11_cmle.ics	14	0	2	2	0.027668695926173444	0.09599999999999999	0.04897959183673469
507	Feb25-FISH2-3L1-rep3-m1bp-100x_Position012_11_cmle.ics	15	0	1	1	0.3228014524720235	0.7999999999999999	0.7954545454545454
508	Feb25-FISH2-3L1-rep3-m1bp-100x_Position012_11_cmle.ics	17	0	1	1	0.0	0.0	0.0
509	Feb25-FISH2-3L1-rep3-m1bp-100x_Position012_11_cmle.ics	18	0	1	1	0.0046114493210289076	0.031746031746031744	0.03225806451612903
510	Feb25-FISH2-3L1-rep3-m1bp-100x_Position012_11_cmle.ics	19	0	1	1	0.11528623302572269	0.34965034965034963	0.34246575342465746
511	Feb25-FISH2-3L1-rep3-m1bp-100x_Position012_11_cmle.ics	20	0	1	1	0.11528623302572269	0.37878787878787873	0.3759398496240601
512	Feb25-FISH2-3L1-rep3-m1bp-100x_Position012_11_cmle.ics	21	0	1	1	0.11298050836520823	0.2217194570135746	0.2207207207207207
513	Feb25-FISH2-3L1-rep3-m1bp-100x_Position012_11_cmle.ics	22	0	1	1	0.09222898642057815	0.2409638554216867	0.23952095808383234
514	Feb25-FISH2-3L1-rep3-m1bp-100x_Position012_11_cmle.ics	24	0	1	1	0.0	0.0	0.0
515	Feb25-FISH2-3L1-rep3-m1bp-100x_Position012_11_cmle.ics	25	0	1	1	0.0	0.0	0.0
516	Feb25-FISH2-3L1-rep3-m1bp-100x_Position012_11_cmle.ics	26	0	1	1	0.0	0.0	0.0
517	Feb25-FISH2-3L1-rep3-m1bp-100x_Position012_11_cmle.ics	27	0	1	1	0.1498721029334395	0.4140127388535032	0.4140127388535032
518	Feb25-FISH2-3L1-rep3-m1bp-100x_Position012_11_cmle.ics	28	0	1	1	0.2098209441068153	0.5796178343949044	0.5796178343949044
519	Feb25-FISH2-3L1-rep3-m1bp-100x_Position012_11_cmle.ics	29	0	1	1	0.0	0.0	0.0
520	Feb25-FISH2-3L1-rep3-m1bp-100x_Position012_11_cmle.ics	31	0	1	1	0.08761753709954924	0.4634146341463413	0.4634146341463413
521	Feb25-FISH2-3L1-rep3-m1bp-100x_Position012_11_cmle.ics	32	0	1	1	0.0	0.0	0.0
522	Feb25-FISH2-3L1-rep3-m1bp-100x_Position012_11_cmle.ics	32	0	1	2	0.1798465235201274	0.26351351351351354	0.5306122448979591
523	Feb25-FISH2-3L1-rep3-m1bp-100x_Position012_11_cmle.ics	33	0	1	1	0.0	0.0	0.0
524	Feb25-FISH2-3L1-rep3-m1bp-100x_Position012_11_cmle.ics	35	0	1	1	0.0	0.0	0.0
525	Feb25-FISH2-3L1-rep3-m1bp-100x_Position012_11_cmle.ics	35	0	1	2	0.17292934953858402	0.3348214285714285	0.6097560975609756
526	Feb25-FISH2-3L1-rep3-m1bp-100x_Position012_11_cmle.ics	36	0	1	1	0.20751521944630083	0.6474820143884891	0.6474820143884891
527	Feb25-FISH2-3L1-rep3-m1bp-100x_Position012_11_cmle.ics	38	0	1	1	0.0	0.0	0.0
528	Feb25-FISH2-3L1-rep3-m1bp-100x_Position012_11_cmle.ics	39	0	1	1	0.10606333438366487	0.3285714285714285	0.3285714285714285
529	Feb25-FISH2-3L1-rep3-m1bp-100x_Position012_11_cmle.ics	41	0	1	1	0.0046114493210289076	0.010416666666666668	0.010416666666666668
530	Feb25-FISH2-3L1-rep3-m1bp-100x_Position012_11_cmle.ics	42	0	1	1	0.0	0.0	0.0
531	Feb25-FISH2-3L1-rep3-m1bp-100x_Position012_11_cmle.ics	43	0	1	1	0.10606333438366487	0.2967741935483871	0.2967741935483871
532	Feb25-FISH2-3L1-rep3-m1bp-100x_Position012_11_cmle.ics	44	0	1	1	0.0	0.0	0.0
533	Feb25-FISH2-3L1-rep3-m1bp-100x_Position012_11_cmle.ics	45	0	1	1	0.04380876854977462	0.09047619047619046	0.09047619047619046
534	Feb25-FISH2-3L1-rep3-m1bp-100x_Position012_11_cmle.ics	47	0	1	1	0.11528623302572269	0.769230769230769	0.2906976744186046
535	Feb25-FISH2-3L1-rep3-m1bp-100x_Position012_11_cmle.ics	47	0	2	1	0.0	0.0	0.0
536	Feb25-FISH2-3L1-rep3-m1bp-100x_Position012_11_cmle.ics	48	0	1	1	0.19137514682269965	0.6014492753623188	0.6014492753623188
537	Feb25-FISH2-3L1-rep3-m1bp-100x_Position012_11_cmle.ics	49	0	1	1	0.48189645404752085	0.5428571428571427	0.5414507772020725
538	Feb25-FISH2-3L1-rep3-m1bp-100x_Position013_12_cmle.ics	1	0	1	1	0.30204993052739343	0.5481171548117154	0.5458333333333333
539	Feb25-FISH2-3L1-rep3-m1bp-100x_Position013_12_cmle.ics	2	0	1	1	0.41503043889260166	0.6428571428571427	0.6451612903225805
540	Feb25-FISH2-3L1-rep3-m1bp-100x_Position013_12_cmle.ics	3	0	1	1	0.20520949478578637	0.6137931034482758	0.6180555555555555
541	Feb25-FISH2-3L1-rep3-m1bp-100x_Position013_12_cmle.ics	4	0	1	1	0.27207550994070556	0.4111498257839721	0.4083044982698962
542	Feb25-FISH2-3L1-rep3-m1bp-100x_Position013_12_cmle.ics	5	0	1	1	0.14526065361241058	0.3405405405405405	0.33870967741935476
543	Feb25-FISH2-3L1-rep3-m1bp-100x_Position013_12_cmle.ics	7	0	1	1	0.025362971265658993	0.2156862745098039	0.06707317073170731
544	Feb25-FISH2-3L1-rep3-m1bp-100x_Position013_12_cmle.ics	7	0	2	1	0.0	0.0	0.0
545	Feb25-FISH2-3L1-rep3-m1bp-100x_Position013_12_cmle.ics	8	0	1	1	0.3643044963612837	0.5047923322683706	0.5031847133757962
546	Feb25-FISH2-3L1-rep3-m1bp-100x_Position013_12_cmle.ics	9	0	1	1	0.053031667191832436	0.365079365079365	0.35384615384615375
547	Feb25-FISH2-3L1-rep3-m1bp-100x_Position013_12_cmle.ics	9	0	2	1	0.0	0.0	0.0
548	Feb25-FISH2-3L1-rep3-m1bp-100x_Position013_12_cmle.ics	12	0	1	1	0.0	0.0	0.0
549	Feb25-FISH2-3L1-rep3-m1bp-100x_Position013_12_cmle.ics	14	0	1	1	0.08300608777852034	0.3	0.3
550	Feb25-FISH2-3L1-rep3-m1bp-100x_Position013_12_cmle.ics	15	0	1	1	0.25132398799607547	0.42745098039215684	0.694267515923567
551	Feb25-FISH2-3L1-rep3-m1bp-100x_Position013_12_cmle.ics	16	0	1	1	0.0	0.0	0.0
552	Feb25-FISH2-3L1-rep3-m1bp-100x_Position013_12_cmle.ics	17	0	1	1	0.0945347110810926	0.6507936507936506	0.6612903225806451
553	Feb25-FISH2-3L1-rep3-m1bp-100x_Position013_12_cmle.ics	18	0	1	1	0.053031667191832436	0.46	0.4509803921568627
554	Feb25-FISH2-3L1-rep3-m1bp-100x_Position013_12_cmle.ics	19	0	1	1	0.07147746447594806	0.24409448818897633	0.24409448818897633
555	Feb25-FISH2-3L1-rep3-m1bp-100x_Position013_12_cmle.ics	20	0	1	1	0.0	0.0	0.0
556	Feb25-FISH2-3L1-rep3-m1bp-100x_Position013_12_cmle.ics	23	0	1	1	0.0	0.0	0.0
557	Feb25-FISH2-3L1-rep3-m1bp-100x_Position013_12_cmle.ics	23	0	2	1	0.0	0.0	0.0
558	Feb25-FISH2-3L1-rep3-m1bp-100x_Position013_12_cmle.ics	24	0	1	1	0.0	0.0	0.0
559	Feb25-FISH2-3L1-rep3-m1bp-100x_Position013_12_cmle.ics	25	0	1	1	0.0	0.0	0.0
560	Feb25-FISH2-3L1-rep3-m1bp-100x_Position013_12_cmle.ics	25	0	2	1	0.01844579728411563	0.1481481481481481	0.05517241379310344
561	Feb25-FISH2-3L1-rep3-m1bp-100x_Position013_12_cmle.ics	27	0	1	1	0.0	0.0	0.0
562	Feb25-FISH2-3L1-rep3-m1bp-100x_Position013_12_cmle.ics	28	0	1	1	0.04380876854977462	0.19387755102040813	0.19387755102040813
563	Feb25-FISH2-3L1-rep3-m1bp-100x_Position013_12_cmle.ics	30	0	1	1	0.2351839153724743	0.953271028037383	0.42148760330578505
564	Feb25-FISH2-3L1-rep3-m1bp-100x_Position013_12_cmle.ics	30	0	2	1	0.0	0.0	0.0
565	Feb25-FISH2-3L1-rep3-m1bp-100x_Position013_12_cmle.ics	31	0	1	1	0.08070036311800588	0.16129032258064513	0.4022988505747126
566	Feb25-FISH2-3L1-rep3-m1bp-100x_Position013_12_cmle.ics	31	0	1	2	0.0	0.0	0.0
567	Feb25-FISH2-3L1-rep3-m1bp-100x_Position013_12_cmle.ics	31	0	2	1	0.0	0.0	0.0
568	Feb25-FISH2-3L1-rep3-m1bp-100x_Position013_12_cmle.ics	31	0	2	2	0.22596101673041646	0.9158878504672895	0.41702127659574467
569	Feb25-FISH2-3L1-rep3-m1bp-100x_Position013_12_cmle.ics	32	0	1	1	0.05533739185234689	0.18461538461538457	0.18181818181818177
570	Feb25-FISH2-3L1-rep3-m1bp-100x_Position013_12_cmle.ics	34	0	1	1	0.10145188506263597	0.34108527131782945	0.34108527131782945
571	Feb25-FISH2-3L1-rep3-m1bp-100x_Position013_12_cmle.ics	35	0	1	1	0.13834347963086724	0.5714285714285714	0.810810810810811
572	Feb25-FISH2-3L1-rep3-m1bp-100x_Position013_12_cmle.ics	36	0	1	1	0.0	0.0	0.0
573	Feb25-FISH2-3L1-rep3-m1bp-100x_Position013_12_cmle.ics	37	0	1	1	0.1590950015754973	0.6160714285714284	0.4599999999999999
574	Feb25-FISH2-3L1-rep3-m1bp-100x_Position013_12_cmle.ics	38	0	1	1	0.0	0.0	0.0
575	Feb25-FISH2-3L1-rep3-m1bp-100x_Position013_12_cmle.ics	39	0	1	1	0.13142630564932387	0.38775510204081626	0.3851351351351352
576	Feb25-FISH2-3L1-rep3-m1bp-100x_Position013_12_cmle.ics	40	0	1	1	0.0	0.0	0.0
577	Feb25-FISH2-3L1-rep3-m1bp-100x_Position013_12_cmle.ics	41	0	1	1	0.0	0.0	0.0
578	Feb25-FISH2-3L1-rep3-m1bp-100x_Position013_12_cmle.ics	41	0	2	1	0.0	0.0	0.0
579	Feb25-FISH2-3L1-rep3-m1bp-100x_Position013_12_cmle.ics	42	0	1	1	0.0945347110810926	0.3660714285714285	0.3628318584070796
580	Feb25-FISH2-3L1-rep3-m1bp-100x_Position013_12_cmle.ics	43	0	1	1	0.04150304388926017	0.30508474576271183	0.30508474576271183
581	Feb25-FISH2-3L1-rep3-m1bp-100x_Position013_12_cmle.ics	44	0	1	1	0.16601217555704068	0.4044943820224719	0.4067796610169491
582	Feb25-FISH2-3L1-rep3-m1bp-100x_Position013_12_cmle.ics	45	0	1	1	0.0	0.0	0.0
583	Feb25-FISH2-3L1-rep3-m1bp-100x_Position013_12_cmle.ics	45	0	1	2	0.0	0.0	0.0
584	Feb25-FISH2-3L1-rep3-m1bp-100x_Position014_13_cmle.ics	1	0	1	1	0.12681485632829495	0.32934131736526945	0.28947368421052627
585	Feb25-FISH2-3L1-rep3-m1bp-100x_Position014_13_cmle.ics	3	0	1	1	0.01152862330257227	0.024154589371980673	0.08333333333333333
586	Feb25-FISH2-3L1-rep3-m1bp-100x_Position014_13_cmle.ics	4	0	1	1	0.30204993052739343	0.8343949044585988	0.658291457286432
587	Feb25-FISH2-3L1-rep3-m1bp-100x_Position014_13_cmle.ics	5	0	1	1	0.0	0.0	0.0
588	Feb25-FISH2-3L1-rep3-m1bp-100x_Position014_13_cmle.ics	5	0	2	1	0.21212666876732975	0.44444444444444436	0.31081081081081086
589	Feb25-FISH2-3L1-rep3-m1bp-100x_Position014_13_cmle.ics	8	0	1	1	0.0	0.0	0.0
590	Feb25-FISH2-3L1-rep3-m1bp-100x_Position014_13_cmle.ics	8	0	2	1	0.0	0.0	0.0
591	Feb25-FISH2-3L1-rep3-m1bp-100x_Position014_13_cmle.ics	9	0	1	1	0.053031667191832436	0.21698113207547168	0.1678832116788321
592	Feb25-FISH2-3L1-rep3-m1bp-100x_Position014_13_cmle.ics	12	0	1	1	0.02305724660514454	0.08196721311475409	0.11494252873563218
593	Feb25-FISH2-3L1-rep3-m1bp-100x_Position014_13_cmle.ics	13	0	1	1	0.21673811808835866	0.6143790849673203	0.5497076023391813
594	Feb25-FISH2-3L1-rep3-m1bp-100x_Position014_13_cmle.ics	14	0	1	1	0.0	0.0	0.0
595	Feb25-FISH2-3L1-rep3-m1bp-100x_Position014_13_cmle.ics	15	0	1	1	0.0	0.0	0.0
596	Feb25-FISH2-3L1-rep3-m1bp-100x_Position014_13_cmle.ics	16	0	1	1	0.0	0.0	0.0
597	Feb25-FISH2-3L1-rep3-m1bp-100x_Position014_13_cmle.ics	18	0	1	1	0.0	0.0	0.0
598	Feb25-FISH2-3L1-rep3-m1bp-100x_Position014_13_cmle.ics	18	0	2	1	0.0	0.0	0.0
599	Feb25-FISH2-3L1-rep3-m1bp-100x_Position014_13_cmle.ics	19	0	1	1	0.053031667191832436	0.30666666666666664	0.15333333333333332
600	Feb25-FISH2-3L1-rep3-m1bp-100x_Position014_13_cmle.ics	20	0	1	1	0.17292934953858402	0.4629629629629629	0.46012269938650296
601	Feb25-FISH2-3L1-rep3-m1bp-100x_Position014_13_cmle.ics	21	0	1	1	0.0	0.0	0.0
602	Feb25-FISH2-3L1-rep3-m1bp-100x_Position014_13_cmle.ics	22	0	1	1	0.0	0.0	0.0
603	Feb25-FISH2-3L1-rep3-m1bp-100x_Position014_13_cmle.ics	22	0	2	1	0.07147746447594806	0.4492753623188406	0.15897435897435896
604	Feb25-FISH2-3L1-rep3-m1bp-100x_Position014_13_cmle.ics	25	0	1	1	0.19829232080424303	0.5443037974683544	0.49999999999999994
605	Feb25-FISH2-3L1-rep3-m1bp-100x_Position014_13_cmle.ics	26	0	1	1	0.29052130722482117	0.4117647058823529	0.4117647058823529
606	Feb25-FISH2-3L1-rep3-m1bp-100x_Position014_13_cmle.ics	27	0	1	1	0.0	0.0	0.0
607	Feb25-FISH2-3L1-rep3-m1bp-100x_Position014_13_cmle.ics	28	0	1	1	0.0	0.0	0.0
608	Feb25-FISH2-3L1-rep3-m1bp-100x_Position014_13_cmle.ics	28	0	1	2	0.0	0.0	0.0
609	Feb25-FISH2-3L1-rep3-m1bp-100x_Position014_13_cmle.ics	29	0	1	1	0.0	0.0	0.0
610	Feb25-FISH2-3L1-rep3-m1bp-100x_Position014_13_cmle.ics	31	0	1	1	0.0	0.0	0.0
611	Feb25-FISH2-3L1-rep3-m1bp-100x_Position014_13_cmle.ics	32	0	1	1	0.0	0.0	0.0
612	Feb25-FISH2-3L1-rep3-m1bp-100x_Position014_13_cmle.ics	33	0	1	1	0.0853118124390348	0.3363636363636364	0.2781954887218045
613	Feb25-FISH2-3L1-rep3-m1bp-100x_Position014_13_cmle.ics	34	0	1	1	0.10606333438366487	0.26744186046511625	0.26285714285714284
614	Feb25-FISH2-3L1-rep3-m1bp-100x_Position014_13_cmle.ics	35	0	1	1	0.04150304388926017	0.144	0.14516129032258066
615	Feb25-FISH2-3L1-rep3-m1bp-100x_Position014_13_cmle.ics	36	0	1	1	0.1590950015754973	0.5999999999999999	0.575
616	Feb25-FISH2-3L1-rep3-m1bp-100x_Position014_13_cmle.ics	38	0	1	1	0.3389415250956247	0.7616580310880828	0.7616580310880828
617	Feb25-FISH2-3L1-rep3-m1bp-100x_Position014_13_cmle.ics	39	0	1	1	0.0	0.0	0.0
618	Feb25-FISH2-3L1-rep3-m1bp-100x_Position014_13_cmle.ics	40	0	1	1	0.0899232617600637	0.3714285714285714	0.3714285714285714
619	Feb25-FISH2-3L1-rep3-m1bp-100x_Position014_13_cmle.ics	41	0	1	1	0.1498721029334395	0.3385416666666667	0.3421052631578947
620	Feb25-FISH2-3L1-rep3-m1bp-100x_Position014_13_cmle.ics	42	0	1	1	0.0	0.0	0.0
621	Feb25-FISH2-3L1-rep3-m1bp-100x_Position014_13_cmle.ics	43	0	1	1	0.0	0.0	0.0
622	Feb25-FISH2-3L1-rep3-m1bp-100x_Position014_13_cmle.ics	44	0	1	1	0.0	0.0	0.0
623	Feb25-FISH2-3L1-rep3-m1bp-100x_Position014_13_cmle.ics	46	0	1	1	0.09222898642057815	0.5970149253731343	0.2857142857142857
624	Feb25-FISH2-3L1-rep3-m1bp-100x_Position014_13_cmle.ics	46	0	2	1	0.0	0.0	0.0
625	Feb25-FISH2-3L1-rep3-m1bp-100x_Position014_13_cmle.ics	48	0	1	1	0.16601217555704068	0.5	0.5
626	Feb25-FISH2-3L1-rep3-m1bp-100x_Position014_13_cmle.ics	49	0	1	1	0.0	0.0	0.0
627	Feb25-FISH2-3L1-rep3-m1bp-100x_Position014_13_cmle.ics	51	0	1	1	0.299744205866879	0.3987730061349693	0.4012345679012346
628	Feb25-FISH2-3L1-rep3-m1bp-100x_Position014_13_cmle.ics	52	0	1	1	0.0	0.0	0.0
629	Feb25-FISH2-3L1-rep3-m1bp-100x_Position014_13_cmle.ics	53	0	1	1	0.5349281212393533	0.5155555555555555	0.9317269076305219
630	Feb25-FISH2-3L1-rep3-m1bp-100x_Position014_13_cmle.ics	53	0	1	2	0.0	0.0	0.0
631	Feb25-FISH2-3L1-rep3-m1bp-100x_Position015_14_cmle.ics	1	0	1	1	0.01152862330257227	0.05	0.04854368932038834
632	Feb25-FISH2-3L1-rep3-m1bp-100x_Position015_14_cmle.ics	2	0	1	1	0.0	0.0	0.0
633	Feb25-FISH2-3L1-rep3-m1bp-100x_Position015_14_cmle.ics	2	0	1	2	0.0	0.0	0.0
634	Feb25-FISH2-3L1-rep3-m1bp-100x_Position015_14_cmle.ics	2	0	2	1	0.0	0.0	0.0
635	Feb25-FISH2-3L1-rep3-m1bp-100x_Position015_14_cmle.ics	2	0	2	2	0.18676369750167077	0.5827338129496402	0.7641509433962264
636	Feb25-FISH2-3L1-rep3-m1bp-100x_Position015_14_cmle.ics	6	0	1	1	0.01844579728411563	0.04678362573099415	0.09638554216867468
637	Feb25-FISH2-3L1-rep3-m1bp-100x_Position015_14_cmle.ics	7	0	1	1	0.4842021787080353	0.5614973262032085	0.6818181818181817
638	Feb25-FISH2-3L1-rep3-m1bp-100x_Position015_14_cmle.ics	8	0	1	1	0.04611449321028908	0.1388888888888889	0.16393442622950818
639	Feb25-FISH2-3L1-rep3-m1bp-100x_Position015_14_cmle.ics	9	0	1	1	0.0	0.0	0.0
640	Feb25-FISH2-3L1-rep3-m1bp-100x_Position015_14_cmle.ics	10	0	1	1	0.23057246605144538	0.7407407407407407	0.7407407407407407
641	Feb25-FISH2-3L1-rep3-m1bp-100x_Position015_14_cmle.ics	11	0	1	1	0.027668695926173444	0.08695652173913043	0.08633093525179854
642	Feb25-FISH2-3L1-rep3-m1bp-100x_Position015_14_cmle.ics	12	0	1	1	0.0	0.0	0.0
643	Feb25-FISH2-3L1-rep3-m1bp-100x_Position015_14_cmle.ics	14	0	1	1	0.0	0.0	0.0
644	Feb25-FISH2-3L1-rep3-m1bp-100x_Position015_14_cmle.ics	15	0	1	1	0.1706236248780696	0.4252873563218391	0.42045454545454547
645	Feb25-FISH2-3L1-rep3-m1bp-100x_Position015_14_cmle.ics	16	0	1	1	0.0	0.0	0.0
646	Feb25-FISH2-3L1-rep3-m1bp-100x_Position015_14_cmle.ics	16	0	1	2	0.0	0.0	0.0
647	Feb25-FISH2-3L1-rep3-m1bp-100x_Position015_14_cmle.ics	16	0	2	1	0.0	0.0	0.0
648	Feb25-FISH2-3L1-rep3-m1bp-100x_Position015_14_cmle.ics	16	0	2	2	0.0	0.0	0.0
649	Feb25-FISH2-3L1-rep3-m1bp-100x_Position015_14_cmle.ics	16	0	3	1	0.0	0.0	0.0
650	Feb25-FISH2-3L1-rep3-m1bp-100x_Position015_14_cmle.ics	16	0	3	2	0.04611449321028908	0.17241379310344823	0.08403361344537814
651	Feb25-FISH2-3L1-rep3-m1bp-100x_Position015_14_cmle.ics	17	0	1	1	0.16601217555704068	0.48979591836734687	0.48979591836734687
652	Feb25-FISH2-3L1-rep3-m1bp-100x_Position015_14_cmle.ics	18	0	1	1	0.11067478370469377	0.5647058823529412	0.5647058823529412
653	Feb25-FISH2-3L1-rep3-m1bp-100x_Position015_14_cmle.ics	19	0	1	1	0.0	0.0	0.0
654	Feb25-FISH2-3L1-rep3-m1bp-100x_Position015_14_cmle.ics	19	0	1	2	0.0	0.0	0.0
655	Feb25-FISH2-3L1-rep3-m1bp-100x_Position015_14_cmle.ics	19	0	2	1	0.0	0.0	0.0
656	Feb25-FISH2-3L1-rep3-m1bp-100x_Position015_14_cmle.ics	19	0	2	2	0.0	0.0	0.0
657	Feb25-FISH2-3L1-rep3-m1bp-100x_Position015_14_cmle.ics	20	0	1	1	0.16140072623601176	0.5932203389830508	0.5982905982905982
658	Feb25-FISH2-3L1-rep3-m1bp-100x_Position015_14_cmle.ics	21	0	1	1	0.10836905904417933	0.7460317460317459	0.3671875
659	Feb25-FISH2-3L1-rep3-m1bp-100x_Position015_14_cmle.ics	21	0	2	1	0.0	0.0	0.0
660	Feb25-FISH2-3L1-rep3-m1bp-100x_Position015_14_cmle.ics	22	0	1	1	0.053031667191832436	0.136094674556213	0.13529411764705881
661	Feb25-FISH2-3L1-rep3-m1bp-100x_Position015_14_cmle.ics	23	0	1	1	0.03919731922874571	0.14406779661016947	0.146551724137931
662	Feb25-FISH2-3L1-rep3-m1bp-100x_Position015_14_cmle.ics	26	0	1	1	0.16140072623601176	0.21276595744680848	0.12750455373406192
663	Feb25-FISH2-3L1-rep3-m1bp-100x_Position015_14_cmle.ics	26	0	2	1	0.0	0.0	0.0
664	Feb25-FISH2-3L1-rep3-m1bp-100x_Position015_14_cmle.ics	27	0	1	1	0.13834347963086724	0.43165467625899273	0.4347826086956522
665	Feb25-FISH2-3L1-rep3-m1bp-100x_Position015_14_cmle.ics	28	0	1	1	0.06686601515491916	0.26126126126126126	0.24786324786324784
666	Feb25-FISH2-3L1-rep3-m1bp-100x_Position015_14_cmle.ics	29	0	1	1	0.0	0.0	0.0
667	Feb25-FISH2-3L1-rep3-m1bp-100x_Position015_14_cmle.ics	30	0	1	1	0.447310584139804	0.6043613707165107	0.5464788732394366
668	Feb25-FISH2-3L1-rep3-m1bp-100x_Position015_14_cmle.ics	31	0	1	1	0.11759195768623715	0.5604395604395604	0.5666666666666667
669	Feb25-FISH2-3L1-rep3-m1bp-100x_Position015_14_cmle.ics	32	0	1	1	0.07378318913646252	0.25	0.25
670	Feb25-FISH2-3L1-rep3-m1bp-100x_Position015_14_cmle.ics	34	0	1	1	0.06225456583389025	0.23076923076923073	0.23076923076923073
671	Feb25-FISH2-3L1-rep3-m1bp-100x_Position015_14_cmle.ics	35	0	1	1	0.07147746447594806	0.1741573033707865	0.1741573033707865
672	Feb25-FISH2-3L1-rep3-m1bp-100x_Position015_14_cmle.ics	36	0	1	1	0.0	0.0	0.0
673	Feb25-FISH2-3L1-rep3-m1bp-100x_Position015_14_cmle.ics	37	0	1	1	0.12681485632829495	0.3846153846153846	0.38732394366197176
674	Feb25-FISH2-3L1-rep3-m1bp-100x_Position015_14_cmle.ics	38	0	1	1	0.01152862330257227	0.05	0.028735632183908046
675	Feb25-FISH2-3L1-rep3-m1bp-100x_Position015_14_cmle.ics	38	0	2	1	0.0	0.0	0.0
676	Feb25-FISH2-3L1-rep3-m1bp-100x_Position015_14_cmle.ics	39	0	1	1	0.26285261129864773	0.6993865030674845	0.49137931034482746
677	Feb25-FISH2-3L1-rep3-m1bp-100x_Position015_14_cmle.ics	39	0	1	2	0.0	0.0	0.0
678	Feb25-FISH2-3L1-rep3-m1bp-100x_Position015_14_cmle.ics	39	0	2	1	0.0	0.0	0.0
679	Feb25-FISH2-3L1-rep3-m1bp-100x_Position015_14_cmle.ics	39	0	2	2	0.249018263335561	0.3576158940397351	0.4444444444444444
680	Feb25-FISH2-3L1-rep3-m1bp-100x_Position015_14_cmle.ics	40	0	1	1	0.10836905904417933	0.408695652173913	0.25133689839572193
681	Feb25-FISH2-3L1-rep3-m1bp-100x_Position015_14_cmle.ics	42	0	1	1	0.27438123460122	0.8263888888888888	0.5666666666666667
682	Feb25-FISH2-3L1-rep3-m1bp-100x_Position015_14_cmle.ics	42	0	2	1	0.0	0.0	0.0
683	Feb25-FISH2-3L1-rep3-m1bp-100x_Position015_14_cmle.ics	43	0	1	1	0.14295492895189613	0.2123287671232876	0.31632653061224486
684	Feb25-FISH2-3L1-rep3-m1bp-100x_Position015_14_cmle.ics	43	0	1	2	0.0	0.0	0.0
685	Feb25-FISH2-3L1-rep3-m1bp-100x_Position015_14_cmle.ics	45	0	1	1	0.027668695926173444	0.07407407407407407	0.07547169811320753
686	Feb25-FISH2-3L1-rep3-m1bp-100x_Position016_15_cmle.ics	1	0	1	1	0.0	0.0	0.0
687	Feb25-FISH2-3L1-rep3-m1bp-100x_Position016_15_cmle.ics	1	0	2	1	0.0	0.0	0.0
688	Feb25-FISH2-3L1-rep3-m1bp-100x_Position016_15_cmle.ics	2	0	1	1	0.2789926839222489	0.870503597122302	0.8768115942028986
689	Feb25-FISH2-3L1-rep3-m1bp-100x_Position016_15_cmle.ics	3	0	1	1	0.22826674139093092	0.48292682926829267	0.48529411764705876
690	Feb25-FISH2-3L1-rep3-m1bp-100x_Position016_15_cmle.ics	4	0	1	1	0.029974420586687898	0.08333333333333331	0.08176100628930816
691	Feb25-FISH2-3L1-rep3-m1bp-100x_Position016_15_cmle.ics	5	0	1	1	0.0	0.0	0.0
692	Feb25-FISH2-3L1-rep3-m1bp-100x_Position016_15_cmle.ics	6	0	1	1	0.20520949478578637	0.4384236453201969	0.4384236453201969
693	Feb25-FISH2-3L1-rep3-m1bp-100x_Position016_15_cmle.ics	7	0	1	1	0.3135785538299657	0.7472527472527472	0.6974358974358974
694	Feb25-FISH2-3L1-rep3-m1bp-100x_Position016_15_cmle.ics	8	0	1	1	0.11528623302572269	0.28901734104046234	0.37878787878787873
695	Feb25-FISH2-3L1-rep3-m1bp-100x_Position016_15_cmle.ics	9	0	1	1	0.3596930470402548	0.6872246696035241	0.6902654867256637
696	Feb25-FISH2-3L1-rep3-m1bp-100x_Position016_15_cmle.ics	10	0	1	1	0.0	0.0	0.0
697	Feb25-FISH2-3L1-rep3-m1bp-100x_Position016_15_cmle.ics	10	0	1	2	0.4242533375346595	0.5508982035928144	0.7510204081632653
698	Feb25-FISH2-3L1-rep3-m1bp-100x_Position016_15_cmle.ics	11	0	1	1	0.08300608777852034	0.631578947368421	0.15254237288135591
699	Feb25-FISH2-3L1-rep3-m1bp-100x_Position016_15_cmle.ics	11	0	2	1	0.0	0.0	0.0
700	Feb25-FISH2-3L1-rep3-m1bp-100x_Position016_15_cmle.ics	11	0	3	1	0.0	0.0	0.0
701	Feb25-FISH2-3L1-rep3-m1bp-100x_Position016_15_cmle.ics	12	0	1	1	0.03458586990771681	0.03480278422273782	0.033632286995515695
702	Feb25-FISH2-3L1-rep3-m1bp-100x_Position016_15_cmle.ics	13	0	1	1	0.0	0.0	0.0
703	Feb25-FISH2-3L1-rep3-m1bp-100x_Position016_15_cmle.ics	14	0	1	1	0.1245091316677805	0.44999999999999996	0.36
704	Feb25-FISH2-3L1-rep3-m1bp-100x_Position016_15_cmle.ics	15	0	1	1	0.26746406061967665	0.6170212765957446	0.6203208556149732
705	Feb25-FISH2-3L1-rep3-m1bp-100x_Position016_15_cmle.ics	16	0	1	1	0.0	0.0	0.0
706	Feb25-FISH2-3L1-rep3-m1bp-100x_Position016_15_cmle.ics	16	0	1	2	0.0	0.0	0.0
707	Feb25-FISH2-3L1-rep3-m1bp-100x_Position016_15_cmle.ics	17	0	1	1	0.1798465235201274	0.42857142857142855	0.42857142857142855
708	Feb25-FISH2-3L1-rep3-m1bp-100x_Position016_15_cmle.ics	18	0	1	1	0.10606333438366487	0.25274725274725274	0.2541436464088398
709	Feb25-FISH2-3L1-rep3-m1bp-100x_Position016_15_cmle.ics	19	0	1	1	0.03458586990771681	0.2884615384615385	0.1020408163265306
710	Feb25-FISH2-3L1-rep3-m1bp-100x_Position016_15_cmle.ics	20	0	1	1	0.03919731922874571	0.1717171717171717	0.1808510638297872
711	Feb25-FISH2-3L1-rep3-m1bp-100x_Position016_15_cmle.ics	22	0	1	1	0.299744205866879	0.6310679611650485	0.625
712	Feb25-FISH2-3L1-rep3-m1bp-100x_Position016_15_cmle.ics	24	0	1	1	0.03919731922874571	0.24999999999999994	0.24637681159420288
713	Feb25-FISH2-3L1-rep3-m1bp-100x_Position016_15_cmle.ics	25	0	1	1	0.0	0.0	0.0
714	Feb25-FISH2-3L1-rep3-m1bp-100x_Position016_15_cmle.ics	25	0	2	1	0.0	0.0	0.0
715	Feb25-FISH2-3L1-rep3-m1bp-100x_Position016_15_cmle.ics	26	0	1	1	0.45192203346083293	0.6999999999999998	0.47804878048780486
716	Feb25-FISH2-3L1-rep3-m1bp-100x_Position016_15_cmle.ics	26	0	2	1	0.0	0.0	0.0
717	Feb25-FISH2-3L1-rep3-m1bp-100x_Position016_15_cmle.ics	27	0	1	1	0.0	0.0	0.0
718	Feb25-FISH2-3L1-rep3-m1bp-100x_Position016_15_cmle.ics	27	0	2	1	0.0	0.0	0.0
719	Feb25-FISH2-3L1-rep3-m1bp-100x_Position016_15_cmle.ics	28	0	1	1	0.06686601515491916	0.31868131868131866	0.31868131868131866
720	Feb25-FISH2-3L1-rep3-m1bp-100x_Position016_15_cmle.ics	29	0	1	1	0.2559354373171044	0.5522388059701492	0.5495049504950495
721	Feb25-FISH2-3L1-rep3-m1bp-100x_Position016_15_cmle.ics	30	0	1	1	0.28821558256430674	0.6868131868131868	0.6868131868131868
722	Feb25-FISH2-3L1-rep3-m1bp-100x_Position016_15_cmle.ics	31	0	1	1	0.0	0.0	0.0
723	Feb25-FISH2-3L1-rep3-m1bp-100x_Position016_15_cmle.ics	32	0	1	1	0.04842021787080353	0.2727272727272727	0.3684210526315789
724	Feb25-FISH2-3L1-rep3-m1bp-100x_Position016_15_cmle.ics	32	0	1	2	0.0	0.0	0.0
725	Feb25-FISH2-3L1-rep3-m1bp-100x_Position016_15_cmle.ics	33	0	1	1	0.9176784148847527	0.6277602523659306	0.562942008486563
726	Feb25-FISH2-3L1-rep3-m1bp-100x_Position016_15_cmle.ics	34	0	1	1	0.0	0.0	0.0
727	Feb25-FISH2-3L1-rep3-m1bp-100x_Position016_15_cmle.ics	35	0	1	1	0.0	0.0	0.0
728	Feb25-FISH2-3L1-rep3-m1bp-100x_Position016_15_cmle.ics	36	0	1	1	0.20751521944630083	0.44776119402985065	0.4455445544554455
729	Feb25-FISH2-3L1-rep3-m1bp-100x_Position016_15_cmle.ics	38	0	1	1	0.0	0.0	0.0
730	Feb25-FISH2-3L1-rep3-m1bp-100x_Position016_15_cmle.ics	38	0	2	1	0.10836905904417933	0.23618090452261303	0.14285714285714285
731	Feb25-FISH2-3L1-rep3-m1bp-100x_Position016_15_cmle.ics	39	0	1	1	0.0	0.0	0.0
732	Feb25-FISH2-3L1-rep3-m1bp-100x_Position016_15_cmle.ics	39	0	1	2	0.0	0.0	0.0
733	Feb25-FISH2-3L1-rep3-m1bp-100x_Position016_15_cmle.ics	39	0	2	1	0.0	0.0	0.0
734	Feb25-FISH2-3L1-rep3-m1bp-100x_Position016_15_cmle.ics	39	0	2	2	1.3234859551352964	0.5425330812854442	0.5237226277372262
735	Feb25-FISH2-3L1-rep3-m1bp-100x_Position016_15_cmle.ics	39	0	3	1	0.03689159456823126	0.19512195121951215	0.02150537634408602
736	Feb25-FISH2-3L1-rep3-m1bp-100x_Position016_15_cmle.ics	39	0	3	2	0.0	0.0	0.0
737	Feb25-FISH2-3L1-rep3-m1bp-100x_Position016_15_cmle.ics	39	0	4	1	0.0	0.0	0.0
738	Feb25-FISH2-3L1-rep3-m1bp-100x_Position016_15_cmle.ics	39	0	4	2	0.0	0.0	0.0
739	Feb25-FISH2-3L1-rep3-m1bp-100x_Position016_15_cmle.ics	40	0	1	1	0.07608891379697698	0.3928571428571429	0.2894736842105263
740	Feb25-FISH2-3L1-rep3-m1bp-100x_Position016_15_cmle.ics	41	0	1	1	0.06686601515491916	0.1324200913242009	0.26363636363636367
741	Feb25-FISH2-3L1-rep3-m1bp-100x_Position016_15_cmle.ics	41	0	1	2	0.0	0.0	0.0
742	Feb25-FISH2-3L1-rep3-m1bp-100x_Position016_15_cmle.ics	42	0	1	1	0.18215224818064185	0.4157894736842105	0.4179894179894179
743	Feb25-FISH2-3L1-rep3-m1bp-100x_Position016_15_cmle.ics	43	0	1	1	0.0	0.0	0.0
744	Feb25-FISH2-3L1-rep3-m1bp-100x_Position016_15_cmle.ics	43	0	2	1	0.14526065361241058	0.5675675675675675	0.3181818181818182
745	Feb25-FISH2-3L1-rep3-m1bp-100x_Position016_15_cmle.ics	44	0	1	1	0.0	0.0	0.0
746	Feb25-FISH2-3L1-rep3-m1bp-100x_Position016_15_cmle.ics	45	0	1	1	0.26515833595916216	0.5450236966824644	0.5373831775700932
747	Feb25-FISH2-3L1-rep3-m1bp-100x_Position016_15_cmle.ics	46	0	1	1	0.0	0.0	0.0
748	Feb25-FISH2-3L1-rep3-m1bp-100x_Position016_15_cmle.ics	46	0	1	2	0.0	0.0	0.0
749	Feb25-FISH2-3L1-rep3-m1bp-100x_Position016_15_cmle.ics	46	0	2	1	0.0	0.0	0.0
750	Feb25-FISH2-3L1-rep3-m1bp-100x_Position016_15_cmle.ics	46	0	2	2	0.0	0.0	0.0
751	Feb25-FISH2-3L1-rep3-m1bp-100x_Position016_15_cmle.ics	46	0	3	1	0.3481644237376825	0.5033333333333333	0.49346405228758167
752	Feb25-FISH2-3L1-rep3-m1bp-100x_Position016_15_cmle.ics	46	0	3	2	0.0	0.0	0.0
753	Feb25-FISH2-3L1-rep3-m1bp-100x_Position016_15_cmle.ics	46	0	4	1	0.0	0.0	0.0
754	Feb25-FISH2-3L1-rep3-m1bp-100x_Position016_15_cmle.ics	46	0	4	2	0.4196418882136306	0.9479166666666667	0.460759493670886
755	Feb25-FISH2-3L1-rep3-m1bp-100x_Position016_15_cmle.ics	47	0	1	1	0.2766869592617345	0.5607476635514018	0.5454545454545455
756	Feb25-FISH2-3L1-rep3-m1bp-100x_Position016_15_cmle.ics	48	0	1	1	0.25132398799607547	0.46382978723404256	0.46382978723404256
757	Feb25-FISH2-3L1-rep3-m1bp-100x_Position016_15_cmle.ics	50	0	1	1	0.0	0.0	0.0
758	Feb25-FISH2-3L1-rep3-m1bp-100x_Position016_15_cmle.ics	50	0	1	2	0.0	0.0	0.0
759	Feb25-FISH2-3L1-rep3-m1bp-100x_Position016_15_cmle.ics	50	0	2	1	0.0	0.0	0.0
760	Feb25-FISH2-3L1-rep3-m1bp-100x_Position016_15_cmle.ics	50	0	2	2	0.0	0.0	0.0
761	Feb25-FISH2-3L1-rep3-m1bp-100x_Position016_15_cmle.ics	51	0	1	1	0.48650790336854977	0.694078947368421	0.5248756218905472
762	Feb25-FISH2-3L1-rep3-m1bp-100x_Position016_15_cmle.ics	51	0	1	2	0.0	0.0	0.0
763	Feb25-FISH2-3L1-rep3-m1bp-100x_Position016_15_cmle.ics	51	0	2	1	0.0	0.0	0.0
764	Feb25-FISH2-3L1-rep3-m1bp-100x_Position016_15_cmle.ics	51	0	2	2	0.0046114493210289076	0.012048192771084335	0.026666666666666665
765	Feb25-FISH2-3L1-rep3-m1bp-100x_Position017_16_cmle.ics	1	0	1	1	0.0	0.0	0.0
766	Feb25-FISH2-3L1-rep3-m1bp-100x_Position017_16_cmle.ics	1	0	2	1	0.0	0.0	0.0
767	Feb25-FISH2-3L1-rep3-m1bp-100x_Position017_16_cmle.ics	2	0	1	1	0.0	0.0	0.0
768	Feb25-FISH2-3L1-rep3-m1bp-100x_Position017_16_cmle.ics	2	0	1	2	0.0	0.0	0.0
769	Feb25-FISH2-3L1-rep3-m1bp-100x_Position017_16_cmle.ics	3	0	1	1	0.029974420586687898	0.11403508771929824	0.11403508771929824
770	Feb25-FISH2-3L1-rep3-m1bp-100x_Position017_16_cmle.ics	4	0	1	1	0.0	0.0	0.0
771	Feb25-FISH2-3L1-rep3-m1bp-100x_Position017_16_cmle.ics	4	0	1	2	0.0	0.0	0.0
772	Feb25-FISH2-3L1-rep3-m1bp-100x_Position017_16_cmle.ics	5	0	1	1	0.25132398799607547	0.6300578034682079	0.6300578034682079
773	Feb25-FISH2-3L1-rep3-m1bp-100x_Position017_16_cmle.ics	6	0	1	1	0.21212666876732975	0.609271523178808	0.609271523178808
774	Feb25-FISH2-3L1-rep3-m1bp-100x_Position017_16_cmle.ics	7	0	1	1	0.5003422513316365	0.5549872122762147	0.5521628498727734
775	Feb25-FISH2-3L1-rep3-m1bp-100x_Position017_16_cmle.ics	8	0	1	1	0.0	0.0	0.0
776	Feb25-FISH2-3L1-rep3-m1bp-100x_Position017_16_cmle.ics	8	0	1	2	0.0	0.0	0.0
777	Feb25-FISH2-3L1-rep3-m1bp-100x_Position017_16_cmle.ics	8	0	1	3	0.009222898642057815	0.017699115044247787	0.017094017094017092
778	Feb25-FISH2-3L1-rep3-m1bp-100x_Position017_16_cmle.ics	8	0	2	1	0.0	0.0	0.0
779	Feb25-FISH2-3L1-rep3-m1bp-100x_Position017_16_cmle.ics	8	0	2	2	0.0	0.0	0.0
780	Feb25-FISH2-3L1-rep3-m1bp-100x_Position017_16_cmle.ics	8	0	2	3	0.0	0.0	0.0
781	Feb25-FISH2-3L1-rep3-m1bp-100x_Position017_16_cmle.ics	8	0	3	1	0.0	0.0	0.0
782	Feb25-FISH2-3L1-rep3-m1bp-100x_Position017_16_cmle.ics	8	0	3	2	0.0	0.0	0.0
783	Feb25-FISH2-3L1-rep3-m1bp-100x_Position017_16_cmle.ics	8	0	3	3	0.0	0.0	0.0
784	Feb25-FISH2-3L1-rep3-m1bp-100x_Position017_16_cmle.ics	10	0	1	1	0.36661022102179813	0.7395348837209301	0.7361111111111109
785	Feb25-FISH2-3L1-rep3-m1bp-100x_Position017_16_cmle.ics	11	0	1	1	0.5303166719183243	0.7666666666666665	0.7666666666666665
786	Feb25-FISH2-3L1-rep3-m1bp-100x_Position017_16_cmle.ics	12	0	1	1	0.0	0.0	0.0
787	Feb25-FISH2-3L1-rep3-m1bp-100x_Position017_16_cmle.ics	12	0	2	1	0.0	0.0	0.0
788	Feb25-FISH2-3L1-rep3-m1bp-100x_Position017_16_cmle.ics	13	0	1	1	0.07378318913646252	0.18497109826589592	0.18604651162790695
789	Feb25-FISH2-3L1-rep3-m1bp-100x_Position017_16_cmle.ics	14	0	1	1	0.28590985790379225	0.6108374384236451	0.6108374384236451
790	Feb25-FISH2-3L1-rep3-m1bp-100x_Position017_16_cmle.ics	15	0	1	1	0.1890694221621852	0.47126436781609193	0.46857142857142847
791	Feb25-FISH2-3L1-rep3-m1bp-100x_Position017_16_cmle.ics	16	0	1	1	0.07839463845749142	0.6538461538461537	0.3300970873786407
792	Feb25-FISH2-3L1-rep3-m1bp-100x_Position017_16_cmle.ics	17	0	1	1	0.32741290179305244	0.5966386554621848	0.5966386554621848
793	Feb25-FISH2-3L1-rep3-m1bp-100x_Position017_16_cmle.ics	18	0	1	1	0.016140072623601176	0.08641975308641975	0.08536585365853656
794	Feb25-FISH2-3L1-rep3-m1bp-100x_Position017_16_cmle.ics	19	0	1	1	0.17523507419909848	0.42937853107344626	0.42937853107344626
795	Feb25-FISH2-3L1-rep3-m1bp-100x_Position017_16_cmle.ics	20	0	1	1	0.0	0.0	0.0
796	Feb25-FISH2-3L1-rep3-m1bp-100x_Position017_16_cmle.ics	21	0	1	1	0.17754079885961294	0.6754385964912281	0.6814159292035398
797	Feb25-FISH2-3L1-rep3-m1bp-100x_Position017_16_cmle.ics	23	0	1	1	0.24210108935401764	0.5023923444976076	0.49999999999999994
798	Feb25-FISH2-3L1-rep3-m1bp-100x_Position017_16_cmle.ics	24	0	1	1	0.0	0.0	0.0
799	Feb25-FISH2-3L1-rep3-m1bp-100x_Position017_16_cmle.ics	27	0	1	1	0.49573080201060754	0.6160458452722062	0.3338509316770186
800	Feb25-FISH2-3L1-rep3-m1bp-100x_Position017_16_cmle.ics	27	0	1	2	0.0	0.0	0.0
801	Feb25-FISH2-3L1-rep3-m1bp-100x_Position017_16_cmle.ics	27	0	1	3	0.0	0.0	0.0
802	Feb25-FISH2-3L1-rep3-m1bp-100x_Position017_16_cmle.ics	27	0	2	1	0.0	0.0	0.0
803	Feb25-FISH2-3L1-rep3-m1bp-100x_Position017_16_cmle.ics	27	0	2	2	0.0	0.0	0.0
804	Feb25-FISH2-3L1-rep3-m1bp-100x_Position017_16_cmle.ics	27	0	2	3	0.0	0.0	0.0
805	Feb25-FISH2-3L1-rep3-m1bp-100x_Position017_16_cmle.ics	27	0	3	1	0.0	0.0	0.0
806	Feb25-FISH2-3L1-rep3-m1bp-100x_Position017_16_cmle.ics	27	0	3	2	0.0	0.0	0.0
807	Feb25-FISH2-3L1-rep3-m1bp-100x_Position017_16_cmle.ics	27	0	3	3	0.0	0.0	0.0
808	Feb25-FISH2-3L1-rep3-m1bp-100x_Position017_16_cmle.ics	27	0	4	1	0.0	0.0	0.0
809	Feb25-FISH2-3L1-rep3-m1bp-100x_Position017_16_cmle.ics	27	0	4	2	0.0	0.0	0.0
810	Feb25-FISH2-3L1-rep3-m1bp-100x_Position017_16_cmle.ics	27	0	4	3	0.0	0.0	0.0
811	Feb25-FISH2-3L1-rep3-m1bp-100x_Position017_16_cmle.ics	27	0	5	1	0.0	0.0	0.0
812	Feb25-FISH2-3L1-rep3-m1bp-100x_Position017_16_cmle.ics	27	0	5	2	0.0	0.0	0.0
813	Feb25-FISH2-3L1-rep3-m1bp-100x_Position017_16_cmle.ics	27	0	5	3	0.3827502936453993	0.42025316455696193	0.6434108527131782
814	Feb25-FISH2-3L1-rep3-m1bp-100x_Position017_16_cmle.ics	27	0	6	1	0.0	0.0	0.0
815	Feb25-FISH2-3L1-rep3-m1bp-100x_Position017_16_cmle.ics	27	0	6	2	0.0	0.0	0.0
816	Feb25-FISH2-3L1-rep3-m1bp-100x_Position017_16_cmle.ics	27	0	6	3	0.0	0.0	0.0
817	Feb25-FISH2-3L1-rep3-m1bp-100x_Position017_16_cmle.ics	28	0	1	1	0.07378318913646252	0.4050632911392405	0.4050632911392405
818	Feb25-FISH2-3L1-rep3-m1bp-100x_Position017_16_cmle.ics	30	0	1	1	0.22826674139093092	0.7226277372262774	0.39599999999999996
819	Feb25-FISH2-3L1-rep3-m1bp-100x_Position017_16_cmle.ics	30	0	2	1	0.0	0.0	0.0
820	Feb25-FISH2-3L1-rep3-m1bp-100x_Position017_16_cmle.ics	31	0	1	1	0.016140072623601176	0.07692307692307691	0.0673076923076923
821	Feb25-FISH2-3L1-rep3-m1bp-100x_Position017_16_cmle.ics	32	0	1	1	0.0	0.0	0.0
822	Feb25-FISH2-3L1-rep3-m1bp-100x_Position017_16_cmle.ics	33	0	1	1	0.0	0.0	0.0
823	Feb25-FISH2-3L1-rep3-m1bp-100x_Position017_16_cmle.ics	34	0	1	1	0.0	0.0	0.0
824	Feb25-FISH2-3L1-rep3-m1bp-100x_Position017_16_cmle.ics	35	0	1	1	0.27438123460122	0.6329787234042552	0.6296296296296294
825	Feb25-FISH2-3L1-rep3-m1bp-100x_Position017_16_cmle.ics	36	0	1	1	0.0	0.0	0.0
826	Feb25-FISH2-3L1-rep3-m1bp-100x_Position017_16_cmle.ics	36	0	1	2	0.0	0.0	0.0
827	Feb25-FISH2-3L1-rep3-m1bp-100x_Position017_16_cmle.ics	38	0	1	1	0.0899232617600637	0.609375	0.609375
828	Feb25-FISH2-3L1-rep3-m1bp-100x_Position018_17_cmle.ics	1	0	1	1	0.0	0.0	0.0
829	Feb25-FISH2-3L1-rep3-m1bp-100x_Position018_17_cmle.ics	2	0	1	1	0.16831790021755513	0.20277777777777778	0.3821989528795811
830	Feb25-FISH2-3L1-rep3-m1bp-100x_Position018_17_cmle.ics	2	0	1	2	0.0	0.0	0.0
831	Feb25-FISH2-3L1-rep3-m1bp-100x_Position018_17_cmle.ics	3	0	1	1	0.223655292069902	0.638157894736842	0.6423841059602649
832	Feb25-FISH2-3L1-rep3-m1bp-100x_Position018_17_cmle.ics	4	0	1	1	0.0945347110810926	0.30827067669172925	0.30827067669172925
833	Feb25-FISH2-3L1-rep3-m1bp-100x_Position018_17_cmle.ics	5	0	1	1	0.0	0.0	0.0
834	Feb25-FISH2-3L1-rep3-m1bp-100x_Position018_17_cmle.ics	5	0	1	2	0.1706236248780696	0.3978494623655914	0.8604651162790697
835	Feb25-FISH2-3L1-rep3-m1bp-100x_Position018_17_cmle.ics	6	0	1	1	0.12681485632829495	0.3216374269005848	0.32352941176470584
836	Feb25-FISH2-3L1-rep3-m1bp-100x_Position018_17_cmle.ics	7	0	1	1	0.0	0.0	0.0
837	Feb25-FISH2-3L1-rep3-m1bp-100x_Position018_17_cmle.ics	8	0	1	1	0.0	0.0	0.0
838	Feb25-FISH2-3L1-rep3-m1bp-100x_Position018_17_cmle.ics	9	0	1	1	0.0	0.0	0.0
839	Feb25-FISH2-3L1-rep3-m1bp-100x_Position018_17_cmle.ics	10	0	1	1	0.16370645089652622	0.22539682539682535	0.6574074074074072
840	Feb25-FISH2-3L1-rep3-m1bp-100x_Position018_17_cmle.ics	10	0	1	2	0.0	0.0	0.0
841	Feb25-FISH2-3L1-rep3-m1bp-100x_Position018_17_cmle.ics	11	0	1	1	0.1890694221621852	0.6666666666666666	0.6612903225806451
842	Feb25-FISH2-3L1-rep3-m1bp-100x_Position018_17_cmle.ics	12	0	1	1	0.04842021787080353	0.1627906976744186	0.12138728323699419
843	Feb25-FISH2-3L1-rep3-m1bp-100x_Position018_17_cmle.ics	13	0	1	1	0.0	0.0	0.0
844	Feb25-FISH2-3L1-rep3-m1bp-100x_Position018_17_cmle.ics	14	0	1	1	0.0	0.0	0.0
845	Feb25-FISH2-3L1-rep3-m1bp-100x_Position018_17_cmle.ics	15	0	1	1	0.11528623302572269	0.9615384615384615	0.6756756756756758
846	Feb25-FISH2-3L1-rep3-m1bp-100x_Position018_17_cmle.ics	16	0	1	1	0.029974420586687898	0.1238095238095238	0.26
847	Feb25-FISH2-3L1-rep3-m1bp-100x_Position018_17_cmle.ics	16	0	1	2	0.0	0.0	0.0
848	Feb25-FISH2-3L1-rep3-m1bp-100x_Position018_17_cmle.ics	17	0	1	1	0.09222898642057815	0.2439024390243902	0.24539877300613494
849	Feb25-FISH2-3L1-rep3-m1bp-100x_Position018_17_cmle.ics	18	0	1	1	0.04842021787080353	0.12426035502958577	0.13548387096774192
850	Feb25-FISH2-3L1-rep3-m1bp-100x_Position018_17_cmle.ics	19	0	1	1	0.0	0.0	0.0
851	Feb25-FISH2-3L1-rep3-m1bp-100x_Position018_17_cmle.ics	20	0	1	1	0.08300608777852034	0.18556701030927833	0.18274111675126903
852	Feb25-FISH2-3L1-rep3-m1bp-100x_Position018_17_cmle.ics	21	0	1	1	0.03458586990771681	0.11194029850746269	0.11194029850746269
853	Feb25-FISH2-3L1-rep3-m1bp-100x_Position018_17_cmle.ics	22	0	1	1	0.0	0.0	0.0
854	Feb25-FISH2-3L1-rep3-m1bp-100x_Position018_17_cmle.ics	22	0	1	2	0.0	0.0	0.0
855	Feb25-FISH2-3L1-rep3-m1bp-100x_Position018_17_cmle.ics	22	0	1	3	0.04150304388926017	0.08955223880597013	0.24
856	Feb25-FISH2-3L1-rep3-m1bp-100x_Position018_17_cmle.ics	22	0	1	4	0.0	0.0	0.0
857	Feb25-FISH2-3L1-rep3-m1bp-100x_Position018_17_cmle.ics	22	0	1	5	0.0	0.0	0.0
858	Feb25-FISH2-3L1-rep3-m1bp-100x_Position018_17_cmle.ics	22	0	2	1	0.0	0.0	0.0
859	Feb25-FISH2-3L1-rep3-m1bp-100x_Position018_17_cmle.ics	22	0	2	2	0.2098209441068153	0.6232876712328765	0.5321637426900584
860	Feb25-FISH2-3L1-rep3-m1bp-100x_Position018_17_cmle.ics	22	0	2	3	0.0	0.0	0.0
861	Feb25-FISH2-3L1-rep3-m1bp-100x_Position018_17_cmle.ics	22	0	2	4	0.0	0.0	0.0
862	Feb25-FISH2-3L1-rep3-m1bp-100x_Position018_17_cmle.ics	22	0	2	5	0.0	0.0	0.0
863	Feb25-FISH2-3L1-rep3-m1bp-100x_Position018_17_cmle.ics	22	0	3	1	0.0	0.0	0.0
864	Feb25-FISH2-3L1-rep3-m1bp-100x_Position018_17_cmle.ics	22	0	3	2	0.0	0.0	0.0
865	Feb25-FISH2-3L1-rep3-m1bp-100x_Position018_17_cmle.ics	22	0	3	3	0.0	0.0	0.0
866	Feb25-FISH2-3L1-rep3-m1bp-100x_Position018_17_cmle.ics	22	0	3	4	0.0	0.0	0.0
867	Feb25-FISH2-3L1-rep3-m1bp-100x_Position018_17_cmle.ics	22	0	3	5	0.0	0.0	0.0
868	Feb25-FISH2-3L1-rep3-m1bp-100x_Position018_17_cmle.ics	22	0	4	1	0.0	0.0	0.0
869	Feb25-FISH2-3L1-rep3-m1bp-100x_Position018_17_cmle.ics	22	0	4	2	0.0	0.0	0.0
870	Feb25-FISH2-3L1-rep3-m1bp-100x_Position018_17_cmle.ics	22	0	4	3	0.0	0.0	0.0
871	Feb25-FISH2-3L1-rep3-m1bp-100x_Position018_17_cmle.ics	22	0	4	4	0.523399497936781	0.8901960784313724	0.6135135135135135
872	Feb25-FISH2-3L1-rep3-m1bp-100x_Position018_17_cmle.ics	22	0	4	5	0.0	0.0	0.0
873	Feb25-FISH2-3L1-rep3-m1bp-100x_Position018_17_cmle.ics	23	0	1	1	0.0	0.0	0.0
874	Feb25-FISH2-3L1-rep3-m1bp-100x_Position018_17_cmle.ics	23	0	2	1	0.15217782759395396	0.6804123711340206	0.38823529411764707
875	Feb25-FISH2-3L1-rep3-m1bp-100x_Position018_17_cmle.ics	24	0	1	1	0.04611449321028908	0.23529411764705882	0.22988505747126436
876	Feb25-FISH2-3L1-rep3-m1bp-100x_Position018_17_cmle.ics	25	0	1	1	0.029974420586687898	0.203125	0.18309859154929573
877	Feb25-FISH2-3L1-rep3-m1bp-100x_Position018_17_cmle.ics	26	0	1	1	0.0	0.0	0.0
878	Feb25-FISH2-3L1-rep3-m1bp-100x_Position018_17_cmle.ics	26	0	1	2	0.0	0.0	0.0
879	Feb25-FISH2-3L1-rep3-m1bp-100x_Position018_17_cmle.ics	27	0	1	1	0.0	0.0	0.0
880	Feb25-FISH2-3L1-rep3-m1bp-100x_Position018_17_cmle.ics	27	0	1	2	0.15217782759395396	0.22448979591836732	0.846153846153846
881	Feb25-FISH2-3L1-rep3-m1bp-100x_Position018_17_cmle.ics	27	0	2	1	0.19137514682269965	0.7545454545454545	0.254601226993865
882	Feb25-FISH2-3L1-rep3-m1bp-100x_Position018_17_cmle.ics	27	0	2	2	0.0	0.0	0.0
883	Feb25-FISH2-3L1-rep3-m1bp-100x_Position018_17_cmle.ics	28	0	1	1	0.18215224818064185	0.5337837837837839	0.49068322981366463
884	Feb25-FISH2-3L1-rep3-m1bp-100x_Position018_17_cmle.ics	29	0	1	1	0.07147746447594806	0.2230215827338129	0.2230215827338129
885	Feb25-FISH2-3L1-rep3-m1bp-100x_Position018_17_cmle.ics	30	0	1	1	0.08070036311800588	0.3211009174311926	0.3211009174311926
886	Feb25-FISH2-3L1-rep3-m1bp-100x_Position018_17_cmle.ics	31	0	1	1	0.16370645089652622	0.6960784313725489	0.6960784313725489
887	Feb25-FISH2-3L1-rep3-m1bp-100x_Position018_17_cmle.ics	32	0	1	1	0.17292934953858402	0.663716814159292	0.663716814159292
888	Feb25-FISH2-3L1-rep3-m1bp-100x_Position018_17_cmle.ics	33	0	1	1	0.0	0.0	0.0
889	Feb25-FISH2-3L1-rep3-m1bp-100x_Position018_17_cmle.ics	34	0	1	1	0.04842021787080353	0.1640625	0.1653543307086614
890	Feb25-FISH2-3L1-rep3-m1bp-100x_Position018_17_cmle.ics	36	0	1	1	0.0	0.0	0.0
891	Feb25-FISH2-3L1-rep3-m1bp-100x_Position018_17_cmle.ics	37	0	1	1	0.03458586990771681	0.11450381679389313	0.09615384615384615
892	Feb25-FISH2-3L1-rep3-m1bp-100x_Position018_17_cmle.ics	38	0	1	1	0.0	0.0	0.0
893	Feb25-FISH2-3L1-rep3-m1bp-100x_Position019_18_cmle.ics	1	0	1	1	0.19137514682269965	0.5533333333333332	0.5533333333333332
894	Feb25-FISH2-3L1-rep3-m1bp-100x_Position019_18_cmle.ics	2	0	1	1	0.009222898642057815	0.015384615384615382	0.0588235294117647
895	Feb25-FISH2-3L1-rep3-m1bp-100x_Position019_18_cmle.ics	2	0	1	2	0.0	0.0	0.0
896	Feb25-FISH2-3L1-rep3-m1bp-100x_Position019_18_cmle.ics	2	0	1	3	0.0	0.0	0.0
897	Feb25-FISH2-3L1-rep3-m1bp-100x_Position019_18_cmle.ics	3	0	1	1	0.0	0.0	0.0
898	Feb25-FISH2-3L1-rep3-m1bp-100x_Position019_18_cmle.ics	4	0	1	1	0.20290377012527194	0.624113475177305	0.3371647509578544
899	Feb25-FISH2-3L1-rep3-m1bp-100x_Position019_18_cmle.ics	5	0	1	1	0.10145188506263597	0.27848101265822783	0.32592592592592595
900	Feb25-FISH2-3L1-rep3-m1bp-100x_Position019_18_cmle.ics	6	0	1	1	0.027668695926173444	0.1411764705882353	0.15384615384615383
901	Feb25-FISH2-3L1-rep3-m1bp-100x_Position019_18_cmle.ics	6	0	1	2	0.0	0.0	0.0
902	Feb25-FISH2-3L1-rep3-m1bp-100x_Position019_18_cmle.ics	6	0	2	1	0.0	0.0	0.0
903	Feb25-FISH2-3L1-rep3-m1bp-100x_Position019_18_cmle.ics	6	0	2	2	0.4542277581213474	0.7576923076923076	0.7378277153558053
904	Feb25-FISH2-3L1-rep3-m1bp-100x_Position019_18_cmle.ics	7	0	1	1	0.013834347963086722	0.03314917127071823	0.03191489361702127
905	Feb25-FISH2-3L1-rep3-m1bp-100x_Position019_18_cmle.ics	8	0	1	1	0.0	0.0	0.0
906	Feb25-FISH2-3L1-rep3-m1bp-100x_Position019_18_cmle.ics	9	0	1	1	0.006917173981543361	0.017964071856287425	0.017751479289940825
907	Feb25-FISH2-3L1-rep3-m1bp-100x_Position019_18_cmle.ics	11	0	1	1	0.18215224818064185	0.5031847133757962	0.5
908	Feb25-FISH2-3L1-rep3-m1bp-100x_Position019_18_cmle.ics	12	0	1	1	0.009222898642057815	0.02439024390243902	0.024539877300613494
909	Feb25-FISH2-3L1-rep3-m1bp-100x_Position019_18_cmle.ics	13	0	1	1	0.013834347963086722	0.08333333333333333	0.08219178082191779
910	Feb25-FISH2-3L1-rep3-m1bp-100x_Position019_18_cmle.ics	14	0	1	1	0.325107177132538	0.4208955223880597	0.4196428571428572
911	Feb25-FISH2-3L1-rep3-m1bp-100x_Position019_18_cmle.ics	17	0	1	1	0.0	0.0	0.0
912	Feb25-FISH2-3L1-rep3-m1bp-100x_Position019_18_cmle.ics	18	0	1	1	0.0	0.0	0.0
913	Feb25-FISH2-3L1-rep3-m1bp-100x_Position019_18_cmle.ics	18	0	1	2	0.1844579728411563	0.2597402597402597	0.625
914	Feb25-FISH2-3L1-rep3-m1bp-100x_Position019_18_cmle.ics	19	0	1	1	0.03458586990771681	0.2884615384615385	0.2830188679245283
915	Feb25-FISH2-3L1-rep3-m1bp-100x_Position019_18_cmle.ics	20	0	1	1	0.1590950015754973	0.5897435897435896	0.48251748251748244
916	Feb25-FISH2-3L1-rep3-m1bp-100x_Position019_18_cmle.ics	21	0	1	1	0.0	0.0	0.0
917	Feb25-FISH2-3L1-rep3-m1bp-100x_Position019_18_cmle.ics	22	0	1	1	0.0	0.0	0.0
918	Feb25-FISH2-3L1-rep3-m1bp-100x_Position019_18_cmle.ics	22	0	1	2	0.08070036311800588	0.2671755725190839	0.6034482758620688
919	Feb25-FISH2-3L1-rep3-m1bp-100x_Position019_18_cmle.ics	23	0	1	1	0.13834347963086724	0.4225352112676056	0.6741573033707865
920	Feb25-FISH2-3L1-rep3-m1bp-100x_Position019_18_cmle.ics	23	0	1	2	0.0	0.0	0.0
921	Feb25-FISH2-3L1-rep3-m1bp-100x_Position019_18_cmle.ics	26	0	1	1	0.0	0.0	0.0
922	Feb25-FISH2-3L1-rep3-m1bp-100x_Position019_18_cmle.ics	26	0	1	2	0.0	0.0	0.0
923	Feb25-FISH2-3L1-rep3-m1bp-100x_Position019_18_cmle.ics	26	0	2	1	0.0	0.0	0.0
924	Feb25-FISH2-3L1-rep3-m1bp-100x_Position019_18_cmle.ics	26	0	2	2	0.0	0.0	0.0
925	Feb25-FISH2-3L1-rep3-m1bp-100x_Position019_18_cmle.ics	27	0	1	1	0.0	0.0	0.0
926	Feb25-FISH2-3L1-rep3-m1bp-100x_Position019_18_cmle.ics	27	0	1	2	0.0	0.0	0.0
927	Feb25-FISH2-3L1-rep3-m1bp-100x_Position019_18_cmle.ics	27	0	2	1	0.7747234859328564	0.8842105263157893	0.5813148788927335
928	Feb25-FISH2-3L1-rep3-m1bp-100x_Position019_18_cmle.ics	27	0	2	2	0.0	0.0	0.0
929	Feb25-FISH2-3L1-rep3-m1bp-100x_Position019_18_cmle.ics	28	0	1	1	0.09684043574160706	0.2781456953642384	0.2763157894736842
930	Feb25-FISH2-3L1-rep3-m1bp-100x_Position019_18_cmle.ics	29	0	1	1	0.1291205809888094	0.3636363636363636	0.2333333333333333
931	Feb25-FISH2-3L1-rep3-m1bp-100x_Position019_18_cmle.ics	29	0	2	1	0.0	0.0	0.0
932	Feb25-FISH2-3L1-rep3-m1bp-100x_Position019_18_cmle.ics	30	0	1	1	0.009222898642057815	0.06349206349206349	0.0625
933	Feb25-FISH2-3L1-rep3-m1bp-100x_Position019_18_cmle.ics	31	0	1	1	0.48189645404752085	0.6201780415430266	0.6238805970149254
934	Feb25-FISH2-3L1-rep3-m1bp-100x_Position019_18_cmle.ics	32	0	1	1	0.020751521944630084	0.1111111111111111	0.10975609756097558
935	Feb25-FISH2-3L1-rep3-m1bp-100x_Position019_18_cmle.ics	33	0	1	1	0.0	0.0	0.0
936	Feb25-FISH2-3L1-rep3-m1bp-100x_Position019_18_cmle.ics	34	0	1	1	0.0	0.0	0.0
937	Feb25-FISH2-3L1-rep3-m1bp-100x_Position019_18_cmle.ics	34	0	1	2	0.0	0.0	0.0
938	Feb25-FISH2-3L1-rep3-m1bp-100x_Position020_19_cmle.ics	1	0	1	1	0.5326223965788388	0.6031331592689295	0.881679389312977
939	Feb25-FISH2-3L1-rep3-m1bp-100x_Position020_19_cmle.ics	1	0	1	2	0.0	0.0	0.0
940	Feb25-FISH2-3L1-rep3-m1bp-100x_Position020_19_cmle.ics	2	0	1	1	0.3596930470402548	0.8432432432432432	0.8432432432432432
941	Feb25-FISH2-3L1-rep3-m1bp-100x_Position020_19_cmle.ics	3	0	1	1	0.0	0.0	0.0
942	Feb25-FISH2-3L1-rep3-m1bp-100x_Position020_19_cmle.ics	3	0	1	2	0.0	0.0	0.0
943	Feb25-FISH2-3L1-rep3-m1bp-100x_Position020_19_cmle.ics	3	0	2	1	0.0	0.0	0.0
944	Feb25-FISH2-3L1-rep3-m1bp-100x_Position020_19_cmle.ics	3	0	2	2	0.10375760972315042	0.833333333333333	0.8181818181818182
945	Feb25-FISH2-3L1-rep3-m1bp-100x_Position020_19_cmle.ics	4	0	1	1	0.0899232617600637	0.21311475409836064	0.2119565217391304
946	Feb25-FISH2-3L1-rep3-m1bp-100x_Position020_19_cmle.ics	5	0	1	1	0.01844579728411563	0.12307692307692306	0.11940298507462686
947	Feb25-FISH2-3L1-rep3-m1bp-100x_Position020_19_cmle.ics	6	0	1	1	0.0	0.0	0.0
948	Feb25-FISH2-3L1-rep3-m1bp-100x_Position020_19_cmle.ics	6	0	2	1	0.10145188506263597	0.36974789915966383	0.15068493150684928
949	Feb25-FISH2-3L1-rep3-m1bp-100x_Position020_19_cmle.ics	7	0	1	1	0.19137514682269965	0.47701149425287354	0.4742857142857142
950	Feb25-FISH2-3L1-rep3-m1bp-100x_Position020_19_cmle.ics	8	0	1	1	0.0	0.0	0.0
951	Feb25-FISH2-3L1-rep3-m1bp-100x_Position020_19_cmle.ics	9	0	1	1	0.20290377012527194	0.8712871287128713	0.5301204819277108
952	Feb25-FISH2-3L1-rep3-m1bp-100x_Position020_19_cmle.ics	9	0	2	1	0.0	0.0	0.0
953	Feb25-FISH2-3L1-rep3-m1bp-100x_Position020_19_cmle.ics	10	0	1	1	0.37352739500334153	0.4924012158054711	0.8804347826086956
954	Feb25-FISH2-3L1-rep3-m1bp-100x_Position020_19_cmle.ics	10	0	1	2	0.0	0.0	0.0
955	Feb25-FISH2-3L1-rep3-m1bp-100x_Position020_19_cmle.ics	10	0	2	1	0.0	0.0	0.0
956	Feb25-FISH2-3L1-rep3-m1bp-100x_Position020_19_cmle.ics	10	0	2	2	0.11298050836520823	0.19367588932806323	0.12436548223350254
957	Feb25-FISH2-3L1-rep3-m1bp-100x_Position020_19_cmle.ics	11	0	1	1	0.12220340700726605	0.23043478260869563	0.23144104803493443
958	Feb25-FISH2-3L1-rep3-m1bp-100x_Position020_19_cmle.ics	12	0	1	1	0.21673811808835866	0.5874999999999999	0.5874999999999999
959	Feb25-FISH2-3L1-rep3-m1bp-100x_Position020_19_cmle.ics	13	0	1	1	0.016140072623601176	0.09999999999999998	0.03910614525139664
960	Feb25-FISH2-3L1-rep3-m1bp-100x_Position020_19_cmle.ics	13	0	2	1	0.0	0.0	0.0
961	Feb25-FISH2-3L1-rep3-m1bp-100x_Position020_19_cmle.ics	14	0	1	1	0.0	0.0	0.0
962	Feb25-FISH2-3L1-rep3-m1bp-100x_Position020_19_cmle.ics	14	0	2	1	0.0	0.0	0.0
963	Feb25-FISH2-3L1-rep3-m1bp-100x_Position020_19_cmle.ics	15	0	1	1	0.0	0.0	0.0
964	Feb25-FISH2-3L1-rep3-m1bp-100x_Position020_19_cmle.ics	16	0	1	1	0.26285261129864773	0.6551724137931034	0.6627906976744186
965	Feb25-FISH2-3L1-rep3-m1bp-100x_Position020_19_cmle.ics	17	0	1	1	0.0	0.0	0.0
966	Feb25-FISH2-3L1-rep3-m1bp-100x_Position020_19_cmle.ics	17	0	2	1	0.0	0.0	0.0
967	Feb25-FISH2-3L1-rep3-m1bp-100x_Position020_19_cmle.ics	18	0	1	1	0.26746406061967665	0.7249999999999999	0.7204968944099379
968	Feb25-FISH2-3L1-rep3-m1bp-100x_Position020_19_cmle.ics	19	0	1	1	0.0	0.0	0.0
969	Feb25-FISH2-3L1-rep3-m1bp-100x_Position020_19_cmle.ics	19	0	2	1	0.1291205809888094	0.8888888888888887	0.34782608695652173
970	Feb25-FISH2-3L1-rep3-m1bp-100x_Position020_19_cmle.ics	20	0	1	1	0.30896710450893683	0.6943005181347149	0.47017543859649125
971	Feb25-FISH2-3L1-rep3-m1bp-100x_Position020_19_cmle.ics	20	0	2	1	0.0	0.0	0.0
972	Feb25-FISH2-3L1-rep3-m1bp-100x_Position020_19_cmle.ics	21	0	1	1	0.13142630564932387	0.252212389380531	0.25110132158590304
973	Feb25-FISH2-3L1-rep3-m1bp-100x_Position020_19_cmle.ics	23	0	1	1	0.20290377012527194	0.5714285714285714	0.47567567567567565
974	Feb25-FISH2-3L1-rep3-m1bp-100x_Position020_19_cmle.ics	25	0	1	1	0.0	0.0	0.0
975	Feb25-FISH2-3L1-rep3-m1bp-100x_Position020_19_cmle.ics	26	0	1	1	0.14756637827292504	0.4102564102564102	0.33862433862433855
976	Feb25-FISH2-3L1-rep3-m1bp-100x_Position020_19_cmle.ics	27	0	1	1	0.0	0.0	0.0
977	Feb25-FISH2-3L1-rep3-m1bp-100x_Position020_19_cmle.ics	28	0	1	1	0.20059804546475749	0.33461538461538454	0.576158940397351
978	Feb25-FISH2-3L1-rep3-m1bp-100x_Position020_19_cmle.ics	28	0	1	2	0.0	0.0	0.0
979	Feb25-FISH2-3L1-rep3-m1bp-100x_Position020_19_cmle.ics	29	0	1	1	0.0	0.0	0.0
980	Feb25-FISH2-3L1-rep3-m1bp-100x_Position020_19_cmle.ics	30	0	1	1	0.0	0.0	0.0
981	Feb25-FISH2-3L1-rep3-m1bp-100x_Position020_19_cmle.ics	31	0	1	1	0.3988903662690005	0.9153439153439151	0.9105263157894735
982	Feb25-FISH2-3L1-rep3-m1bp-100x_Position020_19_cmle.ics	32	0	1	1	0.0	0.0	0.0
983	Feb25-FISH2-3L1-rep3-m1bp-100x_Position020_19_cmle.ics	32	0	1	2	0.0	0.0	0.0
984	Feb25-FISH2-3L1-rep3-m1bp-100x_Position020_19_cmle.ics	32	0	2	1	0.0	0.0	0.0
985	Feb25-FISH2-3L1-rep3-m1bp-100x_Position020_19_cmle.ics	32	0	2	2	0.0046114493210289076	0.012903225806451613	0.007017543859649122
986	Feb25-FISH2-3L1-rep3-m1bp-100x_Position020_19_cmle.ics	33	0	1	1	0.15448355225446841	0.2326388888888889	0.23344947735191637
987	Feb25-FISH2-3L1-rep3-m1bp-100x_Position020_19_cmle.ics	34	0	1	1	0.0	0.0	0.0
988	Feb25-FISH2-3L1-rep3-m1bp-100x_Position021_20_cmle.ics	1	0	1	1	0.03228014524720235	0.19999999999999996	0.089171974522293
989	Feb25-FISH2-3L1-rep3-m1bp-100x_Position021_20_cmle.ics	2	0	1	1	0.2766869592617345	0.5741626794258373	0.5357142857142857
990	Feb25-FISH2-3L1-rep3-m1bp-100x_Position021_20_cmle.ics	3	0	1	1	0.04380876854977462	0.10734463276836156	0.10614525139664803
991	Feb25-FISH2-3L1-rep3-m1bp-100x_Position021_20_cmle.ics	5	0	1	1	0.1890694221621852	0.23563218390804597	0.23631123919308353
992	Feb25-FISH2-3L1-rep3-m1bp-100x_Position021_20_cmle.ics	6	0	1	1	0.0	0.0	0.0
993	Feb25-FISH2-3L1-rep3-m1bp-100x_Position021_20_cmle.ics	8	0	1	1	0.11528623302572269	0.2551020408163265	0.2564102564102564
994	Feb25-FISH2-3L1-rep3-m1bp-100x_Position021_20_cmle.ics	9	0	1	1	0.18676369750167077	0.46551724137931033	0.4602272727272727
995	Feb25-FISH2-3L1-rep3-m1bp-100x_Position021_20_cmle.ics	10	0	1	1	0.009222898642057815	0.04166666666666667	0.042553191489361694
996	Feb25-FISH2-3L1-rep3-m1bp-100x_Position021_20_cmle.ics	11	0	1	1	0.06686601515491916	0.1442786069651741	0.1442786069651741
997	Feb25-FISH2-3L1-rep3-m1bp-100x_Position021_20_cmle.ics	12	0	1	1	0.3228014524720235	0.7821229050279328	0.7734806629834253
998	Feb25-FISH2-3L1-rep3-m1bp-100x_Position021_20_cmle.ics	13	0	1	1	0.0	0.0	0.0
999	Feb25-FISH2-3L1-rep3-m1bp-100x_Position021_20_cmle.ics	13	0	1	2	0.1890694221621852	0.3904761904761904	0.6666666666666666
1000	Feb25-FISH2-3L1-rep3-m1bp-100x_Position021_20_cmle.ics	15	0	1	1	0.0	0.0	0.0
1001	Feb25-FISH2-3L1-rep3-m1bp-100x_Position021_20_cmle.ics	16	0	1	1	0.0	0.0	0.0
1002	Feb25-FISH2-3L1-rep3-m1bp-100x_Position021_20_cmle.ics	17	0	1	1	0.06225456583389025	0.22314049586776855	0.22131147540983603
1003	Feb25-FISH2-3L1-rep3-m1bp-100x_Position021_20_cmle.ics	18	0	1	1	0.07147746447594806	0.21527777777777776	0.1771428571428571
1004	Feb25-FISH2-3L1-rep3-m1bp-100x_Position021_20_cmle.ics	18	0	2	1	0.0	0.0	0.0
1005	Feb25-FISH2-3L1-rep3-m1bp-100x_Position021_20_cmle.ics	19	0	1	1	0.15448355225446841	0.3300492610837438	0.3300492610837438
1006	Feb25-FISH2-3L1-rep3-m1bp-100x_Position021_20_cmle.ics	20	0	1	1	0.0	0.0	0.0
1007	Feb25-FISH2-3L1-rep3-m1bp-100x_Position021_20_cmle.ics	21	0	1	1	0.2789926839222489	0.3601190476190476	0.35905044510385753
1008	Feb25-FISH2-3L1-rep3-m1bp-100x_Position021_20_cmle.ics	22	0	1	1	0.41503043889260166	0.72	0.72289156626506
1009	Feb25-FISH2-3L1-rep3-m1bp-100x_Position021_20_cmle.ics	23	0	1	1	0.17523507419909848	0.3958333333333333	0.3958333333333333
1010	Feb25-FISH2-3L1-rep3-m1bp-100x_Position021_20_cmle.ics	26	0	1	1	0.35047014839819696	0.8128342245989304	0.8351648351648351
1011	Feb25-FISH2-3L1-rep3-m1bp-100x_Position021_20_cmle.ics	27	0	1	1	0.5925712377522147	0.6853333333333333	0.6835106382978723
1012	Feb25-FISH2-3L1-rep3-m1bp-100x_Position021_20_cmle.ics	28	0	1	1	0.13142630564932387	0.28358208955223874	0.28358208955223874
1013	Feb25-FISH2-3L1-rep3-m1bp-100x_Position021_20_cmle.ics	29	0	1	1	0.057643116512861345	0.10288065843621398	0.10245901639344261
1014	Feb25-FISH2-3L1-rep3-m1bp-100x_Position021_20_cmle.ics	30	0	1	1	0.05533739185234689	0.2580645161290322	0.26086956521739124
1015	Feb25-FISH2-3L1-rep3-m1bp-100x_Position021_20_cmle.ics	31	0	1	1	0.22596101673041646	0.6124999999999998	0.6086956521739131
1016	Feb25-FISH2-3L1-rep3-m1bp-100x_Position021_20_cmle.ics	32	0	1	1	0.029974420586687898	0.07647058823529411	0.07602339181286549
1017	Feb25-FISH2-3L1-rep3-m1bp-100x_Position021_20_cmle.ics	33	0	1	1	0.20520949478578637	0.44278606965174117	0.44499999999999995
1018	Feb25-FISH2-3L1-rep3-m1bp-100x_Position021_20_cmle.ics	34	0	1	1	0.25132398799607547	0.5677083333333334	0.5736842105263157
1019	Feb25-FISH2-3L1-rep3-m1bp-100x_Position021_20_cmle.ics	35	0	1	1	0.03689159456823126	0.11034482758620688	0.08247422680412371
1020	Feb25-FISH2-3L1-rep3-m1bp-100x_Position021_20_cmle.ics	36	0	1	1	0.13373203030983832	0.6304347826086956	0.3036649214659686
1021	Feb25-FISH2-3L1-rep3-m1bp-100x_Position021_20_cmle.ics	36	0	2	1	0.0	0.0	0.0
1022	Feb25-FISH2-3L1-rep3-m1bp-100x_Position021_20_cmle.ics	37	0	1	1	0.0	0.0	0.0
1023	Feb25-FISH2-3L1-rep3-m1bp-100x_Position021_20_cmle.ics	38	0	1	1	0.02305724660514454	0.046948356807511735	0.045248868778280535
1024	Feb25-FISH2-3L1-rep3-m1bp-100x_Position021_20_cmle.ics	39	0	1	1	0.0	0.0	0.0
1025	Feb25-FISH2-3L1-rep3-m1bp-100x_Position021_20_cmle.ics	39	0	1	2	0.0	0.0	0.0
1026	Feb25-FISH2-3L1-rep3-m1bp-100x_Position021_20_cmle.ics	39	0	2	1	0.0	0.0	0.0
1027	Feb25-FISH2-3L1-rep3-m1bp-100x_Position021_20_cmle.ics	39	0	2	2	0.15448355225446841	0.1691919191919192	0.2863247863247863
1028	Feb25-FISH2-3L1-rep3-m1bp-100x_Position021_20_cmle.ics	41	0	1	1	0.0	0.0	0.0
1029	Feb25-FISH2-3L1-rep3-m1bp-100x_Position021_20_cmle.ics	42	0	1	1	0.050725942531317986	0.15714285714285714	0.15942028985507248
1030	Feb25-FISH2-3L1-rep3-m1bp-100x_Position021_20_cmle.ics	43	0	1	1	0.4081132649110583	0.8232558139534883	0.8232558139534883
1031	Feb25-FISH2-3L1-rep3-m1bp-100x_Position021_20_cmle.ics	44	0	1	1	0.0	0.0	0.0
1032	Feb25-FISH2-3L1-rep3-m1bp-100x_Position021_20_cmle.ics	44	0	1	2	0.0	0.0	0.0
1033	Feb25-FISH2-3L1-rep3-m1bp-100x_Position021_20_cmle.ics	44	0	2	1	0.0	0.0	0.0
1034	Feb25-FISH2-3L1-rep3-m1bp-100x_Position021_20_cmle.ics	44	0	2	2	0.0	0.0	0.0
1035	Feb25-FISH2-3L1-rep3-m1bp-100x_Position021_20_cmle.ics	46	0	1	1	0.1245091316677805	0.41221374045801523	0.41221374045801523
1036	Feb25-FISH2-3L1-rep3-m1bp-100x_Position021_20_cmle.ics	47	0	1	1	0.0	0.0	0.0
1037	Feb25-FISH2-3L1-rep3-m1bp-100x_Position021_20_cmle.ics	48	0	1	1	0.03228014524720235	0.2413793103448275	0.2413793103448275
1038	Feb25-FISH2-3L1-rep3-m1bp-100x_Position021_20_cmle.ics	49	0	1	1	0.1706236248780696	0.592	0.5174825174825175
1039	Feb25-FISH2-3L1-rep3-m1bp-100x_Position021_20_cmle.ics	50	0	1	1	0.0	0.0	0.0
1040	Feb25-FISH2-3L1-rep3-m1bp-100x_Position021_20_cmle.ics	52	0	1	1	0.025362971265658993	0.11827956989247311	0.11702127659574467
1041	Feb25-FISH2-3L1-rep3-m1bp-100x_Position022_21_cmle.ics	1	0	1	1	0.0	0.0	0.0
1042	Feb25-FISH2-3L1-rep3-m1bp-100x_Position022_21_cmle.ics	2	0	1	1	0.26285261129864773	0.8769230769230767	0.4710743801652892
1043	Feb25-FISH2-3L1-rep3-m1bp-100x_Position022_21_cmle.ics	3	0	1	1	0.0	0.0	0.0
1044	Feb25-FISH2-3L1-rep3-m1bp-100x_Position022_21_cmle.ics	4	0	1	1	0.14526065361241058	0.4565217391304348	0.45323741007194235
1045	Feb25-FISH2-3L1-rep3-m1bp-100x_Position022_21_cmle.ics	6	0	1	1	0.1706236248780696	0.4088397790055249	0.4065934065934066
1046	Feb25-FISH2-3L1-rep3-m1bp-100x_Position022_21_cmle.ics	7	0	1	1	0.0	0.0	0.0
1047	Feb25-FISH2-3L1-rep3-m1bp-100x_Position022_21_cmle.ics	8	0	1	1	0.0	0.0	0.0
1048	Feb25-FISH2-3L1-rep3-m1bp-100x_Position022_21_cmle.ics	9	0	1	1	0.16140072623601176	0.445859872611465	0.45751633986928103
1049	Feb25-FISH2-3L1-rep3-m1bp-100x_Position022_21_cmle.ics	10	0	1	1	0.498036526671122	0.6728971962616821	0.6792452830188679
1050	Feb25-FISH2-3L1-rep3-m1bp-100x_Position022_21_cmle.ics	11	0	1	1	0.0023057246605144538	0.009900990099009901	0.012499999999999997
1051	Feb25-FISH2-3L1-rep3-m1bp-100x_Position022_21_cmle.ics	12	0	1	1	0.0645602904944047	0.21052631578947364	0.21052631578947364
1052	Feb25-FISH2-3L1-rep3-m1bp-100x_Position022_21_cmle.ics	13	0	1	1	0.11989768234675159	0.3909774436090225	0.3939393939393938
1053	Feb25-FISH2-3L1-rep3-m1bp-100x_Position022_21_cmle.ics	14	0	1	1	0.0	0.0	0.0
1054	Feb25-FISH2-3L1-rep3-m1bp-100x_Position022_21_cmle.ics	16	0	1	1	0.04611449321028908	0.13698630136986298	0.13698630136986298
1055	Feb25-FISH2-3L1-rep3-m1bp-100x_Position022_21_cmle.ics	17	0	1	1	0.26515833595916216	0.48319327731092426	0.45098039215686264
1056	Feb25-FISH2-3L1-rep3-m1bp-100x_Position022_21_cmle.ics	18	0	1	1	0.0	0.0	0.0
1057	Feb25-FISH2-3L1-rep3-m1bp-100x_Position022_21_cmle.ics	19	0	1	1	0.07147746447594806	0.21830985915492954	0.21985815602836878
1058	Feb25-FISH2-3L1-rep3-m1bp-100x_Position022_21_cmle.ics	20	0	1	1	0.19598659614372857	0.45945945945945943	0.45945945945945943
1059	Feb25-FISH2-3L1-rep3-m1bp-100x_Position022_21_cmle.ics	21	0	1	1	0.0023057246605144538	0.019607843137254898	0.019607843137254898
1060	Feb25-FISH2-3L1-rep3-m1bp-100x_Position022_21_cmle.ics	22	0	1	1	0.07378318913646252	0.22377622377622375	0.2807017543859649
1061	Feb25-FISH2-3L1-rep3-m1bp-100x_Position022_21_cmle.ics	23	0	1	1	0.0	0.0	0.0
1062	Feb25-FISH2-3L1-rep3-m1bp-100x_Position022_21_cmle.ics	25	0	1	1	0.027668695926173444	0.20689655172413787	0.14457831325301201
1063	Feb25-FISH2-3L1-rep3-m1bp-100x_Position022_21_cmle.ics	27	0	1	1	0.08761753709954924	0.43678160919540227	0.20994475138121546
1064	Feb25-FISH2-3L1-rep3-m1bp-100x_Position022_21_cmle.ics	27	0	2	1	0.0	0.0	0.0
1065	Feb25-FISH2-3L1-rep3-m1bp-100x_Position022_21_cmle.ics	29	0	1	1	0.06917173981543362	0.22222222222222224	0.2173913043478261
1066	Feb25-FISH2-3L1-rep3-m1bp-100x_Position022_21_cmle.ics	30	0	1	1	0.025362971265658993	0.07534246575342464	0.07534246575342464
1067	Feb25-FISH2-3L1-rep3-m1bp-100x_Position022_21_cmle.ics	31	0	1	1	0.0	0.0	0.0
1068	Feb25-FISH2-3L1-rep3-m1bp-100x_Position022_21_cmle.ics	32	0	1	1	0.0	0.0	0.0
1069	Feb25-FISH2-3L1-rep3-m1bp-100x_Position022_21_cmle.ics	34	0	1	1	0.053031667191832436	0.3194444444444444	0.32394366197183094
1070	Feb25-FISH2-3L1-rep3-m1bp-100x_Position022_21_cmle.ics	35	0	1	1	0.18215224818064185	0.4593023255813953	0.4593023255813953
1071	Feb25-FISH2-3L1-rep3-m1bp-100x_Position022_21_cmle.ics	36	0	1	1	0.0	0.0	0.0
1072	Feb25-FISH2-3L1-rep3-m1bp-100x_Position022_21_cmle.ics	36	0	1	2	0.0	0.0	0.0
1073	Feb25-FISH2-3L1-rep3-m1bp-100x_Position022_21_cmle.ics	37	0	1	1	0.0	0.0	0.0
1074	Feb25-FISH2-3L1-rep3-m1bp-100x_Position022_21_cmle.ics	40	0	1	1	0.0	0.0	0.0
1075	Feb25-FISH2-3L1-rep3-m1bp-100x_Position022_21_cmle.ics	41	0	1	1	0.07147746447594806	0.21830985915492954	0.21830985915492954
1076	Feb25-FISH2-3L1-rep3-m1bp-100x_Position022_21_cmle.ics	42	0	1	1	0.0	0.0	0.0
1077	Feb25-FISH2-3L1-rep3-m1bp-100x_Position022_21_cmle.ics	43	0	1	1	0.01152862330257227	0.07142857142857142	0.034246575342465745
1078	Feb25-FISH2-3L1-rep3-m1bp-100x_Position022_21_cmle.ics	43	0	2	1	0.0	0.0	0.0
1079	Feb25-FISH2-3L1-rep3-m1bp-100x_Position022_21_cmle.ics	44	0	1	1	0.0	0.0	0.0
1080	Feb25-FISH2-3L1-rep3-m1bp-100x_Position022_21_cmle.ics	44	0	2	1	0.0	0.0	0.0
1081	Feb25-FISH2-3L1-rep3-m1bp-100x_Position022_21_cmle.ics	47	0	1	1	0.05533739185234689	0.3582089552238805	0.3529411764705882
1082	Feb25-FISH2-3L1-rep3-m1bp-100x_Position022_21_cmle.ics	48	0	1	1	0.03919731922874571	0.09444444444444443	0.09444444444444443
1083	Feb25-FISH2-3L1-rep3-m1bp-100x_Position022_21_cmle.ics	50	0	1	1	0.0	0.0	0.0
1084	Feb25-FISH2-3L1-rep3-m1bp-100x_Position022_21_cmle.ics	50	0	1	2	0.0	0.0	0.0
1085	Feb25-FISH2-3L1-rep3-m1bp-100x_Position022_21_cmle.ics	50	0	2	1	0.4334762361767173	0.6811594202898551	0.562874251497006
1086	Feb25-FISH2-3L1-rep3-m1bp-100x_Position022_21_cmle.ics	50	0	2	2	0.0	0.0	0.0
1087	Feb25-FISH2-3L1-rep3-m1bp-100x_Position022_21_cmle.ics	51	0	1	1	0.1590950015754973	0.42331288343558277	0.42857142857142855
1088	Feb25-FISH2-3L1-rep3-m1bp-100x_Position023_22_cmle.ics	1	0	1	1	0.0	0.0	0.0
1089	Feb25-FISH2-3L1-rep3-m1bp-100x_Position023_22_cmle.ics	2	0	1	1	0.22134956740938755	0.33217993079584773	0.29721362229102166
1090	Feb25-FISH2-3L1-rep3-m1bp-100x_Position023_22_cmle.ics	3	0	1	1	0.0	0.0	0.0
1091	Feb25-FISH2-3L1-rep3-m1bp-100x_Position023_22_cmle.ics	3	0	1	2	0.0	0.0	0.0
1092	Feb25-FISH2-3L1-rep3-m1bp-100x_Position023_22_cmle.ics	3	0	2	1	0.0	0.0	0.0
1093	Feb25-FISH2-3L1-rep3-m1bp-100x_Position023_22_cmle.ics	3	0	2	2	0.0	0.0	0.0
1094	Feb25-FISH2-3L1-rep3-m1bp-100x_Position023_22_cmle.ics	4	0	1	1	0.0	0.0	0.0
1095	Feb25-FISH2-3L1-rep3-m1bp-100x_Position023_22_cmle.ics	5	0	1	1	0.0	0.0	0.0
1096	Feb25-FISH2-3L1-rep3-m1bp-100x_Position023_22_cmle.ics	6	0	1	1	0.03458586990771681	0.11029411764705882	0.09615384615384615
1097	Feb25-FISH2-3L1-rep3-m1bp-100x_Position023_22_cmle.ics	7	0	1	1	0.11298050836520823	0.3858267716535433	0.38888888888888884
1098	Feb25-FISH2-3L1-rep3-m1bp-100x_Position023_22_cmle.ics	8	0	1	1	0.053031667191832436	0.1885245901639344	0.1419753086419753
1099	Feb25-FISH2-3L1-rep3-m1bp-100x_Position023_22_cmle.ics	9	0	1	1	0.0	0.0	0.0
1100	Feb25-FISH2-3L1-rep3-m1bp-100x_Position023_22_cmle.ics	10	0	1	1	0.48650790336854977	0.6698412698412697	0.6719745222929937
1101	Feb25-FISH2-3L1-rep3-m1bp-100x_Position023_22_cmle.ics	11	0	1	1	0.0645602904944047	0.09271523178807947	0.09302325581395347
1102	Feb25-FISH2-3L1-rep3-m1bp-100x_Position023_22_cmle.ics	12	0	1	1	0.2144323934278442	0.5670731707317072	0.5670731707317072
1103	Feb25-FISH2-3L1-rep3-m1bp-100x_Position023_22_cmle.ics	13	0	1	1	0.0	0.0	0.0
1104	Feb25-FISH2-3L1-rep3-m1bp-100x_Position023_22_cmle.ics	13	0	1	2	0.14295492895189613	0.18902439024390238	0.29951690821256033
1105	Feb25-FISH2-3L1-rep3-m1bp-100x_Position023_22_cmle.ics	14	0	1	1	0.16370645089652622	0.4176470588235294	0.4152046783625731
1106	Feb25-FISH2-3L1-rep3-m1bp-100x_Position023_22_cmle.ics	16	0	1	1	0.0	0.0	0.0
1107	Feb25-FISH2-3L1-rep3-m1bp-100x_Position023_22_cmle.ics	17	0	1	1	0.03458586990771681	0.22727272727272724	0.06880733944954129
1108	Feb25-FISH2-3L1-rep3-m1bp-100x_Position023_22_cmle.ics	18	0	1	1	0.20520949478578637	0.794642857142857	0.8240740740740738
1109	Feb25-FISH2-3L1-rep3-m1bp-100x_Position023_22_cmle.ics	18	0	1	2	0.0	0.0	0.0
1110	Feb25-FISH2-3L1-rep3-m1bp-100x_Position023_22_cmle.ics	18	0	2	1	0.0	0.0	0.0
1111	Feb25-FISH2-3L1-rep3-m1bp-100x_Position023_22_cmle.ics	18	0	2	2	0.0	0.0	0.0
1112	Feb25-FISH2-3L1-rep3-m1bp-100x_Position023_22_cmle.ics	20	0	1	1	0.0	0.0	0.0
1113	Feb25-FISH2-3L1-rep3-m1bp-100x_Position023_22_cmle.ics	20	0	2	1	0.0645602904944047	0.4307692307692307	0.178343949044586
1114	Feb25-FISH2-3L1-rep3-m1bp-100x_Position023_22_cmle.ics	21	0	1	1	0.0	0.0	0.0
1115	Feb25-FISH2-3L1-rep3-m1bp-100x_Position023_22_cmle.ics	22	0	1	1	0.07839463845749142	0.47222222222222215	0.2764227642276422
1116	Feb25-FISH2-3L1-rep3-m1bp-100x_Position023_22_cmle.ics	23	0	1	1	0.14756637827292504	0.423841059602649	0.42666666666666664
1117	Feb25-FISH2-3L1-rep3-m1bp-100x_Position023_22_cmle.ics	24	0	1	1	0.009222898642057815	0.05970149253731343	0.060606060606060594
1118	Feb25-FISH2-3L1-rep3-m1bp-100x_Position023_22_cmle.ics	25	0	1	1	0.0	0.0	0.0
1119	Feb25-FISH2-3L1-rep3-m1bp-100x_Position023_22_cmle.ics	27	0	1	1	0.0	0.0	0.0
1120	Feb25-FISH2-3L1-rep3-m1bp-100x_Position023_22_cmle.ics	28	0	1	1	0.0	0.0	0.0
1121	Feb25-FISH2-3L1-rep3-m1bp-100x_Position023_22_cmle.ics	29	0	1	1	0.0	0.0	0.0
1122	Feb25-FISH2-3L1-rep3-m1bp-100x_Position023_22_cmle.ics	30	0	1	1	0.14526065361241058	0.4405594405594405	0.4405594405594405
1123	Feb25-FISH2-3L1-rep3-m1bp-100x_Position023_22_cmle.ics	31	0	1	1	0.0	0.0	0.0
1124	Feb25-FISH2-3L1-rep3-m1bp-100x_Position023_22_cmle.ics	32	0	1	1	0.0	0.0	0.0
1125	Feb25-FISH2-3L1-rep3-m1bp-100x_Position023_22_cmle.ics	34	0	1	1	0.0	0.0	0.0
1126	Feb25-FISH2-3L1-rep3-m1bp-100x_Position023_22_cmle.ics	35	0	1	1	0.20059804546475749	0.576158940397351	0.58
1127	Feb25-FISH2-3L1-rep3-m1bp-100x_Position023_22_cmle.ics	36	0	1	1	0.0	0.0	0.0
1128	Feb25-FISH2-3L1-rep3-m1bp-100x_Position023_22_cmle.ics	39	0	1	1	0.0	0.0	0.0
1129	Feb25-FISH2-3L1-rep3-m1bp-100x_Position023_22_cmle.ics	39	0	1	2	0.2951327565458501	0.6095238095238095	0.5981308411214952
1130	Feb25-FISH2-3L1-rep3-m1bp-100x_Position023_22_cmle.ics	39	0	2	1	0.11989768234675159	0.8666666666666666	0.4521739130434782
1131	Feb25-FISH2-3L1-rep3-m1bp-100x_Position023_22_cmle.ics	39	0	2	2	0.0	0.0	0.0
1132	Feb25-FISH2-3L1-rep3-m1bp-100x_Position023_22_cmle.ics	39	0	3	1	0.0	0.0	0.0
1133	Feb25-FISH2-3L1-rep3-m1bp-100x_Position023_22_cmle.ics	39	0	3	2	0.0	0.0	0.0
1134	Feb25-FISH2-3L1-rep3-m1bp-100x_Position024_23_cmle.ics	1	0	1	1	0.1245091316677805	0.3439490445859873	0.3439490445859873
1135	Feb25-FISH2-3L1-rep3-m1bp-100x_Position024_23_cmle.ics	2	0	1	1	0.35738732237974036	0.8157894736842104	0.6981981981981982
1136	Feb25-FISH2-3L1-rep3-m1bp-100x_Position024_23_cmle.ics	3	0	1	1	0.2951327565458501	0.6666666666666667	0.8258064516129032
1137	Feb25-FISH2-3L1-rep3-m1bp-100x_Position024_23_cmle.ics	5	0	1	1	0.1245091316677805	0.3776223776223776	0.3776223776223776
1138	Feb25-FISH2-3L1-rep3-m1bp-100x_Position024_23_cmle.ics	7	0	1	1	0.17523507419909848	0.4130434782608695	0.4130434782608695
1139	Feb25-FISH2-3L1-rep3-m1bp-100x_Position024_23_cmle.ics	9	0	1	1	0.2582411619776188	0.5572139303482586	0.5572139303482586
1140	Feb25-FISH2-3L1-rep3-m1bp-100x_Position024_23_cmle.ics	10	0	1	1	0.11759195768623715	0.3893129770992366	0.301775147928994
1141	Feb25-FISH2-3L1-rep3-m1bp-100x_Position024_23_cmle.ics	10	0	1	2	0.0	0.0	0.0
1142	Feb25-FISH2-3L1-rep3-m1bp-100x_Position024_23_cmle.ics	10	0	2	1	0.0	0.0	0.0
1143	Feb25-FISH2-3L1-rep3-m1bp-100x_Position024_23_cmle.ics	10	0	2	2	0.0	0.0	0.0
1144	Feb25-FISH2-3L1-rep3-m1bp-100x_Position024_23_cmle.ics	11	0	1	1	0.0	0.0	0.0
1145	Feb25-FISH2-3L1-rep3-m1bp-100x_Position024_23_cmle.ics	11	0	1	2	0.0	0.0	0.0
1146	Feb25-FISH2-3L1-rep3-m1bp-100x_Position024_23_cmle.ics	11	0	1	3	0.0	0.0	0.0
1147	Feb25-FISH2-3L1-rep3-m1bp-100x_Position024_23_cmle.ics	11	0	2	1	0.0	0.0	0.0
1148	Feb25-FISH2-3L1-rep3-m1bp-100x_Position024_23_cmle.ics	11	0	2	2	0.0	0.0	0.0
1149	Feb25-FISH2-3L1-rep3-m1bp-100x_Position024_23_cmle.ics	11	0	2	3	0.0	0.0	0.0
1150	Feb25-FISH2-3L1-rep3-m1bp-100x_Position024_23_cmle.ics	11	0	3	1	0.0	0.0	0.0
1151	Feb25-FISH2-3L1-rep3-m1bp-100x_Position024_23_cmle.ics	11	0	3	2	0.16831790021755513	0.32735426008968604	0.18961038961038956
1152	Feb25-FISH2-3L1-rep3-m1bp-100x_Position024_23_cmle.ics	11	0	3	3	0.0	0.0	0.0
1153	Feb25-FISH2-3L1-rep3-m1bp-100x_Position024_23_cmle.ics	11	0	4	1	0.0	0.0	0.0
1154	Feb25-FISH2-3L1-rep3-m1bp-100x_Position024_23_cmle.ics	11	0	4	2	0.0	0.0	0.0
1155	Feb25-FISH2-3L1-rep3-m1bp-100x_Position024_23_cmle.ics	11	0	4	3	0.07378318913646252	0.4705882352941176	0.5333333333333333
1156	Feb25-FISH2-3L1-rep3-m1bp-100x_Position024_23_cmle.ics	12	0	1	1	0.10375760972315042	0.6081081081081081	0.26785714285714285
1157	Feb25-FISH2-3L1-rep3-m1bp-100x_Position024_23_cmle.ics	12	0	2	1	0.0	0.0	0.0
1158	Feb25-FISH2-3L1-rep3-m1bp-100x_Position024_23_cmle.ics	13	0	1	1	0.33202435111408135	0.6728971962616821	0.6697674418604651
1159	Feb25-FISH2-3L1-rep3-m1bp-100x_Position024_23_cmle.ics	14	0	1	1	0.17754079885961294	0.4873417721518987	0.553956834532374
1160	Feb25-FISH2-3L1-rep3-m1bp-100x_Position024_23_cmle.ics	15	0	1	1	0.22134956740938755	0.536312849162011	0.536312849162011
1161	Feb25-FISH2-3L1-rep3-m1bp-100x_Position024_23_cmle.ics	16	0	1	1	0.0	0.0	0.0
1162	Feb25-FISH2-3L1-rep3-m1bp-100x_Position024_23_cmle.ics	17	0	1	1	0.025362971265658993	0.061452513966480445	0.06214689265536723
1163	Feb25-FISH2-3L1-rep3-m1bp-100x_Position024_23_cmle.ics	18	0	1	1	0.0	0.0	0.0
1164	Feb25-FISH2-3L1-rep3-m1bp-100x_Position024_23_cmle.ics	19	0	1	1	0.24671253867504656	0.5095238095238095	0.6604938271604938
1165	Feb25-FISH2-3L1-rep3-m1bp-100x_Position024_23_cmle.ics	20	0	1	1	0.0	0.0	0.0
1166	Feb25-FISH2-3L1-rep3-m1bp-100x_Position024_23_cmle.ics	20	0	1	2	0.0	0.0	0.0
1167	Feb25-FISH2-3L1-rep3-m1bp-100x_Position024_23_cmle.ics	20	0	2	1	0.0	0.0	0.0
1168	Feb25-FISH2-3L1-rep3-m1bp-100x_Position024_23_cmle.ics	20	0	2	2	0.016140072623601176	0.019999999999999997	0.02713178294573643
1169	Feb25-FISH2-3L1-rep3-m1bp-100x_Position024_23_cmle.ics	21	0	1	1	0.2697697852801911	0.6393442622950819	0.6428571428571428
1170	Feb25-FISH2-3L1-rep3-m1bp-100x_Position024_23_cmle.ics	23	0	1	1	0.09684043574160706	0.25149700598802394	0.24852071005917153
1171	Feb25-FISH2-3L1-rep3-m1bp-100x_Position024_23_cmle.ics	24	0	1	1	0.1844579728411563	0.27210884353741494	0.27491408934707906
1172	Feb25-FISH2-3L1-rep3-m1bp-100x_Position024_23_cmle.ics	25	0	1	1	0.17754079885961294	0.3830845771144278	0.37378640776699024
1173	Feb25-FISH2-3L1-rep3-m1bp-100x_Position024_23_cmle.ics	26	0	1	1	0.0	0.0	0.0
1174	Feb25-FISH2-3L1-rep3-m1bp-100x_Position024_23_cmle.ics	27	0	1	1	0.0	0.0	0.0
1175	Feb25-FISH2-3L1-rep3-m1bp-100x_Position024_23_cmle.ics	27	0	1	2	0.0	0.0	0.0
1176	Feb25-FISH2-3L1-rep3-m1bp-100x_Position025_24_cmle.ics	1	0	1	1	0.0	0.0	0.0
1177	Feb25-FISH2-3L1-rep3-m1bp-100x_Position025_24_cmle.ics	2	0	1	1	0.5118708746342088	0.8345864661654134	0.7138263665594855
1178	Feb25-FISH2-3L1-rep3-m1bp-100x_Position025_24_cmle.ics	2	0	1	2	0.0	0.0	0.0
1179	Feb25-FISH2-3L1-rep3-m1bp-100x_Position025_24_cmle.ics	2	0	2	1	0.0	0.0	0.0
1180	Feb25-FISH2-3L1-rep3-m1bp-100x_Position025_24_cmle.ics	2	0	2	2	0.0645602904944047	0.19444444444444445	0.21374045801526714
1181	Feb25-FISH2-3L1-rep3-m1bp-100x_Position025_24_cmle.ics	3	0	1	1	0.13834347963086724	0.5042016806722689	0.5042016806722689
1182	Feb25-FISH2-3L1-rep3-m1bp-100x_Position025_24_cmle.ics	4	0	1	1	0.3412472497561392	0.6271186440677966	0.6271186440677966
1183	Feb25-FISH2-3L1-rep3-m1bp-100x_Position025_24_cmle.ics	5	0	1	1	0.06917173981543362	0.31250000000000006	0.3896103896103896
1184	Feb25-FISH2-3L1-rep3-m1bp-100x_Position025_24_cmle.ics	6	0	1	1	0.2789926839222489	0.7756410256410255	0.7756410256410255
1185	Feb25-FISH2-3L1-rep3-m1bp-100x_Position025_24_cmle.ics	7	0	1	1	0.19598659614372857	0.48022598870056493	0.48022598870056493
1186	Feb25-FISH2-3L1-rep3-m1bp-100x_Position025_24_cmle.ics	8	0	1	1	0.26746406061967665	0.655367231638418	0.655367231638418
1187	Feb25-FISH2-3L1-rep3-m1bp-100x_Position025_24_cmle.ics	9	0	1	1	0.17754079885961294	0.5273972602739725	0.616
1188	Feb25-FISH2-3L1-rep3-m1bp-100x_Position025_24_cmle.ics	10	0	1	1	0.14756637827292504	0.5517241379310344	0.3440860215053763
1189	Feb25-FISH2-3L1-rep3-m1bp-100x_Position025_24_cmle.ics	11	0	1	1	0.1936808714832141	0.25149700598802394	0.25149700598802394
1190	Feb25-FISH2-3L1-rep3-m1bp-100x_Position025_24_cmle.ics	12	0	1	1	0.0	0.0	0.0
1191	Feb25-FISH2-3L1-rep3-m1bp-100x_Position025_24_cmle.ics	13	0	1	1	0.0	0.0	0.0
1192	Feb25-FISH2-3L1-rep3-m1bp-100x_Position025_24_cmle.ics	13	0	2	1	0.0	0.0	0.0
1193	Feb25-FISH2-3L1-rep3-m1bp-100x_Position025_24_cmle.ics	14	0	1	1	0.0	0.0	0.0
1194	Feb25-FISH2-3L1-rep3-m1bp-100x_Position025_24_cmle.ics	15	0	1	1	0.14295492895189613	0.2883720930232558	0.29107981220657275
1195	Feb25-FISH2-3L1-rep3-m1bp-100x_Position025_24_cmle.ics	16	0	1	1	0.20520949478578637	0.49999999999999994	0.49999999999999994
1196	Feb25-FISH2-3L1-rep3-m1bp-100x_Position025_24_cmle.ics	18	0	1	1	0.10606333438366487	0.39999999999999997	0.4070796460176991
1197	Feb25-FISH2-3L1-rep3-m1bp-100x_Position025_24_cmle.ics	19	0	1	1	0.0	0.0	0.0
1198	Feb25-FISH2-3L1-rep3-m1bp-100x_Position025_24_cmle.ics	19	0	2	1	0.0	0.0	0.0
1199	Feb25-FISH2-3L1-rep3-m1bp-100x_Position025_24_cmle.ics	20	0	1	1	0.13603775497035278	0.2731481481481481	0.29949238578680204
1200	Feb25-FISH2-3L1-rep3-m1bp-100x_Position025_24_cmle.ics	21	0	1	1	0.11067478370469377	0.24870466321243517	0.24615384615384614
1201	Feb25-FISH2-3L1-rep3-m1bp-100x_Position025_24_cmle.ics	22	0	1	1	0.0	0.0	0.0
1202	Feb25-FISH2-3L1-rep3-m1bp-100x_Position025_24_cmle.ics	23	0	1	1	0.0	0.0	0.0
1203	Feb25-FISH2-3L1-rep3-m1bp-100x_Position025_24_cmle.ics	24	0	1	1	0.3158842784904802	0.6954314720812182	0.6989795918367346
1204	Feb25-FISH2-3L1-rep3-m1bp-100x_Position025_24_cmle.ics	25	0	1	1	0.27438123460122	0.6329787234042552	0.6363636363636362
1205	Feb25-FISH2-3L1-rep3-m1bp-100x_Position025_24_cmle.ics	26	0	1	1	0.053031667191832436	0.10454545454545455	0.10407239819004523
1206	Feb25-FISH2-3L1-rep3-m1bp-100x_Position025_24_cmle.ics	27	0	1	1	0.23979536469350318	0.5561497326203207	0.5652173913043478
1207	Feb25-FISH2-3L1-rep3-m1bp-100x_Position025_24_cmle.ics	28	0	1	1	0.0	0.0	0.0
1208	Feb25-FISH2-3L1-rep3-m1bp-100x_Position025_24_cmle.ics	29	0	1	1	0.053031667191832436	0.2346938775510204	0.11219512195121951
1209	Feb25-FISH2-3L1-rep3-m1bp-100x_Position025_24_cmle.ics	30	0	1	1	0.10375760972315042	0.7499999999999999	0.20547945205479448
1210	Feb25-FISH2-3L1-rep3-m1bp-100x_Position025_24_cmle.ics	30	0	2	1	0.0	0.0	0.0
1211	Feb25-FISH2-3L1-rep3-m1bp-100x_Position025_24_cmle.ics	30	0	3	1	0.0	0.0	0.0
1212	Feb25-FISH2-3L1-rep3-m1bp-100x_Position025_24_cmle.ics	31	0	1	1	0.0	0.0	0.0
1213	Feb25-FISH2-3L1-rep3-m1bp-100x_Position025_24_cmle.ics	32	0	1	1	0.16140072623601176	0.4093567251461988	0.34313725490196073
1214	Feb25-FISH2-3L1-rep3-m1bp-100x_Position025_24_cmle.ics	33	0	1	1	0.06686601515491916	0.15591397849462363	0.15591397849462363
1215	Feb25-FISH2-3L1-rep3-m1bp-100x_Position025_24_cmle.ics	34	0	1	1	0.04380876854977462	0.13194444444444445	0.17592592592592587
1216	Feb25-FISH2-3L1-rep3-m1bp-100x_Position025_24_cmle.ics	35	0	1	1	0.0	0.0	0.0
1217	Feb25-FISH2-3L1-rep3-m1bp-100x_Position025_24_cmle.ics	35	0	2	1	0.07147746447594806	0.3874999999999999	0.16315789473684206
1218	Feb25-FISH2-3L1-rep3-m1bp-100x_Position025_24_cmle.ics	36	0	1	1	0.0	0.0	0.0
1219	Feb25-FISH2-3L1-rep3-m1bp-100x_Position025_24_cmle.ics	36	0	2	1	0.15217782759395396	0.717391304347826	0.32835820895522383
1220	Feb25-FISH2-3L1-rep3-m1bp-100x_Position025_24_cmle.ics	37	0	1	1	0.3135785538299657	0.607142857142857	0.6238532110091742
1221	Feb25-FISH2-3L1-rep3-m1bp-100x_Position025_24_cmle.ics	38	0	1	1	0.016140072623601176	0.07368421052631577	0.041916167664670656
1222	Feb25-FISH2-3L1-rep3-m1bp-100x_Position025_24_cmle.ics	38	0	2	1	0.0	0.0	0.0
1223	Feb25-FISH2-3L1-rep3-m1bp-100x_Position025_24_cmle.ics	39	0	1	1	0.057643116512861345	0.13661202185792348	0.34246575342465746
1224	Feb25-FISH2-3L1-rep3-m1bp-100x_Position025_24_cmle.ics	39	0	1	2	0.0	0.0	0.0
1225	Feb25-FISH2-3L1-rep3-m1bp-100x_Position025_24_cmle.ics	40	0	1	1	0.0	0.0	0.0
1226	Feb25-FISH2-3L1-rep3-m1bp-100x_Position025_24_cmle.ics	41	0	1	1	0.15678927691498284	0.586206896551724	0.586206896551724
1227	Feb25-FISH2-3L1-rep3-m1bp-100x_Position025_24_cmle.ics	42	0	1	1	0.07839463845749142	0.20731707317073164	0.139917695473251
1228	Feb25-FISH2-3L1-rep3-m1bp-100x_Position025_24_cmle.ics	42	0	1	2	0.0	0.0	0.0
1229	Feb25-FISH2-3L1-rep3-m1bp-100x_Position025_24_cmle.ics	42	0	2	1	0.0	0.0	0.0
1230	Feb25-FISH2-3L1-rep3-m1bp-100x_Position025_24_cmle.ics	42	0	2	2	0.0	0.0	0.0
1231	Feb25-FISH2-3L1-rep3-m1bp-100x_Position025_24_cmle.ics	42	0	3	1	0.0	0.0	0.0
1232	Feb25-FISH2-3L1-rep3-m1bp-100x_Position025_24_cmle.ics	42	0	3	2	0.0	0.0	0.0
1233	Feb25-FISH2-3L1-rep3-m1bp-100x_Position025_24_cmle.ics	43	0	1	1	0.0	0.0	0.0
1234	Feb25-FISH2-3L1-rep3-m1bp-100x_Position025_24_cmle.ics	44	0	1	1	0.0899232617600637	0.2267441860465116	0.22941176470588234
1235	Feb25-FISH2-3L1-rep3-m1bp-100x_Position025_24_cmle.ics	46	0	1	1	0.0	0.0	0.0
1236	Feb25-FISH2-3L1-rep3-m1bp-100x_Position025_24_cmle.ics	47	0	1	1	0.009222898642057815	0.01716738197424893	0.04
1237	Feb25-FISH2-3L1-rep3-m1bp-100x_Position025_24_cmle.ics	48	0	1	1	0.3435529744166536	0.519163763066202	0.44879518072289143
1238	Feb25-FISH2-3L1-rep3-m1bp-100x_Position025_24_cmle.ics	49	0	1	1	0.0	0.0	0.0
1239	Feb25-FISH2-3L1-rep3-m1bp-100x_Position025_24_cmle.ics	49	0	2	1	0.0	0.0	0.0
1240	Feb25-FISH2-3L1-rep3-m1bp-100x_Position025_24_cmle.ics	51	0	1	1	0.15678927691498284	0.5573770491803277	0.4857142857142856
1241	Feb25-FISH2-3L1-rep3-m1bp-100x_Position026_25_cmle.ics	1	0	1	1	0.0	0.0	0.0
1242	Feb25-FISH2-3L1-rep3-m1bp-100x_Position026_25_cmle.ics	1	0	2	1	0.06225456583389025	0.13636363636363638	0.10074626865671642
1243	Feb25-FISH2-3L1-rep3-m1bp-100x_Position026_25_cmle.ics	4	0	1	1	0.0	0.0	0.0
1244	Feb25-FISH2-3L1-rep3-m1bp-100x_Position026_25_cmle.ics	4	0	2	1	0.3827502936453993	0.860103626943005	0.5372168284789643
1245	Feb25-FISH2-3L1-rep3-m1bp-100x_Position026_25_cmle.ics	5	0	1	1	0.06686601515491916	0.1550802139037433	0.1576086956521739
1246	Feb25-FISH2-3L1-rep3-m1bp-100x_Position026_25_cmle.ics	9	0	1	1	0.013834347963086722	0.11111111111111108	0.06741573033707864
1247	Feb25-FISH2-3L1-rep3-m1bp-100x_Position026_25_cmle.ics	10	0	1	1	0.0	0.0	0.0
1248	Feb25-FISH2-3L1-rep3-m1bp-100x_Position026_25_cmle.ics	11	0	1	1	0.5326223965788388	0.6676300578034681	0.6470588235294118
1249	Feb25-FISH2-3L1-rep3-m1bp-100x_Position026_25_cmle.ics	12	0	1	1	0.0	0.0	0.0
1250	Feb25-FISH2-3L1-rep3-m1bp-100x_Position026_25_cmle.ics	13	0	1	1	0.223655292069902	0.763779527559055	0.7759999999999999
1251	Feb25-FISH2-3L1-rep3-m1bp-100x_Position026_25_cmle.ics	14	0	1	1	0.0945347110810926	0.27891156462585026	0.27891156462585026
1252	Feb25-FISH2-3L1-rep3-m1bp-100x_Position026_25_cmle.ics	15	0	1	1	0.02305724660514454	0.06451612903225806	0.06451612903225806
1253	Feb25-FISH2-3L1-rep3-m1bp-100x_Position026_25_cmle.ics	16	0	1	1	0.11298050836520823	0.49999999999999994	0.27999999999999997
1254	Feb25-FISH2-3L1-rep3-m1bp-100x_Position026_25_cmle.ics	17	0	1	1	0.10375760972315042	0.33582089552238803	0.33582089552238803
1255	Feb25-FISH2-3L1-rep3-m1bp-100x_Position026_25_cmle.ics	18	0	1	1	0.0	0.0	0.0
1256	Feb25-FISH2-3L1-rep3-m1bp-100x_Position026_25_cmle.ics	20	0	1	1	0.0	0.0	0.0
1257	Feb25-FISH2-3L1-rep3-m1bp-100x_Position026_25_cmle.ics	21	0	1	1	0.0	0.0	0.0
1258	Feb25-FISH2-3L1-rep3-m1bp-100x_Position026_25_cmle.ics	21	0	1	2	0.0	0.0	0.0
1259	Feb25-FISH2-3L1-rep3-m1bp-100x_Position026_25_cmle.ics	21	0	2	1	0.36661022102179813	0.7681159420289854	0.6437246963562753
1260	Feb25-FISH2-3L1-rep3-m1bp-100x_Position026_25_cmle.ics	21	0	2	2	0.0	0.0	0.0
1261	Feb25-FISH2-3L1-rep3-m1bp-100x_Position026_25_cmle.ics	23	0	1	1	0.3873617429664282	0.5169230769230768	0.5185185185185185
1262	Feb25-FISH2-3L1-rep3-m1bp-100x_Position026_25_cmle.ics	24	0	1	1	0.15448355225446841	0.42405063291139244	0.42675159235668797
1263	Feb25-FISH2-3L1-rep3-m1bp-100x_Position026_25_cmle.ics	25	0	1	1	0.0	0.0	0.0
1264	Feb25-FISH2-3L1-rep3-m1bp-100x_Position026_25_cmle.ics	26	0	1	1	0.0	0.0	0.0
1265	Feb25-FISH2-3L1-rep3-m1bp-100x_Position026_25_cmle.ics	26	0	2	1	0.016140072623601176	0.11290322580645161	0.03846153846153846
1266	Feb25-FISH2-3L1-rep3-m1bp-100x_Position026_25_cmle.ics	27	0	1	1	0.0	0.0	0.0
1267	Feb25-FISH2-3L1-rep3-m1bp-100x_Position026_25_cmle.ics	28	0	1	1	0.053031667191832436	0.2804878048780487	0.1229946524064171
1268	Feb25-FISH2-3L1-rep3-m1bp-100x_Position026_25_cmle.ics	28	0	2	1	0.0	0.0	0.0
1269	Feb25-FISH2-3L1-rep3-m1bp-100x_Position026_25_cmle.ics	29	0	1	1	0.006917173981543361	0.02272727272727272	0.01910828025477707
1270	Feb25-FISH2-3L1-rep3-m1bp-100x_Position026_25_cmle.ics	31	0	1	1	0.05533739185234689	0.3582089552238805	0.3529411764705882
1271	Feb25-FISH2-3L1-rep3-m1bp-100x_Position026_25_cmle.ics	32	0	1	1	0.1844579728411563	0.4761904761904762	0.4678362573099415
1272	Feb25-FISH2-3L1-rep3-m1bp-100x_Position026_25_cmle.ics	33	0	1	1	0.08070036311800588	0.22580645161290322	0.4487179487179486
1273	Feb25-FISH2-3L1-rep3-m1bp-100x_Position026_25_cmle.ics	33	0	1	2	0.0	0.0	0.0
1274	Feb25-FISH2-3L1-rep3-m1bp-100x_Position026_25_cmle.ics	35	0	1	1	0.19598659614372857	0.6692913385826771	0.6640625
1275	Feb25-FISH2-3L1-rep3-m1bp-100x_Position026_25_cmle.ics	36	0	1	1	0.3435529744166536	0.4745222929936306	0.4730158730158729
1276	Feb25-FISH2-3L1-rep3-m1bp-100x_Position027_26_cmle.ics	1	0	1	1	0.2605468866381333	0.2832080200501253	0.2860759493670886
1277	Feb25-FISH2-3L1-rep3-m1bp-100x_Position027_26_cmle.ics	2	0	1	1	0.12681485632829495	0.3216374269005848	0.31609195402298845
1278	Feb25-FISH2-3L1-rep3-m1bp-100x_Position027_26_cmle.ics	3	0	1	1	0.02305724660514454	0.06535947712418301	0.06535947712418301
1279	Feb25-FISH2-3L1-rep3-m1bp-100x_Position027_26_cmle.ics	4	0	1	1	0.09222898642057815	0.2857142857142857	0.2857142857142857
1280	Feb25-FISH2-3L1-rep3-m1bp-100x_Position027_26_cmle.ics	5	0	1	1	0.21212666876732975	0.49462365591397844	0.4919786096256684
1281	Feb25-FISH2-3L1-rep3-m1bp-100x_Position027_26_cmle.ics	6	0	1	1	0.0	0.0	0.0
1282	Feb25-FISH2-3L1-rep3-m1bp-100x_Position027_26_cmle.ics	7	0	1	1	0.027668695926173444	0.12244897959183672	0.08108108108108109
1283	Feb25-FISH2-3L1-rep3-m1bp-100x_Position027_26_cmle.ics	8	0	1	1	0.1844579728411563	0.26666666666666666	0.2035623409669211
1284	Feb25-FISH2-3L1-rep3-m1bp-100x_Position027_26_cmle.ics	9	0	1	1	0.16831790021755513	0.39037433155080214	0.3924731182795699
1285	Feb25-FISH2-3L1-rep3-m1bp-100x_Position027_26_cmle.ics	10	0	1	1	0.26285261129864773	0.6195652173913043	0.6195652173913043
1286	Feb25-FISH2-3L1-rep3-m1bp-100x_Position027_26_cmle.ics	11	0	1	1	0.10836905904417933	0.2974683544303798	0.2974683544303798
1287	Feb25-FISH2-3L1-rep3-m1bp-100x_Position027_26_cmle.ics	12	0	1	1	0.1844579728411563	0.9411764705882353	0.48484848484848486
1288	Feb25-FISH2-3L1-rep3-m1bp-100x_Position027_26_cmle.ics	12	0	2	1	0.0	0.0	0.0
1289	Feb25-FISH2-3L1-rep3-m1bp-100x_Position027_26_cmle.ics	14	0	1	1	0.0	0.0	0.0
1290	Feb25-FISH2-3L1-rep3-m1bp-100x_Position027_26_cmle.ics	15	0	1	1	0.025362971265658993	0.0982142857142857	0.0990990990990991
1291	Feb25-FISH2-3L1-rep3-m1bp-100x_Position027_26_cmle.ics	16	0	1	1	0.13834347963086724	0.48780487804878053	0.4195804195804196
1292	Feb25-FISH2-3L1-rep3-m1bp-100x_Position027_26_cmle.ics	17	0	1	1	0.25132398799607547	0.3482428115015974	0.3283132530120481
1293	Feb25-FISH2-3L1-rep3-m1bp-100x_Position027_26_cmle.ics	20	0	1	1	0.0	0.0	0.0
1294	Feb25-FISH2-3L1-rep3-m1bp-100x_Position027_26_cmle.ics	21	0	1	1	0.0	0.0	0.0
1295	Feb25-FISH2-3L1-rep3-m1bp-100x_Position027_26_cmle.ics	21	0	1	2	0.32741290179305244	0.5201465201465202	0.8606060606060606
1296	Feb25-FISH2-3L1-rep3-m1bp-100x_Position027_26_cmle.ics	21	0	2	1	0.11067478370469377	0.5333333333333332	0.24365482233502536
1297	Feb25-FISH2-3L1-rep3-m1bp-100x_Position027_26_cmle.ics	21	0	2	2	0.0	0.0	0.0
1298	Feb25-FISH2-3L1-rep3-m1bp-100x_Position027_26_cmle.ics	22	0	1	1	0.0	0.0	0.0
1299	Feb25-FISH2-3L1-rep3-m1bp-100x_Position027_26_cmle.ics	23	0	1	1	0.22826674139093092	0.607361963190184	0.825
1300	Feb25-FISH2-3L1-rep3-m1bp-100x_Position027_26_cmle.ics	24	0	1	1	0.3181900031509946	0.7796610169491524	0.7666666666666666
1301	Feb25-FISH2-3L1-rep3-m1bp-100x_Position027_26_cmle.ics	25	0	1	1	0.04380876854977462	0.3064516129032258	0.18627450980392152
1302	Feb25-FISH2-3L1-rep3-m1bp-100x_Position027_26_cmle.ics	26	0	1	1	0.05533739185234689	0.14814814814814814	0.14723926380368096
1303	Feb25-FISH2-3L1-rep3-m1bp-100x_Position027_26_cmle.ics	27	0	1	1	0.0645602904944047	0.2718446601941747	0.18421052631578944
1304	Feb25-FISH2-3L1-rep3-m1bp-100x_Position027_26_cmle.ics	28	0	1	1	0.0	0.0	0.0
1305	Feb25-FISH2-3L1-rep3-m1bp-100x_Position027_26_cmle.ics	28	0	2	1	0.18676369750167077	0.81	0.4525139664804469
1306	Feb25-FISH2-3L1-rep3-m1bp-100x_Position027_26_cmle.ics	29	0	1	1	0.029974420586687898	0.24074074074074067	0.07262569832402234
1307	Feb25-FISH2-3L1-rep3-m1bp-100x_Position027_26_cmle.ics	29	0	2	1	0.0	0.0	0.0
1308	Feb25-FISH2-3L1-rep3-m1bp-100x_Position027_26_cmle.ics	30	0	1	1	0.04150304388926017	0.16822429906542052	0.1111111111111111
1309	Feb25-FISH2-3L1-rep3-m1bp-100x_Position027_26_cmle.ics	31	0	1	1	0.37583311966385596	0.47660818713450287	0.47660818713450287
1310	Feb25-FISH2-3L1-rep3-m1bp-100x_Position027_26_cmle.ics	32	0	1	1	0.006917173981543361	0.028037383177570086	0.028037383177570086
1311	Feb25-FISH2-3L1-rep3-m1bp-100x_Position027_26_cmle.ics	33	0	1	1	0.0	0.0	0.0
1312	Feb25-FISH2-3L1-rep3-m1bp-100x_Position027_26_cmle.ics	33	0	1	2	0.0945347110810926	0.11918604651162788	0.18807339449541283
1313	Feb25-FISH2-3L1-rep3-m1bp-100x_Position027_26_cmle.ics	34	0	1	1	0.0899232617600637	0.6499999999999999	0.22285714285714284
1314	Feb25-FISH2-3L1-rep3-m1bp-100x_Position027_26_cmle.ics	34	0	2	1	0.0	0.0	0.0
1315	Feb25-FISH2-3L1-rep3-m1bp-100x_Position027_26_cmle.ics	35	0	1	1	0.1844579728411563	0.606060606060606	0.5673758865248226
1316	Feb25-FISH2-3L1-rep3-m1bp-100x_Position028_27_cmle.ics	2	0	1	1	0.16601217555704068	0.5625	0.5538461538461538
1317	Feb25-FISH2-3L1-rep3-m1bp-100x_Position028_27_cmle.ics	3	0	1	1	0.0	0.0	0.0
1318	Feb25-FISH2-3L1-rep3-m1bp-100x_Position028_27_cmle.ics	3	0	1	2	0.0	0.0	0.0
1319	Feb25-FISH2-3L1-rep3-m1bp-100x_Position028_27_cmle.ics	3	0	2	1	0.0	0.0	0.0
1320	Feb25-FISH2-3L1-rep3-m1bp-100x_Position028_27_cmle.ics	3	0	2	2	0.0	0.0	0.0
1321	Feb25-FISH2-3L1-rep3-m1bp-100x_Position028_27_cmle.ics	3	0	3	1	0.0	0.0	0.0
1322	Feb25-FISH2-3L1-rep3-m1bp-100x_Position028_27_cmle.ics	3	0	3	2	0.0	0.0	0.0
1323	Feb25-FISH2-3L1-rep3-m1bp-100x_Position028_27_cmle.ics	4	0	1	1	0.13603775497035278	0.3710691823899371	0.36645962732919257
1324	Feb25-FISH2-3L1-rep3-m1bp-100x_Position028_27_cmle.ics	5	0	1	1	0.08761753709954924	0.2773722627737226	0.2794117647058823
1325	Feb25-FISH2-3L1-rep3-m1bp-100x_Position028_27_cmle.ics	6	0	1	1	0.0	0.0	0.0
1326	Feb25-FISH2-3L1-rep3-m1bp-100x_Position028_27_cmle.ics	7	0	1	1	0.06225456583389025	0.22499999999999998	0.22314049586776855
1327	Feb25-FISH2-3L1-rep3-m1bp-100x_Position028_27_cmle.ics	8	0	1	1	0.07839463845749142	0.09139784946236557	0.3148148148148147
1328	Feb25-FISH2-3L1-rep3-m1bp-100x_Position028_27_cmle.ics	8	0	1	2	0.0	0.0	0.0
1329	Feb25-FISH2-3L1-rep3-m1bp-100x_Position028_27_cmle.ics	8	0	1	3	0.0	0.0	0.0
1330	Feb25-FISH2-3L1-rep3-m1bp-100x_Position028_27_cmle.ics	9	0	1	1	0.0	0.0	0.0
1331	Feb25-FISH2-3L1-rep3-m1bp-100x_Position028_27_cmle.ics	10	0	1	1	0.09684043574160706	0.3307086614173228	0.3888888888888888
1332	Feb25-FISH2-3L1-rep3-m1bp-100x_Position028_27_cmle.ics	11	0	1	1	0.029974420586687898	0.08333333333333331	0.08227848101265822
1333	Feb25-FISH2-3L1-rep3-m1bp-100x_Position028_27_cmle.ics	12	0	1	1	0.0	0.0	0.0
1334	Feb25-FISH2-3L1-rep3-m1bp-100x_Position028_27_cmle.ics	12	0	2	1	0.1890694221621852	0.7663551401869156	0.42051282051282046
1335	Feb25-FISH2-3L1-rep3-m1bp-100x_Position028_27_cmle.ics	13	0	1	1	0.10836905904417933	0.5402298850574713	0.5340909090909091
1336	Feb25-FISH2-3L1-rep3-m1bp-100x_Position028_27_cmle.ics	14	0	1	1	0.15678927691498284	0.3820224719101123	0.3841807909604519
1337	Feb25-FISH2-3L1-rep3-m1bp-100x_Position028_27_cmle.ics	15	0	1	1	0.0	0.0	0.0
1338	Feb25-FISH2-3L1-rep3-m1bp-100x_Position028_27_cmle.ics	15	0	2	1	0.0	0.0	0.0
1339	Feb25-FISH2-3L1-rep3-m1bp-100x_Position028_27_cmle.ics	15	0	3	1	0.0	0.0	0.0
1340	Feb25-FISH2-3L1-rep3-m1bp-100x_Position028_27_cmle.ics	16	0	1	1	0.11759195768623715	0.408	0.38345864661654133
1341	Feb25-FISH2-3L1-rep3-m1bp-100x_Position028_27_cmle.ics	17	0	1	1	0.0	0.0	0.0
1342	Feb25-FISH2-3L1-rep3-m1bp-100x_Position028_27_cmle.ics	17	0	2	1	0.5095651499736943	0.6799999999999999	0.5274463007159904
1343	Feb25-FISH2-3L1-rep3-m1bp-100x_Position028_27_cmle.ics	18	0	1	1	0.0	0.0	0.0
1344	Feb25-FISH2-3L1-rep3-m1bp-100x_Position028_27_cmle.ics	18	0	2	1	0.25132398799607547	0.9478260869565217	0.33746130030959753
1345	Feb25-FISH2-3L1-rep3-m1bp-100x_Position028_27_cmle.ics	20	0	1	1	0.0	0.0	0.0
1346	Feb25-FISH2-3L1-rep3-m1bp-100x_Position028_27_cmle.ics	20	0	1	2	0.16601217555704068	0.21884498480243159	0.7500000000000001
1347	Feb25-FISH2-3L1-rep3-m1bp-100x_Position028_27_cmle.ics	22	0	1	1	0.09222898642057815	0.32258064516129037	0.43956043956043955
1348	Feb25-FISH2-3L1-rep3-m1bp-100x_Position028_27_cmle.ics	22	0	1	2	0.0	0.0	0.0
1349	Feb25-FISH2-3L1-rep3-m1bp-100x_Position028_27_cmle.ics	23	0	1	1	0.006917173981543361	0.02027027027027027	0.012244897959183673
1350	Feb25-FISH2-3L1-rep3-m1bp-100x_Position028_27_cmle.ics	23	0	1	2	0.0	0.0	0.0
1351	Feb25-FISH2-3L1-rep3-m1bp-100x_Position028_27_cmle.ics	23	0	2	1	0.0	0.0	0.0
1352	Feb25-FISH2-3L1-rep3-m1bp-100x_Position028_27_cmle.ics	23	0	2	2	0.0899232617600637	0.3095238095238095	0.35779816513761464
1353	Feb25-FISH2-3L1-rep3-m1bp-100x_Position028_27_cmle.ics	24	0	1	1	0.0	0.0	0.0
1354	Feb25-FISH2-3L1-rep3-m1bp-100x_Position028_27_cmle.ics	24	0	1	2	0.0	0.0	0.0
1355	Feb25-FISH2-3L1-rep3-m1bp-100x_Position028_27_cmle.ics	24	0	1	3	0.07839463845749142	0.12454212454212453	0.36559139784946226
1356	Feb25-FISH2-3L1-rep3-m1bp-100x_Position028_27_cmle.ics	24	0	2	1	0.0	0.0	0.0
1357	Feb25-FISH2-3L1-rep3-m1bp-100x_Position028_27_cmle.ics	24	0	2	2	0.0	0.0	0.0
1358	Feb25-FISH2-3L1-rep3-m1bp-100x_Position028_27_cmle.ics	24	0	2	3	0.0	0.0	0.0
1359	Feb25-FISH2-3L1-rep3-m1bp-100x_Position028_27_cmle.ics	26	0	1	1	0.10375760972315042	0.8490566037735848	0.5294117647058824
1360	Feb25-FISH2-3L1-rep3-m1bp-100x_Position028_27_cmle.ics	27	0	1	1	0.0	0.0	0.0
1361	Feb25-FISH2-3L1-rep3-m1bp-100x_Position028_27_cmle.ics	29	0	1	1	0.2144323934278442	0.44285714285714284	0.4471153846153846
1362	Feb25-FISH2-3L1-rep3-m1bp-100x_Position028_27_cmle.ics	30	0	1	1	0.0	0.0	0.0
1363	Feb25-FISH2-3L1-rep3-m1bp-100x_Position028_27_cmle.ics	32	0	1	1	0.3827502936453993	0.8924731182795698	0.6287878787878786
1364	Feb25-FISH2-3L1-rep3-m1bp-100x_Position028_27_cmle.ics	32	0	1	2	0.0	0.0	0.0
1365	Feb25-FISH2-3L1-rep3-m1bp-100x_Position028_27_cmle.ics	32	0	2	1	0.0	0.0	0.0
1366	Feb25-FISH2-3L1-rep3-m1bp-100x_Position028_27_cmle.ics	32	0	2	2	0.020751521944630084	0.058823529411764705	0.10227272727272727
1367	Feb25-FISH2-3L1-rep3-m1bp-100x_Position028_27_cmle.ics	33	0	1	1	0.20751521944630083	0.5624999999999999	0.5624999999999999
1368	Feb25-FISH2-3L1-rep3-m1bp-100x_Position028_27_cmle.ics	35	0	1	1	0.1291205809888094	0.6588235294117647	0.24561403508771928
1369	Feb25-FISH2-3L1-rep3-m1bp-100x_Position028_27_cmle.ics	36	0	1	1	0.0	0.0	0.0
1370	Feb25-FISH2-3L1-rep3-m1bp-100x_Position028_27_cmle.ics	36	0	2	1	0.0	0.0	0.0
1371	Feb25-FISH2-3L1-rep3-m1bp-100x_Position028_27_cmle.ics	39	0	1	1	0.0	0.0	0.0
1372	Feb25-FISH2-3L1-rep3-m1bp-100x_Position028_27_cmle.ics	40	0	1	1	0.0	0.0	0.0
1373	Feb25-FISH2-3L1-rep3-m1bp-100x_Position029_28_cmle.ics	1	0	1	1	0.3619987717007692	0.4890965732087226	0.4921630094043886
1374	Feb25-FISH2-3L1-rep3-m1bp-100x_Position029_28_cmle.ics	2	0	1	1	0.0899232617600637	0.2335329341317365	0.2335329341317365
1375	Feb25-FISH2-3L1-rep3-m1bp-100x_Position029_28_cmle.ics	3	0	1	1	0.17523507419909848	0.34545454545454546	0.7999999999999998
1376	Feb25-FISH2-3L1-rep3-m1bp-100x_Position029_28_cmle.ics	3	0	1	2	0.0	0.0	0.0
1377	Feb25-FISH2-3L1-rep3-m1bp-100x_Position029_28_cmle.ics	4	0	1	1	0.07608891379697698	0.2920353982300885	0.2894736842105263
1378	Feb25-FISH2-3L1-rep3-m1bp-100x_Position029_28_cmle.ics	6	0	1	1	0.016140072623601176	0.0909090909090909	0.0909090909090909
1379	Feb25-FISH2-3L1-rep3-m1bp-100x_Position029_28_cmle.ics	7	0	1	1	0.03689159456823126	0.2253521126760563	0.2253521126760563
1380	Feb25-FISH2-3L1-rep3-m1bp-100x_Position029_28_cmle.ics	8	0	1	1	0.0	0.0	0.0
1381	Feb25-FISH2-3L1-rep3-m1bp-100x_Position029_28_cmle.ics	9	0	1	1	0.23979536469350318	0.6842105263157894	0.6887417218543046
1382	Feb25-FISH2-3L1-rep3-m1bp-100x_Position029_28_cmle.ics	10	0	1	1	0.18676369750167077	0.4029850746268656	0.39705882352941174
1383	Feb25-FISH2-3L1-rep3-m1bp-100x_Position029_28_cmle.ics	11	0	1	1	0.19598659614372857	0.5214723926380367	0.6799999999999999
1384	Feb25-FISH2-3L1-rep3-m1bp-100x_Position029_28_cmle.ics	12	0	1	1	0.0	0.0	0.0
1385	Feb25-FISH2-3L1-rep3-m1bp-100x_Position029_28_cmle.ics	12	0	1	2	0.23748964003298875	0.3731884057971015	0.6023391812865497
1386	Feb25-FISH2-3L1-rep3-m1bp-100x_Position029_28_cmle.ics	13	0	1	1	0.28821558256430674	0.7352941176470589	0.7440476190476191
1387	Feb25-FISH2-3L1-rep3-m1bp-100x_Position029_28_cmle.ics	14	0	1	1	0.0	0.0	0.0
1388	Feb25-FISH2-3L1-rep3-m1bp-100x_Position029_28_cmle.ics	15	0	1	1	0.0	0.0	0.0
1389	Feb25-FISH2-3L1-rep3-m1bp-100x_Position029_28_cmle.ics	16	0	1	1	0.16831790021755513	0.3395348837209302	0.3427230046948357
1390	Feb25-FISH2-3L1-rep3-m1bp-100x_Position029_28_cmle.ics	17	0	1	1	0.21212666876732975	0.49999999999999994	0.5054945054945055
1391	Feb25-FISH2-3L1-rep3-m1bp-100x_Position029_28_cmle.ics	18	0	1	1	0.1590950015754973	0.37912087912087905	0.396551724137931
1392	Feb25-FISH2-3L1-rep3-m1bp-100x_Position029_28_cmle.ics	19	0	1	1	0.1798465235201274	0.49999999999999994	0.4216216216216216
1393	Feb25-FISH2-3L1-rep3-m1bp-100x_Position029_28_cmle.ics	20	0	1	1	0.15217782759395396	0.32673267326732675	0.2920353982300885
1394	Feb25-FISH2-3L1-rep3-m1bp-100x_Position029_28_cmle.ics	22	0	1	1	0.26285261129864773	0.7916666666666666	0.5968586387434555
1395	Feb25-FISH2-3L1-rep3-m1bp-100x_Position029_28_cmle.ics	23	0	1	1	0.0	0.0	0.0
1396	Feb25-FISH2-3L1-rep3-m1bp-100x_Position029_28_cmle.ics	23	0	1	2	0.0	0.0	0.0
1397	Feb25-FISH2-3L1-rep3-m1bp-100x_Position029_28_cmle.ics	24	0	1	1	0.06225456583389025	0.24545454545454548	0.24545454545454548
1398	Feb25-FISH2-3L1-rep3-m1bp-100x_Position029_28_cmle.ics	25	0	1	1	0.016140072623601176	0.07446808510638296	0.034999999999999996
1399	Feb25-FISH2-3L1-rep3-m1bp-100x_Position029_28_cmle.ics	26	0	1	1	0.0	0.0	0.0
1400	Feb25-FISH2-3L1-rep3-m1bp-100x_Position029_28_cmle.ics	26	0	1	2	0.08070036311800588	0.19774011299435026	0.21604938271604937
1401	Feb25-FISH2-3L1-rep3-m1bp-100x_Position029_28_cmle.ics	26	0	2	1	0.2351839153724743	0.7846153846153845	0.5930232558139534
1402	Feb25-FISH2-3L1-rep3-m1bp-100x_Position029_28_cmle.ics	26	0	2	2	0.0	0.0	0.0
1403	Feb25-FISH2-3L1-rep3-m1bp-100x_Position029_28_cmle.ics	29	0	1	1	0.26285261129864773	0.6195652173913043	0.6162162162162161
1404	Feb25-FISH2-3L1-rep3-m1bp-100x_Position029_28_cmle.ics	30	0	1	1	0.10606333438366487	0.8518518518518516	0.3172413793103448
1405	Feb25-FISH2-3L1-rep3-m1bp-100x_Position029_28_cmle.ics	31	0	1	1	0.11298050836520823	0.5903614457831323	0.2916666666666667
1406	Feb25-FISH2-3L1-rep3-m1bp-100x_Position029_28_cmle.ics	31	0	1	2	0.0	0.0	0.0
1407	Feb25-FISH2-3L1-rep3-m1bp-100x_Position029_28_cmle.ics	31	0	2	1	0.0	0.0	0.0
1408	Feb25-FISH2-3L1-rep3-m1bp-100x_Position029_28_cmle.ics	31	0	2	2	0.2444068140145321	0.4907407407407406	0.5145631067961164
1409	Feb25-FISH2-3L1-rep3-m1bp-100x_Position029_28_cmle.ics	31	0	3	1	0.0	0.0	0.0
1410	Feb25-FISH2-3L1-rep3-m1bp-100x_Position029_28_cmle.ics	31	0	3	2	0.0	0.0	0.0
1411	Feb25-FISH2-3L1-rep3-m1bp-100x_Position029_28_cmle.ics	32	0	1	1	0.19137514682269965	0.6102941176470588	0.6058394160583941
1412	Feb25-FISH2-3L1-rep3-m1bp-100x_Position029_28_cmle.ics	33	0	1	1	0.13373203030983832	0.44961240310077516	0.453125
1413	Feb25-FISH2-3L1-rep3-m1bp-100x_Position029_28_cmle.ics	34	0	1	1	0.04842021787080353	0.18103448275862064	0.16666666666666663
1414	Feb25-FISH2-3L1-rep3-m1bp-100x_Position029_28_cmle.ics	35	0	1	1	0.04842021787080353	0.06796116504854369	0.06796116504854369
1415	Feb25-FISH2-3L1-rep3-m1bp-100x_Position029_28_cmle.ics	38	0	1	1	0.10375760972315042	0.6617647058823528	0.5844155844155843
1416	Feb25-FISH2-3L1-rep3-m1bp-100x_Position029_28_cmle.ics	40	0	1	1	0.0	0.0	0.0
1417	Feb25-FISH2-3L1-rep3-m1bp-100x_Position029_28_cmle.ics	41	0	1	1	0.04380876854977462	0.18269230769230768	0.10614525139664803
1418	Feb25-FISH2-3L1-rep3-m1bp-100x_Position029_28_cmle.ics	41	0	2	1	0.0	0.0	0.0
1419	Feb25-FISH2-3L1-rep3-m1bp-100x_Position029_28_cmle.ics	43	0	1	1	0.0	0.0	0.0
1420	Feb25-FISH2-3L1-rep3-m1bp-100x_Position029_28_cmle.ics	43	0	2	1	0.12681485632829495	0.670731707317073	0.32352941176470584
1421	Feb25-FISH2-3L1-rep3-m1bp-100x_Position029_28_cmle.ics	44	0	1	1	0.01152862330257227	0.054945054945054944	0.038167938931297704
1422	Feb25-FISH2-3L1-rep3-m1bp-100x_Position029_28_cmle.ics	45	0	1	1	0.0	0.0	0.0
1423	Feb25-FISH2-3L1-rep3-m1bp-100x_Position029_28_cmle.ics	45	0	2	1	0.0	0.0	0.0
1424	Feb25-FISH2-3L1-rep3-m1bp-100x_Position029_28_cmle.ics	46	0	1	1	0.10145188506263597	0.6197183098591549	0.6197183098591549
1425	Feb25-FISH2-3L1-rep3-m1bp-100x_Position030_29_cmle.ics	1	0	1	1	0.0	0.0	0.0
1426	Feb25-FISH2-3L1-rep3-m1bp-100x_Position030_29_cmle.ics	2	0	1	1	0.0	0.0	0.0
1427	Feb25-FISH2-3L1-rep3-m1bp-100x_Position030_29_cmle.ics	4	0	1	1	0.0	0.0	0.0
1428	Feb25-FISH2-3L1-rep3-m1bp-100x_Position030_29_cmle.ics	4	0	2	1	0.13373203030983832	0.90625	0.4957264957264957
1429	Feb25-FISH2-3L1-rep3-m1bp-100x_Position030_29_cmle.ics	5	0	1	1	0.10606333438366487	0.15916955017301038	0.18473895582329314
1430	Feb25-FISH2-3L1-rep3-m1bp-100x_Position030_29_cmle.ics	5	0	1	2	0.0	0.0	0.0
1431	Feb25-FISH2-3L1-rep3-m1bp-100x_Position030_29_cmle.ics	6	0	1	1	0.14064920429138167	0.6224489795918366	0.3485714285714285
1432	Feb25-FISH2-3L1-rep3-m1bp-100x_Position030_29_cmle.ics	7	0	1	1	0.0853118124390348	0.3189655172413793	0.3217391304347826
1433	Feb25-FISH2-3L1-rep3-m1bp-100x_Position030_29_cmle.ics	8	0	1	1	0.09684043574160706	0.5753424657534245	0.5753424657534245
1434	Feb25-FISH2-3L1-rep3-m1bp-100x_Position030_29_cmle.ics	11	0	1	1	0.02305724660514454	0.09708737864077668	0.06849315068493149
1435	Feb25-FISH2-3L1-rep3-m1bp-100x_Position030_29_cmle.ics	12	0	1	1	0.27438123460122	0.7212121212121212	0.6574585635359116
1436	Feb25-FISH2-3L1-rep3-m1bp-100x_Position030_29_cmle.ics	13	0	1	1	0.1844579728411563	0.43956043956043955	0.5797101449275363
1437	Feb25-FISH2-3L1-rep3-m1bp-100x_Position030_29_cmle.ics	15	0	1	1	0.2351839153724743	0.5795454545454546	0.5795454545454546
1438	Feb25-FISH2-3L1-rep3-m1bp-100x_Position030_29_cmle.ics	16	0	1	1	0.0	0.0	0.0
1439	Feb25-FISH2-3L1-rep3-m1bp-100x_Position030_29_cmle.ics	16	0	1	2	0.0	0.0	0.0
1440	Feb25-FISH2-3L1-rep3-m1bp-100x_Position030_29_cmle.ics	16	0	2	1	0.006917173981543361	0.041666666666666664	0.05882352941176469
1441	Feb25-FISH2-3L1-rep3-m1bp-100x_Position030_29_cmle.ics	16	0	2	2	0.0	0.0	0.0
1442	Feb25-FISH2-3L1-rep3-m1bp-100x_Position030_29_cmle.ics	17	0	1	1	0.0	0.0	0.0
1443	Feb25-FISH2-3L1-rep3-m1bp-100x_Position030_29_cmle.ics	19	0	1	1	0.1936808714832141	0.3605150214592275	0.36206896551724127
1444	Feb25-FISH2-3L1-rep3-m1bp-100x_Position030_29_cmle.ics	20	0	1	1	0.0	0.0	0.0
1445	Feb25-FISH2-3L1-rep3-m1bp-100x_Position030_29_cmle.ics	21	0	1	1	0.11989768234675159	0.5360824742268041	0.40944881889763773
1446	Feb25-FISH2-3L1-rep3-m1bp-100x_Position030_29_cmle.ics	22	0	1	1	0.029974420586687898	0.07303370786516854	0.07262569832402234
1447	Feb25-FISH2-3L1-rep3-m1bp-100x_Position030_29_cmle.ics	23	0	1	1	0.0	0.0	0.0
1448	Feb25-FISH2-3L1-rep3-m1bp-100x_Position030_29_cmle.ics	26	0	1	1	0.0	0.0	0.0
1449	Feb25-FISH2-3L1-rep3-m1bp-100x_Position030_29_cmle.ics	27	0	1	1	0.06686601515491916	0.15025906735751293	0.20567375886524822
1450	Feb25-FISH2-3L1-rep3-m1bp-100x_Position030_29_cmle.ics	27	0	1	2	0.0	0.0	0.0
1451	Feb25-FISH2-3L1-rep3-m1bp-100x_Position030_29_cmle.ics	28	0	1	1	0.0	0.0	0.0
1452	Feb25-FISH2-3L1-rep3-m1bp-100x_Position030_29_cmle.ics	29	0	1	1	0.10836905904417933	0.5802469135802469	0.5802469135802469
1453	Feb25-FISH2-3L1-rep3-m1bp-100x_Position030_29_cmle.ics	30	0	1	1	0.0	0.0	0.0
1454	Feb25-FISH2-3L1-rep3-m1bp-100x_Position030_29_cmle.ics	32	0	1	1	0.0	0.0	0.0
1455	Feb25-FISH2-3L1-rep3-m1bp-100x_Position030_29_cmle.ics	33	0	1	1	0.0	0.0	0.0
1456	Feb25-FISH2-3L1-rep3-m1bp-100x_Position030_29_cmle.ics	35	0	1	1	0.49573080201060754	0.4809843400447427	0.4799107142857142
1457	Feb25-FISH2-3L1-rep3-m1bp-100x_Position030_29_cmle.ics	36	0	1	1	0.07839463845749142	0.3863636363636363	0.3908045977011494
1458	Feb25-FISH2-3L1-rep3-m1bp-100x_Position030_29_cmle.ics	37	0	1	1	0.0	0.0	0.0
1459	Feb25-FISH2-3L1-rep3-m1bp-100x_Position030_29_cmle.ics	39	0	1	1	0.12681485632829495	0.5445544554455445	0.3333333333333333
1460	Feb25-FISH2-3L1-rep3-m1bp-100x_Position030_29_cmle.ics	40	0	1	1	0.07839463845749142	0.23611111111111108	0.23611111111111108
1461	Feb25-FISH2-3L1-rep3-m1bp-100x_Position030_29_cmle.ics	41	0	1	1	0.053031667191832436	0.1932773109243697	0.184
1462	Feb25-FISH2-3L1-rep3-m1bp-100x_Position030_29_cmle.ics	42	0	1	1	0.07839463845749142	0.1808510638297872	0.33333333333333326
1463	Feb25-FISH2-3L1-rep3-m1bp-100x_Position030_29_cmle.ics	43	0	1	1	0.6548258035861049	0.6893203883495145	0.8632218844984801
1464	Feb25-FISH2-3L1-rep3-m1bp-100x_Position030_29_cmle.ics	43	0	1	2	0.0	0.0	0.0
1465	Feb25-FISH2-3L1-rep3-m1bp-100x_Position030_29_cmle.ics	44	0	1	1	0.04611449321028908	0.3571428571428571	0.27397260273972596
1466	Feb25-FISH2-3L1-rep3-m1bp-100x_Position030_29_cmle.ics	46	0	1	1	0.0	0.0	0.0
1467	Feb25-FISH2-3L1-rep3-m1bp-100x_Position030_29_cmle.ics	47	0	1	1	0.15678927691498284	0.515151515151515	0.515151515151515
1468	Feb25-FISH2-3L1-rep3-m1bp-100x_Position030_29_cmle.ics	48	0	1	1	0.006917173981543361	0.03529411764705882	0.03529411764705882
1469	Feb25-FISH2-3L1-rep3-m1bp-100x_Position030_29_cmle.ics	50	0	1	1	0.18676369750167077	0.4525139664804469	0.44751381215469616
1470	Feb25-FISH2-3L1-rep3-m1bp-100x_Position030_29_cmle.ics	53	0	1	1	0.15217782759395396	0.4203821656050956	0.30555555555555547
1471	Feb25-FISH2-3L1-rep3-m1bp-100x_Position030_29_cmle.ics	53	0	2	1	0.0	0.0	0.0
1472	Feb25-FISH2-3L1-rep3-m1bp-100x_Position030_29_cmle.ics	54	0	1	1	0.0	0.0	0.0
1473	Feb25-FISH2-3L1-rep3-m1bp-100x_Position030_29_cmle.ics	56	0	1	1	0.0	0.0	0.0
1474	Feb25-FISH2-3L1-rep3-m1bp-100x_Position030_29_cmle.ics	57	0	1	1	0.523399497936781	0.6579710144927534	0.6560693641618495
1475	Feb25-FISH2-3L1-rep3-m1bp-100x_Position030_29_cmle.ics	58	0	1	1	0.0	0.0	0.0
1476	Feb25-FISH2-3L1-rep3-m1bp-100x_Position030_29_cmle.ics	61	0	1	1	0.2789926839222489	0.7562499999999999	0.6436170212765956
1477	Feb25-FISH2-3L1-rep3-m1bp-100x_Position030_29_cmle.ics	62	0	1	1	0.0	0.0	0.0
1478	Feb25-FISH2-3L1-rep3-m1bp-100x_Position030_29_cmle.ics	66	0	1	1	0.1706236248780696	0.4805194805194805	0.48366013071895425
1479	Feb25-FISH2-3L1-rep3-m1bp-100x_Position030_29_cmle.ics	68	0	1	1	0.0	0.0	0.0
1480	Feb25-FISH2-3L1-rep3-m1bp-100x_Position031_30_cmle.ics	1	0	1	1	0.0	0.0	0.0
1481	Feb25-FISH2-3L1-rep3-m1bp-100x_Position031_30_cmle.ics	4	0	1	1	0.050725942531317986	0.171875	0.1527777777777778
1482	Feb25-FISH2-3L1-rep3-m1bp-100x_Position031_30_cmle.ics	4	0	1	2	0.0	0.0	0.0
1483	Feb25-FISH2-3L1-rep3-m1bp-100x_Position031_30_cmle.ics	4	0	2	1	0.0	0.0	0.0
1484	Feb25-FISH2-3L1-rep3-m1bp-100x_Position031_30_cmle.ics	4	0	2	2	0.2605468866381333	0.6348314606741573	0.6608187134502924
1485	Feb25-FISH2-3L1-rep3-m1bp-100x_Position031_30_cmle.ics	5	0	1	1	0.27438123460122	0.4234875444839857	0.42499999999999993
1486	Feb25-FISH2-3L1-rep3-m1bp-100x_Position031_30_cmle.ics	8	0	1	1	0.0	0.0	0.0
1487	Feb25-FISH2-3L1-rep3-m1bp-100x_Position031_30_cmle.ics	9	0	1	1	0.04150304388926017	0.14754098360655737	0.0627177700348432
1488	Feb25-FISH2-3L1-rep3-m1bp-100x_Position031_30_cmle.ics	9	0	2	1	0.0	0.0	0.0
1489	Feb25-FISH2-3L1-rep3-m1bp-100x_Position031_30_cmle.ics	14	0	1	1	0.0	0.0	0.0
1490	Feb25-FISH2-3L1-rep3-m1bp-100x_Position031_30_cmle.ics	14	0	2	1	0.0023057246605144538	0.004739336492890995	0.0027777777777777775
1491	Feb25-FISH2-3L1-rep3-m1bp-100x_Position031_30_cmle.ics	15	0	1	1	0.09914616040212151	0.1482758620689655	0.28104575163398693
1492	Feb25-FISH2-3L1-rep3-m1bp-100x_Position031_30_cmle.ics	15	0	1	2	0.0	0.0	0.0
1493	Feb25-FISH2-3L1-rep3-m1bp-100x_Position031_30_cmle.ics	16	0	1	1	0.20520949478578637	0.7876106194690264	0.7876106194690264
1494	Feb25-FISH2-3L1-rep3-m1bp-100x_Position031_30_cmle.ics	17	0	1	1	0.25132398799607547	0.7218543046357616	0.7218543046357616
1495	Feb25-FISH2-3L1-rep3-m1bp-100x_Position031_30_cmle.ics	18	0	1	1	0.0	0.0	0.0
1496	Feb25-FISH2-3L1-rep3-m1bp-100x_Position031_30_cmle.ics	18	0	2	1	0.0	0.0	0.0
1497	Feb25-FISH2-3L1-rep3-m1bp-100x_Position031_30_cmle.ics	20	0	1	1	0.0	0.0	0.0
1498	Feb25-FISH2-3L1-rep3-m1bp-100x_Position031_30_cmle.ics	21	0	1	1	0.13603775497035278	0.31891891891891894	0.30569948186528495
1499	Feb25-FISH2-3L1-rep3-m1bp-100x_Position031_30_cmle.ics	22	0	1	1	0.02305724660514454	0.06756756756756757	0.061349693251533735
1500	Feb25-FISH2-3L1-rep3-m1bp-100x_Position031_30_cmle.ics	23	0	1	1	0.15678927691498284	0.279835390946502	0.27755102040816326
1501	Feb25-FISH2-3L1-rep3-m1bp-100x_Position031_30_cmle.ics	24	0	1	1	0.0	0.0	0.0
1502	Feb25-FISH2-3L1-rep3-m1bp-100x_Position031_30_cmle.ics	25	0	1	1	0.0	0.0	0.0
1503	Feb25-FISH2-3L1-rep3-m1bp-100x_Position031_30_cmle.ics	26	0	1	1	0.0	0.0	0.0
1504	Feb25-FISH2-3L1-rep3-m1bp-100x_Position031_30_cmle.ics	26	0	1	2	0.0	0.0	0.0
1505	Feb25-FISH2-3L1-rep3-m1bp-100x_Position031_30_cmle.ics	26	0	2	1	0.0	0.0	0.0
1506	Feb25-FISH2-3L1-rep3-m1bp-100x_Position031_30_cmle.ics	26	0	2	2	0.0	0.0	0.0
1507	Feb25-FISH2-3L1-rep3-m1bp-100x_Position031_30_cmle.ics	27	0	1	1	0.0945347110810926	0.6119402985074626	0.6119402985074626
1508	Feb25-FISH2-3L1-rep3-m1bp-100x_Position031_30_cmle.ics	28	0	1	1	0.8162265298221166	0.898477157360406	0.8894472361809044
1509	Feb25-FISH2-3L1-rep3-m1bp-100x_Position031_30_cmle.ics	29	0	1	1	0.0	0.0	0.0
1510	Feb25-FISH2-3L1-rep3-m1bp-100x_Position031_30_cmle.ics	31	0	1	1	0.08070036311800588	0.2651515151515151	0.2364864864864865
1511	Feb25-FISH2-3L1-rep3-m1bp-100x_Position031_30_cmle.ics	32	0	1	1	0.2098209441068153	0.5027624309392265	0.49456521739130427
1512	Feb25-FISH2-3L1-rep3-m1bp-100x_Position031_30_cmle.ics	33	0	1	1	0.10375760972315042	0.4054054054054054	0.5921052631578947
1513	Feb25-FISH2-3L1-rep3-m1bp-100x_Position031_30_cmle.ics	33	0	1	2	0.0	0.0	0.0
1514	Feb25-FISH2-3L1-rep3-m1bp-100x_Position031_30_cmle.ics	36	0	1	1	0.0	0.0	0.0
1515	Feb25-FISH2-3L1-rep3-m1bp-100x_Position031_30_cmle.ics	38	0	1	1	0.11989768234675159	0.6666666666666665	0.6666666666666665
1516	Feb25-FISH2-3L1-rep3-m1bp-100x_Position031_30_cmle.ics	39	0	1	1	0.30204993052739343	0.6208530805687204	0.6208530805687204
1517	Feb25-FISH2-3L1-rep3-m1bp-100x_Position031_30_cmle.ics	42	0	1	1	0.0	0.0	0.0
1518	Feb25-FISH2-3L1-rep3-m1bp-100x_Position031_30_cmle.ics	43	0	1	1	0.0	0.0	0.0
1519	Feb25-FISH2-3L1-rep3-m1bp-100x_Position032_31_cmle.ics	1	0	1	1	0.0	0.0	0.0
1520	Feb25-FISH2-3L1-rep3-m1bp-100x_Position032_31_cmle.ics	1	0	1	2	0.0	0.0	0.0
1521	Feb25-FISH2-3L1-rep3-m1bp-100x_Position032_31_cmle.ics	2	0	1	1	0.4450048594792896	0.7366412213740458	0.7366412213740458
1522	Feb25-FISH2-3L1-rep3-m1bp-100x_Position032_31_cmle.ics	3	0	1	1	0.0	0.0	0.0
1523	Feb25-FISH2-3L1-rep3-m1bp-100x_Position032_31_cmle.ics	4	0	1	1	0.0	0.0	0.0
1524	Feb25-FISH2-3L1-rep3-m1bp-100x_Position032_31_cmle.ics	5	0	1	1	0.0	0.0	0.0
1525	Feb25-FISH2-3L1-rep3-m1bp-100x_Position032_31_cmle.ics	6	0	1	1	0.223655292069902	0.5388888888888889	0.5388888888888889
1526	Feb25-FISH2-3L1-rep3-m1bp-100x_Position032_31_cmle.ics	8	0	1	1	0.04842021787080353	0.13548387096774192	0.1129032258064516
1527	Feb25-FISH2-3L1-rep3-m1bp-100x_Position032_31_cmle.ics	9	0	1	1	0.0	0.0	0.0
1528	Feb25-FISH2-3L1-rep3-m1bp-100x_Position032_31_cmle.ics	11	0	1	1	0.19137514682269965	0.494047619047619	0.48538011695906425
1529	Feb25-FISH2-3L1-rep3-m1bp-100x_Position032_31_cmle.ics	12	0	1	1	0.0	0.0	0.0
1530	Feb25-FISH2-3L1-rep3-m1bp-100x_Position032_31_cmle.ics	12	0	2	1	0.17523507419909848	0.5100671140939597	0.3819095477386934
1531	Feb25-FISH2-3L1-rep3-m1bp-100x_Position032_31_cmle.ics	15	0	1	1	0.0	0.0	0.0
1532	Feb25-FISH2-3L1-rep3-m1bp-100x_Position032_31_cmle.ics	16	0	1	1	0.3896674676269427	0.8047619047619048	0.8009478672985783
1533	Feb25-FISH2-3L1-rep3-m1bp-100x_Position032_31_cmle.ics	17	0	1	1	0.01844579728411563	0.10666666666666666	0.07692307692307691
1534	Feb25-FISH2-3L1-rep3-m1bp-100x_Position032_31_cmle.ics	18	0	1	1	0.0	0.0	0.0
1535	Feb25-FISH2-3L1-rep3-m1bp-100x_Position032_31_cmle.ics	19	0	1	1	0.0	0.0	0.0
1536	Feb25-FISH2-3L1-rep3-m1bp-100x_Position032_31_cmle.ics	20	0	1	1	0.0	0.0	0.0
1537	Feb25-FISH2-3L1-rep3-m1bp-100x_Position032_31_cmle.ics	21	0	1	1	0.0	0.0	0.0
1538	Feb25-FISH2-3L1-rep3-m1bp-100x_Position032_31_cmle.ics	21	0	1	2	0.0	0.0	0.0
1539	Feb25-FISH2-3L1-rep3-m1bp-100x_Position032_31_cmle.ics	21	0	2	1	0.1844579728411563	0.5063291139240507	0.4878048780487804
1540	Feb25-FISH2-3L1-rep3-m1bp-100x_Position032_31_cmle.ics	21	0	2	2	0.0	0.0	0.0
1541	Feb25-FISH2-3L1-rep3-m1bp-100x_Position032_31_cmle.ics	22	0	1	1	0.15448355225446841	0.34183673469387754	0.43506493506493504
1542	Feb25-FISH2-3L1-rep3-m1bp-100x_Position032_31_cmle.ics	23	0	1	1	0.10836905904417933	0.28484848484848485	0.28313253012048184
1543	Feb25-FISH2-3L1-rep3-m1bp-100x_Position032_31_cmle.ics	25	0	1	1	0.26515833595916216	0.6084656084656083	0.5502392344497606
1544	Feb25-FISH2-3L1-rep3-m1bp-100x_Position032_31_cmle.ics	27	0	1	1	0.09684043574160706	0.37499999999999994	0.24137931034482757
1545	Feb25-FISH2-3L1-rep3-m1bp-100x_Position032_31_cmle.ics	29	0	1	1	0.03458586990771681	0.20270270270270274	0.2054794520547945
1546	Feb25-FISH2-3L1-rep3-m1bp-100x_Position032_31_cmle.ics	30	0	1	1	0.0	0.0	0.0
1547	Feb25-FISH2-3L1-rep3-m1bp-100x_Position032_31_cmle.ics	31	0	1	1	0.0	0.0	0.0
1548	Feb25-FISH2-3L1-rep3-m1bp-100x_Position032_31_cmle.ics	32	0	1	1	0.09684043574160706	0.2957746478873239	0.30215827338129486
1549	Feb25-FISH2-3L1-rep3-m1bp-100x_Position032_31_cmle.ics	33	0	1	1	0.7216918187410241	0.8743016759776535	0.8718662952646239
1550	Feb25-FISH2-3L1-rep3-m1bp-100x_Position032_31_cmle.ics	34	0	1	1	0.006917173981543361	0.05454545454545454	0.04054054054054054
1551	Feb25-FISH2-3L1-rep3-m1bp-100x_Position032_31_cmle.ics	34	0	1	2	0.0	0.0	0.0
1552	Feb25-FISH2-3L1-rep3-m1bp-100x_Position032_31_cmle.ics	34	0	2	1	0.0	0.0	0.0
1553	Feb25-FISH2-3L1-rep3-m1bp-100x_Position032_31_cmle.ics	34	0	2	2	0.07147746447594806	0.46268656716417905	0.36470588235294116
1554	Feb25-FISH2-3L1-rep3-m1bp-100x_Position032_31_cmle.ics	35	0	1	1	0.0	0.0	0.0
1555	Feb25-FISH2-3L1-rep3-m1bp-100x_Position032_31_cmle.ics	38	0	1	1	0.0	0.0	0.0
1556	Feb25-FISH2-3L1-rep3-m1bp-100x_Position032_31_cmle.ics	39	0	1	1	0.02305724660514454	0.11764705882352941	0.11627906976744184
1557	Feb25-FISH2-3L1-rep3-m1bp-100x_Position032_31_cmle.ics	40	0	1	1	0.0	0.0	0.0
1558	Feb25-FISH2-3L1-rep3-m1bp-100x_Position032_31_cmle.ics	40	0	2	1	0.0	0.0	0.0
1559	Feb25-FISH2-3L1-rep3-m1bp-100x_Position032_31_cmle.ics	42	0	1	1	0.0	0.0	0.0
1560	Feb25-FISH2-3L1-rep3-m1bp-100x_Position032_31_cmle.ics	43	0	1	1	0.10606333438366487	0.23350253807106597	0.23711340206185566
1561	Feb25-FISH2-3L1-rep3-m1bp-100x_Position032_31_cmle.ics	44	0	1	1	0.08300608777852034	0.631578947368421	0.23225806451612901
1562	Feb25-FISH2-3L1-rep3-m1bp-100x_Position033_32_cmle.ics	2	0	1	1	0.2605468866381333	0.523148148148148	0.523148148148148
1563	Feb25-FISH2-3L1-rep3-m1bp-100x_Position033_32_cmle.ics	3	0	1	1	0.29052130722482117	0.29508196721311475	0.2964705882352941
1564	Feb25-FISH2-3L1-rep3-m1bp-100x_Position033_32_cmle.ics	4	0	1	1	0.0	0.0	0.0
1565	Feb25-FISH2-3L1-rep3-m1bp-100x_Position033_32_cmle.ics	4	0	2	1	0.0	0.0	0.0
1566	Feb25-FISH2-3L1-rep3-m1bp-100x_Position033_32_cmle.ics	6	0	1	1	0.0	0.0	0.0
1567	Feb25-FISH2-3L1-rep3-m1bp-100x_Position033_32_cmle.ics	8	0	1	1	0.4334762361767173	0.704119850187266	0.9494949494949495
1568	Feb25-FISH2-3L1-rep3-m1bp-100x_Position033_32_cmle.ics	8	0	1	2	0.0	0.0	0.0
1569	Feb25-FISH2-3L1-rep3-m1bp-100x_Position033_32_cmle.ics	9	0	1	1	0.0	0.0	0.0
1570	Feb25-FISH2-3L1-rep3-m1bp-100x_Position033_32_cmle.ics	10	0	1	1	0.0	0.0	0.0
1571	Feb25-FISH2-3L1-rep3-m1bp-100x_Position033_32_cmle.ics	11	0	1	1	0.21212666876732975	0.544378698224852	0.4401913875598085
1572	Feb25-FISH2-3L1-rep3-m1bp-100x_Position033_32_cmle.ics	12	0	1	1	0.2444068140145321	0.7260273972602738	0.7210884353741496
1573	Feb25-FISH2-3L1-rep3-m1bp-100x_Position033_32_cmle.ics	15	0	1	1	0.3043556551879079	0.6947368421052631	0.6910994764397905
1574	Feb25-FISH2-3L1-rep3-m1bp-100x_Position033_32_cmle.ics	16	0	1	1	0.0	0.0	0.0
1575	Feb25-FISH2-3L1-rep3-m1bp-100x_Position033_32_cmle.ics	17	0	1	1	0.01152862330257227	0.05319148936170212	0.0704225352112676
1576	Feb25-FISH2-3L1-rep3-m1bp-100x_Position033_32_cmle.ics	17	0	2	1	0.0	0.0	0.0
1577	Feb25-FISH2-3L1-rep3-m1bp-100x_Position033_32_cmle.ics	18	0	1	1	0.17754079885961294	0.5133333333333333	0.5133333333333333
1578	Feb25-FISH2-3L1-rep3-m1bp-100x_Position033_32_cmle.ics	19	0	1	1	0.0	0.0	0.0
1579	Feb25-FISH2-3L1-rep3-m1bp-100x_Position033_32_cmle.ics	20	0	1	1	0.0	0.0	0.0
1580	Feb25-FISH2-3L1-rep3-m1bp-100x_Position033_32_cmle.ics	21	0	1	1	0.14064920429138167	0.35672514619883033	0.35672514619883033
1581	Feb25-FISH2-3L1-rep3-m1bp-100x_Position033_32_cmle.ics	22	0	1	1	0.12220340700726605	0.2704081632653061	0.2704081632653061
1582	Feb25-FISH2-3L1-rep3-m1bp-100x_Position033_32_cmle.ics	23	0	1	1	0.0046114493210289076	0.009433962264150943	0.009433962264150943
1583	Feb25-FISH2-3L1-rep3-m1bp-100x_Position033_32_cmle.ics	24	0	1	1	0.16140072623601176	0.40697674418604646	0.4046242774566473
1584	Feb25-FISH2-3L1-rep3-m1bp-100x_Position033_32_cmle.ics	25	0	1	1	0.04380876854977462	0.2345679012345679	0.23749999999999993
1585	Feb25-FISH2-3L1-rep3-m1bp-100x_Position033_32_cmle.ics	26	0	1	1	0.0	0.0	0.0
1586	Feb25-FISH2-3L1-rep3-m1bp-100x_Position033_32_cmle.ics	27	0	1	1	0.0	0.0	0.0
1587	Feb25-FISH2-3L1-rep3-m1bp-100x_Position033_32_cmle.ics	29	0	1	1	0.27438123460122	0.6685393258426966	0.6685393258426966
1588	Feb25-FISH2-3L1-rep3-m1bp-100x_Position033_32_cmle.ics	31	0	1	1	0.0	0.0	0.0
1589	Feb25-FISH2-3L1-rep3-m1bp-100x_Position033_32_cmle.ics	32	0	1	1	0.22134956740938755	0.2962962962962963	0.34782608695652173
1590	Feb25-FISH2-3L1-rep3-m1bp-100x_Position033_32_cmle.ics	33	0	1	1	0.13373203030983832	0.2829268292682927	0.2829268292682927
1591	Feb25-FISH2-3L1-rep3-m1bp-100x_Position033_32_cmle.ics	36	0	1	1	0.04150304388926017	0.2571428571428571	0.07860262008733622
1592	Feb25-FISH2-3L1-rep3-m1bp-100x_Position033_32_cmle.ics	36	0	2	1	0.0	0.0	0.0
1593	Feb25-FISH2-3L1-rep3-m1bp-100x_Position033_32_cmle.ics	37	0	1	1	0.0	0.0	0.0
1594	Feb25-FISH2-3L1-rep3-m1bp-100x_Position033_32_cmle.ics	39	0	1	1	0.0	0.0	0.0
1595	Feb25-FISH2-3L1-rep3-m1bp-100x_Position033_32_cmle.ics	39	0	1	2	0.0	0.0	0.0
1596	Feb25-FISH2-3L1-rep3-m1bp-100x_Position033_32_cmle.ics	39	0	2	1	0.0	0.0	0.0
1597	Feb25-FISH2-3L1-rep3-m1bp-100x_Position033_32_cmle.ics	39	0	2	2	0.0	0.0	0.0
1598	Feb25-FISH2-3L1-rep3-m1bp-100x_Position033_32_cmle.ics	40	0	1	1	0.11989768234675159	0.3190184049079754	0.3170731707317072
1599	Feb25-FISH2-3L1-rep3-m1bp-100x_Position033_32_cmle.ics	41	0	1	1	0.053031667191832436	0.11675126903553298	0.1173469387755102
1600	Feb25-FISH2-3L1-rep3-m1bp-100x_Position033_32_cmle.ics	42	0	1	1	0.0	0.0	0.0
1601	Feb25-FISH2-3L1-rep3-m1bp-100x_Position033_32_cmle.ics	44	0	1	1	0.0	0.0	0.0
1602	Feb25-FISH2-3L1-rep3-m1bp-100x_Position033_32_cmle.ics	45	0	1	1	0.08761753709954924	0.7169811320754715	0.24358974358974353
1603	Feb25-FISH2-3L1-rep3-m1bp-100x_Position033_32_cmle.ics	45	0	2	1	0.0	0.0	0.0
1604	Feb25-FISH2-3L1-rep3-m1bp-100x_Position033_32_cmle.ics	46	0	1	1	0.0	0.0	0.0
1605	Feb25-FISH2-3L1-rep3-m1bp-100x_Position033_32_cmle.ics	47	0	1	1	0.21212666876732975	0.676470588235294	0.6715328467153284
1606	Feb25-FISH2-3L1-rep3-m1bp-100x_Position033_32_cmle.ics	48	0	1	1	0.057643116512861345	0.10504201680672268	0.10204081632653061
1607	Feb25-FISH2-3L1-rep3-m1bp-100x_Position033_32_cmle.ics	49	0	1	1	0.0	0.0	0.0
1608	Feb25-FISH2-3L1-rep3-m1bp-100x_Position033_32_cmle.ics	50	0	1	1	0.23748964003298875	0.6242424242424243	0.6167664670658682
1609	Feb25-FISH2-3L1-rep3-m1bp-100x_Position034_33_cmle.ics	1	0	1	1	0.32971862645356687	0.8719512195121949	0.8773006134969323
1610	Feb25-FISH2-3L1-rep3-m1bp-100x_Position034_33_cmle.ics	2	0	1	1	0.03458586990771681	0.06976744186046512	0.07731958762886598
1611	Feb25-FISH2-3L1-rep3-m1bp-100x_Position034_33_cmle.ics	2	0	1	2	0.0	0.0	0.0
1612	Feb25-FISH2-3L1-rep3-m1bp-100x_Position034_33_cmle.ics	3	0	1	1	0.0	0.0	0.0
1613	Feb25-FISH2-3L1-rep3-m1bp-100x_Position034_33_cmle.ics	4	0	1	1	0.4911193526895787	0.6614906832298137	0.6594427244582044
1614	Feb25-FISH2-3L1-rep3-m1bp-100x_Position034_33_cmle.ics	7	0	1	1	0.14295492895189613	0.369047619047619	0.36470588235294116
1615	Feb25-FISH2-3L1-rep3-m1bp-100x_Position034_33_cmle.ics	8	0	1	1	0.37583311966385596	0.6082089552238805	0.6269230769230768
1616	Feb25-FISH2-3L1-rep3-m1bp-100x_Position034_33_cmle.ics	9	0	1	1	0.0	0.0	0.0
1617	Feb25-FISH2-3L1-rep3-m1bp-100x_Position034_33_cmle.ics	9	0	1	2	0.053031667191832436	0.08214285714285713	0.1932773109243697
1618	Feb25-FISH2-3L1-rep3-m1bp-100x_Position034_33_cmle.ics	10	0	1	1	0.059948841173375796	0.1969696969696969	0.1969696969696969
1619	Feb25-FISH2-3L1-rep3-m1bp-100x_Position034_33_cmle.ics	11	0	1	1	0.0	0.0	0.0
1620	Feb25-FISH2-3L1-rep3-m1bp-100x_Position034_33_cmle.ics	11	0	2	1	0.0	0.0	0.0
1621	Feb25-FISH2-3L1-rep3-m1bp-100x_Position034_33_cmle.ics	11	0	3	1	0.0	0.0	0.0
1622	Feb25-FISH2-3L1-rep3-m1bp-100x_Position034_33_cmle.ics	13	0	1	1	0.0	0.0	0.0
1623	Feb25-FISH2-3L1-rep3-m1bp-100x_Position034_33_cmle.ics	14	0	1	1	0.0	0.0	0.0
1624	Feb25-FISH2-3L1-rep3-m1bp-100x_Position034_33_cmle.ics	16	0	1	1	0.06225456583389025	0.3033707865168539	0.1956521739130435
1625	Feb25-FISH2-3L1-rep3-m1bp-100x_Position034_33_cmle.ics	17	0	1	1	0.23057246605144538	0.7299270072992701	0.7142857142857142
1626	Feb25-FISH2-3L1-rep3-m1bp-100x_Position034_33_cmle.ics	18	0	1	1	0.059948841173375796	0.49999999999999994	0.3291139240506329
1627	Feb25-FISH2-3L1-rep3-m1bp-100x_Position034_33_cmle.ics	18	0	1	2	0.0	0.0	0.0
1628	Feb25-FISH2-3L1-rep3-m1bp-100x_Position034_33_cmle.ics	18	0	2	1	0.0	0.0	0.0
1629	Feb25-FISH2-3L1-rep3-m1bp-100x_Position034_33_cmle.ics	18	0	2	2	0.14295492895189613	0.7749999999999998	0.2938388625592417
1630	Feb25-FISH2-3L1-rep3-m1bp-100x_Position034_33_cmle.ics	18	0	3	1	0.0	0.0	0.0
1631	Feb25-FISH2-3L1-rep3-m1bp-100x_Position034_33_cmle.ics	18	0	3	2	0.0	0.0	0.0
1632	Feb25-FISH2-3L1-rep3-m1bp-100x_Position034_33_cmle.ics	19	0	1	1	0.4634506567634052	0.6320754716981131	0.6281249999999998
1633	Feb25-FISH2-3L1-rep3-m1bp-100x_Position034_33_cmle.ics	20	0	1	1	0.0	0.0	0.0
1634	Feb25-FISH2-3L1-rep3-m1bp-100x_Position034_33_cmle.ics	22	0	1	1	0.06225456583389025	0.3461538461538461	0.24324324324324323
1635	Feb25-FISH2-3L1-rep3-m1bp-100x_Position034_33_cmle.ics	23	0	1	1	0.0	0.0	0.0
1636	Feb25-FISH2-3L1-rep3-m1bp-100x_Position034_33_cmle.ics	24	0	1	1	0.0	0.0	0.0
1637	Feb25-FISH2-3L1-rep3-m1bp-100x_Position034_33_cmle.ics	25	0	1	1	0.11759195768623715	0.41803278688524587	0.41803278688524587
1638	Feb25-FISH2-3L1-rep3-m1bp-100x_Position034_33_cmle.ics	26	0	1	1	0.2351839153724743	0.3682310469314079	0.7669172932330827
1639	Feb25-FISH2-3L1-rep3-m1bp-100x_Position034_33_cmle.ics	26	0	1	2	0.0	0.0	0.0
1640	Feb25-FISH2-3L1-rep3-m1bp-100x_Position034_33_cmle.ics	26	0	1	3	0.0	0.0	0.0
1641	Feb25-FISH2-3L1-rep3-m1bp-100x_Position034_33_cmle.ics	26	0	1	4	0.0	0.0	0.0
1642	Feb25-FISH2-3L1-rep3-m1bp-100x_Position034_33_cmle.ics	26	0	2	1	0.0	0.0	0.0
1643	Feb25-FISH2-3L1-rep3-m1bp-100x_Position034_33_cmle.ics	26	0	2	2	0.0	0.0	0.0
1644	Feb25-FISH2-3L1-rep3-m1bp-100x_Position034_33_cmle.ics	26	0	2	3	0.059948841173375796	0.2385321100917431	0.3170731707317072
1645	Feb25-FISH2-3L1-rep3-m1bp-100x_Position034_33_cmle.ics	26	0	2	4	0.0	0.0	0.0
1646	Feb25-FISH2-3L1-rep3-m1bp-100x_Position034_33_cmle.ics	27	0	1	1	0.12681485632829495	0.3107344632768361	0.28061224489795916
1647	Feb25-FISH2-3L1-rep3-m1bp-100x_Position034_33_cmle.ics	27	0	1	2	0.0	0.0	0.0
1648	Feb25-FISH2-3L1-rep3-m1bp-100x_Position034_33_cmle.ics	28	0	1	1	0.17754079885961294	0.6416666666666666	0.5133333333333333
1649	Feb25-FISH2-3L1-rep3-m1bp-100x_Position034_33_cmle.ics	29	0	1	1	0.1706236248780696	0.41340782122905023	0.6607142857142856
1650	Feb25-FISH2-3L1-rep3-m1bp-100x_Position034_33_cmle.ics	31	0	1	1	0.0	0.0	0.0
1651	Feb25-FISH2-3L1-rep3-m1bp-100x_Position034_33_cmle.ics	32	0	1	1	0.16601217555704068	0.49315068493150677	0.48979591836734687
1652	Feb25-FISH2-3L1-rep3-m1bp-100x_Position034_33_cmle.ics	34	0	1	1	0.13834347963086724	0.5405405405405406	0.5454545454545455
1653	Feb25-FISH2-3L1-rep3-m1bp-100x_Position034_33_cmle.ics	35	0	1	1	0.0853118124390348	0.2661870503597122	0.26811594202898553
1654	Feb25-FISH2-3L1-rep3-m1bp-100x_Position034_33_cmle.ics	37	0	1	1	0.03919731922874571	0.160377358490566	0.1683168316831683
1655	Feb25-FISH2-3L1-rep3-m1bp-100x_Position034_33_cmle.ics	38	0	1	1	0.18676369750167077	0.5785714285714285	0.5785714285714285
1656	Feb25-FISH2-3L1-rep3-m1bp-100x_Position034_33_cmle.ics	39	0	1	1	0.13834347963086724	0.4347826086956522	0.43795620437956206
1657	Feb25-FISH2-3L1-rep3-m1bp-100x_Position034_33_cmle.ics	40	0	1	1	0.03689159456823126	0.2758620689655172	0.14285714285714282
1658	Feb25-FISH2-3L1-rep3-m1bp-100x_Position034_33_cmle.ics	41	0	1	1	0.3850560183059138	0.5566666666666666	0.6733870967741936
1659	Feb25-FISH2-3L1-rep3-m1bp-100x_Position034_33_cmle.ics	43	0	1	1	0.0	0.0	0.0
1660	Feb25-FISH2-3L1-rep3-m1bp-100x_Position034_33_cmle.ics	43	0	2	1	0.0	0.0	0.0
1661	Feb25-FISH2-3L1-rep3-m1bp-100x_Position034_33_cmle.ics	44	0	1	1	0.0	0.0	0.0
1662	Feb25-FISH2-3L1-rep3-m1bp-100x_Position034_33_cmle.ics	45	0	1	1	0.0	0.0	0.0
1663	Feb25-FISH2-3L1-rep3-m1bp-100x_Position034_33_cmle.ics	46	0	1	1	0.053031667191832436	0.3770491803278688	0.19008264462809912
1664	Feb25-FISH2-3L1-rep3-m1bp-100x_Position034_33_cmle.ics	46	0	2	1	0.0	0.0	0.0
1665	Feb25-FISH2-3L1-rep3-m1bp-100x_Position034_33_cmle.ics	47	0	1	1	0.0	0.0	0.0
1666	Feb25-FISH2-3L1-rep3-m1bp-100x_Position034_33_cmle.ics	47	0	1	2	0.0	0.0	0.0
1667	Feb25-FISH2-3L1-rep3-m1bp-100x_Position034_33_cmle.ics	48	0	1	1	0.0	0.0	0.0
1668	Feb25-FISH2-3L1-rep3-m1bp-100x_Position034_33_cmle.ics	49	0	1	1	0.0	0.0	0.0
1669	Feb25-FISH2-3L1-rep3-m1bp-100x_Position034_33_cmle.ics	49	0	2	1	0.0	0.0	0.0
1670	Feb25-FISH2-3L1-rep3-m1bp-100x_Position034_33_cmle.ics	51	0	1	1	0.0	0.0	0.0
1671	Feb25-FISH2-3L1-rep3-m1bp-100x_Position035_34_cmle.ics	2	0	1	1	0.23287819071195984	0.28055555555555556	0.3258064516129032
1672	Feb25-FISH2-3L1-rep3-m1bp-100x_Position035_34_cmle.ics	2	0	1	2	0.0	0.0	0.0
1673	Feb25-FISH2-3L1-rep3-m1bp-100x_Position035_34_cmle.ics	2	0	1	3	0.0	0.0	0.0
1674	Feb25-FISH2-3L1-rep3-m1bp-100x_Position035_34_cmle.ics	2	0	2	1	0.0	0.0	0.0
1675	Feb25-FISH2-3L1-rep3-m1bp-100x_Position035_34_cmle.ics	2	0	2	2	0.0	0.0	0.0
1676	Feb25-FISH2-3L1-rep3-m1bp-100x_Position035_34_cmle.ics	2	0	2	3	0.0	0.0	0.0
1677	Feb25-FISH2-3L1-rep3-m1bp-100x_Position035_34_cmle.ics	2	0	3	1	0.0	0.0	0.0
1678	Feb25-FISH2-3L1-rep3-m1bp-100x_Position035_34_cmle.ics	2	0	3	2	0.0	0.0	0.0
1679	Feb25-FISH2-3L1-rep3-m1bp-100x_Position035_34_cmle.ics	2	0	3	3	0.0	0.0	0.0
1680	Feb25-FISH2-3L1-rep3-m1bp-100x_Position035_34_cmle.ics	3	0	1	1	0.14064920429138167	0.1548223350253807	0.1544303797468354
1681	Feb25-FISH2-3L1-rep3-m1bp-100x_Position035_34_cmle.ics	4	0	1	1	0.0	0.0	0.0
1682	Feb25-FISH2-3L1-rep3-m1bp-100x_Position035_34_cmle.ics	4	0	1	2	0.0	0.0	0.0
1683	Feb25-FISH2-3L1-rep3-m1bp-100x_Position035_34_cmle.ics	4	0	2	1	0.0	0.0	0.0
1684	Feb25-FISH2-3L1-rep3-m1bp-100x_Position035_34_cmle.ics	4	0	2	2	0.0	0.0	0.0
1685	Feb25-FISH2-3L1-rep3-m1bp-100x_Position035_34_cmle.ics	5	0	1	1	0.0	0.0	0.0
1686	Feb25-FISH2-3L1-rep3-m1bp-100x_Position035_34_cmle.ics	6	0	1	1	0.0	0.0	0.0
1687	Feb25-FISH2-3L1-rep3-m1bp-100x_Position035_34_cmle.ics	9	0	1	1	0.0	0.0	0.0
1688	Feb25-FISH2-3L1-rep3-m1bp-100x_Position035_34_cmle.ics	10	0	1	1	0.18215224818064185	0.25483870967741934	0.25483870967741934
1689	Feb25-FISH2-3L1-rep3-m1bp-100x_Position035_34_cmle.ics	12	0	1	1	0.1498721029334395	0.34391534391534384	0.3421052631578947
1690	Feb25-FISH2-3L1-rep3-m1bp-100x_Position035_34_cmle.ics	14	0	1	1	0.016140072623601176	0.07446808510638296	0.07368421052631577
1691	Feb25-FISH2-3L1-rep3-m1bp-100x_Position035_34_cmle.ics	15	0	1	1	0.16370645089652622	0.41279069767441856	0.40804597701149425
1692	Feb25-FISH2-3L1-rep3-m1bp-100x_Position035_34_cmle.ics	16	0	1	1	0.0	0.0	0.0
1693	Feb25-FISH2-3L1-rep3-m1bp-100x_Position035_34_cmle.ics	17	0	1	1	0.0	0.0	0.0
1694	Feb25-FISH2-3L1-rep3-m1bp-100x_Position035_34_cmle.ics	17	0	1	2	0.0	0.0	0.0
1695	Feb25-FISH2-3L1-rep3-m1bp-100x_Position035_34_cmle.ics	18	0	1	1	0.0	0.0	0.0
1696	Feb25-FISH2-3L1-rep3-m1bp-100x_Position035_34_cmle.ics	18	0	2	1	0.0	0.0	0.0
1697	Feb25-FISH2-3L1-rep3-m1bp-100x_Position035_34_cmle.ics	19	0	1	1	0.0	0.0	0.0
1698	Feb25-FISH2-3L1-rep3-m1bp-100x_Position035_34_cmle.ics	21	0	1	1	0.0	0.0	0.0
1699	Feb25-FISH2-3L1-rep3-m1bp-100x_Position035_34_cmle.ics	21	0	2	1	0.0	0.0	0.0
1700	Feb25-FISH2-3L1-rep3-m1bp-100x_Position035_34_cmle.ics	23	0	1	1	0.0	0.0	0.0
1701	Feb25-FISH2-3L1-rep3-m1bp-100x_Position035_34_cmle.ics	23	0	2	1	0.0	0.0	0.0
1702	Feb25-FISH2-3L1-rep3-m1bp-100x_Position035_34_cmle.ics	25	0	1	1	0.0	0.0	0.0
1703	Feb25-FISH2-3L1-rep3-m1bp-100x_Position035_34_cmle.ics	26	0	1	1	0.23287819071195984	0.7890625	0.6121212121212122
1704	Feb25-FISH2-3L1-rep3-m1bp-100x_Position035_34_cmle.ics	27	0	1	1	0.025362971265658993	0.20754716981132074	0.11
1705	Feb25-FISH2-3L1-rep3-m1bp-100x_Position035_34_cmle.ics	27	0	1	2	0.0	0.0	0.0
1706	Feb25-FISH2-3L1-rep3-m1bp-100x_Position035_34_cmle.ics	27	0	2	1	0.0	0.0	0.0
1707	Feb25-FISH2-3L1-rep3-m1bp-100x_Position035_34_cmle.ics	27	0	2	2	0.0	0.0	0.0
1708	Feb25-FISH2-3L1-rep3-m1bp-100x_Position035_34_cmle.ics	27	0	3	1	0.0	0.0	0.0
1709	Feb25-FISH2-3L1-rep3-m1bp-100x_Position035_34_cmle.ics	27	0	3	2	0.0	0.0	0.0
1710	Feb25-FISH2-3L1-rep3-m1bp-100x_Position035_34_cmle.ics	28	0	1	1	0.1890694221621852	0.3660714285714285	0.5394736842105262
1711	Feb25-FISH2-3L1-rep3-m1bp-100x_Position035_34_cmle.ics	28	0	1	2	0.0	0.0	0.0
1712	Feb25-FISH2-3L1-rep3-m1bp-100x_Position035_34_cmle.ics	28	0	2	1	0.0	0.0	0.0
1713	Feb25-FISH2-3L1-rep3-m1bp-100x_Position035_34_cmle.ics	28	0	2	2	0.027668695926173444	0.16901408450704222	0.0839160839160839
1714	Feb25-FISH2-3L1-rep3-m1bp-100x_Position035_34_cmle.ics	29	0	1	1	0.0	0.0	0.0
1715	Feb25-FISH2-3L1-rep3-m1bp-100x_Position035_34_cmle.ics	30	0	1	1	0.0	0.0	0.0
1716	Feb25-FISH2-3L1-rep3-m1bp-100x_Position035_34_cmle.ics	30	0	2	1	0.0	0.0	0.0
1717	Feb25-FISH2-3L1-rep3-m1bp-100x_Position035_34_cmle.ics	31	0	1	1	0.13373203030983832	0.5087719298245614	0.42962962962962964
1718	Feb25-FISH2-3L1-rep3-m1bp-100x_Position035_34_cmle.ics	32	0	1	1	0.0	0.0	0.0
1719	Feb25-FISH2-3L1-rep3-m1bp-100x_Position035_34_cmle.ics	33	0	1	1	0.03228014524720235	0.15384615384615383	0.0880503144654088
1720	Feb25-FISH2-3L1-rep3-m1bp-100x_Position035_34_cmle.ics	34	0	1	1	0.0	0.0	0.0
1721	Feb25-FISH2-3L1-rep3-m1bp-100x_Position035_34_cmle.ics	35	0	1	1	0.1936808714832141	0.48554913294797675	0.46408839779005523
1722	Feb25-FISH2-3L1-rep3-m1bp-100x_Position035_34_cmle.ics	37	0	1	1	0.18215224818064185	0.9634146341463412	0.47305389221556887
1723	Feb25-FISH2-3L1-rep3-m1bp-100x_Position035_34_cmle.ics	38	0	1	1	0.1706236248780696	0.49333333333333335	0.49333333333333335
1724	Feb25-FISH2-3L1-rep3-m1bp-100x_Position035_34_cmle.ics	39	0	1	1	0.0	0.0	0.0
1725	Feb25-FISH2-3L1-rep3-m1bp-100x_Position035_34_cmle.ics	39	0	2	1	0.0	0.0	0.0
1726	Feb25-FISH2-3L1-rep3-m1bp-100x_Position035_34_cmle.ics	40	0	1	1	0.0	0.0	0.0
1727	Feb25-FISH2-3L1-rep3-m1bp-100x_Position035_34_cmle.ics	40	0	2	1	0.0	0.0	0.0
1728	Feb25-FISH2-3L1-rep3-m1bp-100x_Position036_35_cmle.ics	1	0	1	1	0.1798465235201274	0.4457142857142857	0.4333333333333333
1729	Feb25-FISH2-3L1-rep3-m1bp-100x_Position036_35_cmle.ics	2	0	1	1	0.21212666876732975	0.32167832167832167	0.3205574912891986
1730	Feb25-FISH2-3L1-rep3-m1bp-100x_Position036_35_cmle.ics	3	0	1	1	0.01152862330257227	0.041666666666666664	0.04629629629629629
1731	Feb25-FISH2-3L1-rep3-m1bp-100x_Position036_35_cmle.ics	4	0	1	1	0.1590950015754973	0.4859154929577464	0.43396226415094336
1732	Feb25-FISH2-3L1-rep3-m1bp-100x_Position036_35_cmle.ics	5	0	1	1	0.0899232617600637	0.4239130434782608	0.40206185567010305
1733	Feb25-FISH2-3L1-rep3-m1bp-100x_Position036_35_cmle.ics	6	0	1	1	0.0	0.0	0.0
1734	Feb25-FISH2-3L1-rep3-m1bp-100x_Position036_35_cmle.ics	6	0	2	1	0.0	0.0	0.0
1735	Feb25-FISH2-3L1-rep3-m1bp-100x_Position036_35_cmle.ics	7	0	1	1	0.0	0.0	0.0
1736	Feb25-FISH2-3L1-rep3-m1bp-100x_Position036_35_cmle.ics	8	0	1	1	0.03919731922874571	0.1205673758865248	0.13076923076923072
1737	Feb25-FISH2-3L1-rep3-m1bp-100x_Position036_35_cmle.ics	9	0	1	1	0.43117051151620284	0.4722222222222222	0.4908136482939632
1738	Feb25-FISH2-3L1-rep3-m1bp-100x_Position036_35_cmle.ics	11	0	1	1	0.0	0.0	0.0
1739	Feb25-FISH2-3L1-rep3-m1bp-100x_Position036_35_cmle.ics	11	0	1	2	0.08761753709954924	0.1098265895953757	0.22222222222222218
1740	Feb25-FISH2-3L1-rep3-m1bp-100x_Position036_35_cmle.ics	13	0	1	1	0.0	0.0	0.0
1741	Feb25-FISH2-3L1-rep3-m1bp-100x_Position036_35_cmle.ics	14	0	1	1	0.0	0.0	0.0
1742	Feb25-FISH2-3L1-rep3-m1bp-100x_Position036_35_cmle.ics	17	0	1	1	0.0	0.0	0.0
1743	Feb25-FISH2-3L1-rep3-m1bp-100x_Position036_35_cmle.ics	19	0	1	1	0.223655292069902	0.5243243243243243	0.5271739130434782
1744	Feb25-FISH2-3L1-rep3-m1bp-100x_Position036_35_cmle.ics	21	0	1	1	0.025362971265658993	0.079136690647482	0.079136690647482
1745	Feb25-FISH2-3L1-rep3-m1bp-100x_Position036_35_cmle.ics	22	0	1	1	0.029974420586687898	0.18309859154929573	0.18840579710144928
1746	Feb25-FISH2-3L1-rep3-m1bp-100x_Position036_35_cmle.ics	23	0	1	1	0.0	0.0	0.0
1747	Feb25-FISH2-3L1-rep3-m1bp-100x_Position036_35_cmle.ics	23	0	1	2	0.0	0.0	0.0
1748	Feb25-FISH2-3L1-rep3-m1bp-100x_Position036_35_cmle.ics	24	0	1	1	0.18215224818064185	0.6929824561403509	0.7452830188679245
1749	Feb25-FISH2-3L1-rep3-m1bp-100x_Position036_35_cmle.ics	25	0	1	1	0.06225456583389025	0.1588235294117647	0.1588235294117647
1750	Feb25-FISH2-3L1-rep3-m1bp-100x_Position036_35_cmle.ics	26	0	1	1	0.03228014524720235	0.10294117647058822	0.10447761194029849
1751	Feb25-FISH2-3L1-rep3-m1bp-100x_Position036_35_cmle.ics	27	0	1	1	0.2789926839222489	0.3389355742296919	0.3389355742296919
1752	Feb25-FISH2-3L1-rep3-m1bp-100x_Position036_35_cmle.ics	29	0	1	1	0.14064920429138167	0.6161616161616161	0.5398230088495575
1753	Feb25-FISH2-3L1-rep3-m1bp-100x_Position036_35_cmle.ics	30	0	1	1	0.23979536469350318	0.5810055865921787	0.5777777777777777
1754	Feb25-FISH2-3L1-rep3-m1bp-100x_Position036_35_cmle.ics	32	0	1	1	0.03458586990771681	0.14563106796116504	0.1293103448275862
1755	Feb25-FISH2-3L1-rep3-m1bp-100x_Position036_35_cmle.ics	33	0	1	1	0.10606333438366487	0.3770491803278688	0.37398373983739835
1756	Feb25-FISH2-3L1-rep3-m1bp-100x_Position036_35_cmle.ics	35	0	1	1	0.04842021787080353	0.1337579617834395	0.10344827586206894
1757	Feb25-FISH2-3L1-rep3-m1bp-100x_Position036_35_cmle.ics	36	0	1	1	0.0	0.0	0.0
1758	Feb25-FISH2-3L1-rep3-m1bp-100x_Position036_35_cmle.ics	37	0	1	1	0.1706236248780696	0.6166666666666667	0.6016260162601627
1759	Feb25-FISH2-3L1-rep3-m1bp-100x_Position036_35_cmle.ics	41	0	1	1	0.21212666876732975	0.7076923076923075	0.7131782945736433
1760	Feb25-FISH2-3L1-rep3-m1bp-100x_Position036_35_cmle.ics	42	0	1	1	0.0	0.0	0.0
1761	Feb25-FISH2-3L1-rep3-m1bp-100x_Position036_35_cmle.ics	43	0	1	1	0.0	0.0	0.0
1762	Feb25-FISH2-3L1-rep3-m1bp-100x_Position036_35_cmle.ics	45	0	1	1	0.0	0.0	0.0
1763	Feb25-FISH2-3L1-rep3-m1bp-100x_Position037_36_cmle.ics	1	0	1	1	0.0	0.0	0.0
1764	Feb25-FISH2-3L1-rep3-m1bp-100x_Position037_36_cmle.ics	2	0	1	1	0.0	0.0	0.0
1765	Feb25-FISH2-3L1-rep3-m1bp-100x_Position037_36_cmle.ics	3	0	1	1	0.0	0.0	0.0
1766	Feb25-FISH2-3L1-rep3-m1bp-100x_Position037_36_cmle.ics	4	0	1	1	0.0853118124390348	0.19576719576719573	0.1989247311827957
1767	Feb25-FISH2-3L1-rep3-m1bp-100x_Position037_36_cmle.ics	5	0	1	1	0.020751521944630084	0.06338028169014083	0.06428571428571428
1768	Feb25-FISH2-3L1-rep3-m1bp-100x_Position037_36_cmle.ics	6	0	1	1	0.0	0.0	0.0
1769	Feb25-FISH2-3L1-rep3-m1bp-100x_Position037_36_cmle.ics	7	0	1	1	0.0	0.0	0.0
1770	Feb25-FISH2-3L1-rep3-m1bp-100x_Position037_36_cmle.ics	8	0	1	1	0.3804445689848849	0.7857142857142857	0.8461538461538461
1771	Feb25-FISH2-3L1-rep3-m1bp-100x_Position037_36_cmle.ics	9	0	1	1	0.20059804546475749	0.58	0.5723684210526315
1772	Feb25-FISH2-3L1-rep3-m1bp-100x_Position037_36_cmle.ics	10	0	1	1	0.26746406061967665	0.655367231638418	0.655367231638418
1773	Feb25-FISH2-3L1-rep3-m1bp-100x_Position037_36_cmle.ics	11	0	1	1	0.0	0.0	0.0
1774	Feb25-FISH2-3L1-rep3-m1bp-100x_Position037_36_cmle.ics	11	0	2	1	0.1590950015754973	0.7419354838709676	0.4509803921568627
1775	Feb25-FISH2-3L1-rep3-m1bp-100x_Position037_36_cmle.ics	12	0	1	1	0.37583311966385596	0.5759717314487631	0.5800711743772241
1776	Feb25-FISH2-3L1-rep3-m1bp-100x_Position037_36_cmle.ics	13	0	1	1	0.0853118124390348	0.29133858267716534	0.2890625
1777	Feb25-FISH2-3L1-rep3-m1bp-100x_Position037_36_cmle.ics	14	0	1	1	0.23287819071195984	0.543010752688172	0.4697674418604651
1778	Feb25-FISH2-3L1-rep3-m1bp-100x_Position037_36_cmle.ics	15	0	1	1	0.16601217555704068	0.38918918918918916	0.8275862068965517
1779	Feb25-FISH2-3L1-rep3-m1bp-100x_Position037_36_cmle.ics	15	0	1	2	0.0	0.0	0.0
1780	Feb25-FISH2-3L1-rep3-m1bp-100x_Position037_36_cmle.ics	16	0	1	1	0.23979536469350318	0.49999999999999994	0.6081871345029239
1781	Feb25-FISH2-3L1-rep3-m1bp-100x_Position037_36_cmle.ics	17	0	1	1	0.17292934953858402	0.331858407079646	0.330396475770925
1782	Feb25-FISH2-3L1-rep3-m1bp-100x_Position037_36_cmle.ics	19	0	1	1	0.0	0.0	0.0
1783	Feb25-FISH2-3L1-rep3-m1bp-100x_Position037_36_cmle.ics	19	0	1	2	0.0	0.0	0.0
1784	Feb25-FISH2-3L1-rep3-m1bp-100x_Position037_36_cmle.ics	20	0	1	1	0.0	0.0	0.0
1785	Feb25-FISH2-3L1-rep3-m1bp-100x_Position037_36_cmle.ics	20	0	2	1	0.0	0.0	0.0
1786	Feb25-FISH2-3L1-rep3-m1bp-100x_Position037_36_cmle.ics	21	0	1	1	0.5787368897891279	0.6783783783783783	0.6783783783783783
1787	Feb25-FISH2-3L1-rep3-m1bp-100x_Position037_36_cmle.ics	24	0	1	1	0.009222898642057815	0.021739130434782605	0.021739130434782605
1788	Feb25-FISH2-3L1-rep3-m1bp-100x_Position037_36_cmle.ics	25	0	1	1	0.15678927691498284	0.49275362318840576	0.489208633093525
1789	Feb25-FISH2-3L1-rep3-m1bp-100x_Position037_36_cmle.ics	27	0	1	1	0.0	0.0	0.0
1790	Feb25-FISH2-3L1-rep3-m1bp-100x_Position037_36_cmle.ics	29	0	1	1	0.07839463845749142	0.13765182186234814	0.13545816733067725
1791	Feb25-FISH2-3L1-rep3-m1bp-100x_Position037_36_cmle.ics	30	0	1	1	0.0	0.0	0.0
1792	Feb25-FISH2-3L1-rep3-m1bp-100x_Position037_36_cmle.ics	31	0	1	1	0.0	0.0	0.0
1793	Feb25-FISH2-3L1-rep3-m1bp-100x_Position037_36_cmle.ics	31	0	2	1	0.0	0.0	0.0
1794	Feb25-FISH2-3L1-rep3-m1bp-100x_Position037_36_cmle.ics	32	0	1	1	0.0	0.0	0.0
1795	Feb25-FISH2-3L1-rep3-m1bp-100x_Position037_36_cmle.ics	32	0	1	2	0.11067478370469377	0.5274725274725274	0.5925925925925926
1796	Feb25-FISH2-3L1-rep3-m1bp-100x_Position037_36_cmle.ics	33	0	1	1	0.06686601515491916	0.14146341463414636	0.1407766990291262
1797	Feb25-FISH2-3L1-rep3-m1bp-100x_Position037_36_cmle.ics	35	0	1	1	0.0	0.0	0.0
1798	Feb25-FISH2-3L1-rep3-m1bp-100x_Position037_36_cmle.ics	36	0	1	1	0.0	0.0	0.0
1799	Feb25-FISH2-3L1-rep3-m1bp-100x_Position037_36_cmle.ics	37	0	1	1	0.0	0.0	0.0
1800	Feb25-FISH2-3L1-rep3-m1bp-100x_Position037_36_cmle.ics	37	0	1	2	0.0	0.0	0.0
1801	Feb25-FISH2-3L1-rep3-m1bp-100x_Position037_36_cmle.ics	37	0	2	1	0.09684043574160706	0.22222222222222215	0.36206896551724127
1802	Feb25-FISH2-3L1-rep3-m1bp-100x_Position037_36_cmle.ics	37	0	2	2	0.0	0.0	0.0
1803	Feb25-FISH2-3L1-rep3-m1bp-100x_Position037_36_cmle.ics	38	0	1	1	0.4934250773500931	0.7062706270627062	0.6407185628742514
1804	Feb25-FISH2-3L1-rep3-m1bp-100x_Position037_36_cmle.ics	39	0	1	1	0.5072594253131798	0.7999999999999997	0.7999999999999997
1805	Feb25-FISH2-3L1-rep3-m1bp-100x_Position037_36_cmle.ics	40	0	1	1	0.14756637827292504	0.6037735849056604	0.6095238095238095
1806	Feb25-FISH2-3L1-rep3-m1bp-100x_Position037_36_cmle.ics	41	0	1	1	0.0023057246605144538	0.017241379310344824	0.017543859649122806
1807	Feb25-FISH2-3L1-rep3-m1bp-100x_Position037_36_cmle.ics	42	0	1	1	0.1245091316677805	0.5142857142857142	0.5094339622641509
1808	Feb25-FISH2-3L1-rep3-m1bp-100x_Position037_36_cmle.ics	43	0	1	1	0.4634506567634052	0.49752475247524747	0.5127551020408162
1809	Feb25-FISH2-3L1-rep3-m1bp-100x_Position038_37_cmle.ics	1	0	1	1	0.0	0.0	0.0
1810	Feb25-FISH2-3L1-rep3-m1bp-100x_Position038_37_cmle.ics	1	0	1	2	0.0	0.0	0.0
1811	Feb25-FISH2-3L1-rep3-m1bp-100x_Position038_37_cmle.ics	3	0	1	1	0.11067478370469377	0.3356643356643356	0.3116883116883116
1812	Feb25-FISH2-3L1-rep3-m1bp-100x_Position038_37_cmle.ics	4	0	1	1	0.13373203030983832	0.35582822085889565	0.35582822085889565
1813	Feb25-FISH2-3L1-rep3-m1bp-100x_Position038_37_cmle.ics	5	0	1	1	0.33202435111408135	0.4285714285714286	0.41498559077809793
1814	Feb25-FISH2-3L1-rep3-m1bp-100x_Position038_37_cmle.ics	6	0	1	1	0.0	0.0	0.0
1815	Feb25-FISH2-3L1-rep3-m1bp-100x_Position038_37_cmle.ics	7	0	1	1	0.10145188506263597	0.25433526011560686	0.25581395348837205
1816	Feb25-FISH2-3L1-rep3-m1bp-100x_Position038_37_cmle.ics	10	0	1	1	0.0	0.0	0.0
1817	Feb25-FISH2-3L1-rep3-m1bp-100x_Position038_37_cmle.ics	11	0	1	1	0.19829232080424303	0.8349514563106795	0.8431372549019607
1818	Feb25-FISH2-3L1-rep3-m1bp-100x_Position038_37_cmle.ics	12	0	1	1	0.20520949478578637	0.5235294117647058	0.5235294117647058
1819	Feb25-FISH2-3L1-rep3-m1bp-100x_Position038_37_cmle.ics	13	0	1	1	0.0	0.0	0.0
1820	Feb25-FISH2-3L1-rep3-m1bp-100x_Position038_37_cmle.ics	13	0	1	2	0.1245091316677805	0.2967032967032967	0.9473684210526316
1821	Feb25-FISH2-3L1-rep3-m1bp-100x_Position038_37_cmle.ics	14	0	1	1	0.249018263335561	0.45188284518828453	0.6666666666666666
1822	Feb25-FISH2-3L1-rep3-m1bp-100x_Position038_37_cmle.ics	14	0	1	2	0.0	0.0	0.0
1823	Feb25-FISH2-3L1-rep3-m1bp-100x_Position038_37_cmle.ics	14	0	2	1	0.0	0.0	0.0
1824	Feb25-FISH2-3L1-rep3-m1bp-100x_Position038_37_cmle.ics	14	0	2	2	0.0	0.0	0.0
1825	Feb25-FISH2-3L1-rep3-m1bp-100x_Position038_37_cmle.ics	15	0	1	1	0.14526065361241058	0.3620689655172414	0.35999999999999993
1826	Feb25-FISH2-3L1-rep3-m1bp-100x_Position038_37_cmle.ics	16	0	1	1	0.01152862330257227	0.033783783783783786	0.033112582781456956
1827	Feb25-FISH2-3L1-rep3-m1bp-100x_Position038_37_cmle.ics	17	0	1	1	0.04150304388926017	0.13043478260869565	0.13043478260869565
1828	Feb25-FISH2-3L1-rep3-m1bp-100x_Position038_37_cmle.ics	18	0	1	1	0.0	0.0	0.0
1829	Feb25-FISH2-3L1-rep3-m1bp-100x_Position038_37_cmle.ics	19	0	1	1	0.0	0.0	0.0
1830	Feb25-FISH2-3L1-rep3-m1bp-100x_Position038_37_cmle.ics	20	0	1	1	0.0	0.0	0.0
1831	Feb25-FISH2-3L1-rep3-m1bp-100x_Position038_37_cmle.ics	21	0	1	1	0.0	0.0	0.0
1832	Feb25-FISH2-3L1-rep3-m1bp-100x_Position038_37_cmle.ics	22	0	1	1	0.0	0.0	0.0
1833	Feb25-FISH2-3L1-rep3-m1bp-100x_Position038_37_cmle.ics	22	0	1	2	0.45653348278186184	0.6092307692307691	0.776470588235294
1834	Feb25-FISH2-3L1-rep3-m1bp-100x_Position038_37_cmle.ics	23	0	1	1	0.11759195768623715	0.7391304347826088	0.75
1835	Feb25-FISH2-3L1-rep3-m1bp-100x_Position038_37_cmle.ics	24	0	1	1	0.14526065361241058	0.21799307958477507	0.17948717948717946
1836	Feb25-FISH2-3L1-rep3-m1bp-100x_Position038_37_cmle.ics	24	0	2	1	0.0	0.0	0.0
1837	Feb25-FISH2-3L1-rep3-m1bp-100x_Position038_37_cmle.ics	25	0	1	1	0.1936808714832141	0.6614173228346456	0.41176470588235287
1838	Feb25-FISH2-3L1-rep3-m1bp-100x_Position038_37_cmle.ics	25	0	2	1	0.0	0.0	0.0
1839	Feb25-FISH2-3L1-rep3-m1bp-100x_Position038_37_cmle.ics	26	0	1	1	0.15448355225446841	0.37222222222222223	0.37222222222222223
1840	Feb25-FISH2-3L1-rep3-m1bp-100x_Position038_37_cmle.ics	27	0	1	1	0.20751521944630083	0.5732484076433121	0.5732484076433121
1841	Feb25-FISH2-3L1-rep3-m1bp-100x_Position038_37_cmle.ics	30	0	1	1	0.21904384274887312	0.5792682926829267	0.5722891566265059
1842	Feb25-FISH2-3L1-rep3-m1bp-100x_Position038_37_cmle.ics	32	0	1	1	0.0	0.0	0.0
1843	Feb25-FISH2-3L1-rep3-m1bp-100x_Position038_37_cmle.ics	32	0	2	1	0.0	0.0	0.0
1844	Feb25-FISH2-3L1-rep3-m1bp-100x_Position038_37_cmle.ics	33	0	1	1	0.10375760972315042	0.4166666666666665	0.1906779661016949
1845	Feb25-FISH2-3L1-rep3-m1bp-100x_Position038_37_cmle.ics	33	0	2	1	0.0	0.0	0.0
1846	Feb25-FISH2-3L1-rep3-m1bp-100x_Position038_37_cmle.ics	34	0	1	1	0.16601217555704068	0.631578947368421	0.6101694915254237
1847	Feb25-FISH2-3L1-rep3-m1bp-100x_Position038_37_cmle.ics	36	0	1	1	0.0	0.0	0.0
1848	Feb25-FISH2-3L1-rep3-m1bp-100x_Position038_37_cmle.ics	37	0	1	1	0.11759195768623715	0.15269461077844312	0.1559633027522936
1849	Feb25-FISH2-3L1-rep3-m1bp-100x_Position038_37_cmle.ics	38	0	1	1	0.009222898642057815	0.0588235294117647	0.0588235294117647
1850	Feb25-FISH2-3L1-rep3-m1bp-100x_Position038_37_cmle.ics	39	0	1	1	0.0	0.0	0.0
1851	Feb25-FISH2-3L1-rep3-m1bp-100x_Position038_37_cmle.ics	39	0	2	1	0.0	0.0	0.0
1852	Feb25-FISH2-3L1-rep3-m1bp-100x_Position038_37_cmle.ics	41	0	1	1	0.0	0.0	0.0
1853	Feb25-FISH2-3L1-rep3-m1bp-100x_Position038_37_cmle.ics	41	0	2	1	0.0	0.0	0.0
1854	Feb25-FISH2-3L1-rep3-m1bp-100x_Position038_37_cmle.ics	43	0	1	1	0.0	0.0	0.0
1855	Feb25-FISH2-3L1-rep3-m1bp-100x_Position038_37_cmle.ics	43	0	2	1	0.0	0.0	0.0
1856	Feb25-FISH2-3L1-rep3-m1bp-100x_Position038_37_cmle.ics	44	0	1	1	0.17754079885961294	0.3142857142857143	0.8369565217391303
1857	Feb25-FISH2-3L1-rep3-m1bp-100x_Position038_37_cmle.ics	44	0	1	2	0.0	0.0	0.0
1858	Feb25-FISH2-3L1-rep3-m1bp-100x_Position038_37_cmle.ics	45	0	1	1	0.0	0.0	0.0
1859	Feb25-FISH2-3L1-rep3-m1bp-100x_Position038_37_cmle.ics	45	0	2	1	0.0	0.0	0.0
1860	Feb25-FISH2-3L1-rep3-m1bp-100x_Position038_37_cmle.ics	47	0	1	1	0.15678927691498284	0.3798882681564245	0.3777777777777777
1861	Feb25-FISH2-3L1-rep3-m1bp-100x_Position038_37_cmle.ics	48	0	1	1	0.0	0.0	0.0
1862	Feb25-FISH2-3L1-rep3-m1bp-100x_Position039_38_cmle.ics	1	0	1	1	0.13142630564932387	0.4191176470588235	0.4222222222222222
1863	Feb25-FISH2-3L1-rep3-m1bp-100x_Position039_38_cmle.ics	2	0	1	1	0.02305724660514454	0.1282051282051282	0.16393442622950818
1864	Feb25-FISH2-3L1-rep3-m1bp-100x_Position039_38_cmle.ics	3	0	1	1	0.0	0.0	0.0
1865	Feb25-FISH2-3L1-rep3-m1bp-100x_Position039_38_cmle.ics	6	0	1	1	0.16831790021755513	0.4171428571428571	0.43452380952380953
1866	Feb25-FISH2-3L1-rep3-m1bp-100x_Position039_38_cmle.ics	7	0	1	1	0.08070036311800588	0.28688524590163933	0.3211009174311926
1867	Feb25-FISH2-3L1-rep3-m1bp-100x_Position039_38_cmle.ics	8	0	1	1	0.24210108935401764	0.5276381909547737	0.4772727272727273
1868	Feb25-FISH2-3L1-rep3-m1bp-100x_Position039_38_cmle.ics	10	0	1	1	0.0853118124390348	0.6981132075471698	0.4252873563218391
1869	Feb25-FISH2-3L1-rep3-m1bp-100x_Position039_38_cmle.ics	11	0	1	1	0.0046114493210289076	0.012738853503184714	0.013888888888888888
1870	Feb25-FISH2-3L1-rep3-m1bp-100x_Position039_38_cmle.ics	14	0	1	1	0.1798465235201274	0.467065868263473	0.46153846153846145
1871	Feb25-FISH2-3L1-rep3-m1bp-100x_Position039_38_cmle.ics	17	0	1	1	0.0	0.0	0.0
1872	Feb25-FISH2-3L1-rep3-m1bp-100x_Position039_38_cmle.ics	18	0	1	1	0.0	0.0	0.0
1873	Feb25-FISH2-3L1-rep3-m1bp-100x_Position039_38_cmle.ics	20	0	1	1	0.2605468866381333	0.7243589743589743	0.7151898734177216
1874	Feb25-FISH2-3L1-rep3-m1bp-100x_Position039_38_cmle.ics	21	0	1	1	0.0	0.0	0.0
1875	Feb25-FISH2-3L1-rep3-m1bp-100x_Position039_38_cmle.ics	22	0	1	1	0.10375760972315042	0.5921052631578947	0.775862068965517
1876	Feb25-FISH2-3L1-rep3-m1bp-100x_Position039_38_cmle.ics	23	0	1	1	0.13142630564932387	0.7037037037037037	0.695121951219512
1877	Feb25-FISH2-3L1-rep3-m1bp-100x_Position039_38_cmle.ics	24	0	1	1	0.02305724660514454	0.06369426751592358	0.06329113924050633
1878	Feb25-FISH2-3L1-rep3-m1bp-100x_Position039_38_cmle.ics	26	0	1	1	0.0	0.0	0.0
1879	Feb25-FISH2-3L1-rep3-m1bp-100x_Position039_38_cmle.ics	27	0	1	1	0.0	0.0	0.0
1880	Feb25-FISH2-3L1-rep3-m1bp-100x_Position039_38_cmle.ics	28	0	1	1	0.19829232080424303	0.47777777777777775	0.7678571428571427
1881	Feb25-FISH2-3L1-rep3-m1bp-100x_Position039_38_cmle.ics	29	0	1	1	0.0	0.0	0.0
1882	Feb25-FISH2-3L1-rep3-m1bp-100x_Position039_38_cmle.ics	29	0	2	1	0.0	0.0	0.0
1883	Feb25-FISH2-3L1-rep3-m1bp-100x_Position039_38_cmle.ics	30	0	1	1	0.2697697852801911	0.3023255813953488	0.3411078717201166
1884	Feb25-FISH2-3L1-rep3-m1bp-100x_Position039_38_cmle.ics	32	0	1	1	0.08761753709954924	0.2733812949640287	0.2753623188405797
1885	Feb25-FISH2-3L1-rep3-m1bp-100x_Position039_38_cmle.ics	33	0	1	1	0.2144323934278442	0.5314285714285714	0.5284090909090909
1886	Feb25-FISH2-3L1-rep3-m1bp-100x_Position039_38_cmle.ics	34	0	1	1	0.10375760972315042	0.5487804878048779	0.4285714285714285
1887	Feb25-FISH2-3L1-rep3-m1bp-100x_Position039_38_cmle.ics	35	0	1	1	0.05533739185234689	0.41379310344827575	0.42105263157894735
1888	Feb25-FISH2-3L1-rep3-m1bp-100x_Position039_38_cmle.ics	36	0	1	1	0.1245091316677805	0.6585365853658536	0.6506024096385541
1889	Feb25-FISH2-3L1-rep3-m1bp-100x_Position039_38_cmle.ics	37	0	1	1	0.12681485632829495	0.5045871559633027	0.5913978494623655
1890	Feb25-FISH2-3L1-rep3-m1bp-100x_Position039_38_cmle.ics	37	0	1	2	0.0	0.0	0.0
1891	Feb25-FISH2-3L1-rep3-m1bp-100x_Position039_38_cmle.ics	37	0	2	1	0.0	0.0	0.0
1892	Feb25-FISH2-3L1-rep3-m1bp-100x_Position039_38_cmle.ics	37	0	2	2	0.0	0.0	0.0
1893	Feb25-FISH2-3L1-rep3-m1bp-100x_Position039_38_cmle.ics	38	0	1	1	0.09914616040212151	0.296551724137931	0.2471264367816092
1894	Feb25-FISH2-3L1-rep3-m1bp-100x_Position039_38_cmle.ics	40	0	1	1	0.08761753709954924	0.25850340136054417	0.25675675675675674
1895	Feb25-FISH2-3L1-rep3-m1bp-100x_Position039_38_cmle.ics	41	0	1	1	0.07147746447594806	0.24799999999999997	0.24799999999999997
1896	Feb25-FISH2-3L1-rep3-m1bp-100x_Position039_38_cmle.ics	42	0	1	1	0.0	0.0	0.0
1897	Feb25-FISH2-3L1-rep3-m1bp-100x_Position039_38_cmle.ics	43	0	1	1	0.28821558256430674	0.7668711656441717	0.7309941520467836
1898	Feb25-FISH2-3L1-rep3-m1bp-100x_Position039_38_cmle.ics	44	0	1	1	0.3689159456823126	0.45454545454545453	0.44077134986225885
1899	Feb25-FISH2-3L1-rep3-m1bp-100x_Position039_38_cmle.ics	47	0	1	1	0.03689159456823126	0.08247422680412371	0.08247422680412371
1900	Feb25-FISH2-3L1-rep3-m1bp-100x_Position039_38_cmle.ics	48	0	1	1	0.0	0.0	0.0
1901	Feb25-FISH2-3L1-rep3-m1bp-100x_Position039_38_cmle.ics	49	0	1	1	0.0	0.0	0.0
1902	Feb25-FISH2-3L1-rep3-m1bp-100x_Position039_38_cmle.ics	50	0	1	1	0.20751521944630083	0.4245283018867924	0.3333333333333333
1903	Feb25-FISH2-3L1-rep3-m1bp-100x_Position039_38_cmle.ics	51	0	1	1	0.0	0.0	0.0
1904	Feb25-FISH2-3L1-rep3-m1bp-100x_Position040_39_cmle.ics	1	0	1	1	0.0	0.0	0.0
1905	Feb25-FISH2-3L1-rep3-m1bp-100x_Position040_39_cmle.ics	2	0	1	1	0.0	0.0	0.0
1906	Feb25-FISH2-3L1-rep3-m1bp-100x_Position040_39_cmle.ics	2	0	1	2	0.0	0.0	0.0
1907	Feb25-FISH2-3L1-rep3-m1bp-100x_Position040_39_cmle.ics	2	0	1	3	0.0	0.0	0.0
1908	Feb25-FISH2-3L1-rep3-m1bp-100x_Position040_39_cmle.ics	2	0	2	1	0.0	0.0	0.0
1909	Feb25-FISH2-3L1-rep3-m1bp-100x_Position040_39_cmle.ics	2	0	2	2	0.0	0.0	0.0
1910	Feb25-FISH2-3L1-rep3-m1bp-100x_Position040_39_cmle.ics	2	0	2	3	0.0	0.0	0.0
1911	Feb25-FISH2-3L1-rep3-m1bp-100x_Position040_39_cmle.ics	3	0	1	1	0.03458586990771681	0.07500000000000001	0.09202453987730061
1912	Feb25-FISH2-3L1-rep3-m1bp-100x_Position040_39_cmle.ics	4	0	1	1	0.020751521944630084	0.15517241379310343	0.1607142857142857
1913	Feb25-FISH2-3L1-rep3-m1bp-100x_Position040_39_cmle.ics	7	0	1	1	0.0	0.0	0.0
1914	Feb25-FISH2-3L1-rep3-m1bp-100x_Position040_39_cmle.ics	7	0	2	1	0.0	0.0	0.0
1915	Feb25-FISH2-3L1-rep3-m1bp-100x_Position040_39_cmle.ics	8	0	1	1	0.28129840858276334	0.5922330097087377	0.6630434782608694
1916	Feb25-FISH2-3L1-rep3-m1bp-100x_Position040_39_cmle.ics	11	0	1	1	0.0046114493210289076	0.014492753623188406	0.019417475728155338
1917	Feb25-FISH2-3L1-rep3-m1bp-100x_Position040_39_cmle.ics	12	0	1	1	0.13834347963086724	0.4166666666666667	0.4
1918	Feb25-FISH2-3L1-rep3-m1bp-100x_Position040_39_cmle.ics	13	0	1	1	0.016140072623601176	0.044871794871794865	0.06422018348623852
1919	Feb25-FISH2-3L1-rep3-m1bp-100x_Position040_39_cmle.ics	14	0	1	1	0.0	0.0	0.0
1920	Feb25-FISH2-3L1-rep3-m1bp-100x_Position040_39_cmle.ics	14	0	2	1	0.0	0.0	0.0
1921	Feb25-FISH2-3L1-rep3-m1bp-100x_Position040_39_cmle.ics	15	0	1	1	0.44039341015826067	0.5718562874251497	0.5684523809523809
1922	Feb25-FISH2-3L1-rep3-m1bp-100x_Position040_39_cmle.ics	16	0	1	1	0.06225456583389025	0.1656441717791411	0.18
1923	Feb25-FISH2-3L1-rep3-m1bp-100x_Position040_39_cmle.ics	17	0	1	1	0.16831790021755513	0.8795180722891565	0.3924731182795699
1924	Feb25-FISH2-3L1-rep3-m1bp-100x_Position040_39_cmle.ics	18	0	1	1	0.3619987717007692	0.6977777777777777	0.6946902654867255
1925	Feb25-FISH2-3L1-rep3-m1bp-100x_Position040_39_cmle.ics	20	0	1	1	0.10375760972315042	0.3020134228187919	0.30405405405405406
1926	Feb25-FISH2-3L1-rep3-m1bp-100x_Position040_39_cmle.ics	21	0	1	1	0.0	0.0	0.0
1927	Feb25-FISH2-3L1-rep3-m1bp-100x_Position040_39_cmle.ics	21	0	1	2	0.0	0.0	0.0
1928	Feb25-FISH2-3L1-rep3-m1bp-100x_Position040_39_cmle.ics	22	0	1	1	0.0	0.0	0.0
1929	Feb25-FISH2-3L1-rep3-m1bp-100x_Position040_39_cmle.ics	22	0	2	1	0.0	0.0	0.0
1930	Feb25-FISH2-3L1-rep3-m1bp-100x_Position040_39_cmle.ics	23	0	1	1	0.0	0.0	0.0
1931	Feb25-FISH2-3L1-rep3-m1bp-100x_Position040_39_cmle.ics	24	0	1	1	0.0	0.0	0.0
1932	Feb25-FISH2-3L1-rep3-m1bp-100x_Position040_39_cmle.ics	25	0	1	1	0.0	0.0	0.0
1933	Feb25-FISH2-3L1-rep3-m1bp-100x_Position040_39_cmle.ics	26	0	1	1	0.23979536469350318	0.5591397849462365	0.5591397849462365
1934	Feb25-FISH2-3L1-rep3-m1bp-100x_Position040_39_cmle.ics	27	0	1	1	0.0	0.0	0.0
1935	Feb25-FISH2-3L1-rep3-m1bp-100x_Position040_39_cmle.ics	27	0	1	2	0.09222898642057815	0.2312138728323699	0.7017543859649124
1936	Feb25-FISH2-3L1-rep3-m1bp-100x_Position040_39_cmle.ics	28	0	1	1	0.04380876854977462	0.19999999999999996	0.10674157303370785
1937	Feb25-FISH2-3L1-rep3-m1bp-100x_Position040_39_cmle.ics	28	0	2	1	0.0	0.0	0.0
1938	Feb25-FISH2-3L1-rep3-m1bp-100x_Position040_39_cmle.ics	34	0	1	1	0.14526065361241058	0.4846153846153845	0.48091603053435106
1939	Feb25-FISH2-3L1-rep3-m1bp-100x_Position040_39_cmle.ics	35	0	1	1	0.03689159456823126	0.18823529411764706	0.0837696335078534
1940	Feb25-FISH2-3L1-rep3-m1bp-100x_Position040_39_cmle.ics	35	0	2	1	0.0	0.0	0.0
1941	Feb25-FISH2-3L1-rep3-m1bp-100x_Position040_39_cmle.ics	36	0	1	1	0.0	0.0	0.0
1942	Feb25-FISH2-3L1-rep3-m1bp-100x_Position040_39_cmle.ics	36	0	1	2	0.0	0.0	0.0
1943	Feb25-FISH2-3L1-rep3-m1bp-100x_Position040_39_cmle.ics	38	0	1	1	0.1936808714832141	0.17319587628865976	1.0
1944	Feb25-FISH2-3L1-rep3-m1bp-100x_Position040_39_cmle.ics	38	0	1	2	0.0	0.0	0.0
1945	Feb25-FISH2-3L1-rep3-m1bp-100x_Position040_39_cmle.ics	38	0	1	3	0.0	0.0	0.0
1946	Feb25-FISH2-3L1-rep3-m1bp-100x_Position040_39_cmle.ics	38	0	1	4	0.0	0.0	0.0
1947	Feb25-FISH2-3L1-rep3-m1bp-100x_Position040_39_cmle.ics	38	0	2	1	0.0	0.0	0.0
1948	Feb25-FISH2-3L1-rep3-m1bp-100x_Position040_39_cmle.ics	38	0	2	2	0.0	0.0	0.0
1949	Feb25-FISH2-3L1-rep3-m1bp-100x_Position040_39_cmle.ics	38	0	2	3	0.0	0.0	0.0
1950	Feb25-FISH2-3L1-rep3-m1bp-100x_Position040_39_cmle.ics	38	0	2	4	0.11759195768623715	0.2712765957446808	0.6623376623376622
1951	Feb25-FISH2-3L1-rep3-m1bp-100x_Position040_39_cmle.ics	39	0	1	1	0.7447490653461686	0.747685185185185	0.826086956521739
1952	Feb25-FISH2-3L1-rep3-m1bp-100x_Position040_39_cmle.ics	40	0	1	1	0.0	0.0	0.0
1953	Feb25-FISH2-3L1-rep3-m1bp-100x_Position040_39_cmle.ics	40	0	1	2	0.0	0.0	0.0
1954	Feb25-FISH2-3L1-rep3-m1bp-100x_Position040_39_cmle.ics	40	0	2	1	0.21673811808835866	0.817391304347826	0.5251396648044692
1955	Feb25-FISH2-3L1-rep3-m1bp-100x_Position040_39_cmle.ics	40	0	2	2	0.0	0.0	0.0
1956	Feb25-FISH2-3L1-rep3-m1bp-100x_Position040_39_cmle.ics	40	0	3	1	0.0	0.0	0.0
1957	Feb25-FISH2-3L1-rep3-m1bp-100x_Position040_39_cmle.ics	40	0	3	2	0.0	0.0	0.0
1958	Feb25-FISH2-3L1-rep3-m1bp-100x_Position040_39_cmle.ics	40	0	4	1	0.0	0.0	0.0
1959	Feb25-FISH2-3L1-rep3-m1bp-100x_Position040_39_cmle.ics	40	0	4	2	0.03228014524720235	0.06572769953051642	0.039999999999999994
1960	Feb25-FISH2-3L1-rep3-m1bp-100x_Position040_39_cmle.ics	41	0	1	1	0.027668695926173444	0.13636363636363635	0.13483146067415727
1961	Feb25-FISH2-3L1-rep3-m1bp-100x_Position040_39_cmle.ics	42	0	1	1	0.0	0.0	0.0
1962	Feb25-FISH2-3L1-rep3-m1bp-100x_Position040_39_cmle.ics	42	0	2	1	0.057643116512861345	0.28089887640449435	0.14450867052023117
1963	Feb25-FISH2-3L1-rep3-m1bp-100x_Position040_39_cmle.ics	43	0	1	1	0.0	0.0	0.0
1964	Feb25-FISH2-3L1-rep3-m1bp-100x_Position040_39_cmle.ics	43	0	2	1	0.0	0.0	0.0
1965	Feb25-FISH2-3L1-rep3-m1bp-100x_Position040_39_cmle.ics	44	0	1	1	0.0	0.0	0.0
1966	Feb25-FISH2-3L1-rep3-m1bp-100x_Position041_40_cmle.ics	1	0	1	1	0.0	0.0	0.0
1967	Feb25-FISH2-3L1-rep3-m1bp-100x_Position041_40_cmle.ics	2	0	1	1	0.19137514682269965	0.2626582278481012	0.2634920634920634
1968	Feb25-FISH2-3L1-rep3-m1bp-100x_Position041_40_cmle.ics	3	0	1	1	0.0	0.0	0.0
1969	Feb25-FISH2-3L1-rep3-m1bp-100x_Position041_40_cmle.ics	4	0	1	1	0.03919731922874571	0.1214285714285714	0.12230215827338126
1970	Feb25-FISH2-3L1-rep3-m1bp-100x_Position041_40_cmle.ics	5	0	1	1	0.0023057246605144538	0.012820512820512818	0.012820512820512818
1971	Feb25-FISH2-3L1-rep3-m1bp-100x_Position041_40_cmle.ics	6	0	1	1	0.19137514682269965	0.4048780487804878	0.4048780487804878
1972	Feb25-FISH2-3L1-rep3-m1bp-100x_Position041_40_cmle.ics	7	0	1	1	0.04150304388926017	0.1894736842105263	0.1894736842105263
1973	Feb25-FISH2-3L1-rep3-m1bp-100x_Position041_40_cmle.ics	10	0	1	1	0.0	0.0	0.0
1974	Feb25-FISH2-3L1-rep3-m1bp-100x_Position041_40_cmle.ics	11	0	1	1	0.15678927691498284	0.3366336633663366	0.489208633093525
1975	Feb25-FISH2-3L1-rep3-m1bp-100x_Position041_40_cmle.ics	13	0	1	1	0.10836905904417933	0.2974683544303798	0.2993630573248408
1976	Feb25-FISH2-3L1-rep3-m1bp-100x_Position041_40_cmle.ics	14	0	1	1	0.1498721029334395	0.3282828282828283	0.3266331658291457
1977	Feb25-FISH2-3L1-rep3-m1bp-100x_Position041_40_cmle.ics	15	0	1	1	0.0	0.0	0.0
1978	Feb25-FISH2-3L1-rep3-m1bp-100x_Position041_40_cmle.ics	16	0	1	1	0.10606333438366487	0.6388888888888888	0.2911392405063291
1979	Feb25-FISH2-3L1-rep3-m1bp-100x_Position041_40_cmle.ics	16	0	2	1	0.0	0.0	0.0
1980	Feb25-FISH2-3L1-rep3-m1bp-100x_Position041_40_cmle.ics	17	0	1	1	0.28590985790379225	0.6775956284153005	0.6666666666666665
1981	Feb25-FISH2-3L1-rep3-m1bp-100x_Position041_40_cmle.ics	18	0	1	1	0.06686601515491916	0.1895424836601307	0.1895424836601307
1982	Feb25-FISH2-3L1-rep3-m1bp-100x_Position041_40_cmle.ics	19	0	1	1	0.057643116512861345	0.18656716417910446	0.41666666666666663
1983	Feb25-FISH2-3L1-rep3-m1bp-100x_Position041_40_cmle.ics	20	0	1	1	0.8023921818590299	0.9015544041450776	0.7310924369747898
1984	Feb25-FISH2-3L1-rep3-m1bp-100x_Position041_40_cmle.ics	21	0	1	1	0.025362971265658993	0.094017094017094	0.06043956043956043
1985	Feb25-FISH2-3L1-rep3-m1bp-100x_Position041_40_cmle.ics	23	0	1	1	0.0	0.0	0.0
1986	Feb25-FISH2-3L1-rep3-m1bp-100x_Position041_40_cmle.ics	23	0	1	2	0.0	0.0	0.0
1987	Feb25-FISH2-3L1-rep3-m1bp-100x_Position041_40_cmle.ics	23	0	2	1	0.0	0.0	0.0
1988	Feb25-FISH2-3L1-rep3-m1bp-100x_Position041_40_cmle.ics	23	0	2	2	0.0	0.0	0.0
1989	Feb25-FISH2-3L1-rep3-m1bp-100x_Position041_40_cmle.ics	25	0	1	1	0.4058075402505439	0.7927927927927928	0.7927927927927928
1990	Feb25-FISH2-3L1-rep3-m1bp-100x_Position041_40_cmle.ics	27	0	1	1	0.08761753709954924	0.3275862068965516	0.2054054054054054
1991	Feb25-FISH2-3L1-rep3-m1bp-100x_Position041_40_cmle.ics	28	0	1	1	0.0	0.0	0.0
1992	Feb25-FISH2-3L1-rep3-m1bp-100x_Position041_40_cmle.ics	28	0	1	2	0.0	0.0	0.0
1993	Feb25-FISH2-3L1-rep3-m1bp-100x_Position041_40_cmle.ics	29	0	1	1	0.029974420586687898	0.18309859154929573	0.065
1994	Feb25-FISH2-3L1-rep3-m1bp-100x_Position041_40_cmle.ics	29	0	2	1	0.0	0.0	0.0
1995	Feb25-FISH2-3L1-rep3-m1bp-100x_Position041_40_cmle.ics	31	0	1	1	0.1291205809888094	0.29787234042553185	0.2962962962962962
1996	Feb25-FISH2-3L1-rep3-m1bp-100x_Position041_40_cmle.ics	33	0	1	1	0.0	0.0	0.0
1997	Feb25-FISH2-3L1-rep3-m1bp-100x_Position041_40_cmle.ics	33	0	1	2	0.0	0.0	0.0
1998	Feb25-FISH2-3L1-rep3-m1bp-100x_Position041_40_cmle.ics	34	0	1	1	0.0	0.0	0.0
1999	Feb25-FISH2-3L1-rep3-m1bp-100x_Position041_40_cmle.ics	35	0	1	1	0.13142630564932387	0.44881889763779526	0.44881889763779526
[truncated: 4,529 more rows]
