# Supplementary material for: M1BP cooperates with CP190 to activate transcription at TAD borders and promote chromatin insulator activity
Source: Nat Commun. 2021 Jul 7;12:4170. doi: 10.1038/s41467-021-24407-y (PMC8263732; doi:10.1038/s41467-021-24407-y)
Supplement: Supplementary file 6 — Source Data [file 41467_2021_24407_MOESM6_ESM.zip › Source Data_updated_060121/Source Data 8/Figure 8c/Figure 8c-tango-slide2/rep3-mock-m1bp/C_B.xls]

	Label	nuc.idx	tag	idx1	idx2	CBdist2_
1	Feb25-FISH2-3L1-rep3-m1bp-100x_Position001_0_cmle.ics	2	0	1	1	0.0
2	Feb25-FISH2-3L1-rep3-m1bp-100x_Position001_0_cmle.ics	4	0	1	1	0.0
3	Feb25-FISH2-3L1-rep3-m1bp-100x_Position001_0_cmle.ics	5	0	1	1	4.4358140076906745
4	Feb25-FISH2-3L1-rep3-m1bp-100x_Position001_0_cmle.ics	6	0	1	1	2.1280260539523534
5	Feb25-FISH2-3L1-rep3-m1bp-100x_Position001_0_cmle.ics	7	0	1	1	0.0
6	Feb25-FISH2-3L1-rep3-m1bp-100x_Position001_0_cmle.ics	8	0	1	1	5.403286909215156
7	Feb25-FISH2-3L1-rep3-m1bp-100x_Position001_0_cmle.ics	9	0	1	1	0.0
8	Feb25-FISH2-3L1-rep3-m1bp-100x_Position001_0_cmle.ics	10	0	1	1	0.0
9	Feb25-FISH2-3L1-rep3-m1bp-100x_Position001_0_cmle.ics	11	0	1	1	0.0
10	Feb25-FISH2-3L1-rep3-m1bp-100x_Position001_0_cmle.ics	12	0	1	1	0.0
11	Feb25-FISH2-3L1-rep3-m1bp-100x_Position001_0_cmle.ics	13	0	1	1	0.0
12	Feb25-FISH2-3L1-rep3-m1bp-100x_Position001_0_cmle.ics	14	0	1	1	0.0
13	Feb25-FISH2-3L1-rep3-m1bp-100x_Position001_0_cmle.ics	14	0	2	1	3.3304716199933004
14	Feb25-FISH2-3L1-rep3-m1bp-100x_Position001_0_cmle.ics	15	0	1	1	0.0
15	Feb25-FISH2-3L1-rep3-m1bp-100x_Position001_0_cmle.ics	16	0	1	1	1.459114905355603
16	Feb25-FISH2-3L1-rep3-m1bp-100x_Position001_0_cmle.ics	16	0	2	1	0.0
17	Feb25-FISH2-3L1-rep3-m1bp-100x_Position001_0_cmle.ics	17	0	1	1	0.0
18	Feb25-FISH2-3L1-rep3-m1bp-100x_Position001_0_cmle.ics	18	0	1	1	0.0
19	Feb25-FISH2-3L1-rep3-m1bp-100x_Position001_0_cmle.ics	19	0	1	1	0.0
20	Feb25-FISH2-3L1-rep3-m1bp-100x_Position001_0_cmle.ics	21	0	1	1	0.0
21	Feb25-FISH2-3L1-rep3-m1bp-100x_Position001_0_cmle.ics	22	0	1	1	0.0
22	Feb25-FISH2-3L1-rep3-m1bp-100x_Position001_0_cmle.ics	23	0	1	1	4.7869925134453
23	Feb25-FISH2-3L1-rep3-m1bp-100x_Position001_0_cmle.ics	25	0	1	1	0.0
24	Feb25-FISH2-3L1-rep3-m1bp-100x_Position001_0_cmle.ics	26	0	1	1	0.0
25	Feb25-FISH2-3L1-rep3-m1bp-100x_Position001_0_cmle.ics	28	0	1	1	1.3477239015757756
26	Feb25-FISH2-3L1-rep3-m1bp-100x_Position001_0_cmle.ics	28	0	2	1	6.0063450885408205
27	Feb25-FISH2-3L1-rep3-m1bp-100x_Position001_0_cmle.ics	29	0	1	1	0.0
28	Feb25-FISH2-3L1-rep3-m1bp-100x_Position001_0_cmle.ics	30	0	1	1	0.0
29	Feb25-FISH2-3L1-rep3-m1bp-100x_Position001_0_cmle.ics	31	0	1	1	0.0
30	Feb25-FISH2-3L1-rep3-m1bp-100x_Position001_0_cmle.ics	32	0	1	1	0.0
31	Feb25-FISH2-3L1-rep3-m1bp-100x_Position001_0_cmle.ics	33	0	1	1	0.0
32	Feb25-FISH2-3L1-rep3-m1bp-100x_Position001_0_cmle.ics	33	0	1	2	2.018196472182868
33	Feb25-FISH2-3L1-rep3-m1bp-100x_Position001_0_cmle.ics	33	0	2	1	2.1280260539523534
34	Feb25-FISH2-3L1-rep3-m1bp-100x_Position001_0_cmle.ics	33	0	2	2	0.0
35	Feb25-FISH2-3L1-rep3-m1bp-100x_Position001_0_cmle.ics	35	0	1	1	0.0
36	Feb25-FISH2-3L1-rep3-m1bp-100x_Position001_0_cmle.ics	36	0	1	1	0.0
37	Feb25-FISH2-3L1-rep3-m1bp-100x_Position001_0_cmle.ics	38	0	1	1	5.048011936276133
38	Feb25-FISH2-3L1-rep3-m1bp-100x_Position001_0_cmle.ics	40	0	1	1	0.0
39	Feb25-FISH2-3L1-rep3-m1bp-100x_Position001_0_cmle.ics	40	0	1	2	4.128814693303837
40	Feb25-FISH2-3L1-rep3-m1bp-100x_Position001_0_cmle.ics	41	0	1	1	4.386474163444175
41	Feb25-FISH2-3L1-rep3-m1bp-100x_Position001_0_cmle.ics	42	0	1	1	0.0
42	Feb25-FISH2-3L1-rep3-m1bp-100x_Position001_0_cmle.ics	43	0	1	1	0.0
43	Feb25-FISH2-3L1-rep3-m1bp-100x_Position002_1_cmle.ics	1	0	1	1	0.0
44	Feb25-FISH2-3L1-rep3-m1bp-100x_Position002_1_cmle.ics	2	0	1	1	0.0
45	Feb25-FISH2-3L1-rep3-m1bp-100x_Position002_1_cmle.ics	4	0	1	1	0.0
46	Feb25-FISH2-3L1-rep3-m1bp-100x_Position002_1_cmle.ics	6	0	1	1	4.66118133237168
47	Feb25-FISH2-3L1-rep3-m1bp-100x_Position002_1_cmle.ics	7	0	1	1	0.0
48	Feb25-FISH2-3L1-rep3-m1bp-100x_Position002_1_cmle.ics	8	0	1	1	0.0
49	Feb25-FISH2-3L1-rep3-m1bp-100x_Position002_1_cmle.ics	9	0	1	1	0.0
50	Feb25-FISH2-3L1-rep3-m1bp-100x_Position002_1_cmle.ics	10	0	1	1	0.0
51	Feb25-FISH2-3L1-rep3-m1bp-100x_Position002_1_cmle.ics	11	0	1	1	0.0
52	Feb25-FISH2-3L1-rep3-m1bp-100x_Position002_1_cmle.ics	12	0	1	1	0.0
53	Feb25-FISH2-3L1-rep3-m1bp-100x_Position002_1_cmle.ics	13	0	1	1	0.0
54	Feb25-FISH2-3L1-rep3-m1bp-100x_Position002_1_cmle.ics	14	0	1	1	6.2730581562246375
55	Feb25-FISH2-3L1-rep3-m1bp-100x_Position002_1_cmle.ics	15	0	1	1	0.0
56	Feb25-FISH2-3L1-rep3-m1bp-100x_Position002_1_cmle.ics	16	0	1	1	0.0
57	Feb25-FISH2-3L1-rep3-m1bp-100x_Position002_1_cmle.ics	16	0	1	2	0.7748934119142009
58	Feb25-FISH2-3L1-rep3-m1bp-100x_Position002_1_cmle.ics	16	0	2	1	8.195373977992025
59	Feb25-FISH2-3L1-rep3-m1bp-100x_Position002_1_cmle.ics	16	0	2	2	7.063086245232543
60	Feb25-FISH2-3L1-rep3-m1bp-100x_Position002_1_cmle.ics	16	0	3	1	0.8318234787411565
61	Feb25-FISH2-3L1-rep3-m1bp-100x_Position002_1_cmle.ics	16	0	3	2	0.0
62	Feb25-FISH2-3L1-rep3-m1bp-100x_Position002_1_cmle.ics	17	0	1	1	0.0
63	Feb25-FISH2-3L1-rep3-m1bp-100x_Position002_1_cmle.ics	19	0	1	1	0.0
64	Feb25-FISH2-3L1-rep3-m1bp-100x_Position002_1_cmle.ics	19	0	2	1	3.805159775744386
65	Feb25-FISH2-3L1-rep3-m1bp-100x_Position002_1_cmle.ics	20	0	1	1	0.0
66	Feb25-FISH2-3L1-rep3-m1bp-100x_Position002_1_cmle.ics	21	0	1	1	0.0
67	Feb25-FISH2-3L1-rep3-m1bp-100x_Position002_1_cmle.ics	21	0	1	2	4.9614275912419075
68	Feb25-FISH2-3L1-rep3-m1bp-100x_Position002_1_cmle.ics	21	0	2	1	5.265969749160866
69	Feb25-FISH2-3L1-rep3-m1bp-100x_Position002_1_cmle.ics	21	0	2	2	0.0
70	Feb25-FISH2-3L1-rep3-m1bp-100x_Position002_1_cmle.ics	22	0	1	1	4.425307019924678
71	Feb25-FISH2-3L1-rep3-m1bp-100x_Position002_1_cmle.ics	23	0	1	1	0.10317500441073144
72	Feb25-FISH2-3L1-rep3-m1bp-100x_Position002_1_cmle.ics	26	0	1	1	0.0
73	Feb25-FISH2-3L1-rep3-m1bp-100x_Position003_2_cmle.ics	1	0	1	1	0.0
74	Feb25-FISH2-3L1-rep3-m1bp-100x_Position003_2_cmle.ics	2	0	1	1	0.0
75	Feb25-FISH2-3L1-rep3-m1bp-100x_Position003_2_cmle.ics	3	0	1	1	0.0
76	Feb25-FISH2-3L1-rep3-m1bp-100x_Position003_2_cmle.ics	4	0	1	1	0.0
77	Feb25-FISH2-3L1-rep3-m1bp-100x_Position003_2_cmle.ics	5	0	1	1	0.0
78	Feb25-FISH2-3L1-rep3-m1bp-100x_Position003_2_cmle.ics	5	0	1	2	7.881369220431132
79	Feb25-FISH2-3L1-rep3-m1bp-100x_Position003_2_cmle.ics	5	0	2	1	7.244458709899895
80	Feb25-FISH2-3L1-rep3-m1bp-100x_Position003_2_cmle.ics	5	0	2	2	0.0
81	Feb25-FISH2-3L1-rep3-m1bp-100x_Position003_2_cmle.ics	6	0	1	1	0.0
82	Feb25-FISH2-3L1-rep3-m1bp-100x_Position003_2_cmle.ics	7	0	1	1	0.0
83	Feb25-FISH2-3L1-rep3-m1bp-100x_Position003_2_cmle.ics	8	0	1	1	0.0
84	Feb25-FISH2-3L1-rep3-m1bp-100x_Position003_2_cmle.ics	9	0	1	1	0.0
85	Feb25-FISH2-3L1-rep3-m1bp-100x_Position003_2_cmle.ics	11	0	1	1	0.0
86	Feb25-FISH2-3L1-rep3-m1bp-100x_Position003_2_cmle.ics	12	0	1	1	0.0
87	Feb25-FISH2-3L1-rep3-m1bp-100x_Position003_2_cmle.ics	13	0	1	1	2.2731475487546535
88	Feb25-FISH2-3L1-rep3-m1bp-100x_Position003_2_cmle.ics	14	0	1	1	0.0
89	Feb25-FISH2-3L1-rep3-m1bp-100x_Position003_2_cmle.ics	16	0	1	1	2.5814377856161257
90	Feb25-FISH2-3L1-rep3-m1bp-100x_Position003_2_cmle.ics	16	0	1	2	0.0
91	Feb25-FISH2-3L1-rep3-m1bp-100x_Position003_2_cmle.ics	17	0	1	1	0.0
92	Feb25-FISH2-3L1-rep3-m1bp-100x_Position003_2_cmle.ics	18	0	1	1	0.32626801153583
93	Feb25-FISH2-3L1-rep3-m1bp-100x_Position003_2_cmle.ics	19	0	1	1	0.0
94	Feb25-FISH2-3L1-rep3-m1bp-100x_Position003_2_cmle.ics	20	0	1	1	3.564255533109073
95	Feb25-FISH2-3L1-rep3-m1bp-100x_Position003_2_cmle.ics	21	0	1	1	0.0
96	Feb25-FISH2-3L1-rep3-m1bp-100x_Position003_2_cmle.ics	21	0	1	2	1.3132034148200427
97	Feb25-FISH2-3L1-rep3-m1bp-100x_Position003_2_cmle.ics	21	0	2	1	1.7509378864267235
98	Feb25-FISH2-3L1-rep3-m1bp-100x_Position003_2_cmle.ics	21	0	2	2	0.0
99	Feb25-FISH2-3L1-rep3-m1bp-100x_Position003_2_cmle.ics	22	0	1	1	0.0
100	Feb25-FISH2-3L1-rep3-m1bp-100x_Position003_2_cmle.ics	23	0	1	1	0.0
101	Feb25-FISH2-3L1-rep3-m1bp-100x_Position003_2_cmle.ics	24	0	1	1	0.0
102	Feb25-FISH2-3L1-rep3-m1bp-100x_Position003_2_cmle.ics	25	0	1	1	0.0
103	Feb25-FISH2-3L1-rep3-m1bp-100x_Position003_2_cmle.ics	26	0	1	1	1.7672985383515813
104	Feb25-FISH2-3L1-rep3-m1bp-100x_Position003_2_cmle.ics	26	0	2	1	0.0
105	Feb25-FISH2-3L1-rep3-m1bp-100x_Position003_2_cmle.ics	27	0	1	1	0.0
106	Feb25-FISH2-3L1-rep3-m1bp-100x_Position003_2_cmle.ics	31	0	1	1	0.0
107	Feb25-FISH2-3L1-rep3-m1bp-100x_Position003_2_cmle.ics	32	0	1	1	1.5430134347389977
108	Feb25-FISH2-3L1-rep3-m1bp-100x_Position003_2_cmle.ics	33	0	1	1	0.0
109	Feb25-FISH2-3L1-rep3-m1bp-100x_Position003_2_cmle.ics	33	0	1	2	5.9650109591706
110	Feb25-FISH2-3L1-rep3-m1bp-100x_Position003_2_cmle.ics	33	0	2	1	5.657367846320112
111	Feb25-FISH2-3L1-rep3-m1bp-100x_Position003_2_cmle.ics	33	0	2	2	0.0
112	Feb25-FISH2-3L1-rep3-m1bp-100x_Position003_2_cmle.ics	34	0	1	1	2.0479653622195015
113	Feb25-FISH2-3L1-rep3-m1bp-100x_Position003_2_cmle.ics	35	0	1	1	0.0
114	Feb25-FISH2-3L1-rep3-m1bp-100x_Position003_2_cmle.ics	36	0	1	1	0.0
115	Feb25-FISH2-3L1-rep3-m1bp-100x_Position003_2_cmle.ics	37	0	1	1	0.0
116	Feb25-FISH2-3L1-rep3-m1bp-100x_Position003_2_cmle.ics	37	0	1	2	2.2204960666277977
117	Feb25-FISH2-3L1-rep3-m1bp-100x_Position003_2_cmle.ics	40	0	1	1	0.0
118	Feb25-FISH2-3L1-rep3-m1bp-100x_Position003_2_cmle.ics	41	0	1	1	4.213175070139106
119	Feb25-FISH2-3L1-rep3-m1bp-100x_Position003_2_cmle.ics	42	0	1	1	0.0
120	Feb25-FISH2-3L1-rep3-m1bp-100x_Position003_2_cmle.ics	45	0	1	1	0.0
121	Feb25-FISH2-3L1-rep3-m1bp-100x_Position003_2_cmle.ics	46	0	1	1	0.0
122	Feb25-FISH2-3L1-rep3-m1bp-100x_Position003_2_cmle.ics	47	0	1	1	0.0
123	Feb25-FISH2-3L1-rep3-m1bp-100x_Position003_2_cmle.ics	48	0	1	1	0.0
124	Feb25-FISH2-3L1-rep3-m1bp-100x_Position004_3_cmle.ics	2	0	1	1	1.5748980912081223
125	Feb25-FISH2-3L1-rep3-m1bp-100x_Position004_3_cmle.ics	2	0	2	1	3.359134773608186
126	Feb25-FISH2-3L1-rep3-m1bp-100x_Position004_3_cmle.ics	3	0	1	1	3.7245766566737837
127	Feb25-FISH2-3L1-rep3-m1bp-100x_Position004_3_cmle.ics	3	0	2	1	0.0
128	Feb25-FISH2-3L1-rep3-m1bp-100x_Position004_3_cmle.ics	6	0	1	1	0.0
129	Feb25-FISH2-3L1-rep3-m1bp-100x_Position004_3_cmle.ics	7	0	1	1	0.0
130	Feb25-FISH2-3L1-rep3-m1bp-100x_Position004_3_cmle.ics	8	0	1	1	0.0
131	Feb25-FISH2-3L1-rep3-m1bp-100x_Position004_3_cmle.ics	9	0	1	1	4.698698261844465
132	Feb25-FISH2-3L1-rep3-m1bp-100x_Position004_3_cmle.ics	11	0	1	1	0.0
133	Feb25-FISH2-3L1-rep3-m1bp-100x_Position004_3_cmle.ics	12	0	1	1	0.0
134	Feb25-FISH2-3L1-rep3-m1bp-100x_Position004_3_cmle.ics	13	0	1	1	0.0
135	Feb25-FISH2-3L1-rep3-m1bp-100x_Position004_3_cmle.ics	14	0	1	1	0.0
136	Feb25-FISH2-3L1-rep3-m1bp-100x_Position004_3_cmle.ics	15	0	1	1	0.0
137	Feb25-FISH2-3L1-rep3-m1bp-100x_Position004_3_cmle.ics	16	0	1	1	0.0
138	Feb25-FISH2-3L1-rep3-m1bp-100x_Position004_3_cmle.ics	17	0	1	1	0.0
139	Feb25-FISH2-3L1-rep3-m1bp-100x_Position004_3_cmle.ics	18	0	1	1	0.0
140	Feb25-FISH2-3L1-rep3-m1bp-100x_Position004_3_cmle.ics	19	0	1	1	0.0
141	Feb25-FISH2-3L1-rep3-m1bp-100x_Position004_3_cmle.ics	20	0	1	1	4.3413462854007125
142	Feb25-FISH2-3L1-rep3-m1bp-100x_Position004_3_cmle.ics	21	0	1	1	0.0
143	Feb25-FISH2-3L1-rep3-m1bp-100x_Position004_3_cmle.ics	22	0	1	1	0.0
144	Feb25-FISH2-3L1-rep3-m1bp-100x_Position004_3_cmle.ics	25	0	1	1	0.0
145	Feb25-FISH2-3L1-rep3-m1bp-100x_Position004_3_cmle.ics	26	0	1	1	0.0
146	Feb25-FISH2-3L1-rep3-m1bp-100x_Position004_3_cmle.ics	27	0	1	1	5.746382268349276
147	Feb25-FISH2-3L1-rep3-m1bp-100x_Position004_3_cmle.ics	30	0	1	1	0.0
148	Feb25-FISH2-3L1-rep3-m1bp-100x_Position004_3_cmle.ics	32	0	1	1	0.0
149	Feb25-FISH2-3L1-rep3-m1bp-100x_Position004_3_cmle.ics	33	0	1	1	0.0
150	Feb25-FISH2-3L1-rep3-m1bp-100x_Position004_3_cmle.ics	35	0	1	1	2.18723040467705
151	Feb25-FISH2-3L1-rep3-m1bp-100x_Position004_3_cmle.ics	35	0	2	1	0.0
152	Feb25-FISH2-3L1-rep3-m1bp-100x_Position004_3_cmle.ics	36	0	1	1	0.0
153	Feb25-FISH2-3L1-rep3-m1bp-100x_Position004_3_cmle.ics	37	0	1	1	0.0
154	Feb25-FISH2-3L1-rep3-m1bp-100x_Position005_4_cmle.ics	1	0	1	1	0.0
155	Feb25-FISH2-3L1-rep3-m1bp-100x_Position005_4_cmle.ics	3	0	1	1	0.0
156	Feb25-FISH2-3L1-rep3-m1bp-100x_Position005_4_cmle.ics	3	0	1	2	1.2474421570820668
157	Feb25-FISH2-3L1-rep3-m1bp-100x_Position005_4_cmle.ics	3	0	2	1	0.9816061280896167
158	Feb25-FISH2-3L1-rep3-m1bp-100x_Position005_4_cmle.ics	3	0	2	2	0.0
159	Feb25-FISH2-3L1-rep3-m1bp-100x_Position005_4_cmle.ics	4	0	1	1	2.501997360062009
160	Feb25-FISH2-3L1-rep3-m1bp-100x_Position005_4_cmle.ics	7	0	1	1	0.0
161	Feb25-FISH2-3L1-rep3-m1bp-100x_Position005_4_cmle.ics	8	0	1	1	0.0
162	Feb25-FISH2-3L1-rep3-m1bp-100x_Position005_4_cmle.ics	9	0	1	1	0.0
163	Feb25-FISH2-3L1-rep3-m1bp-100x_Position005_4_cmle.ics	10	0	1	1	0.0
164	Feb25-FISH2-3L1-rep3-m1bp-100x_Position005_4_cmle.ics	11	0	1	1	1.6162859307598463
165	Feb25-FISH2-3L1-rep3-m1bp-100x_Position005_4_cmle.ics	13	0	1	1	0.0
166	Feb25-FISH2-3L1-rep3-m1bp-100x_Position005_4_cmle.ics	14	0	1	1	4.116043971457293
167	Feb25-FISH2-3L1-rep3-m1bp-100x_Position005_4_cmle.ics	15	0	1	1	1.5732616338978782
168	Feb25-FISH2-3L1-rep3-m1bp-100x_Position005_4_cmle.ics	16	0	1	1	0.0
169	Feb25-FISH2-3L1-rep3-m1bp-100x_Position005_4_cmle.ics	17	0	1	1	2.81738666210711
170	Feb25-FISH2-3L1-rep3-m1bp-100x_Position005_4_cmle.ics	18	0	1	1	0.0
171	Feb25-FISH2-3L1-rep3-m1bp-100x_Position005_4_cmle.ics	19	0	1	1	0.0
172	Feb25-FISH2-3L1-rep3-m1bp-100x_Position005_4_cmle.ics	20	0	1	1	0.0
173	Feb25-FISH2-3L1-rep3-m1bp-100x_Position005_4_cmle.ics	21	0	1	1	0.0
174	Feb25-FISH2-3L1-rep3-m1bp-100x_Position005_4_cmle.ics	22	0	1	1	0.0
175	Feb25-FISH2-3L1-rep3-m1bp-100x_Position005_4_cmle.ics	23	0	1	1	0.0
176	Feb25-FISH2-3L1-rep3-m1bp-100x_Position005_4_cmle.ics	25	0	1	1	0.0
177	Feb25-FISH2-3L1-rep3-m1bp-100x_Position005_4_cmle.ics	26	0	1	1	0.0
178	Feb25-FISH2-3L1-rep3-m1bp-100x_Position005_4_cmle.ics	28	0	1	1	0.0
179	Feb25-FISH2-3L1-rep3-m1bp-100x_Position005_4_cmle.ics	29	0	1	1	0.0
180	Feb25-FISH2-3L1-rep3-m1bp-100x_Position005_4_cmle.ics	31	0	1	1	0.0
181	Feb25-FISH2-3L1-rep3-m1bp-100x_Position005_4_cmle.ics	32	0	1	1	0.0
182	Feb25-FISH2-3L1-rep3-m1bp-100x_Position005_4_cmle.ics	33	0	1	1	0.0
183	Feb25-FISH2-3L1-rep3-m1bp-100x_Position005_4_cmle.ics	34	0	1	1	0.10317500441073144
184	Feb25-FISH2-3L1-rep3-m1bp-100x_Position005_4_cmle.ics	36	0	1	1	0.0
185	Feb25-FISH2-3L1-rep3-m1bp-100x_Position005_4_cmle.ics	37	0	1	1	0.0
186	Feb25-FISH2-3L1-rep3-m1bp-100x_Position005_4_cmle.ics	38	0	1	1	0.0
187	Feb25-FISH2-3L1-rep3-m1bp-100x_Position005_4_cmle.ics	39	0	1	1	1.0368959615364501
188	Feb25-FISH2-3L1-rep3-m1bp-100x_Position005_4_cmle.ics	40	0	1	1	0.0
189	Feb25-FISH2-3L1-rep3-m1bp-100x_Position005_4_cmle.ics	41	0	1	1	0.0
190	Feb25-FISH2-3L1-rep3-m1bp-100x_Position005_4_cmle.ics	43	0	1	1	0.0
191	Feb25-FISH2-3L1-rep3-m1bp-100x_Position005_4_cmle.ics	43	0	1	2	5.491116840870953
192	Feb25-FISH2-3L1-rep3-m1bp-100x_Position005_4_cmle.ics	44	0	1	1	0.0
193	Feb25-FISH2-3L1-rep3-m1bp-100x_Position005_4_cmle.ics	45	0	1	1	0.0
194	Feb25-FISH2-3L1-rep3-m1bp-100x_Position006_5_cmle.ics	1	0	1	1	0.0
195	Feb25-FISH2-3L1-rep3-m1bp-100x_Position006_5_cmle.ics	2	0	1	1	0.0
196	Feb25-FISH2-3L1-rep3-m1bp-100x_Position006_5_cmle.ics	4	0	1	1	3.364930749557081
197	Feb25-FISH2-3L1-rep3-m1bp-100x_Position006_5_cmle.ics	5	0	1	1	3.7466324533878637
198	Feb25-FISH2-3L1-rep3-m1bp-100x_Position006_5_cmle.ics	6	0	1	1	0.0
199	Feb25-FISH2-3L1-rep3-m1bp-100x_Position006_5_cmle.ics	7	0	1	1	0.0
200	Feb25-FISH2-3L1-rep3-m1bp-100x_Position006_5_cmle.ics	8	0	1	1	0.0
201	Feb25-FISH2-3L1-rep3-m1bp-100x_Position006_5_cmle.ics	9	0	1	1	0.0
202	Feb25-FISH2-3L1-rep3-m1bp-100x_Position006_5_cmle.ics	11	0	1	1	6.161549804085021
203	Feb25-FISH2-3L1-rep3-m1bp-100x_Position006_5_cmle.ics	11	0	2	1	0.0
204	Feb25-FISH2-3L1-rep3-m1bp-100x_Position006_5_cmle.ics	13	0	1	1	0.0
205	Feb25-FISH2-3L1-rep3-m1bp-100x_Position006_5_cmle.ics	14	0	1	1	0.0
206	Feb25-FISH2-3L1-rep3-m1bp-100x_Position006_5_cmle.ics	16	0	1	1	2.9777303012849057
207	Feb25-FISH2-3L1-rep3-m1bp-100x_Position006_5_cmle.ics	16	0	2	1	4.068787512060341
208	Feb25-FISH2-3L1-rep3-m1bp-100x_Position006_5_cmle.ics	17	0	1	1	3.0794336401573177
209	Feb25-FISH2-3L1-rep3-m1bp-100x_Position006_5_cmle.ics	18	0	1	1	0.0
210	Feb25-FISH2-3L1-rep3-m1bp-100x_Position006_5_cmle.ics	19	0	1	1	2.632846009647841
211	Feb25-FISH2-3L1-rep3-m1bp-100x_Position006_5_cmle.ics	20	0	1	1	0.0
212	Feb25-FISH2-3L1-rep3-m1bp-100x_Position006_5_cmle.ics	21	0	1	1	3.115209178408054
213	Feb25-FISH2-3L1-rep3-m1bp-100x_Position006_5_cmle.ics	22	0	1	1	0.0
214	Feb25-FISH2-3L1-rep3-m1bp-100x_Position006_5_cmle.ics	23	0	1	1	0.0
215	Feb25-FISH2-3L1-rep3-m1bp-100x_Position006_5_cmle.ics	23	0	1	2	6.311940348137831
216	Feb25-FISH2-3L1-rep3-m1bp-100x_Position006_5_cmle.ics	23	0	2	1	6.123616008594624
217	Feb25-FISH2-3L1-rep3-m1bp-100x_Position006_5_cmle.ics	23	0	2	2	0.0
218	Feb25-FISH2-3L1-rep3-m1bp-100x_Position006_5_cmle.ics	24	0	1	1	0.1459114905355603
219	Feb25-FISH2-3L1-rep3-m1bp-100x_Position006_5_cmle.ics	26	0	1	1	0.0
220	Feb25-FISH2-3L1-rep3-m1bp-100x_Position006_5_cmle.ics	29	0	1	1	3.162722469904529
221	Feb25-FISH2-3L1-rep3-m1bp-100x_Position006_5_cmle.ics	31	0	1	1	0.0
222	Feb25-FISH2-3L1-rep3-m1bp-100x_Position006_5_cmle.ics	32	0	1	1	7.582145708331727
223	Feb25-FISH2-3L1-rep3-m1bp-100x_Position006_5_cmle.ics	33	0	1	1	0.0
224	Feb25-FISH2-3L1-rep3-m1bp-100x_Position006_5_cmle.ics	35	0	1	1	3.460594851618542
225	Feb25-FISH2-3L1-rep3-m1bp-100x_Position006_5_cmle.ics	36	0	1	1	0.0
226	Feb25-FISH2-3L1-rep3-m1bp-100x_Position006_5_cmle.ics	37	0	1	1	0.0
227	Feb25-FISH2-3L1-rep3-m1bp-100x_Position006_5_cmle.ics	39	0	1	1	0.0
228	Feb25-FISH2-3L1-rep3-m1bp-100x_Position006_5_cmle.ics	40	0	1	1	0.10317500441073144
229	Feb25-FISH2-3L1-rep3-m1bp-100x_Position006_5_cmle.ics	41	0	1	1	0.0
230	Feb25-FISH2-3L1-rep3-m1bp-100x_Position007_6_cmle.ics	1	0	1	1	0.0
231	Feb25-FISH2-3L1-rep3-m1bp-100x_Position007_6_cmle.ics	2	0	1	1	0.0
232	Feb25-FISH2-3L1-rep3-m1bp-100x_Position007_6_cmle.ics	3	0	1	1	0.0
233	Feb25-FISH2-3L1-rep3-m1bp-100x_Position007_6_cmle.ics	4	0	1	1	0.0
234	Feb25-FISH2-3L1-rep3-m1bp-100x_Position007_6_cmle.ics	4	0	1	2	3.5179938313976398
235	Feb25-FISH2-3L1-rep3-m1bp-100x_Position007_6_cmle.ics	6	0	1	1	3.755626849685635
236	Feb25-FISH2-3L1-rep3-m1bp-100x_Position007_6_cmle.ics	6	0	1	2	0.0
237	Feb25-FISH2-3L1-rep3-m1bp-100x_Position007_6_cmle.ics	8	0	1	1	0.0
238	Feb25-FISH2-3L1-rep3-m1bp-100x_Position007_6_cmle.ics	9	0	1	1	0.0
239	Feb25-FISH2-3L1-rep3-m1bp-100x_Position007_6_cmle.ics	10	0	1	1	0.0
240	Feb25-FISH2-3L1-rep3-m1bp-100x_Position007_6_cmle.ics	11	0	1	1	0.0
241	Feb25-FISH2-3L1-rep3-m1bp-100x_Position007_6_cmle.ics	12	0	1	1	0.0
242	Feb25-FISH2-3L1-rep3-m1bp-100x_Position007_6_cmle.ics	13	0	1	1	0.0
243	Feb25-FISH2-3L1-rep3-m1bp-100x_Position007_6_cmle.ics	15	0	1	1	4.230966546133048
244	Feb25-FISH2-3L1-rep3-m1bp-100x_Position007_6_cmle.ics	15	0	1	2	0.0
245	Feb25-FISH2-3L1-rep3-m1bp-100x_Position007_6_cmle.ics	16	0	1	1	0.0
246	Feb25-FISH2-3L1-rep3-m1bp-100x_Position007_6_cmle.ics	17	0	1	1	0.0
247	Feb25-FISH2-3L1-rep3-m1bp-100x_Position007_6_cmle.ics	18	0	1	1	0.0
248	Feb25-FISH2-3L1-rep3-m1bp-100x_Position007_6_cmle.ics	19	0	1	1	0.0
249	Feb25-FISH2-3L1-rep3-m1bp-100x_Position007_6_cmle.ics	20	0	1	1	0.0
250	Feb25-FISH2-3L1-rep3-m1bp-100x_Position007_6_cmle.ics	20	0	2	1	4.475081303103687
251	Feb25-FISH2-3L1-rep3-m1bp-100x_Position007_6_cmle.ics	21	0	1	1	0.0
252	Feb25-FISH2-3L1-rep3-m1bp-100x_Position007_6_cmle.ics	22	0	1	1	0.0
253	Feb25-FISH2-3L1-rep3-m1bp-100x_Position007_6_cmle.ics	23	0	1	1	0.0
254	Feb25-FISH2-3L1-rep3-m1bp-100x_Position007_6_cmle.ics	27	0	1	1	0.0
255	Feb25-FISH2-3L1-rep3-m1bp-100x_Position007_6_cmle.ics	29	0	1	1	0.0
256	Feb25-FISH2-3L1-rep3-m1bp-100x_Position007_6_cmle.ics	30	0	1	1	0.0
257	Feb25-FISH2-3L1-rep3-m1bp-100x_Position007_6_cmle.ics	31	0	1	1	0.0
258	Feb25-FISH2-3L1-rep3-m1bp-100x_Position007_6_cmle.ics	32	0	1	1	0.0
259	Feb25-FISH2-3L1-rep3-m1bp-100x_Position007_6_cmle.ics	32	0	1	2	7.830310910565186
260	Feb25-FISH2-3L1-rep3-m1bp-100x_Position007_6_cmle.ics	32	0	2	1	8.7365419153227
261	Feb25-FISH2-3L1-rep3-m1bp-100x_Position007_6_cmle.ics	32	0	2	2	3.369622051562611
262	Feb25-FISH2-3L1-rep3-m1bp-100x_Position007_6_cmle.ics	33	0	1	1	0.0
263	Feb25-FISH2-3L1-rep3-m1bp-100x_Position007_6_cmle.ics	34	0	1	1	0.0
264	Feb25-FISH2-3L1-rep3-m1bp-100x_Position007_6_cmle.ics	35	0	1	1	0.0
265	Feb25-FISH2-3L1-rep3-m1bp-100x_Position007_6_cmle.ics	36	0	1	1	0.0
266	Feb25-FISH2-3L1-rep3-m1bp-100x_Position007_6_cmle.ics	37	0	1	1	0.0
267	Feb25-FISH2-3L1-rep3-m1bp-100x_Position007_6_cmle.ics	38	0	1	1	0.0
268	Feb25-FISH2-3L1-rep3-m1bp-100x_Position007_6_cmle.ics	41	0	1	1	0.0
269	Feb25-FISH2-3L1-rep3-m1bp-100x_Position007_6_cmle.ics	42	0	1	1	0.0
270	Feb25-FISH2-3L1-rep3-m1bp-100x_Position007_6_cmle.ics	44	0	1	1	0.0
271	Feb25-FISH2-3L1-rep3-m1bp-100x_Position007_6_cmle.ics	45	0	1	1	0.0
272	Feb25-FISH2-3L1-rep3-m1bp-100x_Position007_6_cmle.ics	46	0	1	1	0.0
273	Feb25-FISH2-3L1-rep3-m1bp-100x_Position007_6_cmle.ics	47	0	1	1	5.984150255822423
274	Feb25-FISH2-3L1-rep3-m1bp-100x_Position007_6_cmle.ics	47	0	1	2	1.278824979729832
275	Feb25-FISH2-3L1-rep3-m1bp-100x_Position008_7_cmle.ics	1	0	1	1	0.1459114905355603
276	Feb25-FISH2-3L1-rep3-m1bp-100x_Position008_7_cmle.ics	3	0	1	1	3.432223190846306
277	Feb25-FISH2-3L1-rep3-m1bp-100x_Position008_7_cmle.ics	3	0	2	1	0.0
278	Feb25-FISH2-3L1-rep3-m1bp-100x_Position008_7_cmle.ics	4	0	1	1	0.0
279	Feb25-FISH2-3L1-rep3-m1bp-100x_Position008_7_cmle.ics	5	0	1	1	0.0
280	Feb25-FISH2-3L1-rep3-m1bp-100x_Position008_7_cmle.ics	6	0	1	1	0.0
281	Feb25-FISH2-3L1-rep3-m1bp-100x_Position008_7_cmle.ics	7	0	1	1	0.0
282	Feb25-FISH2-3L1-rep3-m1bp-100x_Position008_7_cmle.ics	8	0	1	1	0.0
283	Feb25-FISH2-3L1-rep3-m1bp-100x_Position008_7_cmle.ics	9	0	1	1	0.0
284	Feb25-FISH2-3L1-rep3-m1bp-100x_Position008_7_cmle.ics	10	0	1	1	0.0
285	Feb25-FISH2-3L1-rep3-m1bp-100x_Position008_7_cmle.ics	11	0	1	1	0.0
286	Feb25-FISH2-3L1-rep3-m1bp-100x_Position008_7_cmle.ics	12	0	1	1	4.237251859657717
287	Feb25-FISH2-3L1-rep3-m1bp-100x_Position008_7_cmle.ics	13	0	1	1	0.0
288	Feb25-FISH2-3L1-rep3-m1bp-100x_Position008_7_cmle.ics	15	0	1	1	0.0
289	Feb25-FISH2-3L1-rep3-m1bp-100x_Position008_7_cmle.ics	16	0	1	1	0.0
290	Feb25-FISH2-3L1-rep3-m1bp-100x_Position008_7_cmle.ics	18	0	1	1	0.7295574526778015
291	Feb25-FISH2-3L1-rep3-m1bp-100x_Position008_7_cmle.ics	19	0	1	1	0.0
292	Feb25-FISH2-3L1-rep3-m1bp-100x_Position008_7_cmle.ics	20	0	1	1	0.0
293	Feb25-FISH2-3L1-rep3-m1bp-100x_Position008_7_cmle.ics	21	0	1	1	0.0
294	Feb25-FISH2-3L1-rep3-m1bp-100x_Position008_7_cmle.ics	21	0	1	2	4.085757931920979
295	Feb25-FISH2-3L1-rep3-m1bp-100x_Position008_7_cmle.ics	22	0	1	1	6.1905002646438865
296	Feb25-FISH2-3L1-rep3-m1bp-100x_Position008_7_cmle.ics	24	0	1	1	0.0
297	Feb25-FISH2-3L1-rep3-m1bp-100x_Position008_7_cmle.ics	25	0	1	1	0.0
298	Feb25-FISH2-3L1-rep3-m1bp-100x_Position008_7_cmle.ics	29	0	1	1	0.0
299	Feb25-FISH2-3L1-rep3-m1bp-100x_Position008_7_cmle.ics	30	0	1	1	0.0
300	Feb25-FISH2-3L1-rep3-m1bp-100x_Position008_7_cmle.ics	31	0	1	1	0.0
301	Feb25-FISH2-3L1-rep3-m1bp-100x_Position008_7_cmle.ics	32	0	1	1	0.0
302	Feb25-FISH2-3L1-rep3-m1bp-100x_Position008_7_cmle.ics	33	0	1	1	0.10317500441073144
303	Feb25-FISH2-3L1-rep3-m1bp-100x_Position008_7_cmle.ics	34	0	1	1	0.0
304	Feb25-FISH2-3L1-rep3-m1bp-100x_Position008_7_cmle.ics	35	0	1	1	0.0
305	Feb25-FISH2-3L1-rep3-m1bp-100x_Position008_7_cmle.ics	36	0	1	1	0.0
306	Feb25-FISH2-3L1-rep3-m1bp-100x_Position008_7_cmle.ics	37	0	1	1	0.0
307	Feb25-FISH2-3L1-rep3-m1bp-100x_Position008_7_cmle.ics	39	0	1	1	4.748871017831114
308	Feb25-FISH2-3L1-rep3-m1bp-100x_Position008_7_cmle.ics	40	0	1	1	0.0
309	Feb25-FISH2-3L1-rep3-m1bp-100x_Position009_8_cmle.ics	1	0	1	1	0.0
310	Feb25-FISH2-3L1-rep3-m1bp-100x_Position009_8_cmle.ics	1	0	1	2	1.5430134347389977
311	Feb25-FISH2-3L1-rep3-m1bp-100x_Position009_8_cmle.ics	1	0	2	1	1.6162859307598463
312	Feb25-FISH2-3L1-rep3-m1bp-100x_Position009_8_cmle.ics	1	0	2	2	0.0
313	Feb25-FISH2-3L1-rep3-m1bp-100x_Position009_8_cmle.ics	2	0	1	1	0.0
314	Feb25-FISH2-3L1-rep3-m1bp-100x_Position009_8_cmle.ics	3	0	1	1	0.0
315	Feb25-FISH2-3L1-rep3-m1bp-100x_Position009_8_cmle.ics	3	0	1	2	2.470620762784706
316	Feb25-FISH2-3L1-rep3-m1bp-100x_Position009_8_cmle.ics	4	0	1	1	0.0
317	Feb25-FISH2-3L1-rep3-m1bp-100x_Position009_8_cmle.ics	5	0	1	1	0.0
318	Feb25-FISH2-3L1-rep3-m1bp-100x_Position009_8_cmle.ics	6	0	1	1	0.0
319	Feb25-FISH2-3L1-rep3-m1bp-100x_Position009_8_cmle.ics	8	0	1	1	3.8943135423574864
320	Feb25-FISH2-3L1-rep3-m1bp-100x_Position009_8_cmle.ics	8	0	2	1	0.0
321	Feb25-FISH2-3L1-rep3-m1bp-100x_Position009_8_cmle.ics	9	0	1	1	0.0
322	Feb25-FISH2-3L1-rep3-m1bp-100x_Position009_8_cmle.ics	10	0	1	1	0.0
323	Feb25-FISH2-3L1-rep3-m1bp-100x_Position009_8_cmle.ics	12	0	1	1	0.0
324	Feb25-FISH2-3L1-rep3-m1bp-100x_Position009_8_cmle.ics	13	0	1	1	0.0
325	Feb25-FISH2-3L1-rep3-m1bp-100x_Position009_8_cmle.ics	14	0	1	1	0.0
326	Feb25-FISH2-3L1-rep3-m1bp-100x_Position009_8_cmle.ics	14	0	1	2	6.310284209257664
327	Feb25-FISH2-3L1-rep3-m1bp-100x_Position009_8_cmle.ics	14	0	1	3	4.104535886372139
328	Feb25-FISH2-3L1-rep3-m1bp-100x_Position009_8_cmle.ics	16	0	1	1	0.0
329	Feb25-FISH2-3L1-rep3-m1bp-100x_Position009_8_cmle.ics	17	0	1	1	0.0
330	Feb25-FISH2-3L1-rep3-m1bp-100x_Position009_8_cmle.ics	17	0	1	2	4.197987993458272
331	Feb25-FISH2-3L1-rep3-m1bp-100x_Position009_8_cmle.ics	18	0	1	1	5.140796458152737
332	Feb25-FISH2-3L1-rep3-m1bp-100x_Position009_8_cmle.ics	20	0	1	1	0.0
333	Feb25-FISH2-3L1-rep3-m1bp-100x_Position009_8_cmle.ics	22	0	1	1	1.6149442640886529
334	Feb25-FISH2-3L1-rep3-m1bp-100x_Position009_8_cmle.ics	22	0	2	1	0.0
335	Feb25-FISH2-3L1-rep3-m1bp-100x_Position009_8_cmle.ics	23	0	1	1	1.1286481129264143
336	Feb25-FISH2-3L1-rep3-m1bp-100x_Position009_8_cmle.ics	25	0	1	1	0.0
337	Feb25-FISH2-3L1-rep3-m1bp-100x_Position009_8_cmle.ics	27	0	1	1	0.0
338	Feb25-FISH2-3L1-rep3-m1bp-100x_Position009_8_cmle.ics	28	0	1	1	0.0
339	Feb25-FISH2-3L1-rep3-m1bp-100x_Position009_8_cmle.ics	29	0	1	1	0.0
340	Feb25-FISH2-3L1-rep3-m1bp-100x_Position009_8_cmle.ics	30	0	1	1	0.0
341	Feb25-FISH2-3L1-rep3-m1bp-100x_Position009_8_cmle.ics	30	0	1	2	3.1626614449561945
342	Feb25-FISH2-3L1-rep3-m1bp-100x_Position009_8_cmle.ics	31	0	1	1	6.074156519982998
343	Feb25-FISH2-3L1-rep3-m1bp-100x_Position009_8_cmle.ics	31	0	1	2	1.5425130258375879
344	Feb25-FISH2-3L1-rep3-m1bp-100x_Position009_8_cmle.ics	31	0	2	1	8.563778484380501
345	Feb25-FISH2-3L1-rep3-m1bp-100x_Position009_8_cmle.ics	31	0	2	2	5.229115722797269
346	Feb25-FISH2-3L1-rep3-m1bp-100x_Position009_8_cmle.ics	31	0	3	1	0.0
347	Feb25-FISH2-3L1-rep3-m1bp-100x_Position009_8_cmle.ics	31	0	3	2	4.555392315254023
348	Feb25-FISH2-3L1-rep3-m1bp-100x_Position009_8_cmle.ics	32	0	1	1	0.0
349	Feb25-FISH2-3L1-rep3-m1bp-100x_Position009_8_cmle.ics	33	0	1	1	0.0
350	Feb25-FISH2-3L1-rep3-m1bp-100x_Position009_8_cmle.ics	34	0	1	1	0.10317500441073144
351	Feb25-FISH2-3L1-rep3-m1bp-100x_Position009_8_cmle.ics	35	0	1	1	0.0
352	Feb25-FISH2-3L1-rep3-m1bp-100x_Position009_8_cmle.ics	36	0	1	1	0.0
353	Feb25-FISH2-3L1-rep3-m1bp-100x_Position009_8_cmle.ics	38	0	1	1	0.0
354	Feb25-FISH2-3L1-rep3-m1bp-100x_Position009_8_cmle.ics	39	0	1	1	0.0
355	Feb25-FISH2-3L1-rep3-m1bp-100x_Position009_8_cmle.ics	41	0	1	1	4.181616880421494
356	Feb25-FISH2-3L1-rep3-m1bp-100x_Position009_8_cmle.ics	42	0	1	1	0.0
357	Feb25-FISH2-3L1-rep3-m1bp-100x_Position009_8_cmle.ics	43	0	1	1	0.0
358	Feb25-FISH2-3L1-rep3-m1bp-100x_Position009_8_cmle.ics	44	0	1	1	0.0
359	Feb25-FISH2-3L1-rep3-m1bp-100x_Position009_8_cmle.ics	45	0	1	1	0.0
360	Feb25-FISH2-3L1-rep3-m1bp-100x_Position009_8_cmle.ics	47	0	1	1	0.0
361	Feb25-FISH2-3L1-rep3-m1bp-100x_Position009_8_cmle.ics	48	0	1	1	0.0
362	Feb25-FISH2-3L1-rep3-m1bp-100x_Position009_8_cmle.ics	48	0	1	2	3.1619079038838307
363	Feb25-FISH2-3L1-rep3-m1bp-100x_Position009_8_cmle.ics	49	0	1	1	0.0
364	Feb25-FISH2-3L1-rep3-m1bp-100x_Position009_8_cmle.ics	51	0	1	1	0.0
365	Feb25-FISH2-3L1-rep3-m1bp-100x_Position009_8_cmle.ics	52	0	1	1	0.0
366	Feb25-FISH2-3L1-rep3-m1bp-100x_Position009_8_cmle.ics	53	0	1	1	0.0
367	Feb25-FISH2-3L1-rep3-m1bp-100x_Position009_8_cmle.ics	55	0	1	1	0.9547396422012142
368	Feb25-FISH2-3L1-rep3-m1bp-100x_Position010_9_cmle.ics	1	0	1	1	0.0
369	Feb25-FISH2-3L1-rep3-m1bp-100x_Position010_9_cmle.ics	2	0	1	1	0.0
370	Feb25-FISH2-3L1-rep3-m1bp-100x_Position010_9_cmle.ics	4	0	1	1	0.0
371	Feb25-FISH2-3L1-rep3-m1bp-100x_Position010_9_cmle.ics	5	0	1	1	0.0
372	Feb25-FISH2-3L1-rep3-m1bp-100x_Position010_9_cmle.ics	6	0	1	1	3.969221670810108
373	Feb25-FISH2-3L1-rep3-m1bp-100x_Position010_9_cmle.ics	6	0	1	2	4.745507422751634
374	Feb25-FISH2-3L1-rep3-m1bp-100x_Position010_9_cmle.ics	6	0	2	1	0.0
375	Feb25-FISH2-3L1-rep3-m1bp-100x_Position010_9_cmle.ics	6	0	2	2	4.724149039797847
376	Feb25-FISH2-3L1-rep3-m1bp-100x_Position010_9_cmle.ics	8	0	1	1	0.0
377	Feb25-FISH2-3L1-rep3-m1bp-100x_Position010_9_cmle.ics	9	0	1	1	0.0
378	Feb25-FISH2-3L1-rep3-m1bp-100x_Position010_9_cmle.ics	10	0	1	1	0.0
379	Feb25-FISH2-3L1-rep3-m1bp-100x_Position010_9_cmle.ics	11	0	1	1	0.0
380	Feb25-FISH2-3L1-rep3-m1bp-100x_Position010_9_cmle.ics	12	0	1	1	2.5188228589863266
381	Feb25-FISH2-3L1-rep3-m1bp-100x_Position010_9_cmle.ics	12	0	2	1	0.0
382	Feb25-FISH2-3L1-rep3-m1bp-100x_Position010_9_cmle.ics	13	0	1	1	3.2626072953331495
383	Feb25-FISH2-3L1-rep3-m1bp-100x_Position010_9_cmle.ics	16	0	1	1	0.0
384	Feb25-FISH2-3L1-rep3-m1bp-100x_Position010_9_cmle.ics	17	0	1	1	0.0
385	Feb25-FISH2-3L1-rep3-m1bp-100x_Position010_9_cmle.ics	18	0	1	1	0.6921189703237084
386	Feb25-FISH2-3L1-rep3-m1bp-100x_Position010_9_cmle.ics	19	0	1	1	0.0
387	Feb25-FISH2-3L1-rep3-m1bp-100x_Position010_9_cmle.ics	20	0	1	1	0.0
388	Feb25-FISH2-3L1-rep3-m1bp-100x_Position010_9_cmle.ics	20	0	1	2	6.8085036741936245
389	Feb25-FISH2-3L1-rep3-m1bp-100x_Position010_9_cmle.ics	20	0	1	3	10.474709458019511
390	Feb25-FISH2-3L1-rep3-m1bp-100x_Position010_9_cmle.ics	20	0	2	1	10.74708413959397
391	Feb25-FISH2-3L1-rep3-m1bp-100x_Position010_9_cmle.ics	20	0	2	2	7.335160346749755
392	Feb25-FISH2-3L1-rep3-m1bp-100x_Position010_9_cmle.ics	20	0	2	3	0.0
393	Feb25-FISH2-3L1-rep3-m1bp-100x_Position010_9_cmle.ics	20	0	3	1	6.710751682653927
394	Feb25-FISH2-3L1-rep3-m1bp-100x_Position010_9_cmle.ics	20	0	3	2	0.0
395	Feb25-FISH2-3L1-rep3-m1bp-100x_Position010_9_cmle.ics	20	0	3	3	6.606423714395955
396	Feb25-FISH2-3L1-rep3-m1bp-100x_Position010_9_cmle.ics	21	0	1	1	0.0
397	Feb25-FISH2-3L1-rep3-m1bp-100x_Position010_9_cmle.ics	22	0	1	1	0.0
398	Feb25-FISH2-3L1-rep3-m1bp-100x_Position010_9_cmle.ics	24	0	1	1	0.0
399	Feb25-FISH2-3L1-rep3-m1bp-100x_Position010_9_cmle.ics	25	0	1	1	0.0
400	Feb25-FISH2-3L1-rep3-m1bp-100x_Position010_9_cmle.ics	27	0	1	1	0.0
401	Feb25-FISH2-3L1-rep3-m1bp-100x_Position010_9_cmle.ics	29	0	1	1	0.0
402	Feb25-FISH2-3L1-rep3-m1bp-100x_Position010_9_cmle.ics	30	0	1	1	4.585407949470041
403	Feb25-FISH2-3L1-rep3-m1bp-100x_Position010_9_cmle.ics	30	0	1	2	4.696395827573168
404	Feb25-FISH2-3L1-rep3-m1bp-100x_Position010_9_cmle.ics	31	0	1	1	3.13162488105455
405	Feb25-FISH2-3L1-rep3-m1bp-100x_Position010_9_cmle.ics	31	0	2	1	4.564240442422717
406	Feb25-FISH2-3L1-rep3-m1bp-100x_Position010_9_cmle.ics	32	0	1	1	0.0
407	Feb25-FISH2-3L1-rep3-m1bp-100x_Position010_9_cmle.ics	33	0	1	1	1.0703829119356776
408	Feb25-FISH2-3L1-rep3-m1bp-100x_Position010_9_cmle.ics	35	0	1	1	0.0
409	Feb25-FISH2-3L1-rep3-m1bp-100x_Position010_9_cmle.ics	37	0	1	1	0.0
410	Feb25-FISH2-3L1-rep3-m1bp-100x_Position010_9_cmle.ics	38	0	1	1	0.0
411	Feb25-FISH2-3L1-rep3-m1bp-100x_Position010_9_cmle.ics	39	0	1	1	0.0
412	Feb25-FISH2-3L1-rep3-m1bp-100x_Position010_9_cmle.ics	40	0	1	1	0.0
413	Feb25-FISH2-3L1-rep3-m1bp-100x_Position010_9_cmle.ics	41	0	1	1	0.0
414	Feb25-FISH2-3L1-rep3-m1bp-100x_Position010_9_cmle.ics	42	0	1	1	0.0
415	Feb25-FISH2-3L1-rep3-m1bp-100x_Position010_9_cmle.ics	43	0	1	1	0.0
416	Feb25-FISH2-3L1-rep3-m1bp-100x_Position010_9_cmle.ics	44	0	1	1	0.0
417	Feb25-FISH2-3L1-rep3-m1bp-100x_Position010_9_cmle.ics	45	0	1	1	0.0
418	Feb25-FISH2-3L1-rep3-m1bp-100x_Position010_9_cmle.ics	46	0	1	1	0.0
419	Feb25-FISH2-3L1-rep3-m1bp-100x_Position010_9_cmle.ics	49	0	1	1	0.0
420	Feb25-FISH2-3L1-rep3-m1bp-100x_Position010_9_cmle.ics	49	0	1	2	3.9152161384299604
421	Feb25-FISH2-3L1-rep3-m1bp-100x_Position010_9_cmle.ics	49	0	2	1	3.8521738875608023
422	Feb25-FISH2-3L1-rep3-m1bp-100x_Position010_9_cmle.ics	49	0	2	2	0.0
423	Feb25-FISH2-3L1-rep3-m1bp-100x_Position010_9_cmle.ics	50	0	1	1	0.0
424	Feb25-FISH2-3L1-rep3-m1bp-100x_Position010_9_cmle.ics	51	0	1	1	0.0
425	Feb25-FISH2-3L1-rep3-m1bp-100x_Position010_9_cmle.ics	53	0	1	1	0.0
426	Feb25-FISH2-3L1-rep3-m1bp-100x_Position011_10_cmle.ics	1	0	1	1	0.0
427	Feb25-FISH2-3L1-rep3-m1bp-100x_Position011_10_cmle.ics	3	0	1	1	0.0
428	Feb25-FISH2-3L1-rep3-m1bp-100x_Position011_10_cmle.ics	4	0	1	1	0.0
429	Feb25-FISH2-3L1-rep3-m1bp-100x_Position011_10_cmle.ics	5	0	1	1	0.0
430	Feb25-FISH2-3L1-rep3-m1bp-100x_Position011_10_cmle.ics	7	0	1	1	0.0
431	Feb25-FISH2-3L1-rep3-m1bp-100x_Position011_10_cmle.ics	8	0	1	1	0.10317500441073144
432	Feb25-FISH2-3L1-rep3-m1bp-100x_Position011_10_cmle.ics	10	0	1	1	0.0
433	Feb25-FISH2-3L1-rep3-m1bp-100x_Position011_10_cmle.ics	11	0	1	1	0.0
434	Feb25-FISH2-3L1-rep3-m1bp-100x_Position011_10_cmle.ics	12	0	1	1	0.0
435	Feb25-FISH2-3L1-rep3-m1bp-100x_Position011_10_cmle.ics	13	0	1	1	0.0
436	Feb25-FISH2-3L1-rep3-m1bp-100x_Position011_10_cmle.ics	14	0	1	1	0.0
437	Feb25-FISH2-3L1-rep3-m1bp-100x_Position011_10_cmle.ics	16	0	1	1	0.0
438	Feb25-FISH2-3L1-rep3-m1bp-100x_Position011_10_cmle.ics	17	0	1	1	0.0
439	Feb25-FISH2-3L1-rep3-m1bp-100x_Position011_10_cmle.ics	18	0	1	1	0.0
440	Feb25-FISH2-3L1-rep3-m1bp-100x_Position011_10_cmle.ics	19	0	1	1	0.0
441	Feb25-FISH2-3L1-rep3-m1bp-100x_Position011_10_cmle.ics	21	0	1	1	0.0
442	Feb25-FISH2-3L1-rep3-m1bp-100x_Position011_10_cmle.ics	22	0	1	1	0.0
443	Feb25-FISH2-3L1-rep3-m1bp-100x_Position011_10_cmle.ics	22	0	1	2	2.4244618038934473
444	Feb25-FISH2-3L1-rep3-m1bp-100x_Position011_10_cmle.ics	23	0	1	1	0.0
445	Feb25-FISH2-3L1-rep3-m1bp-100x_Position011_10_cmle.ics	23	0	2	1	6.307191902651463
446	Feb25-FISH2-3L1-rep3-m1bp-100x_Position011_10_cmle.ics	25	0	1	1	0.0
447	Feb25-FISH2-3L1-rep3-m1bp-100x_Position011_10_cmle.ics	26	0	1	1	4.488605142429126
448	Feb25-FISH2-3L1-rep3-m1bp-100x_Position011_10_cmle.ics	26	0	2	1	0.0
449	Feb25-FISH2-3L1-rep3-m1bp-100x_Position011_10_cmle.ics	27	0	1	1	0.0
450	Feb25-FISH2-3L1-rep3-m1bp-100x_Position011_10_cmle.ics	28	0	1	1	0.0
451	Feb25-FISH2-3L1-rep3-m1bp-100x_Position011_10_cmle.ics	29	0	1	1	0.0
452	Feb25-FISH2-3L1-rep3-m1bp-100x_Position011_10_cmle.ics	30	0	1	1	0.0
453	Feb25-FISH2-3L1-rep3-m1bp-100x_Position011_10_cmle.ics	31	0	1	1	0.0
454	Feb25-FISH2-3L1-rep3-m1bp-100x_Position011_10_cmle.ics	31	0	1	2	2.8583685539136923
455	Feb25-FISH2-3L1-rep3-m1bp-100x_Position011_10_cmle.ics	32	0	1	1	0.0
456	Feb25-FISH2-3L1-rep3-m1bp-100x_Position011_10_cmle.ics	33	0	1	1	0.0
457	Feb25-FISH2-3L1-rep3-m1bp-100x_Position011_10_cmle.ics	36	0	1	1	0.0
458	Feb25-FISH2-3L1-rep3-m1bp-100x_Position011_10_cmle.ics	37	0	1	1	3.1857648903931337
459	Feb25-FISH2-3L1-rep3-m1bp-100x_Position011_10_cmle.ics	38	0	1	1	1.8148458414482778
460	Feb25-FISH2-3L1-rep3-m1bp-100x_Position011_10_cmle.ics	39	0	1	1	1.1160083062473465
461	Feb25-FISH2-3L1-rep3-m1bp-100x_Position011_10_cmle.ics	39	0	2	1	0.9342894015681998
462	Feb25-FISH2-3L1-rep3-m1bp-100x_Position011_10_cmle.ics	40	0	1	1	2.0613872910396136
463	Feb25-FISH2-3L1-rep3-m1bp-100x_Position011_10_cmle.ics	42	0	1	1	0.0
464	Feb25-FISH2-3L1-rep3-m1bp-100x_Position012_11_cmle.ics	1	0	1	1	0.0
465	Feb25-FISH2-3L1-rep3-m1bp-100x_Position012_11_cmle.ics	2	0	1	1	0.5556144027286182
466	Feb25-FISH2-3L1-rep3-m1bp-100x_Position012_11_cmle.ics	2	0	1	2	6.204241680585831
467	Feb25-FISH2-3L1-rep3-m1bp-100x_Position012_11_cmle.ics	3	0	1	1	0.0
468	Feb25-FISH2-3L1-rep3-m1bp-100x_Position012_11_cmle.ics	6	0	1	1	2.72576443221795
469	Feb25-FISH2-3L1-rep3-m1bp-100x_Position012_11_cmle.ics	7	0	1	1	0.0
470	Feb25-FISH2-3L1-rep3-m1bp-100x_Position012_11_cmle.ics	8	0	1	1	2.34258622960687
471	Feb25-FISH2-3L1-rep3-m1bp-100x_Position012_11_cmle.ics	9	0	1	1	0.0
472	Feb25-FISH2-3L1-rep3-m1bp-100x_Position012_11_cmle.ics	10	0	1	1	0.0
473	Feb25-FISH2-3L1-rep3-m1bp-100x_Position012_11_cmle.ics	10	0	1	2	3.763873990930157
474	Feb25-FISH2-3L1-rep3-m1bp-100x_Position012_11_cmle.ics	11	0	1	1	2.6579552921847647
475	Feb25-FISH2-3L1-rep3-m1bp-100x_Position012_11_cmle.ics	12	0	1	1	0.0
476	Feb25-FISH2-3L1-rep3-m1bp-100x_Position012_11_cmle.ics	13	0	1	1	0.0
477	Feb25-FISH2-3L1-rep3-m1bp-100x_Position012_11_cmle.ics	14	0	1	1	6.0193267334694145
478	Feb25-FISH2-3L1-rep3-m1bp-100x_Position012_11_cmle.ics	14	0	2	1	0.0
479	Feb25-FISH2-3L1-rep3-m1bp-100x_Position012_11_cmle.ics	15	0	1	1	0.0
480	Feb25-FISH2-3L1-rep3-m1bp-100x_Position012_11_cmle.ics	17	0	1	1	4.0977589991113375
481	Feb25-FISH2-3L1-rep3-m1bp-100x_Position012_11_cmle.ics	17	0	1	2	4.45881857446967
482	Feb25-FISH2-3L1-rep3-m1bp-100x_Position012_11_cmle.ics	18	0	1	1	0.10317500441073144
483	Feb25-FISH2-3L1-rep3-m1bp-100x_Position012_11_cmle.ics	19	0	1	1	0.0
484	Feb25-FISH2-3L1-rep3-m1bp-100x_Position012_11_cmle.ics	20	0	1	1	0.0
485	Feb25-FISH2-3L1-rep3-m1bp-100x_Position012_11_cmle.ics	21	0	1	1	0.0
486	Feb25-FISH2-3L1-rep3-m1bp-100x_Position012_11_cmle.ics	22	0	1	1	0.0
487	Feb25-FISH2-3L1-rep3-m1bp-100x_Position012_11_cmle.ics	25	0	1	1	0.0
488	Feb25-FISH2-3L1-rep3-m1bp-100x_Position012_11_cmle.ics	26	0	1	1	4.116043971457293
489	Feb25-FISH2-3L1-rep3-m1bp-100x_Position012_11_cmle.ics	27	0	1	1	0.0
490	Feb25-FISH2-3L1-rep3-m1bp-100x_Position012_11_cmle.ics	28	0	1	1	0.7295574526778015
491	Feb25-FISH2-3L1-rep3-m1bp-100x_Position012_11_cmle.ics	29	0	1	1	0.0
492	Feb25-FISH2-3L1-rep3-m1bp-100x_Position012_11_cmle.ics	31	0	1	1	0.0
493	Feb25-FISH2-3L1-rep3-m1bp-100x_Position012_11_cmle.ics	32	0	1	1	0.0
494	Feb25-FISH2-3L1-rep3-m1bp-100x_Position012_11_cmle.ics	32	0	2	1	5.1957604614870085
495	Feb25-FISH2-3L1-rep3-m1bp-100x_Position012_11_cmle.ics	33	0	1	1	0.0
496	Feb25-FISH2-3L1-rep3-m1bp-100x_Position012_11_cmle.ics	35	0	1	1	2.257220597927062
497	Feb25-FISH2-3L1-rep3-m1bp-100x_Position012_11_cmle.ics	35	0	2	1	0.0
498	Feb25-FISH2-3L1-rep3-m1bp-100x_Position012_11_cmle.ics	36	0	1	1	0.0
499	Feb25-FISH2-3L1-rep3-m1bp-100x_Position012_11_cmle.ics	37	0	1	1	1.6921958908343169
500	Feb25-FISH2-3L1-rep3-m1bp-100x_Position012_11_cmle.ics	38	0	1	1	0.0
501	Feb25-FISH2-3L1-rep3-m1bp-100x_Position012_11_cmle.ics	39	0	1	1	0.0
502	Feb25-FISH2-3L1-rep3-m1bp-100x_Position012_11_cmle.ics	41	0	1	1	0.0
503	Feb25-FISH2-3L1-rep3-m1bp-100x_Position012_11_cmle.ics	43	0	1	1	0.0
504	Feb25-FISH2-3L1-rep3-m1bp-100x_Position012_11_cmle.ics	45	0	1	1	3.969767739539427
505	Feb25-FISH2-3L1-rep3-m1bp-100x_Position012_11_cmle.ics	47	0	1	1	0.0
506	Feb25-FISH2-3L1-rep3-m1bp-100x_Position012_11_cmle.ics	48	0	1	1	0.0
507	Feb25-FISH2-3L1-rep3-m1bp-100x_Position012_11_cmle.ics	49	0	1	1	0.0
508	Feb25-FISH2-3L1-rep3-m1bp-100x_Position013_12_cmle.ics	1	0	1	1	0.0
509	Feb25-FISH2-3L1-rep3-m1bp-100x_Position013_12_cmle.ics	2	0	1	1	0.0
510	Feb25-FISH2-3L1-rep3-m1bp-100x_Position013_12_cmle.ics	3	0	1	1	2.9100400466294234
511	Feb25-FISH2-3L1-rep3-m1bp-100x_Position013_12_cmle.ics	4	0	1	1	0.0
512	Feb25-FISH2-3L1-rep3-m1bp-100x_Position013_12_cmle.ics	7	0	1	1	0.0
513	Feb25-FISH2-3L1-rep3-m1bp-100x_Position013_12_cmle.ics	8	0	1	1	0.0
514	Feb25-FISH2-3L1-rep3-m1bp-100x_Position013_12_cmle.ics	9	0	1	1	4.541652209683514
515	Feb25-FISH2-3L1-rep3-m1bp-100x_Position013_12_cmle.ics	14	0	1	1	0.0
516	Feb25-FISH2-3L1-rep3-m1bp-100x_Position013_12_cmle.ics	15	0	1	1	0.0
517	Feb25-FISH2-3L1-rep3-m1bp-100x_Position013_12_cmle.ics	16	0	1	1	0.0
518	Feb25-FISH2-3L1-rep3-m1bp-100x_Position013_12_cmle.ics	18	0	1	1	0.0
519	Feb25-FISH2-3L1-rep3-m1bp-100x_Position013_12_cmle.ics	19	0	1	1	0.0
520	Feb25-FISH2-3L1-rep3-m1bp-100x_Position013_12_cmle.ics	20	0	1	1	5.693734144514011
521	Feb25-FISH2-3L1-rep3-m1bp-100x_Position013_12_cmle.ics	20	0	1	2	3.0641413012467664
522	Feb25-FISH2-3L1-rep3-m1bp-100x_Position013_12_cmle.ics	23	0	1	1	2.369694330829524
523	Feb25-FISH2-3L1-rep3-m1bp-100x_Position013_12_cmle.ics	23	0	1	2	4.832733066095092
524	Feb25-FISH2-3L1-rep3-m1bp-100x_Position013_12_cmle.ics	25	0	1	1	1.1321417835580119
525	Feb25-FISH2-3L1-rep3-m1bp-100x_Position013_12_cmle.ics	26	0	1	1	0.0
526	Feb25-FISH2-3L1-rep3-m1bp-100x_Position013_12_cmle.ics	27	0	1	1	0.0
527	Feb25-FISH2-3L1-rep3-m1bp-100x_Position013_12_cmle.ics	28	0	1	1	0.0
528	Feb25-FISH2-3L1-rep3-m1bp-100x_Position013_12_cmle.ics	30	0	1	1	0.0
529	Feb25-FISH2-3L1-rep3-m1bp-100x_Position013_12_cmle.ics	31	0	1	1	0.0
530	Feb25-FISH2-3L1-rep3-m1bp-100x_Position013_12_cmle.ics	31	0	2	1	4.979196209768673
531	Feb25-FISH2-3L1-rep3-m1bp-100x_Position013_12_cmle.ics	32	0	1	1	0.0
532	Feb25-FISH2-3L1-rep3-m1bp-100x_Position013_12_cmle.ics	34	0	1	1	0.0
533	Feb25-FISH2-3L1-rep3-m1bp-100x_Position013_12_cmle.ics	35	0	1	1	4.275231572191172
534	Feb25-FISH2-3L1-rep3-m1bp-100x_Position013_12_cmle.ics	36	0	1	1	3.263765217549116
535	Feb25-FISH2-3L1-rep3-m1bp-100x_Position013_12_cmle.ics	37	0	1	1	0.0
536	Feb25-FISH2-3L1-rep3-m1bp-100x_Position013_12_cmle.ics	37	0	1	2	3.0687674948105
537	Feb25-FISH2-3L1-rep3-m1bp-100x_Position013_12_cmle.ics	38	0	1	1	0.0
538	Feb25-FISH2-3L1-rep3-m1bp-100x_Position013_12_cmle.ics	39	0	1	1	0.0
539	Feb25-FISH2-3L1-rep3-m1bp-100x_Position013_12_cmle.ics	40	0	1	1	0.0
540	Feb25-FISH2-3L1-rep3-m1bp-100x_Position013_12_cmle.ics	42	0	1	1	5.081476614418148
541	Feb25-FISH2-3L1-rep3-m1bp-100x_Position013_12_cmle.ics	43	0	1	1	0.0
542	Feb25-FISH2-3L1-rep3-m1bp-100x_Position013_12_cmle.ics	44	0	1	1	0.0
543	Feb25-FISH2-3L1-rep3-m1bp-100x_Position013_12_cmle.ics	45	0	1	1	2.1060474303189918
544	Feb25-FISH2-3L1-rep3-m1bp-100x_Position013_12_cmle.ics	45	0	2	1	4.276983202124452
545	Feb25-FISH2-3L1-rep3-m1bp-100x_Position014_13_cmle.ics	1	0	1	1	0.0
546	Feb25-FISH2-3L1-rep3-m1bp-100x_Position014_13_cmle.ics	3	0	1	1	0.0
547	Feb25-FISH2-3L1-rep3-m1bp-100x_Position014_13_cmle.ics	4	0	1	1	0.0
548	Feb25-FISH2-3L1-rep3-m1bp-100x_Position014_13_cmle.ics	5	0	1	1	5.470723667656625
549	Feb25-FISH2-3L1-rep3-m1bp-100x_Position014_13_cmle.ics	5	0	1	2	0.0
550	Feb25-FISH2-3L1-rep3-m1bp-100x_Position014_13_cmle.ics	8	0	1	1	0.0
551	Feb25-FISH2-3L1-rep3-m1bp-100x_Position014_13_cmle.ics	8	0	1	2	4.079865159155632
552	Feb25-FISH2-3L1-rep3-m1bp-100x_Position014_13_cmle.ics	12	0	1	1	0.0
553	Feb25-FISH2-3L1-rep3-m1bp-100x_Position014_13_cmle.ics	13	0	1	1	0.0
554	Feb25-FISH2-3L1-rep3-m1bp-100x_Position014_13_cmle.ics	14	0	1	1	1.021380433748922
555	Feb25-FISH2-3L1-rep3-m1bp-100x_Position014_13_cmle.ics	15	0	1	1	0.0
556	Feb25-FISH2-3L1-rep3-m1bp-100x_Position014_13_cmle.ics	16	0	1	1	0.10317500441073144
557	Feb25-FISH2-3L1-rep3-m1bp-100x_Position014_13_cmle.ics	18	0	1	1	0.0
558	Feb25-FISH2-3L1-rep3-m1bp-100x_Position014_13_cmle.ics	19	0	1	1	4.56252426336191
559	Feb25-FISH2-3L1-rep3-m1bp-100x_Position014_13_cmle.ics	20	0	1	1	0.0
560	Feb25-FISH2-3L1-rep3-m1bp-100x_Position014_13_cmle.ics	23	0	1	1	2.394524946584493
561	Feb25-FISH2-3L1-rep3-m1bp-100x_Position014_13_cmle.ics	23	0	2	1	2.447290680867145
562	Feb25-FISH2-3L1-rep3-m1bp-100x_Position014_13_cmle.ics	26	0	1	1	0.0
563	Feb25-FISH2-3L1-rep3-m1bp-100x_Position014_13_cmle.ics	27	0	1	1	0.0
564	Feb25-FISH2-3L1-rep3-m1bp-100x_Position014_13_cmle.ics	28	0	1	1	3.197861090040321
565	Feb25-FISH2-3L1-rep3-m1bp-100x_Position014_13_cmle.ics	28	0	1	2	2.6236920454114605
566	Feb25-FISH2-3L1-rep3-m1bp-100x_Position014_13_cmle.ics	28	0	2	1	5.985039629425583
567	Feb25-FISH2-3L1-rep3-m1bp-100x_Position014_13_cmle.ics	28	0	2	2	5.6180661042509055
568	Feb25-FISH2-3L1-rep3-m1bp-100x_Position014_13_cmle.ics	29	0	1	1	0.0
569	Feb25-FISH2-3L1-rep3-m1bp-100x_Position014_13_cmle.ics	31	0	1	1	0.20635000882146287
570	Feb25-FISH2-3L1-rep3-m1bp-100x_Position014_13_cmle.ics	32	0	1	1	2.9817064095894783
571	Feb25-FISH2-3L1-rep3-m1bp-100x_Position014_13_cmle.ics	33	0	1	1	3.3024319439675582
572	Feb25-FISH2-3L1-rep3-m1bp-100x_Position014_13_cmle.ics	34	0	1	1	0.0
573	Feb25-FISH2-3L1-rep3-m1bp-100x_Position014_13_cmle.ics	35	0	1	1	0.0
574	Feb25-FISH2-3L1-rep3-m1bp-100x_Position014_13_cmle.ics	36	0	1	1	0.20635000882146287
575	Feb25-FISH2-3L1-rep3-m1bp-100x_Position014_13_cmle.ics	38	0	1	1	0.0
576	Feb25-FISH2-3L1-rep3-m1bp-100x_Position014_13_cmle.ics	40	0	1	1	0.0
577	Feb25-FISH2-3L1-rep3-m1bp-100x_Position014_13_cmle.ics	41	0	1	1	0.0
578	Feb25-FISH2-3L1-rep3-m1bp-100x_Position014_13_cmle.ics	42	0	1	1	1.0317500441073144
579	Feb25-FISH2-3L1-rep3-m1bp-100x_Position014_13_cmle.ics	43	0	1	1	0.0
580	Feb25-FISH2-3L1-rep3-m1bp-100x_Position014_13_cmle.ics	44	0	1	1	4.482097599112436
581	Feb25-FISH2-3L1-rep3-m1bp-100x_Position014_13_cmle.ics	46	0	1	1	0.0
582	Feb25-FISH2-3L1-rep3-m1bp-100x_Position014_13_cmle.ics	51	0	1	1	4.653977211832105
583	Feb25-FISH2-3L1-rep3-m1bp-100x_Position014_13_cmle.ics	51	0	1	2	5.5446539938119965
584	Feb25-FISH2-3L1-rep3-m1bp-100x_Position014_13_cmle.ics	52	0	1	1	0.0
585	Feb25-FISH2-3L1-rep3-m1bp-100x_Position014_13_cmle.ics	53	0	1	1	0.0
586	Feb25-FISH2-3L1-rep3-m1bp-100x_Position014_13_cmle.ics	53	0	2	1	3.111384635385792
587	Feb25-FISH2-3L1-rep3-m1bp-100x_Position015_14_cmle.ics	1	0	1	1	0.0
588	Feb25-FISH2-3L1-rep3-m1bp-100x_Position015_14_cmle.ics	2	0	1	1	3.0652337215795797
589	Feb25-FISH2-3L1-rep3-m1bp-100x_Position015_14_cmle.ics	2	0	2	1	0.3095250132321943
590	Feb25-FISH2-3L1-rep3-m1bp-100x_Position015_14_cmle.ics	6	0	1	1	0.10317500441073144
591	Feb25-FISH2-3L1-rep3-m1bp-100x_Position015_14_cmle.ics	7	0	1	1	0.0
592	Feb25-FISH2-3L1-rep3-m1bp-100x_Position015_14_cmle.ics	7	0	1	2	4.116236944414122
593	Feb25-FISH2-3L1-rep3-m1bp-100x_Position015_14_cmle.ics	9	0	1	1	5.283758098084862
594	Feb25-FISH2-3L1-rep3-m1bp-100x_Position015_14_cmle.ics	9	0	1	2	0.0
595	Feb25-FISH2-3L1-rep3-m1bp-100x_Position015_14_cmle.ics	10	0	1	1	0.0
596	Feb25-FISH2-3L1-rep3-m1bp-100x_Position015_14_cmle.ics	11	0	1	1	0.10317500441073144
597	Feb25-FISH2-3L1-rep3-m1bp-100x_Position015_14_cmle.ics	12	0	1	1	0.0
598	Feb25-FISH2-3L1-rep3-m1bp-100x_Position015_14_cmle.ics	14	0	1	1	1.2653448004921624
599	Feb25-FISH2-3L1-rep3-m1bp-100x_Position015_14_cmle.ics	14	0	1	2	0.0
600	Feb25-FISH2-3L1-rep3-m1bp-100x_Position015_14_cmle.ics	15	0	1	1	0.0
601	Feb25-FISH2-3L1-rep3-m1bp-100x_Position015_14_cmle.ics	16	0	1	1	0.0
602	Feb25-FISH2-3L1-rep3-m1bp-100x_Position015_14_cmle.ics	16	0	1	2	5.101506468658308
603	Feb25-FISH2-3L1-rep3-m1bp-100x_Position015_14_cmle.ics	16	0	2	1	4.5933014112537816
604	Feb25-FISH2-3L1-rep3-m1bp-100x_Position015_14_cmle.ics	16	0	2	2	0.0
605	Feb25-FISH2-3L1-rep3-m1bp-100x_Position015_14_cmle.ics	17	0	1	1	0.0
606	Feb25-FISH2-3L1-rep3-m1bp-100x_Position015_14_cmle.ics	18	0	1	1	0.0
607	Feb25-FISH2-3L1-rep3-m1bp-100x_Position015_14_cmle.ics	19	0	1	1	3.5079501499648686
608	Feb25-FISH2-3L1-rep3-m1bp-100x_Position015_14_cmle.ics	19	0	2	1	3.938809341740143
609	Feb25-FISH2-3L1-rep3-m1bp-100x_Position015_14_cmle.ics	20	0	1	1	0.0
610	Feb25-FISH2-3L1-rep3-m1bp-100x_Position015_14_cmle.ics	22	0	1	1	0.0
611	Feb25-FISH2-3L1-rep3-m1bp-100x_Position015_14_cmle.ics	23	0	1	1	0.0
612	Feb25-FISH2-3L1-rep3-m1bp-100x_Position015_14_cmle.ics	26	0	1	1	0.0
613	Feb25-FISH2-3L1-rep3-m1bp-100x_Position015_14_cmle.ics	27	0	1	1	0.0
614	Feb25-FISH2-3L1-rep3-m1bp-100x_Position015_14_cmle.ics	28	0	1	1	0.0
615	Feb25-FISH2-3L1-rep3-m1bp-100x_Position015_14_cmle.ics	29	0	1	1	6.0951894603604435
616	Feb25-FISH2-3L1-rep3-m1bp-100x_Position015_14_cmle.ics	30	0	1	1	0.0
617	Feb25-FISH2-3L1-rep3-m1bp-100x_Position015_14_cmle.ics	31	0	1	1	0.0
618	Feb25-FISH2-3L1-rep3-m1bp-100x_Position015_14_cmle.ics	32	0	1	1	2.1682197330772284
619	Feb25-FISH2-3L1-rep3-m1bp-100x_Position015_14_cmle.ics	34	0	1	1	0.0
620	Feb25-FISH2-3L1-rep3-m1bp-100x_Position015_14_cmle.ics	35	0	1	1	0.0
621	Feb25-FISH2-3L1-rep3-m1bp-100x_Position015_14_cmle.ics	36	0	1	1	2.9886294944474177
622	Feb25-FISH2-3L1-rep3-m1bp-100x_Position015_14_cmle.ics	37	0	1	1	0.0
623	Feb25-FISH2-3L1-rep3-m1bp-100x_Position015_14_cmle.ics	38	0	1	1	0.0
624	Feb25-FISH2-3L1-rep3-m1bp-100x_Position015_14_cmle.ics	39	0	1	1	0.0
625	Feb25-FISH2-3L1-rep3-m1bp-100x_Position015_14_cmle.ics	39	0	1	2	5.517334860501848
626	Feb25-FISH2-3L1-rep3-m1bp-100x_Position015_14_cmle.ics	39	0	2	1	5.829531327137062
627	Feb25-FISH2-3L1-rep3-m1bp-100x_Position015_14_cmle.ics	39	0	2	2	0.0
628	Feb25-FISH2-3L1-rep3-m1bp-100x_Position015_14_cmle.ics	40	0	1	1	0.0
629	Feb25-FISH2-3L1-rep3-m1bp-100x_Position015_14_cmle.ics	42	0	1	1	0.0
630	Feb25-FISH2-3L1-rep3-m1bp-100x_Position015_14_cmle.ics	43	0	1	1	0.0
631	Feb25-FISH2-3L1-rep3-m1bp-100x_Position015_14_cmle.ics	43	0	2	1	5.889115013440747
632	Feb25-FISH2-3L1-rep3-m1bp-100x_Position015_14_cmle.ics	45	0	1	1	0.0
633	Feb25-FISH2-3L1-rep3-m1bp-100x_Position015_14_cmle.ics	45	0	1	2	1.8037310559294812
634	Feb25-FISH2-3L1-rep3-m1bp-100x_Position016_15_cmle.ics	1	0	1	1	0.0
635	Feb25-FISH2-3L1-rep3-m1bp-100x_Position016_15_cmle.ics	2	0	1	1	0.0
636	Feb25-FISH2-3L1-rep3-m1bp-100x_Position016_15_cmle.ics	3	0	1	1	0.0
637	Feb25-FISH2-3L1-rep3-m1bp-100x_Position016_15_cmle.ics	5	0	1	1	0.0
638	Feb25-FISH2-3L1-rep3-m1bp-100x_Position016_15_cmle.ics	5	0	1	2	3.736468271660643
639	Feb25-FISH2-3L1-rep3-m1bp-100x_Position016_15_cmle.ics	6	0	1	1	0.0
640	Feb25-FISH2-3L1-rep3-m1bp-100x_Position016_15_cmle.ics	7	0	1	1	0.0
641	Feb25-FISH2-3L1-rep3-m1bp-100x_Position016_15_cmle.ics	7	0	1	2	2.7845923564234356
642	Feb25-FISH2-3L1-rep3-m1bp-100x_Position016_15_cmle.ics	8	0	1	1	0.0
643	Feb25-FISH2-3L1-rep3-m1bp-100x_Position016_15_cmle.ics	9	0	1	1	0.0
644	Feb25-FISH2-3L1-rep3-m1bp-100x_Position016_15_cmle.ics	10	0	1	1	5.803225841989877
645	Feb25-FISH2-3L1-rep3-m1bp-100x_Position016_15_cmle.ics	10	0	2	1	0.0
646	Feb25-FISH2-3L1-rep3-m1bp-100x_Position016_15_cmle.ics	11	0	1	1	0.0
647	Feb25-FISH2-3L1-rep3-m1bp-100x_Position016_15_cmle.ics	12	0	1	1	0.10317500441073144
648	Feb25-FISH2-3L1-rep3-m1bp-100x_Position016_15_cmle.ics	12	0	1	2	5.444864743536349
649	Feb25-FISH2-3L1-rep3-m1bp-100x_Position016_15_cmle.ics	14	0	1	1	0.0
650	Feb25-FISH2-3L1-rep3-m1bp-100x_Position016_15_cmle.ics	15	0	1	1	0.0
651	Feb25-FISH2-3L1-rep3-m1bp-100x_Position016_15_cmle.ics	16	0	1	1	0.0
652	Feb25-FISH2-3L1-rep3-m1bp-100x_Position016_15_cmle.ics	16	0	2	1	2.221645792700112
653	Feb25-FISH2-3L1-rep3-m1bp-100x_Position016_15_cmle.ics	17	0	1	1	0.0
654	Feb25-FISH2-3L1-rep3-m1bp-100x_Position016_15_cmle.ics	18	0	1	1	0.0
655	Feb25-FISH2-3L1-rep3-m1bp-100x_Position016_15_cmle.ics	19	0	1	1	0.0
656	Feb25-FISH2-3L1-rep3-m1bp-100x_Position016_15_cmle.ics	22	0	1	1	0.0
657	Feb25-FISH2-3L1-rep3-m1bp-100x_Position016_15_cmle.ics	23	0	1	1	0.0
658	Feb25-FISH2-3L1-rep3-m1bp-100x_Position016_15_cmle.ics	25	0	1	1	0.0
659	Feb25-FISH2-3L1-rep3-m1bp-100x_Position016_15_cmle.ics	26	0	1	1	0.0
660	Feb25-FISH2-3L1-rep3-m1bp-100x_Position016_15_cmle.ics	26	0	1	2	3.8361227711639825
661	Feb25-FISH2-3L1-rep3-m1bp-100x_Position016_15_cmle.ics	27	0	1	1	0.0
662	Feb25-FISH2-3L1-rep3-m1bp-100x_Position016_15_cmle.ics	29	0	1	1	0.0
663	Feb25-FISH2-3L1-rep3-m1bp-100x_Position016_15_cmle.ics	30	0	1	1	0.0
664	Feb25-FISH2-3L1-rep3-m1bp-100x_Position016_15_cmle.ics	31	0	1	1	0.0
665	Feb25-FISH2-3L1-rep3-m1bp-100x_Position016_15_cmle.ics	32	0	1	1	2.0748369030026867
666	Feb25-FISH2-3L1-rep3-m1bp-100x_Position016_15_cmle.ics	32	0	2	1	0.0
667	Feb25-FISH2-3L1-rep3-m1bp-100x_Position016_15_cmle.ics	33	0	1	1	0.0
668	Feb25-FISH2-3L1-rep3-m1bp-100x_Position016_15_cmle.ics	33	0	1	2	9.29871217332953
669	Feb25-FISH2-3L1-rep3-m1bp-100x_Position016_15_cmle.ics	34	0	1	1	0.4332
670	Feb25-FISH2-3L1-rep3-m1bp-100x_Position016_15_cmle.ics	35	0	1	1	0.0
671	Feb25-FISH2-3L1-rep3-m1bp-100x_Position016_15_cmle.ics	36	0	1	1	0.0
672	Feb25-FISH2-3L1-rep3-m1bp-100x_Position016_15_cmle.ics	38	0	1	1	4.023825172018526
673	Feb25-FISH2-3L1-rep3-m1bp-100x_Position016_15_cmle.ics	39	0	1	1	3.8673426996960076
674	Feb25-FISH2-3L1-rep3-m1bp-100x_Position016_15_cmle.ics	39	0	1	2	23.100202998730726
675	Feb25-FISH2-3L1-rep3-m1bp-100x_Position016_15_cmle.ics	39	0	1	3	18.564519214009756
676	Feb25-FISH2-3L1-rep3-m1bp-100x_Position016_15_cmle.ics	39	0	1	4	20.938668843440787
677	Feb25-FISH2-3L1-rep3-m1bp-100x_Position016_15_cmle.ics	39	0	1	5	13.07975762975866
678	Feb25-FISH2-3L1-rep3-m1bp-100x_Position016_15_cmle.ics	39	0	1	6	22.04984723885569
679	Feb25-FISH2-3L1-rep3-m1bp-100x_Position016_15_cmle.ics	39	0	1	7	23.15314169284744
680	Feb25-FISH2-3L1-rep3-m1bp-100x_Position016_15_cmle.ics	39	0	1	8	1.2536039404732575
681	Feb25-FISH2-3L1-rep3-m1bp-100x_Position016_15_cmle.ics	39	0	1	9	13.830611170120056
682	Feb25-FISH2-3L1-rep3-m1bp-100x_Position016_15_cmle.ics	39	0	1	10	11.529345860739891
683	Feb25-FISH2-3L1-rep3-m1bp-100x_Position016_15_cmle.ics	39	0	1	11	3.5116007249640777
684	Feb25-FISH2-3L1-rep3-m1bp-100x_Position016_15_cmle.ics	39	0	1	12	1.5080113464063434
685	Feb25-FISH2-3L1-rep3-m1bp-100x_Position016_15_cmle.ics	39	0	2	1	2.4538066185550647
686	Feb25-FISH2-3L1-rep3-m1bp-100x_Position016_15_cmle.ics	39	0	2	2	20.671267327999793
687	Feb25-FISH2-3L1-rep3-m1bp-100x_Position016_15_cmle.ics	39	0	2	3	16.14141901600819
688	Feb25-FISH2-3L1-rep3-m1bp-100x_Position016_15_cmle.ics	39	0	2	4	19.069427550427545
689	Feb25-FISH2-3L1-rep3-m1bp-100x_Position016_15_cmle.ics	39	0	2	5	11.139535012005755
690	Feb25-FISH2-3L1-rep3-m1bp-100x_Position016_15_cmle.ics	39	0	2	6	19.664927413547574
691	Feb25-FISH2-3L1-rep3-m1bp-100x_Position016_15_cmle.ics	39	0	2	7	20.827687481093122
692	Feb25-FISH2-3L1-rep3-m1bp-100x_Position016_15_cmle.ics	39	0	2	8	2.3010738268971607
693	Feb25-FISH2-3L1-rep3-m1bp-100x_Position016_15_cmle.ics	39	0	2	9	13.90277240940305
694	Feb25-FISH2-3L1-rep3-m1bp-100x_Position016_15_cmle.ics	39	0	2	10	11.96192387428293
695	Feb25-FISH2-3L1-rep3-m1bp-100x_Position016_15_cmle.ics	39	0	2	11	2.3918076883891235
696	Feb25-FISH2-3L1-rep3-m1bp-100x_Position016_15_cmle.ics	39	0	2	12	0.0
697	Feb25-FISH2-3L1-rep3-m1bp-100x_Position016_15_cmle.ics	40	0	1	1	0.0
698	Feb25-FISH2-3L1-rep3-m1bp-100x_Position016_15_cmle.ics	41	0	1	1	4.030971304351481
699	Feb25-FISH2-3L1-rep3-m1bp-100x_Position016_15_cmle.ics	41	0	2	1	0.0
700	Feb25-FISH2-3L1-rep3-m1bp-100x_Position016_15_cmle.ics	42	0	1	1	5.61423291768332
701	Feb25-FISH2-3L1-rep3-m1bp-100x_Position016_15_cmle.ics	43	0	1	1	0.0
702	Feb25-FISH2-3L1-rep3-m1bp-100x_Position016_15_cmle.ics	45	0	1	1	0.0
703	Feb25-FISH2-3L1-rep3-m1bp-100x_Position016_15_cmle.ics	46	0	1	1	0.0
704	Feb25-FISH2-3L1-rep3-m1bp-100x_Position016_15_cmle.ics	46	0	1	2	2.0464242661713827
705	Feb25-FISH2-3L1-rep3-m1bp-100x_Position016_15_cmle.ics	46	0	2	1	1.7570070134165063
706	Feb25-FISH2-3L1-rep3-m1bp-100x_Position016_15_cmle.ics	46	0	2	2	0.0
707	Feb25-FISH2-3L1-rep3-m1bp-100x_Position016_15_cmle.ics	47	0	1	1	0.0
708	Feb25-FISH2-3L1-rep3-m1bp-100x_Position016_15_cmle.ics	47	0	1	2	2.3918076883891235
709	Feb25-FISH2-3L1-rep3-m1bp-100x_Position016_15_cmle.ics	48	0	1	1	0.0
710	Feb25-FISH2-3L1-rep3-m1bp-100x_Position016_15_cmle.ics	50	0	1	1	0.0
711	Feb25-FISH2-3L1-rep3-m1bp-100x_Position016_15_cmle.ics	50	0	1	2	4.559379733229422
712	Feb25-FISH2-3L1-rep3-m1bp-100x_Position016_15_cmle.ics	50	0	2	1	4.72251296062118
713	Feb25-FISH2-3L1-rep3-m1bp-100x_Position016_15_cmle.ics	50	0	2	2	0.4773698211006071
714	Feb25-FISH2-3L1-rep3-m1bp-100x_Position016_15_cmle.ics	51	0	1	1	0.0
715	Feb25-FISH2-3L1-rep3-m1bp-100x_Position016_15_cmle.ics	51	0	1	2	3.5735884794949686
716	Feb25-FISH2-3L1-rep3-m1bp-100x_Position016_15_cmle.ics	51	0	1	3	9.124850837738391
717	Feb25-FISH2-3L1-rep3-m1bp-100x_Position016_15_cmle.ics	51	0	2	1	11.413147806929157
718	Feb25-FISH2-3L1-rep3-m1bp-100x_Position016_15_cmle.ics	51	0	2	2	8.938764278762246
719	Feb25-FISH2-3L1-rep3-m1bp-100x_Position016_15_cmle.ics	51	0	2	3	2.8962603905211473
720	Feb25-FISH2-3L1-rep3-m1bp-100x_Position017_16_cmle.ics	1	0	1	1	0.0
721	Feb25-FISH2-3L1-rep3-m1bp-100x_Position017_16_cmle.ics	2	0	1	1	5.383581448825309
722	Feb25-FISH2-3L1-rep3-m1bp-100x_Position017_16_cmle.ics	2	0	2	1	4.476688430420756
723	Feb25-FISH2-3L1-rep3-m1bp-100x_Position017_16_cmle.ics	3	0	1	1	0.0
724	Feb25-FISH2-3L1-rep3-m1bp-100x_Position017_16_cmle.ics	4	0	1	1	9.73440119361803
725	Feb25-FISH2-3L1-rep3-m1bp-100x_Position017_16_cmle.ics	4	0	1	2	0.0
726	Feb25-FISH2-3L1-rep3-m1bp-100x_Position017_16_cmle.ics	4	0	2	1	4.110868235401045
727	Feb25-FISH2-3L1-rep3-m1bp-100x_Position017_16_cmle.ics	4	0	2	2	6.1905002646438865
728	Feb25-FISH2-3L1-rep3-m1bp-100x_Position017_16_cmle.ics	5	0	1	1	0.0
729	Feb25-FISH2-3L1-rep3-m1bp-100x_Position017_16_cmle.ics	6	0	1	1	0.0
730	Feb25-FISH2-3L1-rep3-m1bp-100x_Position017_16_cmle.ics	7	0	1	1	0.0
731	Feb25-FISH2-3L1-rep3-m1bp-100x_Position017_16_cmle.ics	8	0	1	1	2.548613302872216
732	Feb25-FISH2-3L1-rep3-m1bp-100x_Position017_16_cmle.ics	8	0	1	2	8.435554749255347
733	Feb25-FISH2-3L1-rep3-m1bp-100x_Position017_16_cmle.ics	8	0	1	3	9.479094500629545
734	Feb25-FISH2-3L1-rep3-m1bp-100x_Position017_16_cmle.ics	8	0	1	4	3.763873990930157
735	Feb25-FISH2-3L1-rep3-m1bp-100x_Position017_16_cmle.ics	8	0	2	1	1.2653448004921624
736	Feb25-FISH2-3L1-rep3-m1bp-100x_Position017_16_cmle.ics	8	0	2	2	4.888579348483743
737	Feb25-FISH2-3L1-rep3-m1bp-100x_Position017_16_cmle.ics	8	0	2	3	5.931441180158956
738	Feb25-FISH2-3L1-rep3-m1bp-100x_Position017_16_cmle.ics	8	0	2	4	3.33628626741453
739	Feb25-FISH2-3L1-rep3-m1bp-100x_Position017_16_cmle.ics	8	0	3	1	3.818869165494099
740	Feb25-FISH2-3L1-rep3-m1bp-100x_Position017_16_cmle.ics	8	0	3	2	5.613816402109742
741	Feb25-FISH2-3L1-rep3-m1bp-100x_Position017_16_cmle.ics	8	0	3	3	6.461574097076405
742	Feb25-FISH2-3L1-rep3-m1bp-100x_Position017_16_cmle.ics	8	0	3	4	5.681670570098858
743	Feb25-FISH2-3L1-rep3-m1bp-100x_Position017_16_cmle.ics	10	0	1	1	0.0
744	Feb25-FISH2-3L1-rep3-m1bp-100x_Position017_16_cmle.ics	11	0	1	1	0.0
745	Feb25-FISH2-3L1-rep3-m1bp-100x_Position017_16_cmle.ics	12	0	1	1	0.0
746	Feb25-FISH2-3L1-rep3-m1bp-100x_Position017_16_cmle.ics	12	0	1	2	4.770285222159576
747	Feb25-FISH2-3L1-rep3-m1bp-100x_Position017_16_cmle.ics	13	0	1	1	4.3804029699204055
748	Feb25-FISH2-3L1-rep3-m1bp-100x_Position017_16_cmle.ics	14	0	1	1	7.239313947377775
749	Feb25-FISH2-3L1-rep3-m1bp-100x_Position017_16_cmle.ics	15	0	1	1	0.0
750	Feb25-FISH2-3L1-rep3-m1bp-100x_Position017_16_cmle.ics	16	0	1	1	0.0
751	Feb25-FISH2-3L1-rep3-m1bp-100x_Position017_16_cmle.ics	17	0	1	1	0.0
752	Feb25-FISH2-3L1-rep3-m1bp-100x_Position017_16_cmle.ics	18	0	1	1	0.0
753	Feb25-FISH2-3L1-rep3-m1bp-100x_Position017_16_cmle.ics	19	0	1	1	0.0
754	Feb25-FISH2-3L1-rep3-m1bp-100x_Position017_16_cmle.ics	19	0	1	2	4.640789800966045
755	Feb25-FISH2-3L1-rep3-m1bp-100x_Position017_16_cmle.ics	20	0	1	1	0.0
756	Feb25-FISH2-3L1-rep3-m1bp-100x_Position017_16_cmle.ics	20	0	1	2	4.197987993458272
757	Feb25-FISH2-3L1-rep3-m1bp-100x_Position017_16_cmle.ics	21	0	1	1	0.0
758	Feb25-FISH2-3L1-rep3-m1bp-100x_Position017_16_cmle.ics	23	0	1	1	0.0
759	Feb25-FISH2-3L1-rep3-m1bp-100x_Position017_16_cmle.ics	24	0	1	1	0.0
760	Feb25-FISH2-3L1-rep3-m1bp-100x_Position017_16_cmle.ics	27	0	1	1	0.0
761	Feb25-FISH2-3L1-rep3-m1bp-100x_Position017_16_cmle.ics	27	0	1	2	4.048963868846486
762	Feb25-FISH2-3L1-rep3-m1bp-100x_Position017_16_cmle.ics	27	0	1	3	19.197560317143033
763	Feb25-FISH2-3L1-rep3-m1bp-100x_Position017_16_cmle.ics	27	0	1	4	5.032905942362883
764	Feb25-FISH2-3L1-rep3-m1bp-100x_Position017_16_cmle.ics	27	0	2	1	3.7838022534468387
765	Feb25-FISH2-3L1-rep3-m1bp-100x_Position017_16_cmle.ics	27	0	2	2	0.0
766	Feb25-FISH2-3L1-rep3-m1bp-100x_Position017_16_cmle.ics	27	0	2	3	19.482326021742555
767	Feb25-FISH2-3L1-rep3-m1bp-100x_Position017_16_cmle.ics	27	0	2	4	7.561136402531155
768	Feb25-FISH2-3L1-rep3-m1bp-100x_Position017_16_cmle.ics	27	0	3	1	5.170767545753573
769	Feb25-FISH2-3L1-rep3-m1bp-100x_Position017_16_cmle.ics	27	0	3	2	7.737792437526856
770	Feb25-FISH2-3L1-rep3-m1bp-100x_Position017_16_cmle.ics	27	0	3	3	14.571421383262422
771	Feb25-FISH2-3L1-rep3-m1bp-100x_Position017_16_cmle.ics	27	0	3	4	0.0
772	Feb25-FISH2-3L1-rep3-m1bp-100x_Position017_16_cmle.ics	28	0	1	1	0.0
773	Feb25-FISH2-3L1-rep3-m1bp-100x_Position017_16_cmle.ics	30	0	1	1	0.0
774	Feb25-FISH2-3L1-rep3-m1bp-100x_Position017_16_cmle.ics	30	0	1	2	3.8163335246312395
775	Feb25-FISH2-3L1-rep3-m1bp-100x_Position017_16_cmle.ics	31	0	1	1	0.0
776	Feb25-FISH2-3L1-rep3-m1bp-100x_Position017_16_cmle.ics	32	0	1	1	1.0902687331713774
777	Feb25-FISH2-3L1-rep3-m1bp-100x_Position017_16_cmle.ics	33	0	1	1	0.0
778	Feb25-FISH2-3L1-rep3-m1bp-100x_Position017_16_cmle.ics	35	0	1	1	0.0
779	Feb25-FISH2-3L1-rep3-m1bp-100x_Position017_16_cmle.ics	36	0	1	1	4.885997201771472
780	Feb25-FISH2-3L1-rep3-m1bp-100x_Position017_16_cmle.ics	36	0	1	2	4.248400458363828
781	Feb25-FISH2-3L1-rep3-m1bp-100x_Position017_16_cmle.ics	36	0	2	1	6.507905208340606
782	Feb25-FISH2-3L1-rep3-m1bp-100x_Position017_16_cmle.ics	36	0	2	2	6.955453425612942
783	Feb25-FISH2-3L1-rep3-m1bp-100x_Position017_16_cmle.ics	38	0	1	1	0.0
784	Feb25-FISH2-3L1-rep3-m1bp-100x_Position018_17_cmle.ics	1	0	1	1	0.0
785	Feb25-FISH2-3L1-rep3-m1bp-100x_Position018_17_cmle.ics	2	0	1	1	0.0
786	Feb25-FISH2-3L1-rep3-m1bp-100x_Position018_17_cmle.ics	2	0	2	1	1.2829802844612073
787	Feb25-FISH2-3L1-rep3-m1bp-100x_Position018_17_cmle.ics	3	0	1	1	0.0
788	Feb25-FISH2-3L1-rep3-m1bp-100x_Position018_17_cmle.ics	4	0	1	1	0.0
789	Feb25-FISH2-3L1-rep3-m1bp-100x_Position018_17_cmle.ics	5	0	1	1	4.165160014369032
790	Feb25-FISH2-3L1-rep3-m1bp-100x_Position018_17_cmle.ics	5	0	2	1	0.0
791	Feb25-FISH2-3L1-rep3-m1bp-100x_Position018_17_cmle.ics	6	0	1	1	0.0
792	Feb25-FISH2-3L1-rep3-m1bp-100x_Position018_17_cmle.ics	7	0	1	1	0.0
793	Feb25-FISH2-3L1-rep3-m1bp-100x_Position018_17_cmle.ics	8	0	1	1	2.042760867497844
794	Feb25-FISH2-3L1-rep3-m1bp-100x_Position018_17_cmle.ics	8	0	1	2	0.0
795	Feb25-FISH2-3L1-rep3-m1bp-100x_Position018_17_cmle.ics	9	0	1	1	0.0
796	Feb25-FISH2-3L1-rep3-m1bp-100x_Position018_17_cmle.ics	10	0	1	1	3.6771162044160586
797	Feb25-FISH2-3L1-rep3-m1bp-100x_Position018_17_cmle.ics	10	0	1	2	2.9817064095894783
798	Feb25-FISH2-3L1-rep3-m1bp-100x_Position018_17_cmle.ics	10	0	1	3	3.089503250191523
799	Feb25-FISH2-3L1-rep3-m1bp-100x_Position018_17_cmle.ics	10	0	2	1	5.078295317529935
800	Feb25-FISH2-3L1-rep3-m1bp-100x_Position018_17_cmle.ics	10	0	2	2	0.0
801	Feb25-FISH2-3L1-rep3-m1bp-100x_Position018_17_cmle.ics	10	0	2	3	4.450898419074787
802	Feb25-FISH2-3L1-rep3-m1bp-100x_Position018_17_cmle.ics	11	0	1	1	0.0
803	Feb25-FISH2-3L1-rep3-m1bp-100x_Position018_17_cmle.ics	12	0	1	1	0.0
804	Feb25-FISH2-3L1-rep3-m1bp-100x_Position018_17_cmle.ics	13	0	1	1	0.0
805	Feb25-FISH2-3L1-rep3-m1bp-100x_Position018_17_cmle.ics	15	0	1	1	0.0
806	Feb25-FISH2-3L1-rep3-m1bp-100x_Position018_17_cmle.ics	16	0	1	1	3.0443253422534764
807	Feb25-FISH2-3L1-rep3-m1bp-100x_Position018_17_cmle.ics	16	0	2	1	0.0
808	Feb25-FISH2-3L1-rep3-m1bp-100x_Position018_17_cmle.ics	17	0	1	1	3.122064522413321
809	Feb25-FISH2-3L1-rep3-m1bp-100x_Position018_17_cmle.ics	18	0	1	1	0.0
810	Feb25-FISH2-3L1-rep3-m1bp-100x_Position018_17_cmle.ics	19	0	1	1	0.0
811	Feb25-FISH2-3L1-rep3-m1bp-100x_Position018_17_cmle.ics	20	0	1	1	0.0
812	Feb25-FISH2-3L1-rep3-m1bp-100x_Position018_17_cmle.ics	21	0	1	1	0.0
813	Feb25-FISH2-3L1-rep3-m1bp-100x_Position018_17_cmle.ics	22	0	1	1	0.8595614345612763
814	Feb25-FISH2-3L1-rep3-m1bp-100x_Position018_17_cmle.ics	22	0	1	2	7.747252674139619
815	Feb25-FISH2-3L1-rep3-m1bp-100x_Position018_17_cmle.ics	22	0	1	3	11.944255899221593
816	Feb25-FISH2-3L1-rep3-m1bp-100x_Position018_17_cmle.ics	22	0	2	1	10.873076857901445
817	Feb25-FISH2-3L1-rep3-m1bp-100x_Position018_17_cmle.ics	22	0	2	2	9.847133984247492
818	Feb25-FISH2-3L1-rep3-m1bp-100x_Position018_17_cmle.ics	22	0	2	3	1.6313400576791501
819	Feb25-FISH2-3L1-rep3-m1bp-100x_Position018_17_cmle.ics	22	0	3	1	0.0
820	Feb25-FISH2-3L1-rep3-m1bp-100x_Position018_17_cmle.ics	22	0	3	2	6.333731954937876
821	Feb25-FISH2-3L1-rep3-m1bp-100x_Position018_17_cmle.ics	22	0	3	3	10.927064004151871
822	Feb25-FISH2-3L1-rep3-m1bp-100x_Position018_17_cmle.ics	22	0	4	1	10.916830173571139
823	Feb25-FISH2-3L1-rep3-m1bp-100x_Position018_17_cmle.ics	22	0	4	2	8.400629781772212
824	Feb25-FISH2-3L1-rep3-m1bp-100x_Position018_17_cmle.ics	22	0	4	3	0.0
825	Feb25-FISH2-3L1-rep3-m1bp-100x_Position018_17_cmle.ics	22	0	5	1	13.407616295644788
826	Feb25-FISH2-3L1-rep3-m1bp-100x_Position018_17_cmle.ics	22	0	5	2	7.327604742568956
827	Feb25-FISH2-3L1-rep3-m1bp-100x_Position018_17_cmle.ics	22	0	5	3	6.646110029424371
828	Feb25-FISH2-3L1-rep3-m1bp-100x_Position018_17_cmle.ics	23	0	1	1	5.261925224947303
829	Feb25-FISH2-3L1-rep3-m1bp-100x_Position018_17_cmle.ics	24	0	1	1	0.0
830	Feb25-FISH2-3L1-rep3-m1bp-100x_Position018_17_cmle.ics	26	0	1	1	0.0
831	Feb25-FISH2-3L1-rep3-m1bp-100x_Position018_17_cmle.ics	26	0	1	2	4.647458491996285
832	Feb25-FISH2-3L1-rep3-m1bp-100x_Position018_17_cmle.ics	26	0	2	1	5.125242628513152
833	Feb25-FISH2-3L1-rep3-m1bp-100x_Position018_17_cmle.ics	26	0	2	2	0.0
834	Feb25-FISH2-3L1-rep3-m1bp-100x_Position018_17_cmle.ics	27	0	1	1	3.5079501499648686
835	Feb25-FISH2-3L1-rep3-m1bp-100x_Position018_17_cmle.ics	27	0	1	2	0.0
836	Feb25-FISH2-3L1-rep3-m1bp-100x_Position018_17_cmle.ics	27	0	2	1	0.0
837	Feb25-FISH2-3L1-rep3-m1bp-100x_Position018_17_cmle.ics	27	0	2	2	3.6691231814377945
838	Feb25-FISH2-3L1-rep3-m1bp-100x_Position018_17_cmle.ics	28	0	1	1	0.0
839	Feb25-FISH2-3L1-rep3-m1bp-100x_Position018_17_cmle.ics	29	0	1	1	0.0
840	Feb25-FISH2-3L1-rep3-m1bp-100x_Position018_17_cmle.ics	30	0	1	1	0.0
841	Feb25-FISH2-3L1-rep3-m1bp-100x_Position018_17_cmle.ics	31	0	1	1	0.0
842	Feb25-FISH2-3L1-rep3-m1bp-100x_Position018_17_cmle.ics	32	0	1	1	0.0
843	Feb25-FISH2-3L1-rep3-m1bp-100x_Position018_17_cmle.ics	33	0	1	1	0.0
844	Feb25-FISH2-3L1-rep3-m1bp-100x_Position018_17_cmle.ics	34	0	1	1	0.0
845	Feb25-FISH2-3L1-rep3-m1bp-100x_Position018_17_cmle.ics	35	0	1	1	4.0711659202537405
846	Feb25-FISH2-3L1-rep3-m1bp-100x_Position018_17_cmle.ics	36	0	1	1	0.0
847	Feb25-FISH2-3L1-rep3-m1bp-100x_Position018_17_cmle.ics	36	0	1	2	4.194372009753561
848	Feb25-FISH2-3L1-rep3-m1bp-100x_Position018_17_cmle.ics	37	0	1	1	0.0
849	Feb25-FISH2-3L1-rep3-m1bp-100x_Position019_18_cmle.ics	2	0	1	1	0.0
850	Feb25-FISH2-3L1-rep3-m1bp-100x_Position019_18_cmle.ics	2	0	1	2	2.897008713062681
851	Feb25-FISH2-3L1-rep3-m1bp-100x_Position019_18_cmle.ics	2	0	2	1	2.961078175861132
852	Feb25-FISH2-3L1-rep3-m1bp-100x_Position019_18_cmle.ics	2	0	2	2	0.0
853	Feb25-FISH2-3L1-rep3-m1bp-100x_Position019_18_cmle.ics	2	0	3	1	0.8670937442763532
854	Feb25-FISH2-3L1-rep3-m1bp-100x_Position019_18_cmle.ics	2	0	3	2	1.663646957482313
855	Feb25-FISH2-3L1-rep3-m1bp-100x_Position019_18_cmle.ics	3	0	1	1	0.0
856	Feb25-FISH2-3L1-rep3-m1bp-100x_Position019_18_cmle.ics	4	0	1	1	0.3095250132321943
857	Feb25-FISH2-3L1-rep3-m1bp-100x_Position019_18_cmle.ics	5	0	1	1	0.0
858	Feb25-FISH2-3L1-rep3-m1bp-100x_Position019_18_cmle.ics	6	0	1	1	0.0
859	Feb25-FISH2-3L1-rep3-m1bp-100x_Position019_18_cmle.ics	6	0	1	2	2.050729151661051
860	Feb25-FISH2-3L1-rep3-m1bp-100x_Position019_18_cmle.ics	6	0	2	1	1.2452384039718545
861	Feb25-FISH2-3L1-rep3-m1bp-100x_Position019_18_cmle.ics	6	0	2	2	0.0
862	Feb25-FISH2-3L1-rep3-m1bp-100x_Position019_18_cmle.ics	7	0	1	1	0.0
863	Feb25-FISH2-3L1-rep3-m1bp-100x_Position019_18_cmle.ics	8	0	1	1	0.0
864	Feb25-FISH2-3L1-rep3-m1bp-100x_Position019_18_cmle.ics	8	0	1	2	4.743431157285866
865	Feb25-FISH2-3L1-rep3-m1bp-100x_Position019_18_cmle.ics	9	0	1	1	0.0
866	Feb25-FISH2-3L1-rep3-m1bp-100x_Position019_18_cmle.ics	11	0	1	1	0.0
867	Feb25-FISH2-3L1-rep3-m1bp-100x_Position019_18_cmle.ics	12	0	1	1	0.0
868	Feb25-FISH2-3L1-rep3-m1bp-100x_Position019_18_cmle.ics	13	0	1	1	0.0
869	Feb25-FISH2-3L1-rep3-m1bp-100x_Position019_18_cmle.ics	14	0	1	1	0.0
870	Feb25-FISH2-3L1-rep3-m1bp-100x_Position019_18_cmle.ics	17	0	1	1	1.9686270662272896
871	Feb25-FISH2-3L1-rep3-m1bp-100x_Position019_18_cmle.ics	17	0	1	2	0.0
872	Feb25-FISH2-3L1-rep3-m1bp-100x_Position019_18_cmle.ics	18	0	1	1	0.0
873	Feb25-FISH2-3L1-rep3-m1bp-100x_Position019_18_cmle.ics	18	0	1	2	4.568917255809945
874	Feb25-FISH2-3L1-rep3-m1bp-100x_Position019_18_cmle.ics	18	0	2	1	4.250769177339142
875	Feb25-FISH2-3L1-rep3-m1bp-100x_Position019_18_cmle.ics	18	0	2	2	0.0
876	Feb25-FISH2-3L1-rep3-m1bp-100x_Position019_18_cmle.ics	19	0	1	1	0.0
877	Feb25-FISH2-3L1-rep3-m1bp-100x_Position019_18_cmle.ics	20	0	1	1	0.43046674663324214
878	Feb25-FISH2-3L1-rep3-m1bp-100x_Position019_18_cmle.ics	21	0	1	1	0.1459114905355603
879	Feb25-FISH2-3L1-rep3-m1bp-100x_Position019_18_cmle.ics	23	0	1	1	0.0
880	Feb25-FISH2-3L1-rep3-m1bp-100x_Position019_18_cmle.ics	23	0	2	1	1.466392331574739
881	Feb25-FISH2-3L1-rep3-m1bp-100x_Position019_18_cmle.ics	25	0	1	1	0.0
882	Feb25-FISH2-3L1-rep3-m1bp-100x_Position019_18_cmle.ics	26	0	1	1	3.302672456076614
883	Feb25-FISH2-3L1-rep3-m1bp-100x_Position019_18_cmle.ics	26	0	1	2	0.0
884	Feb25-FISH2-3L1-rep3-m1bp-100x_Position019_18_cmle.ics	26	0	2	1	4.200788048483638
885	Feb25-FISH2-3L1-rep3-m1bp-100x_Position019_18_cmle.ics	26	0	2	2	0.49080306404480833
886	Feb25-FISH2-3L1-rep3-m1bp-100x_Position019_18_cmle.ics	27	0	1	1	9.36645355324347
887	Feb25-FISH2-3L1-rep3-m1bp-100x_Position019_18_cmle.ics	27	0	1	2	0.0
888	Feb25-FISH2-3L1-rep3-m1bp-100x_Position019_18_cmle.ics	27	0	1	3	1.1535316172061807
889	Feb25-FISH2-3L1-rep3-m1bp-100x_Position019_18_cmle.ics	27	0	2	1	7.944248272671316
890	Feb25-FISH2-3L1-rep3-m1bp-100x_Position019_18_cmle.ics	27	0	2	2	1.2381000529287771
891	Feb25-FISH2-3L1-rep3-m1bp-100x_Position019_18_cmle.ics	27	0	2	3	0.0
892	Feb25-FISH2-3L1-rep3-m1bp-100x_Position019_18_cmle.ics	29	0	1	1	0.0
893	Feb25-FISH2-3L1-rep3-m1bp-100x_Position019_18_cmle.ics	31	0	1	1	0.0
894	Feb25-FISH2-3L1-rep3-m1bp-100x_Position019_18_cmle.ics	32	0	1	1	0.10317500441073144
895	Feb25-FISH2-3L1-rep3-m1bp-100x_Position019_18_cmle.ics	33	0	1	1	0.0
896	Feb25-FISH2-3L1-rep3-m1bp-100x_Position019_18_cmle.ics	34	0	1	1	0.0
897	Feb25-FISH2-3L1-rep3-m1bp-100x_Position019_18_cmle.ics	34	0	2	1	1.1926825638357912
898	Feb25-FISH2-3L1-rep3-m1bp-100x_Position020_19_cmle.ics	1	0	1	1	0.0
899	Feb25-FISH2-3L1-rep3-m1bp-100x_Position020_19_cmle.ics	1	0	1	2	6.437491935245921
900	Feb25-FISH2-3L1-rep3-m1bp-100x_Position020_19_cmle.ics	1	0	2	1	6.191359996647843
901	Feb25-FISH2-3L1-rep3-m1bp-100x_Position020_19_cmle.ics	1	0	2	2	0.0
902	Feb25-FISH2-3L1-rep3-m1bp-100x_Position020_19_cmle.ics	2	0	1	1	0.0
903	Feb25-FISH2-3L1-rep3-m1bp-100x_Position020_19_cmle.ics	3	0	1	1	0.20635000882146287
904	Feb25-FISH2-3L1-rep3-m1bp-100x_Position020_19_cmle.ics	3	0	2	1	5.0597846883090245
905	Feb25-FISH2-3L1-rep3-m1bp-100x_Position020_19_cmle.ics	4	0	1	1	3.456946244352907
906	Feb25-FISH2-3L1-rep3-m1bp-100x_Position020_19_cmle.ics	6	0	1	1	0.0
907	Feb25-FISH2-3L1-rep3-m1bp-100x_Position020_19_cmle.ics	7	0	1	1	0.0
908	Feb25-FISH2-3L1-rep3-m1bp-100x_Position020_19_cmle.ics	8	0	1	1	0.0
909	Feb25-FISH2-3L1-rep3-m1bp-100x_Position020_19_cmle.ics	9	0	1	1	0.0
910	Feb25-FISH2-3L1-rep3-m1bp-100x_Position020_19_cmle.ics	10	0	1	1	0.0
911	Feb25-FISH2-3L1-rep3-m1bp-100x_Position020_19_cmle.ics	10	0	1	2	12.090256838177927
912	Feb25-FISH2-3L1-rep3-m1bp-100x_Position020_19_cmle.ics	10	0	2	1	11.911869165497624
913	Feb25-FISH2-3L1-rep3-m1bp-100x_Position020_19_cmle.ics	10	0	2	2	0.0
914	Feb25-FISH2-3L1-rep3-m1bp-100x_Position020_19_cmle.ics	11	0	1	1	0.0
915	Feb25-FISH2-3L1-rep3-m1bp-100x_Position020_19_cmle.ics	12	0	1	1	0.0
916	Feb25-FISH2-3L1-rep3-m1bp-100x_Position020_19_cmle.ics	13	0	1	1	0.0
917	Feb25-FISH2-3L1-rep3-m1bp-100x_Position020_19_cmle.ics	14	0	1	1	4.812670436890795
918	Feb25-FISH2-3L1-rep3-m1bp-100x_Position020_19_cmle.ics	14	0	1	2	2.5991999999999997
919	Feb25-FISH2-3L1-rep3-m1bp-100x_Position020_19_cmle.ics	15	0	1	1	5.690548130886852
920	Feb25-FISH2-3L1-rep3-m1bp-100x_Position020_19_cmle.ics	16	0	1	1	0.0
921	Feb25-FISH2-3L1-rep3-m1bp-100x_Position020_19_cmle.ics	17	0	1	1	0.0
922	Feb25-FISH2-3L1-rep3-m1bp-100x_Position020_19_cmle.ics	17	0	1	2	6.4064251006750705
923	Feb25-FISH2-3L1-rep3-m1bp-100x_Position020_19_cmle.ics	18	0	1	1	3.1280600956407394
924	Feb25-FISH2-3L1-rep3-m1bp-100x_Position020_19_cmle.ics	19	0	1	1	0.0
925	Feb25-FISH2-3L1-rep3-m1bp-100x_Position020_19_cmle.ics	20	0	1	1	0.0
926	Feb25-FISH2-3L1-rep3-m1bp-100x_Position020_19_cmle.ics	21	0	1	1	0.0
927	Feb25-FISH2-3L1-rep3-m1bp-100x_Position020_19_cmle.ics	23	0	1	1	2.772666388066643
928	Feb25-FISH2-3L1-rep3-m1bp-100x_Position020_19_cmle.ics	25	0	1	1	0.0
929	Feb25-FISH2-3L1-rep3-m1bp-100x_Position020_19_cmle.ics	26	0	1	1	0.0
930	Feb25-FISH2-3L1-rep3-m1bp-100x_Position020_19_cmle.ics	27	0	1	1	2.102293715973605
931	Feb25-FISH2-3L1-rep3-m1bp-100x_Position020_19_cmle.ics	28	0	1	1	0.0
932	Feb25-FISH2-3L1-rep3-m1bp-100x_Position020_19_cmle.ics	28	0	2	1	1.8600138437455773
933	Feb25-FISH2-3L1-rep3-m1bp-100x_Position020_19_cmle.ics	29	0	1	1	0.0
934	Feb25-FISH2-3L1-rep3-m1bp-100x_Position020_19_cmle.ics	30	0	1	1	0.0
935	Feb25-FISH2-3L1-rep3-m1bp-100x_Position020_19_cmle.ics	30	0	1	2	1.5080113464063434
936	Feb25-FISH2-3L1-rep3-m1bp-100x_Position020_19_cmle.ics	31	0	1	1	0.0
937	Feb25-FISH2-3L1-rep3-m1bp-100x_Position020_19_cmle.ics	32	0	1	1	5.819770140465889
938	Feb25-FISH2-3L1-rep3-m1bp-100x_Position020_19_cmle.ics	32	0	2	1	0.0
939	Feb25-FISH2-3L1-rep3-m1bp-100x_Position020_19_cmle.ics	33	0	1	1	0.0
940	Feb25-FISH2-3L1-rep3-m1bp-100x_Position021_20_cmle.ics	1	0	1	1	0.0
941	Feb25-FISH2-3L1-rep3-m1bp-100x_Position021_20_cmle.ics	2	0	1	1	0.0
942	Feb25-FISH2-3L1-rep3-m1bp-100x_Position021_20_cmle.ics	3	0	1	1	0.3095250132321943
943	Feb25-FISH2-3L1-rep3-m1bp-100x_Position021_20_cmle.ics	4	0	1	1	4.30500719542998
944	Feb25-FISH2-3L1-rep3-m1bp-100x_Position021_20_cmle.ics	5	0	1	1	0.0
945	Feb25-FISH2-3L1-rep3-m1bp-100x_Position021_20_cmle.ics	6	0	1	1	4.587130145700487
946	Feb25-FISH2-3L1-rep3-m1bp-100x_Position021_20_cmle.ics	8	0	1	1	0.0
947	Feb25-FISH2-3L1-rep3-m1bp-100x_Position021_20_cmle.ics	8	0	1	2	2.179917796280004
948	Feb25-FISH2-3L1-rep3-m1bp-100x_Position021_20_cmle.ics	9	0	1	1	0.0
949	Feb25-FISH2-3L1-rep3-m1bp-100x_Position021_20_cmle.ics	10	0	1	1	4.685814121301746
950	Feb25-FISH2-3L1-rep3-m1bp-100x_Position021_20_cmle.ics	11	0	1	1	0.0
951	Feb25-FISH2-3L1-rep3-m1bp-100x_Position021_20_cmle.ics	12	0	1	1	0.0
952	Feb25-FISH2-3L1-rep3-m1bp-100x_Position021_20_cmle.ics	13	0	1	1	5.3145419007217765
953	Feb25-FISH2-3L1-rep3-m1bp-100x_Position021_20_cmle.ics	13	0	2	1	0.0
954	Feb25-FISH2-3L1-rep3-m1bp-100x_Position021_20_cmle.ics	15	0	1	1	0.0
955	Feb25-FISH2-3L1-rep3-m1bp-100x_Position021_20_cmle.ics	16	0	1	1	5.541756060033732
956	Feb25-FISH2-3L1-rep3-m1bp-100x_Position021_20_cmle.ics	17	0	1	1	0.0
957	Feb25-FISH2-3L1-rep3-m1bp-100x_Position021_20_cmle.ics	18	0	1	1	1.0317500441073144
958	Feb25-FISH2-3L1-rep3-m1bp-100x_Position021_20_cmle.ics	19	0	1	1	0.10317500441073144
959	Feb25-FISH2-3L1-rep3-m1bp-100x_Position021_20_cmle.ics	20	0	1	1	0.0
960	Feb25-FISH2-3L1-rep3-m1bp-100x_Position021_20_cmle.ics	21	0	1	1	0.0
961	Feb25-FISH2-3L1-rep3-m1bp-100x_Position021_20_cmle.ics	21	0	1	2	4.075322959714231
962	Feb25-FISH2-3L1-rep3-m1bp-100x_Position021_20_cmle.ics	22	0	1	1	0.0
963	Feb25-FISH2-3L1-rep3-m1bp-100x_Position021_20_cmle.ics	23	0	1	1	0.0
964	Feb25-FISH2-3L1-rep3-m1bp-100x_Position021_20_cmle.ics	26	0	1	1	0.0
965	Feb25-FISH2-3L1-rep3-m1bp-100x_Position021_20_cmle.ics	27	0	1	1	0.0
966	Feb25-FISH2-3L1-rep3-m1bp-100x_Position021_20_cmle.ics	28	0	1	1	0.0
967	Feb25-FISH2-3L1-rep3-m1bp-100x_Position021_20_cmle.ics	29	0	1	1	0.0
968	Feb25-FISH2-3L1-rep3-m1bp-100x_Position021_20_cmle.ics	29	0	1	2	2.6264068296400853
969	Feb25-FISH2-3L1-rep3-m1bp-100x_Position021_20_cmle.ics	30	0	1	1	0.0
970	Feb25-FISH2-3L1-rep3-m1bp-100x_Position021_20_cmle.ics	31	0	1	1	0.0
971	Feb25-FISH2-3L1-rep3-m1bp-100x_Position021_20_cmle.ics	32	0	1	1	0.0
972	Feb25-FISH2-3L1-rep3-m1bp-100x_Position021_20_cmle.ics	33	0	1	1	0.0
973	Feb25-FISH2-3L1-rep3-m1bp-100x_Position021_20_cmle.ics	34	0	1	1	0.0
974	Feb25-FISH2-3L1-rep3-m1bp-100x_Position021_20_cmle.ics	35	0	1	1	0.0
975	Feb25-FISH2-3L1-rep3-m1bp-100x_Position021_20_cmle.ics	36	0	1	1	0.0
976	Feb25-FISH2-3L1-rep3-m1bp-100x_Position021_20_cmle.ics	37	0	1	1	0.0
977	Feb25-FISH2-3L1-rep3-m1bp-100x_Position021_20_cmle.ics	38	0	1	1	0.10317500441073144
978	Feb25-FISH2-3L1-rep3-m1bp-100x_Position021_20_cmle.ics	39	0	1	1	8.285537449086272
979	Feb25-FISH2-3L1-rep3-m1bp-100x_Position021_20_cmle.ics	39	0	2	1	0.0
980	Feb25-FISH2-3L1-rep3-m1bp-100x_Position021_20_cmle.ics	41	0	1	1	3.7152473601371097
981	Feb25-FISH2-3L1-rep3-m1bp-100x_Position021_20_cmle.ics	42	0	1	1	0.0
982	Feb25-FISH2-3L1-rep3-m1bp-100x_Position021_20_cmle.ics	43	0	1	1	0.0
983	Feb25-FISH2-3L1-rep3-m1bp-100x_Position021_20_cmle.ics	44	0	1	1	0.0
984	Feb25-FISH2-3L1-rep3-m1bp-100x_Position021_20_cmle.ics	44	0	1	2	15.695716427229115
985	Feb25-FISH2-3L1-rep3-m1bp-100x_Position021_20_cmle.ics	44	0	2	1	10.590659672887544
986	Feb25-FISH2-3L1-rep3-m1bp-100x_Position021_20_cmle.ics	44	0	2	2	11.411454001114162
987	Feb25-FISH2-3L1-rep3-m1bp-100x_Position021_20_cmle.ics	46	0	1	1	0.0
988	Feb25-FISH2-3L1-rep3-m1bp-100x_Position021_20_cmle.ics	47	0	1	1	5.623808326039421
989	Feb25-FISH2-3L1-rep3-m1bp-100x_Position021_20_cmle.ics	48	0	1	1	0.10317500441073144
990	Feb25-FISH2-3L1-rep3-m1bp-100x_Position021_20_cmle.ics	49	0	1	1	0.0
991	Feb25-FISH2-3L1-rep3-m1bp-100x_Position021_20_cmle.ics	50	0	1	1	0.0
992	Feb25-FISH2-3L1-rep3-m1bp-100x_Position022_21_cmle.ics	1	0	1	1	0.0
993	Feb25-FISH2-3L1-rep3-m1bp-100x_Position022_21_cmle.ics	2	0	1	1	2.6618931373704853
994	Feb25-FISH2-3L1-rep3-m1bp-100x_Position022_21_cmle.ics	3	0	1	1	0.0
995	Feb25-FISH2-3L1-rep3-m1bp-100x_Position022_21_cmle.ics	4	0	1	1	0.0
996	Feb25-FISH2-3L1-rep3-m1bp-100x_Position022_21_cmle.ics	5	0	1	1	0.0
997	Feb25-FISH2-3L1-rep3-m1bp-100x_Position022_21_cmle.ics	6	0	1	1	0.0
998	Feb25-FISH2-3L1-rep3-m1bp-100x_Position022_21_cmle.ics	8	0	1	1	0.0
999	Feb25-FISH2-3L1-rep3-m1bp-100x_Position022_21_cmle.ics	9	0	1	1	0.0
1000	Feb25-FISH2-3L1-rep3-m1bp-100x_Position022_21_cmle.ics	10	0	1	1	0.0
1001	Feb25-FISH2-3L1-rep3-m1bp-100x_Position022_21_cmle.ics	11	0	1	1	0.0
1002	Feb25-FISH2-3L1-rep3-m1bp-100x_Position022_21_cmle.ics	12	0	1	1	0.0
1003	Feb25-FISH2-3L1-rep3-m1bp-100x_Position022_21_cmle.ics	13	0	1	1	0.0
1004	Feb25-FISH2-3L1-rep3-m1bp-100x_Position022_21_cmle.ics	14	0	1	1	0.0
1005	Feb25-FISH2-3L1-rep3-m1bp-100x_Position022_21_cmle.ics	15	0	1	1	0.0
1006	Feb25-FISH2-3L1-rep3-m1bp-100x_Position022_21_cmle.ics	16	0	1	1	0.0
1007	Feb25-FISH2-3L1-rep3-m1bp-100x_Position022_21_cmle.ics	17	0	1	1	0.0
1008	Feb25-FISH2-3L1-rep3-m1bp-100x_Position022_21_cmle.ics	18	0	1	1	0.0
1009	Feb25-FISH2-3L1-rep3-m1bp-100x_Position022_21_cmle.ics	19	0	1	1	0.0
1010	Feb25-FISH2-3L1-rep3-m1bp-100x_Position022_21_cmle.ics	20	0	1	1	4.188678120966989
1011	Feb25-FISH2-3L1-rep3-m1bp-100x_Position022_21_cmle.ics	21	0	1	1	0.0
1012	Feb25-FISH2-3L1-rep3-m1bp-100x_Position022_21_cmle.ics	22	0	1	1	0.0
1013	Feb25-FISH2-3L1-rep3-m1bp-100x_Position022_21_cmle.ics	23	0	1	1	1.7539750749824343
1014	Feb25-FISH2-3L1-rep3-m1bp-100x_Position022_21_cmle.ics	23	0	1	2	6.2251451406229545
1015	Feb25-FISH2-3L1-rep3-m1bp-100x_Position022_21_cmle.ics	26	0	1	1	1.0440946079954327
1016	Feb25-FISH2-3L1-rep3-m1bp-100x_Position022_21_cmle.ics	27	0	1	1	0.0
1017	Feb25-FISH2-3L1-rep3-m1bp-100x_Position022_21_cmle.ics	30	0	1	1	0.0
1018	Feb25-FISH2-3L1-rep3-m1bp-100x_Position022_21_cmle.ics	31	0	1	1	3.0133460719749308
1019	Feb25-FISH2-3L1-rep3-m1bp-100x_Position022_21_cmle.ics	34	0	1	1	0.0
1020	Feb25-FISH2-3L1-rep3-m1bp-100x_Position022_21_cmle.ics	35	0	1	1	0.0
1021	Feb25-FISH2-3L1-rep3-m1bp-100x_Position022_21_cmle.ics	36	0	1	1	1.5290417620526913
1022	Feb25-FISH2-3L1-rep3-m1bp-100x_Position022_21_cmle.ics	36	0	2	1	0.0
1023	Feb25-FISH2-3L1-rep3-m1bp-100x_Position022_21_cmle.ics	37	0	1	1	0.0
1024	Feb25-FISH2-3L1-rep3-m1bp-100x_Position022_21_cmle.ics	40	0	1	1	3.4273923303022293
1025	Feb25-FISH2-3L1-rep3-m1bp-100x_Position022_21_cmle.ics	40	0	1	2	0.0
1026	Feb25-FISH2-3L1-rep3-m1bp-100x_Position022_21_cmle.ics	41	0	1	1	0.0
1027	Feb25-FISH2-3L1-rep3-m1bp-100x_Position022_21_cmle.ics	43	0	1	1	0.0
1028	Feb25-FISH2-3L1-rep3-m1bp-100x_Position022_21_cmle.ics	44	0	1	1	7.2438899854039525
1029	Feb25-FISH2-3L1-rep3-m1bp-100x_Position022_21_cmle.ics	48	0	1	1	0.0
1030	Feb25-FISH2-3L1-rep3-m1bp-100x_Position022_21_cmle.ics	50	0	1	1	0.0
1031	Feb25-FISH2-3L1-rep3-m1bp-100x_Position022_21_cmle.ics	50	0	2	1	4.330892940831272
1032	Feb25-FISH2-3L1-rep3-m1bp-100x_Position023_22_cmle.ics	1	0	1	1	6.166935234805355
1033	Feb25-FISH2-3L1-rep3-m1bp-100x_Position023_22_cmle.ics	1	0	1	2	0.0
1034	Feb25-FISH2-3L1-rep3-m1bp-100x_Position023_22_cmle.ics	2	0	1	1	2.861130493447262
1035	Feb25-FISH2-3L1-rep3-m1bp-100x_Position023_22_cmle.ics	3	0	1	1	0.0
1036	Feb25-FISH2-3L1-rep3-m1bp-100x_Position023_22_cmle.ics	3	0	1	2	5.996835809617804
1037	Feb25-FISH2-3L1-rep3-m1bp-100x_Position023_22_cmle.ics	3	0	1	3	7.106969199168829
1038	Feb25-FISH2-3L1-rep3-m1bp-100x_Position023_22_cmle.ics	3	0	2	1	2.741428015436306
1039	Feb25-FISH2-3L1-rep3-m1bp-100x_Position023_22_cmle.ics	3	0	2	2	5.882044289223345
1040	Feb25-FISH2-3L1-rep3-m1bp-100x_Position023_22_cmle.ics	3	0	2	3	7.37327025458312
1041	Feb25-FISH2-3L1-rep3-m1bp-100x_Position023_22_cmle.ics	4	0	1	1	0.0
1042	Feb25-FISH2-3L1-rep3-m1bp-100x_Position023_22_cmle.ics	5	0	1	1	6.668135451589656
1043	Feb25-FISH2-3L1-rep3-m1bp-100x_Position023_22_cmle.ics	6	0	1	1	0.0
1044	Feb25-FISH2-3L1-rep3-m1bp-100x_Position023_22_cmle.ics	8	0	1	1	0.0
1045	Feb25-FISH2-3L1-rep3-m1bp-100x_Position023_22_cmle.ics	9	0	1	1	0.0
1046	Feb25-FISH2-3L1-rep3-m1bp-100x_Position023_22_cmle.ics	10	0	1	1	0.0
1047	Feb25-FISH2-3L1-rep3-m1bp-100x_Position023_22_cmle.ics	11	0	1	1	0.0
1048	Feb25-FISH2-3L1-rep3-m1bp-100x_Position023_22_cmle.ics	12	0	1	1	0.0
1049	Feb25-FISH2-3L1-rep3-m1bp-100x_Position023_22_cmle.ics	13	0	1	1	6.938077900536883
1050	Feb25-FISH2-3L1-rep3-m1bp-100x_Position023_22_cmle.ics	13	0	1	2	0.0
1051	Feb25-FISH2-3L1-rep3-m1bp-100x_Position023_22_cmle.ics	13	0	2	1	1.7328
1052	Feb25-FISH2-3L1-rep3-m1bp-100x_Position023_22_cmle.ics	13	0	2	2	6.435011046746603
1053	Feb25-FISH2-3L1-rep3-m1bp-100x_Position023_22_cmle.ics	14	0	1	1	0.0
1054	Feb25-FISH2-3L1-rep3-m1bp-100x_Position023_22_cmle.ics	16	0	1	1	0.0
1055	Feb25-FISH2-3L1-rep3-m1bp-100x_Position023_22_cmle.ics	17	0	1	1	0.0
1056	Feb25-FISH2-3L1-rep3-m1bp-100x_Position023_22_cmle.ics	17	0	1	2	4.875301670832939
1057	Feb25-FISH2-3L1-rep3-m1bp-100x_Position023_22_cmle.ics	18	0	1	1	0.0
1058	Feb25-FISH2-3L1-rep3-m1bp-100x_Position023_22_cmle.ics	18	0	1	2	10.907074741097642
1059	Feb25-FISH2-3L1-rep3-m1bp-100x_Position023_22_cmle.ics	18	0	1	3	10.122701205004688
1060	Feb25-FISH2-3L1-rep3-m1bp-100x_Position023_22_cmle.ics	18	0	2	1	9.613848924377278
1061	Feb25-FISH2-3L1-rep3-m1bp-100x_Position023_22_cmle.ics	18	0	2	2	7.412102657339018
1062	Feb25-FISH2-3L1-rep3-m1bp-100x_Position023_22_cmle.ics	18	0	2	3	0.0
1063	Feb25-FISH2-3L1-rep3-m1bp-100x_Position023_22_cmle.ics	20	0	1	1	2.9879115789971142
1064	Feb25-FISH2-3L1-rep3-m1bp-100x_Position023_22_cmle.ics	20	0	1	2	0.0
1065	Feb25-FISH2-3L1-rep3-m1bp-100x_Position023_22_cmle.ics	21	0	1	1	0.0
1066	Feb25-FISH2-3L1-rep3-m1bp-100x_Position023_22_cmle.ics	23	0	1	1	0.0
1067	Feb25-FISH2-3L1-rep3-m1bp-100x_Position023_22_cmle.ics	25	0	1	1	0.6016084874694266
1068	Feb25-FISH2-3L1-rep3-m1bp-100x_Position023_22_cmle.ics	27	0	1	1	0.0
1069	Feb25-FISH2-3L1-rep3-m1bp-100x_Position023_22_cmle.ics	28	0	1	1	0.0
1070	Feb25-FISH2-3L1-rep3-m1bp-100x_Position023_22_cmle.ics	29	0	1	1	0.0
1071	Feb25-FISH2-3L1-rep3-m1bp-100x_Position023_22_cmle.ics	30	0	1	1	0.0
1072	Feb25-FISH2-3L1-rep3-m1bp-100x_Position023_22_cmle.ics	31	0	1	1	0.0
1073	Feb25-FISH2-3L1-rep3-m1bp-100x_Position023_22_cmle.ics	32	0	1	1	0.0
1074	Feb25-FISH2-3L1-rep3-m1bp-100x_Position023_22_cmle.ics	34	0	1	1	0.0
1075	Feb25-FISH2-3L1-rep3-m1bp-100x_Position023_22_cmle.ics	35	0	1	1	0.0
1076	Feb25-FISH2-3L1-rep3-m1bp-100x_Position023_22_cmle.ics	36	0	1	1	1.9147436595932399
1077	Feb25-FISH2-3L1-rep3-m1bp-100x_Position023_22_cmle.ics	39	0	1	1	7.046683059432242
1078	Feb25-FISH2-3L1-rep3-m1bp-100x_Position023_22_cmle.ics	39	0	2	1	0.0
1079	Feb25-FISH2-3L1-rep3-m1bp-100x_Position024_23_cmle.ics	1	0	1	1	0.0
1080	Feb25-FISH2-3L1-rep3-m1bp-100x_Position024_23_cmle.ics	5	0	1	1	0.0
1081	Feb25-FISH2-3L1-rep3-m1bp-100x_Position024_23_cmle.ics	7	0	1	1	4.66118133237168
1082	Feb25-FISH2-3L1-rep3-m1bp-100x_Position024_23_cmle.ics	7	0	1	2	0.0
1083	Feb25-FISH2-3L1-rep3-m1bp-100x_Position024_23_cmle.ics	9	0	1	1	0.0
1084	Feb25-FISH2-3L1-rep3-m1bp-100x_Position024_23_cmle.ics	10	0	1	1	3.1557320050835433
1085	Feb25-FISH2-3L1-rep3-m1bp-100x_Position024_23_cmle.ics	10	0	2	1	0.0
1086	Feb25-FISH2-3L1-rep3-m1bp-100x_Position024_23_cmle.ics	11	0	1	1	0.0
1087	Feb25-FISH2-3L1-rep3-m1bp-100x_Position024_23_cmle.ics	11	0	1	2	7.718121604323875
1088	Feb25-FISH2-3L1-rep3-m1bp-100x_Position024_23_cmle.ics	11	0	1	3	8.075816166914757
1089	Feb25-FISH2-3L1-rep3-m1bp-100x_Position024_23_cmle.ics	11	0	1	4	3.2020530210299056
1090	Feb25-FISH2-3L1-rep3-m1bp-100x_Position024_23_cmle.ics	11	0	2	1	7.873261065806047
1091	Feb25-FISH2-3L1-rep3-m1bp-100x_Position024_23_cmle.ics	11	0	2	2	3.7200276874911546
1092	Feb25-FISH2-3L1-rep3-m1bp-100x_Position024_23_cmle.ics	11	0	2	3	0.0
1093	Feb25-FISH2-3L1-rep3-m1bp-100x_Position024_23_cmle.ics	11	0	2	4	10.945505142773793
1094	Feb25-FISH2-3L1-rep3-m1bp-100x_Position024_23_cmle.ics	11	0	3	1	3.174420102342865
1095	Feb25-FISH2-3L1-rep3-m1bp-100x_Position024_23_cmle.ics	11	0	3	2	9.664589004365604
1096	Feb25-FISH2-3L1-rep3-m1bp-100x_Position024_23_cmle.ics	11	0	3	3	10.989792167118368
1097	Feb25-FISH2-3L1-rep3-m1bp-100x_Position024_23_cmle.ics	11	0	3	4	0.0
1098	Feb25-FISH2-3L1-rep3-m1bp-100x_Position024_23_cmle.ics	12	0	1	1	0.0
1099	Feb25-FISH2-3L1-rep3-m1bp-100x_Position024_23_cmle.ics	13	0	1	1	0.0
1100	Feb25-FISH2-3L1-rep3-m1bp-100x_Position024_23_cmle.ics	14	0	1	1	0.0
1101	Feb25-FISH2-3L1-rep3-m1bp-100x_Position024_23_cmle.ics	15	0	1	1	0.6190500264643886
1102	Feb25-FISH2-3L1-rep3-m1bp-100x_Position024_23_cmle.ics	16	0	1	1	1.0622516852075932
1103	Feb25-FISH2-3L1-rep3-m1bp-100x_Position024_23_cmle.ics	17	0	1	1	0.0
1104	Feb25-FISH2-3L1-rep3-m1bp-100x_Position024_23_cmle.ics	18	0	1	1	3.8250068317797288
1105	Feb25-FISH2-3L1-rep3-m1bp-100x_Position024_23_cmle.ics	19	0	1	1	0.0
1106	Feb25-FISH2-3L1-rep3-m1bp-100x_Position024_23_cmle.ics	20	0	1	1	4.207695405337091
1107	Feb25-FISH2-3L1-rep3-m1bp-100x_Position024_23_cmle.ics	20	0	1	2	3.89998984964862
1108	Feb25-FISH2-3L1-rep3-m1bp-100x_Position024_23_cmle.ics	20	0	1	3	7.930146393782355
1109	Feb25-FISH2-3L1-rep3-m1bp-100x_Position024_23_cmle.ics	20	0	2	1	0.0
1110	Feb25-FISH2-3L1-rep3-m1bp-100x_Position024_23_cmle.ics	20	0	2	2	3.242488666540415
1111	Feb25-FISH2-3L1-rep3-m1bp-100x_Position024_23_cmle.ics	20	0	2	3	6.214489571794854
1112	Feb25-FISH2-3L1-rep3-m1bp-100x_Position024_23_cmle.ics	21	0	1	1	0.0
1113	Feb25-FISH2-3L1-rep3-m1bp-100x_Position024_23_cmle.ics	23	0	1	1	0.0
1114	Feb25-FISH2-3L1-rep3-m1bp-100x_Position024_23_cmle.ics	24	0	1	1	0.0
1115	Feb25-FISH2-3L1-rep3-m1bp-100x_Position024_23_cmle.ics	25	0	1	1	0.0
1116	Feb25-FISH2-3L1-rep3-m1bp-100x_Position024_23_cmle.ics	26	0	1	1	0.7295574526778015
1117	Feb25-FISH2-3L1-rep3-m1bp-100x_Position024_23_cmle.ics	27	0	1	1	1.4199491695140265
1118	Feb25-FISH2-3L1-rep3-m1bp-100x_Position024_23_cmle.ics	27	0	2	1	0.8421824239572849
1119	Feb25-FISH2-3L1-rep3-m1bp-100x_Position025_24_cmle.ics	1	0	1	1	0.0
1120	Feb25-FISH2-3L1-rep3-m1bp-100x_Position025_24_cmle.ics	2	0	1	1	0.0
1121	Feb25-FISH2-3L1-rep3-m1bp-100x_Position025_24_cmle.ics	2	0	2	1	2.574477921592734
1122	Feb25-FISH2-3L1-rep3-m1bp-100x_Position025_24_cmle.ics	3	0	1	1	0.0
1123	Feb25-FISH2-3L1-rep3-m1bp-100x_Position025_24_cmle.ics	4	0	1	1	0.0
1124	Feb25-FISH2-3L1-rep3-m1bp-100x_Position025_24_cmle.ics	5	0	1	1	0.0
1125	Feb25-FISH2-3L1-rep3-m1bp-100x_Position025_24_cmle.ics	6	0	1	1	0.0
1126	Feb25-FISH2-3L1-rep3-m1bp-100x_Position025_24_cmle.ics	7	0	1	1	0.0
1127	Feb25-FISH2-3L1-rep3-m1bp-100x_Position025_24_cmle.ics	8	0	1	1	0.0
1128	Feb25-FISH2-3L1-rep3-m1bp-100x_Position025_24_cmle.ics	9	0	1	1	0.0
1129	Feb25-FISH2-3L1-rep3-m1bp-100x_Position025_24_cmle.ics	10	0	1	1	0.1459114905355603
1130	Feb25-FISH2-3L1-rep3-m1bp-100x_Position025_24_cmle.ics	11	0	1	1	0.0
1131	Feb25-FISH2-3L1-rep3-m1bp-100x_Position025_24_cmle.ics	12	0	1	1	6.886038657416709
1132	Feb25-FISH2-3L1-rep3-m1bp-100x_Position025_24_cmle.ics	13	0	1	1	1.4532932869245503
1133	Feb25-FISH2-3L1-rep3-m1bp-100x_Position025_24_cmle.ics	14	0	1	1	0.0
1134	Feb25-FISH2-3L1-rep3-m1bp-100x_Position025_24_cmle.ics	14	0	1	2	3.5089594062581466
1135	Feb25-FISH2-3L1-rep3-m1bp-100x_Position025_24_cmle.ics	15	0	1	1	0.0
1136	Feb25-FISH2-3L1-rep3-m1bp-100x_Position025_24_cmle.ics	16	0	1	1	0.0
1137	Feb25-FISH2-3L1-rep3-m1bp-100x_Position025_24_cmle.ics	18	0	1	1	0.0
1138	Feb25-FISH2-3L1-rep3-m1bp-100x_Position025_24_cmle.ics	19	0	1	1	3.2050746764192635
1139	Feb25-FISH2-3L1-rep3-m1bp-100x_Position025_24_cmle.ics	20	0	1	1	0.0
1140	Feb25-FISH2-3L1-rep3-m1bp-100x_Position025_24_cmle.ics	22	0	1	1	0.0
1141	Feb25-FISH2-3L1-rep3-m1bp-100x_Position025_24_cmle.ics	23	0	1	1	5.285658634530277
1142	Feb25-FISH2-3L1-rep3-m1bp-100x_Position025_24_cmle.ics	24	0	1	1	3.6346315060988883
1143	Feb25-FISH2-3L1-rep3-m1bp-100x_Position025_24_cmle.ics	25	0	1	1	0.0
1144	Feb25-FISH2-3L1-rep3-m1bp-100x_Position025_24_cmle.ics	26	0	1	1	0.0
1145	Feb25-FISH2-3L1-rep3-m1bp-100x_Position025_24_cmle.ics	27	0	1	1	0.0
1146	Feb25-FISH2-3L1-rep3-m1bp-100x_Position025_24_cmle.ics	28	0	1	1	0.10317500441073144
1147	Feb25-FISH2-3L1-rep3-m1bp-100x_Position025_24_cmle.ics	29	0	1	1	5.061264803133796
1148	Feb25-FISH2-3L1-rep3-m1bp-100x_Position025_24_cmle.ics	30	0	1	1	0.0
1149	Feb25-FISH2-3L1-rep3-m1bp-100x_Position025_24_cmle.ics	32	0	1	1	7.881595270639403
1150	Feb25-FISH2-3L1-rep3-m1bp-100x_Position025_24_cmle.ics	33	0	1	1	0.0
1151	Feb25-FISH2-3L1-rep3-m1bp-100x_Position025_24_cmle.ics	34	0	1	1	2.785725119089749
1152	Feb25-FISH2-3L1-rep3-m1bp-100x_Position025_24_cmle.ics	35	0	1	1	4.715622986981072
1153	Feb25-FISH2-3L1-rep3-m1bp-100x_Position025_24_cmle.ics	36	0	1	1	0.0
1154	Feb25-FISH2-3L1-rep3-m1bp-100x_Position025_24_cmle.ics	37	0	1	1	0.0
1155	Feb25-FISH2-3L1-rep3-m1bp-100x_Position025_24_cmle.ics	38	0	1	1	4.601420125724471
1156	Feb25-FISH2-3L1-rep3-m1bp-100x_Position025_24_cmle.ics	39	0	1	1	4.7445124321914145
1157	Feb25-FISH2-3L1-rep3-m1bp-100x_Position025_24_cmle.ics	39	0	2	1	0.0
1158	Feb25-FISH2-3L1-rep3-m1bp-100x_Position025_24_cmle.ics	40	0	1	1	0.0
1159	Feb25-FISH2-3L1-rep3-m1bp-100x_Position025_24_cmle.ics	41	0	1	1	0.0
1160	Feb25-FISH2-3L1-rep3-m1bp-100x_Position025_24_cmle.ics	42	0	1	1	0.0
1161	Feb25-FISH2-3L1-rep3-m1bp-100x_Position025_24_cmle.ics	42	0	1	2	7.9032518130610985
1162	Feb25-FISH2-3L1-rep3-m1bp-100x_Position025_24_cmle.ics	42	0	2	1	5.985039629425583
1163	Feb25-FISH2-3L1-rep3-m1bp-100x_Position025_24_cmle.ics	42	0	2	2	3.720027687491154
1164	Feb25-FISH2-3L1-rep3-m1bp-100x_Position025_24_cmle.ics	43	0	1	1	0.0
1165	Feb25-FISH2-3L1-rep3-m1bp-100x_Position025_24_cmle.ics	44	0	1	1	0.0
1166	Feb25-FISH2-3L1-rep3-m1bp-100x_Position025_24_cmle.ics	46	0	1	1	0.0
1167	Feb25-FISH2-3L1-rep3-m1bp-100x_Position025_24_cmle.ics	47	0	1	1	0.0
1168	Feb25-FISH2-3L1-rep3-m1bp-100x_Position025_24_cmle.ics	48	0	1	1	0.0
1169	Feb25-FISH2-3L1-rep3-m1bp-100x_Position025_24_cmle.ics	48	0	1	2	2.0464242661713827
1170	Feb25-FISH2-3L1-rep3-m1bp-100x_Position025_24_cmle.ics	49	0	1	1	0.0
1171	Feb25-FISH2-3L1-rep3-m1bp-100x_Position025_24_cmle.ics	51	0	1	1	0.0
1172	Feb25-FISH2-3L1-rep3-m1bp-100x_Position026_25_cmle.ics	1	0	1	1	7.489544034358046
1173	Feb25-FISH2-3L1-rep3-m1bp-100x_Position026_25_cmle.ics	1	0	1	2	0.0
1174	Feb25-FISH2-3L1-rep3-m1bp-100x_Position026_25_cmle.ics	4	0	1	1	0.7857574237886386
1175	Feb25-FISH2-3L1-rep3-m1bp-100x_Position026_25_cmle.ics	4	0	1	2	1.4321094633018212
1176	Feb25-FISH2-3L1-rep3-m1bp-100x_Position026_25_cmle.ics	5	0	1	1	0.0
1177	Feb25-FISH2-3L1-rep3-m1bp-100x_Position026_25_cmle.ics	7	0	1	1	0.0
1178	Feb25-FISH2-3L1-rep3-m1bp-100x_Position026_25_cmle.ics	9	0	1	1	0.0
1179	Feb25-FISH2-3L1-rep3-m1bp-100x_Position026_25_cmle.ics	10	0	1	1	1.0317500441073144
1180	Feb25-FISH2-3L1-rep3-m1bp-100x_Position026_25_cmle.ics	11	0	1	1	0.0
1181	Feb25-FISH2-3L1-rep3-m1bp-100x_Position026_25_cmle.ics	12	0	1	1	0.0
1182	Feb25-FISH2-3L1-rep3-m1bp-100x_Position026_25_cmle.ics	13	0	1	1	0.0
1183	Feb25-FISH2-3L1-rep3-m1bp-100x_Position026_25_cmle.ics	14	0	1	1	0.0
1184	Feb25-FISH2-3L1-rep3-m1bp-100x_Position026_25_cmle.ics	15	0	1	1	0.0
1185	Feb25-FISH2-3L1-rep3-m1bp-100x_Position026_25_cmle.ics	16	0	1	1	0.0
1186	Feb25-FISH2-3L1-rep3-m1bp-100x_Position026_25_cmle.ics	17	0	1	1	0.0
1187	Feb25-FISH2-3L1-rep3-m1bp-100x_Position026_25_cmle.ics	20	0	1	1	0.20635000882146287
1188	Feb25-FISH2-3L1-rep3-m1bp-100x_Position026_25_cmle.ics	21	0	1	1	0.0
1189	Feb25-FISH2-3L1-rep3-m1bp-100x_Position026_25_cmle.ics	21	0	1	2	1.0024833655297731
1190	Feb25-FISH2-3L1-rep3-m1bp-100x_Position026_25_cmle.ics	21	0	2	1	0.751125369937127
1191	Feb25-FISH2-3L1-rep3-m1bp-100x_Position026_25_cmle.ics	21	0	2	2	0.0
1192	Feb25-FISH2-3L1-rep3-m1bp-100x_Position026_25_cmle.ics	23	0	1	1	0.0
1193	Feb25-FISH2-3L1-rep3-m1bp-100x_Position026_25_cmle.ics	24	0	1	1	2.782023925695775
1194	Feb25-FISH2-3L1-rep3-m1bp-100x_Position026_25_cmle.ics	25	0	1	1	0.776663650557708
1195	Feb25-FISH2-3L1-rep3-m1bp-100x_Position026_25_cmle.ics	26	0	1	1	0.0
1196	Feb25-FISH2-3L1-rep3-m1bp-100x_Position026_25_cmle.ics	27	0	1	1	1.9181368521382045
1197	Feb25-FISH2-3L1-rep3-m1bp-100x_Position026_25_cmle.ics	28	0	1	1	0.0
1198	Feb25-FISH2-3L1-rep3-m1bp-100x_Position026_25_cmle.ics	29	0	1	1	0.10317500441073144
1199	Feb25-FISH2-3L1-rep3-m1bp-100x_Position026_25_cmle.ics	32	0	1	1	0.0
1200	Feb25-FISH2-3L1-rep3-m1bp-100x_Position026_25_cmle.ics	33	0	1	1	1.952128438790633
1201	Feb25-FISH2-3L1-rep3-m1bp-100x_Position026_25_cmle.ics	33	0	2	1	0.0
1202	Feb25-FISH2-3L1-rep3-m1bp-100x_Position026_25_cmle.ics	35	0	1	1	0.0
1203	Feb25-FISH2-3L1-rep3-m1bp-100x_Position026_25_cmle.ics	36	0	1	1	0.0
1204	Feb25-FISH2-3L1-rep3-m1bp-100x_Position027_26_cmle.ics	1	0	1	1	0.72222503087512
1205	Feb25-FISH2-3L1-rep3-m1bp-100x_Position027_26_cmle.ics	1	0	1	2	0.0
1206	Feb25-FISH2-3L1-rep3-m1bp-100x_Position027_26_cmle.ics	2	0	1	1	1.0161559471409798
1207	Feb25-FISH2-3L1-rep3-m1bp-100x_Position027_26_cmle.ics	3	0	1	1	0.0
1208	Feb25-FISH2-3L1-rep3-m1bp-100x_Position027_26_cmle.ics	4	0	1	1	0.0
1209	Feb25-FISH2-3L1-rep3-m1bp-100x_Position027_26_cmle.ics	5	0	1	1	0.0
1210	Feb25-FISH2-3L1-rep3-m1bp-100x_Position027_26_cmle.ics	7	0	1	1	0.0
1211	Feb25-FISH2-3L1-rep3-m1bp-100x_Position027_26_cmle.ics	8	0	1	1	0.0
1212	Feb25-FISH2-3L1-rep3-m1bp-100x_Position027_26_cmle.ics	8	0	1	2	4.150382145659953
1213	Feb25-FISH2-3L1-rep3-m1bp-100x_Position027_26_cmle.ics	9	0	1	1	0.0
1214	Feb25-FISH2-3L1-rep3-m1bp-100x_Position027_26_cmle.ics	10	0	1	1	3.8640781780638074
1215	Feb25-FISH2-3L1-rep3-m1bp-100x_Position027_26_cmle.ics	11	0	1	1	0.0
1216	Feb25-FISH2-3L1-rep3-m1bp-100x_Position027_26_cmle.ics	12	0	1	1	1.5338067085748235
1217	Feb25-FISH2-3L1-rep3-m1bp-100x_Position027_26_cmle.ics	12	0	1	2	5.099096229861362
1218	Feb25-FISH2-3L1-rep3-m1bp-100x_Position027_26_cmle.ics	14	0	1	1	0.0
1219	Feb25-FISH2-3L1-rep3-m1bp-100x_Position027_26_cmle.ics	15	0	1	1	0.0
1220	Feb25-FISH2-3L1-rep3-m1bp-100x_Position027_26_cmle.ics	16	0	1	1	5.265969749160866
1221	Feb25-FISH2-3L1-rep3-m1bp-100x_Position027_26_cmle.ics	17	0	1	1	0.0
1222	Feb25-FISH2-3L1-rep3-m1bp-100x_Position027_26_cmle.ics	18	0	1	1	0.0
1223	Feb25-FISH2-3L1-rep3-m1bp-100x_Position027_26_cmle.ics	20	0	1	1	0.0
1224	Feb25-FISH2-3L1-rep3-m1bp-100x_Position027_26_cmle.ics	21	0	1	1	1.9937278265781397
1225	Feb25-FISH2-3L1-rep3-m1bp-100x_Position027_26_cmle.ics	21	0	2	1	0.0
1226	Feb25-FISH2-3L1-rep3-m1bp-100x_Position027_26_cmle.ics	22	0	1	1	4.4401997534111555
1227	Feb25-FISH2-3L1-rep3-m1bp-100x_Position027_26_cmle.ics	23	0	1	1	0.0
1228	Feb25-FISH2-3L1-rep3-m1bp-100x_Position027_26_cmle.ics	24	0	1	1	2.205629674620285
1229	Feb25-FISH2-3L1-rep3-m1bp-100x_Position027_26_cmle.ics	26	0	1	1	0.0
1230	Feb25-FISH2-3L1-rep3-m1bp-100x_Position027_26_cmle.ics	27	0	1	1	0.0
1231	Feb25-FISH2-3L1-rep3-m1bp-100x_Position027_26_cmle.ics	28	0	1	1	0.0
1232	Feb25-FISH2-3L1-rep3-m1bp-100x_Position027_26_cmle.ics	29	0	1	1	0.0
1233	Feb25-FISH2-3L1-rep3-m1bp-100x_Position027_26_cmle.ics	30	0	1	1	0.0
1234	Feb25-FISH2-3L1-rep3-m1bp-100x_Position027_26_cmle.ics	31	0	1	1	3.3791432739400897
1235	Feb25-FISH2-3L1-rep3-m1bp-100x_Position027_26_cmle.ics	31	0	1	2	3.3520224152184803
1236	Feb25-FISH2-3L1-rep3-m1bp-100x_Position027_26_cmle.ics	33	0	1	1	0.65584944557845
1237	Feb25-FISH2-3L1-rep3-m1bp-100x_Position027_26_cmle.ics	33	0	2	1	0.0
1238	Feb25-FISH2-3L1-rep3-m1bp-100x_Position027_26_cmle.ics	34	0	1	1	0.0
1239	Feb25-FISH2-3L1-rep3-m1bp-100x_Position027_26_cmle.ics	35	0	1	1	0.0
1240	Feb25-FISH2-3L1-rep3-m1bp-100x_Position028_27_cmle.ics	2	0	1	1	0.0
1241	Feb25-FISH2-3L1-rep3-m1bp-100x_Position028_27_cmle.ics	3	0	1	1	4.759114443402522
1242	Feb25-FISH2-3L1-rep3-m1bp-100x_Position028_27_cmle.ics	3	0	2	1	3.624366236237805
1243	Feb25-FISH2-3L1-rep3-m1bp-100x_Position028_27_cmle.ics	4	0	1	1	0.0
1244	Feb25-FISH2-3L1-rep3-m1bp-100x_Position028_27_cmle.ics	6	0	1	1	2.987911578997114
1245	Feb25-FISH2-3L1-rep3-m1bp-100x_Position028_27_cmle.ics	7	0	1	1	0.0
1246	Feb25-FISH2-3L1-rep3-m1bp-100x_Position028_27_cmle.ics	8	0	1	1	3.209490788573781
1247	Feb25-FISH2-3L1-rep3-m1bp-100x_Position028_27_cmle.ics	8	0	1	2	3.327293914964626
1248	Feb25-FISH2-3L1-rep3-m1bp-100x_Position028_27_cmle.ics	8	0	2	1	4.740040188214438
1249	Feb25-FISH2-3L1-rep3-m1bp-100x_Position028_27_cmle.ics	8	0	2	2	2.690474947644937
1250	Feb25-FISH2-3L1-rep3-m1bp-100x_Position028_27_cmle.ics	8	0	3	1	3.88331825278854
1251	Feb25-FISH2-3L1-rep3-m1bp-100x_Position028_27_cmle.ics	8	0	3	2	2.901087773004187
1252	Feb25-FISH2-3L1-rep3-m1bp-100x_Position028_27_cmle.ics	9	0	1	1	0.0
1253	Feb25-FISH2-3L1-rep3-m1bp-100x_Position028_27_cmle.ics	10	0	1	1	0.0
1254	Feb25-FISH2-3L1-rep3-m1bp-100x_Position028_27_cmle.ics	11	0	1	1	0.0
1255	Feb25-FISH2-3L1-rep3-m1bp-100x_Position028_27_cmle.ics	12	0	1	1	0.0
1256	Feb25-FISH2-3L1-rep3-m1bp-100x_Position028_27_cmle.ics	14	0	1	1	0.0
1257	Feb25-FISH2-3L1-rep3-m1bp-100x_Position028_27_cmle.ics	15	0	1	1	0.0
1258	Feb25-FISH2-3L1-rep3-m1bp-100x_Position028_27_cmle.ics	16	0	1	1	0.0
1259	Feb25-FISH2-3L1-rep3-m1bp-100x_Position028_27_cmle.ics	17	0	1	1	0.0
1260	Feb25-FISH2-3L1-rep3-m1bp-100x_Position028_27_cmle.ics	18	0	1	1	0.0
1261	Feb25-FISH2-3L1-rep3-m1bp-100x_Position028_27_cmle.ics	20	0	1	1	3.390961233794898
1262	Feb25-FISH2-3L1-rep3-m1bp-100x_Position028_27_cmle.ics	20	0	2	1	0.0
1263	Feb25-FISH2-3L1-rep3-m1bp-100x_Position028_27_cmle.ics	21	0	1	1	0.0
1264	Feb25-FISH2-3L1-rep3-m1bp-100x_Position028_27_cmle.ics	22	0	1	1	0.0
1265	Feb25-FISH2-3L1-rep3-m1bp-100x_Position028_27_cmle.ics	22	0	2	1	1.466392331574739
1266	Feb25-FISH2-3L1-rep3-m1bp-100x_Position028_27_cmle.ics	23	0	1	1	5.984150255822423
1267	Feb25-FISH2-3L1-rep3-m1bp-100x_Position028_27_cmle.ics	23	0	1	2	0.0
1268	Feb25-FISH2-3L1-rep3-m1bp-100x_Position028_27_cmle.ics	23	0	1	3	4.309949800037643
1269	Feb25-FISH2-3L1-rep3-m1bp-100x_Position028_27_cmle.ics	23	0	2	1	4.159117393705783
1270	Feb25-FISH2-3L1-rep3-m1bp-100x_Position028_27_cmle.ics	23	0	2	2	4.596790929255059
1271	Feb25-FISH2-3L1-rep3-m1bp-100x_Position028_27_cmle.ics	23	0	2	3	0.0
1272	Feb25-FISH2-3L1-rep3-m1bp-100x_Position028_27_cmle.ics	24	0	1	1	0.0
1273	Feb25-FISH2-3L1-rep3-m1bp-100x_Position028_27_cmle.ics	24	0	1	2	6.826435214170966
1274	Feb25-FISH2-3L1-rep3-m1bp-100x_Position028_27_cmle.ics	24	0	2	1	7.297033495801055
1275	Feb25-FISH2-3L1-rep3-m1bp-100x_Position028_27_cmle.ics	24	0	2	2	0.0
1276	Feb25-FISH2-3L1-rep3-m1bp-100x_Position028_27_cmle.ics	24	0	3	1	6.503299850012195
1277	Feb25-FISH2-3L1-rep3-m1bp-100x_Position028_27_cmle.ics	24	0	3	2	6.303815461348116
1278	Feb25-FISH2-3L1-rep3-m1bp-100x_Position028_27_cmle.ics	27	0	1	1	0.0
1279	Feb25-FISH2-3L1-rep3-m1bp-100x_Position028_27_cmle.ics	29	0	1	1	0.0
1280	Feb25-FISH2-3L1-rep3-m1bp-100x_Position028_27_cmle.ics	30	0	1	1	0.0
1281	Feb25-FISH2-3L1-rep3-m1bp-100x_Position028_27_cmle.ics	32	0	1	1	0.0
1282	Feb25-FISH2-3L1-rep3-m1bp-100x_Position028_27_cmle.ics	32	0	2	1	3.067613417149647
1283	Feb25-FISH2-3L1-rep3-m1bp-100x_Position028_27_cmle.ics	33	0	1	1	0.0
1284	Feb25-FISH2-3L1-rep3-m1bp-100x_Position028_27_cmle.ics	35	0	1	1	0.0
1285	Feb25-FISH2-3L1-rep3-m1bp-100x_Position028_27_cmle.ics	36	0	1	1	0.0
1286	Feb25-FISH2-3L1-rep3-m1bp-100x_Position028_27_cmle.ics	39	0	1	1	0.0
1287	Feb25-FISH2-3L1-rep3-m1bp-100x_Position028_27_cmle.ics	40	0	1	1	0.0
1288	Feb25-FISH2-3L1-rep3-m1bp-100x_Position029_28_cmle.ics	1	0	1	1	3.2325718615196926
1289	Feb25-FISH2-3L1-rep3-m1bp-100x_Position029_28_cmle.ics	2	0	1	1	0.0
1290	Feb25-FISH2-3L1-rep3-m1bp-100x_Position029_28_cmle.ics	3	0	1	1	0.0
1291	Feb25-FISH2-3L1-rep3-m1bp-100x_Position029_28_cmle.ics	3	0	2	1	5.154121814892382
1292	Feb25-FISH2-3L1-rep3-m1bp-100x_Position029_28_cmle.ics	4	0	1	1	0.0
1293	Feb25-FISH2-3L1-rep3-m1bp-100x_Position029_28_cmle.ics	5	0	1	1	0.0
1294	Feb25-FISH2-3L1-rep3-m1bp-100x_Position029_28_cmle.ics	8	0	1	1	3.740004964862072
1295	Feb25-FISH2-3L1-rep3-m1bp-100x_Position029_28_cmle.ics	9	0	1	1	0.0
1296	Feb25-FISH2-3L1-rep3-m1bp-100x_Position029_28_cmle.ics	10	0	1	1	0.0
1297	Feb25-FISH2-3L1-rep3-m1bp-100x_Position029_28_cmle.ics	12	0	1	1	0.0
1298	Feb25-FISH2-3L1-rep3-m1bp-100x_Position029_28_cmle.ics	12	0	1	2	3.0069934248690187
1299	Feb25-FISH2-3L1-rep3-m1bp-100x_Position029_28_cmle.ics	12	0	2	1	3.0952501323219432
1300	Feb25-FISH2-3L1-rep3-m1bp-100x_Position029_28_cmle.ics	12	0	2	2	0.0
1301	Feb25-FISH2-3L1-rep3-m1bp-100x_Position029_28_cmle.ics	13	0	1	1	0.0
1302	Feb25-FISH2-3L1-rep3-m1bp-100x_Position029_28_cmle.ics	14	0	1	1	0.20635000882146287
1303	Feb25-FISH2-3L1-rep3-m1bp-100x_Position029_28_cmle.ics	15	0	1	1	0.0
1304	Feb25-FISH2-3L1-rep3-m1bp-100x_Position029_28_cmle.ics	15	0	1	2	6.1426103745172185
1305	Feb25-FISH2-3L1-rep3-m1bp-100x_Position029_28_cmle.ics	16	0	1	1	0.0
1306	Feb25-FISH2-3L1-rep3-m1bp-100x_Position029_28_cmle.ics	16	0	1	2	1.7153360421684174
1307	Feb25-FISH2-3L1-rep3-m1bp-100x_Position029_28_cmle.ics	18	0	1	1	0.0
1308	Feb25-FISH2-3L1-rep3-m1bp-100x_Position029_28_cmle.ics	19	0	1	1	0.0
1309	Feb25-FISH2-3L1-rep3-m1bp-100x_Position029_28_cmle.ics	20	0	1	1	0.0
1310	Feb25-FISH2-3L1-rep3-m1bp-100x_Position029_28_cmle.ics	22	0	1	1	0.0
1311	Feb25-FISH2-3L1-rep3-m1bp-100x_Position029_28_cmle.ics	23	0	1	1	0.0
1312	Feb25-FISH2-3L1-rep3-m1bp-100x_Position029_28_cmle.ics	23	0	2	1	3.0421885358913245
1313	Feb25-FISH2-3L1-rep3-m1bp-100x_Position029_28_cmle.ics	25	0	1	1	0.0
1314	Feb25-FISH2-3L1-rep3-m1bp-100x_Position029_28_cmle.ics	26	0	1	1	0.0
1315	Feb25-FISH2-3L1-rep3-m1bp-100x_Position029_28_cmle.ics	26	0	1	2	1.4973853800157155
1316	Feb25-FISH2-3L1-rep3-m1bp-100x_Position029_28_cmle.ics	26	0	2	1	1.5233606843632503
1317	Feb25-FISH2-3L1-rep3-m1bp-100x_Position029_28_cmle.ics	26	0	2	2	0.0
1318	Feb25-FISH2-3L1-rep3-m1bp-100x_Position029_28_cmle.ics	28	0	1	1	0.0
1319	Feb25-FISH2-3L1-rep3-m1bp-100x_Position029_28_cmle.ics	29	0	1	1	0.0
1320	Feb25-FISH2-3L1-rep3-m1bp-100x_Position029_28_cmle.ics	30	0	1	1	4.803476338988138
1321	Feb25-FISH2-3L1-rep3-m1bp-100x_Position029_28_cmle.ics	31	0	1	1	0.0
1322	Feb25-FISH2-3L1-rep3-m1bp-100x_Position029_28_cmle.ics	31	0	1	2	6.360691133337311
1323	Feb25-FISH2-3L1-rep3-m1bp-100x_Position029_28_cmle.ics	31	0	2	1	5.764546411047396
1324	Feb25-FISH2-3L1-rep3-m1bp-100x_Position029_28_cmle.ics	31	0	2	2	0.0
1325	Feb25-FISH2-3L1-rep3-m1bp-100x_Position029_28_cmle.ics	32	0	1	1	0.0
1326	Feb25-FISH2-3L1-rep3-m1bp-100x_Position029_28_cmle.ics	33	0	1	1	0.0
1327	Feb25-FISH2-3L1-rep3-m1bp-100x_Position029_28_cmle.ics	34	0	1	1	0.0
1328	Feb25-FISH2-3L1-rep3-m1bp-100x_Position029_28_cmle.ics	35	0	1	1	0.0
1329	Feb25-FISH2-3L1-rep3-m1bp-100x_Position029_28_cmle.ics	40	0	1	1	4.779526106513917
1330	Feb25-FISH2-3L1-rep3-m1bp-100x_Position029_28_cmle.ics	42	0	1	1	1.3439124374638693
1331	Feb25-FISH2-3L1-rep3-m1bp-100x_Position029_28_cmle.ics	43	0	1	1	0.0
1332	Feb25-FISH2-3L1-rep3-m1bp-100x_Position029_28_cmle.ics	44	0	1	1	0.0
1333	Feb25-FISH2-3L1-rep3-m1bp-100x_Position029_28_cmle.ics	45	0	1	1	2.5814377856161257
1334	Feb25-FISH2-3L1-rep3-m1bp-100x_Position029_28_cmle.ics	45	0	1	2	5.981441621219817
1335	Feb25-FISH2-3L1-rep3-m1bp-100x_Position029_28_cmle.ics	46	0	1	1	0.0
1336	Feb25-FISH2-3L1-rep3-m1bp-100x_Position030_29_cmle.ics	1	0	1	1	0.10317500441073144
1337	Feb25-FISH2-3L1-rep3-m1bp-100x_Position030_29_cmle.ics	2	0	1	1	2.9466555157663876
1338	Feb25-FISH2-3L1-rep3-m1bp-100x_Position030_29_cmle.ics	4	0	1	1	2.9751564678605624
1339	Feb25-FISH2-3L1-rep3-m1bp-100x_Position030_29_cmle.ics	5	0	1	1	0.72222503087512
1340	Feb25-FISH2-3L1-rep3-m1bp-100x_Position030_29_cmle.ics	5	0	1	2	0.0
1341	Feb25-FISH2-3L1-rep3-m1bp-100x_Position030_29_cmle.ics	5	0	2	1	1.7191228691225526
1342	Feb25-FISH2-3L1-rep3-m1bp-100x_Position030_29_cmle.ics	5	0	2	2	2.373025101446823
1343	Feb25-FISH2-3L1-rep3-m1bp-100x_Position030_29_cmle.ics	6	0	1	1	0.0
1344	Feb25-FISH2-3L1-rep3-m1bp-100x_Position030_29_cmle.ics	7	0	1	1	0.0
1345	Feb25-FISH2-3L1-rep3-m1bp-100x_Position030_29_cmle.ics	8	0	1	1	0.0
1346	Feb25-FISH2-3L1-rep3-m1bp-100x_Position030_29_cmle.ics	11	0	1	1	0.0
1347	Feb25-FISH2-3L1-rep3-m1bp-100x_Position030_29_cmle.ics	12	0	1	1	0.0
1348	Feb25-FISH2-3L1-rep3-m1bp-100x_Position030_29_cmle.ics	13	0	1	1	0.0
1349	Feb25-FISH2-3L1-rep3-m1bp-100x_Position030_29_cmle.ics	15	0	1	1	0.0
1350	Feb25-FISH2-3L1-rep3-m1bp-100x_Position030_29_cmle.ics	16	0	1	1	3.3456649482556555
1351	Feb25-FISH2-3L1-rep3-m1bp-100x_Position030_29_cmle.ics	16	0	2	1	6.051824000536574
1352	Feb25-FISH2-3L1-rep3-m1bp-100x_Position030_29_cmle.ics	17	0	1	1	0.0
1353	Feb25-FISH2-3L1-rep3-m1bp-100x_Position030_29_cmle.ics	19	0	1	1	0.0
1354	Feb25-FISH2-3L1-rep3-m1bp-100x_Position030_29_cmle.ics	20	0	1	1	0.0
1355	Feb25-FISH2-3L1-rep3-m1bp-100x_Position030_29_cmle.ics	21	0	1	1	0.0
1356	Feb25-FISH2-3L1-rep3-m1bp-100x_Position030_29_cmle.ics	22	0	1	1	0.0
1357	Feb25-FISH2-3L1-rep3-m1bp-100x_Position030_29_cmle.ics	23	0	1	1	0.5223245085971322
1358	Feb25-FISH2-3L1-rep3-m1bp-100x_Position030_29_cmle.ics	26	0	1	1	0.0
1359	Feb25-FISH2-3L1-rep3-m1bp-100x_Position030_29_cmle.ics	27	0	1	1	1.969554495985222
1360	Feb25-FISH2-3L1-rep3-m1bp-100x_Position030_29_cmle.ics	27	0	2	1	0.0
1361	Feb25-FISH2-3L1-rep3-m1bp-100x_Position030_29_cmle.ics	28	0	1	1	4.983470198718493
1362	Feb25-FISH2-3L1-rep3-m1bp-100x_Position030_29_cmle.ics	29	0	1	1	0.0
1363	Feb25-FISH2-3L1-rep3-m1bp-100x_Position030_29_cmle.ics	30	0	1	1	3.358546888109639
1364	Feb25-FISH2-3L1-rep3-m1bp-100x_Position030_29_cmle.ics	31	0	1	1	0.0
1365	Feb25-FISH2-3L1-rep3-m1bp-100x_Position030_29_cmle.ics	32	0	1	1	0.3095250132321943
1366	Feb25-FISH2-3L1-rep3-m1bp-100x_Position030_29_cmle.ics	33	0	1	1	0.0
1367	Feb25-FISH2-3L1-rep3-m1bp-100x_Position030_29_cmle.ics	35	0	1	1	0.0
1368	Feb25-FISH2-3L1-rep3-m1bp-100x_Position030_29_cmle.ics	36	0	1	1	0.0
1369	Feb25-FISH2-3L1-rep3-m1bp-100x_Position030_29_cmle.ics	37	0	1	1	3.266966108199951
1370	Feb25-FISH2-3L1-rep3-m1bp-100x_Position030_29_cmle.ics	38	0	1	1	0.0
1371	Feb25-FISH2-3L1-rep3-m1bp-100x_Position030_29_cmle.ics	39	0	1	1	0.0
1372	Feb25-FISH2-3L1-rep3-m1bp-100x_Position030_29_cmle.ics	40	0	1	1	0.0
1373	Feb25-FISH2-3L1-rep3-m1bp-100x_Position030_29_cmle.ics	41	0	1	1	0.0
1374	Feb25-FISH2-3L1-rep3-m1bp-100x_Position030_29_cmle.ics	42	0	1	1	3.9199931004744206
1375	Feb25-FISH2-3L1-rep3-m1bp-100x_Position030_29_cmle.ics	43	0	1	1	0.0
1376	Feb25-FISH2-3L1-rep3-m1bp-100x_Position030_29_cmle.ics	43	0	1	2	2.8244470792865046
1377	Feb25-FISH2-3L1-rep3-m1bp-100x_Position030_29_cmle.ics	43	0	2	1	3.0669696525143113
1378	Feb25-FISH2-3L1-rep3-m1bp-100x_Position030_29_cmle.ics	43	0	2	2	0.0
1379	Feb25-FISH2-3L1-rep3-m1bp-100x_Position030_29_cmle.ics	44	0	1	1	0.0
1380	Feb25-FISH2-3L1-rep3-m1bp-100x_Position030_29_cmle.ics	46	0	1	1	0.0
1381	Feb25-FISH2-3L1-rep3-m1bp-100x_Position030_29_cmle.ics	47	0	1	1	0.0
1382	Feb25-FISH2-3L1-rep3-m1bp-100x_Position030_29_cmle.ics	50	0	1	1	2.1270072055450684
1383	Feb25-FISH2-3L1-rep3-m1bp-100x_Position030_29_cmle.ics	53	0	1	1	0.0
1384	Feb25-FISH2-3L1-rep3-m1bp-100x_Position030_29_cmle.ics	56	0	1	1	0.9733510449106972
1385	Feb25-FISH2-3L1-rep3-m1bp-100x_Position030_29_cmle.ics	56	0	1	2	0.0
1386	Feb25-FISH2-3L1-rep3-m1bp-100x_Position030_29_cmle.ics	57	0	1	1	0.0
1387	Feb25-FISH2-3L1-rep3-m1bp-100x_Position030_29_cmle.ics	61	0	1	1	0.0
1388	Feb25-FISH2-3L1-rep3-m1bp-100x_Position030_29_cmle.ics	62	0	1	1	0.0
1389	Feb25-FISH2-3L1-rep3-m1bp-100x_Position030_29_cmle.ics	66	0	1	1	0.0
1390	Feb25-FISH2-3L1-rep3-m1bp-100x_Position030_29_cmle.ics	68	0	1	1	0.23070632344123612
1391	Feb25-FISH2-3L1-rep3-m1bp-100x_Position031_30_cmle.ics	1	0	1	1	0.0
1392	Feb25-FISH2-3L1-rep3-m1bp-100x_Position031_30_cmle.ics	2	0	1	1	0.0
1393	Feb25-FISH2-3L1-rep3-m1bp-100x_Position031_30_cmle.ics	4	0	1	1	0.0
1394	Feb25-FISH2-3L1-rep3-m1bp-100x_Position031_30_cmle.ics	4	0	1	2	8.348655260852405
1395	Feb25-FISH2-3L1-rep3-m1bp-100x_Position031_30_cmle.ics	4	0	2	1	8.011191957221234
1396	Feb25-FISH2-3L1-rep3-m1bp-100x_Position031_30_cmle.ics	4	0	2	2	2.381979944969588
1397	Feb25-FISH2-3L1-rep3-m1bp-100x_Position031_30_cmle.ics	5	0	1	1	0.0
1398	Feb25-FISH2-3L1-rep3-m1bp-100x_Position031_30_cmle.ics	6	0	1	1	0.0
1399	Feb25-FISH2-3L1-rep3-m1bp-100x_Position031_30_cmle.ics	8	0	1	1	0.0
1400	Feb25-FISH2-3L1-rep3-m1bp-100x_Position031_30_cmle.ics	9	0	1	1	0.0
1401	Feb25-FISH2-3L1-rep3-m1bp-100x_Position031_30_cmle.ics	14	0	1	1	6.096935682845879
1402	Feb25-FISH2-3L1-rep3-m1bp-100x_Position031_30_cmle.ics	14	0	1	2	0.0
1403	Feb25-FISH2-3L1-rep3-m1bp-100x_Position031_30_cmle.ics	15	0	1	1	2.034929167606352
1404	Feb25-FISH2-3L1-rep3-m1bp-100x_Position031_30_cmle.ics	15	0	1	2	0.0
1405	Feb25-FISH2-3L1-rep3-m1bp-100x_Position031_30_cmle.ics	15	0	2	1	0.0
1406	Feb25-FISH2-3L1-rep3-m1bp-100x_Position031_30_cmle.ics	15	0	2	2	1.860013843745577
1407	Feb25-FISH2-3L1-rep3-m1bp-100x_Position031_30_cmle.ics	16	0	1	1	0.0
1408	Feb25-FISH2-3L1-rep3-m1bp-100x_Position031_30_cmle.ics	17	0	1	1	0.0
1409	Feb25-FISH2-3L1-rep3-m1bp-100x_Position031_30_cmle.ics	18	0	1	1	0.0
1410	Feb25-FISH2-3L1-rep3-m1bp-100x_Position031_30_cmle.ics	20	0	1	1	2.7141106135024935
1411	Feb25-FISH2-3L1-rep3-m1bp-100x_Position031_30_cmle.ics	21	0	1	1	4.204878744779471
1412	Feb25-FISH2-3L1-rep3-m1bp-100x_Position031_30_cmle.ics	22	0	1	1	0.0
1413	Feb25-FISH2-3L1-rep3-m1bp-100x_Position031_30_cmle.ics	23	0	1	1	0.0
1414	Feb25-FISH2-3L1-rep3-m1bp-100x_Position031_30_cmle.ics	24	0	1	1	0.0
1415	Feb25-FISH2-3L1-rep3-m1bp-100x_Position031_30_cmle.ics	25	0	1	1	0.0
1416	Feb25-FISH2-3L1-rep3-m1bp-100x_Position031_30_cmle.ics	26	0	1	1	0.0
1417	Feb25-FISH2-3L1-rep3-m1bp-100x_Position031_30_cmle.ics	26	0	2	1	3.460594851618542
1418	Feb25-FISH2-3L1-rep3-m1bp-100x_Position031_30_cmle.ics	27	0	1	1	0.0
1419	Feb25-FISH2-3L1-rep3-m1bp-100x_Position031_30_cmle.ics	28	0	1	1	0.0
1420	Feb25-FISH2-3L1-rep3-m1bp-100x_Position031_30_cmle.ics	28	0	1	2	4.514159983878318
1421	Feb25-FISH2-3L1-rep3-m1bp-100x_Position031_30_cmle.ics	31	0	1	1	0.0
1422	Feb25-FISH2-3L1-rep3-m1bp-100x_Position031_30_cmle.ics	32	0	1	1	0.0
1423	Feb25-FISH2-3L1-rep3-m1bp-100x_Position031_30_cmle.ics	33	0	1	1	0.0
1424	Feb25-FISH2-3L1-rep3-m1bp-100x_Position031_30_cmle.ics	33	0	1	2	5.403925698294836
1425	Feb25-FISH2-3L1-rep3-m1bp-100x_Position031_30_cmle.ics	33	0	2	1	5.522345742030956
1426	Feb25-FISH2-3L1-rep3-m1bp-100x_Position031_30_cmle.ics	33	0	2	2	0.0
1427	Feb25-FISH2-3L1-rep3-m1bp-100x_Position031_30_cmle.ics	36	0	1	1	0.0
1428	Feb25-FISH2-3L1-rep3-m1bp-100x_Position031_30_cmle.ics	38	0	1	1	0.0
1429	Feb25-FISH2-3L1-rep3-m1bp-100x_Position031_30_cmle.ics	39	0	1	1	0.0
1430	Feb25-FISH2-3L1-rep3-m1bp-100x_Position031_30_cmle.ics	41	0	1	1	0.0
1431	Feb25-FISH2-3L1-rep3-m1bp-100x_Position031_30_cmle.ics	42	0	1	1	2.2048116603184105
1432	Feb25-FISH2-3L1-rep3-m1bp-100x_Position031_30_cmle.ics	43	0	1	1	4.181616880421494
1433	Feb25-FISH2-3L1-rep3-m1bp-100x_Position031_30_cmle.ics	43	0	1	2	2.179917796280004
1434	Feb25-FISH2-3L1-rep3-m1bp-100x_Position032_31_cmle.ics	1	0	1	1	0.0
1435	Feb25-FISH2-3L1-rep3-m1bp-100x_Position032_31_cmle.ics	1	0	2	1	2.3473821605305822
1436	Feb25-FISH2-3L1-rep3-m1bp-100x_Position032_31_cmle.ics	2	0	1	1	0.0
1437	Feb25-FISH2-3L1-rep3-m1bp-100x_Position032_31_cmle.ics	3	0	1	1	0.0
1438	Feb25-FISH2-3L1-rep3-m1bp-100x_Position032_31_cmle.ics	5	0	1	1	0.0
1439	Feb25-FISH2-3L1-rep3-m1bp-100x_Position032_31_cmle.ics	6	0	1	1	0.0
1440	Feb25-FISH2-3L1-rep3-m1bp-100x_Position032_31_cmle.ics	8	0	1	1	0.0
1441	Feb25-FISH2-3L1-rep3-m1bp-100x_Position032_31_cmle.ics	9	0	1	1	0.0
1442	Feb25-FISH2-3L1-rep3-m1bp-100x_Position032_31_cmle.ics	9	0	1	2	5.646587396730931
1443	Feb25-FISH2-3L1-rep3-m1bp-100x_Position032_31_cmle.ics	11	0	1	1	0.0
1444	Feb25-FISH2-3L1-rep3-m1bp-100x_Position032_31_cmle.ics	12	0	1	1	0.0
1445	Feb25-FISH2-3L1-rep3-m1bp-100x_Position032_31_cmle.ics	13	0	1	1	0.0
1446	Feb25-FISH2-3L1-rep3-m1bp-100x_Position032_31_cmle.ics	16	0	1	1	6.0228589613004235
1447	Feb25-FISH2-3L1-rep3-m1bp-100x_Position032_31_cmle.ics	17	0	1	1	0.0
1448	Feb25-FISH2-3L1-rep3-m1bp-100x_Position032_31_cmle.ics	19	0	1	1	3.2034135855191868
1449	Feb25-FISH2-3L1-rep3-m1bp-100x_Position032_31_cmle.ics	21	0	1	1	1.4886594608724777
1450	Feb25-FISH2-3L1-rep3-m1bp-100x_Position032_31_cmle.ics	21	0	1	2	5.10690216874461
1451	Feb25-FISH2-3L1-rep3-m1bp-100x_Position032_31_cmle.ics	21	0	2	1	4.431670143497438
1452	Feb25-FISH2-3L1-rep3-m1bp-100x_Position032_31_cmle.ics	21	0	2	2	0.0
1453	Feb25-FISH2-3L1-rep3-m1bp-100x_Position032_31_cmle.ics	22	0	1	1	4.80446375801444
1454	Feb25-FISH2-3L1-rep3-m1bp-100x_Position032_31_cmle.ics	23	0	1	1	0.0
1455	Feb25-FISH2-3L1-rep3-m1bp-100x_Position032_31_cmle.ics	25	0	1	1	0.0
1456	Feb25-FISH2-3L1-rep3-m1bp-100x_Position032_31_cmle.ics	27	0	1	1	1.6116450895211656
1457	Feb25-FISH2-3L1-rep3-m1bp-100x_Position032_31_cmle.ics	29	0	1	1	0.0
1458	Feb25-FISH2-3L1-rep3-m1bp-100x_Position032_31_cmle.ics	30	0	1	1	0.0
1459	Feb25-FISH2-3L1-rep3-m1bp-100x_Position032_31_cmle.ics	31	0	1	1	0.0
1460	Feb25-FISH2-3L1-rep3-m1bp-100x_Position032_31_cmle.ics	32	0	1	1	0.0
1461	Feb25-FISH2-3L1-rep3-m1bp-100x_Position032_31_cmle.ics	33	0	1	1	0.0
1462	Feb25-FISH2-3L1-rep3-m1bp-100x_Position032_31_cmle.ics	34	0	1	1	0.0
1463	Feb25-FISH2-3L1-rep3-m1bp-100x_Position032_31_cmle.ics	34	0	2	1	0.9228252937649445
1464	Feb25-FISH2-3L1-rep3-m1bp-100x_Position032_31_cmle.ics	35	0	1	1	0.0
1465	Feb25-FISH2-3L1-rep3-m1bp-100x_Position032_31_cmle.ics	38	0	1	1	0.0
1466	Feb25-FISH2-3L1-rep3-m1bp-100x_Position032_31_cmle.ics	39	0	1	1	2.851121369781585
1467	Feb25-FISH2-3L1-rep3-m1bp-100x_Position032_31_cmle.ics	40	0	1	1	0.0
1468	Feb25-FISH2-3L1-rep3-m1bp-100x_Position032_31_cmle.ics	42	0	1	1	4.70370222951138
1469	Feb25-FISH2-3L1-rep3-m1bp-100x_Position032_31_cmle.ics	43	0	1	1	0.0
1470	Feb25-FISH2-3L1-rep3-m1bp-100x_Position032_31_cmle.ics	44	0	1	1	0.0
1471	Feb25-FISH2-3L1-rep3-m1bp-100x_Position033_32_cmle.ics	2	0	1	1	0.0
1472	Feb25-FISH2-3L1-rep3-m1bp-100x_Position033_32_cmle.ics	3	0	1	1	0.0
1473	Feb25-FISH2-3L1-rep3-m1bp-100x_Position033_32_cmle.ics	4	0	1	1	0.0
1474	Feb25-FISH2-3L1-rep3-m1bp-100x_Position033_32_cmle.ics	6	0	1	1	0.0
1475	Feb25-FISH2-3L1-rep3-m1bp-100x_Position033_32_cmle.ics	8	0	1	1	1.1263634998597876
1476	Feb25-FISH2-3L1-rep3-m1bp-100x_Position033_32_cmle.ics	8	0	2	1	0.0
1477	Feb25-FISH2-3L1-rep3-m1bp-100x_Position033_32_cmle.ics	9	0	1	1	2.1035080495531018
1478	Feb25-FISH2-3L1-rep3-m1bp-100x_Position033_32_cmle.ics	9	0	1	2	1.3517937046594823
1479	Feb25-FISH2-3L1-rep3-m1bp-100x_Position033_32_cmle.ics	10	0	1	1	0.0
1480	Feb25-FISH2-3L1-rep3-m1bp-100x_Position033_32_cmle.ics	11	0	1	1	0.0
1481	Feb25-FISH2-3L1-rep3-m1bp-100x_Position033_32_cmle.ics	12	0	1	1	0.0
1482	Feb25-FISH2-3L1-rep3-m1bp-100x_Position033_32_cmle.ics	15	0	1	1	0.0
1483	Feb25-FISH2-3L1-rep3-m1bp-100x_Position033_32_cmle.ics	16	0	1	1	3.7348884916302008
1484	Feb25-FISH2-3L1-rep3-m1bp-100x_Position033_32_cmle.ics	17	0	1	1	0.0
1485	Feb25-FISH2-3L1-rep3-m1bp-100x_Position033_32_cmle.ics	18	0	1	1	0.0
1486	Feb25-FISH2-3L1-rep3-m1bp-100x_Position033_32_cmle.ics	19	0	1	1	1.6776879206634818
1487	Feb25-FISH2-3L1-rep3-m1bp-100x_Position033_32_cmle.ics	20	0	1	1	3.0080424373471333
1488	Feb25-FISH2-3L1-rep3-m1bp-100x_Position033_32_cmle.ics	22	0	1	1	0.0
1489	Feb25-FISH2-3L1-rep3-m1bp-100x_Position033_32_cmle.ics	23	0	1	1	4.52325620660237
1490	Feb25-FISH2-3L1-rep3-m1bp-100x_Position033_32_cmle.ics	24	0	1	1	0.0
1491	Feb25-FISH2-3L1-rep3-m1bp-100x_Position033_32_cmle.ics	25	0	1	1	0.0
1492	Feb25-FISH2-3L1-rep3-m1bp-100x_Position033_32_cmle.ics	26	0	1	1	0.0
1493	Feb25-FISH2-3L1-rep3-m1bp-100x_Position033_32_cmle.ics	27	0	1	1	0.0
1494	Feb25-FISH2-3L1-rep3-m1bp-100x_Position033_32_cmle.ics	29	0	1	1	0.0
1495	Feb25-FISH2-3L1-rep3-m1bp-100x_Position033_32_cmle.ics	30	0	1	1	0.0
1496	Feb25-FISH2-3L1-rep3-m1bp-100x_Position033_32_cmle.ics	31	0	1	1	3.4682765366568638
1497	Feb25-FISH2-3L1-rep3-m1bp-100x_Position033_32_cmle.ics	32	0	1	1	0.0
1498	Feb25-FISH2-3L1-rep3-m1bp-100x_Position033_32_cmle.ics	33	0	1	1	0.0
1499	Feb25-FISH2-3L1-rep3-m1bp-100x_Position033_32_cmle.ics	36	0	1	1	0.0
1500	Feb25-FISH2-3L1-rep3-m1bp-100x_Position033_32_cmle.ics	37	0	1	1	5.0650416088836065
1501	Feb25-FISH2-3L1-rep3-m1bp-100x_Position033_32_cmle.ics	39	0	1	1	3.6890038541301053
1502	Feb25-FISH2-3L1-rep3-m1bp-100x_Position033_32_cmle.ics	39	0	2	1	0.0
1503	Feb25-FISH2-3L1-rep3-m1bp-100x_Position033_32_cmle.ics	40	0	1	1	0.0
1504	Feb25-FISH2-3L1-rep3-m1bp-100x_Position033_32_cmle.ics	41	0	1	1	0.0
1505	Feb25-FISH2-3L1-rep3-m1bp-100x_Position033_32_cmle.ics	42	0	1	1	0.0
1506	Feb25-FISH2-3L1-rep3-m1bp-100x_Position033_32_cmle.ics	44	0	1	1	0.0
1507	Feb25-FISH2-3L1-rep3-m1bp-100x_Position033_32_cmle.ics	46	0	1	1	0.23070632344123612
1508	Feb25-FISH2-3L1-rep3-m1bp-100x_Position033_32_cmle.ics	47	0	1	1	0.0
1509	Feb25-FISH2-3L1-rep3-m1bp-100x_Position033_32_cmle.ics	47	0	1	2	1.9319612809801423
1510	Feb25-FISH2-3L1-rep3-m1bp-100x_Position033_32_cmle.ics	48	0	1	1	0.0
1511	Feb25-FISH2-3L1-rep3-m1bp-100x_Position033_32_cmle.ics	50	0	1	1	2.9121412675404192
1512	Feb25-FISH2-3L1-rep3-m1bp-100x_Position034_33_cmle.ics	1	0	1	1	4.212054331495462
1513	Feb25-FISH2-3L1-rep3-m1bp-100x_Position034_33_cmle.ics	2	0	1	1	0.0
1514	Feb25-FISH2-3L1-rep3-m1bp-100x_Position034_33_cmle.ics	2	0	1	2	4.08769064250052
1515	Feb25-FISH2-3L1-rep3-m1bp-100x_Position034_33_cmle.ics	2	0	2	1	4.241484149965791
1516	Feb25-FISH2-3L1-rep3-m1bp-100x_Position034_33_cmle.ics	2	0	2	2	0.0
1517	Feb25-FISH2-3L1-rep3-m1bp-100x_Position034_33_cmle.ics	3	0	1	1	0.0
1518	Feb25-FISH2-3L1-rep3-m1bp-100x_Position034_33_cmle.ics	4	0	1	1	0.0
1519	Feb25-FISH2-3L1-rep3-m1bp-100x_Position034_33_cmle.ics	7	0	1	1	0.0
1520	Feb25-FISH2-3L1-rep3-m1bp-100x_Position034_33_cmle.ics	8	0	1	1	0.0
1521	Feb25-FISH2-3L1-rep3-m1bp-100x_Position034_33_cmle.ics	9	0	1	1	0.0
1522	Feb25-FISH2-3L1-rep3-m1bp-100x_Position034_33_cmle.ics	9	0	1	2	5.483826705578078
1523	Feb25-FISH2-3L1-rep3-m1bp-100x_Position034_33_cmle.ics	9	0	2	1	5.969571488144214
1524	Feb25-FISH2-3L1-rep3-m1bp-100x_Position034_33_cmle.ics	9	0	2	2	0.0
1525	Feb25-FISH2-3L1-rep3-m1bp-100x_Position034_33_cmle.ics	10	0	1	1	0.0
1526	Feb25-FISH2-3L1-rep3-m1bp-100x_Position034_33_cmle.ics	11	0	1	1	3.7220406111561064
1527	Feb25-FISH2-3L1-rep3-m1bp-100x_Position034_33_cmle.ics	11	0	1	2	2.566194895682677
1528	Feb25-FISH2-3L1-rep3-m1bp-100x_Position034_33_cmle.ics	13	0	1	1	0.0
1529	Feb25-FISH2-3L1-rep3-m1bp-100x_Position034_33_cmle.ics	14	0	1	1	4.248400458363828
1530	Feb25-FISH2-3L1-rep3-m1bp-100x_Position034_33_cmle.ics	16	0	1	1	0.0
1531	Feb25-FISH2-3L1-rep3-m1bp-100x_Position034_33_cmle.ics	17	0	1	1	0.0
1532	Feb25-FISH2-3L1-rep3-m1bp-100x_Position034_33_cmle.ics	18	0	1	1	0.9535025770009804
1533	Feb25-FISH2-3L1-rep3-m1bp-100x_Position034_33_cmle.ics	18	0	2	1	0.0
1534	Feb25-FISH2-3L1-rep3-m1bp-100x_Position034_33_cmle.ics	19	0	1	1	0.0
1535	Feb25-FISH2-3L1-rep3-m1bp-100x_Position034_33_cmle.ics	20	0	1	1	2.579375110268286
1536	Feb25-FISH2-3L1-rep3-m1bp-100x_Position034_33_cmle.ics	22	0	1	1	0.0
1537	Feb25-FISH2-3L1-rep3-m1bp-100x_Position034_33_cmle.ics	23	0	1	1	0.0
1538	Feb25-FISH2-3L1-rep3-m1bp-100x_Position034_33_cmle.ics	25	0	1	1	0.0
1539	Feb25-FISH2-3L1-rep3-m1bp-100x_Position034_33_cmle.ics	26	0	1	1	2.578684303683829
1540	Feb25-FISH2-3L1-rep3-m1bp-100x_Position034_33_cmle.ics	26	0	1	2	5.257277517795721
1541	Feb25-FISH2-3L1-rep3-m1bp-100x_Position034_33_cmle.ics	26	0	2	1	4.9571345974258
1542	Feb25-FISH2-3L1-rep3-m1bp-100x_Position034_33_cmle.ics	26	0	2	2	4.400606020036213
1543	Feb25-FISH2-3L1-rep3-m1bp-100x_Position034_33_cmle.ics	26	0	3	1	0.0
1544	Feb25-FISH2-3L1-rep3-m1bp-100x_Position034_33_cmle.ics	26	0	3	2	2.584794377981393
1545	Feb25-FISH2-3L1-rep3-m1bp-100x_Position034_33_cmle.ics	26	0	4	1	2.510356203571803
1546	Feb25-FISH2-3L1-rep3-m1bp-100x_Position034_33_cmle.ics	26	0	4	2	0.10317500441073144
1547	Feb25-FISH2-3L1-rep3-m1bp-100x_Position034_33_cmle.ics	27	0	1	1	0.0
1548	Feb25-FISH2-3L1-rep3-m1bp-100x_Position034_33_cmle.ics	27	0	2	1	2.3662584684351584
1549	Feb25-FISH2-3L1-rep3-m1bp-100x_Position034_33_cmle.ics	28	0	1	1	0.0
1550	Feb25-FISH2-3L1-rep3-m1bp-100x_Position034_33_cmle.ics	29	0	1	1	0.0
1551	Feb25-FISH2-3L1-rep3-m1bp-100x_Position034_33_cmle.ics	32	0	1	1	0.0
1552	Feb25-FISH2-3L1-rep3-m1bp-100x_Position034_33_cmle.ics	34	0	1	1	0.0
1553	Feb25-FISH2-3L1-rep3-m1bp-100x_Position034_33_cmle.ics	35	0	1	1	0.0
1554	Feb25-FISH2-3L1-rep3-m1bp-100x_Position034_33_cmle.ics	37	0	1	1	0.0
1555	Feb25-FISH2-3L1-rep3-m1bp-100x_Position034_33_cmle.ics	38	0	1	1	0.0
1556	Feb25-FISH2-3L1-rep3-m1bp-100x_Position034_33_cmle.ics	39	0	1	1	0.0
1557	Feb25-FISH2-3L1-rep3-m1bp-100x_Position034_33_cmle.ics	40	0	1	1	0.0
1558	Feb25-FISH2-3L1-rep3-m1bp-100x_Position034_33_cmle.ics	41	0	1	1	0.0
1559	Feb25-FISH2-3L1-rep3-m1bp-100x_Position034_33_cmle.ics	43	0	1	1	1.679567386804093
1560	Feb25-FISH2-3L1-rep3-m1bp-100x_Position034_33_cmle.ics	44	0	1	1	5.291587632394988
1561	Feb25-FISH2-3L1-rep3-m1bp-100x_Position034_33_cmle.ics	45	0	1	1	0.0
1562	Feb25-FISH2-3L1-rep3-m1bp-100x_Position034_33_cmle.ics	46	0	1	1	0.0
1563	Feb25-FISH2-3L1-rep3-m1bp-100x_Position034_33_cmle.ics	47	0	1	1	0.0
1564	Feb25-FISH2-3L1-rep3-m1bp-100x_Position034_33_cmle.ics	47	0	1	2	6.3059394848302395
1565	Feb25-FISH2-3L1-rep3-m1bp-100x_Position034_33_cmle.ics	47	0	2	1	4.7561327002306415
1566	Feb25-FISH2-3L1-rep3-m1bp-100x_Position034_33_cmle.ics	47	0	2	2	2.7090213014261812
1567	Feb25-FISH2-3L1-rep3-m1bp-100x_Position034_33_cmle.ics	49	0	1	1	2.2908568695645624
1568	Feb25-FISH2-3L1-rep3-m1bp-100x_Position034_33_cmle.ics	49	0	1	2	0.0
1569	Feb25-FISH2-3L1-rep3-m1bp-100x_Position034_33_cmle.ics	51	0	1	1	2.1003330663048003
1570	Feb25-FISH2-3L1-rep3-m1bp-100x_Position035_34_cmle.ics	2	0	1	1	10.007975427840949
1571	Feb25-FISH2-3L1-rep3-m1bp-100x_Position035_34_cmle.ics	2	0	1	2	0.0
1572	Feb25-FISH2-3L1-rep3-m1bp-100x_Position035_34_cmle.ics	2	0	2	1	7.666830122901695
1573	Feb25-FISH2-3L1-rep3-m1bp-100x_Position035_34_cmle.ics	2	0	2	2	3.705441819359626
1574	Feb25-FISH2-3L1-rep3-m1bp-100x_Position035_34_cmle.ics	2	0	3	1	5.493699680843127
1575	Feb25-FISH2-3L1-rep3-m1bp-100x_Position035_34_cmle.ics	2	0	3	2	12.88352236671221
1576	Feb25-FISH2-3L1-rep3-m1bp-100x_Position035_34_cmle.ics	3	0	1	1	0.0
1577	Feb25-FISH2-3L1-rep3-m1bp-100x_Position035_34_cmle.ics	4	0	1	1	3.833705045858656
1578	Feb25-FISH2-3L1-rep3-m1bp-100x_Position035_34_cmle.ics	4	0	2	1	0.2918229810711206
1579	Feb25-FISH2-3L1-rep3-m1bp-100x_Position035_34_cmle.ics	5	0	1	1	0.0
1580	Feb25-FISH2-3L1-rep3-m1bp-100x_Position035_34_cmle.ics	6	0	1	1	0.0
1581	Feb25-FISH2-3L1-rep3-m1bp-100x_Position035_34_cmle.ics	7	0	1	1	2.1310796765672957
1582	Feb25-FISH2-3L1-rep3-m1bp-100x_Position035_34_cmle.ics	9	0	1	1	1.44445006175024
1583	Feb25-FISH2-3L1-rep3-m1bp-100x_Position035_34_cmle.ics	10	0	1	1	0.0
1584	Feb25-FISH2-3L1-rep3-m1bp-100x_Position035_34_cmle.ics	11	0	1	1	0.23070632344123612
1585	Feb25-FISH2-3L1-rep3-m1bp-100x_Position035_34_cmle.ics	12	0	1	1	0.0
1586	Feb25-FISH2-3L1-rep3-m1bp-100x_Position035_34_cmle.ics	14	0	1	1	0.0
1587	Feb25-FISH2-3L1-rep3-m1bp-100x_Position035_34_cmle.ics	15	0	1	1	0.0
1588	Feb25-FISH2-3L1-rep3-m1bp-100x_Position035_34_cmle.ics	16	0	1	1	0.10317500441073144
1589	Feb25-FISH2-3L1-rep3-m1bp-100x_Position035_34_cmle.ics	17	0	1	1	3.979287561274487
1590	Feb25-FISH2-3L1-rep3-m1bp-100x_Position035_34_cmle.ics	17	0	2	1	0.0
1591	Feb25-FISH2-3L1-rep3-m1bp-100x_Position035_34_cmle.ics	18	0	1	1	0.0
1592	Feb25-FISH2-3L1-rep3-m1bp-100x_Position035_34_cmle.ics	18	0	1	2	6.7826317287100855
1593	Feb25-FISH2-3L1-rep3-m1bp-100x_Position035_34_cmle.ics	18	0	1	3	4.9791484938472514
1594	Feb25-FISH2-3L1-rep3-m1bp-100x_Position035_34_cmle.ics	21	0	1	1	0.0
1595	Feb25-FISH2-3L1-rep3-m1bp-100x_Position035_34_cmle.ics	23	0	1	1	0.0
1596	Feb25-FISH2-3L1-rep3-m1bp-100x_Position035_34_cmle.ics	24	0	1	1	0.0
1597	Feb25-FISH2-3L1-rep3-m1bp-100x_Position035_34_cmle.ics	24	0	1	2	1.3842379406474168
1598	Feb25-FISH2-3L1-rep3-m1bp-100x_Position035_34_cmle.ics	25	0	1	1	4.82354485979362
1599	Feb25-FISH2-3L1-rep3-m1bp-100x_Position035_34_cmle.ics	26	0	1	1	0.0
1600	Feb25-FISH2-3L1-rep3-m1bp-100x_Position035_34_cmle.ics	27	0	1	1	0.0
1601	Feb25-FISH2-3L1-rep3-m1bp-100x_Position035_34_cmle.ics	27	0	1	2	3.8373300698377877
1602	Feb25-FISH2-3L1-rep3-m1bp-100x_Position035_34_cmle.ics	27	0	1	3	5.937559208804413
1603	Feb25-FISH2-3L1-rep3-m1bp-100x_Position035_34_cmle.ics	27	0	2	1	3.165652690747948
1604	Feb25-FISH2-3L1-rep3-m1bp-100x_Position035_34_cmle.ics	27	0	2	2	5.089911934362206
1605	Feb25-FISH2-3L1-rep3-m1bp-100x_Position035_34_cmle.ics	27	0	2	3	4.433257810646454
1606	Feb25-FISH2-3L1-rep3-m1bp-100x_Position035_34_cmle.ics	28	0	1	1	0.0
1607	Feb25-FISH2-3L1-rep3-m1bp-100x_Position035_34_cmle.ics	28	0	1	2	2.697644628636779
1608	Feb25-FISH2-3L1-rep3-m1bp-100x_Position035_34_cmle.ics	28	0	2	1	2.6154996080044692
1609	Feb25-FISH2-3L1-rep3-m1bp-100x_Position035_34_cmle.ics	28	0	2	2	0.0
1610	Feb25-FISH2-3L1-rep3-m1bp-100x_Position035_34_cmle.ics	29	0	1	1	0.0
1611	Feb25-FISH2-3L1-rep3-m1bp-100x_Position035_34_cmle.ics	31	0	1	1	0.0
1612	Feb25-FISH2-3L1-rep3-m1bp-100x_Position035_34_cmle.ics	31	0	1	2	0.6952437723139506
1613	Feb25-FISH2-3L1-rep3-m1bp-100x_Position035_34_cmle.ics	33	0	1	1	0.0
1614	Feb25-FISH2-3L1-rep3-m1bp-100x_Position035_34_cmle.ics	34	0	1	1	1.9024530800922563
1615	Feb25-FISH2-3L1-rep3-m1bp-100x_Position035_34_cmle.ics	35	0	1	1	0.0
1616	Feb25-FISH2-3L1-rep3-m1bp-100x_Position035_34_cmle.ics	38	0	1	1	0.0
1617	Feb25-FISH2-3L1-rep3-m1bp-100x_Position035_34_cmle.ics	39	0	1	1	0.0
1618	Feb25-FISH2-3L1-rep3-m1bp-100x_Position035_34_cmle.ics	40	0	1	1	0.0
1619	Feb25-FISH2-3L1-rep3-m1bp-100x_Position036_35_cmle.ics	1	0	1	1	0.0
1620	Feb25-FISH2-3L1-rep3-m1bp-100x_Position036_35_cmle.ics	2	0	1	1	0.0
1621	Feb25-FISH2-3L1-rep3-m1bp-100x_Position036_35_cmle.ics	3	0	1	1	0.0
1622	Feb25-FISH2-3L1-rep3-m1bp-100x_Position036_35_cmle.ics	4	0	1	1	0.0
1623	Feb25-FISH2-3L1-rep3-m1bp-100x_Position036_35_cmle.ics	5	0	1	1	0.0
1624	Feb25-FISH2-3L1-rep3-m1bp-100x_Position036_35_cmle.ics	6	0	1	1	5.378384679889867
1625	Feb25-FISH2-3L1-rep3-m1bp-100x_Position036_35_cmle.ics	7	0	1	1	4.885298256377612
1626	Feb25-FISH2-3L1-rep3-m1bp-100x_Position036_35_cmle.ics	8	0	1	1	0.0
1627	Feb25-FISH2-3L1-rep3-m1bp-100x_Position036_35_cmle.ics	9	0	1	1	0.0
1628	Feb25-FISH2-3L1-rep3-m1bp-100x_Position036_35_cmle.ics	11	0	1	1	4.631990127998484
1629	Feb25-FISH2-3L1-rep3-m1bp-100x_Position036_35_cmle.ics	11	0	2	1	0.0
1630	Feb25-FISH2-3L1-rep3-m1bp-100x_Position036_35_cmle.ics	13	0	1	1	4.897724362656841
1631	Feb25-FISH2-3L1-rep3-m1bp-100x_Position036_35_cmle.ics	14	0	1	1	0.0
1632	Feb25-FISH2-3L1-rep3-m1bp-100x_Position036_35_cmle.ics	17	0	1	1	0.0
1633	Feb25-FISH2-3L1-rep3-m1bp-100x_Position036_35_cmle.ics	19	0	1	1	0.0
1634	Feb25-FISH2-3L1-rep3-m1bp-100x_Position036_35_cmle.ics	20	0	1	1	0.0
1635	Feb25-FISH2-3L1-rep3-m1bp-100x_Position036_35_cmle.ics	21	0	1	1	0.0
1636	Feb25-FISH2-3L1-rep3-m1bp-100x_Position036_35_cmle.ics	23	0	1	1	3.698485639369623
1637	Feb25-FISH2-3L1-rep3-m1bp-100x_Position036_35_cmle.ics	23	0	2	1	0.0
1638	Feb25-FISH2-3L1-rep3-m1bp-100x_Position036_35_cmle.ics	24	0	1	1	0.0
1639	Feb25-FISH2-3L1-rep3-m1bp-100x_Position036_35_cmle.ics	25	0	1	1	0.0
1640	Feb25-FISH2-3L1-rep3-m1bp-100x_Position036_35_cmle.ics	26	0	1	1	0.0
1641	Feb25-FISH2-3L1-rep3-m1bp-100x_Position036_35_cmle.ics	27	0	1	1	0.0
1642	Feb25-FISH2-3L1-rep3-m1bp-100x_Position036_35_cmle.ics	29	0	1	1	1.5490250415242273
1643	Feb25-FISH2-3L1-rep3-m1bp-100x_Position036_35_cmle.ics	30	0	1	1	0.0
1644	Feb25-FISH2-3L1-rep3-m1bp-100x_Position036_35_cmle.ics	33	0	1	1	0.0
1645	Feb25-FISH2-3L1-rep3-m1bp-100x_Position036_35_cmle.ics	35	0	1	1	0.0
1646	Feb25-FISH2-3L1-rep3-m1bp-100x_Position036_35_cmle.ics	36	0	1	1	0.0
1647	Feb25-FISH2-3L1-rep3-m1bp-100x_Position036_35_cmle.ics	36	0	1	2	4.9120719266478945
1648	Feb25-FISH2-3L1-rep3-m1bp-100x_Position036_35_cmle.ics	37	0	1	1	0.0
1649	Feb25-FISH2-3L1-rep3-m1bp-100x_Position036_35_cmle.ics	41	0	1	1	0.0
1650	Feb25-FISH2-3L1-rep3-m1bp-100x_Position036_35_cmle.ics	42	0	1	1	0.0
1651	Feb25-FISH2-3L1-rep3-m1bp-100x_Position036_35_cmle.ics	43	0	1	1	0.0
1652	Feb25-FISH2-3L1-rep3-m1bp-100x_Position036_35_cmle.ics	45	0	1	1	2.5355776611336376
1653	Feb25-FISH2-3L1-rep3-m1bp-100x_Position037_36_cmle.ics	1	0	1	1	0.0
1654	Feb25-FISH2-3L1-rep3-m1bp-100x_Position037_36_cmle.ics	2	0	1	1	0.0
1655	Feb25-FISH2-3L1-rep3-m1bp-100x_Position037_36_cmle.ics	3	0	1	1	5.494492809504625
1656	Feb25-FISH2-3L1-rep3-m1bp-100x_Position037_36_cmle.ics	4	0	1	1	3.7618677002361003
1657	Feb25-FISH2-3L1-rep3-m1bp-100x_Position037_36_cmle.ics	4	0	1	2	3.4937028055044084
1658	Feb25-FISH2-3L1-rep3-m1bp-100x_Position037_36_cmle.ics	5	0	1	1	0.0
1659	Feb25-FISH2-3L1-rep3-m1bp-100x_Position037_36_cmle.ics	6	0	1	1	0.0
1660	Feb25-FISH2-3L1-rep3-m1bp-100x_Position037_36_cmle.ics	7	0	1	1	5.5880550620468465
1661	Feb25-FISH2-3L1-rep3-m1bp-100x_Position037_36_cmle.ics	7	0	1	2	0.0
1662	Feb25-FISH2-3L1-rep3-m1bp-100x_Position037_36_cmle.ics	8	0	1	1	0.0
1663	Feb25-FISH2-3L1-rep3-m1bp-100x_Position037_36_cmle.ics	9	0	1	1	0.0
1664	Feb25-FISH2-3L1-rep3-m1bp-100x_Position037_36_cmle.ics	10	0	1	1	0.0
1665	Feb25-FISH2-3L1-rep3-m1bp-100x_Position037_36_cmle.ics	11	0	1	1	0.0
1666	Feb25-FISH2-3L1-rep3-m1bp-100x_Position037_36_cmle.ics	12	0	1	1	0.0
1667	Feb25-FISH2-3L1-rep3-m1bp-100x_Position037_36_cmle.ics	13	0	1	1	0.0
1668	Feb25-FISH2-3L1-rep3-m1bp-100x_Position037_36_cmle.ics	14	0	1	1	0.0
1669	Feb25-FISH2-3L1-rep3-m1bp-100x_Position037_36_cmle.ics	15	0	1	1	0.0
1670	Feb25-FISH2-3L1-rep3-m1bp-100x_Position037_36_cmle.ics	15	0	1	2	3.3314967827589617
1671	Feb25-FISH2-3L1-rep3-m1bp-100x_Position037_36_cmle.ics	15	0	2	1	2.8116447771699353
1672	Feb25-FISH2-3L1-rep3-m1bp-100x_Position037_36_cmle.ics	15	0	2	2	3.165652690747948
1673	Feb25-FISH2-3L1-rep3-m1bp-100x_Position037_36_cmle.ics	16	0	1	1	2.785725119089749
1674	Feb25-FISH2-3L1-rep3-m1bp-100x_Position037_36_cmle.ics	16	0	1	2	0.0
1675	Feb25-FISH2-3L1-rep3-m1bp-100x_Position037_36_cmle.ics	17	0	1	1	0.0
1676	Feb25-FISH2-3L1-rep3-m1bp-100x_Position037_36_cmle.ics	19	0	1	1	4.319364310665695
1677	Feb25-FISH2-3L1-rep3-m1bp-100x_Position037_36_cmle.ics	19	0	2	1	3.851794218672928
1678	Feb25-FISH2-3L1-rep3-m1bp-100x_Position037_36_cmle.ics	20	0	1	1	5.506748048735193
1679	Feb25-FISH2-3L1-rep3-m1bp-100x_Position037_36_cmle.ics	21	0	1	1	0.0
1680	Feb25-FISH2-3L1-rep3-m1bp-100x_Position037_36_cmle.ics	24	0	1	1	0.0
1681	Feb25-FISH2-3L1-rep3-m1bp-100x_Position037_36_cmle.ics	25	0	1	1	0.0
1682	Feb25-FISH2-3L1-rep3-m1bp-100x_Position037_36_cmle.ics	27	0	1	1	4.828774564612395
1683	Feb25-FISH2-3L1-rep3-m1bp-100x_Position037_36_cmle.ics	29	0	1	1	4.1844119086962515
1684	Feb25-FISH2-3L1-rep3-m1bp-100x_Position037_36_cmle.ics	29	0	1	2	3.5625368178097307
1685	Feb25-FISH2-3L1-rep3-m1bp-100x_Position037_36_cmle.ics	31	0	1	1	0.0
1686	Feb25-FISH2-3L1-rep3-m1bp-100x_Position037_36_cmle.ics	31	0	1	2	4.3583438015575275
1687	Feb25-FISH2-3L1-rep3-m1bp-100x_Position037_36_cmle.ics	31	0	1	3	2.554493096692508
1688	Feb25-FISH2-3L1-rep3-m1bp-100x_Position037_36_cmle.ics	32	0	1	1	0.0
1689	Feb25-FISH2-3L1-rep3-m1bp-100x_Position037_36_cmle.ics	32	0	2	1	2.697644628636779
1690	Feb25-FISH2-3L1-rep3-m1bp-100x_Position037_36_cmle.ics	33	0	1	1	0.0
1691	Feb25-FISH2-3L1-rep3-m1bp-100x_Position037_36_cmle.ics	34	0	1	1	0.0
1692	Feb25-FISH2-3L1-rep3-m1bp-100x_Position037_36_cmle.ics	35	0	1	1	4.568917255809945
1693	Feb25-FISH2-3L1-rep3-m1bp-100x_Position037_36_cmle.ics	36	0	1	1	0.0
1694	Feb25-FISH2-3L1-rep3-m1bp-100x_Position037_36_cmle.ics	37	0	1	1	0.0
1695	Feb25-FISH2-3L1-rep3-m1bp-100x_Position037_36_cmle.ics	37	0	2	1	5.520119256515318
1696	Feb25-FISH2-3L1-rep3-m1bp-100x_Position037_36_cmle.ics	38	0	1	1	0.0
1697	Feb25-FISH2-3L1-rep3-m1bp-100x_Position037_36_cmle.ics	38	0	1	2	2.3345838485689647
1698	Feb25-FISH2-3L1-rep3-m1bp-100x_Position037_36_cmle.ics	39	0	1	1	4.522079347936268
1699	Feb25-FISH2-3L1-rep3-m1bp-100x_Position037_36_cmle.ics	39	0	1	2	0.0
1700	Feb25-FISH2-3L1-rep3-m1bp-100x_Position037_36_cmle.ics	40	0	1	1	0.0
1701	Feb25-FISH2-3L1-rep3-m1bp-100x_Position037_36_cmle.ics	42	0	1	1	0.0
1702	Feb25-FISH2-3L1-rep3-m1bp-100x_Position037_36_cmle.ics	43	0	1	1	0.0
1703	Feb25-FISH2-3L1-rep3-m1bp-100x_Position038_37_cmle.ics	1	0	1	1	2.7324965489461563
1704	Feb25-FISH2-3L1-rep3-m1bp-100x_Position038_37_cmle.ics	1	0	2	1	1.7153360421684174
1705	Feb25-FISH2-3L1-rep3-m1bp-100x_Position038_37_cmle.ics	3	0	1	1	0.0
1706	Feb25-FISH2-3L1-rep3-m1bp-100x_Position038_37_cmle.ics	4	0	1	1	0.0
1707	Feb25-FISH2-3L1-rep3-m1bp-100x_Position038_37_cmle.ics	5	0	1	1	0.0
1708	Feb25-FISH2-3L1-rep3-m1bp-100x_Position038_37_cmle.ics	6	0	1	1	2.0323118942819596
1709	Feb25-FISH2-3L1-rep3-m1bp-100x_Position038_37_cmle.ics	7	0	1	1	3.803009291528463
1710	Feb25-FISH2-3L1-rep3-m1bp-100x_Position038_37_cmle.ics	10	0	1	1	3.0362214361676183
1711	Feb25-FISH2-3L1-rep3-m1bp-100x_Position038_37_cmle.ics	11	0	1	1	0.0
1712	Feb25-FISH2-3L1-rep3-m1bp-100x_Position038_37_cmle.ics	12	0	1	1	0.0
1713	Feb25-FISH2-3L1-rep3-m1bp-100x_Position038_37_cmle.ics	13	0	1	1	7.639570199272933
1714	Feb25-FISH2-3L1-rep3-m1bp-100x_Position038_37_cmle.ics	13	0	2	1	0.0
1715	Feb25-FISH2-3L1-rep3-m1bp-100x_Position038_37_cmle.ics	14	0	1	1	0.5595020986366908
1716	Feb25-FISH2-3L1-rep3-m1bp-100x_Position038_37_cmle.ics	14	0	2	1	0.0
1717	Feb25-FISH2-3L1-rep3-m1bp-100x_Position038_37_cmle.ics	15	0	1	1	0.0
1718	Feb25-FISH2-3L1-rep3-m1bp-100x_Position038_37_cmle.ics	16	0	1	1	0.0
1719	Feb25-FISH2-3L1-rep3-m1bp-100x_Position038_37_cmle.ics	17	0	1	1	0.0
1720	Feb25-FISH2-3L1-rep3-m1bp-100x_Position038_37_cmle.ics	18	0	1	1	3.0739591082393396
1721	Feb25-FISH2-3L1-rep3-m1bp-100x_Position038_37_cmle.ics	19	0	1	1	2.933991775812225
1722	Feb25-FISH2-3L1-rep3-m1bp-100x_Position038_37_cmle.ics	20	0	1	1	3.7237873210850094
1723	Feb25-FISH2-3L1-rep3-m1bp-100x_Position038_37_cmle.ics	20	0	1	2	0.0
1724	Feb25-FISH2-3L1-rep3-m1bp-100x_Position038_37_cmle.ics	22	0	1	1	0.0
1725	Feb25-FISH2-3L1-rep3-m1bp-100x_Position038_37_cmle.ics	22	0	1	2	1.055542675492109
1726	Feb25-FISH2-3L1-rep3-m1bp-100x_Position038_37_cmle.ics	22	0	2	1	0.5963412819178956
1727	Feb25-FISH2-3L1-rep3-m1bp-100x_Position038_37_cmle.ics	22	0	2	2	0.0
1728	Feb25-FISH2-3L1-rep3-m1bp-100x_Position038_37_cmle.ics	23	0	1	1	0.0
1729	Feb25-FISH2-3L1-rep3-m1bp-100x_Position038_37_cmle.ics	24	0	1	1	0.0
1730	Feb25-FISH2-3L1-rep3-m1bp-100x_Position038_37_cmle.ics	25	0	1	1	1.70785021024454
1731	Feb25-FISH2-3L1-rep3-m1bp-100x_Position038_37_cmle.ics	26	0	1	1	0.0
1732	Feb25-FISH2-3L1-rep3-m1bp-100x_Position038_37_cmle.ics	27	0	1	1	0.0
1733	Feb25-FISH2-3L1-rep3-m1bp-100x_Position038_37_cmle.ics	30	0	1	1	0.0
1734	Feb25-FISH2-3L1-rep3-m1bp-100x_Position038_37_cmle.ics	32	0	1	1	0.0
1735	Feb25-FISH2-3L1-rep3-m1bp-100x_Position038_37_cmle.ics	33	0	1	1	0.0
1736	Feb25-FISH2-3L1-rep3-m1bp-100x_Position038_37_cmle.ics	34	0	1	1	0.0
1737	Feb25-FISH2-3L1-rep3-m1bp-100x_Position038_37_cmle.ics	36	0	1	1	0.0
1738	Feb25-FISH2-3L1-rep3-m1bp-100x_Position038_37_cmle.ics	36	0	1	2	4.258597857804491
1739	Feb25-FISH2-3L1-rep3-m1bp-100x_Position038_37_cmle.ics	37	0	1	1	5.181399003325215
1740	Feb25-FISH2-3L1-rep3-m1bp-100x_Position038_37_cmle.ics	37	0	1	2	0.0
1741	Feb25-FISH2-3L1-rep3-m1bp-100x_Position038_37_cmle.ics	39	0	1	1	0.0
1742	Feb25-FISH2-3L1-rep3-m1bp-100x_Position038_37_cmle.ics	40	0	1	1	0.0
1743	Feb25-FISH2-3L1-rep3-m1bp-100x_Position038_37_cmle.ics	41	0	1	1	1.9024530800922563
1744	Feb25-FISH2-3L1-rep3-m1bp-100x_Position038_37_cmle.ics	43	0	1	1	7.41497445235469
1745	Feb25-FISH2-3L1-rep3-m1bp-100x_Position038_37_cmle.ics	44	0	1	1	0.0
1746	Feb25-FISH2-3L1-rep3-m1bp-100x_Position038_37_cmle.ics	44	0	2	1	3.6915625954506996
1747	Feb25-FISH2-3L1-rep3-m1bp-100x_Position038_37_cmle.ics	45	0	1	1	4.786203118554312
1748	Feb25-FISH2-3L1-rep3-m1bp-100x_Position038_37_cmle.ics	45	0	1	2	0.0
1749	Feb25-FISH2-3L1-rep3-m1bp-100x_Position038_37_cmle.ics	47	0	1	1	0.0
1750	Feb25-FISH2-3L1-rep3-m1bp-100x_Position038_37_cmle.ics	48	0	1	1	0.0
1751	Feb25-FISH2-3L1-rep3-m1bp-100x_Position039_38_cmle.ics	1	0	1	1	0.0
1752	Feb25-FISH2-3L1-rep3-m1bp-100x_Position039_38_cmle.ics	3	0	1	1	0.0
1753	Feb25-FISH2-3L1-rep3-m1bp-100x_Position039_38_cmle.ics	4	0	1	1	0.0
1754	Feb25-FISH2-3L1-rep3-m1bp-100x_Position039_38_cmle.ics	7	0	1	1	0.0
1755	Feb25-FISH2-3L1-rep3-m1bp-100x_Position039_38_cmle.ics	8	0	1	1	3.651674128689792
1756	Feb25-FISH2-3L1-rep3-m1bp-100x_Position039_38_cmle.ics	8	0	1	2	4.161057056650428
1757	Feb25-FISH2-3L1-rep3-m1bp-100x_Position039_38_cmle.ics	11	0	1	1	0.0
1758	Feb25-FISH2-3L1-rep3-m1bp-100x_Position039_38_cmle.ics	14	0	1	1	0.0
1759	Feb25-FISH2-3L1-rep3-m1bp-100x_Position039_38_cmle.ics	16	0	1	1	0.0
1760	Feb25-FISH2-3L1-rep3-m1bp-100x_Position039_38_cmle.ics	17	0	1	1	0.0
1761	Feb25-FISH2-3L1-rep3-m1bp-100x_Position039_38_cmle.ics	17	0	1	2	5.463406320655007
1762	Feb25-FISH2-3L1-rep3-m1bp-100x_Position039_38_cmle.ics	18	0	1	1	0.0
1763	Feb25-FISH2-3L1-rep3-m1bp-100x_Position039_38_cmle.ics	20	0	1	1	0.0
1764	Feb25-FISH2-3L1-rep3-m1bp-100x_Position039_38_cmle.ics	21	0	1	1	4.169285667271296
1765	Feb25-FISH2-3L1-rep3-m1bp-100x_Position039_38_cmle.ics	22	0	1	1	0.0
1766	Feb25-FISH2-3L1-rep3-m1bp-100x_Position039_38_cmle.ics	23	0	1	1	0.0
1767	Feb25-FISH2-3L1-rep3-m1bp-100x_Position039_38_cmle.ics	24	0	1	1	0.0
1768	Feb25-FISH2-3L1-rep3-m1bp-100x_Position039_38_cmle.ics	26	0	1	1	0.0
1769	Feb25-FISH2-3L1-rep3-m1bp-100x_Position039_38_cmle.ics	27	0	1	1	0.0
1770	Feb25-FISH2-3L1-rep3-m1bp-100x_Position039_38_cmle.ics	28	0	1	1	1.9154607561164252
1771	Feb25-FISH2-3L1-rep3-m1bp-100x_Position039_38_cmle.ics	29	0	1	1	0.0
1772	Feb25-FISH2-3L1-rep3-m1bp-100x_Position039_38_cmle.ics	30	0	1	1	0.0
1773	Feb25-FISH2-3L1-rep3-m1bp-100x_Position039_38_cmle.ics	31	0	1	1	0.0
1774	Feb25-FISH2-3L1-rep3-m1bp-100x_Position039_38_cmle.ics	32	0	1	1	0.0
1775	Feb25-FISH2-3L1-rep3-m1bp-100x_Position039_38_cmle.ics	33	0	1	1	0.0
1776	Feb25-FISH2-3L1-rep3-m1bp-100x_Position039_38_cmle.ics	34	0	1	1	0.0
1777	Feb25-FISH2-3L1-rep3-m1bp-100x_Position039_38_cmle.ics	36	0	1	1	0.0
1778	Feb25-FISH2-3L1-rep3-m1bp-100x_Position039_38_cmle.ics	37	0	1	1	0.0
1779	Feb25-FISH2-3L1-rep3-m1bp-100x_Position039_38_cmle.ics	37	0	2	1	1.30507204614332
1780	Feb25-FISH2-3L1-rep3-m1bp-100x_Position039_38_cmle.ics	38	0	1	1	0.0
1781	Feb25-FISH2-3L1-rep3-m1bp-100x_Position039_38_cmle.ics	40	0	1	1	0.0
1782	Feb25-FISH2-3L1-rep3-m1bp-100x_Position039_38_cmle.ics	41	0	1	1	0.0
1783	Feb25-FISH2-3L1-rep3-m1bp-100x_Position039_38_cmle.ics	42	0	1	1	0.0
1784	Feb25-FISH2-3L1-rep3-m1bp-100x_Position039_38_cmle.ics	43	0	1	1	0.0
1785	Feb25-FISH2-3L1-rep3-m1bp-100x_Position039_38_cmle.ics	44	0	1	1	0.0
1786	Feb25-FISH2-3L1-rep3-m1bp-100x_Position039_38_cmle.ics	45	0	1	1	1.5732616338978782
1787	Feb25-FISH2-3L1-rep3-m1bp-100x_Position039_38_cmle.ics	47	0	1	1	0.0
1788	Feb25-FISH2-3L1-rep3-m1bp-100x_Position039_38_cmle.ics	48	0	1	1	0.10317500441073144
1789	Feb25-FISH2-3L1-rep3-m1bp-100x_Position039_38_cmle.ics	49	0	1	1	0.20635000882146287
1790	Feb25-FISH2-3L1-rep3-m1bp-100x_Position039_38_cmle.ics	50	0	1	1	0.0
1791	Feb25-FISH2-3L1-rep3-m1bp-100x_Position039_38_cmle.ics	50	0	1	2	4.494926557100032
1792	Feb25-FISH2-3L1-rep3-m1bp-100x_Position039_38_cmle.ics	51	0	1	1	3.0232723679921554
1793	Feb25-FISH2-3L1-rep3-m1bp-100x_Position040_39_cmle.ics	1	0	1	1	0.0
1794	Feb25-FISH2-3L1-rep3-m1bp-100x_Position040_39_cmle.ics	2	0	1	1	1.5938084136021913
1795	Feb25-FISH2-3L1-rep3-m1bp-100x_Position040_39_cmle.ics	2	0	2	1	0.0
1796	Feb25-FISH2-3L1-rep3-m1bp-100x_Position040_39_cmle.ics	2	0	3	1	3.6176152974804
1797	Feb25-FISH2-3L1-rep3-m1bp-100x_Position040_39_cmle.ics	3	0	1	1	3.952597938821245
1798	Feb25-FISH2-3L1-rep3-m1bp-100x_Position040_39_cmle.ics	3	0	1	2	3.9794871658171793
1799	Feb25-FISH2-3L1-rep3-m1bp-100x_Position040_39_cmle.ics	4	0	1	1	0.0
1800	Feb25-FISH2-3L1-rep3-m1bp-100x_Position040_39_cmle.ics	7	0	1	1	0.0
1801	Feb25-FISH2-3L1-rep3-m1bp-100x_Position040_39_cmle.ics	8	0	1	1	0.0
1802	Feb25-FISH2-3L1-rep3-m1bp-100x_Position040_39_cmle.ics	11	0	1	1	0.0
1803	Feb25-FISH2-3L1-rep3-m1bp-100x_Position040_39_cmle.ics	12	0	1	1	0.0
1804	Feb25-FISH2-3L1-rep3-m1bp-100x_Position040_39_cmle.ics	13	0	1	1	0.0
1805	Feb25-FISH2-3L1-rep3-m1bp-100x_Position040_39_cmle.ics	14	0	1	1	0.0
1806	Feb25-FISH2-3L1-rep3-m1bp-100x_Position040_39_cmle.ics	15	0	1	1	0.0
1807	Feb25-FISH2-3L1-rep3-m1bp-100x_Position040_39_cmle.ics	17	0	1	1	0.0
1808	Feb25-FISH2-3L1-rep3-m1bp-100x_Position040_39_cmle.ics	18	0	1	1	0.0
1809	Feb25-FISH2-3L1-rep3-m1bp-100x_Position040_39_cmle.ics	20	0	1	1	0.0
1810	Feb25-FISH2-3L1-rep3-m1bp-100x_Position040_39_cmle.ics	21	0	1	1	0.0
1811	Feb25-FISH2-3L1-rep3-m1bp-100x_Position040_39_cmle.ics	21	0	1	2	1.5930676819351215
1812	Feb25-FISH2-3L1-rep3-m1bp-100x_Position040_39_cmle.ics	21	0	2	1	1.654021146943017
1813	Feb25-FISH2-3L1-rep3-m1bp-100x_Position040_39_cmle.ics	21	0	2	2	0.20635000882146287
1814	Feb25-FISH2-3L1-rep3-m1bp-100x_Position040_39_cmle.ics	22	0	1	1	0.0
1815	Feb25-FISH2-3L1-rep3-m1bp-100x_Position040_39_cmle.ics	23	0	1	1	4.233481791335274
1816	Feb25-FISH2-3L1-rep3-m1bp-100x_Position040_39_cmle.ics	24	0	1	1	0.0
1817	Feb25-FISH2-3L1-rep3-m1bp-100x_Position040_39_cmle.ics	25	0	1	1	0.0
1818	Feb25-FISH2-3L1-rep3-m1bp-100x_Position040_39_cmle.ics	25	0	1	2	1.0317500441073144
1819	Feb25-FISH2-3L1-rep3-m1bp-100x_Position040_39_cmle.ics	26	0	1	1	0.0
1820	Feb25-FISH2-3L1-rep3-m1bp-100x_Position040_39_cmle.ics	27	0	1	1	3.1497961824162446
1821	Feb25-FISH2-3L1-rep3-m1bp-100x_Position040_39_cmle.ics	27	0	2	1	0.0
1822	Feb25-FISH2-3L1-rep3-m1bp-100x_Position040_39_cmle.ics	28	0	1	1	0.0
1823	Feb25-FISH2-3L1-rep3-m1bp-100x_Position040_39_cmle.ics	32	0	1	1	5.447434083343995
1824	Feb25-FISH2-3L1-rep3-m1bp-100x_Position040_39_cmle.ics	34	0	1	1	0.0
1825	Feb25-FISH2-3L1-rep3-m1bp-100x_Position040_39_cmle.ics	35	0	1	1	2.3789144896505605
1826	Feb25-FISH2-3L1-rep3-m1bp-100x_Position040_39_cmle.ics	36	0	1	1	3.6356055953933795
1827	Feb25-FISH2-3L1-rep3-m1bp-100x_Position040_39_cmle.ics	36	0	2	1	0.0
1828	Feb25-FISH2-3L1-rep3-m1bp-100x_Position040_39_cmle.ics	38	0	1	1	1.7703076583449529
1829	Feb25-FISH2-3L1-rep3-m1bp-100x_Position040_39_cmle.ics	38	0	1	2	7.133314277748087
1830	Feb25-FISH2-3L1-rep3-m1bp-100x_Position040_39_cmle.ics	38	0	1	3	5.126563328763143
1831	Feb25-FISH2-3L1-rep3-m1bp-100x_Position040_39_cmle.ics	38	0	2	1	0.0
1832	Feb25-FISH2-3L1-rep3-m1bp-100x_Position040_39_cmle.ics	38	0	2	2	7.726881590219636
1833	Feb25-FISH2-3L1-rep3-m1bp-100x_Position040_39_cmle.ics	38	0	2	3	3.6835706620748905
1834	Feb25-FISH2-3L1-rep3-m1bp-100x_Position040_39_cmle.ics	38	0	3	1	1.4541052224178812
1835	Feb25-FISH2-3L1-rep3-m1bp-100x_Position040_39_cmle.ics	38	0	3	2	8.603211720859187
1836	Feb25-FISH2-3L1-rep3-m1bp-100x_Position040_39_cmle.ics	38	0	3	3	1.5972513153375427
1837	Feb25-FISH2-3L1-rep3-m1bp-100x_Position040_39_cmle.ics	38	0	4	1	11.03933075170688
1838	Feb25-FISH2-3L1-rep3-m1bp-100x_Position040_39_cmle.ics	38	0	4	2	7.188571555288234
1839	Feb25-FISH2-3L1-rep3-m1bp-100x_Position040_39_cmle.ics	38	0	4	3	10.929601092011554
1840	Feb25-FISH2-3L1-rep3-m1bp-100x_Position040_39_cmle.ics	39	0	1	1	0.0
1841	Feb25-FISH2-3L1-rep3-m1bp-100x_Position040_39_cmle.ics	39	0	1	2	6.19393847666383
1842	Feb25-FISH2-3L1-rep3-m1bp-100x_Position040_39_cmle.ics	40	0	1	1	8.968513593657928
1843	Feb25-FISH2-3L1-rep3-m1bp-100x_Position040_39_cmle.ics	40	0	1	2	0.0
1844	Feb25-FISH2-3L1-rep3-m1bp-100x_Position040_39_cmle.ics	40	0	2	1	0.0
1845	Feb25-FISH2-3L1-rep3-m1bp-100x_Position040_39_cmle.ics	40	0	2	2	8.590209846196464
1846	Feb25-FISH2-3L1-rep3-m1bp-100x_Position040_39_cmle.ics	41	0	1	1	0.0
1847	Feb25-FISH2-3L1-rep3-m1bp-100x_Position040_39_cmle.ics	42	0	1	1	0.0
1848	Feb25-FISH2-3L1-rep3-m1bp-100x_Position040_39_cmle.ics	43	0	1	1	4.568917255809945
1849	Feb25-FISH2-3L1-rep3-m1bp-100x_Position040_39_cmle.ics	44	0	1	1	4.24895082485413
1850	Feb25-FISH2-3L1-rep3-m1bp-100x_Position041_40_cmle.ics	1	0	1	1	0.0
1851	Feb25-FISH2-3L1-rep3-m1bp-100x_Position041_40_cmle.ics	2	0	1	1	0.0
1852	Feb25-FISH2-3L1-rep3-m1bp-100x_Position041_40_cmle.ics	3	0	1	1	0.0
1853	Feb25-FISH2-3L1-rep3-m1bp-100x_Position041_40_cmle.ics	4	0	1	1	0.0
1854	Feb25-FISH2-3L1-rep3-m1bp-100x_Position041_40_cmle.ics	5	0	1	1	2.994770760031431
1855	Feb25-FISH2-3L1-rep3-m1bp-100x_Position041_40_cmle.ics	6	0	1	1	0.0
1856	Feb25-FISH2-3L1-rep3-m1bp-100x_Position041_40_cmle.ics	7	0	1	1	0.0
1857	Feb25-FISH2-3L1-rep3-m1bp-100x_Position041_40_cmle.ics	8	0	1	1	0.0
1858	Feb25-FISH2-3L1-rep3-m1bp-100x_Position041_40_cmle.ics	10	0	1	1	0.0
1859	Feb25-FISH2-3L1-rep3-m1bp-100x_Position041_40_cmle.ics	11	0	1	1	4.310771292816808
1860	Feb25-FISH2-3L1-rep3-m1bp-100x_Position041_40_cmle.ics	13	0	1	1	0.0
1861	Feb25-FISH2-3L1-rep3-m1bp-100x_Position041_40_cmle.ics	14	0	1	1	0.0
1862	Feb25-FISH2-3L1-rep3-m1bp-100x_Position041_40_cmle.ics	15	0	1	1	4.079865159155632
1863	Feb25-FISH2-3L1-rep3-m1bp-100x_Position041_40_cmle.ics	16	0	1	1	0.0
1864	Feb25-FISH2-3L1-rep3-m1bp-100x_Position041_40_cmle.ics	17	0	1	1	0.0
1865	Feb25-FISH2-3L1-rep3-m1bp-100x_Position041_40_cmle.ics	18	0	1	1	0.0
1866	Feb25-FISH2-3L1-rep3-m1bp-100x_Position041_40_cmle.ics	19	0	1	1	0.0
1867	Feb25-FISH2-3L1-rep3-m1bp-100x_Position041_40_cmle.ics	20	0	1	1	0.0
1868	Feb25-FISH2-3L1-rep3-m1bp-100x_Position041_40_cmle.ics	20	0	1	2	6.100387682377785
1869	Feb25-FISH2-3L1-rep3-m1bp-100x_Position041_40_cmle.ics	21	0	1	1	4.698712494280783
1870	Feb25-FISH2-3L1-rep3-m1bp-100x_Position041_40_cmle.ics	21	0	1	2	4.682276810849846
1871	Feb25-FISH2-3L1-rep3-m1bp-100x_Position041_40_cmle.ics	22	0	1	1	4.420318752029949
1872	Feb25-FISH2-3L1-rep3-m1bp-100x_Position041_40_cmle.ics	23	0	1	1	1.2653448004921624
1873	Feb25-FISH2-3L1-rep3-m1bp-100x_Position041_40_cmle.ics	23	0	2	1	3.755626849685635
1874	Feb25-FISH2-3L1-rep3-m1bp-100x_Position041_40_cmle.ics	25	0	1	1	0.0
1875	Feb25-FISH2-3L1-rep3-m1bp-100x_Position041_40_cmle.ics	27	0	1	1	0.0
1876	Feb25-FISH2-3L1-rep3-m1bp-100x_Position041_40_cmle.ics	28	0	1	1	8.58008019152727
1877	Feb25-FISH2-3L1-rep3-m1bp-100x_Position041_40_cmle.ics	28	0	1	2	6.238173634040264
1878	Feb25-FISH2-3L1-rep3-m1bp-100x_Position041_40_cmle.ics	28	0	1	3	5.0625831877177445
1879	Feb25-FISH2-3L1-rep3-m1bp-100x_Position041_40_cmle.ics	28	0	2	1	6.04080619640371
1880	Feb25-FISH2-3L1-rep3-m1bp-100x_Position041_40_cmle.ics	28	0	2	2	6.875983008376352
1881	Feb25-FISH2-3L1-rep3-m1bp-100x_Position041_40_cmle.ics	28	0	2	3	6.7687835633372675
1882	Feb25-FISH2-3L1-rep3-m1bp-100x_Position041_40_cmle.ics	29	0	1	1	0.0
1883	Feb25-FISH2-3L1-rep3-m1bp-100x_Position041_40_cmle.ics	30	0	1	1	0.0
1884	Feb25-FISH2-3L1-rep3-m1bp-100x_Position041_40_cmle.ics	31	0	1	1	0.0
1885	Feb25-FISH2-3L1-rep3-m1bp-100x_Position041_40_cmle.ics	33	0	1	1	5.810869008118313
1886	Feb25-FISH2-3L1-rep3-m1bp-100x_Position041_40_cmle.ics	33	0	2	1	0.9971598751598192
1887	Feb25-FISH2-3L1-rep3-m1bp-100x_Position041_40_cmle.ics	34	0	1	1	3.16171067755993
1888	Feb25-FISH2-3L1-rep3-m1bp-100x_Position041_40_cmle.ics	34	0	1	2	0.0
1889	Feb25-FISH2-3L1-rep3-m1bp-100x_Position041_40_cmle.ics	35	0	1	1	0.0
1890	Feb25-FISH2-3L1-rep3-m1bp-100x_Position041_40_cmle.ics	36	0	1	1	0.0
1891	Feb25-FISH2-3L1-rep3-m1bp-100x_Position041_40_cmle.ics	37	0	1	1	3.301892415438633
1892	Feb25-FISH2-3L1-rep3-m1bp-100x_Position041_40_cmle.ics	38	0	1	1	0.0
1893	Feb25-FISH2-3L1-rep3-m1bp-100x_Position041_40_cmle.ics	38	0	1	2	2.1891132273028986
1894	Feb25-FISH2-3L1-rep3-m1bp-100x_Position041_40_cmle.ics	38	0	2	1	1.6657740120644018
1895	Feb25-FISH2-3L1-rep3-m1bp-100x_Position041_40_cmle.ics	38	0	2	2	0.0
1896	Feb25-FISH2-3L1-rep3-m1bp-100x_Position041_40_cmle.ics	39	0	1	1	0.0
1897	Feb25-FISH2-3L1-rep3-m1bp-100x_Position041_40_cmle.ics	40	0	1	1	0.0
1898	Feb25-FISH2-3L1-rep3-m1bp-100x_Position041_40_cmle.ics	42	0	1	1	0.0
1899	Feb25-FISH2-3L1-rep3-m1bp-100x_Position041_40_cmle.ics	45	0	1	1	7.794447405189123
1900	Feb25-FISH2-3L1-rep3-m1bp-100x_Position041_40_cmle.ics	46	0	1	1	0.0
1901	Feb25-FISH2-3L1-rep3-m1bp-100x_Position041_40_cmle.ics	47	0	1	1	0.0
1902	Feb25-FISH2-3L1-rep3-m1bp-100x_Position041_40_cmle.ics	48	0	1	1	0.0
1903	Feb25-FISH2-3L1-rep3-m1bp-100x_Position041_40_cmle.ics	49	0	1	1	0.0
1904	Feb25-FISH2-3L1-rep3-m1bp-100x_Position041_40_cmle.ics	51	0	1	1	6.227926565881559
1905	Feb25-FISH2-3L1-rep3-m1bp-100x_Position041_40_cmle.ics	52	0	1	1	0.0
1906	Feb25-FISH2-3L1-rep3-m1bp-100x_Position042_41_cmle.ics	1	0	1	1	1.8171145552856292
1907	Feb25-FISH2-3L1-rep3-m1bp-100x_Position042_41_cmle.ics	2	0	1	1	1.6071109437153837
1908	Feb25-FISH2-3L1-rep3-m1bp-100x_Position042_41_cmle.ics	2	0	1	2	3.4690683745443414
1909	Feb25-FISH2-3L1-rep3-m1bp-100x_Position042_41_cmle.ics	2	0	2	1	0.0
1910	Feb25-FISH2-3L1-rep3-m1bp-100x_Position042_41_cmle.ics	2	0	2	2	5.483826705578078
1911	Feb25-FISH2-3L1-rep3-m1bp-100x_Position042_41_cmle.ics	3	0	1	1	0.0
1912	Feb25-FISH2-3L1-rep3-m1bp-100x_Position042_41_cmle.ics	4	0	1	1	0.0
1913	Feb25-FISH2-3L1-rep3-m1bp-100x_Position042_41_cmle.ics	5	0	1	1	6.389508409764426
1914	Feb25-FISH2-3L1-rep3-m1bp-100x_Position042_41_cmle.ics	5	0	1	2	2.4123125410360755
1915	Feb25-FISH2-3L1-rep3-m1bp-100x_Position042_41_cmle.ics	5	0	2	1	6.201380198399938
1916	Feb25-FISH2-3L1-rep3-m1bp-100x_Position042_41_cmle.ics	5	0	2	2	3.891529493257375
1917	Feb25-FISH2-3L1-rep3-m1bp-100x_Position042_41_cmle.ics	6	0	1	1	0.0
1918	Feb25-FISH2-3L1-rep3-m1bp-100x_Position042_41_cmle.ics	6	0	1	2	6.429765849426426
1919	Feb25-FISH2-3L1-rep3-m1bp-100x_Position042_41_cmle.ics	6	0	2	1	5.917664660087792
1920	Feb25-FISH2-3L1-rep3-m1bp-100x_Position042_41_cmle.ics	6	0	2	2	0.10317500441073144
1921	Feb25-FISH2-3L1-rep3-m1bp-100x_Position042_41_cmle.ics	7	0	1	1	2.133575794157153
1922	Feb25-FISH2-3L1-rep3-m1bp-100x_Position042_41_cmle.ics	10	0	1	1	5.023600637276822
1923	Feb25-FISH2-3L1-rep3-m1bp-100x_Position042_41_cmle.ics	12	0	1	1	0.0
1924	Feb25-FISH2-3L1-rep3-m1bp-100x_Position042_41_cmle.ics	13	0	1	1	2.065215357823672
1925	Feb25-FISH2-3L1-rep3-m1bp-100x_Position042_41_cmle.ics	14	0	1	1	0.0
1926	Feb25-FISH2-3L1-rep3-m1bp-100x_Position042_41_cmle.ics	15	0	1	1	0.0
1927	Feb25-FISH2-3L1-rep3-m1bp-100x_Position042_41_cmle.ics	16	0	1	1	0.0
1928	Feb25-FISH2-3L1-rep3-m1bp-100x_Position042_41_cmle.ics	17	0	1	1	3.7186884463816106
1929	Feb25-FISH2-3L1-rep3-m1bp-100x_Position042_41_cmle.ics	17	0	2	1	6.669190727190067
1930	Feb25-FISH2-3L1-rep3-m1bp-100x_Position042_41_cmle.ics	19	0	1	1	0.0
1931	Feb25-FISH2-3L1-rep3-m1bp-100x_Position042_41_cmle.ics	20	0	1	1	0.0
1932	Feb25-FISH2-3L1-rep3-m1bp-100x_Position042_41_cmle.ics	21	0	1	1	5.814531705619167
1933	Feb25-FISH2-3L1-rep3-m1bp-100x_Position042_41_cmle.ics	22	0	1	1	0.0
1934	Feb25-FISH2-3L1-rep3-m1bp-100x_Position042_41_cmle.ics	23	0	1	1	0.0
1935	Feb25-FISH2-3L1-rep3-m1bp-100x_Position042_41_cmle.ics	24	0	1	1	0.0
1936	Feb25-FISH2-3L1-rep3-m1bp-100x_Position042_41_cmle.ics	25	0	1	1	0.0
1937	Feb25-FISH2-3L1-rep3-m1bp-100x_Position042_41_cmle.ics	26	0	1	1	0.0
1938	Feb25-FISH2-3L1-rep3-m1bp-100x_Position042_41_cmle.ics	27	0	1	1	0.0
1939	Feb25-FISH2-3L1-rep3-m1bp-100x_Position042_41_cmle.ics	28	0	1	1	0.0
1940	Feb25-FISH2-3L1-rep3-m1bp-100x_Position042_41_cmle.ics	29	0	1	1	4.259242769206305
1941	Feb25-FISH2-3L1-rep3-m1bp-100x_Position042_41_cmle.ics	30	0	1	1	4.178269225128187
1942	Feb25-FISH2-3L1-rep3-m1bp-100x_Position042_41_cmle.ics	31	0	1	1	0.0
1943	Feb25-FISH2-3L1-rep3-m1bp-100x_Position042_41_cmle.ics	31	0	1	2	1.0024833655297731
1944	Feb25-FISH2-3L1-rep3-m1bp-100x_Position042_41_cmle.ics	31	0	2	1	1.6456566907434287
1945	Feb25-FISH2-3L1-rep3-m1bp-100x_Position042_41_cmle.ics	31	0	2	2	0.0
1946	Feb25-FISH2-3L1-rep3-m1bp-100x_Position042_41_cmle.ics	32	0	1	1	4.945587340890741
1947	Feb25-FISH2-3L1-rep3-m1bp-100x_Position042_41_cmle.ics	32	0	1	2	0.0
1948	Feb25-FISH2-3L1-rep3-m1bp-100x_Position042_41_cmle.ics	33	0	1	1	0.0
1949	Feb25-FISH2-3L1-rep3-m1bp-100x_Position042_41_cmle.ics	34	0	1	1	0.0
1950	Feb25-FISH2-3L1-rep3-m1bp-100x_Position042_41_cmle.ics	35	0	1	1	0.0
1951	Feb25-FISH2-3L1-rep3-m1bp-100x_Position042_41_cmle.ics	36	0	1	1	0.0
1952	Feb25-FISH2-3L1-rep3-m1bp-100x_Position042_41_cmle.ics	37	0	1	1	0.0
1953	Feb25-FISH2-3L1-rep3-m1bp-100x_Position042_41_cmle.ics	38	0	1	1	0.0
1954	Feb25-FISH2-3L1-rep3-m1bp-100x_Position042_41_cmle.ics	40	0	1	1	0.0
1955	Feb25-FISH2-3L1-rep3-m1bp-100x_Position042_41_cmle.ics	41	0	1	1	3.0661925945175708
1956	Feb25-FISH2-3L1-rep3-m1bp-100x_Position042_41_cmle.ics	42	0	1	1	3.2838190563902057
1957	Feb25-FISH2-3L1-rep3-m1bp-100x_Position042_41_cmle.ics	43	0	1	1	0.7295574526778015
1958	Feb25-FISH2-3L1-rep3-m1bp-100x_Position043_42_cmle.ics	1	0	1	1	0.0
1959	Feb25-FISH2-3L1-rep3-m1bp-100x_Position043_42_cmle.ics	1	0	1	2	0.928575039696583
1960	Feb25-FISH2-3L1-rep3-m1bp-100x_Position043_42_cmle.ics	1	0	2	1	1.1190041972733815
1961	Feb25-FISH2-3L1-rep3-m1bp-100x_Position043_42_cmle.ics	1	0	2	2	0.0
1962	Feb25-FISH2-3L1-rep3-m1bp-100x_Position043_42_cmle.ics	2	0	1	1	0.0
1963	Feb25-FISH2-3L1-rep3-m1bp-100x_Position043_42_cmle.ics	3	0	1	1	0.0
1964	Feb25-FISH2-3L1-rep3-m1bp-100x_Position043_42_cmle.ics	4	0	1	1	0.0
1965	Feb25-FISH2-3L1-rep3-m1bp-100x_Position043_42_cmle.ics	5	0	1	1	0.0
1966	Feb25-FISH2-3L1-rep3-m1bp-100x_Position043_42_cmle.ics	6	0	1	1	0.0
1967	Feb25-FISH2-3L1-rep3-m1bp-100x_Position043_42_cmle.ics	7	0	1	1	0.0
1968	Feb25-FISH2-3L1-rep3-m1bp-100x_Position043_42_cmle.ics	7	0	1	2	6.43969175169683
1969	Feb25-FISH2-3L1-rep3-m1bp-100x_Position043_42_cmle.ics	7	0	2	1	5.900416076218205
1970	Feb25-FISH2-3L1-rep3-m1bp-100x_Position043_42_cmle.ics	7	0	2	2	0.0
1971	Feb25-FISH2-3L1-rep3-m1bp-100x_Position043_42_cmle.ics	8	0	1	1	3.33752760582305
1972	Feb25-FISH2-3L1-rep3-m1bp-100x_Position043_42_cmle.ics	8	0	1	2	0.23070632344123612
1973	Feb25-FISH2-3L1-rep3-m1bp-100x_Position043_42_cmle.ics	9	0	1	1	0.0
1974	Feb25-FISH2-3L1-rep3-m1bp-100x_Position043_42_cmle.ics	9	0	1	2	2.9991599072332527
1975	Feb25-FISH2-3L1-rep3-m1bp-100x_Position043_42_cmle.ics	9	0	2	1	3.317661911542459
1976	Feb25-FISH2-3L1-rep3-m1bp-100x_Position043_42_cmle.ics	9	0	2	2	0.0
1977	Feb25-FISH2-3L1-rep3-m1bp-100x_Position043_42_cmle.ics	10	0	1	1	0.0
1978	Feb25-FISH2-3L1-rep3-m1bp-100x_Position043_42_cmle.ics	11	0	1	1	0.0
1979	Feb25-FISH2-3L1-rep3-m1bp-100x_Position043_42_cmle.ics	12	0	1	1	0.0
1980	Feb25-FISH2-3L1-rep3-m1bp-100x_Position043_42_cmle.ics	12	0	2	1	4.280714958492354
1981	Feb25-FISH2-3L1-rep3-m1bp-100x_Position043_42_cmle.ics	14	0	1	1	1.3318330934235014
1982	Feb25-FISH2-3L1-rep3-m1bp-100x_Position043_42_cmle.ics	15	0	1	1	0.0
1983	Feb25-FISH2-3L1-rep3-m1bp-100x_Position043_42_cmle.ics	17	0	1	1	0.0
1984	Feb25-FISH2-3L1-rep3-m1bp-100x_Position043_42_cmle.ics	18	0	1	1	0.0
1985	Feb25-FISH2-3L1-rep3-m1bp-100x_Position043_42_cmle.ics	19	0	1	1	0.0
1986	Feb25-FISH2-3L1-rep3-m1bp-100x_Position043_42_cmle.ics	20	0	1	1	0.0
1987	Feb25-FISH2-3L1-rep3-m1bp-100x_Position043_42_cmle.ics	22	0	1	1	4.6714470078409995
1988	Feb25-FISH2-3L1-rep3-m1bp-100x_Position043_42_cmle.ics	23	0	1	1	0.0
1989	Feb25-FISH2-3L1-rep3-m1bp-100x_Position043_42_cmle.ics	24	0	1	1	0.0
1990	Feb25-FISH2-3L1-rep3-m1bp-100x_Position043_42_cmle.ics	25	0	1	1	0.0
1991	Feb25-FISH2-3L1-rep3-m1bp-100x_Position043_42_cmle.ics	29	0	1	1	0.0
1992	Feb25-FISH2-3L1-rep3-m1bp-100x_Position043_42_cmle.ics	30	0	1	1	0.0
1993	Feb25-FISH2-3L1-rep3-m1bp-100x_Position043_42_cmle.ics	31	0	1	1	0.0
1994	Feb25-FISH2-3L1-rep3-m1bp-100x_Position043_42_cmle.ics	32	0	1	1	5.34938400169853
1995	Feb25-FISH2-3L1-rep3-m1bp-100x_Position043_42_cmle.ics	33	0	1	1	0.0
1996	Feb25-FISH2-3L1-rep3-m1bp-100x_Position043_42_cmle.ics	33	0	1	2	4.156912512107796
1997	Feb25-FISH2-3L1-rep3-m1bp-100x_Position043_42_cmle.ics	34	0	1	1	2.8097511048937807
1998	Feb25-FISH2-3L1-rep3-m1bp-100x_Position043_42_cmle.ics	34	0	1	2	3.9874556531562795
1999	Feb25-FISH2-3L1-rep3-m1bp-100x_Position043_42_cmle.ics	36	0	1	1	2.5307658648632043
[truncated: 4,342 more rows]
