# Supplementary material for: M1BP cooperates with CP190 to activate transcription at TAD borders and promote chromatin insulator activity
Source: Nat Commun. 2021 Jul 7;12:4170. doi: 10.1038/s41467-021-24407-y (PMC8263732; doi:10.1038/s41467-021-24407-y)
Supplement: Supplementary file 6 — Source Data [file 41467_2021_24407_MOESM6_ESM.zip › Source Data_updated_060121/Source Data 8/Figure 8c/Figure 8c-tango-slide2/rep3-mock-m1bp/A.xls]

	Label	nuc.idx	idx	tag	ZThickness	_Cdist	_Cidx	_NUC_dist	_NUC_idx	compacity	elongation	evf	evfMax	evfMean	evfMin	rad_dist	ratioEllVolume	surface_pix	surface_unit	volume_pix	volume_unit
1	Feb25-FISH2-3L1-rep3-m1bp-100x_Position001_0_cmle.ics	2	1	0	1.2995999999999999	0.3673240256863186	1.0	1.0389843448820495	1.0	0.27541975538991637	3.1515042503991157	0.6529418516172638	0.7342407638059368	0.6529418516172638	0.5723358399612316	0.7181748661423886	0.9660058719823209	138.0	2.6392836938723105	80.0	0.18445797284115634
2	Feb25-FISH2-3L1-rep3-m1bp-100x_Position001_0_cmle.ics	2	2	0	1.7328	6.867830587700143	1.0	0.2918229810711206	1.0	0.2547960874918064	3.082955534227865	0.37323108445309744	0.5126805048396764	0.37323108445309744	0.1928048868616707	0.8488398180156226	0.976122759869975	222.0	4.259033256878296	157.0	0.3619987717007692
3	Feb25-FISH2-3L1-rep3-m1bp-100x_Position001_0_cmle.ics	4	1	0	0.8664	0.3094361186017807	1.0	1.9493999999999998	1.0	0.24232515462969784	1.5856715468946518	0.9679002089796342	0.9937111408211212	0.9679002089796342	0.9082501525161927	0.31369547171264006	0.94293302310417	166.0	3.054372221058732	99.0	0.22826674139093092
4	Feb25-FISH2-3L1-rep3-m1bp-100x_Position001_0_cmle.ics	5	1	0	1.083	0.25502655767404664	1.0	0.0	1.0	0.16609838461402712	1.840730918923455	0.29764738525344275	0.5139462885348365	0.26867415336536354	0.03655972078216043	0.9037641377435224	0.8096696759127558	148.0	2.7925450069046938	69.0	0.1590950015754973
5	Feb25-FISH2-3L1-rep3-m1bp-100x_Position001_0_cmle.ics	6	1	0	1.7328	0.4553946389900891	1.0	0.0	1.0	0.22168754388182607	3.0079756432290785	0.15605170210030328	0.299147626286691	0.10229997201612476	0.02585483175640415	0.9456953804546961	0.941516073402036	204.0	4.020611291564675	129.0	0.29743848120636457
6	Feb25-FISH2-3L1-rep3-m1bp-100x_Position001_0_cmle.ics	7	1	0	1.5162	3.190050840625302	1.0	1.0987399361686254	1.0	0.3045614175595653	2.8931292164660953	0.7319649624435519	0.8148472780084871	0.7248905076360995	0.627836589738353	0.6409668318402159	1.0041505772092414	162.0	3.128818139120214	107.0	0.2467125386750466
7	Feb25-FISH2-3L1-rep3-m1bp-100x_Position001_0_cmle.ics	7	2	0	1.083	0.4255785363203009	1.0	1.693476355552663	1.0	0.30518905992860607	2.811215363852121	0.8689438809086164	0.9092745138085189	0.868682914652688	0.8200751128962716	0.4541354713336603	0.9788060854089424	122.0	2.328530896267321	70.0	0.1614007262360118
8	Feb25-FISH2-3L1-rep3-m1bp-100x_Position001_0_cmle.ics	8	1	0	1.7328	6.133182922325042	1.0	1.0317500441073144	1.0	0.2753189363498532	2.8588035354914783	0.7398098547970722	0.8184775882437509	0.7369345492958627	0.6368864191820381	0.6598528629682188	0.988474880780701	220.0	4.214337844967567	161.0	0.37122167034282705
9	Feb25-FISH2-3L1-rep3-m1bp-100x_Position001_0_cmle.ics	9	1	0	2.166	0.15029224012459652	1.0	0.0	1.0	0.18436455648299194	4.418881321605537	0.1565927974226199	0.3320952952378468	0.1565927974226199	0.026331407254751065	0.948429304458065	0.949678089369028	228.0	4.4867404879721615	139.0	0.32049572781150915
10	Feb25-FISH2-3L1-rep3-m1bp-100x_Position001_0_cmle.ics	10	1	0	0.8664	1.018174259714841	1.0	1.5338067085748235	1.0	0.3382270538663681	2.5480350119454345	0.9425469075747046	0.9672255038220987	0.9409833217512161	0.9056115357887422	0.39935211391683373	1.0043180381744221	104.0	1.973082686751603	58.0	0.13373203030983835
11	Feb25-FISH2-3L1-rep3-m1bp-100x_Position001_0_cmle.ics	11	1	0	1.2995999999999999	0.18319786193701756	1.0	0.639412489864916	1.0	0.2836296094149551	2.320745747458121	0.6148400418331501	0.7261939878254807	0.6094410626335219	0.47621409991687	0.6749515598445934	0.9938592726076706	170.0	3.2139787914014493	111.0	0.2559354373171044
12	Feb25-FISH2-3L1-rep3-m1bp-100x_Position001_0_cmle.ics	12	1	0	1.2995999999999999	0.49071402856451557	1.0	0.1459114905355603	1.0	0.3082640887312631	3.2141841041758	0.34259210289715575	0.49740324303741235	0.34259210289715575	0.16203023027046468	0.8375169560146402	1.0025752187831602	148.0	2.8861660022663735	94.0	0.2167381180883587
13	Feb25-FISH2-3L1-rep3-m1bp-100x_Position001_0_cmle.ics	13	1	0	1.5162	0.3638620984651087	1.0	0.7610319551488771	1.0	0.27128356201610476	2.9977342965105764	0.6275507416199676	0.7326009216366032	0.6266400335140583	0.4871711584814246	0.7062383307837351	0.9863918289212045	222.0	4.259033256878297	162.0	0.37352739500334153
14	Feb25-FISH2-3L1-rep3-m1bp-100x_Position001_0_cmle.ics	14	1	0	1.5162	0.4968288950503679	1.0	0.0	1.0	0.27614473244522364	2.161089023724649	0.1906554559654997	0.41046502111791516	0.1906554559654997	0.021109019680402505	0.9033318355188755	0.956742930075757	282.0	5.342437876955548	234.0	0.5395395705603823
15	Feb25-FISH2-3L1-rep3-m1bp-100x_Position001_0_cmle.ics	15	1	0	1.7328	0.40151503802999744	1.0	0.20635000882146287	1.0	0.281054210801599	2.63615249648318	0.34441906262308	0.507225941971905	0.34441906262308	0.15673624786661416	0.8374503018514595	0.993568644015944	244.0	4.680467041375055	190.0	0.4380876854977463
16	Feb25-FISH2-3L1-rep3-m1bp-100x_Position001_0_cmle.ics	16	1	0	2.166	0.10464749730532862	2.0	1.8410516456738788	1.0	0.262366048152308	3.007295392334561	0.8604066384079316	0.9204821090732435	0.8597771460046049	0.7835606690409478	0.4424978880880812	0.9865810240478303	334.0	6.527923835474913	294.0	0.6778830501912495
17	Feb25-FISH2-3L1-rep3-m1bp-100x_Position001_0_cmle.ics	17	1	0	1.9493999999999998	0.11081925598696561	1.0	0.20635000882146287	1.0	0.24515169016818855	3.7121096946036203	0.32381007910131576	0.4468284972045686	0.3038177236183183	0.1657046236371057	0.8928896494359664	0.979332385844214	222.0	4.3760595010803955	154.0	0.3550815977192259
18	Feb25-FISH2-3L1-rep3-m1bp-100x_Position001_0_cmle.ics	18	1	0	1.5162	0.2679309660719561	1.0	0.10317500441073144	1.0	0.31146492287627897	2.8509202172250308	0.3528755388603191	0.5337454777317273	0.3499230694592684	0.09194932287262797	0.8717407256955346	1.0007894195000253	196.0	3.818424395081341	144.0	0.33202435111408135
19	Feb25-FISH2-3L1-rep3-m1bp-100x_Position001_0_cmle.ics	19	1	0	1.5162	0.2734753780127056	1.0	0.10317500441073144	1.0	0.31365172603656777	3.2849799332884637	0.3270641194554238	0.46393280632411066	0.30519323671497584	0.11208278436539307	0.8658468803944817	1.0069072805635222	144.0	2.7967751784449164	91.0	0.20982094410681532
20	Feb25-FISH2-3L1-rep3-m1bp-100x_Position001_0_cmle.ics	21	1	0	1.5162	0.33313849600004336	1.0	0.0	1.0	0.28371700629930974	2.9927829275703695	0.14864975696172078	0.3288070073758974	0.14864975696172078	0.025514918558938834	0.9317251779379442	0.9707629336649448	216.0	4.1249470211461094	159.0	0.3666102210217982
21	Feb25-FISH2-3L1-rep3-m1bp-100x_Position001_0_cmle.ics	22	1	0	1.7328	3.9829345617552168	1.0	1.2927790998539732	1.0	0.24174578479085276	3.578335229056411	0.7746400210562806	0.8411695223177316	0.7721620563255507	0.7007568705744898	0.5826106910159605	0.9584455694215015	192.0	3.7056283224194635	123.0	0.2836041332432778
22	Feb25-FISH2-3L1-rep3-m1bp-100x_Position001_0_cmle.ics	23	1	0	1.083	3.3891034267311086	1.0	0.815064591942846	1.0	0.17640928135591374	1.9671068898096158	0.7499342834611472	0.8616866864006766	0.7431226213470176	0.5996948466804576	0.5567375550018957	0.8149241586208216	168.0	3.0990676329694606	86.0	0.19829232080424306
23	Feb25-FISH2-3L1-rep3-m1bp-100x_Position001_0_cmle.ics	25	1	0	1.5162	0.44054546121123733	1.0	0.3720027687491155	1.0	0.2987286402854682	3.0671334943048705	0.41241595347067034	0.527290115445044	0.41241595347067034	0.2691806622232198	0.806539486168753	0.9754155514608877	176.0	3.3948755248144744	120.0	0.2766869592617345
24	Feb25-FISH2-3L1-rep3-m1bp-100x_Position001_0_cmle.ics	25	2	0	1.2995999999999999	3.100993719023782	1.0	0.4773698211006071	1.0	0.22373197808228135	1.7044481912400449	0.5366242815180584	0.6765196685956301	0.5374781649800435	0.3216408224605506	0.7664577498790668	0.9273020522479278	154.0	2.87982074495604	85.0	0.19598659614372857
25	Feb25-FISH2-3L1-rep3-m1bp-100x_Position001_0_cmle.ics	26	1	0	1.7328	0.12154891762071239	1.0	1.321284742879191	1.0	0.2879348290748342	2.9061334480136276	0.7778662556238731	0.8514586520905735	0.7767628104861415	0.6918601013576926	0.5426839248928327	1.0015145585582275	230.0	4.437814904521212	176.0	0.4058075402505439
26	Feb25-FISH2-3L1-rep3-m1bp-100x_Position001_0_cmle.ics	27	1	0	1.2995999999999999	3.633107530893986	1.0	0.5595020986366908	1.0	0.23092087712273712	3.5438339804453176	0.6704547097520422	0.7656762813561773	0.6667678739246728	0.49916142557651993	0.7033030500929497	0.855888639013953	114.0	2.196559746305246	55.0	0.12681485632829495
27	Feb25-FISH2-3L1-rep3-m1bp-100x_Position001_0_cmle.ics	28	1	0	1.2995999999999999	0.20355905368377633	1.0	0.0	1.0	0.2853860083053709	2.796730472794176	0.1490217477942574	0.27802473374740183	0.14580280446605395	0.026260446237515098	0.9495420303891975	0.987118124743313	154.0	2.97344174031772	96.0	0.22134956740938755
28	Feb25-FISH2-3L1-rep3-m1bp-100x_Position001_0_cmle.ics	28	2	0	1.2995999999999999	1.9288996669457557	1.0	0.10317500441073144	1.0	0.26627900372109287	3.1971348971901064	0.19886938447672245	0.3233597184497569	0.19886938447672245	0.06279698584278068	0.9176330170789149	0.9975986903517435	124.0	2.3966315570184697	67.0	0.15448355225446841
29	Feb25-FISH2-3L1-rep3-m1bp-100x_Position001_0_cmle.ics	29	1	0	1.2995999999999999	0.24630219407570145	1.0	0.23070632344123612	1.0	0.2714970799337216	2.6612609931425144	0.4190948378715168	0.5572553490468489	0.4190948378715168	0.24870747938595328	0.8236580363365509	1.0040815988322362	134.0	2.596703367731693	76.0	0.1752350741990985
30	Feb25-FISH2-3L1-rep3-m1bp-100x_Position001_0_cmle.ics	30	1	0	1.5162	0.304549327852988	1.0	0.9755754663213545	1.0	0.26962149742260655	2.667732034237196	0.7095501541810266	0.813570521624213	0.7074317846129927	0.5815604674665077	0.6085863490329306	0.9779349509408329	216.0	4.101541772305689	155.0	0.35738732237974036
31	Feb25-FISH2-3L1-rep3-m1bp-100x_Position001_0_cmle.ics	31	1	0	1.5162	0.4928421128085903	1.0	0.3777847188762272	1.0	0.2739999386659563	3.062526743385313	0.5406720217219142	0.6976317079609308	0.5344722253648603	0.3072368669155636	0.7853133942953574	0.9873203051932881	194.0	3.797134232011032	133.0	0.3066613798484224
32	Feb25-FISH2-3L1-rep3-m1bp-100x_Position001_0_cmle.ics	32	1	0	1.5162	0.2870678163561442	1.0	1.6592549201289784	1.0	0.2724168370193775	2.572508439510613	0.9162422104974743	0.9707072552146636	0.9147668593990403	0.8470903968694454	0.42467349642581037	0.9736623139964875	204.0	3.9035850473625757	143.0	0.3297186264535669
33	Feb25-FISH2-3L1-rep3-m1bp-100x_Position001_0_cmle.ics	33	1	0	1.7328	0.3713699369889269	2.0	0.72222503087512	1.0	0.24713483403380995	3.4384613089105374	0.6090899002869327	0.7177729163033771	0.61191695333513	0.4632905840638755	0.6969967636231731	0.9601894850835387	252.0	4.835843440177551	187.0	0.4311705115162029
34	Feb25-FISH2-3L1-rep3-m1bp-100x_Position001_0_cmle.ics	35	1	0	1.5162	0.5912352219268914	1.0	0.5260913608053412	1.0	0.28277752348369806	2.6595853531577482	0.5329331004108948	0.6511361119996063	0.5362793100902985	0.3692117953891199	0.7351374901427067	0.9642422278767201	208.0	3.9695706223436127	150.0	0.3458586990771681
35	Feb25-FISH2-3L1-rep3-m1bp-100x_Position001_0_cmle.ics	36	1	0	1.7328	0.5765010153275262	1.0	1.0024833655297731	1.0	0.28396681001051644	3.0802953327870144	0.7428000963888602	0.8375606733450377	0.7392956728286688	0.6176770284691383	0.6097602669685152	0.9993580861209908	204.0	3.973800793883835	146.0	0.3366358004351103
36	Feb25-FISH2-3L1-rep3-m1bp-100x_Position001_0_cmle.ics	38	1	0	1.9493999999999998	0.3836313377937656	1.0	0.4773698211006071	1.0	0.2959215920337179	3.3090463926166684	0.5525734501056991	0.7119224297855817	0.5518831701108762	0.3117951594115363	0.7615679581689712	1.0018003852380963	274.0	5.3508982200359885	232.0	0.5349281212393534
37	Feb25-FISH2-3L1-rep3-m1bp-100x_Position001_0_cmle.ics	39	1	0	1.2995999999999999	NA	0.0	0.5963412819178956	1.0	0.23961299900261135	3.0578182008673416	0.6641198300616279	0.760700911823479	0.6585951537337744	0.5249617974509244	0.6755570810787803	0.9663805037603378	118.0	2.309355818967124	59.0	0.13603775497035278
38	Feb25-FISH2-3L1-rep3-m1bp-100x_Position001_0_cmle.ics	40	1	0	1.7328	1.2332964433079965	1.0	0.2918229810711206	1.0	0.13527180807818642	2.7911801517117074	0.4493556057892728	0.6441123800017614	0.4438129348560021	0.20720429791856265	0.8212684520047642	0.6988823690861308	254.0	4.599675866003239	140.0	0.3228014524720236
39	Feb25-FISH2-3L1-rep3-m1bp-100x_Position001_0_cmle.ics	41	1	0	1.9493999999999998	0.5473194483512025	1.0	1.3934633376079517	1.0	0.2821850143460514	3.0061120116838658	0.8060533940897899	0.8796504568827488	0.8042103837428106	0.7038388792949155	0.5218285250697839	0.9892407720669896	258.0	4.969929675909738	207.0	0.477285004726492
40	Feb25-FISH2-3L1-rep3-m1bp-100x_Position001_0_cmle.ics	42	1	0	1.083	0.41484633264886817	1.0	2.034929167606352	1.0	0.24777748339837877	2.6058630311146342	0.9364940317948796	0.962442584114748	0.935976051005873	0.9042421103146733	0.38214864642556734	0.9563953642338534	110.0	2.0837636736433693	54.0	0.12450913166778053
41	Feb25-FISH2-3L1-rep3-m1bp-100x_Position001_0_cmle.ics	43	1	0	1.9493999999999998	0.36217570824411227	1.0	0.0	1.0	0.22452771629033896	2.5512842920373235	0.13983295810792393	0.34567895431963563	0.13983295810792393	0.025096234742269494	0.9413044528413903	0.9439959575728615	282.0	5.412653623476806	211.0	0.48650790336854977
42	Feb25-FISH2-3L1-rep3-m1bp-100x_Position002_1_cmle.ics	1	1	0	2.3826	0.4160007589209949	1.0	0.0	1.0	0.20751682880233777	3.0743918690403076	0.12403724634570903	0.28901685862126525	0.12446646159715764	0.019314686315187065	0.9544882309176174	0.9267287185704136	394.0	7.728354699754259	335.0	0.7724177612723421
43	Feb25-FISH2-3L1-rep3-m1bp-100x_Position002_1_cmle.ics	2	1	0	1.7328	5.166811048241659	1.0	0.10317500441073144	1.0	0.08643648265651266	2.938232252569154	0.23922218513043064	0.3552178215460918	0.22929085793313939	0.09179026181506032	0.891627082803503	0.4959278753523576	184.0	3.4800361770957093	69.0	0.1590950015754973
44	Feb25-FISH2-3L1-rep3-m1bp-100x_Position002_1_cmle.ics	3	1	0	1.083	1.6892483048438776	1.0	1.680857471850398	1.0	0.16912138186439193	1.9959449715597666	0.9708180513474725	0.9947217349704991	0.9694307128049753	0.9323792058682826	0.2715930121864877	0.8381371282667325	128.0	2.462617131999507	56.0	0.12912058098880944
45	Feb25-FISH2-3L1-rep3-m1bp-100x_Position002_1_cmle.ics	4	1	0	1.7328	0.2955321427923136	1.0	0.6190500264643886	1.0	0.16501975241529096	4.8390655093784325	0.6164441542975616	0.7106418543255401	0.5984662070548736	0.4354522823958161	0.7121179733002541	0.8708597335898738	154.0	2.9734417403177194	73.0	0.16831790021755516
46	Feb25-FISH2-3L1-rep3-m1bp-100x_Position002_1_cmle.ics	6	1	0	1.9493999999999998	5.314321870368215	1.0	0.5260913608053412	1.0	0.15087008281103975	2.8393337713464626	0.5173185227479172	0.6194752277387039	0.5138667566375127	0.3387350445096156	0.7869973809337919	0.75737697155485	296.0	5.538279516128545	186.0	0.42886478685568846
47	Feb25-FISH2-3L1-rep3-m1bp-100x_Position002_1_cmle.ics	7	1	0	2.166	0.3933190093305253	1.0	2.7601295545253683	1.0	0.2772808574399725	2.7804539257082084	0.9717382222112998	0.9946210464230419	0.9716798554963014	0.9326939618097368	0.37087010357635714	0.9877658072561123	352.0	6.789751049628954	327.0	0.7539719639882264
48	Feb25-FISH2-3L1-rep3-m1bp-100x_Position002_1_cmle.ics	8	1	0	1.5162	0.05364447540972261	1.0	0.815064591942846	1.0	0.2836736067019555	2.808071612613504	0.7629261375081582	0.8844201468064363	0.7612501913640429	0.5426399374743169	0.5849091264608407	0.9516753030347169	184.0	3.5736571724573887	125.0	0.28821558256430674
49	Feb25-FISH2-3L1-rep3-m1bp-100x_Position002_1_cmle.ics	9	1	0	1.5162	0.3900365811003919	1.0	1.663646957482313	1.0	0.29423920551536176	2.471546826256989	0.884374238043819	0.9427415328526478	0.8830157790239994	0.8198793641947357	0.4624573544198882	0.9664079157964144	224.0	4.280323419948607	171.0	0.3942789169479716
50	Feb25-FISH2-3L1-rep3-m1bp-100x_Position002_1_cmle.ics	10	1	0	1.7328	0.061679291488592095	1.0	0.8875449473696695	1.0	0.2772518481075575	2.980844820373401	0.6556982186335242	0.7533372063421607	0.6518991886264092	0.5403826445687578	0.6976115424172689	0.9935430002616227	214.0	4.12706210691622	155.0	0.35738732237974036
51	Feb25-FISH2-3L1-rep3-m1bp-100x_Position002_1_cmle.ics	11	1	0	1.5162	0.20895113790608222	1.0	2.3825999999999996	1.0	0.2917507717704062	2.536054076130557	0.9955866433508203	0.9999137551598206	0.991565849422457	0.9564047202693218	0.2366240873241687	0.9912938496474397	222.0	4.235628008037877	168.0	0.3873617429664282
52	Feb25-FISH2-3L1-rep3-m1bp-100x_Position002_1_cmle.ics	12	1	0	2.166	0.6836727006466498	1.0	0.0	1.0	0.2509762520990613	3.7608923086965524	0.26191547369462914	0.4162542627567777	0.2538398553137119	0.024244850949728714	0.8776505375288359	0.9620162636564011	276.0	5.465809378467975	216.0	0.49803652667112214
53	Feb25-FISH2-3L1-rep3-m1bp-100x_Position002_1_cmle.ics	13	1	0	1.5162	0.452108306516296	1.0	0.2918229810711206	1.0	0.25378568574272303	2.3817818451388106	0.3729688591534097	0.533514888880054	0.3600422556809469	0.2164212164410948	0.8719450934596963	0.9671492153140089	194.0	3.680107987808933	128.0	0.2951327565458501
54	Feb25-FISH2-3L1-rep3-m1bp-100x_Position002_1_cmle.ics	14	1	0	1.5162	0.8061871531034734	1.0	0.42540144110901373	1.0	0.1947514040906332	2.183193810686913	0.4866981762581799	0.6891248635679563	0.4809524038484655	0.2860072411156896	0.7967877385110753	0.8732402301356916	264.0	4.893368672078144	178.0	0.4104189895715728
55	Feb25-FISH2-3L1-rep3-m1bp-100x_Position002_1_cmle.ics	15	1	0	1.5162	0.6085052094581697	1.0	1.9702516435534818	1.0	0.3087370413038039	2.9234642948329723	0.9381625662566256	0.9717159215921592	0.9359998499849985	0.8741717921792179	0.37924312943960964	0.9934809724826363	210.0	4.037671283094762	159.0	0.3666102210217982
56	Feb25-FISH2-3L1-rep3-m1bp-100x_Position002_1_cmle.ics	16	1	0	2.3826	0.314245024969094	3.0	2.031340052282519	1.0	0.26672091098436496	2.7777422882539864	0.8446513040929542	0.8991972837725951	0.8359865900178215	0.7611512730711384	0.6292911645818415	0.9736825707687167	420.0	8.051937317349116	418.0	0.9637929080950418
57	Feb25-FISH2-3L1-rep3-m1bp-100x_Position002_1_cmle.ics	17	1	0	1.2995999999999999	0.3728343465610382	1.0	1.2569038551385865	1.0	0.31580584507493087	2.503252903212475	0.8435279354977364	0.9123596985642284	0.8337804954139889	0.7291203039315599	0.5927387544033171	0.9987354023265156	196.0	3.7248033997196615	145.0	0.33433007577459584
58	Feb25-FISH2-3L1-rep3-m1bp-100x_Position002_1_cmle.ics	19	1	0	1.2995999999999999	3.464765043422796	1.0	0.0	1.0	0.21063583288761298	2.2016354140324292	0.2289441060105465	0.47991838042079166	0.2247563572517454	0.026576782314176064	0.9112748908374632	0.9270939486759135	216.0	4.007920776944008	137.0	0.3158842784904802
59	Feb25-FISH2-3L1-rep3-m1bp-100x_Position002_1_cmle.ics	20	1	0	1.9493999999999998	0.26913606693042774	1.0	1.0452244593809161	1.0	0.2650718801466388	3.473799034392156	0.7462202001414466	0.8333463271204469	0.742383320432359	0.6036709304850952	0.604922112207053	0.9895299255212547	240.0	4.708102461755695	180.0	0.4150304388926017
60	Feb25-FISH2-3L1-rep3-m1bp-100x_Position002_1_cmle.ics	21	1	0	1.2995999999999999	6.251267921051185	2.0	2.5558033639057705	1.0	0.23175683510088638	3.036620751514056	0.9352807723516651	0.9587162799940384	0.9349727590375412	0.9059714839286601	0.4339841336674148	0.9910567707077075	122.0	2.375341393948161	61.0	0.1406492042913817
61	Feb25-FISH2-3L1-rep3-m1bp-100x_Position002_1_cmle.ics	21	2	0	2.3826	0.3328814455110673	1.0	0.10317500441073144	1.0	0.2412743157956961	3.370273603815404	0.24822561147266795	0.37494162650901686	0.24822561147266795	0.06974183185122626	0.8989291931633147	0.9626414210867518	300.0	5.908533326035041	240.0	0.553373918523469
62	Feb25-FISH2-3L1-rep3-m1bp-100x_Position002_1_cmle.ics	22	1	0	1.083	0.9433498222959246	1.0	0.23991798918621013	1.0	0.3325260630567415	2.4215439345585748	0.5272652247707136	0.7214151134364148	0.5227807103595398	0.2884181186839196	0.8209520906296176	0.9987692202887934	114.0	2.1965597463052466	66.0	0.15217782759395398
63	Feb25-FISH2-3L1-rep3-m1bp-100x_Position002_1_cmle.ics	23	1	0	1.7328	0.5242727652501841	1.0	2.3825999999999996	1.0	0.28696466475891125	2.9963435708259474	0.9960260216997177	0.9993404767651367	0.9928715360997761	0.9704112618503696	0.2758636217416881	0.997760679665741	232.0	4.505915565272361	178.0	0.4104189895715728
64	Feb25-FISH2-3L1-rep3-m1bp-100x_Position002_1_cmle.ics	25	1	0	1.7328	0.42390969362039277	1.0	1.3318330934235014	1.0	0.2848456727219853	3.234552321250528	0.8399115119132526	0.9169426882487337	0.8369437762170134	0.7162064963794833	0.5353232846030616	0.9961405974548682	222.0	4.305843754559136	166.0	0.3827502936453994
65	Feb25-FISH2-3L1-rep3-m1bp-100x_Position002_1_cmle.ics	26	1	0	1.5162	0.3253879077483628	1.0	0.5556144027286182	1.0	0.31767783379119197	3.0525892700348427	0.5402461582242458	0.6548200056915197	0.5397268070574843	0.3847324985771201	0.7230433770153689	0.988091992579426	192.0	3.7056283224194635	141.0	0.325107177132538
66	Feb25-FISH2-3L1-rep3-m1bp-100x_Position003_2_cmle.ics	1	1	0	1.7328	0.27077641775759154	1.0	0.9971598751598192	1.0	0.27014312226221904	3.079204665050503	0.7100834024543964	0.7909909674554088	0.7068962139073756	0.6055266371895267	0.6551705238392683	0.9974843239784723	214.0	4.17387260459706	153.0	0.35277587305871144
67	Feb25-FISH2-3L1-rep3-m1bp-100x_Position003_2_cmle.ics	2	1	0	1.2995999999999999	0.6929849005774682	1.0	0.0	1.0	0.19084370010143567	3.0607189138045388	0.2531918196282355	0.3507606038263029	0.21797508634405682	0.03831153711824285	0.9133203647322277	0.9311309291298745	114.0	2.2199649951456664	50.0	0.11528623302572269
68	Feb25-FISH2-3L1-rep3-m1bp-100x_Position003_2_cmle.ics	3	1	0	1.2995999999999999	0.3399264096681521	1.0	0.815064591942846	1.0	0.24367050941419885	2.5026459585257084	0.7405065976494548	0.8174226031368889	0.7355141640855927	0.6347957062242776	0.628218099690949	0.9785657057975327	134.0	2.5264876212104332	72.0	0.16601217555704068
69	Feb25-FISH2-3L1-rep3-m1bp-100x_Position003_2_cmle.ics	4	1	0	1.5162	0.33574126101302587	1.0	0.3634229110571259	1.0	0.32781573518831786	3.1868472063156643	0.43501379339917956	0.5806663712639899	0.43501379339917956	0.26156001200668944	0.7954608520257628	1.009311810731804	190.0	3.6843381593491547	141.0	0.325107177132538
70	Feb25-FISH2-3L1-rep3-m1bp-100x_Position003_2_cmle.ics	5	1	0	1.5162	0.12343256395384739	1.0	0.7252201245704302	1.0	0.2912166652001647	2.7819047295699098	0.5761298985555616	0.6698185332081125	0.5686903810181699	0.421188460015989	0.7637844395783163	1.0002992310306147	192.0	3.7056283224194635	135.0	0.31127282916945126
71	Feb25-FISH2-3L1-rep3-m1bp-100x_Position003_2_cmle.ics	5	2	0	1.2995999999999999	0.3567526017175734	2.0	0.0	1.0	0.2746686717308086	2.6431382451509053	0.168070227182763	0.2962282383439797	0.1543476742290766	0.022079882644230397	0.9237300203474935	0.9942381159155956	184.0	3.5034414259361295	123.0	0.2836041332432778
72	Feb25-FISH2-3L1-rep3-m1bp-100x_Position003_2_cmle.ics	6	1	0	1.083	0.35175044692273316	1.0	1.2225574214657589	1.0	0.24202889036438277	1.6158782571839638	0.7941738640779779	0.8445240191296486	0.7903114516167408	0.7159144083053764	0.5779306867029463	0.9771774878584276	194.0	3.7035132366493526	125.0	0.28821558256430674
73	Feb25-FISH2-3L1-rep3-m1bp-100x_Position003_2_cmle.ics	7	1	0	1.5162	0.4952519911344768	1.0	1.1610237410715747	1.0	0.2720111564350147	2.7825691564718653	0.8060413787469279	0.8910625174453832	0.7994308550109949	0.6822319197750651	0.6392320830706346	0.9853166287145334	206.0	3.9482804592733043	145.0	0.33433007577459584
74	Feb25-FISH2-3L1-rep3-m1bp-100x_Position003_2_cmle.ics	8	1	0	1.9493999999999998	0.4604918728985571	1.0	0.6921189703237084	1.0	0.27372836181728444	2.884336339089127	0.5204291311003295	0.6528163350024648	0.5204291311003295	0.35348701450328207	0.7581272844676814	0.9763098659268806	336.0	6.478998252023964	303.0	0.6986345721358797
75	Feb25-FISH2-3L1-rep3-m1bp-100x_Position003_2_cmle.ics	8	2	0	1.2995999999999999	5.8473398986026766	1.0	1.5762738440862263	1.0	0.24033853635917513	3.046011021923874	0.7278649819681914	0.7844407544820071	0.7278649819681914	0.6697467763277378	0.6690925222701465	0.98243781204701	148.0	2.886166002266373	83.0	0.1913751468226997
76	Feb25-FISH2-3L1-rep3-m1bp-100x_Position003_2_cmle.ics	9	1	0	1.7328	5.370177098724697	1.0	0.0	1.0	0.11736084138659676	3.3230733719299237	0.07662486416634849	0.1479448735645687	0.05628652823871479	0.028135921759816735	0.9856073873783078	0.9171956492570597	148.0	2.909571251106793	58.0	0.13373203030983835
77	Feb25-FISH2-3L1-rep3-m1bp-100x_Position003_2_cmle.ics	11	1	0	1.7328	0.07803683637805499	1.0	0.687545504971255	1.0	0.2518986109514725	2.8637892342000524	0.6745318376472276	0.8139441659768347	0.674805597742131	0.45126092596093054	0.63751495580998	0.9773414202770978	220.0	4.190932596127146	154.0	0.3550815977192259
78	Feb25-FISH2-3L1-rep3-m1bp-100x_Position003_2_cmle.ics	12	1	0	1.9493999999999998	0.406557810874484	1.0	0.3095250132321943	1.0	0.28775957494463944	3.1753167445490713	0.4286658469105441	0.5848447586842914	0.4217747720053284	0.21556768111486832	0.8059646791513555	0.9993245971549143	248.0	4.8634788605581925	197.0	0.4542277581213474
79	Feb25-FISH2-3L1-rep3-m1bp-100x_Position003_2_cmle.ics	13	1	0	1.2995999999999999	3.0349394137416263	1.0	0.41270001764292574	1.0	0.21404424892212104	2.3706229496192557	0.5456311757521928	0.6854529810147663	0.5456311757521928	0.39467219940046633	0.7797009490039654	0.9021763217208699	128.0	2.486022380839927	63.0	0.1452606536124106
80	Feb25-FISH2-3L1-rep3-m1bp-100x_Position003_2_cmle.ics	14	1	0	1.083	0.0824734310222737	1.0	0.8484788251675598	1.0	0.30365028031738284	2.560686932411693	0.7665117043506844	0.8618193984644643	0.7628841774083727	0.6259831889366299	0.6115378800119324	0.9945100747022907	138.0	2.6392836938723105	84.0	0.1936808714832141
81	Feb25-FISH2-3L1-rep3-m1bp-100x_Position003_2_cmle.ics	16	1	0	2.166	0.30837381123432556	1.0	0.5556144027286182	1.0	0.26009667526563535	3.051225080240055	0.4954074450548532	0.6456727666674469	0.48921493558385803	0.31210648976330035	0.8087701656914048	0.9909061042657794	338.0	6.547098912775112	298.0	0.6871059488333073
82	Feb25-FISH2-3L1-rep3-m1bp-100x_Position003_2_cmle.ics	17	1	0	1.5162	4.39899879300263	1.0	1.1736910802652913	1.0	0.2917507717704062	2.9101107640896373	0.7628838928976087	0.836099349991055	0.7631760987536526	0.6580326793487984	0.5578020532352045	0.9937747296043554	222.0	4.305843754559136	168.0	0.3873617429664282
83	Feb25-FISH2-3L1-rep3-m1bp-100x_Position003_2_cmle.ics	19	1	0	1.9493999999999998	0.23897826379710127	1.0	1.4132678801190723	1.0	0.24390989945161481	3.2975721827099616	0.82535025677989	0.8869042256059104	0.8230245968105234	0.7288156590683845	0.5285908273461246	0.9644466110781852	244.0	4.774088036736734	177.0	0.40811326491105837
84	Feb25-FISH2-3L1-rep3-m1bp-100x_Position003_2_cmle.ics	20	1	0	1.5162	0.2679209004680138	1.0	0.20635000882146287	1.0	0.24769731826964506	2.074266718373192	0.32144179273920875	0.4743361139218638	0.3214294528492806	0.16287729213455415	0.8588044150580515	0.9764512382100993	226.0	4.301613583018914	159.0	0.3666102210217982
85	Feb25-FISH2-3L1-rep3-m1bp-100x_Position003_2_cmle.ics	21	1	0	2.3826	2.7738588673932787	2.0	1.3625635475001732	1.0	0.27719431506877007	3.079122715562447	0.7157278268842143	0.8086645549977612	0.7125318941764847	0.5947941122817159	0.6999800152548078	0.9946136855483206	406.0	7.8795009270165295	405.0	0.9338184875083538
86	Feb25-FISH2-3L1-rep3-m1bp-100x_Position003_2_cmle.ics	22	1	0	1.7328	0.3920443676211508	1.0	0.5595020986366908	1.0	0.2945243112740431	2.8442810792211612	0.5659278125365275	0.7100135959003131	0.5613753391285089	0.3700822521208989	0.7308571579705845	1.0038131007774527	216.0	4.195162767667369	162.0	0.37352739500334153
87	Feb25-FISH2-3L1-rep3-m1bp-100x_Position003_2_cmle.ics	24	1	0	1.2995999999999999	0.2993918744341192	1.0	0.10317500441073144	1.0	0.29197721891436773	2.567639004892999	0.2744797083741455	0.449793499005362	0.2637961850329695	0.10301824681160444	0.8699295702223153	0.982537436885906	156.0	2.9947319033880286	99.0	0.22826674139093092
88	Feb25-FISH2-3L1-rep3-m1bp-100x_Position003_2_cmle.ics	25	1	0	1.7328	0.20893535264780422	1.0	0.43046674663324214	1.0	0.27728379833731087	3.0791841613075177	0.44404106083867667	0.5998434630783588	0.44404106083867667	0.29548752220114993	0.7964761701291457	0.9765149648002456	224.0	4.350539166469866	166.0	0.3827502936453994
89	Feb25-FISH2-3L1-rep3-m1bp-100x_Position003_2_cmle.ics	26	1	0	2.166	0.2798600368292157	1.0	1.083	1.0	0.2762985125802989	2.989426098842866	0.6935321882587124	0.789594800416208	0.6894877324204907	0.5606532655738694	0.5940139399503414	0.9952523271043561	356.0	6.90254712229083	332.0	0.7655005872907988
90	Feb25-FISH2-3L1-rep3-m1bp-100x_Position003_2_cmle.ics	27	1	0	1.5162	0.17078689229550095	1.0	0.0	1.0	0.24130348670608903	3.387191155041188	0.14629469741991186	0.32355381631028335	0.14629469741991186	0.03469831694381216	0.9355541136451759	0.9761827588867226	156.0	3.064947649909288	90.0	0.20751521944630086
91	Feb25-FISH2-3L1-rep3-m1bp-100x_Position003_2_cmle.ics	29	1	0	1.2995999999999999	0.17821193856591375	1.0	0.10317500441073144	1.0	0.23108508838904185	2.9067080847219433	0.35903337169159955	0.5545572570889027	0.3483963294089876	0.12026791773627217	0.8456330302064805	0.9651039530618677	130.0	2.5073125439102357	67.0	0.15448355225446841
92	Feb25-FISH2-3L1-rep3-m1bp-100x_Position003_2_cmle.ics	30	1	0	1.083	0.21056135990572658	1.0	0.3634229110571259	1.0	0.2802220647444271	2.7193505187927944	0.6023214225461416	0.7413790194689072	0.5942234369200662	0.4024024024024024	0.7623900792560726	0.9790998728931694	112.0	2.128459085554098	59.0	0.13603775497035278
93	Feb25-FISH2-3L1-rep3-m1bp-100x_Position003_2_cmle.ics	31	1	0	1.7328	0.41722766795090854	1.0	0.5097226605744432	1.0	0.2525930291459814	3.4236496495679076	0.5189882487818859	0.6545153816757429	0.5189882487818859	0.34878069169771664	0.7810244668672975	0.9562901395540341	232.0	4.576131311793621	167.0	0.3850560183059138
94	Feb25-FISH2-3L1-rep3-m1bp-100x_Position003_2_cmle.ics	32	1	0	1.7328	0.2678911543493234	1.0	1.0024833655297731	1.0	0.24613296017162722	3.2763639635238047	0.7538098364319538	0.8545906608372561	0.7531882499196827	0.6353941137852523	0.5351435494705805	0.9757394677664135	212.0	4.129177192686331	144.0	0.33202435111408135
95	Feb25-FISH2-3L1-rep3-m1bp-100x_Position003_2_cmle.ics	33	1	0	2.3826	0.4536597577311586	1.0	0.9535025770009804	1.0	0.28174224487879324	3.0927886041762838	0.6065277497170091	0.7195539121939339	0.6008181136336589	0.465084869602761	0.7105629310929954	0.988688131609685	374.0	7.30480582948739	361.0	0.8323666024457179
96	Feb25-FISH2-3L1-rep3-m1bp-100x_Position003_2_cmle.ics	34	1	0	1.9493999999999998	6.040952828373009	1.0	0.0	1.0	0.21956555060981914	2.9512734889212795	0.1437306125894195	0.3101273502289561	0.1437306125894195	0.024691911625060667	0.9362534111658548	0.9292273542953843	264.0	5.150826409322766	189.0	0.43578196083723186
97	Feb25-FISH2-3L1-rep3-m1bp-100x_Position003_2_cmle.ics	35	1	0	1.5162	0.06078041144406537	1.0	0.0	1.0	0.24609574153187475	2.7923549733359683	0.2622419409012443	0.4473805488076361	0.2545167665185162	0.025046280746428375	0.900780877824456	0.9679041646470298	196.0	3.7716138974005013	128.0	0.2951327565458501
98	Feb25-FISH2-3L1-rep3-m1bp-100x_Position003_2_cmle.ics	36	1	0	1.5162	0.3037234920132527	1.0	0.0	1.0	0.2061111961095505	2.4758554205121133	0.07411007967253856	0.18940135954974052	0.07411007967253856	0.02649660112564871	0.9632155247164506	0.9303273934049195	152.0	2.9989620749282504	80.0	0.18445797284115634
99	Feb25-FISH2-3L1-rep3-m1bp-100x_Position003_2_cmle.ics	37	1	0	2.166	6.280119500170689	1.0	0.639412489864916	1.0	0.24848590485629324	3.3379402983895914	0.5311413989438594	0.6589668702245036	0.5274773578782783	0.34660146915656254	0.7681681944217454	0.9639268172343615	302.0	5.883012991424511	246.0	0.5672082664865556
100	Feb25-FISH2-3L1-rep3-m1bp-100x_Position003_2_cmle.ics	37	2	0	1.5162	0.6787151731548181	1.0	1.7559927174645722	1.0	0.23370504099595318	3.232417456655796	0.788161194205977	0.8495368321680384	0.7871847066112045	0.7246540991828185	0.62728797094649	0.9790852334272426	160.0	3.154338473730745	92.0	0.21212666876732977
101	Feb25-FISH2-3L1-rep3-m1bp-100x_Position003_2_cmle.ics	40	1	0	1.5162	0.2846085292714637	1.0	0.3634229110571259	1.0	0.222182509182427	3.954787168467668	0.527342570334489	0.6572545087759564	0.5267385815928392	0.31142867496949855	0.7710292270636999	0.9083333860952102	142.0	2.7754850153746076	75.0	0.17292934953858405
102	Feb25-FISH2-3L1-rep3-m1bp-100x_Position003_2_cmle.ics	42	1	0	1.2995999999999999	0.19803034025861374	1.0	1.6294049638174177	1.0	0.2693026791219427	2.5152180352862152	0.9182865710002142	0.9589462411651317	0.9179524523452559	0.8540201327907475	0.3902973858969179	0.9844801025812101	174.0	3.326774864063326	112.0	0.25824116197761887
103	Feb25-FISH2-3L1-rep3-m1bp-100x_Position003_2_cmle.ics	45	1	0	1.7328	0.39939193792119715	1.0	0.8318234787411565	1.0	0.3092482823299623	3.4393818094746553	0.6509600390156965	0.7409520311643898	0.6442828156327708	0.5240988156809383	0.6787376894936177	1.0042783711405854	216.0	4.24197326534821	166.0	0.3827502936453994
104	Feb25-FISH2-3L1-rep3-m1bp-100x_Position003_2_cmle.ics	46	1	0	1.7328	0.15649272499347164	1.0	0.42540144110901373	1.0	0.2666233797576278	3.261971546328201	0.4739771796835794	0.626888486833417	0.4674731253796783	0.3181770159266792	0.7837107244643078	0.9879182825709256	214.0	4.17387260459706	152.0	0.350470148398197
105	Feb25-FISH2-3L1-rep3-m1bp-100x_Position003_2_cmle.ics	47	1	0	2.166	0.5183693492550226	1.0	0.5260913608053412	1.0	0.2988102531823589	3.365581330998551	0.48352847632559515	0.6395285386882026	0.4829796853806458	0.3046600458365164	0.7461385270242461	0.9959030412172614	314.0	6.174590711729303	286.0	0.6594372529071338
106	Feb25-FISH2-3L1-rep3-m1bp-100x_Position003_2_cmle.ics	48	1	0	1.9493999999999998	0.11499326462594282	1.0	0.0	1.0	0.22046264235717847	3.092275149545854	0.14982787501483835	0.3064286373768416	0.14982787501483835	0.02677829510531939	0.9420024235731776	0.9322826660833633	228.0	4.439929990291324	152.0	0.350470148398197
107	Feb25-FISH2-3L1-rep3-m1bp-100x_Position004_3_cmle.ics	1	1	0	1.2995999999999999	NA	0.0	0.0	1.0	0.23961299900261135	3.512638302895117	0.1318874345869064	0.29672843045170105	0.15412483684846118	0.03345978848241623	0.9523959842360752	0.9829583181452347	118.0	2.3093558189671235	59.0	0.13603775497035278
108	Feb25-FISH2-3L1-rep3-m1bp-100x_Position004_3_cmle.ics	2	1	0	1.7328	0.5448463102328314	2.0	2.5991999999999997	1.0	0.2613102454790766	3.419784649459051	0.9497470856167063	0.9690260670197604	0.9439132165198845	0.9152779336877876	0.39491123877706513	0.9707660206477144	202.0	3.9057001331326866	138.0	0.3181900031509946
109	Feb25-FISH2-3L1-rep3-m1bp-100x_Position004_3_cmle.ics	2	2	0	1.5162	2.189841192776315	1.0	2.5991999999999997	1.0	0.26566364822117994	2.552763103332627	0.9616019158222013	0.9780353978086422	0.9584485650042691	0.9238450469941117	0.3682831300324621	0.9924963381904306	182.0	3.458746014025401	119.0	0.27438123460122005
110	Feb25-FISH2-3L1-rep3-m1bp-100x_Position004_3_cmle.ics	3	1	0	1.7328	0.29510219770055307	1.0	1.6492389287194178	1.0	0.2830378631343554	3.067812004877174	0.8766732452376866	0.9314157156341171	0.8668697442938047	0.7859774540930152	0.5010947155745235	0.9912714586844054	240.0	4.661291964074858	186.0	0.42886478685568846
111	Feb25-FISH2-3L1-rep3-m1bp-100x_Position004_3_cmle.ics	4	1	0	1.5162	0.36743939858563	1.0	0.46141264688247224	1.0	0.27014312226221904	2.285362458167947	0.4642857142857143	0.5927579365079365	0.4565155060097257	0.3186043444352693	0.7951380408351952	0.9749869245922927	214.0	4.080251609235379	153.0	0.35277587305871144
112	Feb25-FISH2-3L1-rep3-m1bp-100x_Position004_3_cmle.ics	5	1	0	1.5162	0.5138076729013132	1.0	0.10317500441073144	1.0	0.2242385041262344	4.098058957651881	0.24305608401187123	0.32967701957885354	0.21501951362692553	0.08383249807037951	0.9106833537178928	0.9396364789238388	130.0	2.5307177927506554	66.0	0.15217782759395398
113	Feb25-FISH2-3L1-rep3-m1bp-100x_Position004_3_cmle.ics	6	1	0	1.083	0.18891035863703212	1.0	0.0	1.0	0.2916962314675708	2.732520984616619	0.22980120695775647	0.370580404685836	0.24211927582534612	0.039474618388356406	0.9150963449140874	0.973392206870835	108.0	2.1092840082539004	57.0	0.13142630564932387
114	Feb25-FISH2-3L1-rep3-m1bp-100x_Position004_3_cmle.ics	7	1	0	1.2995999999999999	0.3070551464167457	1.0	1.7630552482168842	1.0	0.24598961058317145	2.192263289966599	0.9122509769628071	0.9580418386030115	0.9115199628344219	0.8560312081545651	0.38350020678379926	0.9680727224126195	214.0	3.9866306138736998	146.0	0.3366358004351103
115	Feb25-FISH2-3L1-rep3-m1bp-100x_Position004_3_cmle.ics	8	1	0	1.9493999999999998	0.3220017302084057	1.0	0.9755754663213545	1.0	0.2872256686807972	3.5284569404288484	0.7069459772280692	0.7957995747086216	0.704954106215176	0.5848866786896719	0.6715968284793934	1.0014667679198255	206.0	4.065306703475404	149.0	0.34355297441665367
116	Feb25-FISH2-3L1-rep3-m1bp-100x_Position004_3_cmle.ics	9	1	0	1.7328	5.923455829696049	1.0	0.20635000882146287	1.0	0.31061581671912775	2.8118986666041885	0.3277490052422156	0.49052611633929133	0.3277490052422156	0.17613528705867493	0.8578284486863057	1.0006546644682233	236.0	4.548495891412979	190.0	0.4380876854977463
117	Feb25-FISH2-3L1-rep3-m1bp-100x_Position004_3_cmle.ics	11	1	0	1.2995999999999999	0.47327899171687354	1.0	0.46141264688247224	1.0	0.32805406333564746	2.7662471937220636	0.5525438892794216	0.6839789294941435	0.5409405041218949	0.3643609008828067	0.759276333524484	1.0108710824593314	160.0	3.084122727209486	109.0	0.25132398799607547
118	Feb25-FISH2-3L1-rep3-m1bp-100x_Position004_3_cmle.ics	12	1	0	1.5162	3.8722760016593396	1.0	1.449626260897894	1.0	0.3071540416617009	3.2015239811108214	0.731248874918648	0.8136159076117812	0.7307476079039561	0.6523117825442762	0.6071340925117018	1.000068312404418	196.0	3.818424395081341	143.0	0.3297186264535669
119	Feb25-FISH2-3L1-rep3-m1bp-100x_Position004_3_cmle.ics	12	2	0	1.7328	0.2934472818605672	1.0	2.2191718101903986	1.0	0.3187415037538539	2.9436997708953094	0.8953265851530803	0.9416508578312586	0.8961324895800158	0.833349488347619	0.40989357362922957	0.9841318210903961	258.0	4.9699296759097376	220.0	0.5072594253131798
120	Feb25-FISH2-3L1-rep3-m1bp-100x_Position004_3_cmle.ics	13	1	0	1.7328	0.2667153603595504	1.0	0.20635000882146287	1.0	0.2873966673070089	3.088770876339018	0.35410494009325383	0.5268931121997285	0.3430207165200968	0.16104290857581302	0.8565485430470595	0.9877979891126123	224.0	4.350539166469865	169.0	0.38966746762694277
121	Feb25-FISH2-3L1-rep3-m1bp-100x_Position004_3_cmle.ics	14	1	0	1.2995999999999999	0.6958945817657856	1.0	1.142012784441589	1.0	0.2623025778457774	2.3699721326830603	0.8805475109580463	0.9529097526612398	0.8778079993738259	0.7335629304946775	0.5620895216743246	0.9943849111179652	166.0	3.1479932164204114	103.0	0.23748964003298878
122	Feb25-FISH2-3L1-rep3-m1bp-100x_Position004_3_cmle.ics	15	1	0	1.7328	0.27453737875980627	1.0	0.751125369937127	1.0	0.281054210801599	2.8138502615661896	0.6134433887819197	0.7199741169786307	0.6122334101406731	0.4730201066885515	0.743473035699053	0.9944848005690929	244.0	4.727277539055895	190.0	0.4380876854977463
123	Feb25-FISH2-3L1-rep3-m1bp-100x_Position004_3_cmle.ics	16	1	0	1.7328	0.37180756576364543	1.0	0.5260913608053412	1.0	0.3087370413038039	2.886803413154449	0.5403844332923019	0.666758198402929	0.5404854338288673	0.3649401887447527	0.7465520744595191	1.001585767809951	210.0	4.084481780775602	159.0	0.3666102210217982
124	Feb25-FISH2-3L1-rep3-m1bp-100x_Position004_3_cmle.ics	17	1	0	0.8664	4.067708268102563	1.0	0.10317500441073144	1.0	0.17586682563312556	1.4148336022271708	0.25670471983593157	0.3972797481606838	0.25670471983593157	0.0516173792074806	0.879117001583194	0.743415151657961	148.0	2.6755187627025943	71.0	0.16370645089652625
125	Feb25-FISH2-3L1-rep3-m1bp-100x_Position004_3_cmle.ics	17	2	0	1.5162	8.604270682159347	1.0	0.928575039696583	1.0	0.11144868632326706	4.295481527680219	0.6350122621079353	0.707781777503693	0.6294907281254034	0.4950359975332368	0.7494714508039154	0.7462678573557803	140.0	2.637168608102199	52.0	0.1198976823467516
126	Feb25-FISH2-3L1-rep3-m1bp-100x_Position004_3_cmle.ics	17	3	0	0.8664	5.65720338693671	1.0	0.3095250132321943	1.0	0.14454324820218617	1.3328655161771572	0.37339552827455647	0.4711697047054943	0.3636790626299712	0.1948832589957979	0.8423151331471899	0.7950331606787064	158.0	2.8989958222562375	71.0	0.16370645089652625
127	Feb25-FISH2-3L1-rep3-m1bp-100x_Position004_3_cmle.ics	18	1	0	1.9493999999999998	0.23137009777468864	1.0	0.6952437723139506	1.0	0.24405120247323095	2.7922361987808713	0.5749035695971104	0.6902577423022898	0.5683039397114892	0.38452319903681076	0.7297301403282362	0.9566257673520847	262.0	5.082725748571615	197.0	0.4542277581213474
128	Feb25-FISH2-3L1-rep3-m1bp-100x_Position004_3_cmle.ics	19	1	0	1.5162	0.1267087731573821	1.0	0.20635000882146287	1.0	0.31296224369759135	2.78109095499414	0.36631839507238867	0.5516161528941081	0.355778142359612	0.16249316409060818	0.8514130392882496	0.9999988016419937	222.0	4.282438505718717	174.0	0.40119609092951497
129	Feb25-FISH2-3L1-rep3-m1bp-100x_Position004_3_cmle.ics	20	1	0	1.9493999999999998	0.5981945264497688	1.0	0.3720027687491155	1.0	0.2392273718323415	2.92384775555613	0.4318840919343594	0.5629837070192809	0.4279119089327248	0.2787265579686795	0.7862057585258485	0.9823858889981123	240.0	4.614481466394016	171.0	0.3942789169479716
130	Feb25-FISH2-3L1-rep3-m1bp-100x_Position004_3_cmle.ics	21	1	0	2.5991999999999997	0.2980715796266587	1.0	1.2225574214657589	1.0	0.26301275865558194	3.311942379903868	0.7108049075192862	0.8137129380053908	0.7034250395018125	0.571793382284599	0.7325313355876572	0.9926781171442487	428.0	8.371150458034549	427.0	0.9845444300396717
131	Feb25-FISH2-3L1-rep3-m1bp-100x_Position004_3_cmle.ics	22	1	0	1.5162	0.30860097361567734	1.0	1.996395684228742	1.0	0.2848456727219853	2.769061339490346	0.9347382978083757	0.9629047289781438	0.9244746414935514	0.8829089378588822	0.402770067189496	0.9969423550886906	222.0	4.259033256878296	166.0	0.3827502936453994
132	Feb25-FISH2-3L1-rep3-m1bp-100x_Position004_3_cmle.ics	23	1	0	1.5162	3.9586509487261874	1.0	0.0	1.0	0.22783091723220977	3.981159287013008	0.1862018185242898	0.35580660627750477	0.19361632904673026	0.02999623281220569	0.91398571056267	0.992685385493349	120.0	2.400861728558692	59.0	0.13603775497035278
133	Feb25-FISH2-3L1-rep3-m1bp-100x_Position004_3_cmle.ics	23	2	0	1.7328	3.0537412729478874	1.0	0.42540144110901373	1.0	0.11396457102763931	4.666646018575148	0.5429288172742684	0.6568348773095429	0.5429288172742684	0.34766434356752685	0.7535605067308977	0.49575525530851333	146.0	2.6776338484727056	56.0	0.12912058098880944
134	Feb25-FISH2-3L1-rep3-m1bp-100x_Position004_3_cmle.ics	25	1	0	1.7328	0.23493795290207117	1.0	0.7748934119142009	1.0	0.30344186451236144	2.9568730065893796	0.6524380224700639	0.7692043050506295	0.6374391521350669	0.46162476636473804	0.6724371389603836	0.9877462801069218	242.0	4.705987375985587	195.0	0.4496163088003185
135	Feb25-FISH2-3L1-rep3-m1bp-100x_Position004_3_cmle.ics	26	1	0	1.7328	0.3027350130339025	1.0	0.0	1.0	0.2749956089666159	3.0312101891469916	0.14227774492410802	0.28565444510151783	0.13909422432485707	0.02241030948156909	0.9472768756765123	0.967513637317925	230.0	4.437814904521213	172.0	0.3965846416084861
136	Feb25-FISH2-3L1-rep3-m1bp-100x_Position004_3_cmle.ics	27	1	0	1.5162	0.2533652724538832	1.0	0.2918229810711206	1.0	0.2539919772023771	2.7527664298315906	0.3851492056390837	0.5096878478491274	0.3851492056390837	0.2031838347686687	0.8258815459230465	0.9689511412757076	238.0	4.546380805642871	174.0	0.40119609092951497
137	Feb25-FISH2-3L1-rep3-m1bp-100x_Position004_3_cmle.ics	29	1	0	1.7328	NA	0.0	0.0	1.0	0.12027636561653735	2.979249326944843	0.07661272111403838	0.21515995483628153	0.110470455400828	0.0382913059841927	0.9817254483859258	0.8730076059275527	160.0	3.1543384737307445	66.0	0.15217782759395398
138	Feb25-FISH2-3L1-rep3-m1bp-100x_Position004_3_cmle.ics	30	1	0	1.7328	0.3762174218540314	1.0	0.20635000882146287	1.0	0.31184927076075153	2.7905244173758414	0.34920446762552027	0.4912972182709025	0.34822322322322324	0.18797415836889522	0.8471249951246456	0.9861128324130548	204.0	3.9269902962029954	153.0	0.35277587305871144
139	Feb25-FISH2-3L1-rep3-m1bp-100x_Position004_3_cmle.ics	31	1	0	1.083	0.5459891327896649	1.0	0.0	1.0	0.2877501921667834	2.5849412952740742	0.24862476554927557	0.3891819085862464	0.24862476554927557	0.03423295275739228	0.8997124286917307	0.9888699351171377	136.0	2.6179935308020017	80.0	0.18445797284115634
140	Feb25-FISH2-3L1-rep3-m1bp-100x_Position004_3_cmle.ics	32	1	0	1.7328	0.22380200913263418	1.0	1.6688505429120026	1.0	0.2840204616136602	3.0682792682903357	0.8727106707669056	0.9241700689553837	0.8700080815289833	0.8021835871493194	0.5019318614994284	0.9962063743275638	244.0	4.750682787896315	191.0	0.4403934101582607
141	Feb25-FISH2-3L1-rep3-m1bp-100x_Position004_3_cmle.ics	33	1	0	1.9493999999999998	0.13132201055968543	1.0	2.6060368898728967	1.0	0.28618007840677195	3.119403746005219	0.9691901173836729	0.9922746846479823	0.9682382549696736	0.9147435873029169	0.31729671083248195	0.9890722231621486	302.0	5.883012991424512	264.0	0.6087113103758159
142	Feb25-FISH2-3L1-rep3-m1bp-100x_Position004_3_cmle.ics	35	1	0	2.3826	0.19448793146986246	2.0	0.9755754663213545	1.0	0.2738994151922967	3.2887981155932744	0.6116130902280367	0.7239340917832119	0.6075635029905073	0.47264229296380733	0.7355066878515395	0.99648263482855	352.0	6.883372044990631	325.0	0.7493605146671976
143	Feb25-FISH2-3L1-rep3-m1bp-100x_Position004_3_cmle.ics	36	1	0	1.5162	0.43798788697360513	1.0	2.4899342736946437	1.0	0.2678971418034892	3.009520327688024	0.991844138485983	0.9993214814208656	0.9915168129402699	0.9721977864609971	0.20765852976966473	0.9822608331381915	208.0	3.992975871184033	146.0	0.3366358004351103
144	Feb25-FISH2-3L1-rep3-m1bp-100x_Position004_3_cmle.ics	37	1	0	1.9493999999999998	0.249932869031913	1.0	0.5260913608053412	1.0	0.2739999386659563	3.495391385468075	0.5319888829561479	0.6587156528525075	0.5293807587519338	0.3743377007434181	0.7502263560272526	0.9802997508321014	194.0	3.8205394808514517	133.0	0.3066613798484224
145	Feb25-FISH2-3L1-rep3-m1bp-100x_Position005_4_cmle.ics	1	1	0	1.9493999999999998	0.38969993564395844	1.0	2.5991999999999997	1.0	0.28908649640437234	2.995436349754527	0.9613821928804054	0.9845171624875795	0.9575525907276244	0.9245465828845426	0.27833138258456275	0.9837712956901745	316.0	6.102259879437936	284.0	0.654825803586105
146	Feb25-FISH2-3L1-rep3-m1bp-100x_Position005_4_cmle.ics	2	1	0	0.8664	2.9272454205852183	1.0	0.687545504971255	1.0	0.2513577986521761	2.2012305065318194	0.6426733818825291	0.7200095283468319	0.6432723065405295	0.5473626897161914	0.7083086089543762	0.9642392418619539	104.0	1.949677437911183	50.0	0.11528623302572269
147	Feb25-FISH2-3L1-rep3-m1bp-100x_Position005_4_cmle.ics	3	1	0	1.083	0.4803632830945244	1.0	0.8595614345612763	1.0	0.2672535417116317	1.848842374763091	0.5304805356864318	0.6017280566882813	0.5283079305657686	0.4466430465494574	0.7964757688304805	0.9665174354117873	144.0	2.703154183083237	84.0	0.1936808714832141
148	Feb25-FISH2-3L1-rep3-m1bp-100x_Position005_4_cmle.ics	3	2	0	2.5991999999999997	0.2853868921628413	2.0	1.8282657361659704	1.0	0.25247015836155573	3.695127404216076	0.8229298972747733	0.8711491966931836	0.8204648260801747	0.7434404037703055	0.5830088807183635	0.9710106521268442	322.0	6.3299671105318005	273.0	0.6294628323204459
149	Feb25-FISH2-3L1-rep3-m1bp-100x_Position005_4_cmle.ics	4	1	0	1.5162	0.2573358194703698	1.0	0.0	1.0	0.18591436496705532	3.2905070290545297	0.09408475029298682	0.253603223883052	0.09408475029298682	0.03380142689721817	0.9531893250192187	0.936495711654102	148.0	2.8627607534259534	73.0	0.16831790021755516
150	Feb25-FISH2-3L1-rep3-m1bp-100x_Position005_4_cmle.ics	6	1	0	1.2995999999999999	1.2812012509080861	1.0	0.9755754663213545	1.0	0.32070425005395803	2.8240985447380096	0.8072654759840472	0.8521328246922143	0.795647650424831	0.7088174093983006	0.5247520030070922	0.9811820039641413	120.0	2.3072407331970126	70.0	0.1614007262360118
151	Feb25-FISH2-3L1-rep3-m1bp-100x_Position005_4_cmle.ics	7	1	0	1.7328	0.6141746036127733	1.0	1.2944547249242173	1.0	0.29004013690776226	3.0692136875290066	0.8092899053125421	0.8832177811531536	0.8058845866457611	0.728070605240271	0.5173535809477278	0.9946869987935464	218.0	4.239858179578098	163.0	0.375833119663856
152	Feb25-FISH2-3L1-rep3-m1bp-100x_Position005_4_cmle.ics	8	1	0	1.7328	0.5160706048680156	1.0	1.0024833655297731	1.0	0.27395309223883324	3.0793245490427874	0.7152170610930523	0.8144484612814047	0.7111826715678828	0.6025609867241851	0.6533290749517789	0.994388870188226	224.0	4.327133917629445	165.0	0.3804445689848849
153	Feb25-FISH2-3L1-rep3-m1bp-100x_Position005_4_cmle.ics	9	1	0	1.7328	0.22375349091114555	1.0	2.9267263989640635	1.0	0.27987035839094365	3.0456369538573176	0.9769837228091268	0.9925640308925843	0.9764706332826626	0.9507912682883869	0.30500891910596517	0.9798695054014703	252.0	4.929464435539232	199.0	0.4588392074423764
154	Feb25-FISH2-3L1-rep3-m1bp-100x_Position005_4_cmle.ics	9	2	0	1.2995999999999999	3.1589974161889813	1.0	0.3720027687491155	1.0	0.2785234620207688	3.2385088488397633	0.3206962701454647	0.41173519985602863	0.3206962701454647	0.24493898446564022	0.8622679548320306	1.0047039684851051	116.0	2.264660407056395	62.0	0.14295492895189613
155	Feb25-FISH2-3L1-rep3-m1bp-100x_Position005_4_cmle.ics	10	1	0	1.9493999999999998	0.3774072011176886	1.0	1.1471882507794313	1.0	0.2733378590213401	3.008253882717696	0.7399186537833367	0.829370515157582	0.7332644911119774	0.6109027111893196	0.6311178107109263	0.9995497632670156	248.0	4.816668362877352	192.0	0.4426991348187751
156	Feb25-FISH2-3L1-rep3-m1bp-100x_Position005_4_cmle.ics	11	1	0	1.9493999999999998	0.7046714231817865	1.0	0.42540144110901373	1.0	0.29451598412987623	3.3905532519646395	0.44533247902158823	0.5652255776440105	0.4409653722719634	0.30396636709550867	0.7997056256759886	1.0019845119620363	230.0	4.531435899882892	178.0	0.4104189895715728
157	Feb25-FISH2-3L1-rep3-m1bp-100x_Position005_4_cmle.ics	12	1	0	1.083	0.8195447113873989	1.0	0.0	1.0	0.22783091723220977	2.166302833899911	0.10668184633929917	0.2912739205411107	0.10668184633929917	0.03859934035393193	0.9307681037029485	0.9481880119563338	120.0	2.307240733197012	59.0	0.13603775497035278
158	Feb25-FISH2-3L1-rep3-m1bp-100x_Position005_4_cmle.ics	13	1	0	1.5162	0.41953944767511037	1.0	0.10317500441073144	1.0	0.26226859457296053	2.5085636665803235	0.23158776870456627	0.4067418942007237	0.23158776870456627	0.06270910071264771	0.8838592812089054	0.9905992329681589	218.0	4.169642433056839	155.0	0.35738732237974036
159	Feb25-FISH2-3L1-rep3-m1bp-100x_Position005_4_cmle.ics	14	1	0	1.7328	4.882619568665654	1.0	0.6639153385791856	1.0	0.24638194830670251	2.832769679998772	0.6036907175744621	0.7216370330788432	0.6045691112851632	0.46288786572288143	0.6895205132619721	0.9732552507429603	206.0	3.971685708113724	138.0	0.3181900031509946
160	Feb25-FISH2-3L1-rep3-m1bp-100x_Position005_4_cmle.ics	15	1	0	1.2995999999999999	0.14715776612510936	1.0	1.1736910802652911	1.0	0.3148411370427036	2.3237591959622064	0.7767524545559408	0.8518072452656077	0.7736380352696111	0.678821270330237	0.5726364244012864	0.9868158816439208	198.0	3.7460935627899703	147.0	0.33894152509562475
161	Feb25-FISH2-3L1-rep3-m1bp-100x_Position005_4_cmle.ics	16	1	0	1.2995999999999999	0.07566635856260315	1.0	1.4751040190545512	1.0	0.3201768082576564	2.5802096691476284	0.8518553868599205	0.8987837552239213	0.8499873875962122	0.7861788507032267	0.5280532612551908	0.991026430556408	196.0	3.7013981508792417	146.0	0.3366358004351103
162	Feb25-FISH2-3L1-rep3-m1bp-100x_Position005_4_cmle.ics	17	1	0	1.2995999999999999	0.3713809645171267	1.0	0.8318234787411565	1.0	0.2991993003418851	2.439069283419486	0.6752510875986895	0.7597346796283366	0.6724313872925506	0.5697808690047801	0.6828328041391376	0.9977779903214531	168.0	3.1926886283311404	112.0	0.25824116197761887
163	Feb25-FISH2-3L1-rep3-m1bp-100x_Position005_4_cmle.ics	18	1	0	1.5162	3.974847523841054	1.0	0.20635000882146287	1.0	0.2173480778416774	3.8324518389068043	0.31814704852782927	0.4718044625377604	0.3075481972229065	0.16534856283465793	0.8784104380434647	0.8808362857570784	134.0	2.596703367731693	68.0	0.15678927691498287
164	Feb25-FISH2-3L1-rep3-m1bp-100x_Position005_4_cmle.ics	18	2	0	1.7328	3.5762966262752443	1.0	2.8158	1.0	0.1105503419500875	2.2928521345155595	0.9988072240733298	0.9999870350442753	0.9975885182352102	0.9871873825050888	0.11624050849441063	0.7356658495170467	176.0	3.301254529452795	73.0	0.16831790021755516
165	Feb25-FISH2-3L1-rep3-m1bp-100x_Position005_4_cmle.ics	19	1	0	1.7328	3.915470926901918	1.0	1.7171743025207962	1.0	0.24956334334531552	3.177267586361895	0.8819148936170212	0.9260610448925031	0.8787066948869333	0.8226746128996324	0.48392808603021226	0.9470397188587544	212.0	4.105771943845911	145.0	0.33433007577459584
166	Feb25-FISH2-3L1-rep3-m1bp-100x_Position005_4_cmle.ics	20	1	0	1.9493999999999998	0.3770079223051085	1.0	0.20635000882146287	1.0	0.28808024480989475	3.2613600935505334	0.37803747181184005	0.5199925182827878	0.3543699551096967	0.17270121604248773	0.8552399797590974	0.9921020785027762	242.0	4.729392624826005	190.0	0.4380876854977463
167	Feb25-FISH2-3L1-rep3-m1bp-100x_Position005_4_cmle.ics	21	1	0	1.7328	0.38922566942882586	1.0	1.8066794966622155	1.0	0.26455915043708045	2.9579000620890605	0.9098854460769328	0.9497994856762638	0.9023983791009526	0.8514845253295449	0.39874720616061887	0.9713287990010969	206.0	3.9950909569541437	143.0	0.3297186264535669
168	Feb25-FISH2-3L1-rep3-m1bp-100x_Position005_4_cmle.ics	22	1	0	1.7328	0.1737135329847513	1.0	1.1672919242844824	1.0	0.24956334334531552	2.9821494304366087	0.776180045467423	0.8542451233079278	0.776180045467423	0.6688271754227157	0.5256444823076704	0.9783582911753754	212.0	4.082366695005491	145.0	0.33433007577459584
169	Feb25-FISH2-3L1-rep3-m1bp-100x_Position005_4_cmle.ics	23	1	0	1.5162	0.3470271849536058	1.0	0.8595614345612763	1.0	0.2960746109874471	2.6152015538815094	0.6923439604849574	0.8083146235593474	0.6907723394701392	0.5641894925909295	0.6940627612970632	1.002218338289904	190.0	3.6609329105087354	134.0	0.30896710450893683
170	Feb25-FISH2-3L1-rep3-m1bp-100x_Position005_4_cmle.ics	25	1	0	1.2995999999999999	0.14311045339599232	1.0	2.7324965489461563	1.0	0.23009711818284617	2.0521377236233254	0.9937420313249348	0.9996578587219708	0.9933501772116363	0.9745207097823163	0.14500589933835953	0.9505475701763536	192.0	3.565196829376944	120.0	0.2766869592617345
171	Feb25-FISH2-3L1-rep3-m1bp-100x_Position005_4_cmle.ics	26	1	0	1.083	0.705769549449695	1.0	0.9535025770009804	1.0	0.2795679985921581	2.5853369486335414	0.800606152866771	0.8890172850440775	0.787625070925421	0.6911457396310494	0.5390512101975716	0.9726855702178222	128.0	2.3924013854782475	72.0	0.16601217555704068
172	Feb25-FISH2-3L1-rep3-m1bp-100x_Position005_4_cmle.ics	28	1	0	1.5162	0.2054770878627807	1.0	1.7328	1.0	0.2656974836399739	2.542521848152879	0.9908751866609636	0.9998086490623804	0.9831911333228278	0.9105678245274382	0.3078449869795944	0.9943643728626713	196.0	3.748208648560081	133.0	0.3066613798484224
173	Feb25-FISH2-3L1-rep3-m1bp-100x_Position005_4_cmle.ics	29	1	0	1.083	4.921061666782778	1.0	1.2269033092775323	1.0	0.26451517135375124	1.9148135532528836	0.7797176614155757	0.8488115708897271	0.78002274240071	0.6952968992678057	0.5436670659308399	0.9658932130348561	174.0	3.256559117542067	111.0	0.2559354373171044
174	Feb25-FISH2-3L1-rep3-m1bp-100x_Position005_4_cmle.ics	31	1	0	1.7328	0.12876941043830364	1.0	0.0	1.0	0.2661537328980036	3.2229091675578823	0.26944047488182915	0.42580795866769267	0.2690172584368473	0.025079696603275806	0.9035178460330552	0.9945145632390043	216.0	4.21856801650779	154.0	0.3550815977192259
175	Feb25-FISH2-3L1-rep3-m1bp-100x_Position005_4_cmle.ics	32	1	0	1.9493999999999998	0.42977195590608547	1.0	0.0	1.0	0.23366134358648366	2.8779915941161502	0.09367221773340781	0.2720881301888736	0.12335081259591452	0.023653943137265536	0.9621176683460579	0.9514170816310017	254.0	5.020970345130799	184.0	0.42425333753465955
176	Feb25-FISH2-3L1-rep3-m1bp-100x_Position005_4_cmle.ics	33	1	0	1.5162	0.4895833782502331	1.0	0.3720027687491155	1.0	0.24271775531817819	3.056707136138209	0.4596349372149121	0.5955039715043623	0.4525636304885289	0.2972466240334253	0.8128358110067535	0.979117327228262	202.0	3.905700133132687	133.0	0.3066613798484224
177	Feb25-FISH2-3L1-rep3-m1bp-100x_Position005_4_cmle.ics	34	1	0	1.083	0.43283249676051944	1.0	0.20635000882146287	1.0	0.3075050913990076	2.4416129037627448	0.3705494687685655	0.485893698448445	0.3643321958026499	0.20539797455062933	0.8432319705209096	1.0061361033487222	124.0	2.3732263081780505	72.0	0.16601217555704068
178	Feb25-FISH2-3L1-rep3-m1bp-100x_Position005_4_cmle.ics	36	1	0	2.3826	0.28380866975750313	1.0	1.459114905355603	1.0	0.2588151916261356	2.730444809203587	0.7439078985752122	0.8257732643612428	0.7439078985752122	0.6576003604571568	0.6235168642879036	0.9877722005220164	374.0	7.234590082966129	346.0	0.7977807325380012
179	Feb25-FISH2-3L1-rep3-m1bp-100x_Position005_4_cmle.ics	37	1	0	1.5162	0.12992806401107335	1.0	0.2918229810711206	1.0	0.2886090189841206	2.6926493995705414	0.4304373941029342	0.5849641855002824	0.4067254161922777	0.23511165696970784	0.8221344869903646	0.9948745898968443	168.0	3.21609387717156	110.0	0.2536297126565899
180	Feb25-FISH2-3L1-rep3-m1bp-100x_Position005_4_cmle.ics	38	1	0	1.5162	0.3528595455586387	1.0	0.65584944557845	1.0	0.28506183420143066	2.6716364007834965	0.6471988038495827	0.7823413380879845	0.64201127357729	0.460023024491601	0.7009420391271158	1.0026460550879188	200.0	3.861004721221958	142.0	0.3274129017930525
181	Feb25-FISH2-3L1-rep3-m1bp-100x_Position005_4_cmle.ics	39	1	0	2.166	0.3972690074822956	1.0	0.0	1.0	0.1651990704646232	2.625650146272511	0.0797524458137398	0.09685062068717007	0.057717600850404484	0.02884979190314037	0.9692290298707171	1.0216065171028612	206.0	4.229143445358344	113.0	0.2605468866381333
182	Feb25-FISH2-3L1-rep3-m1bp-100x_Position005_4_cmle.ics	40	1	0	1.7328	0.6066278779675975	1.0	1.4468993886995907	1.0	0.256064429317596	3.171100460328297	0.895305296995602	0.9506376176766695	0.8910132998922585	0.8108077079322465	0.4951973953833307	0.9690065513567928	178.0	3.439570936725203	113.0	0.2605468866381333
183	Feb25-FISH2-3L1-rep3-m1bp-100x_Position005_4_cmle.ics	41	1	0	1.5162	0.44277837436467404	1.0	0.10317500441073144	1.0	0.27128356201610476	2.5281218631970193	0.27646547396005533	0.4353562813024258	0.24927445722052827	0.06525905244725273	0.8903129185907063	0.9784855446899573	222.0	4.188817510357036	162.0	0.37352739500334153
184	Feb25-FISH2-3L1-rep3-m1bp-100x_Position005_4_cmle.ics	43	1	0	1.5162	0.3793769222248081	1.0	1.5386823371520422	1.0	0.28015946146339016	2.426349236889057	0.7369286194884723	0.7948551977492555	0.7362841706909229	0.6701117707011433	0.6412646217871004	0.9840474858695201	216.0	4.1249470211461094	158.0	0.3643044963612837
185	Feb25-FISH2-3L1-rep3-m1bp-100x_Position005_4_cmle.ics	43	2	0	1.9493999999999998	6.212025254451251	1.0	1.074245800390238	1.0	0.26873236478411233	3.285194714943009	0.6261969855694571	0.7236137963144342	0.6230002924150931	0.527323777321648	0.6987988682259154	0.9960305503692782	252.0	4.929464435539231	195.0	0.4496163088003185
186	Feb25-FISH2-3L1-rep3-m1bp-100x_Position005_4_cmle.ics	44	1	0	1.083	0.18102772058605388	1.0	0.8165114261796649	1.0	0.3075050913990076	2.9111660699917	0.7600431572015077	0.8495803382515729	0.7551389297574509	0.6457956758726022	0.6660369466894244	0.9986470832737748	124.0	2.37322630817805	72.0	0.16601217555704068
187	Feb25-FISH2-3L1-rep3-m1bp-100x_Position005_4_cmle.ics	45	1	0	1.5162	0.6102286905844195	1.0	0.9971598751598192	1.0	0.2731442024700378	2.427919800953846	0.7815451665740654	0.8731013731446673	0.7692568567037312	0.6224068635586311	0.576705029063727	0.986188472977254	200.0	3.8141942235411186	139.0	0.32049572781150915
188	Feb25-FISH2-3L1-rep3-m1bp-100x_Position006_5_cmle.ics	1	1	0	1.7328	0.1670413717037194	1.0	1.3389208086236206	1.0	0.3192089895487175	2.8956363986991276	0.8197705655564936	0.8792221900775212	0.8095741351927402	0.722210741971861	0.5533044316062284	1.00014425374139	218.0	4.239858179578097	171.0	0.3942789169479716
189	Feb25-FISH2-3L1-rep3-m1bp-100x_Position006_5_cmle.ics	2	1	0	1.5162	0.19754246170455517	1.0	0.0	1.0	0.26962149742260655	2.988640593926514	0.15636631009083574	0.36057754873636816	0.15636631009083574	0.025197808490148618	0.9462303346364976	0.9469482092583192	216.0	4.1249470211461094	155.0	0.35738732237974036
190	Feb25-FISH2-3L1-rep3-m1bp-100x_Position006_5_cmle.ics	4	1	0	1.5162	5.177755005359571	1.0	0.6016084874694266	1.0	0.3182819548224721	3.3019534662433707	0.5476186126386174	0.6510861026362424	0.5459987455164392	0.4193050404662294	0.7587504061223076	0.9882931730415883	138.0	2.70949944039357	86.0	0.19829232080424306
191	Feb25-FISH2-3L1-rep3-m1bp-100x_Position006_5_cmle.ics	4	2	0	1.083	0.666761173441615	1.0	0.20635000882146287	1.0	0.28060139833013986	2.5527150822917495	0.3111484614307202	0.44228462161487353	0.302312268971019	0.1656770861878924	0.8723776130058454	0.9952051779012084	136.0	2.571183033121162	79.0	0.18215224818064185
192	Feb25-FISH2-3L1-rep3-m1bp-100x_Position006_5_cmle.ics	5	1	0	1.7328	4.5941771235095334	1.0	0.0	1.0	0.24769731826964506	2.9382606821428907	0.14937972499873153	0.31433926125120504	0.15279821401390228	0.025698919275457914	0.9524906466289212	0.9463014363028831	226.0	4.301613583018914	159.0	0.3666102210217982
193	Feb25-FISH2-3L1-rep3-m1bp-100x_Position006_5_cmle.ics	6	1	0	1.9493999999999998	0.33566833685700626	1.0	0.10317500441073144	1.0	0.2721311886133909	3.3132699135160193	0.28497071219647013	0.47003086159113766	0.28497071219647013	0.05344352405591936	0.9032614214455771	0.9887250702903168	304.0	5.9511136521756605	260.0	0.5994884117337581
194	Feb25-FISH2-3L1-rep3-m1bp-100x_Position006_5_cmle.ics	7	1	0	2.166	0.3208816114310471	1.0	2.5482346313564253	1.0	0.2736676267127109	2.78797665690658	0.9317538812676827	0.9659467796771356	0.9301669004541023	0.8892962007560448	0.4116099325250076	0.9889623679894186	360.0	6.89831695075061	336.0	0.7747234859328564
195	Feb25-FISH2-3L1-rep3-m1bp-100x_Position006_5_cmle.ics	8	1	0	1.9493999999999998	0.1775390833675537	1.0	0.65584944557845	1.0	0.23476868688346603	3.210764753984452	0.6020598441532781	0.718799782654334	0.5948293960013337	0.43315385850303173	0.7376476392834651	0.9595482987447477	232.0	4.50591556527236	161.0	0.37122167034282705
196	Feb25-FISH2-3L1-rep3-m1bp-100x_Position006_5_cmle.ics	9	1	0	1.5162	0.30125901204899935	1.0	1.1112288054572363	1.0	0.27451374210420326	3.172010195300249	0.7752260645117177	0.8296781251602536	0.7720295379566161	0.6848942753115331	0.5303495171498968	0.9821816248052618	178.0	3.4395709367252034	117.0	0.26976978528019113
197	Feb25-FISH2-3L1-rep3-m1bp-100x_Position006_5_cmle.ics	10	1	0	1.2995999999999999	NA	0.0	0.5556144027286182	1.0	0.23959699594637324	2.8623061526759743	0.5585074327038971	0.6276449712066425	0.5354308959421454	0.433231217356368	0.7401071098615696	0.9350923071801086	136.0	2.594588281961582	73.0	0.16831790021755516
198	Feb25-FISH2-3L1-rep3-m1bp-100x_Position006_5_cmle.ics	11	1	0	2.3826	0.5220433111601643	1.0	2.440836421860407	1.0	0.2947137655707903	3.27672236326202	0.9185041541111195	0.9527497628275658	0.9102482012790324	0.8575188235201877	0.5186902681688473	0.9947011060697518	354.0	6.928067456901361	340.0	0.7839463845749143
199	Feb25-FISH2-3L1-rep3-m1bp-100x_Position006_5_cmle.ics	13	1	0	1.5162	0.3343733551601976	1.0	0.10317500441073144	1.0	0.2872716501089198	3.536142353660245	0.29064601661135403	0.4421002417367586	0.28702289182719043	0.08964160915907216	0.897386589607366	1.0004827411313801	160.0	3.154338473730745	102.0	0.23518391537247432
200	Feb25-FISH2-3L1-rep3-m1bp-100x_Position006_5_cmle.ics	14	1	0	1.5162	0.1722270885321255	1.0	0.2918229810711206	1.0	0.27015406696471006	2.8324752611066897	0.3891712775781656	0.5462824283530315	0.3845150976633737	0.2319864039546488	0.838744150992771	0.9952781987986887	190.0	3.6609329105087345	128.0	0.2951327565458501
201	Feb25-FISH2-3L1-rep3-m1bp-100x_Position006_5_cmle.ics	16	1	0	1.7328	0.450618780132274	2.0	0.8508028822180275	1.0	0.3119755074216739	2.5399923484635467	0.6259449229545039	0.7248809101368862	0.6240523887867351	0.5138714152069421	0.7137828491969838	0.9910382399410202	234.0	4.503800479502251	188.0	0.4334762361767174
202	Feb25-FISH2-3L1-rep3-m1bp-100x_Position006_5_cmle.ics	17	1	0	1.9493999999999998	0.46112274347399246	1.0	1.4245214444092165	1.0	0.2912345041522284	3.315880328868079	0.8122801995583545	0.89396417763965	0.8108693874212808	0.6941359286824241	0.5833958232810146	0.9890941760743073	252.0	4.929464435539231	203.0	0.4680621060844342
203	Feb25-FISH2-3L1-rep3-m1bp-100x_Position006_5_cmle.ics	18	1	0	1.9493999999999998	0.1143550852861713	1.0	0.42540144110901373	1.0	0.2837675482936341	3.22261992137563	0.4649622842099934	0.6027489495266541	0.460117450513846	0.303202045258948	0.7961519913955771	0.9960257137075851	250.0	4.908174272468921	198.0	0.45653348278186184
204	Feb25-FISH2-3L1-rep3-m1bp-100x_Position006_5_cmle.ics	19	1	0	1.083	0.3150666332884758	1.0	0.8779414014559871	1.0	0.2546786868578531	1.8572260511486636	0.8057449356107812	0.8975331720548347	0.8028981257483566	0.6513818634997435	0.5025207134065964	0.9828379577803192	144.0	2.7031541830832366	82.0	0.18906942216218525
205	Feb25-FISH2-3L1-rep3-m1bp-100x_Position006_5_cmle.ics	20	1	0	1.5162	0.1468327989870133	1.0	1.2927790998539732	1.0	0.2884923288803605	2.9653013974051974	0.7938718853891764	0.8715186619597628	0.7910066147993282	0.713668300373582	0.5429578170234045	0.9940127272891383	202.0	3.9057001331326866	145.0	0.33433007577459584
206	Feb25-FISH2-3L1-rep3-m1bp-100x_Position006_5_cmle.ics	21	1	0	1.5162	0.17323016166206412	1.0	1.5627088357751586	1.0	0.2325819290261529	2.083048072949506	0.8822696446439124	0.953434484695639	0.8791566948899643	0.7904025184465678	0.5350486459103558	0.88079360867484	222.0	4.235628008037876	150.0	0.3458586990771681
207	Feb25-FISH2-3L1-rep3-m1bp-100x_Position006_5_cmle.ics	22	1	0	3.4656	3.489480407380841	1.0	0.8165114261796649	1.0	0.11536703394069862	7.3288379268848045	0.7651701940133656	0.8653620876239778	0.7553412247721263	0.5060608258119219	0.5871634738310059	0.6655922661770333	264.0	5.2444474046844425	137.0	0.3158842784904802
208	Feb25-FISH2-3L1-rep3-m1bp-100x_Position006_5_cmle.ics	23	1	0	1.7328	0.4318451945910591	2.0	0.20635000882146287	1.0	0.2678230635090937	2.0905220189203213	0.3143185681431857	0.49288148108266094	0.3143185681431857	0.15952443217216739	0.8577255996073861	0.9763455333411811	280.0	5.274337216204397	228.0	0.5257052225972955
209	Feb25-FISH2-3L1-rep3-m1bp-100x_Position006_5_cmle.ics	24	1	0	0.8664	0.7803255282313418	1.0	0.0	1.0	0.235411739881758	1.473872728434997	0.27648392596628757	0.43775156873429066	0.27648392596628757	0.03887121438489797	0.8674940042680029	0.9238031912584805	116.0	2.1710394116947156	57.0	0.13142630564932387
210	Feb25-FISH2-3L1-rep3-m1bp-100x_Position006_5_cmle.ics	26	1	0	1.5162	0.14133386001107975	1.0	0.0	1.0	0.29314829369177076	2.9708861255736156	0.1869847795842937	0.35881489787301785	0.1613059518123992	0.028277857375222353	0.9381394954204265	0.9989518147171137	200.0	3.884409970062378	144.0	0.33202435111408135
211	Feb25-FISH2-3L1-rep3-m1bp-100x_Position006_5_cmle.ics	28	1	0	1.5162	0.35433285085035027	1.0	0.3916201927270152	1.0	0.2549151063769329	4.066313854243932	0.5101534452407025	0.6261660867998281	0.4991059423644706	0.36562105817612245	0.784414098789399	0.9760252338129105	132.0	2.622223702342224	72.0	0.16601217555704068
212	Feb25-FISH2-3L1-rep3-m1bp-100x_Position006_5_cmle.ics	29	1	0	1.2995999999999999	0.304592499803751	1.0	0.72222503087512	1.0	0.29377057465850803	2.824058167762332	0.5857408060878504	0.689719848417435	0.5833627395326716	0.4881672010923764	0.7466182483594039	0.9935014606104808	176.0	3.394875524814475	119.0	0.27438123460122005
213	Feb25-FISH2-3L1-rep3-m1bp-100x_Position006_5_cmle.ics	31	1	0	1.7328	0.29334940788963837	1.0	0.9378659497950863	1.0	0.2642552222637071	3.6527358467570457	0.7889433608010848	0.8850057369354334	0.7869615103786377	0.6266923959528529	0.5676550323169611	0.9878096788990192	158.0	3.1096430618200164	96.0	0.22134956740938755
214	Feb25-FISH2-3L1-rep3-m1bp-100x_Position006_5_cmle.ics	32	1	0	1.2995999999999999	1.1229587144568285	1.0	0.5595020986366908	1.0	0.3293483259147287	2.454578927630797	0.5711000729445275	0.706408697766508	0.5609086803987634	0.37876966897078745	0.770995284747196	0.9829849499777864	176.0	3.348065027133635	126.0	0.2905213072248212
215	Feb25-FISH2-3L1-rep3-m1bp-100x_Position006_5_cmle.ics	33	1	0	1.5162	0.5074746681875105	1.0	0.10317500441073144	1.0	0.31808625617596653	3.1592336818114917	0.29893195727829114	0.4611584463378535	0.29893195727829114	0.09230702561435791	0.8810855757695385	0.99850499883014	200.0	3.8844099700623778	150.0	0.3458586990771681
216	Feb25-FISH2-3L1-rep3-m1bp-100x_Position006_5_cmle.ics	35	1	0	1.7328	3.876895136357981	1.0	0.0	1.0	0.27728379833731087	3.4382132903024765	0.19114375780645929	0.3572592636650211	0.17602450484743948	0.025941235948373283	0.9098164296836502	0.9886969531921834	224.0	4.3739444153102855	166.0	0.3827502936453994
217	Feb25-FISH2-3L1-rep3-m1bp-100x_Position006_5_cmle.ics	36	1	0	1.5162	0.35654236129720673	1.0	0.9733510449106972	1.0	0.153855530294456	1.9567827106787734	0.7459821428571428	0.855672268907563	0.7427127100840336	0.5817358193277311	0.6258336731371255	0.7287320280449568	222.0	4.165412261516615	122.0	0.2812984085827634
218	Feb25-FISH2-3L1-rep3-m1bp-100x_Position006_5_cmle.ics	37	1	0	1.2995999999999999	4.560001334929041	1.0	0.0	1.0	0.18068469100852247	2.870501583905545	0.15223213710871608	0.24154337440929166	0.1293055716511505	0.02532802822523532	0.9416680144372346	0.8817325153949277	134.0	2.573298118891273	62.0	0.14295492895189613
219	Feb25-FISH2-3L1-rep3-m1bp-100x_Position006_5_cmle.ics	39	1	0	1.083	0.33428973731268335	1.0	1.2032169749388533	1.0	0.30839548847734544	2.2859390528298666	0.7908389492724625	0.8500944438219333	0.7908389492724625	0.7025579869059243	0.5898020188868783	0.9729144953147317	134.0	2.5030823723700135	81.0	0.18676369750167077
220	Feb25-FISH2-3L1-rep3-m1bp-100x_Position006_5_cmle.ics	40	1	0	1.9493999999999998	0.5775061315386287	1.0	0.0	1.0	0.27064251125273314	3.423669002696419	0.294052770512156	0.4753173101262008	0.2812518833696949	0.02692766655014886	0.9004646449698722	0.9790700527729918	224.0	4.373944415310286	164.0	0.3781388443243705
221	Feb25-FISH2-3L1-rep3-m1bp-100x_Position006_5_cmle.ics	41	1	0	1.2995999999999999	0.38687704061584566	1.0	0.8508028822180275	1.0	0.2865002467954959	2.408933698238362	0.7089350478074513	0.8084441513719456	0.7068688866908451	0.5622888962157013	0.6602766769027646	0.9574108558244551	194.0	3.6098922412876733	136.0	0.31357855382996574
222	Feb25-FISH2-3L1-rep3-m1bp-100x_Position007_6_cmle.ics	1	1	0	1.2995999999999999	0.2796184583386081	1.0	0.7857574237886386	1.0	0.31024600627523585	2.648337585002255	0.6841288566243194	0.7760117967332123	0.6801361161524501	0.5725862068965517	0.6413174522350243	1.0074605043943567	164.0	3.150108302190523	110.0	0.2536297126565899
223	Feb25-FISH2-3L1-rep3-m1bp-100x_Position007_6_cmle.ics	2	1	0	2.3826	3.4393546420135377	1.0	0.0	1.0	0.0902417768817444	3.055568169133136	0.05577604712695322	0.16451375368179322	0.05577604712695322	0.027881783235984225	0.9759977576861878	0.9017006865625765	252.0	5.069895928581749	113.0	0.2605468866381333
224	Feb25-FISH2-3L1-rep3-m1bp-100x_Position007_6_cmle.ics	3	1	0	1.7328	1.6511226157989372	1.0	0.687545504971255	1.0	0.2123262130549775	3.12496741605481	0.6185137437266909	0.7116378516506284	0.6137080436484185	0.4429560523044339	0.7317720575038454	0.8743378279590864	164.0	3.126703053350103	91.0	0.20982094410681532
225	Feb25-FISH2-3L1-rep3-m1bp-100x_Position007_6_cmle.ics	3	2	0	0.8664	0.49231081092456286	1.0	0.7295574526778015	1.0	0.2692737504861274	1.6279417456082166	0.619837469496754	0.7431684239605875	0.6237108062065473	0.4618594318338782	0.6998261342599152	0.9850410564718111	132.0	2.411576462778445	74.0	0.17062362487806956
226	Feb25-FISH2-3L1-rep3-m1bp-100x_Position007_6_cmle.ics	4	1	0	2.8158	0.5196784680318216	1.0	0.0	1.0	0.19231521360914133	3.3905125768875846	0.15394653620293544	0.37832898759777905	0.15394653620293544	0.018718328837601154	0.94830781819849	0.8975042762882357	438.0	8.571222268747778	378.0	0.8715639216744637
227	Feb25-FISH2-3L1-rep3-m1bp-100x_Position007_6_cmle.ics	6	1	0	2.3826	0.247410607807972	1.0	1.1600066841569678	1.0	0.2758422767060881	3.0203208850463867	0.6650897416623425	0.7736817602071745	0.6632177999350155	0.5340138116322265	0.6802605615801719	0.9803466920520476	412.0	7.943371416227459	413.0	0.9522642847924694
228	Feb25-FISH2-3L1-rep3-m1bp-100x_Position007_6_cmle.ics	8	1	0	1.9493999999999998	0.20583382538220632	1.0	0.8484788251675598	1.0	0.27128356201610476	3.4027693916612813	0.721690428324634	0.831605771654463	0.7133538673404772	0.5372593863159901	0.7035246156891198	0.9907718519452379	222.0	4.376059501080395	162.0	0.37352739500334153
229	Feb25-FISH2-3L1-rep3-m1bp-100x_Position007_6_cmle.ics	9	1	0	1.2995999999999999	0.2570368386034282	1.0	0.0	1.0	0.2770363892054491	2.5399749810969463	0.1617795897421277	0.3458254337072886	0.18512922125130077	0.03830308905076193	0.9411324900007367	0.9877432038387189	126.0	2.4179217200887786	70.0	0.1614007262360118
230	Feb25-FISH2-3L1-rep3-m1bp-100x_Position007_6_cmle.ics	10	1	0	1.9493999999999998	0.17666697951826288	1.0	1.0902687331713774	1.0	0.27262562263248385	3.5368300733191704	0.7502702245448479	0.8584681323019372	0.7434699651292849	0.5880227082608819	0.652270662016463	0.9891929229285044	266.0	5.242332318914331	213.0	0.4911193526895787
231	Feb25-FISH2-3L1-rep3-m1bp-100x_Position007_6_cmle.ics	11	1	0	1.2995999999999999	0.6016769125721138	1.0	0.10317500441073144	1.0	0.3008277894002455	3.2974974509688466	0.33738021608826785	0.49282250983087084	0.3370366128354904	0.12424439099504957	0.8452875271116029	0.9957664274031754	134.0	2.620108616572113	80.0	0.18445797284115634
232	Feb25-FISH2-3L1-rep3-m1bp-100x_Position007_6_cmle.ics	12	1	0	2.166	0.268918198184063	1.0	0.3095250132321943	1.0	0.2866236693392206	3.05439244570262	0.42170803260429623	0.5828520191560581	0.39541424532398967	0.1826694398241566	0.7907524083691592	0.9879729325815426	358.0	6.947242534201559	341.0	0.7862521092354289
233	Feb25-FISH2-3L1-rep3-m1bp-100x_Position007_6_cmle.ics	13	1	0	1.5162	0.28866404200579576	1.0	0.23070632344123612	1.0	0.2882305395200157	2.7770959967222586	0.3911177281150514	0.5683988786290131	0.3839666122875651	0.18340275907946213	0.8479710330290099	0.9992106638400069	184.0	3.550251923616969	126.0	0.2905213072248212
234	Feb25-FISH2-3L1-rep3-m1bp-100x_Position007_6_cmle.ics	15	1	0	1.5162	4.936084610810382	1.0	0.10317500441073144	1.0	0.29319608447573	2.4237714316839987	0.2559368441858167	0.3901313227027247	0.24686517187054918	0.06642434847313378	0.9095948720153498	0.9686596257447923	258.0	4.899713929388481	211.0	0.48650790336854977
235	Feb25-FISH2-3L1-rep3-m1bp-100x_Position007_6_cmle.ics	15	2	0	3.0324	4.504152353239956	1.0	0.46141264688247224	1.0	0.09529192410480528	5.408782704456524	0.3699445991431179	0.4668452322127207	0.36439870014358877	0.26361913509554175	0.8364152456957732	0.5888946630536865	280.0	5.344552962725652	136.0	0.31357855382996574
236	Feb25-FISH2-3L1-rep3-m1bp-100x_Position007_6_cmle.ics	16	1	0	1.5162	0.189326837466141	1.0	0.0	1.0	0.16358721746192564	2.9588148750800873	0.11129800512473866	0.2462782764529263	0.11129800512473866	0.03919010265197365	0.9308337712030674	0.9312766282175268	140.0	2.707384354623459	63.0	0.1452606536124106
237	Feb25-FISH2-3L1-rep3-m1bp-100x_Position007_6_cmle.ics	17	1	0	1.5162	0.47912174985389155	1.0	1.5930676819351215	1.0	0.3077861314732113	2.407469947220293	0.8940795317970424	0.9541790771803313	0.8934590061138109	0.8145477347546637	0.44334817266187165	0.9768725893215536	204.0	3.880179798522156	152.0	0.350470148398197
238	Feb25-FISH2-3L1-rep3-m1bp-100x_Position007_6_cmle.ics	18	1	0	1.2995999999999999	0.29654184743379114	1.0	1.1535316172061807	1.0	0.26580897764629313	2.3946695695669646	0.8034526253307942	0.8703864005474077	0.8015977048450523	0.6989216728909554	0.5563980782849468	0.9795323979967586	184.0	3.4566309282552896	121.0	0.27899268392224896
239	Feb25-FISH2-3L1-rep3-m1bp-100x_Position007_6_cmle.ics	19	1	0	1.5162	0.430686262827111	1.0	0.8508028822180275	1.0	0.3112942113535357	2.6185403349676193	0.6479361833135419	0.7537054140827726	0.6456051809825395	0.5261220697541452	0.7107842319460493	0.9983198275776753	230.0	4.391004406840372	183.0	0.42194761287414506
240	Feb25-FISH2-3L1-rep3-m1bp-100x_Position007_6_cmle.ics	20	1	0	1.7328	2.746279803869032	2.0	1.2944547249242173	1.0	0.22339885897971506	2.5490001610014184	0.7629227489865443	0.8555254743733703	0.7606864853548522	0.6687998401309404	0.5881162639193849	0.9501689744412176	226.0	4.3250188318593334	151.0	0.3481644237376825
241	Feb25-FISH2-3L1-rep3-m1bp-100x_Position007_6_cmle.ics	21	1	0	1.5162	0.31032298726173013	1.0	0.8533468100660392	1.0	0.31800008018530085	2.822128146088542	0.6689535331184762	0.768206743951128	0.6506505844436962	0.5260113521573909	0.6794357858776129	0.9994434586020127	214.0	4.12706210691622	166.0	0.3827502936453994
242	Feb25-FISH2-3L1-rep3-m1bp-100x_Position007_6_cmle.ics	22	1	0	1.7328	0.23393187079954839	1.0	0.913592684735068	1.0	0.28015946146339016	3.1385929820438863	0.681510599644252	0.7760211929584686	0.6658627521727847	0.552526633623882	0.6537987429458919	0.9951773897528414	216.0	4.17175751882695	158.0	0.3643044963612837
243	Feb25-FISH2-3L1-rep3-m1bp-100x_Position007_6_cmle.ics	23	1	0	1.9493999999999998	0.5068853808571165	1.0	0.9077480443748005	1.0	0.250416233062816	3.3534600117503564	0.6519927064339672	0.7616720040451711	0.6519927064339672	0.5242327199178708	0.6690353753364416	0.9677298434585014	258.0	5.016740173590577	195.0	0.4496163088003185
244	Feb25-FISH2-3L1-rep3-m1bp-100x_Position007_6_cmle.ics	24	1	0	1.083	1.2686535088755937	1.0	0.0	1.0	0.2645999334001833	2.6963547014474014	0.23431260004203786	0.40412941195492247	0.20837847014503064	0.040445278015812706	0.9046682838277585	0.999523167320549	118.0	2.2625453212862836	62.0	0.14295492895189613
245	Feb25-FISH2-3L1-rep3-m1bp-100x_Position007_6_cmle.ics	26	1	0	1.2995999999999999	NA	0.0	0.3916201927270152	1.0	0.2242385041262344	3.648830423425644	0.5145755277346249	0.5949846172591307	0.49945170428584484	0.36741143501172746	0.7754861449746262	0.9044977818136971	130.0	2.437096797388976	66.0	0.15217782759395398
246	Feb25-FISH2-3L1-rep3-m1bp-100x_Position007_6_cmle.ics	27	1	0	1.9493999999999998	0.26811971789521144	1.0	0.8318234787411565	1.0	0.2423569227102725	3.078137778982504	0.6491178735228148	0.7347862475310502	0.6481470322386261	0.5359880820863044	0.6839011337245742	0.9788359314215708	218.0	4.216452930737677	149.0	0.34355297441665367
247	Feb25-FISH2-3L1-rep3-m1bp-100x_Position007_6_cmle.ics	29	1	0	1.5162	0.3190842727127294	1.0	1.8210199367311228	1.0	0.28215104633056787	2.853074261746524	0.9448789375711213	0.9790500496615777	0.9362753158936782	0.8699425767452262	0.5097388130968711	0.9698840306761318	210.0	4.037671283094761	152.0	0.350470148398197
248	Feb25-FISH2-3L1-rep3-m1bp-100x_Position007_6_cmle.ics	30	1	0	2.166	0.4987337720916525	1.0	0.687545504971255	1.0	0.2718106771487983	3.561785845854039	0.6063550799524396	0.7233251102888066	0.5976875465324311	0.43757431298685423	0.7437693394616988	0.9716894104767605	238.0	4.686812298685387	180.0	0.4150304388926017
249	Feb25-FISH2-3L1-rep3-m1bp-100x_Position007_6_cmle.ics	31	1	0	0.8664	0.2654207520369391	1.0	1.2269033092775323	1.0	0.2815510562887972	2.1052389696443363	0.8594136038655793	0.9232295515665654	0.8568664319916042	0.7689890023394625	0.5362443272110818	1.001897242053486	108.0	2.0624735105730605	56.0	0.12912058098880944
250	Feb25-FISH2-3L1-rep3-m1bp-100x_Position007_6_cmle.ics	32	1	0	2.8158	0.3281890376517622	2.0	1.8497044106137501	1.0	0.28338593732040657	3.505180126545384	0.7805804861107867	0.8554118641929742	0.7773863641672779	0.657553841433882	0.6659715943366779	0.9741327182180642	440.0	8.662728178339343	462.0	1.0652447931576776
251	Feb25-FISH2-3L1-rep3-m1bp-100x_Position007_6_cmle.ics	32	2	0	1.5162	4.170315025677512	2.0	1.7763106057964917	1.0	0.26060776564257615	2.8392659676499945	0.7328804563654288	0.7858085053035506	0.7332635641168198	0.6494836610773426	0.6310030970219368	0.9837852222625988	208.0	3.992975871184033	144.0	0.33202435111408135
252	Feb25-FISH2-3L1-rep3-m1bp-100x_Position007_6_cmle.ics	33	1	0	2.166	0.20464796125722431	1.0	1.083	1.0	0.25259071556140456	3.3890892358441755	0.774740633735437	0.8681101438943399	0.7719968857287582	0.6273239780124946	0.6076466439794995	0.9782826290600399	272.0	5.306202808125258	212.0	0.48881362802906425
253	Feb25-FISH2-3L1-rep3-m1bp-100x_Position007_6_cmle.ics	34	1	0	2.166	0.11489551696880776	1.0	0.0	1.0	0.24581849238479805	3.6699653996219084	0.14826384449916347	0.3061575574318128	0.1469298367508018	0.026430028514415622	0.9416047042509882	0.9666033900918459	216.0	4.218568016507789	148.0	0.3412472497561391
254	Feb25-FISH2-3L1-rep3-m1bp-100x_Position007_6_cmle.ics	35	1	0	1.5162	0.3094707401233573	1.0	1.775089894739339	1.0	0.3046539511707223	2.5328391063909357	0.908412033489101	0.9512587223204974	0.9020910520947975	0.8427850347740408	0.45596460601751027	1.0015324725841868	224.0	4.256918171108185	174.0	0.40119609092951497
255	Feb25-FISH2-3L1-rep3-m1bp-100x_Position007_6_cmle.ics	36	1	0	1.9493999999999998	0.43145794583046987	1.0	0.72222503087512	1.0	0.21752019947408685	2.8254309137257185	0.6311880858099009	0.7325973627721558	0.6297548098076077	0.4677579563484127	0.6917349403110434	0.9152937492577751	226.0	4.3952345783805935	149.0	0.34355297441665367
256	Feb25-FISH2-3L1-rep3-m1bp-100x_Position007_6_cmle.ics	37	1	0	1.5162	0.17140480228338315	1.0	0.10317500441073144	1.0	0.2939425763022126	3.6148376542713136	0.25943379513163023	0.44147946710130037	0.25943379513163023	0.07465099387024766	0.9086142869757308	0.9896198191367729	170.0	3.354410284443968	113.0	0.2605468866381333
257	Feb25-FISH2-3L1-rep3-m1bp-100x_Position007_6_cmle.ics	38	1	0	1.7328	0.294275443571511	1.0	0.0	1.0	0.24633064267913254	2.2474652259174865	0.16186674408477283	0.368852518507766	0.16186674408477283	0.027409638554216867	0.9388866454536682	0.9584312725147269	208.0	3.9929758711840324	140.0	0.3228014524720236
258	Feb25-FISH2-3L1-rep3-m1bp-100x_Position007_6_cmle.ics	41	1	0	1.7328	0.4136229919337817	1.0	0.5097226605744432	1.0	0.26962149742260655	3.543150866530972	0.5280361723628637	0.65373254217086	0.5247195087191978	0.35441336511802657	0.7474133732245353	0.989689908432724	216.0	4.26537851418863	155.0	0.35738732237974036
259	Feb25-FISH2-3L1-rep3-m1bp-100x_Position007_6_cmle.ics	42	1	0	1.5162	0.15076556443596917	1.0	0.5556144027286182	1.0	0.2784507447794009	2.621193972835256	0.5424064954079595	0.6606282443764142	0.5390922401171303	0.401770264874218	0.7789084242063675	0.9973455478819138	210.0	4.037671283094762	151.0	0.3481644237376825
260	Feb25-FISH2-3L1-rep3-m1bp-100x_Position007_6_cmle.ics	43	1	0	1.7328	NA	0.0	0.0	1.0	0.13175703999812874	3.199638351611158	0.10672312955197528	0.23782001765614655	0.07498344736261311	0.03747792981681748	0.9659341370237682	0.8961171954997662	166.0	3.2416142117820907	73.0	0.16831790021755516
261	Feb25-FISH2-3L1-rep3-m1bp-100x_Position007_6_cmle.ics	44	1	0	1.5162	0.40114157424202634	1.0	2.154357340212468	1.0	0.2846721377975464	2.583105847440707	0.9566973672182101	0.9853591507450407	0.955314699698327	0.9144060243166652	0.3261664688143682	0.9986854248872887	230.0	4.367599157999951	175.0	0.40350181559002946
262	Feb25-FISH2-3L1-rep3-m1bp-100x_Position007_6_cmle.ics	45	1	0	1.5162	0.3760220187268479	1.0	0.0	1.0	0.31588787659755735	3.7494095409967514	0.24228767025600798	0.4181737146117093	0.24228767025600798	0.028931041859801755	0.8990380881234045	1.0012777309956513	154.0	3.0436574868389794	101.0	0.23287819071195984
263	Feb25-FISH2-3L1-rep3-m1bp-100x_Position007_6_cmle.ics	46	1	0	1.2995999999999999	4.031609049637493	1.0	0.23070632344123612	1.0	0.2243994752564138	2.4055263400641596	0.45321936411567343	0.5921473078766576	0.44866592107365394	0.2691883687490014	0.8273016272310136	0.9890442540001846	126.0	2.4413269689291983	63.0	0.1452606536124106
264	Feb25-FISH2-3L1-rep3-m1bp-100x_Position008_7_cmle.ics	1	1	0	1.083	3.551302204489688	1.0	0.23070632344123612	1.0	0.22902722628325992	2.5289126663045827	0.4828495123084069	0.6418369716674408	0.4822340919647004	0.24312006502554576	0.7927012017540407	0.9215316185441772	154.0	2.87982074495604	86.0	0.19829232080424306
265	Feb25-FISH2-3L1-rep3-m1bp-100x_Position008_7_cmle.ics	3	1	0	2.166	4.207673463885964	1.0	0.0	1.0	0.09891895235792934	5.425499398698021	0.07539740496456801	0.3035817564686019	0.07539740496456801	0.02693765956079522	0.944752795090476	0.5138836591834444	210.0	3.967455536573502	90.0	0.20751521944630086
266	Feb25-FISH2-3L1-rep3-m1bp-100x_Position008_7_cmle.ics	4	1	0	2.166	0.39706657835609105	1.0	0.0	1.0	0.24505749706737262	3.60991191203875	0.27901977644024073	0.45530182772229205	0.26784178847807394	0.023722909363494058	0.8923829959159403	0.9858740461139301	250.0	4.90817427246892	184.0	0.42425333753465955
267	Feb25-FISH2-3L1-rep3-m1bp-100x_Position008_7_cmle.ics	5	1	0	1.5162	0.4008993888767726	1.0	0.41270001764292574	1.0	0.23744009791820217	2.7183118212631725	0.4839694188195419	0.6071338195035543	0.4771523001065894	0.3322981128313664	0.8170581959494643	0.959062106126497	190.0	3.614122412827895	120.0	0.2766869592617345
268	Feb25-FISH2-3L1-rep3-m1bp-100x_Position008_7_cmle.ics	6	1	0	1.5162	0.32721619763057286	1.0	2.3200133683139357	1.0	0.29019804391933707	2.6413833489631573	0.9552657779072874	0.9826521939729487	0.9543673053107016	0.91606080474005	0.32779911086560104	0.9877252823309433	232.0	4.4356998187511	179.0	0.4127247142320873
269	Feb25-FISH2-3L1-rep3-m1bp-100x_Position008_7_cmle.ics	7	1	0	1.7328	0.1631362372450567	1.0	0.3720027687491155	1.0	0.25738988253955664	3.3529413320015133	0.462571266919093	0.5867171519345432	0.4583061322191757	0.2996547271909591	0.7980690191666021	0.9761955315890667	204.0	3.9738007938838353	139.0	0.32049572781150915
270	Feb25-FISH2-3L1-rep3-m1bp-100x_Position008_7_cmle.ics	8	1	0	1.9493999999999998	0.39948395443432233	1.0	0.2918229810711206	1.0	0.2497265870820429	3.0432226614440627	0.3957706082234211	0.5422557095770099	0.3924745151380844	0.20332360298125762	0.8363530929214564	0.9873263945944742	260.0	5.061435585501305	197.0	0.4542277581213474
271	Feb25-FISH2-3L1-rep3-m1bp-100x_Position008_7_cmle.ics	9	1	0	1.9493999999999998	0.3981968832845558	1.0	0.5689355674538337	1.0	0.25080912424296803	3.3590572649381367	0.5210505457730112	0.6569360386322161	0.5212756068085855	0.38104056480534665	0.7544016705857567	0.9677687467004569	264.0	5.1508264093227645	202.0	0.4657563814239197
272	Feb25-FISH2-3L1-rep3-m1bp-100x_Position008_7_cmle.ics	10	1	0	2.166	0.5202105938030432	1.0	0.0	1.0	0.16097629410380923	2.3098772647138337	0.20854260340905215	0.3931346424587265	0.20854260340905215	0.023234458804444726	0.9097302903548536	0.8029754731327141	302.0	5.7893919960628315	198.0	0.45653348278186184
273	Feb25-FISH2-3L1-rep3-m1bp-100x_Position008_7_cmle.ics	11	1	0	1.083	0.36625587416835104	1.0	0.5097226605744432	1.0	0.2470804161345524	1.684135086044952	0.521396516721872	0.6324660754354098	0.521396516721872	0.39238522634184564	0.7273214298741745	0.9751460239813069	178.0	3.322544692523104	111.0	0.2559354373171044
274	Feb25-FISH2-3L1-rep3-m1bp-100x_Position008_7_cmle.ics	12	1	0	1.083	4.662268077875882	1.0	0.3095250132321943	1.0	0.30758805139602646	2.6569901560450857	0.4741427330050578	0.6030057262538714	0.46963080145273056	0.2817673402999042	0.79909139122923	0.99577309154787	146.0	2.794660092674805	92.0	0.21212666876732977
275	Feb25-FISH2-3L1-rep3-m1bp-100x_Position008_7_cmle.ics	13	1	0	1.2995999999999999	0.3606969531175454	1.0	1.1094504182004423	1.0	0.2655920340875803	2.8962436250494337	0.7809578157236293	0.840116763969975	0.7752161889293709	0.6849304244765375	0.5459014704020423	0.9725792952952664	142.0	2.7052692688533475	82.0	0.18906942216218525
276	Feb25-FISH2-3L1-rep3-m1bp-100x_Position008_7_cmle.ics	14	1	0	1.9493999999999998	0.44863659143992995	1.0	1.4430823792346341	1.0	0.265663621957443	3.5156926397312267	0.8787631698907886	0.9337990279480973	0.8665643679415485	0.7743125333059395	0.5468463722302873	0.9754297778893048	218.0	4.310073926099358	156.0	0.35969304704025484
277	Feb25-FISH2-3L1-rep3-m1bp-100x_Position008_7_cmle.ics	15	1	0	1.5162	0.16816090380074378	1.0	2.0876239081160075	1.0	0.2722488835878425	2.5791635277187597	0.9486514791733635	0.9803865656010535	0.9474849386658925	0.8980521365837473	0.3836198916635606	0.9444081959124936	244.0	4.6102512948537955	187.0	0.4311705115162029
278	Feb25-FISH2-3L1-rep3-m1bp-100x_Position008_7_cmle.ics	16	1	0	1.5162	0.3774706387537538	1.0	0.8508028822180275	1.0	0.2891758034925718	2.4078842530641613	0.6504940014114327	0.7632652611150318	0.6494133733239238	0.5274209377205363	0.6511847524360904	0.9963083522005527	234.0	4.456989981821411	181.0	0.41733616355311615
279	Feb25-FISH2-3L1-rep3-m1bp-100x_Position008_7_cmle.ics	17	1	0	1.083	0.35511923818110686	1.0	0.0	1.0	0.17919518660776446	1.806267686839283	0.1671462466555606	0.3963265855587528	0.19405320813771518	0.036540629680111736	0.9280055372489379	0.8943898354794847	130.0	2.4370967973889757	59.0	0.13603775497035278
280	Feb25-FISH2-3L1-rep3-m1bp-100x_Position008_7_cmle.ics	19	1	0	1.9493999999999998	0.26469075700508693	1.0	0.23070632344123612	1.0	0.29319608447573	3.031075134275529	0.41913983486421064	0.5825939488107476	0.41174520011937527	0.18298286585914667	0.8002923143766553	0.9824607111172659	258.0	4.993334924750158	211.0	0.48650790336854977
281	Feb25-FISH2-3L1-rep3-m1bp-100x_Position008_7_cmle.ics	20	1	0	1.7328	0.4372234221473998	1.0	2.1764791023907697	1.0	0.2456925895263502	3.3660071821741466	0.9698457886995878	0.9918002259829944	0.9696311679785884	0.9350172643432921	0.16794760094836655	0.9573649657907796	192.0	3.7056283224194635	124.0	0.28590985790379225
282	Feb25-FISH2-3L1-rep3-m1bp-100x_Position008_7_cmle.ics	21	1	0	1.9493999999999998	0.16952973406929409	1.0	1.5386823371520422	1.0	0.2535263133997522	3.773416887440465	0.8766729489228714	0.9281347663239259	0.8755337929718253	0.7833307488608441	0.41150398668941474	0.9839146949382692	228.0	4.510145736812582	163.0	0.375833119663856
283	Feb25-FISH2-3L1-rep3-m1bp-100x_Position008_7_cmle.ics	22	1	0	1.9493999999999998	6.688446863677498	1.0	0.0	1.0	0.23229714044269653	3.1148239929406825	0.1463910154188397	0.3054258198884305	0.1463910154188397	0.02632041903832294	0.9490136963673882	0.9261969141101324	248.0	4.793263114036934	177.0	0.40811326491105837
284	Feb25-FISH2-3L1-rep3-m1bp-100x_Position008_7_cmle.ics	23	1	0	1.5162	2.6972823924668896	1.0	0.5689355674538337	1.0	0.279227296103668	3.0671060948501836	0.5886934205519709	0.7037912581666276	0.5798609143384525	0.43261469709604033	0.7260975838910579	0.9819566273262549	182.0	3.5523670093870803	122.0	0.2812984085827634
285	Feb25-FISH2-3L1-rep3-m1bp-100x_Position008_7_cmle.ics	24	1	0	1.083	3.899010722076042	1.0	0.46141264688247224	1.0	0.3161062176051913	2.2562157673227725	0.558698980647475	0.6688621598135095	0.5468640081658551	0.40838241582410306	0.7269468402759838	0.9944031341393128	124.0	2.3498210593376303	73.0	0.16831790021755516
286	Feb25-FISH2-3L1-rep3-m1bp-100x_Position008_7_cmle.ics	25	1	0	1.2995999999999999	1.419055294384643	1.0	0.0	1.0	0.3017401656220795	2.4129711227459176	0.19792407074465862	0.3764581678304135	0.17892085127733412	0.03104486348622319	0.9209605510413923	0.9632326951594329	148.0	2.815950255745114	93.0	0.21443239342784423
287	Feb25-FISH2-3L1-rep3-m1bp-100x_Position008_7_cmle.ics	27	1	0	1.083	0.4521188879898758	1.0	0.0	1.0	0.16822512786543986	1.5506192506968839	0.23609294212919704	0.5327456965468552	0.23609294212919704	0.031582881704354325	0.9088445492015683	0.8384058927397279	164.0	2.9862715603075833	81.0	0.18676369750167077
288	Feb25-FISH2-3L1-rep3-m1bp-100x_Position008_7_cmle.ics	29	1	0	1.2995999999999999	1.2628323496641565	1.0	2.0388906422977726	1.0	0.308831124218491	2.8312969736880684	0.9816020349893578	0.993516067071588	0.9756631884960806	0.9501998650262161	0.3361670151160977	1.006167545616316	150.0	2.9074561653366824	96.0	0.22134956740938755
289	Feb25-FISH2-3L1-rep3-m1bp-100x_Position008_7_cmle.ics	30	1	0	1.2995999999999999	0.4095876936885902	1.0	0.0	1.0	0.2912166652001647	2.5651713538651344	0.23281664135322672	0.37835775335775335	0.2122159683135293	0.027130051520295424	0.9113788246274797	0.9790164101140908	192.0	3.612007327057784	135.0	0.31127282916945126
290	Feb25-FISH2-3L1-rep3-m1bp-100x_Position008_7_cmle.ics	31	1	0	1.5162	0.35577796917910426	1.0	0.7817319754002556	1.0	0.3205269339391078	2.6566497955576946	0.6096271776388897	0.7024182595351627	0.607939746356148	0.4947348616247553	0.7427756201395426	0.9943669040078628	216.0	4.148352269986529	169.0	0.38966746762694277
291	Feb25-FISH2-3L1-rep3-m1bp-100x_Position008_7_cmle.ics	32	1	0	1.7328	0.24623508314223502	1.0	1.5838800525577283	1.0	0.273117628216583	2.626143484619641	0.8623564293109149	0.9219772238212162	0.8586922939330374	0.7703411006498962	0.535092483813714	1.0045463726484793	242.0	4.705987375985585	185.0	0.426559062195174
292	Feb25-FISH2-3L1-rep3-m1bp-100x_Position008_7_cmle.ics	33	1	0	1.7328	0.31095425709595337	1.0	0.9755754663213545	1.0	0.2462481524187905	3.348270035587321	0.7700779051270547	0.8449494228494514	0.7641942325733164	0.6441601745727454	0.5747598551492409	0.9772884105823765	164.0	3.196918799871362	98.0	0.2259610167304165
293	Feb25-FISH2-3L1-rep3-m1bp-100x_Position008_7_cmle.ics	34	1	0	1.2995999999999999	0.22145656114978485	1.0	1.1321417835580119	1.0	0.31278239450462825	2.301240556826123	0.7583971714790807	0.8395482223531723	0.7537458259673935	0.6708505205264191	0.6215357226574518	1.0047873603441453	180.0	3.3906453532742526	127.0	0.29282703188533565
294	Feb25-FISH2-3L1-rep3-m1bp-100x_Position008_7_cmle.ics	35	1	0	1.9493999999999998	0.5110885953105166	1.0	1.0024833655297731	1.0	0.2632481750386167	3.198386806121415	0.671063530191336	0.7757625486623043	0.6674086805267954	0.5674956514536569	0.6840625160347775	0.9924763814774601	252.0	4.906059186698811	193.0	0.44500485947928964
295	Feb25-FISH2-3L1-rep3-m1bp-100x_Position008_7_cmle.ics	36	1	0	1.9493999999999998	0.36389525717862325	1.0	0.9077480443748005	1.0	0.23192011057229697	3.0235905605275306	0.6744733692065019	0.7730537314434662	0.6730917674434215	0.5406062267169338	0.6801908957848183	0.9705362215074911	250.0	4.884769023628501	179.0	0.4127247142320873
296	Feb25-FISH2-3L1-rep3-m1bp-100x_Position008_7_cmle.ics	37	1	0	1.5162	0.3396873348770226	1.0	1.2944547249242173	1.0	0.27779508232022193	2.4509546848149153	0.7751715349931386	0.8521319349147226	0.7736914330523427	0.6672392668104293	0.5861068394756676	0.973724057496287	256.0	4.808208019796909	203.0	0.4680621060844342
297	Feb25-FISH2-3L1-rep3-m1bp-100x_Position008_7_cmle.ics	39	1	0	1.2995999999999999	5.3232486777803905	1.0	0.6921189703237084	1.0	0.2613102454790766	2.3919457091827683	0.6177925699379329	0.7119726544931186	0.6146373191439306	0.47064094491457986	0.6830812826193473	0.9648848693558804	202.0	3.8120791377710073	138.0	0.3181900031509946
298	Feb25-FISH2-3L1-rep3-m1bp-100x_Position008_7_cmle.ics	40	1	0	1.2995999999999999	0.2257097546327355	1.0	0.5158750220536572	1.0	0.25979805419788793	2.4028204821901245	0.4934090805695828	0.6177352031299759	0.4907078840817069	0.3440386015194941	0.7839595044832258	0.9941580564119951	160.0	3.0607174783690656	97.0	0.22365529206990203
299	Feb25-FISH2-3L1-rep3-m1bp-100x_Position008_7_cmle.ics	40	2	0	1.2995999999999999	4.664294581750876	1.0	1.2076324649147852	1.0	0.3008277894002455	2.267082805518357	0.7203380191983986	0.7725734725444702	0.7181543150903053	0.6655520676948273	0.6263695238430296	1.0100830616151506	134.0	2.596703367731693	80.0	0.18445797284115634
300	Feb25-FISH2-3L1-rep3-m1bp-100x_Position009_8_cmle.ics	1	1	0	1.2995999999999999	0.5224441989329603	1.0	2.0495994678846956	1.0	0.25511314070766744	3.6835635571640957	0.8522951323181183	0.8889505371656544	0.8507264038468525	0.8133741532994488	0.5384267293948751	0.9778300988025914	122.0	2.375341393948161	64.0	0.14756637827292504
301	Feb25-FISH2-3L1-rep3-m1bp-100x_Position009_8_cmle.ics	1	2	0	1.7328	0.6101593483072254	2.0	1.0389843448820495	1.0	0.18112619036754718	2.309651094741325	0.6116290667221501	0.6885991419880909	0.6116290667221501	0.5334106138517073	0.7107463881551817	0.8737999386718489	254.0	4.71670211020534	162.0	0.37352739500334153
302	Feb25-FISH2-3L1-rep3-m1bp-100x_Position009_8_cmle.ics	1	3	0	0.8664	2.773745265987199	1.0	0.1459114905355603	1.0	0.191042796502082	1.5358410281018182	0.284045536059288	0.40746483571284675	0.2828466972486154	0.12022239615843167	0.8989176394480608	0.9238704487439166	148.0	2.6521135138621745	74.0	0.17062362487806956
303	Feb25-FISH2-3L1-rep3-m1bp-100x_Position009_8_cmle.ics	2	1	0	1.7328	0.3934694996911638	1.0	0.2991586303963464	1.0	0.327179125505397	2.9042627441597464	0.40815263730260437	0.5809749671964588	0.40815263730260437	0.21021581411496812	0.8151094842798833	0.9946231077189437	236.0	4.548495891412979	195.0	0.4496163088003185
304	Feb25-FISH2-3L1-rep3-m1bp-100x_Position009_8_cmle.ics	3	1	0	2.5991999999999997	3.408838736480615	1.0	0.0	1.0	0.2583614941748431	3.132714109777071	0.1500634103224319	0.3438069251758195	0.1500634103224319	0.017867619743028067	0.9441309663717297	0.9639849205615951	406.0	7.926311424697371	391.0	0.9015383422611516
305	Feb25-FISH2-3L1-rep3-m1bp-100x_Position009_8_cmle.ics	4	1	0	2.3826	0.27919988684992053	1.0	1.2995999999999999	1.0	0.28539233189616137	3.386686344653314	0.8498585520390757	0.9016645299371696	0.8260269545777222	0.6351556457337811	0.5574119345682436	0.9910089016041043	384.0	7.528282889041032	378.0	0.8715639216744637
306	Feb25-FISH2-3L1-rep3-m1bp-100x_Position009_8_cmle.ics	5	1	0	1.083	0.39248046953861937	1.0	0.20635000882146287	1.0	0.30998039757996954	2.2218725631091254	0.3873637694755947	0.5619054299316985	0.376623148886921	0.1924324656080945	0.8327458809240756	0.9961069719042633	168.0	3.145878130650301	114.0	0.26285261129864773
307	Feb25-FISH2-3L1-rep3-m1bp-100x_Position009_8_cmle.ics	6	1	0	2.166	0.14506240348767316	1.0	0.5963412819178956	1.0	0.2524494096634655	3.4258721646260333	0.5427303055536403	0.6795372938799107	0.5374264756580727	0.39707652896156315	0.743468232712208	0.9742056283739939	252.0	4.9528696843796505	189.0	0.43578196083723186
308	Feb25-FISH2-3L1-rep3-m1bp-100x_Position009_8_cmle.ics	8	1	0	1.7328	0.4639390541678918	2.0	0.7252201245704302	1.0	0.3065620688259533	2.9043675242117226	0.6100836635843241	0.7130246894616653	0.607416054806304	0.447766581671838	0.7051521531341156	1.003427812816908	242.0	4.659176878304746	196.0	0.451922033460833
309	Feb25-FISH2-3L1-rep3-m1bp-100x_Position009_8_cmle.ics	9	1	0	1.5162	0.5052127903115082	1.0	1.80482546240828	1.0	0.3085728174108098	2.4939349699953057	0.9054217163044012	0.952315882439527	0.9051763897747902	0.8323413963986065	0.4792895769650287	0.9985059681376904	248.0	4.6996421186752535	204.0	0.47036783074494865
310	Feb25-FISH2-3L1-rep3-m1bp-100x_Position009_8_cmle.ics	10	1	0	1.2995999999999999	0.2822380256318266	1.0	0.10317500441073144	1.0	0.2631477098364001	3.2060841281701844	0.3007470356337531	0.4208556395821509	0.3007470356337531	0.12736420671565093	0.8725247647425315	0.9616431386439417	122.0	2.3519361451077407	65.0	0.14987210293343953
311	Feb25-FISH2-3L1-rep3-m1bp-100x_Position009_8_cmle.ics	12	1	0	1.7328	0.27963063456309506	1.0	0.10317500441073144	1.0	0.29451598412987623	2.623992143596923	0.39661498070191187	0.5672095188941747	0.3888340364419711	0.08521171797863747	0.8266216662651841	0.9866694079518499	230.0	4.367599157999952	178.0	0.4104189895715728
312	Feb25-FISH2-3L1-rep3-m1bp-100x_Position009_8_cmle.ics	13	1	0	1.7328	2.3112919197971302	1.0	2.148491600780476	1.0	0.30108013882048573	3.2447699613135357	0.9747678538131642	0.990908073839269	0.9741115047548015	0.943445832556405	0.2608223714999757	0.997834388166113	188.0	3.6630479962788463	133.0	0.3066613798484224
313	Feb25-FISH2-3L1-rep3-m1bp-100x_Position009_8_cmle.ics	14	1	0	2.3826	6.8279029011762375	1.0	0.0	1.0	0.24475328390702392	3.121364575240003	0.1535323548340219	0.33650792003155555	0.1535323548340219	0.01857003466960078	0.9529531995355452	0.9657996291673844	348.0	6.770575972328754	302.0	0.696328847475365
314	Feb25-FISH2-3L1-rep3-m1bp-100x_Position009_8_cmle.ics	16	1	0	0.6497999999999999	1.3267556816082042	1.0	0.42540144110901373	1.0	0.26179938779914946	1.5403863377344509	0.435193812511853	0.5223579079297805	0.435193812511853	0.32838460713902884	0.7938791727496985	0.9521822059639403	108.0	1.9688525152113807	54.0	0.12450913166778053
315	Feb25-FISH2-3L1-rep3-m1bp-100x_Position009_8_cmle.ics	16	2	0	0.8664	0.20506307345016375	1.0	0.1459114905355603	1.0	0.2380346288061772	1.526207477666197	0.32303734426148406	0.46357924420953683	0.31351369179646593	0.14940178269581206	0.8689572898311236	0.9463752147470638	130.0	2.390286299708136	68.0	0.15678927691498287
316	Feb25-FISH2-3L1-rep3-m1bp-100x_Position009_8_cmle.ics	17	1	0	2.166	0.6086665993402562	1.0	1.1321417835580119	1.0	0.29354426799289396	3.5652622124260662	0.6638482538222513	0.7429289087789432	0.663665469725647	0.5406473505150384	0.665679974529689	1.0019218230346216	288.0	5.687171352251509	249.0	0.5741254404680991
317	Feb25-FISH2-3L1-rep3-m1bp-100x_Position009_8_cmle.ics	17	2	0	1.5162	4.424725214831939	1.0	1.2653448004921624	1.0	0.2608594825761498	3.723988772763973	0.6800158019799645	0.7466597680410851	0.6796001155667192	0.5964127146976103	0.6745923780758415	0.994703994571954	152.0	3.02236732376867	90.0	0.20751521944630086
318	Feb25-FISH2-3L1-rep3-m1bp-100x_Position009_8_cmle.ics	18	1	0	1.9493999999999998	0.44491385630369107	1.0	0.3720027687491155	1.0	0.2696450603705229	3.140281420947335	0.43415023813830106	0.5956873857036635	0.43104539699764877	0.27390928638893913	0.7943975533531166	0.9967898512047336	256.0	4.995450010520268	200.0	0.46114493210289076
319	Feb25-FISH2-3L1-rep3-m1bp-100x_Position009_8_cmle.ics	19	1	0	1.083	NA	0.0	0.0	1.0	0.22072269388420282	2.819143149139085	0.2129923100904084	0.3715577262807856	0.18909123973812741	0.035124181648134675	0.9246000926587807	0.9007592393204075	124.0	2.34982105933763	61.0	0.1406492042913817
320	Feb25-FISH2-3L1-rep3-m1bp-100x_Position009_8_cmle.ics	20	1	0	1.7328	0.12672082194087858	1.0	0.0	1.0	0.2091422563685431	2.6895877423290893	0.08355355199751283	0.2657313850458573	0.08355355199751283	0.029500233172703248	0.960992488593361	0.9503433658119907	208.0	4.0865968665457135	129.0	0.29743848120636457
321	Feb25-FISH2-3L1-rep3-m1bp-100x_Position009_8_cmle.ics	22	1	0	3.0324	0.25771167051278004	2.0	0.20635000882146287	1.0	0.14132777741642072	2.8508924425782647	0.3447373020910956	0.5328926669058593	0.3358282964884682	0.12489443325145586	0.844103853958237	0.7175531546958125	546.0	10.657101028161305	451.0	1.0398818218920187
322	Feb25-FISH2-3L1-rep3-m1bp-100x_Position009_8_cmle.ics	22	2	0	1.2995999999999999	0.4284204103292749	1.0	1.9943197503196384	1.0	0.2564324582006051	2.592721970393765	0.7761948131997535	0.8333232136450197	0.7746621404060755	0.7198575883862777	0.6535627988303454	0.9707321051244344	154.0	2.92663124263688	91.0	0.20982094410681532
323	Feb25-FISH2-3L1-rep3-m1bp-100x_Position009_8_cmle.ics	23	1	0	0.8664	1.5140978362201827	1.0	1.0024833655297731	1.0	0.12225829378594354	1.3555892750510097	0.8490826956762239	0.9165379828524016	0.8453489444085922	0.6903521711072186	0.47508470310076656	0.5766281394060684	134.0	2.4796771235295934	51.0	0.11759195768623716
324	Feb25-FISH2-3L1-rep3-m1bp-100x_Position009_8_cmle.ics	25	1	0	2.166	0.5914385783223849	1.0	0.3634229110571259	1.0	0.18566076271937493	4.0844508361320555	0.44713755831555463	0.5704611244389756	0.44513690323380223	0.2843851526606057	0.8023258631323583	0.8323975364094602	160.0	3.107527976049905	82.0	0.18906942216218525
325	Feb25-FISH2-3L1-rep3-m1bp-100x_Position009_8_cmle.ics	27	1	0	1.7328	0.4032926209299825	1.0	0.9018655279647406	1.0	0.2855880550167934	2.8431544414128034	0.6809254279643694	0.7983198115977912	0.6754610729482757	0.531916670025508	0.6856333106538777	0.9924495382393164	228.0	4.3931194926104835	173.0	0.3988903662690006
326	Feb25-FISH2-3L1-rep3-m1bp-100x_Position009_8_cmle.ics	28	1	0	1.5162	0.0865274401455162	1.0	0.41270001764292574	1.0	0.262944449999758	2.394349143509626	0.48158875875977714	0.6510451887803039	0.4782673744307267	0.31065117086278193	0.7786702784839581	0.9827487884438676	228.0	4.346308994929643	166.0	0.3827502936453994
327	Feb25-FISH2-3L1-rep3-m1bp-100x_Position009_8_cmle.ics	29	1	0	1.7328	0.4067104589780443	1.0	1.3880777203971526	1.0	0.21759641056988616	2.593021074850028	0.8493928084829098	0.9165600379124459	0.8468988803980807	0.7276790474497956	0.4810691846941157	0.9157661123787446	230.0	4.367599157999952	153.0	0.35277587305871144
328	Feb25-FISH2-3L1-rep3-m1bp-100x_Position009_8_cmle.ics	30	1	0	1.5162	0.2551598433057092	1.0	1.242391573779135	1.0	0.3011622441732246	2.70705592478729	0.7863265176199599	0.8697211017032531	0.7852326853293361	0.6914727381110848	0.5849928413426149	0.9895483427408225	224.0	4.303728668789026	173.0	0.3988903662690006
329	Feb25-FISH2-3L1-rep3-m1bp-100x_Position009_8_cmle.ics	31	1	0	1.2995999999999999	0.35814663317388795	2.0	0.5836459621422412	1.0	0.07756113659707378	2.3917771345739056	0.4132406893138222	0.5759684738295758	0.39895492105233327	0.34660084860712814	0.8379634600924551	0.2899907155092779	160.0	2.9905017318478055	53.0	0.12220340700726606
330	Feb25-FISH2-3L1-rep3-m1bp-100x_Position009_8_cmle.ics	31	2	0	1.2995999999999999	2.553728995591623	2.0	0.72222503087512	1.0	0.2664353631173921	2.8341669787689625	0.4815826560723016	0.5450109381907212	0.48088366979132424	0.4053478117951101	0.7963396290950703	0.9298302178338133	102.0	1.9283872748408741	50.0	0.11528623302572269
331	Feb25-FISH2-3L1-rep3-m1bp-100x_Position009_8_cmle.ics	32	1	0	1.7328	0.3457538535766195	1.0	1.6261351280190972	1.0	0.24176690402821097	2.3827494570595444	0.8559554295397636	0.9241838294810685	0.8520219065516115	0.7624123714268133	0.49652243869691315	0.9623925891657218	276.0	5.255162138904199	212.0	0.48881362802906425
332	Feb25-FISH2-3L1-rep3-m1bp-100x_Position009_8_cmle.ics	33	1	0	1.9493999999999998	0.40319644792427456	1.0	1.906386119690093	1.0	0.2740650086822394	3.304530103927017	0.9252669214646776	0.9702601405498705	0.925049932190852	0.8672296880779189	0.37204325621968953	0.9938537080417381	258.0	5.040145422430998	204.0	0.47036783074494865
333	Feb25-FISH2-3L1-rep3-m1bp-100x_Position009_8_cmle.ics	34	1	0	1.2995999999999999	0.40546800194037913	1.0	0.10317500441073144	1.0	0.2877501921667834	2.9864646149709264	0.37571441023023	0.5401190372427189	0.3558167623364172	0.11134215736325036	0.8641694264100857	0.9946685205515935	136.0	2.641398779642422	80.0	0.18445797284115634
334	Feb25-FISH2-3L1-rep3-m1bp-100x_Position009_8_cmle.ics	35	1	0	1.7328	2.558600181883952	1.0	0.0	1.0	0.16745099753705875	2.241118044912436	0.07474959375220787	0.20686028880277824	0.07474959375220787	0.02562486073445253	0.9540427859970276	0.9347275122822059	224.0	4.373944415310284	129.0	0.29743848120636457
335	Feb25-FISH2-3L1-rep3-m1bp-100x_Position009_8_cmle.ics	36	1	0	1.083	4.418435901398281	1.0	1.0389843448820495	1.0	0.22932998069888505	2.1413862400118586	0.8328578319895252	0.8863758528013231	0.8191854455240852	0.7270897939494176	0.5818246053317203	0.9615164523718416	138.0	2.569067947351051	73.0	0.16831790021755516
336	Feb25-FISH2-3L1-rep3-m1bp-100x_Position009_8_cmle.ics	38	1	0	1.7328	0.3094022557540165	1.0	1.4930362603455627	1.0	0.2796693067323539	2.782463517127832	0.8428815444952633	0.9007270724937351	0.8384145998853765	0.7667580657848899	0.5365748277984472	0.9880565297974346	234.0	4.5038004795022495	178.0	0.4104189895715728
337	Feb25-FISH2-3L1-rep3-m1bp-100x_Position009_8_cmle.ics	39	1	0	1.5162	4.730522452732569	1.0	0.5963412819178956	1.0	0.23114482096837494	2.9854016443867306	0.6219191728354774	0.7329663535029112	0.61692973567147	0.45468715112584374	0.7186320098245839	0.8867476231886368	182.0	3.4821512628658207	111.0	0.2559354373171044
338	Feb25-FISH2-3L1-rep3-m1bp-100x_Position009_8_cmle.ics	41	1	0	2.166	4.268993477724674	1.0	0.4377344716066809	1.0	0.21091744082181774	4.4722628348372675	0.4290152868771094	0.5408378002779433	0.42526305340480447	0.2994366686519754	0.8312370121993113	0.9513103978982796	218.0	4.333479174939777	139.0	0.32049572781150915
339	Feb25-FISH2-3L1-rep3-m1bp-100x_Position009_8_cmle.ics	42	1	0	1.9493999999999998	0.1138552168235067	1.0	0.42540144110901373	1.0	0.27987035839094365	3.073412703057449	0.4516027008710058	0.6072692587665353	0.44520695800597404	0.27939958332287457	0.8033805708347065	0.9971739361525521	252.0	4.952869684379651	199.0	0.4588392074423764
340	Feb25-FISH2-3L1-rep3-m1bp-100x_Position009_8_cmle.ics	43	1	0	1.5162	0.46247047355251353	1.0	0.6639153385791856	1.0	0.32219988132214655	3.048351884069924	0.6298469601092744	0.7289465614807794	0.6072951802191063	0.46409207481950215	0.7517295966720876	0.9852773216228612	192.0	3.729033571259883	142.0	0.3274129017930525
341	Feb25-FISH2-3L1-rep3-m1bp-100x_Position009_8_cmle.ics	44	1	0	1.9493999999999998	0.1502911955895278	1.0	0.5158750220536572	1.0	0.25329852957868026	2.9516453937670275	0.5192559627981399	0.6696284814240712	0.5192559627981399	0.3426746337316866	0.7816500540061474	0.9814211381104354	264.0	5.057205413961085	203.0	0.4680621060844342
342	Feb25-FISH2-3L1-rep3-m1bp-100x_Position009_8_cmle.ics	45	1	0	1.7328	0.151475601836761	1.0	3.1083411663277025	1.0	0.25924275315267337	2.5530215304362702	0.9934054655091306	0.9998267972458624	0.9932557841166659	0.976677500748407	0.10620172696292017	0.9668481502416352	288.0	5.453118863847312	234.0	0.5395395705603823
343	Feb25-FISH2-3L1-rep3-m1bp-100x_Position009_8_cmle.ics	46	1	0	1.2995999999999999	NA	0.0	0.3095250132321943	1.0	0.24007920285396775	2.494205344112064	0.4229440721436254	0.5397844791925209	0.4129229750972119	0.28078720939852736	0.8113137203352869	0.9718699582522347	162.0	3.0586023925989547	95.0	0.21904384274887315
344	Feb25-FISH2-3L1-rep3-m1bp-100x_Position009_8_cmle.ics	47	1	0	1.9493999999999998	0.3442369764959827	1.0	1.951150932642709	1.0	0.2608405057439121	3.007756480397323	0.9122794938501714	0.9523603440559854	0.9117139358411323	0.8475894934075607	0.4349075499412924	0.9778864262560073	264.0	5.080610662801506	206.0	0.47497928006597756
345	Feb25-FISH2-3L1-rep3-m1bp-100x_Position009_8_cmle.ics	48	1	0	1.5162	0.40005000999676976	1.0	1.8697384783413007	1.0	0.25333692047058115	3.017033334493303	0.8128204133301645	0.8753340543896323	0.8128204133301645	0.752083141348052	0.5396596571581026	0.9766468807970763	188.0	3.6630479962788463	122.0	0.2812984085827634
346	Feb25-FISH2-3L1-rep3-m1bp-100x_Position009_8_cmle.ics	48	2	0	1.7328	4.149650251043841	1.0	2.4877957323269366	1.0	0.2792292942081498	2.9358702456908	0.9111985216729153	0.9504289961635278	0.9130391552970962	0.8620373558897851	0.4333123706963381	0.9761312481979165	268.0	5.146596237782543	218.0	0.5026479759921509
347	Feb25-FISH2-3L1-rep3-m1bp-100x_Position009_8_cmle.ics	49	1	0	1.5162	0.8553071347674696	1.0	0.3720027687491155	1.0	0.2891758034925718	2.3773558504480343	0.4503617960945846	0.5989377402337082	0.4424981001574942	0.27949436655396104	0.8234590423388141	0.9895953189996982	234.0	4.45698998182141	181.0	0.41733616355311615
348	Feb25-FISH2-3L1-rep3-m1bp-100x_Position009_8_cmle.ics	51	1	0	1.5162	0.29942378325854263	1.0	0.6639153385791856	1.0	0.2627084134512298	2.6256772722829416	0.6158133760250923	0.7518541510112066	0.611409154768517	0.4423203842258307	0.7171074648712276	0.9717416068970388	216.0	4.148352269986529	153.0	0.35277587305871144
349	Feb25-FISH2-3L1-rep3-m1bp-100x_Position009_8_cmle.ics	52	1	0	1.7328	0.5562788404120835	1.0	1.449626260897894	1.0	0.27906205680683477	2.930088492205051	0.8044160330308233	0.8792259422778187	0.8030465620145532	0.7256484547461368	0.5392817005798156	0.9908383943289185	248.0	4.746452616356094	194.0	0.44731058413980407
350	Feb25-FISH2-3L1-rep3-m1bp-100x_Position009_8_cmle.ics	53	1	0	1.7328	0.3018388370752456	1.0	1.0841098665386142	1.0	0.22373197808228135	3.6269353120779813	0.77617154144061	0.84397129475491	0.7744982188602431	0.6928245512649112	0.5557771716975953	0.94856801043881	154.0	3.020252237998559	85.0	0.19598659614372857
351	Feb25-FISH2-3L1-rep3-m1bp-100x_Position009_8_cmle.ics	54	1	0	1.2995999999999999	NA	0.0	0.9590684260691023	1.0	0.15042406292899516	2.481148702471964	0.6534892596537798	0.7160202332059264	0.6466195393983584	0.5723570659572893	0.6673641363189663	0.7208587113895766	166.0	3.077777469899152	78.0	0.17984652352012742
352	Feb25-FISH2-3L1-rep3-m1bp-100x_Position009_8_cmle.ics	55	1	0	1.9493999999999998	2.461742768396559	1.0	0.9971598751598192	1.0	0.2565211743354569	3.318307006055742	0.6898451033063038	0.7950694148068185	0.6888308688775638	0.5726558381241684	0.633545726571098	0.9894205794710922	248.0	4.816668362877353	186.0	0.42886478685568846
353	Feb25-FISH2-3L1-rep3-m1bp-100x_Position009_8_cmle.ics	56	1	0	0.8664	3.399852280694568	1.0	1.5220639102977542	1.0	0.2667389988896994	1.658886462574513	0.8964085868348763	0.947639637806491	0.8965306745345406	0.8432139586936616	0.4382546600010279	0.940444353962024	106.0	1.9007518544602315	53.0	0.12220340700726606
354	Feb25-FISH2-3L1-rep3-m1bp-100x_Position010_9_cmle.ics	1	1	0	1.9493999999999998	0.3450807117855611	1.0	0.9512265400461283	1.0	0.2588085835723355	2.419385181381412	0.6530601739846605	0.7731284638218288	0.6539558346630977	0.49944922015751275	0.6245273592295415	0.9528179507609293	334.0	6.410897591272818	292.0	0.6732716008702206
355	Feb25-FISH2-3L1-rep3-m1bp-100x_Position010_9_cmle.ics	2	1	0	1.2995999999999999	0.3441561691629202	1.0	0.0	1.0	0.2398035208677075	2.3486165164619344	0.17228688575843926	0.3570528911002528	0.1691246750694525	0.029692622401672218	0.9197564291409724	0.9125880851899113	154.0	2.90322599379646	88.0	0.20290377012527194
356	Feb25-FISH2-3L1-rep3-m1bp-100x_Position010_9_cmle.ics	4	1	0	1.5162	0.42491790990190464	1.0	0.43046674663324214	1.0	0.2829659389148797	2.701078614262988	0.499093885631615	0.6390809411406381	0.4920353308459606	0.3201210690626666	0.803068905682654	1.0007276396110307	190.0	3.6609329105087354	131.0	0.3020499305273935
357	Feb25-FISH2-3L1-rep3-m1bp-100x_Position010_9_cmle.ics	5	1	0	1.2995999999999999	0.3459637507353483	1.0	1.5748980912081223	1.0	0.2727950530544802	2.327866764577255	0.8761795068069794	0.9259960080982667	0.8730961561849439	0.7981657283074479	0.5023350038525161	0.9931014211628761	202.0	3.8120791377710073	141.0	0.325107177132538
358	Feb25-FISH2-3L1-rep3-m1bp-100x_Position010_9_cmle.ics	6	1	0	1.5162	0.45303248038488825	2.0	0.32626801153583	1.0	0.22327865186510681	3.5767480428683287	0.347841152242794	0.4499180184395998	0.3183527957676796	0.20421445947538946	0.8804702758925369	0.9600613099639882	148.0	2.886166002266373	80.0	0.18445797284115634
359	Feb25-FISH2-3L1-rep3-m1bp-100x_Position010_9_cmle.ics	6	2	0	1.5162	0.32421577934187157	1.0	2.1084816466030194	1.0	0.3008522092318485	2.5901879881110816	0.9021329494429183	0.946758424096506	0.9009648461640132	0.8465730278880192	0.32166334630937204	0.9965543747787414	246.0	4.678351955604945	199.0	0.4588392074423764
360	Feb25-FISH2-3L1-rep3-m1bp-100x_Position010_9_cmle.ics	7	1	0	1.7328	2.6355702586090355	1.0	0.0	1.0	0.19414444346677645	4.267332946735533	0.18522946531090567	0.37426461013979806	0.18522946531090567	0.03386048603795026	0.9293373309171505	0.8842418007037267	128.0	2.556238127361186	60.0	0.13834347963086724
361	Feb25-FISH2-3L1-rep3-m1bp-100x_Position010_9_cmle.ics	8	1	0	1.2995999999999999	0.11173100573121598	1.0	0.10317500441073144	1.0	0.24784233883680118	3.449189137775494	0.280870368421668	0.4261578215066587	0.280870368421668	0.11416277900546026	0.850786877512688	0.9867023378780871	150.0	2.9308614141771017	86.0	0.19829232080424306
362	Feb25-FISH2-3L1-rep3-m1bp-100x_Position010_9_cmle.ics	9	1	0	1.7328	0.5108750680322641	1.0	0.0	1.0	0.2685212001798017	2.8750124979365963	0.23923935895660495	0.4470182417886773	0.23923935895660495	0.027211612302191785	0.8902629255590773	0.9915845627509509	220.0	4.237743093807986	159.0	0.3666102210217982
363	Feb25-FISH2-3L1-rep3-m1bp-100x_Position010_9_cmle.ics	10	1	0	0.8664	2.860259305002254	1.0	0.5556144027286182	1.0	0.27320424965279066	2.0769582112635416	0.5092890772588902	0.5942146373931854	0.5067098656069222	0.3561930444485773	0.7245428579120846	0.9479717410090702	118.0	2.192329574765024	63.0	0.1452606536124106
364	Feb25-FISH2-3L1-rep3-m1bp-100x_Position010_9_cmle.ics	10	2	0	1.2995999999999999	0.30972709209446847	1.0	1.8725829911983063	1.0	0.31767783379119197	2.6468590185001726	0.9125759815197283	0.9489076280062253	0.9109266564216008	0.8559385491812104	0.37088060094641695	0.9870290815271332	192.0	3.6822230735790438	141.0	0.325107177132538
365	Feb25-FISH2-3L1-rep3-m1bp-100x_Position010_9_cmle.ics	11	1	0	1.2995999999999999	0.46411795355921953	1.0	0.5556144027286182	1.0	0.2750630861314419	2.6836804218817303	0.6021980564553447	0.714819527996298	0.5987505784359093	0.4660805182785747	0.740371357265212	0.997858093693778	146.0	2.794660092674805	87.0	0.20059804546475749
366	Feb25-FISH2-3L1-rep3-m1bp-100x_Position010_9_cmle.ics	12	1	0	1.5162	0.17477598386730145	1.0	1.1349250485180458	1.0	0.28338543426035845	2.549290746680947	0.650939496308545	0.7122215260597996	0.6484171634897976	0.5696580478887977	0.7139208062699293	0.9855404665910835	168.0	3.1926886283311404	109.0	0.25132398799607547
367	Feb25-FISH2-3L1-rep3-m1bp-100x_Position010_9_cmle.ics	12	2	0	1.9493999999999998	0.4316522440209006	2.0	0.6275890508929507	1.0	0.2760649144452785	3.0341270321269507	0.4888481239140404	0.6172755575938043	0.48153303577772466	0.37173243248480464	0.8045791149580643	0.982979875021923	254.0	4.95075459860954	200.0	0.46114493210289076
368	Feb25-FISH2-3L1-rep3-m1bp-100x_Position010_9_cmle.ics	13	1	0	1.2995999999999999	4.672921885026426	1.0	0.5556144027286182	1.0	0.26686235201799796	3.6002509757920023	0.49571044535670267	0.639308624722198	0.49571044535670267	0.3538639958851331	0.8068082351772343	0.9268371789413794	130.0	2.5073125439102357	72.0	0.16601217555704068
369	Feb25-FISH2-3L1-rep3-m1bp-100x_Position010_9_cmle.ics	16	1	0	1.7328	0.42441496614779756	1.0	0.10317500441073144	1.0	0.28396681001051644	3.4475632352409136	0.3015478484701973	0.4892781019959278	0.28829614093388445	0.0654924446199838	0.904133551540847	0.9902804377168843	204.0	3.9972060427242546	146.0	0.3366358004351103
370	Feb25-FISH2-3L1-rep3-m1bp-100x_Position010_9_cmle.ics	17	1	0	1.9493999999999998	0.09992944611851376	1.0	1.0317500441073144	1.0	0.2767585061003246	2.6359644490340712	0.6815322985942707	0.7519651422074975	0.6726129194377083	0.5843657140626601	0.6507049102263704	0.9696781695505813	258.0	4.9699296759097376	205.0	0.472673555405463
371	Feb25-FISH2-3L1-rep3-m1bp-100x_Position010_9_cmle.ics	18	1	0	1.9493999999999998	0.5049397647215452	1.0	1.1961505589055579	1.0	0.19502835517243375	3.803268313394624	0.7060276659049495	0.7755732868727933	0.7027367109809318	0.6080901940485058	0.6364189739348152	0.8581156363065447	214.0	4.1036568580758	130.0	0.29974420586687905
372	Feb25-FISH2-3L1-rep3-m1bp-100x_Position010_9_cmle.ics	18	2	0	1.2995999999999999	4.989382658161015	1.0	0.7295574526778015	1.0	0.2210113972288008	2.6047869755389907	0.4924648915710312	0.5566700754562939	0.4924648915710312	0.42645641588916805	0.7780888687069706	0.862497541294939	110.0	2.1071689224837895	51.0	0.11759195768623716
373	Feb25-FISH2-3L1-rep3-m1bp-100x_Position010_9_cmle.ics	18	3	0	1.2995999999999999	6.783735167278067	1.0	0.42540144110901373	1.0	0.1884598139219614	4.258287724939019	0.3785566090539136	0.46688003164703457	0.3785566090539136	0.2806822629313066	0.8413498144443035	0.9325170310233241	116.0	2.217849909375555	51.0	0.11759195768623716
374	Feb25-FISH2-3L1-rep3-m1bp-100x_Position010_9_cmle.ics	19	1	0	1.7328	0.5370178183335295	1.0	1.1736910802652911	1.0	0.2555440387245966	3.230230956222177	0.7871655667891161	0.8625629855986476	0.7871655667891161	0.6785605149377458	0.5971049575924242	0.9883349747710903	218.0	4.239858179578098	153.0	0.35277587305871144
375	Feb25-FISH2-3L1-rep3-m1bp-100x_Position010_9_cmle.ics	20	1	0	1.9493999999999998	0.11497091216810214	1.0	1.1321417835580119	1.0	0.2544214251527686	3.222514009243652	0.5698451440312194	0.6373750327500379	0.5665411823108427	0.45862049945531513	0.7404270650273139	0.9881632302635324	254.0	4.950754598609539	192.0	0.4426991348187751
376	Feb25-FISH2-3L1-rep3-m1bp-100x_Position010_9_cmle.ics	20	2	0	1.7328	2.4549480763388587	2.0	0.65253602307166	1.0	0.2870532971701295	2.7274193650197267	0.402484866035108	0.5284097960534481	0.4019774128159517	0.2983204401605097	0.8643035029190912	0.9845541457230952	272.0	5.235987061604002	226.0	0.5210937732762666
377	Feb25-FISH2-3L1-rep3-m1bp-100x_Position010_9_cmle.ics	20	3	0	1.9493999999999998	3.86781590873047	3.0	0.0	1.0	0.2933122770712692	2.541555271931736	0.19592520580813305	0.3571781188378218	0.19592520580813305	0.014105958438478191	0.9228335429943565	0.9873897620552198	324.0	6.187420531719172	297.0	0.6848002241727928
378	Feb25-FISH2-3L1-rep3-m1bp-100x_Position010_9_cmle.ics	21	1	0	1.9493999999999998	2.1166253656373137	1.0	0.10317500441073144	1.0	0.2565211743354569	3.039790381910732	0.2871185117731235	0.4470274489397684	0.2830909327435931	0.062188109795759075	0.8711126221267198	0.9854209715770739	248.0	4.7932631140369315	186.0	0.42886478685568846
379	Feb25-FISH2-3L1-rep3-m1bp-100x_Position010_9_cmle.ics	22	1	0	1.2995999999999999	0.29034101554761615	1.0	0.23070632344123612	1.0	0.265435257696904	2.5823433583753244	0.39946326509987984	0.5325072706244316	0.37912797421875877	0.2346980024029554	0.8205221751238224	0.9770570842534472	150.0	2.8840509164962618	89.0	0.2052094947857864
380	Feb25-FISH2-3L1-rep3-m1bp-100x_Position010_9_cmle.ics	23	1	0	1.5162	5.8348310128582686	1.0	0.0	1.0	0.23843161687255787	3.789364622509707	0.17725176363121864	0.28357601362253076	0.16395192398389524	0.025147569142783384	0.9380415773277816	0.947226670594707	146.0	2.8882810880364844	81.0	0.18676369750167077
381	Feb25-FISH2-3L1-rep3-m1bp-100x_Position010_9_cmle.ics	23	2	0	1.7328	3.5214038600163886	1.0	0.65253602307166	1.0	0.16249617173740308	2.78462365863756	0.5416892136761472	0.6281356891441734	0.5416892136761472	0.41201950047410774	0.7163475348914498	0.7952845955507549	174.0	3.3033696152229055	87.0	0.20059804546475749
382	Feb25-FISH2-3L1-rep3-m1bp-100x_Position010_9_cmle.ics	24	1	0	1.7328	0.8685797345014584	1.0	1.5930676819351215	1.0	0.281424134121645	3.076552737161501	0.8798185113552044	0.9286361590580107	0.8795387366346751	0.8013599484241385	0.4422103167130429	0.9692343150497872	222.0	4.3058437545591355	165.0	0.3804445689848849
383	Feb25-FISH2-3L1-rep3-m1bp-100x_Position010_9_cmle.ics	25	1	0	1.7328	0.45494689661578386	1.0	1.2737298093406069	1.0	0.2934495372487288	2.5071886943060018	0.7973566079246206	0.8707387941954265	0.7884564101424476	0.6992377608391298	0.6165986431526442	0.980961356134481	232.0	4.412294569910681	180.0	0.4150304388926017
384	Feb25-FISH2-3L1-rep3-m1bp-100x_Position010_9_cmle.ics	27	1	0	2.3826	0.11603461548803137	1.0	0.0	1.0	0.138079015954172	2.791228829375254	0.0768211763870983	0.2149130069665393	0.0768211763870983	0.0265266656415958	0.9685876360275587	0.9144937701229767	286.0	5.6658811891812	169.0	0.38966746762694277
385	Feb25-FISH2-3L1-rep3-m1bp-100x_Position010_9_cmle.ics	29	1	0	1.7328	0.26480433896405703	1.0	1.4751040190545512	1.0	0.29707140608219007	2.8304858574709977	0.8075134912513852	0.8732310644820251	0.8077300306127215	0.7072133082543955	0.5550095225250977	0.9901277850928447	276.0	5.325377885425458	235.0	0.5418452952208966
386	Feb25-FISH2-3L1-rep3-m1bp-100x_Position010_9_cmle.ics	30	1	0	1.9493999999999998	0.27581468332491843	1.0	2.21623956772854	1.0	0.2710685809997767	3.1166169247275106	0.9507320793326733	0.9803657791398838	0.950182605359266	0.9030154752713028	0.3701371225481046	0.975248248374953	264.0	5.127421160482343	210.0	0.48420217870803534
387	Feb25-FISH2-3L1-rep3-m1bp-100x_Position010_9_cmle.ics	31	1	0	1.7328	0.2974176075183699	2.0	0.815064591942846	1.0	0.2908994312046361	3.312893070636598	0.6466305255904431	0.7552366955917237	0.6430387774640672	0.5161720136352271	0.6676650664119927	0.9984666904530779	216.0	4.218568016507789	161.0	0.37122167034282705
388	Feb25-FISH2-3L1-rep3-m1bp-100x_Position010_9_cmle.ics	32	1	0	1.5162	4.435486242110338	1.0	1.9429500038207494	1.0	0.17224523552363905	1.4835720506582672	0.9175246865372729	0.9447265915090769	0.8986282861482294	0.8463278027185136	0.46890432956455047	0.9028876344321239	274.0	5.11684573163179	177.0	0.40811326491105837
389	Feb25-FISH2-3L1-rep3-m1bp-100x_Position010_9_cmle.ics	33	1	0	1.083	3.9082064836994848	1.0	0.0	1.0	0.27870573951843647	1.8404645372883408	0.17349107852189036	0.3579273398750349	0.1776243746376656	0.03068838168037275	0.9334454437511536	0.9776187998022825	142.0	2.6350535223320883	84.0	0.1936808714832141
390	Feb25-FISH2-3L1-rep3-m1bp-100x_Position010_9_cmle.ics	35	1	0	1.7328	0.34611258640728215	1.0	0.2918229810711206	1.0	0.285989317577587	2.6212213334708863	0.36824749886630204	0.5062591325670841	0.3643117473505058	0.21080344196306103	0.8304252332098107	0.993872245010728	234.0	4.50380047950225	180.0	0.4150304388926017
391	Feb25-FISH2-3L1-rep3-m1bp-100x_Position010_9_cmle.ics	36	1	0	1.2995999999999999	NA	0.0	1.1736910802652913	1.0	0.2725820568548805	2.8917032315650806	0.7320411224020076	0.7989813444471393	0.7189094742885993	0.6393548514831883	0.6546881954791267	0.9726388428110196	152.0	2.952151577247411	92.0	0.21212666876732977
392	Feb25-FISH2-3L1-rep3-m1bp-100x_Position010_9_cmle.ics	37	1	0	1.7328	0.39172023612212203	1.0	0.0	1.0	0.23268021748304724	3.3746181352313	0.1542157580336694	0.2876773782258636	0.1368143933133426	0.034714187896961256	0.9387344151323791	0.9102200865067167	152.0	2.9989620749282504	85.0	0.19598659614372857
393	Feb25-FISH2-3L1-rep3-m1bp-100x_Position010_9_cmle.ics	38	1	0	1.5162	0.35023260312160204	1.0	0.0	1.0	0.23579874111509602	2.550296929624793	0.27218837157322917	0.41276250449452395	0.24393846632265337	0.03372107713089026	0.912271980756127	0.9433923360352804	172.0	3.2820794521525976	103.0	0.23748964003298878
394	Feb25-FISH2-3L1-rep3-m1bp-100x_Position010_9_cmle.ics	39	1	0	1.7328	0.4233852801385018	1.0	2.59666552440089	1.0	0.26427912366914946	2.551121275466963	0.9837609039342556	0.9965400370746392	0.9818112021982129	0.9607054283535122	0.3026287045872172	0.9773950069563291	256.0	4.901829015158589	198.0	0.45653348278186184
395	Feb25-FISH2-3L1-rep3-m1bp-100x_Position010_9_cmle.ics	40	1	0	1.5162	0.33536181520462655	1.0	0.3164505769875799	1.0	0.2706218226372091	3.5968053918648835	0.4542273405671413	0.5873401637691098	0.4518776975515308	0.2650205719817676	0.8079703303970484	0.9786523710241728	160.0	3.154338473730745	99.0	0.22826674139093092
396	Feb25-FISH2-3L1-rep3-m1bp-100x_Position010_9_cmle.ics	41	1	0	1.7328	0.22323016218997319	1.0	0.0	1.0	0.1682308107738865	2.903726532948183	0.09048624341348711	0.20315208622968264	0.09048624341348711	0.032318967440742835	0.964713049301409	0.9110983256061312	172.0	3.375700447514277	87.0	0.20059804546475749
397	Feb25-FISH2-3L1-rep3-m1bp-100x_Position010_9_cmle.ics	42	1	0	1.7328	0.4117103495085518	1.0	0.0	1.0	0.24041635042137943	2.0775313855020054	0.29605447084817604	0.48144699463408036	0.29340307525815035	0.02415114758533616	0.8816653824970528	0.9791625026494465	286.0	5.385018203096163	223.0	0.5141765992947233
398	Feb25-FISH2-3L1-rep3-m1bp-100x_Position010_9_cmle.ics	43	1	0	1.5162	0.41737684274899006	1.0	0.10317500441073144	1.0	0.273117628216583	2.715586952042911	0.29260415134828954	0.45521315011192626	0.29260415134828954	0.08837273900753255	0.8795246668945016	0.9879468654203379	242.0	4.659176878304746	185.0	0.426559062195174
399	Feb25-FISH2-3L1-rep3-m1bp-100x_Position010_9_cmle.ics	44	1	0	1.2995999999999999	5.3390683745042455	1.0	0.6275890508929507	1.0	0.29064899138885836	2.466644329068971	0.49135775711930396	0.602592285840345	0.48517698601295756	0.37680643388471335	0.7692608299466515	0.9980219035729897	152.0	2.905341079566571	95.0	0.21904384274887315
400	Feb25-FISH2-3L1-rep3-m1bp-100x_Position010_9_cmle.ics	44	2	0	1.5162	0.2675165964325078	1.0	1.7284978131233555	1.0	0.2856748625464161	2.313134732033452	0.84184269802076	0.9035962257432794	0.8414866360659798	0.7706128909908585	0.3967278066478552	0.9930564268902112	220.0	4.1441220984463065	164.0	0.3781388443243705
401	Feb25-FISH2-3L1-rep3-m1bp-100x_Position010_9_cmle.ics	45	1	0	1.2995999999999999	0.19820886527635312	1.0	1.5394492374569102	1.0	0.27365459734503106	3.2600541288021643	0.9331967547055605	0.9701486456599425	0.9292856394557031	0.8669289597131848	0.46198997518906365	0.9905361089672781	144.0	2.820180427285336	85.0	0.19598659614372857
402	Feb25-FISH2-3L1-rep3-m1bp-100x_Position010_9_cmle.ics	47	1	0	1.083	0.3879474252886771	1.0	1.2944547249242173	1.0	0.2788066178289909	2.3457725559032063	0.776706654837853	0.8439274675225604	0.7765032293791568	0.6986647378919472	0.6118233174815118	0.9524713234762884	172.0	3.2118637056313384	112.0	0.25824116197761887
403	Feb25-FISH2-3L1-rep3-m1bp-100x_Position010_9_cmle.ics	47	2	0	0.8664	2.801467947735989	1.0	3.149169217925764	1.0	0.22072269388420282	2.2534857740225016	0.9995874983754217	0.999932191513768	0.9988133514909391	0.994832428278399	0.10515122056180863	0.9549998341803316	124.0	2.2562000639759505	61.0	0.1406492042913817
404	Feb25-FISH2-3L1-rep3-m1bp-100x_Position010_9_cmle.ics	49	1	0	2.166	0.16563266294484785	1.0	0.0	1.0	0.24462337749269322	2.9150841289809843	0.14309725667320722	0.32326582997050585	0.14309725667320722	0.017538533683807832	0.9493762091967147	0.9689904382438902	338.0	6.5470989127751125	289.0	0.6663544268886772
405	Feb25-FISH2-3L1-rep3-m1bp-100x_Position010_9_cmle.ics	49	2	0	1.2995999999999999	0.33720439243452693	2.0	0.0	1.0	0.2792263383051301	2.1551682149866944	0.21008971653523872	0.33998000814482987	0.21314279367665026	0.017538533683807832	0.9324312056253049	0.97249819427628	178.0	3.322544692523104	118.0	0.27207550994070556
406	Feb25-FISH2-3L1-rep3-m1bp-100x_Position010_9_cmle.ics	50	1	0	1.2995999999999999	0.4955524204176166	1.0	0.0	1.0	0.2872256686807972	2.1803518889817237	0.15806280276705895	0.3522144790646778	0.1767551690376087	0.02780497481873972	0.9220749031266288	0.9902638477132133	206.0	3.878064712752045	149.0	0.34355297441665367
407	Feb25-FISH2-3L1-rep3-m1bp-100x_Position010_9_cmle.ics	51	1	0	1.2995999999999999	0.2501414110285216	1.0	0.5097226605744432	1.0	0.29896878435587376	3.0387885483844617	0.5612922327112062	0.6675928351002653	0.5514991402575811	0.4185920721500393	0.7510853760836316	1.0077388980976771	142.0	2.7754850153746076	87.0	0.20059804546475749
408	Feb25-FISH2-3L1-rep3-m1bp-100x_Position010_9_cmle.ics	53	1	0	2.3826	0.8100940407338012	1.0	1.5897231072394298	1.0	0.16960006994157298	4.0489766021747045	0.8593992634988242	0.9303626799966478	0.8576048429635545	0.7702673390813947	0.43135654141055124	0.9123194419316958	266.0	5.172116572393071	168.0	0.3873617429664282
409	Feb25-FISH2-3L1-rep3-m1bp-100x_Position011_10_cmle.ics	1	1	0	1.9493999999999998	0.04514697963443496	1.0	0.0	1.0	0.150718942881361	2.476181447963579	0.07277138064464389	0.2472282183742891	0.07277138064464389	0.02472716579898819	0.9585709661846482	0.8813498410857353	232.0	4.59953656063404	129.0	0.29743848120636457
410	Feb25-FISH2-3L1-rep3-m1bp-100x_Position011_10_cmle.ics	2	1	0	1.083	0.3912163952884562	1.0	0.20635000882146287	1.0	0.2443710285542346	1.9915380474952344	0.38970105230618635	0.5006504462963202	0.3842785198160718	0.2260783884388001	0.8337781236914472	0.9604542212039711	140.0	2.6605738569426194	77.0	0.17754079885961296
411	Feb25-FISH2-3L1-rep3-m1bp-100x_Position011_10_cmle.ics	3	1	0	2.166	0.42317156563875635	1.0	1.2536039404732575	1.0	0.27516842178869017	3.2764840930014665	0.7850616756131934	0.8692883420687325	0.7814144485086483	0.6797856000506706	0.6024525491972255	0.9859287913000362	244.0	4.820898534417575	188.0	0.4334762361767174
412	Feb25-FISH2-3L1-rep3-m1bp-100x_Position011_10_cmle.ics	4	1	0	1.2995999999999999	0.28415253349516223	1.0	0.2918229810711206	1.0	0.29806007764175035	2.188793622344109	0.3748023638578575	0.5472123584147638	0.3748023638578575	0.21908452347010188	0.849585352439127	1.0000312986810143	208.0	3.8993548758223535	154.0	0.3550815977192259
413	Feb25-FISH2-3L1-rep3-m1bp-100x_Position011_10_cmle.ics	5	1	0	1.7328	0.3725599923757719	1.0	0.10317500441073144	1.0	0.2676729793476123	2.6219391730289248	0.28744870494927566	0.46771265215983354	0.28744870494927566	0.08320548279724586	0.8911100791837113	0.988780149886008	248.0	4.723047367515674	190.0	0.4380876854977463
414	Feb25-FISH2-3L1-rep3-m1bp-100x_Position011_10_cmle.ics	7	1	0	0.8664	5.2892467598997435	1.0	0.65584944557845	1.0	0.19335619482859384	2.073832038827921	0.6672041157936195	0.7855824143363529	0.6665148680582906	0.5162034757778653	0.6707122927087449	0.9102991511168412	118.0	2.1689243259246043	53.0	0.12220340700726606
415	Feb25-FISH2-3L1-rep3-m1bp-100x_Position011_10_cmle.ics	8	1	0	1.2995999999999999	0.43802691829695567	1.0	1.8148458414482778	1.0	0.32414131975419724	2.484455592930693	0.9315845388246758	0.9616186467078305	0.9309375274580441	0.875665982378925	0.3371580043250668	1.0029976412752981	176.0	3.348065027133635	125.0	0.28821558256430674
416	Feb25-FISH2-3L1-rep3-m1bp-100x_Position011_10_cmle.ics	10	1	0	1.7328	4.319724621919064	1.0	0.0	1.0	0.1294698225015005	4.410463264827527	0.31537506318820197	0.5146349370315831	0.31238598650519794	0.026286292006417723	0.8782661862799409	0.8502348846300094	176.0	3.324659778293215	79.0	0.18215224818064185
417	Feb25-FISH2-3L1-rep3-m1bp-100x_Position011_10_cmle.ics	10	2	0	1.5162	0.40666654219462217	1.0	0.0	1.0	0.17000533993072042	2.1324889475755175	0.07339172289500868	0.2292495439460208	0.07339172289500868	0.026286292006417723	0.9558439840878468	0.7804279770659039	158.0	3.016022066458337	77.0	0.17754079885961296
418	Feb25-FISH2-3L1-rep3-m1bp-100x_Position011_10_cmle.ics	11	1	0	1.2995999999999999	0.31058798383527136	1.0	1.1792185774793633	1.0	0.30300855069345994	2.0429565014326885	0.815199942497065	0.8991103018105439	0.815175982940796	0.6882981527182117	0.564466422468477	1.0012881105401295	180.0	3.3906453532742526	125.0	0.28821558256430674
419	Feb25-FISH2-3L1-rep3-m1bp-100x_Position011_10_cmle.ics	12	1	0	2.5991999999999997	1.9476965306731564	1.0	0.0	1.0	0.20000457760960688	3.615619832938261	0.13046604825624886	0.31647520516313676	0.13046604825624886	0.02150102446057724	0.9571918434684541	0.9295946762523715	348.0	6.887602216530853	273.0	0.6294628323204459
420	Feb25-FISH2-3L1-rep3-m1bp-100x_Position011_10_cmle.ics	13	1	0	1.7328	0.3767732692614095	1.0	0.0	1.0	0.23769412517147034	3.0130473587459985	0.1530972193907494	0.3357828147104793	0.15033576119255457	0.027006072736932497	0.9577927354077136	0.9417950759196293	232.0	4.482510316431942	162.0	0.37352739500334153
421	Feb25-FISH2-3L1-rep3-m1bp-100x_Position011_10_cmle.ics	14	1	0	1.5162	0.39303839036872507	1.0	0.0	1.0	0.18031467748930635	2.067077701811225	0.0741310710308511	0.26877619657856594	0.0741310710308511	0.025750292394388266	0.9633317906796284	0.893920377077351	214.0	4.056846360394959	125.0	0.28821558256430674
422	Feb25-FISH2-3L1-rep3-m1bp-100x_Position011_10_cmle.ics	15	1	0	1.2995999999999999	NA	0.0	0.0	1.0	0.21733222042974418	2.9186738716017917	0.16007491112239716	0.3241810563737938	0.14860017775520568	0.03778091670898934	0.9277582920640293	0.9352178891916768	126.0	2.4179217200887786	62.0	0.14295492895189613
423	Feb25-FISH2-3L1-rep3-m1bp-100x_Position011_10_cmle.ics	16	1	0	1.2995999999999999	0.4427198860977218	1.0	0.8318234787411565	1.0	0.24856632923939953	2.7573760875953925	0.717168523933718	0.7736505176637951	0.717168523933718	0.6317144814141574	0.6372459668202216	0.9843855462252445	138.0	2.6626889427127307	76.0	0.1752350741990985
424	Feb25-FISH2-3L1-rep3-m1bp-100x_Position011_10_cmle.ics	17	1	0	2.3826	0.3603292959921852	1.0	0.0	1.0	0.16648975116531367	4.237260036700991	0.10482491160031938	0.31015170525835517	0.12853313562221969	0.026499942967947988	0.9571545870038335	0.8637143284580014	258.0	5.1337664177926765	159.0	0.3666102210217982
425	Feb25-FISH2-3L1-rep3-m1bp-100x_Position011_10_cmle.ics	18	1	0	2.166	1.5411240075818984	1.0	0.3720027687491155	1.0	0.2659326138109524	3.3780552836865763	0.39513008964791907	0.5480762007312064	0.391962362898783	0.2435440351580107	0.7683294232054717	0.9955724986225852	288.0	5.640360854570669	237.0	0.5464567445419256
426	Feb25-FISH2-3L1-rep3-m1bp-100x_Position011_10_cmle.ics	18	2	0	1.2995999999999999	0.3288009499302292	1.0	1.8008849621272118	1.0	0.2704196860084893	2.4963383062666393	0.8426153152701958	0.8886271723343517	0.8293277658135925	0.7731616542294787	0.6191966956470357	0.978395156769447	140.0	2.6839791057830387	81.0	0.18676369750167077
427	Feb25-FISH2-3L1-rep3-m1bp-100x_Position011_10_cmle.ics	19	1	0	1.9493999999999998	2.179144479283634	1.0	0.10317500441073144	1.0	0.2055093924875087	2.4537257499365923	0.3558030726256983	0.5296194134078213	0.35316340782122907	0.06804469273743016	0.845555207918775	0.8735099574682288	222.0	4.305843754559134	141.0	0.325107177132538
428	Feb25-FISH2-3L1-rep3-m1bp-100x_Position011_10_cmle.ics	21	1	0	1.5162	0.2858055175575196	1.0	2.0671267327999794	1.0	0.3046539511707223	2.745752589346161	0.9332135473356253	0.9635746906008305	0.9325167153297282	0.8827997673387352	0.3774547677743024	1.0012133514222656	224.0	4.303728668789026	174.0	0.40119609092951497
429	Feb25-FISH2-3L1-rep3-m1bp-100x_Position011_10_cmle.ics	22	1	0	2.3826	0.253793552301805	1.0	1.449626260897894	1.0	0.25357533213668315	2.96756604689714	0.8006774021035118	0.8919900172321588	0.7994741220512211	0.6699224552855191	0.5359610032343317	0.963035175004454	370.0	7.121794010304255	337.0	0.777029210593371
430	Feb25-FISH2-3L1-rep3-m1bp-100x_Position011_10_cmle.ics	23	1	0	2.166	0.20872305441961556	1.0	0.10317500441073144	1.0	0.2943677980136844	2.651230372035839	0.25738311762435656	0.4336728869851658	0.25738311762435656	0.06411611865171471	0.8819745089678344	0.9792016368598968	374.0	7.164374336444872	369.0	0.8508123997298336
431	Feb25-FISH2-3L1-rep3-m1bp-100x_Position011_10_cmle.ics	24	1	0	1.2995999999999999	1.3531526764303905	1.0	2.1886723580334047	1.0	0.2620452549928	2.318657238061391	0.9317344142138589	0.9549175163549685	0.931440392309227	0.9001611870084322	0.3216056530090032	0.9463843329969098	132.0	2.505197458140125	73.0	0.16831790021755516
432	Feb25-FISH2-3L1-rep3-m1bp-100x_Position011_10_cmle.ics	24	2	0	1.083	4.936037191099356	1.0	0.0	1.0	0.23543358560236521	2.6235627977678284	0.18279236803141835	0.29961094601547816	0.16776574854826684	0.02568753872163476	0.9271502755952507	0.9191981017087419	124.0	2.32641581049721	63.0	0.1452606536124106
433	Feb25-FISH2-3L1-rep3-m1bp-100x_Position011_10_cmle.ics	25	1	0	1.083	0.4511703226149697	1.0	0.5097226605744432	1.0	0.2928237825597338	1.677074652805721	0.4861979023017943	0.6025405631161299	0.4858275348500012	0.3667149983057659	0.7890691519604472	0.9876785521568593	184.0	3.4566309282552896	127.0	0.29282703188533565
434	Feb25-FISH2-3L1-rep3-m1bp-100x_Position011_10_cmle.ics	26	1	0	1.7328	0.23748955584715126	2.0	0.4377344716066809	1.0	0.25896711597985017	3.137629087320254	0.4649143727007484	0.6177977927185082	0.4596321197513637	0.29702397564379046	0.7771440561823343	0.980859137425713	256.0	4.948639512839429	196.0	0.451922033460833
435	Feb25-FISH2-3L1-rep3-m1bp-100x_Position011_10_cmle.ics	27	1	0	1.7328	0.4528041281507672	1.0	1.5338067085748235	1.0	0.2669553508933269	2.971867433290935	0.8487933993465393	0.9022886134724981	0.845806293436873	0.7597080942064155	0.5275091769219806	0.9874293841113053	256.0	4.925234263999009	199.0	0.4588392074423764
436	Feb25-FISH2-3L1-rep3-m1bp-100x_Position011_10_cmle.ics	28	1	0	1.7328	0.23620493352274644	1.0	0.6190500264643886	1.0	0.2933984975801546	2.9795276087877904	0.5640663311395019	0.6667699057942961	0.5612917795844625	0.4294618660472319	0.7145254131594794	1.002084180713713	210.0	4.084481780775602	155.0	0.35738732237974036
437	Feb25-FISH2-3L1-rep3-m1bp-100x_Position011_10_cmle.ics	29	1	0	1.2995999999999999	0.1510868614668614	1.0	0.10317500441073144	1.0	0.3042557231713215	2.2423286699299143	0.354336147352264	0.4985162445638271	0.33652255478809584	0.09699411614223587	0.8547731631926635	0.9866448027416358	172.0	3.2118637056313384	117.0	0.26976978528019113
438	Feb25-FISH2-3L1-rep3-m1bp-100x_Position011_10_cmle.ics	30	1	0	1.7328	0.29229125761208297	1.0	2.1854240750660203	1.0	0.20936209962638944	1.8214473439070902	0.8864857287656757	0.946919850332654	0.8814349949859283	0.7814899880309255	0.5440869533209689	0.9025725678041288	356.0	6.551468389684537	289.0	0.6663544268886772
439	Feb25-FISH2-3L1-rep3-m1bp-100x_Position011_10_cmle.ics	30	2	0	0.8664	4.156699723616041	1.0	2.5991999999999997	1.0	0.22422053382509835	2.6156354889301743	0.9277434520536129	0.9594302289220284	0.9277434520536129	0.8716031011764198	0.3803819595837352	0.9374529033422088	122.0	2.2115046520652215	60.0	0.13834347963086724
440	Feb25-FISH2-3L1-rep3-m1bp-100x_Position011_10_cmle.ics	31	1	0	1.5162	3.6895522436632664	1.0	1.2536039404732575	1.0	0.2620993027665646	3.4033337822031773	0.7237515979385588	0.7847647110846686	0.7210984169353347	0.6427371180022351	0.5845856856583203	0.9899530973926687	154.0	2.996846989158139	92.0	0.21212666876732977
441	Feb25-FISH2-3L1-rep3-m1bp-100x_Position011_10_cmle.ics	31	2	0	1.7328	0.0782375726302827	1.0	1.278824979729832	1.0	0.28084083144830463	3.1469491837570276	0.7367843446240925	0.8188761768465738	0.7332990295789482	0.6475048038656043	0.5674245352297191	0.9873224162677475	214.0	4.19727785343748	156.0	0.35969304704025484
442	Feb25-FISH2-3L1-rep3-m1bp-100x_Position011_10_cmle.ics	32	1	0	1.2995999999999999	0.22893012812093982	1.0	0.3095250132321943	1.0	0.2692282072273381	2.2264356465743287	0.44735793249564726	0.6161572724157943	0.44459594582310696	0.23597155503345849	0.8244957044457816	0.9752030693742078	200.0	3.790788974700699	138.0	0.3181900031509946
443	Feb25-FISH2-3L1-rep3-m1bp-100x_Position011_10_cmle.ics	33	1	0	1.5162	0.23661975830831444	1.0	1.0841098665386142	1.0	0.2929320392162178	2.964590088883931	0.7799517581372106	0.8435070488857283	0.7775012252664354	0.6883402685015232	0.5518482221184005	1.0047154421036555	160.0	3.1075279760499055	103.0	0.23748964003298878
444	Feb25-FISH2-3L1-rep3-m1bp-100x_Position011_10_cmle.ics	35	1	0	1.083	NA	0.0	0.2918229810711206	1.0	0.3058151952710448	2.669741266280724	0.44598646778409967	0.5729663232354298	0.44598646778409967	0.3073677533446102	0.7828849050081763	1.014377505337352	100.0	1.9539076094514054	52.0	0.1198976823467516
445	Feb25-FISH2-3L1-rep3-m1bp-100x_Position011_10_cmle.ics	36	1	0	1.5162	0.8582840925358376	1.0	1.4686736615067262	1.0	0.18902269847857445	3.5671908892108566	0.8322873891100593	0.8783705839942322	0.8301871414689195	0.77170935080405	0.5534122652730679	0.8740656473917137	132.0	2.5286027069805446	62.0	0.14295492895189613
446	Feb25-FISH2-3L1-rep3-m1bp-100x_Position011_10_cmle.ics	37	1	0	1.2995999999999999	4.188470788147999	1.0	0.8254000352858515	1.0	0.2876507629637746	2.5250663151079045	0.6502429062319214	0.7446801095691812	0.6502429062319214	0.5422106209617275	0.6742169062794231	0.9944513673921416	188.0	3.5928322497575866	130.0	0.29974420586687905
447	Feb25-FISH2-3L1-rep3-m1bp-100x_Position011_10_cmle.ics	39	1	0	1.5162	0.7230441900021726	2.0	0.46141264688247224	1.0	0.24769731826964506	2.746102174380233	0.4889283839425199	0.6243335209699761	0.48073140341667353	0.336869967806612	0.7342662129721106	0.9780653518198983	226.0	4.325018831859335	159.0	0.3666102210217982
448	Feb25-FISH2-3L1-rep3-m1bp-100x_Position011_10_cmle.ics	40	1	0	2.166	0.42153062874162495	1.0	0.3095250132321943	1.0	0.2563313355147283	3.490333311393274	0.4373294635831298	0.5994757442285877	0.4308503571684057	0.2213703207873034	0.8098886378189256	0.9864053514234248	256.0	5.042260508201107	195.0	0.4496163088003185
449	Feb25-FISH2-3L1-rep3-m1bp-100x_Position011_10_cmle.ics	41	1	0	1.2995999999999999	NA	0.0	0.10317500441073144	1.0	0.3143110889088177	2.471344986501726	0.2833388866794931	0.4536797188215441	0.2833388866794931	0.11116545030471747	0.8684921877479215	0.9738375287681826	146.0	2.794660092674805	93.0	0.21443239342784423
450	Feb25-FISH2-3L1-rep3-m1bp-100x_Position011_10_cmle.ics	42	1	0	1.5162	0.5755385435190604	1.0	0.815064591942846	1.0	0.28452684573903236	2.86441338867818	0.6818416683315995	0.7784445164001625	0.6618555848736832	0.5153702006875599	0.6741972359232068	0.9778904381795055	202.0	3.882294884292267	144.0	0.33202435111408135
451	Feb25-FISH2-3L1-rep3-m1bp-100x_Position012_11_cmle.ics	1	1	0	1.083	0.25484584917495573	1.0	0.0	1.0	0.16541944788811772	2.1219837822101186	0.08201045513404633	0.18065080811471873	0.08201045513404633	0.029746774735024697	0.9801166223125781	0.9266882285983787	132.0	2.575413204661384	58.0	0.13373203030983835
452	Feb25-FISH2-3L1-rep3-m1bp-100x_Position012_11_cmle.ics	2	1	0	1.9493999999999998	6.428508665454526	1.0	1.571514847577277	1.0	0.3036691787723554	2.835125340845295	0.8123820390057688	0.8822007300697013	0.810633283927448	0.713488517574633	0.5959347782478771	0.9863142045786706	284.0	5.480754284227953	248.0	0.5718197158075845
453	Feb25-FISH2-3L1-rep3-m1bp-100x_Position012_11_cmle.ics	3	1	0	1.7328	0.433147935032994	1.0	1.1535316172061805	1.0	0.2525930291459814	2.478001719518751	0.7655194288347487	0.8591925647976923	0.7647534067038906	0.648796806645242	0.551677379950518	0.9970687402486201	232.0	4.459105067591521	167.0	0.3850560183059138
454	Feb25-FISH2-3L1-rep3-m1bp-100x_Position012_11_cmle.ics	6	1	0	0.8664	0.2797339041703116	1.0	2.085350454691538	1.0	0.3126783182461922	1.9492883337772173	0.9456922706179675	0.9687957636387229	0.9414472586614927	0.9071874787594926	0.4675880666334653	0.9966824907215599	114.0	2.1263439997839866	64.0	0.14756637827292504
455	Feb25-FISH2-3L1-rep3-m1bp-100x_Position012_11_cmle.ics	7	1	0	1.2995999999999999	0.5301186822908497	1.0	0.20635000882146287	1.0	0.2625618704319815	2.910211329949943	0.38409255749748483	0.5174130226246462	0.37045225895510164	0.19572541587702674	0.8191042821010993	0.9859924722784295	146.0	2.818065341515225	85.0	0.19598659614372857
456	Feb25-FISH2-3L1-rep3-m1bp-100x_Position012_11_cmle.ics	8	1	0	1.5162	3.1117572346071216	1.0	2.1706731427003563	1.0	0.2264210921506157	2.880135268792286	0.9745701138290143	0.9949745701138291	0.974072280078577	0.9313964909448077	0.2728712115469182	0.9398139088671261	222.0	4.212222759197457	148.0	0.3412472497561391
457	Feb25-FISH2-3L1-rep3-m1bp-100x_Position012_11_cmle.ics	9	1	0	1.2995999999999999	2.1055185000962067	1.0	0.9077480443748005	1.0	0.15725699920808894	3.0413802290564287	0.7092791032276076	0.7817177400304937	0.7037172246440613	0.5414698176820495	0.6128639979229116	0.6770420734707251	128.0	2.3689961366378274	54.0	0.12450913166778053
458	Feb25-FISH2-3L1-rep3-m1bp-100x_Position012_11_cmle.ics	10	1	0	2.3826	0.3379865467051782	1.0	1.7191228691225526	1.0	0.2914815951276468	3.4821800555349185	0.8184637593561391	0.8865732250842823	0.8162485072721885	0.721500268470948	0.5307091348132167	1.0015922794549068	356.0	6.996168117652508	341.0	0.7862521092354289
459	Feb25-FISH2-3L1-rep3-m1bp-100x_Position012_11_cmle.ics	11	1	0	1.2995999999999999	3.6731783845584247	1.0	1.1961505589055579	1.0	0.3103835882081526	2.493239600981853	0.7904171164742405	0.8660061356802615	0.7869650339414122	0.6789532749040919	0.5351391363496845	0.9984447548476133	214.0	4.05684636039496	164.0	0.3781388443243705
460	Feb25-FISH2-3L1-rep3-m1bp-100x_Position012_11_cmle.ics	12	1	0	1.5162	0.17987647464386397	1.0	0.0	1.0	0.22904979402179543	2.68581832411913	0.15426271713076672	0.3158864261829373	0.15426271713076672	0.028134524901606842	0.9443606889670013	0.9612544367777032	208.0	3.992975871184033	135.0	0.31127282916945126
461	Feb25-FISH2-3L1-rep3-m1bp-100x_Position012_11_cmle.ics	13	1	0	1.083	0.47654353472013117	1.0	0.687545504971255	1.0	0.3281041094588522	2.771297844052215	0.7079529620127883	0.8086705127036424	0.6968055320423499	0.5465301019677298	0.6563669566535708	1.0011897637730158	128.0	2.4626171319995076	78.0	0.17984652352012742
462	Feb25-FISH2-3L1-rep3-m1bp-100x_Position012_11_cmle.ics	14	1	0	1.9493999999999998	0.3604666505868041	1.0	0.5556144027286182	1.0	0.25757285296255356	3.0956917802411854	0.43425315261680725	0.5750197803670515	0.43425315261680725	0.27565069031548073	0.8061777928348044	0.9749785742513661	312.0	6.059679553297317	263.0	0.6064055857153013
463	Feb25-FISH2-3L1-rep3-m1bp-100x_Position012_11_cmle.ics	14	2	0	1.5162	0.4923786269808022	2.0	0.8595614345612763	1.0	0.24967135219492856	3.260054966034825	0.5784810224452399	0.6838710758200154	0.5760867604268951	0.4198837146369562	0.7305017856576425	0.946668446214691	192.0	3.6822230735790438	125.0	0.28821558256430674
464	Feb25-FISH2-3L1-rep3-m1bp-100x_Position012_11_cmle.ics	15	1	0	1.7328	0.06601246862611601	1.0	0.3634229110571259	1.0	0.29222941578032335	3.0605705020104037	0.4622084212572984	0.6112302492751635	0.45434530242984666	0.2501558327185804	0.8139732577469155	0.9848984010353695	228.0	4.463335239131744	175.0	0.40350181559002946
465	Feb25-FISH2-3L1-rep3-m1bp-100x_Position012_11_cmle.ics	17	1	0	1.7328	2.5342326999488995	1.0	0.5556144027286182	1.0	0.28000262648205904	3.032686058592563	0.5326757618805114	0.6687287249725268	0.5309710793642285	0.3803130611916696	0.7291251117861389	0.9990917007095891	240.0	4.637886715234437	185.0	0.426559062195174
466	Feb25-FISH2-3L1-rep3-m1bp-100x_Position012_11_cmle.ics	18	1	0	1.9493999999999998	0.5712463293806166	1.0	1.1736910802652911	1.0	0.12290549771744977	6.559664276865613	0.8683113106555674	0.9169795644462908	0.8625113841532587	0.804232508348379	0.432330533818469	0.8327148466891752	154.0	2.973441740317719	63.0	0.1452606536124106
467	Feb25-FISH2-3L1-rep3-m1bp-100x_Position012_11_cmle.ics	19	1	0	1.5162	0.3218010147843049	1.0	0.3634229110571259	1.0	0.2979400440273149	2.786360738669449	0.45627681467787506	0.6055286197635076	0.453772367365447	0.266674805539084	0.82082622731937	1.00031032708841	198.0	3.79290406047081	143.0	0.3297186264535669
468	Feb25-FISH2-3L1-rep3-m1bp-100x_Position012_11_cmle.ics	20	1	0	1.2995999999999999	0.2524173821001289	1.0	0.10317500441073144	1.0	0.27841751300124384	2.086714567479686	0.2902665078259045	0.42710932290378895	0.25939745405231257	0.09364861726119565	0.8868627511180547	0.9773818647056568	192.0	3.612007327057784	132.0	0.30435565518790797
469	Feb25-FISH2-3L1-rep3-m1bp-100x_Position012_11_cmle.ics	21	1	0	1.5162	0.5464890868042743	1.0	0.8344252714560013	1.0	0.29348912329989957	2.429227867154174	0.6187636922104027	0.7409219233462069	0.6169523680466156	0.4903561668586399	0.6843844976847284	0.946347450760758	266.0	4.984874581669715	221.0	0.5095651499736944
470	Feb25-FISH2-3L1-rep3-m1bp-100x_Position012_11_cmle.ics	22	1	0	1.7328	0.35403538143232854	1.0	1.3477239015757756	1.0	0.2699872355618187	2.901121392643803	0.8496831524070148	0.9207397741894562	0.8458833976694032	0.7272241251200638	0.5512095590901986	0.9930415974130591	226.0	4.371829329540174	166.0	0.3827502936453994
471	Feb25-FISH2-3L1-rep3-m1bp-100x_Position012_11_cmle.ics	24	1	0	1.5162	2.0619225181891814	1.0	2.4029085346540127	1.0	0.21928255660975055	1.9360574837534088	0.9748812157590174	0.9863713956455022	0.9743389063838441	0.9514848800448638	0.1852008911269241	0.886710126135999	210.0	4.014266034254343	134.0	0.30896710450893683
472	Feb25-FISH2-3L1-rep3-m1bp-100x_Position012_11_cmle.ics	25	1	0	1.5162	0.6765083605961603	1.0	0.5556144027286182	1.0	0.2381872510040993	3.1103996112376	0.5814989517819706	0.6882064078023881	0.5792316106097894	0.45083629568863365	0.7461689409651807	0.949580799223665	152.0	2.9521515772474105	86.0	0.19829232080424306
473	Feb25-FISH2-3L1-rep3-m1bp-100x_Position012_11_cmle.ics	26	1	0	1.083	0.7424267269448993	1.0	0.3095250132321943	1.0	0.29388427730391214	2.1167737730365372	0.4755043915478615	0.5984199974541752	0.47593399949083504	0.25108595341140527	0.7805806546927919	0.9751630526107389	174.0	3.2799643663824867	117.0	0.26976978528019113
474	Feb25-FISH2-3L1-rep3-m1bp-100x_Position012_11_cmle.ics	27	1	0	1.7328	0.36640725910309313	1.0	0.0	1.0	0.2925796361530883	2.8045379513907815	0.2012231910934414	0.35503978864070823	0.2012231910934414	0.026146821036854506	0.913494015005428	0.9909115672933518	212.0	4.082366695005491	157.0	0.3619987717007692
475	Feb25-FISH2-3L1-rep3-m1bp-100x_Position012_11_cmle.ics	28	1	0	1.7328	0.2009316655250368	1.0	0.5595020986366908	1.0	0.2844528950677704	3.0210492563727387	0.5731964275483636	0.7182238320463935	0.5694724713700976	0.3766033700211979	0.6994608847380335	1.0014106220456387	214.0	4.19727785343748	157.0	0.3619987717007692
476	Feb25-FISH2-3L1-rep3-m1bp-100x_Position012_11_cmle.ics	29	1	0	1.083	1.9839721944866362	1.0	0.3720027687491155	1.0	0.24353888050015876	2.6757472210668696	0.42314397429830897	0.5383782033721017	0.4229136054591189	0.2864854431798371	0.780412108545284	0.95399449257314	120.0	2.2838354843565924	61.0	0.1406492042913817
477	Feb25-FISH2-3L1-rep3-m1bp-100x_Position012_11_cmle.ics	31	1	0	1.2995999999999999	0.19439691918103041	1.0	0.0	1.0	0.2546786868578531	2.727541408776219	0.21712725447221168	0.41782272777362833	0.21712725447221168	0.03268602074175656	0.9174837172839567	0.9858294004331045	144.0	2.7733699296044962	82.0	0.18906942216218525
478	Feb25-FISH2-3L1-rep3-m1bp-100x_Position012_11_cmle.ics	32	1	0	2.166	0.32238377931716267	2.0	2.3825999999999996	1.0	0.2566171602638834	2.7819935256256936	0.9767499961915208	0.9936337461724785	0.9679204180186768	0.8857014456987036	0.2632813248594842	0.9607072505787271	338.0	6.476883166253853	296.0	0.6824944995122783
479	Feb25-FISH2-3L1-rep3-m1bp-100x_Position012_11_cmle.ics	33	1	0	1.7328	5.614854333352503	1.0	0.0	1.0	0.14697619851872196	3.0839452532476956	0.06780330856712448	0.1959707640948865	0.06780330856712448	0.024335357405220432	0.9644058242702259	0.8684719033388671	142.0	2.798890264215027	61.0	0.1406492042913817
480	Feb25-FISH2-3L1-rep3-m1bp-100x_Position012_11_cmle.ics	34	1	0	1.083	NA	0.0	0.7610319551488771	1.0	0.3004098407371518	2.489989137871352	0.7710274767027957	0.853047634283886	0.761568611766588	0.6414530256369235	0.5346934297771077	1.0024393932030726	98.0	1.9092121975406762	50.0	0.11528623302572269
481	Feb25-FISH2-3L1-rep3-m1bp-100x_Position012_11_cmle.ics	35	1	0	2.166	0.4676311813182435	2.0	0.2991586303963464	1.0	0.27586507509445285	3.917422428370053	0.5161836785399679	0.6855352020418766	0.5107175931154428	0.20645088428613376	0.7767268403114551	0.9732735578429097	274.0	5.4211139665572485	224.0	0.5164823239552377
482	Feb25-FISH2-3L1-rep3-m1bp-100x_Position012_11_cmle.ics	36	1	0	1.9493999999999998	0.3241538346962713	1.0	1.2191645447964943	1.0	0.22296703256133688	3.294296857284145	0.8116840566560815	0.8811612048418339	0.809509407876261	0.7232507398846428	0.45387759526133825	0.9685951615867961	214.0	4.150467355756639	139.0	0.32049572781150915
483	Feb25-FISH2-3L1-rep3-m1bp-100x_Position012_11_cmle.ics	38	1	0	1.2995999999999999	1.8178751074515769	1.0	0.751125369937127	1.0	0.2288955054510884	2.6837587888674577	0.5794323427582228	0.661518441046355	0.5772023466051164	0.4864306837853433	0.6991234801321342	0.9474462669538257	148.0	2.7691397580642736	81.0	0.18676369750167077
484	Feb25-FISH2-3L1-rep3-m1bp-100x_Position012_11_cmle.ics	39	1	0	1.5162	0.31139329220246487	1.0	0.1459114905355603	1.0	0.30360104007308175	2.2355354786813484	0.3613667360562774	0.5460555595434642	0.3591127700811141	0.14777115784940062	0.8494765055190101	0.9923839483822638	194.0	3.7035132366493526	140.0	0.3228014524720236
485	Feb25-FISH2-3L1-rep3-m1bp-100x_Position012_11_cmle.ics	41	1	0	1.7328	0.6746960701217065	1.0	1.8360086125173225	1.0	0.26683009132477625	2.675913597519631	0.942095813057847	0.9739103281376044	0.9286424314970465	0.8506388404590284	0.48594565383294197	0.9706527652848865	250.0	4.837958525947663	192.0	0.4426991348187751
486	Feb25-FISH2-3L1-rep3-m1bp-100x_Position012_11_cmle.ics	42	1	0	1.7328	4.808137712655399	1.0	1.1368333649278028	1.0	0.2890909267796596	3.2128743766759866	0.7900802577133494	0.8651587103224194	0.7775070121358549	0.6779069121608486	0.5451959908419344	0.9985746042403805	200.0	3.907815218902798	143.0	0.3297186264535669
487	Feb25-FISH2-3L1-rep3-m1bp-100x_Position012_11_cmle.ics	43	1	0	1.5162	0.4822164997856855	1.0	1.0194453211488863	1.0	0.2772518481075575	2.8175236103213854	0.7336794297771602	0.831123591168751	0.7292406463897895	0.6125135093407442	0.6483582250282212	0.9931862383085649	214.0	4.103656858075801	155.0	0.35738732237974036
488	Feb25-FISH2-3L1-rep3-m1bp-100x_Position012_11_cmle.ics	44	1	0	1.2995999999999999	2.480604222378238	1.0	0.4377344716066809	1.0	0.2304380028023763	3.301838160887737	0.5823604378598576	0.7292335176714231	0.5810177283175166	0.3639823854714276	0.7186133134181476	0.9426086287352035	144.0	2.7499646807640765	78.0	0.17984652352012742
489	Feb25-FISH2-3L1-rep3-m1bp-100x_Position012_11_cmle.ics	45	1	0	1.7328	0.572635971597834	1.0	0.8318234787411565	1.0	0.2773237658550719	2.532393203789788	0.6280486352877303	0.7417048068542799	0.6226526520328998	0.49382771906596623	0.724758157667031	0.9948081732024037	262.0	4.9891047532099355	210.0	0.48420217870803534
490	Feb25-FISH2-3L1-rep3-m1bp-100x_Position012_11_cmle.ics	47	1	0	1.2995999999999999	0.2022414134642492	1.0	2.051901668922075	1.0	0.2174948760177549	2.781078271757269	0.9549213014003893	0.9831900494944993	0.9520008913701297	0.8998557387816378	0.4620902078179562	0.9716038065869699	130.0	2.460502046229396	65.0	0.14987210293343953
491	Feb25-FISH2-3L1-rep3-m1bp-100x_Position012_11_cmle.ics	47	2	0	1.2995999999999999	4.33182047052704	1.0	0.32626801153583	1.0	0.19355561778276956	1.7693296688983005	0.43903497454903706	0.5703918510004456	0.4351235016771833	0.24538774600642724	0.7734018596871376	0.875383100837392	150.0	2.8606456676558425	76.0	0.1752350741990985
492	Feb25-FISH2-3L1-rep3-m1bp-100x_Position012_11_cmle.ics	48	1	0	1.7328	0.20250285356529618	1.0	0.5689355674538337	1.0	0.21372203108912047	2.631154351762277	0.6003422110879281	0.7224372071532225	0.5942199536498907	0.42370642042870243	0.7505064851482395	0.9451725067940112	216.0	4.148352269986528	138.0	0.3181900031509946
493	Feb25-FISH2-3L1-rep3-m1bp-100x_Position012_11_cmle.ics	49	1	0	3.0324	0.2298634660746202	1.0	0.65253602307166	1.0	0.18895972853156143	3.882344190202699	0.5511208140840261	0.7274634370942126	0.5478279538740901	0.3543536630159806	0.7776577652363849	0.8998026380226894	446.0	8.632977672188598	385.0	0.8877039942980649
494	Feb25-FISH2-3L1-rep3-m1bp-100x_Position013_12_cmle.ics	1	1	0	1.9493999999999998	0.22664420297645357	1.0	1.6649493785096108	1.0	0.2594774498433428	3.4658743032985337	0.8829955152456593	0.9498409039661263	0.8820058627514845	0.7896048906371358	0.5605609082089406	0.9862018028036665	292.0	5.706346429551707	239.0	0.5510681938629545
495	Feb25-FISH2-3L1-rep3-m1bp-100x_Position013_12_cmle.ics	2	1	0	1.7328	0.10225136126231778	1.0	2.661449690438858	1.0	0.19652528837907748	1.3244389118626212	0.9774836044797167	0.9992020906296523	0.9773550821650298	0.9279918031323744	0.18497032117183998	0.9167201579779218	356.0	6.715305131567476	280.0	0.6456029049440472
496	Feb25-FISH2-3L1-rep3-m1bp-100x_Position013_12_cmle.ics	3	1	0	1.7328	0.1744220894858421	1.0	1.0841098665386142	1.0	0.2720111564350147	2.87675156030207	0.7524881664607654	0.8296456184672617	0.7487194791854639	0.6550263044655127	0.613489068480137	0.9958233743956033	206.0	3.971685708113724	145.0	0.33433007577459584
497	Feb25-FISH2-3L1-rep3-m1bp-100x_Position013_12_cmle.ics	4	1	0	1.7328	0.32851106767511623	1.0	1.5627088357751586	1.0	0.2952262153135755	2.5130255355207005	0.7935251451010704	0.8703010372742394	0.7938426076094383	0.6960796830896003	0.5762163044059091	0.9926563322903521	316.0	5.985233635235838	287.0	0.6617429775676483
498	Feb25-FISH2-3L1-rep3-m1bp-100x_Position013_12_cmle.ics	5	1	0	1.7328	0.35539617374544064	1.0	0.687545504971255	1.0	0.273117628216583	2.448145225772887	0.5981137470931958	0.7288916105988421	0.596732509266703	0.4275362709815961	0.697121456831526	0.9918821264820973	242.0	4.635771629464326	185.0	0.426559062195174
499	Feb25-FISH2-3L1-rep3-m1bp-100x_Position013_12_cmle.ics	7	1	0	0.6497999999999999	0.393070597895884	1.0	0.6952437723139506	1.0	0.2771993517873347	1.624257748198674	0.5732263426097862	0.6567083305428886	0.5742248144607948	0.4569774308832214	0.6894657431106174	0.9548026276410612	102.0	1.8815767771600338	51.0	0.11759195768623716
500	Feb25-FISH2-3L1-rep3-m1bp-100x_Position013_12_cmle.ics	7	2	0	1.2995999999999999	2.7829453561762505	1.0	0.5556144027286182	1.0	0.14705543843334146	4.067875467056743	0.5224686607691886	0.6616458956109856	0.5224686607691886	0.4013613311334482	0.7681231428579075	0.8281214771718741	126.0	2.3711112224079387	51.0	0.11759195768623716
501	Feb25-FISH2-3L1-rep3-m1bp-100x_Position013_12_cmle.ics	8	1	0	1.9493999999999998	0.3677265714879546	1.0	1.9493999999999998	1.0	0.23748355762310064	2.318052873882816	0.9741150682830504	0.9958557268933609	0.9595797572868272	0.8446105277957068	0.34984066884327575	0.9462139433332497	360.0	6.828101204229352	313.0	0.7216918187410241
502	Feb25-FISH2-3L1-rep3-m1bp-100x_Position013_12_cmle.ics	9	1	0	1.083	0.29702167983540867	1.0	0.0	1.0	0.259770442543706	2.049026745159685	0.13226044010242483	0.24831262541297605	0.13226044010242483	0.026454114896865773	0.9576696725395144	0.9415389822252268	120.0	2.213619737835333	63.0	0.1452606536124106
503	Feb25-FISH2-3L1-rep3-m1bp-100x_Position013_12_cmle.ics	9	2	0	1.5162	1.6272687015169776	1.0	0.0	1.0	0.1044611548118022	2.358165907663661	0.05292174230293695	0.1423542844788563	0.05292174230293695	0.026454114896865773	0.9730920062601547	0.9546443542941839	166.0	3.3118299583033504	65.0	0.14987210293343953
504	Feb25-FISH2-3L1-rep3-m1bp-100x_Position013_12_cmle.ics	12	1	0	1.5162	4.833327638554095	1.0	0.1459114905355603	1.0	0.2053959153180639	2.6127505682296457	0.4261910385444682	0.6640216074544194	0.42157393086528866	0.14665031123572392	0.7936069687729222	0.8571914155356876	206.0	3.9482804592733043	126.0	0.2905213072248212
505	Feb25-FISH2-3L1-rep3-m1bp-100x_Position013_12_cmle.ics	13	1	0	1.7328	NA	0.0	1.0440946079954327	1.0	0.27786103706875104	3.458935511921339	0.7475869816449199	0.8329061456914306	0.747051114023591	0.6352581526125161	0.5901982390840125	0.9891525836832722	212.0	4.175987690367171	153.0	0.35277587305871144
506	Feb25-FISH2-3L1-rep3-m1bp-100x_Position013_12_cmle.ics	14	1	0	1.2995999999999999	0.36836819719386354	1.0	0.23070632344123612	1.0	0.2987286402854682	2.404047246024128	0.386464426269064	0.5489112799221214	0.38559078768918437	0.21525206553121387	0.8100610246057925	1.0041752786381088	176.0	3.348065027133635	120.0	0.2766869592617345
507	Feb25-FISH2-3L1-rep3-m1bp-100x_Position013_12_cmle.ics	15	1	0	1.9493999999999998	0.21362596627841812	1.0	2.4899342736946437	1.0	0.2778970535363584	2.93906337750596	0.9492803004490077	0.9728342760223823	0.945426254457897	0.9046691502169321	0.40158316531104077	0.9790300137081368	298.0	5.723406421081796	255.0	0.5879597884311858
508	Feb25-FISH2-3L1-rep3-m1bp-100x_Position013_12_cmle.ics	16	1	0	1.5162	2.1453842391997027	1.0	0.4377344716066809	1.0	0.23806494534141664	4.468179666959638	0.43507881290729866	0.5317092898618391	0.429502396938232	0.3255430100809501	0.800437074160158	0.9260706980660662	140.0	2.7541948523042983	76.0	0.1752350741990985
509	Feb25-FISH2-3L1-rep3-m1bp-100x_Position013_12_cmle.ics	17	1	0	1.5162	0.15815005428073992	1.0	0.0	1.0	0.2243994752564138	3.0295918645854654	0.1075625473843821	0.2449930502906242	0.1075625473843821	0.03737838008592368	0.9566145792761697	0.986141572341464	126.0	2.511542715450458	63.0	0.1452606536124106
510	Feb25-FISH2-3L1-rep3-m1bp-100x_Position013_12_cmle.ics	18	1	0	1.083	0.375390162873328	1.0	0.10317500441073144	1.0	0.2373967594247948	2.1885536619920027	0.23932597745262654	0.3889122091628688	0.25021987686895336	0.09260813944191253	0.8900023281437069	0.9808515902032852	106.0	1.994372849821912	50.0	0.11528623302572269
511	Feb25-FISH2-3L1-rep3-m1bp-100x_Position013_12_cmle.ics	19	1	0	1.5162	0.34180205686825066	1.0	1.5162	1.0	0.2834790591663577	2.654879731494014	0.9041806770665176	0.9407704604335808	0.9016292749765727	0.8388364346518202	0.520121799219726	0.9789555882043006	186.0	3.571542086687278	127.0	0.29282703188533565
512	Feb25-FISH2-3L1-rep3-m1bp-100x_Position013_12_cmle.ics	20	1	0	1.5162	3.8038411565363903	1.0	0.2918229810711206	1.0	0.2945485180884817	2.3313797277074584	0.3910590074911937	0.5800193759746413	0.3910590074911937	0.1953510408212694	0.8208344103368973	0.9587285380874596	276.0	5.231756890063781	234.0	0.5395395705603823
513	Feb25-FISH2-3L1-rep3-m1bp-100x_Position013_12_cmle.ics	23	1	0	1.083	3.4882303325641253	1.0	0.4883922886704704	1.0	0.2625618704319815	2.5890609645861518	0.5327693101618659	0.6523843788840191	0.5308722734640181	0.34865499371288605	0.7725016625683973	0.9803200675431551	146.0	2.7478495949939656	85.0	0.19598659614372857
514	Feb25-FISH2-3L1-rep3-m1bp-100x_Position013_12_cmle.ics	23	2	0	0.8664	1.7575588053354463	1.0	0.5158750220536572	1.0	0.2469875885055565	2.27570736844301	0.4882798020104228	0.5923260867985144	0.48130946410530373	0.3659500083585908	0.7715222909929829	0.9422434055829985	106.0	1.9943728498219115	51.0	0.11759195768623716
515	Feb25-FISH2-3L1-rep3-m1bp-100x_Position013_12_cmle.ics	24	1	0	1.5162	1.492947080950201	1.0	1.2147909720415644	1.0	0.20740935294967336	3.448137571162484	0.8280524027922219	0.8673021240937624	0.8178696214938237	0.7268493232677675	0.6512649713034925	0.9575268510574408	144.0	2.8201804272853357	74.0	0.17062362487806956
516	Feb25-FISH2-3L1-rep3-m1bp-100x_Position013_12_cmle.ics	25	1	0	1.2995999999999999	5.246563932368239	1.0	0.3916201927270152	1.0	0.3033909273354146	2.709000280790186	0.43206183280346244	0.5639029966615291	0.42834799720182676	0.2919853949007274	0.807489413547418	0.9934763561614344	178.0	3.3927604390443635	123.0	0.2836041332432778
517	Feb25-FISH2-3L1-rep3-m1bp-100x_Position013_12_cmle.ics	25	2	0	0.6497999999999999	0.4530158896695151	1.0	0.687545504971255	1.0	0.3503980382358139	1.8400619997193806	0.5399223108815951	0.628707437339688	0.5386255964601971	0.44329718078360225	0.715634094205199	0.9962638544937079	98.0	1.815591202178996	54.0	0.12450913166778053
518	Feb25-FISH2-3L1-rep3-m1bp-100x_Position013_12_cmle.ics	27	1	0	1.083	5.807119152799721	1.0	1.0987399361686254	1.0	0.23175683510088638	1.8890024451879666	0.7486843610570872	0.7957256034778629	0.7444871868207299	0.6771500686420318	0.6939896605502482	0.9028599046628113	122.0	2.328530896267321	61.0	0.1406492042913817
519	Feb25-FISH2-3L1-rep3-m1bp-100x_Position013_12_cmle.ics	28	1	0	1.083	0.35493395268525757	1.0	1.927468146499159	1.0	0.2462481524187905	1.6858913234935815	0.9679941714297442	0.9947922545689628	0.9677068475438938	0.9292311007583298	0.2606227622548818	0.9648953164821772	164.0	3.1032978045096833	98.0	0.2259610167304165
520	Feb25-FISH2-3L1-rep3-m1bp-100x_Position013_12_cmle.ics	30	1	0	1.7328	0.20750250993889446	1.0	2.6479238900650497	1.0	0.26355615600940024	3.584194926693633	0.9831870589548444	0.9968457649330087	0.9824842804995515	0.9517087851440903	0.24965005110720068	0.9644798175644086	170.0	3.354410284443968	107.0	0.2467125386750466
521	Feb25-FISH2-3L1-rep3-m1bp-100x_Position013_12_cmle.ics	30	2	0	0.8664	4.110370059805145	1.0	0.5158750220536572	1.0	0.23108508838904185	1.6137162638606537	0.42875686759240506	0.5245373030670079	0.42740918655460797	0.32255257402944226	0.8406666430444004	0.9407584250941828	130.0	2.4136915485485564	67.0	0.15448355225446841
522	Feb25-FISH2-3L1-rep3-m1bp-100x_Position013_12_cmle.ics	31	1	0	1.9493999999999998	0.3347511290420763	1.0	0.7748934119142009	1.0	0.2961201544296934	2.750494632527763	0.5630924657428051	0.687706791281509	0.5625560100097058	0.4137701674796193	0.6706977883321102	0.9795643759283569	262.0	5.082725748571615	217.0	0.5003422513316366
523	Feb25-FISH2-3L1-rep3-m1bp-100x_Position013_12_cmle.ics	31	2	0	1.5162	0.17687615537206386	2.0	1.2611313899024936	1.0	0.27308137672307414	3.5202786499947827	0.7038175182255408	0.7627873371639787	0.6995692849634249	0.6225305206101331	0.7344516725298654	1.0000490331269316	168.0	3.30971487253324	107.0	0.2467125386750466
524	Feb25-FISH2-3L1-rep3-m1bp-100x_Position013_12_cmle.ics	32	1	0	1.5162	0.3568148902119268	1.0	0.2918229810711206	1.0	0.2876507629637746	3.028601702507523	0.38328247273166755	0.5300895851587757	0.38328247273166755	0.22595703538085024	0.8565394593822502	0.9955463264203989	188.0	3.6630479962788463	130.0	0.29974420586687905
525	Feb25-FISH2-3L1-rep3-m1bp-100x_Position013_12_cmle.ics	34	1	0	1.7328	0.35355558563848827	1.0	1.5661111030016057	1.0	0.2743917131567224	2.8335079481166527	0.893614215796536	0.9385272285867197	0.8894878497134037	0.8178620459639951	0.4816476411807589	0.9974527893115093	190.0	3.684338159349155	129.0	0.29743848120636457
526	Feb25-FISH2-3L1-rep3-m1bp-100x_Position013_12_cmle.ics	35	1	0	1.2995999999999999	0.09459484756168755	1.0	0.0	1.0	0.23669180782201996	2.599978312814366	0.3180965482741371	0.514167239869935	0.3180965482741371	0.06659970610305152	0.8397528555730543	0.9687923830968383	174.0	3.326774864063326	105.0	0.24210108935401767
527	Feb25-FISH2-3L1-rep3-m1bp-100x_Position013_12_cmle.ics	36	1	0	1.083	3.906758126175839	1.0	1.074245800390238	1.0	0.2839262842049886	1.8656105690166842	0.7487106849713082	0.8111274545410523	0.7343224135008838	0.6231689305343696	0.6081889317672274	0.9777087778701626	180.0	3.2970243579125733	121.0	0.27899268392224896
528	Feb25-FISH2-3L1-rep3-m1bp-100x_Position013_12_cmle.ics	37	1	0	1.5162	0.20310321334872133	1.0	0.20635000882146287	1.0	0.2353283527495573	2.708426048299762	0.3296059351647761	0.47771961184882533	0.3296059351647761	0.18767472178915112	0.8348850504254305	0.9603299841782478	182.0	3.4821512628658207	112.0	0.25824116197761887
529	Feb25-FISH2-3L1-rep3-m1bp-100x_Position013_12_cmle.ics	38	1	0	1.083	5.471390651078849	1.0	0.1459114905355603	1.0	0.21767321547513097	2.425930444704111	0.40203048988822543	0.5565380798203797	0.39335860599059597	0.19323820835299285	0.8683326820392203	0.8819892638887757	112.0	2.128459085554098	52.0	0.1198976823467516
530	Feb25-FISH2-3L1-rep3-m1bp-100x_Position013_12_cmle.ics	39	1	0	1.9493999999999998	0.42824537491240744	1.0	0.2918229810711206	1.0	0.23589436254431234	4.090634564935912	0.39423528690785037	0.5387786924873518	0.38915558460836586	0.22640764270490743	0.849353911339145	0.9648470763073802	218.0	4.310073926099358	147.0	0.33894152509562475
531	Feb25-FISH2-3L1-rep3-m1bp-100x_Position013_12_cmle.ics	40	1	0	1.5162	1.8189888921732114	1.0	0.42540144110901373	1.0	0.1675382066035945	2.2714702746032898	0.4901040406484394	0.6857085248810388	0.4901040406484394	0.3273409145898863	0.7831035738424803	0.7921046020262518	194.0	3.6098922412876733	104.0	0.2397953646935032
532	Feb25-FISH2-3L1-rep3-m1bp-100x_Position013_12_cmle.ics	41	1	0	1.2995999999999999	5.75521438738026	1.0	1.3157503800483568	1.0	0.17521536022876574	2.7064337369184286	0.816619559955652	0.8663861084651541	0.8157607083183684	0.7403808616624244	0.56244828217392	0.7806084556172446	128.0	2.415806634318667	57.0	0.13142630564932387
533	Feb25-FISH2-3L1-rep3-m1bp-100x_Position013_12_cmle.ics	41	2	0	1.083	4.270362905431428	1.0	0.0	1.0	0.23887321314143317	1.8761397093127261	0.07647683442901981	0.2112345601898843	0.07647683442901981	0.027858024016614875	0.9650804095281115	0.9685344866528258	126.0	2.4179217200887786	65.0	0.14987210293343953
534	Feb25-FISH2-3L1-rep3-m1bp-100x_Position013_12_cmle.ics	42	1	0	1.083	0.2958900273830319	1.0	1.1237506284984224	1.0	0.2991993003418851	2.1578241606932633	0.8052452473853938	0.8702807917757942	0.8010850392859051	0.6882650061467743	0.6182554491162606	1.0080136147089682	168.0	3.169283379490721	112.0	0.25824116197761887
535	Feb25-FISH2-3L1-rep3-m1bp-100x_Position013_12_cmle.ics	43	1	0	0.8664	0.2688587701855379	1.0	0.0	1.0	0.265730768021239	2.0977170035054424	0.2704847012453067	0.4105095054450315	0.2562987377040825	0.03772446951292027	0.8974082116938985	1.000831292992408	114.0	2.1263439997839866	59.0	0.13603775497035278
536	Feb25-FISH2-3L1-rep3-m1bp-100x_Position013_12_cmle.ics	44	1	0	1.7328	0.2547379124714597	1.0	0.0	1.0	0.24667372894841721	2.8897054880307502	0.15041757597288716	0.3203154517207739	0.14744012676715557	0.02565230385771402	0.9417124172152959	0.9581368811014869	244.0	4.750682787896316	178.0	0.4104189895715728
537	Feb25-FISH2-3L1-rep3-m1bp-100x_Position013_12_cmle.ics	45	1	0	1.5162	0.7703967457597628	1.0	1.2191645447964943	1.0	0.27780486046518565	3.550995253553967	0.7889129061221775	0.850217817831133	0.7874031458880649	0.7048950816401184	0.5308959354076229	0.941703073802523	166.0	3.2182089629416715	106.0	0.24440681401453213
538	Feb25-FISH2-3L1-rep3-m1bp-100x_Position014_13_cmle.ics	1	1	0	1.5162	0.3424817390892288	1.0	0.0	1.0	0.2339669128087295	2.3844979321454915	0.3395899493888213	0.5500055298374228	0.32189973614775724	0.026545852885258507	0.9025358868638143	0.9542185973177097	238.0	4.546380805642869	167.0	0.3850560183059138
539	Feb25-FISH2-3L1-rep3-m1bp-100x_Position014_13_cmle.ics	2	1	0	1.083	NA	0.0	1.0246530360797799	1.0	0.2524494096634655	2.5404877516230666	0.8416123127232659	0.9132617697762454	0.8404037890770789	0.7563136474309986	0.46191443181134995	0.957916628584437	112.0	2.1518643343945176	56.0	0.12912058098880944
540	Feb25-FISH2-3L1-rep3-m1bp-100x_Position014_13_cmle.ics	3	1	0	1.9493999999999998	0.6481406017834143	1.0	0.0	1.0	0.25748275924484343	3.064869656140938	0.2077962266340454	0.3770682435764779	0.2048612789989266	0.02466903267607268	0.917963541182886	0.9732205055416567	266.0	5.148711323552652	207.0	0.477285004726492
541	Feb25-FISH2-3L1-rep3-m1bp-100x_Position014_13_cmle.ics	4	1	0	1.5162	0.1213328599943343	1.0	0.8254000352858515	1.0	0.2844528950677704	2.9960999279767586	0.619417289145354	0.7089935316161856	0.6177483550884788	0.5038107327631984	0.707089992411008	0.9858706177047808	214.0	4.12706210691622	157.0	0.3619987717007692
542	Feb25-FISH2-3L1-rep3-m1bp-100x_Position014_13_cmle.ics	5	1	0	1.5162	3.2542009924627204	1.0	0.5556144027286182	1.0	0.308831124218491	3.9115513927542054	0.4049177077136625	0.5240560214414103	0.4003761202049471	0.30445747219077224	0.8557752643059556	0.9745326505609918	150.0	2.9776719118579416	96.0	0.22134956740938755
543	Feb25-FISH2-3L1-rep3-m1bp-100x_Position014_13_cmle.ics	5	2	0	1.7328	0.32351998399733845	1.0	0.928575039696583	1.0	0.2957276379766434	2.3189122538666522	0.6320130746547434	0.758944048921213	0.6330333326936731	0.4852350431450813	0.6366116703056991	0.9919230707768609	254.0	4.880538852088281	207.0	0.477285004726492
544	Feb25-FISH2-3L1-rep3-m1bp-100x_Position014_13_cmle.ics	6	1	0	1.2995999999999999	NA	0.0	0.10317500441073144	1.0	0.24374425760610463	2.899005770549996	0.3040081313755985	0.49275033982782057	0.33298227996914	0.12309114733219853	0.8494960807030385	0.9461915034706139	116.0	2.194444660535135	58.0	0.13373203030983835
545	Feb25-FISH2-3L1-rep3-m1bp-100x_Position014_13_cmle.ics	8	1	0	1.7328	5.258065656207546	1.0	0.9077480443748005	1.0	0.21693609170633885	4.530832275061944	0.5299152120249768	0.6042319684514981	0.5287703954845794	0.452301604119138	0.7705648690130735	0.909920794692055	138.0	2.7329046892339894	71.0	0.16370645089652625
546	Feb25-FISH2-3L1-rep3-m1bp-100x_Position014_13_cmle.ics	8	2	0	1.7328	5.217422194418655	1.0	1.7307810795238614	1.0	0.2535263133997522	2.8624488368945356	0.7891143358000093	0.8589577766341844	0.7866871045773398	0.7190878894371411	0.6362603281460031	0.9396229516930446	228.0	4.393119492610483	163.0	0.375833119663856
547	Feb25-FISH2-3L1-rep3-m1bp-100x_Position014_13_cmle.ics	9	1	0	1.5162	0.3737642119582377	1.0	0.0	1.0	0.18526923195895276	2.596943866297985	0.10427000767067246	0.23935420243269898	0.07423749863023706	0.026357891660883224	0.9518322288075929	0.9112889721872085	190.0	3.5907171639874753	106.0	0.24440681401453213
548	Feb25-FISH2-3L1-rep3-m1bp-100x_Position014_13_cmle.ics	12	1	0	1.5162	0.4210818941939398	1.0	0.6275890508929507	1.0	0.25333692047058115	2.7815849893993265	0.6291602840829968	0.7593076500896975	0.6254167451690327	0.46399813232631865	0.683250981063939	0.9792164616000738	188.0	3.639642747438426	122.0	0.2812984085827634
549	Feb25-FISH2-3L1-rep3-m1bp-100x_Position014_13_cmle.ics	13	1	0	1.7328	0.2606584955970909	1.0	1.319789431739984	1.0	0.3212041344475795	3.195118952925623	0.8355525965379494	0.9019757282687411	0.8324923493821104	0.7168103347583339	0.5103284307823557	0.9826156719275209	202.0	3.9057001331326866	153.0	0.35277587305871144
550	Feb25-FISH2-3L1-rep3-m1bp-100x_Position014_13_cmle.ics	14	1	0	3.0324	1.3320441714199531	1.0	0.10317500441073144	1.0	0.1270997410216037	13.300370254693862	0.3062199015204805	0.3871002651371679	0.26677398409176994	0.0846274552242844	0.8799751211577229	0.8853665408609305	134.0	2.8073506072954713	52.0	0.1198976823467516
551	Feb25-FISH2-3L1-rep3-m1bp-100x_Position014_13_cmle.ics	15	1	0	1.5162	2.7453633924565093	1.0	1.8008849621272118	1.0	0.26580897764629313	2.69156815471601	0.9240330813782272	0.9587495091783645	0.9232600373024443	0.8591740698930009	0.4501700070660438	0.9728372647766499	184.0	3.526846674776549	121.0	0.27899268392224896
552	Feb25-FISH2-3L1-rep3-m1bp-100x_Position014_13_cmle.ics	16	1	0	1.083	2.2068153069311522	1.0	0.10317500441073144	1.0	0.21733222042974418	2.4309930114388085	0.2524743988812198	0.4389452790183606	0.2524743988812198	0.0966797491767041	0.9053971642319635	0.8876066151492576	126.0	2.324300724727099	62.0	0.14295492895189613
553	Feb25-FISH2-3L1-rep3-m1bp-100x_Position014_13_cmle.ics	17	1	0	1.083	NA	0.0	0.4660867564761642	1.0	0.2546786868578531	2.0208775213441657	0.6182503639642771	0.7603756980508898	0.608993720258143	0.41085591360465873	0.7338309568787404	0.9928748077727569	144.0	2.7031541830832366	82.0	0.18906942216218525
554	Feb25-FISH2-3L1-rep3-m1bp-100x_Position014_13_cmle.ics	18	1	0	0.8664	3.065987039195813	1.0	0.7295574526778015	1.0	0.2349147765947995	1.8823777939195514	0.582035720812134	0.671554153482154	0.5753320573610456	0.430765679551422	0.7557876167484193	0.8810932383324869	128.0	2.368996136637828	66.0	0.15217782759395398
555	Feb25-FISH2-3L1-rep3-m1bp-100x_Position014_13_cmle.ics	18	2	0	1.083	4.236995447155253	1.0	0.8533468100660392	1.0	0.20199847798615744	1.6189144354971556	0.6546122551046907	0.7498677541284756	0.6498177411443355	0.5078578092389371	0.6541891064450766	0.9631714714517067	174.0	3.2799643663824862	97.0	0.22365529206990203
556	Feb25-FISH2-3L1-rep3-m1bp-100x_Position014_13_cmle.ics	19	1	0	1.7328	0.42718706922361666	1.0	0.0	1.0	0.18849555921538758	2.713768066298983	0.07919702919469575	0.1902455447920903	0.07919702919469575	0.027844632749528312	0.9825232676085696	0.9660933073401969	150.0	2.9308614141771017	75.0	0.17292934953858405
557	Feb25-FISH2-3L1-rep3-m1bp-100x_Position014_13_cmle.ics	20	1	0	1.7328	0.2795705167577553	1.0	2.4559747561405825	1.0	0.3028594173458788	2.836519728012686	0.980814565419439	0.9949497436402469	0.9803036924421575	0.9506484393753808	0.1797795218101689	0.9949348895868885	214.0	4.15046735575664	162.0	0.37352739500334153
558	Feb25-FISH2-3L1-rep3-m1bp-100x_Position014_13_cmle.ics	21	1	0	1.7328	0.8331719343288683	1.0	0.0	1.0	0.18591436496705532	3.8781287046133843	0.10376117111683755	0.25233702505619826	0.10376117111683755	0.036069685838039364	0.9726085168129611	0.9553779419362677	148.0	2.979786997628053	73.0	0.16831790021755516
559	Feb25-FISH2-3L1-rep3-m1bp-100x_Position014_13_cmle.ics	22	1	0	1.2995999999999999	5.470873653500626	1.0	0.23070632344123612	1.0	0.1968089124130956	2.4682734053910664	0.3978858763797817	0.5366245966001356	0.38658554132664597	0.17999085284384056	0.84944660127571	0.937110532763499	126.0	2.347705973567519	59.0	0.13603775497035278
560	Feb25-FISH2-3L1-rep3-m1bp-100x_Position014_13_cmle.ics	22	2	0	1.2995999999999999	0.46133368675297415	1.0	0.65584944557845	1.0	0.2691776018381925	3.430810650734343	0.5482949289810685	0.6698673148471705	0.5517944870398158	0.4213884149725585	0.7400239870976891	0.9938436663548198	126.0	2.4413269689291983	69.0	0.1590950015754973
561	Feb25-FISH2-3L1-rep3-m1bp-100x_Position014_13_cmle.ics	25	1	0	1.7328	0.22589029113347214	1.0	1.0452244593809161	1.0	0.27251917564700884	3.044485554085296	0.7598298499777658	0.8618262456994407	0.7591979310506237	0.6137044491773351	0.5777010420278509	0.974330786669662	218.0	4.216452930737677	158.0	0.3643044963612837
562	Feb25-FISH2-3L1-rep3-m1bp-100x_Position014_13_cmle.ics	26	1	0	2.166	0.33230056056357193	1.0	1.8066794966622155	1.0	0.26943776993728935	2.8040917285697993	0.8550167540840121	0.913667478787958	0.8483085886725409	0.760081843537104	0.5695291107536677	0.984420312186702	340.0	6.521578578164583	306.0	0.7055517461174229
563	Feb25-FISH2-3L1-rep3-m1bp-100x_Position014_13_cmle.ics	27	1	0	1.5162	4.703169389158588	1.0	1.2779016819528852	1.0	0.22303248158383684	2.5756873995508527	0.8266338272890548	0.8899334827095997	0.8156119649219284	0.710550332586452	0.5633738030461702	0.8979268541393121	236.0	4.408064398370459	161.0	0.37122167034282705
564	Feb25-FISH2-3L1-rep3-m1bp-100x_Position014_13_cmle.ics	28	1	0	2.166	3.9354528465557364	1.0	0.3095250132321943	1.0	0.2941127954285875	2.6564284595817362	0.3720657440895952	0.5345547471757133	0.3720657440895952	0.18168298166482802	0.8455026274888068	0.9923052273321585	368.0	7.0770985983935235	360.0	0.8300608777852034
565	Feb25-FISH2-3L1-rep3-m1bp-100x_Position014_13_cmle.ics	29	1	0	1.5162	4.782471350114926	1.0	0.0	1.0	0.2632293343870374	2.7281492606955227	0.19180493479458766	0.3981637380354701	0.19180493479458766	0.02560766546256046	0.914588565944638	0.9597076983647631	156.0	3.018137152228448	94.0	0.2167381180883587
566	Feb25-FISH2-3L1-rep3-m1bp-100x_Position014_13_cmle.ics	31	1	0	1.2995999999999999	3.078442844817308	1.0	1.0389843448820495	1.0	0.24296698579674678	2.973126064676992	0.7922621736878643	0.8599874378781034	0.7914136794895812	0.6903767534628481	0.5248021573308586	0.9117541906283363	124.0	2.34982105933763	64.0	0.14756637827292504
567	Feb25-FISH2-3L1-rep3-m1bp-100x_Position014_13_cmle.ics	32	1	0	1.083	4.99914521826385	1.0	0.20635000882146287	1.0	0.23561944901923448	2.9762623221095366	0.28741990223640557	0.3999746726439227	0.28741990223640557	0.15492237165362308	0.8860689739091067	0.9250565008894184	120.0	2.2838354843565924	60.0	0.13834347963086724
568	Feb25-FISH2-3L1-rep3-m1bp-100x_Position014_13_cmle.ics	33	1	0	1.2995999999999999	0.31532671766380166	1.0	1.7215306853589103	1.0	0.27854218601744635	2.4890302887725957	0.9053756134390336	0.9525141562853907	0.903842959607399	0.8507852019630049	0.41026180167863313	0.9755643215004702	170.0	3.237384040241869	110.0	0.2536297126565899
569	Feb25-FISH2-3L1-rep3-m1bp-100x_Position014_13_cmle.ics	34	1	0	1.5162	0.38216897580457004	1.0	0.5158750220536572	1.0	0.2749956089666159	2.693248852032496	0.540658043968885	0.6590578423398137	0.5324897753439723	0.35956134220806746	0.8036892298974382	0.9858145398259088	230.0	4.367599157999954	172.0	0.3965846416084861
570	Feb25-FISH2-3L1-rep3-m1bp-100x_Position014_13_cmle.ics	35	1	0	1.2995999999999999	0.4875147863000243	1.0	0.8779414014559871	1.0	0.2836736067019555	2.444661305884354	0.7082849024925739	0.8140578587110939	0.7082849024925739	0.5901217228464419	0.5880130069897571	0.9912254157325847	184.0	3.48003617709571	125.0	0.28821558256430674
571	Feb25-FISH2-3L1-rep3-m1bp-100x_Position014_13_cmle.ics	36	1	0	1.5162	0.3287626358230631	1.0	0.687545504971255	1.0	0.2939427232771369	3.259298717777143	0.5698289207840256	0.6605310802655401	0.5671853270709244	0.464091732045866	0.7097058471262196	0.9781813173032101	172.0	3.352295198673857	115.0	0.2651583359591622
572	Feb25-FISH2-3L1-rep3-m1bp-100x_Position014_13_cmle.ics	37	1	0	0.8664	NA	0.0	0.0	1.0	0.3195793308095086	2.3940655118446355	0.29781404128356576	0.4756439140230165	0.28732062757514865	0.040532586413363374	0.876331682349376	0.990764376490274	96.0	1.7943010391086869	50.0	0.11528623302572269
573	Feb25-FISH2-3L1-rep3-m1bp-100x_Position014_13_cmle.ics	38	1	0	1.7328	0.13011791739999887	1.0	1.2269033092775323	1.0	0.2396883620350696	2.386331312084654	0.7573750097193064	0.8305652748619858	0.7546328693984398	0.6635849985745017	0.6061825511856815	0.9684649388472525	260.0	4.967814590139624	193.0	0.44500485947928964
574	Feb25-FISH2-3L1-rep3-m1bp-100x_Position014_13_cmle.ics	39	1	0	1.2995999999999999	1.2482942237726824	1.0	0.0	1.0	0.27870573951843647	2.7622255041676933	0.22740031371254024	0.375459217369768	0.21925823495418145	0.03357446545034261	0.8997804587967676	0.9712901701870832	142.0	2.705269268853348	84.0	0.1936808714832141
575	Feb25-FISH2-3L1-rep3-m1bp-100x_Position014_13_cmle.ics	40	1	0	1.2995999999999999	0.2615029974515733	1.0	1.6050263958911635	1.0	0.2826828280317748	2.7146646985425833	0.9021436380056086	0.9467132468273207	0.9020485764532535	0.8567517467560245	0.43280096674834245	0.9905412021900671	164.0	3.126703053350103	105.0	0.24210108935401767
576	Feb25-FISH2-3L1-rep3-m1bp-100x_Position014_13_cmle.ics	41	1	0	2.166	0.28573644277083676	1.0	0.10317500441073144	1.0	0.23721097957155374	4.188694784450439	0.2905677269580516	0.453663652878194	0.2884804572213807	0.0622823591873702	0.8766587636831248	0.9651198292689043	260.0	5.178461829703405	192.0	0.4426991348187751
577	Feb25-FISH2-3L1-rep3-m1bp-100x_Position014_13_cmle.ics	42	1	0	1.2995999999999999	0.5832957938106149	1.0	1.2269033092775323	1.0	0.2614318905481626	2.446968883994638	0.8243839345180066	0.8833843302670824	0.8215075144062316	0.7526616538450401	0.519284472492057	0.985337588360322	126.0	2.3945164712483584	68.0	0.15678927691498287
578	Feb25-FISH2-3L1-rep3-m1bp-100x_Position014_13_cmle.ics	43	1	0	1.5162	0.5586487977386344	1.0	0.23070632344123612	1.0	0.28785502777740146	3.0983200204478947	0.3843076088430761	0.5082395225823952	0.3836859713368597	0.19618879696188796	0.836591639180904	1.0146901327573337	146.0	2.8648758391960647	89.0	0.2052094947857864
579	Feb25-FISH2-3L1-rep3-m1bp-100x_Position014_13_cmle.ics	44	1	0	1.5162	5.118235962193709	1.0	0.0	1.0	0.28102923539568075	2.6197518086340925	0.154128543205033	0.30882455968277545	0.154128543205033	0.026842886967731086	0.9395083651155691	0.9758870667926418	158.0	3.039427315298757	99.0	0.22826674139093092
580	Feb25-FISH2-3L1-rep3-m1bp-100x_Position014_13_cmle.ics	46	1	0	1.083	0.2637772119948892	1.0	0.0	1.0	0.21100249165901597	2.2821410847198047	0.23581026480831255	0.3874189234608866	0.21535072977824182	0.030034969285668314	0.9117265412805207	0.9102843240134733	134.0	2.5264876212104332	67.0	0.15448355225446841
581	Feb25-FISH2-3L1-rep3-m1bp-100x_Position014_13_cmle.ics	46	2	0	1.083	6.03451480796526	1.0	0.42540144110901373	1.0	0.15610143965574813	2.69939662810327	0.4843996939293606	0.644646981843146	0.48434963564721784	0.33950957185866404	0.7672051757354663	0.7501261365461753	154.0	2.7393892519135212	71.0	0.16370645089652625
582	Feb25-FISH2-3L1-rep3-m1bp-100x_Position014_13_cmle.ics	47	1	0	1.7328	NA	0.0	0.5595020986366908	1.0	0.26235384219421876	2.905195616520333	0.5624799610502191	0.6895833085938892	0.5559071855220814	0.3979943237819287	0.7362746735917678	0.9827793394320524	230.0	4.484625402202052	168.0	0.3873617429664282
583	Feb25-FISH2-3L1-rep3-m1bp-100x_Position014_13_cmle.ics	48	1	0	1.7328	0.22273330628704682	1.0	0.4377344716066809	1.0	0.26827221592563444	3.0543069790546395	0.4732750921067322	0.615768393435302	0.46919308920397457	0.32196187339510995	0.7953861056312715	0.991173886407744	206.0	4.018496205794564	144.0	0.33202435111408135
584	Feb25-FISH2-3L1-rep3-m1bp-100x_Position014_13_cmle.ics	49	1	0	1.5162	1.6750779245353926	1.0	1.556254079840194	1.0	0.27538055063158023	2.8573662763879453	0.8821705334432197	0.939330246236489	0.8781861626121346	0.7891070147457295	0.5530732125832206	0.9927124456872377	158.0	3.0628325641391765	98.0	0.2259610167304165
585	Feb25-FISH2-3L1-rep3-m1bp-100x_Position014_13_cmle.ics	51	1	0	2.5991999999999997	0.35413141308895496	1.0	0.6497999999999999	1.0	0.2664020605583525	3.7385092318812445	0.8158155851895542	0.9173232942275141	0.7926746475714764	0.42341034691438806	0.6685814191316493	0.9886101159996578	356.0	7.042978615333348	326.0	0.751666239327712
586	Feb25-FISH2-3L1-rep3-m1bp-100x_Position014_13_cmle.ics	52	1	0	1.7328	7.062214325734223	1.0	0.5595020986366908	1.0	0.28000262648205904	2.902715140358548	0.5596985901798736	0.7003970183114568	0.5478312537136066	0.3520175012153622	0.7865700752288661	0.9878544091939849	240.0	4.614481466394018	185.0	0.426559062195174
587	Feb25-FISH2-3L1-rep3-m1bp-100x_Position014_13_cmle.ics	53	1	0	2.5991999999999997	0.10297360926215872	1.0	0.687545504971255	1.0	0.2725555748428874	3.280580623713172	0.502295890036478	0.6375387631666624	0.49873565869619074	0.3352875095039169	0.8036862574753678	0.9824298293724477	438.0	8.547817019907354	450.0	1.0375760972315042
588	Feb25-FISH2-3L1-rep3-m1bp-100x_Position015_14_cmle.ics	1	1	0	1.5162	0.43981799508743274	1.0	0.9767845773409408	1.0	0.25640165807870735	3.8461199396235757	0.8103650360535224	0.8947555955629319	0.7934025335921311	0.656872673399158	0.5984792920026518	0.9634911078617199	164.0	3.1969187998713626	100.0	0.23057246605144538
589	Feb25-FISH2-3L1-rep3-m1bp-100x_Position015_14_cmle.ics	2	1	0	1.5162	1.7172242304746073	2.0	0.0	1.0	0.251560614434687	2.6663736585979123	0.12894946515452033	0.3095865330824391	0.12894946515452033	0.021112410788452083	0.9497363314926611	0.9622623106092802	222.0	4.235628008037876	156.0	0.35969304704025484
590	Feb25-FISH2-3L1-rep3-m1bp-100x_Position015_14_cmle.ics	2	2	0	1.2995999999999999	0.25727097564053386	2.0	1.0024833655297731	1.0	0.2731442024700378	2.2122413144806696	0.6252555561206327	0.7103849870314805	0.6252555561206327	0.5300394988896235	0.6640792164838721	1.005703523880865	200.0	3.790788974700699	139.0	0.32049572781150915
591	Feb25-FISH2-3L1-rep3-m1bp-100x_Position015_14_cmle.ics	6	1	0	1.5162	0.617934304818261	1.0	0.8318234787411565	1.0	0.28649647100679126	2.8137732676130116	0.6247565462021207	0.740798469969645	0.6195102265216959	0.5024944875626546	0.6997526635975723	0.9769617603582759	226.0	4.325018831859336	171.0	0.3942789169479716
592	Feb25-FISH2-3L1-rep3-m1bp-100x_Position015_14_cmle.ics	7	1	0	2.3826	0.2905010458563755	1.0	2.549548114930681	1.0	0.24351034647076816	2.897052263334386	0.9221239585811346	0.95507422927815	0.9221344152500058	0.8716234762672829	0.3893287794500558	0.9767673863903993	402.0	7.790110103195073	374.0	0.8623410230324058
593	Feb25-FISH2-3L1-rep3-m1bp-100x_Position015_14_cmle.ics	8	1	0	2.166	0.5699396900780288	1.0	0.0	1.0	0.11653882782754728	2.6264429501514974	0.07881753477838888	0.22100452927855063	0.07881753477838888	0.026107381645637872	0.9664802938026646	0.9157914782425811	272.0	5.470039550008197	144.0	0.33202435111408135
594	Feb25-FISH2-3L1-rep3-m1bp-100x_Position015_14_cmle.ics	9	1	0	1.7328	6.009155427143312	1.0	1.319789431739984	1.0	0.2332160127144652	2.503042067736403	0.7282877641406135	0.8069505956953047	0.7254571900178136	0.6188416218601382	0.5798386307350445	0.9352340650674349	256.0	4.948639512839426	186.0	0.42886478685568846
595	Feb25-FISH2-3L1-rep3-m1bp-100x_Position015_14_cmle.ics	10	1	0	1.7328	0.17271173121828506	1.0	0.0	1.0	0.19895297132537795	2.808535057926105	0.10576823398741207	0.2948611625323954	0.07584598296927064	0.02674564975934839	0.9492113146218424	0.9376026088535898	218.0	4.216452930737678	135.0	0.31127282916945126
596	Feb25-FISH2-3L1-rep3-m1bp-100x_Position015_14_cmle.ics	11	1	0	1.5162	0.3919164683321256	1.0	1.0024833655297731	1.0	0.2949886840383556	2.861851713102075	0.7356854634597862	0.8178412854518896	0.7352660428387545	0.6348184197966533	0.5434590578272613	0.9830629190578668	194.0	3.7269184854897723	138.0	0.3181900031509946
597	Feb25-FISH2-3L1-rep3-m1bp-100x_Position015_14_cmle.ics	12	1	0	1.5162	2.1611837324944214	1.0	0.6190500264643886	1.0	0.30081470934661814	2.7740635696351537	0.5599973553560051	0.6609776768004616	0.5513601884909902	0.42818889970788704	0.6915323368586843	0.9869617643712859	218.0	4.169642433056838	166.0	0.3827502936453994
598	Feb25-FISH2-3L1-rep3-m1bp-100x_Position015_14_cmle.ics	13	1	0	0.6497999999999999	NA	0.0	0.0	1.0	0.1636221148284773	1.432055898196114	0.1729223197883134	0.329605784302159	0.13837156388519037	0.03509008477575717	0.9641487704229577	0.9084672221239971	134.0	2.269029883965814	59.0	0.13603775497035278
599	Feb25-FISH2-3L1-rep3-m1bp-100x_Position015_14_cmle.ics	14	1	0	1.7328	1.9640371915305634	1.0	2.3565163568166563	1.0	0.24396449388567656	2.2630078970011676	0.96882892379045	0.9883398334563086	0.9623526931590598	0.9214799198903763	0.43714317509010653	0.9686031609998804	288.0	5.4765241126877315	227.0	0.5233994979367811
600	Feb25-FISH2-3L1-rep3-m1bp-100x_Position015_14_cmle.ics	15	1	0	1.7328	0.34527267972261083	1.0	2.014971786093599	1.0	0.2814280373537474	2.8975460999538596	0.9387947916308792	0.9741585643774121	0.9372258677752202	0.8774378442757184	0.38042086788246093	0.9979795460421874	230.0	4.437814904521211	174.0	0.40119609092951497
601	Feb25-FISH2-3L1-rep3-m1bp-100x_Position015_14_cmle.ics	16	1	0	1.2995999999999999	4.536921248520521	2.0	2.5991999999999997	1.0	0.2965316559836926	2.868526120895983	0.8929619055281452	0.9185401504295658	0.8926900972638693	0.8632510877766736	0.4561267730701937	0.9894121046918859	122.0	2.3753413939481614	69.0	0.1590950015754973
602	Feb25-FISH2-3L1-rep3-m1bp-100x_Position015_14_cmle.ics	16	2	0	2.166	4.7161647281778984	2.0	0.10317500441073144	1.0	0.24330685577641425	2.9738778612363435	0.21956019248374042	0.3504434823639926	0.21543305579897495	0.04035265491440214	0.9252250067083326	0.9690525836400748	322.0	6.259751364010538	268.0	0.6179342090178737
603	Feb25-FISH2-3L1-rep3-m1bp-100x_Position015_14_cmle.ics	16	3	0	1.2995999999999999	0.46740132557546504	2.0	3.0324	1.0	0.24429517131401685	2.5743119814223947	0.9670785830309013	0.9940724053726708	0.9670785830309013	0.9222280449592614	0.2838020524845305	0.9554552208858347	184.0	3.4332256794148694	116.0	0.2674640606196767
604	Feb25-FISH2-3L1-rep3-m1bp-100x_Position015_14_cmle.ics	17	1	0	1.5162	0.21331290721088533	1.0	1.074245800390238	1.0	0.2715795335537436	2.9215111840987875	0.7433227951597078	0.8319933500490571	0.7378175079036302	0.6461694647334569	0.676440393129902	0.9842984906923725	208.0	4.0163811200244535	147.0	0.33894152509562475
605	Feb25-FISH2-3L1-rep3-m1bp-100x_Position015_14_cmle.ics	18	1	0	1.5162	0.20336927945274696	1.0	0.2166	1.0	0.2853810895720952	3.5643116992425243	0.6065888973562342	0.7738378568497567	0.5794946948824667	0.25295738319948413	0.7941094296589555	0.9964473391798	142.0	2.7754850153746076	85.0	0.19598659614372857
606	Feb25-FISH2-3L1-rep3-m1bp-100x_Position015_14_cmle.ics	19	1	0	1.5162	3.9499676352712445	1.0	0.65584944557845	1.0	0.22801836559387398	2.654348271943865	0.545295303301766	0.6716570418479652	0.5399723253135398	0.39048702649091377	0.7765127502305008	0.9487802694114507	200.0	3.7907889747006984	127.0	0.29282703188533565
607	Feb25-FISH2-3L1-rep3-m1bp-100x_Position015_14_cmle.ics	19	2	0	1.5162	0.771076372323117	1.0	2.3539192107673332	1.0	0.268000903909552	2.845632552028556	0.9346965382646532	0.9695018556437164	0.9340726580496544	0.8927805861274636	0.3724058415454332	0.9608318651337205	168.0	3.19268862833114	106.0	0.24440681401453213
608	Feb25-FISH2-3L1-rep3-m1bp-100x_Position015_14_cmle.ics	20	1	0	1.5162	0.1828573309361394	1.0	1.0951397134915137	1.0	0.25279176318195384	2.905952501057043	0.8088219099172363	0.8957110303523173	0.807898548883072	0.6803688361415369	0.570755857091666	0.9889203340633573	184.0	3.573657172457389	118.0	0.27207550994070556
609	Feb25-FISH2-3L1-rep3-m1bp-100x_Position015_14_cmle.ics	21	1	0	1.083	0.17713387299894431	1.0	0.622541700711641	1.0	0.31950628410532356	2.7996506212178636	0.5576595178875905	0.6543635709481127	0.5538113786037199	0.4395169490199759	0.7672435241877509	0.9995057111540813	112.0	2.175269583234938	63.0	0.1452606536124106
610	Feb25-FISH2-3L1-rep3-m1bp-100x_Position015_14_cmle.ics	21	2	0	1.083	2.084950955946142	1.0	1.6366463635208865	1.0	0.22260009179831455	2.851772475178457	0.8961862749698876	0.9413158759209723	0.8961315250207268	0.8400245592629093	0.42704787369520764	0.9346046273770318	114.0	2.1731544974648265	54.0	0.12450913166778053
611	Feb25-FISH2-3L1-rep3-m1bp-100x_Position015_14_cmle.ics	22	1	0	1.7328	0.4510297278993982	1.0	0.0	1.0	0.2873966673070089	2.943531419769612	0.2274406022112444	0.43021641966596097	0.2274406022112444	0.026743707362973417	0.9097225642702091	1.0005148310810503	224.0	4.350539166469865	169.0	0.38966746762694277
612	Feb25-FISH2-3L1-rep3-m1bp-100x_Position015_14_cmle.ics	23	1	0	1.2995999999999999	0.36981245335328305	1.0	1.401081809291592	1.0	0.30947890199704	2.7822511173756044	0.8725014010835046	0.9190470933885841	0.8680858651902926	0.7899308798804409	0.531403879823839	0.9868561705524926	172.0	3.3288899498334374	118.0	0.27207550994070556
613	Feb25-FISH2-3L1-rep3-m1bp-100x_Position015_14_cmle.ics	26	1	0	2.3826	0.5784302669901485	1.0	1.7829554541206016	1.0	0.2713277262683639	3.4562842598941597	0.7771679013020619	0.8504569517717702	0.7750521644844144	0.6874358764088967	0.668558748702012	0.9964716320335246	356.0	7.019573366492927	329.0	0.7585834133092554
614	Feb25-FISH2-3L1-rep3-m1bp-100x_Position015_14_cmle.ics	26	2	0	1.9493999999999998	2.263177169471539	1.0	0.9535025770009804	1.0	0.2633790845183545	3.0917794581732285	0.565424741911088	0.6743851880199364	0.5676826212539522	0.43111554547194053	0.7907485311541411	0.9824213898267244	264.0	5.150826409322764	207.0	0.477285004726492
615	Feb25-FISH2-3L1-rep3-m1bp-100x_Position015_14_cmle.ics	27	1	0	1.2995999999999999	0.24192639082199863	1.0	0.9512265400461283	1.0	0.2902109266441255	2.3651685648749643	0.7156735844443486	0.8021386144309732	0.7131782945736435	0.5911679682443802	0.6568256489141798	0.996713693253615	196.0	3.7013981508792417	139.0	0.32049572781150915
616	Feb25-FISH2-3L1-rep3-m1bp-100x_Position015_14_cmle.ics	28	1	0	1.5162	0.3655059805172592	1.0	0.72222503087512	1.0	0.2836296094149551	2.794174252207907	0.6721640122340927	0.7464938358335547	0.6631854904346187	0.5132364658207894	0.7205300643943348	0.9752217811138141	170.0	3.2841945379227084	111.0	0.2559354373171044
617	Feb25-FISH2-3L1-rep3-m1bp-100x_Position015_14_cmle.ics	29	1	0	0.8664	6.482186089490121	1.0	1.3742323914031862	1.0	0.207899513840501	1.5270786963395209	0.8196752866968232	0.861597062329259	0.8172839871773041	0.7543698592612883	0.5722284067117029	0.9086027527988015	136.0	2.524372535440322	68.0	0.15678927691498287
618	Feb25-FISH2-3L1-rep3-m1bp-100x_Position015_14_cmle.ics	30	1	0	2.166	0.2314810259184781	1.0	0.6606423714395955	1.0	0.28627743052173404	2.898600644110634	0.5209441816408501	0.6601148465761049	0.5203005236396752	0.35361418183760146	0.7660632587434179	0.9962392458202107	344.0	6.704590397347717	321.0	0.7401376160251398
619	Feb25-FISH2-3L1-rep3-m1bp-100x_Position015_14_cmle.ics	31	1	0	1.083	0.16642501177993196	1.0	0.7748934119142009	1.0	0.27749897348668884	2.3587319652823258	0.6806881485527034	0.7715674494811579	0.6675040961223375	0.5630475150191152	0.668910510784361	0.9962922572756441	150.0	2.8372404188154228	91.0	0.20982094410681532
620	Feb25-FISH2-3L1-rep3-m1bp-100x_Position015_14_cmle.ics	32	1	0	1.2995999999999999	0.3139878808819953	1.0	0.43046674663324214	1.0	0.3177274940519455	2.941909738116655	0.48252015108445934	0.636135664499046	0.4832833612398271	0.31526420310735565	0.7835854394921153	0.9967898391258507	180.0	3.4608610997955123	128.0	0.2951327565458501
621	Feb25-FISH2-3L1-rep3-m1bp-100x_Position015_14_cmle.ics	34	1	0	1.5162	0.4153591646557476	1.0	0.5963412819178956	1.0	0.29388427730391214	2.2628911704697994	0.5911952896331087	0.7105455721189844	0.5876046559117827	0.4477656388264924	0.7235520671118251	0.9928393136290344	174.0	3.326774864063326	117.0	0.26976978528019113
622	Feb25-FISH2-3L1-rep3-m1bp-100x_Position015_14_cmle.ics	35	1	0	2.166	0.46211782873661766	1.0	0.815064591942846	1.0	0.2592141188446328	4.055779659379436	0.6873747606536937	0.7927316649597007	0.6821870686200294	0.5041245491383533	0.671580832038933	0.9845315354360397	240.0	4.7549129594365365	178.0	0.4104189895715728
623	Feb25-FISH2-3L1-rep3-m1bp-100x_Position015_14_cmle.ics	36	1	0	1.2995999999999999	4.350276886163738	1.0	0.65584944557845	1.0	0.27320424965279066	2.688365844935578	0.7111486217494466	0.7954997850215775	0.7008455817953086	0.575393728999793	0.6634097822402832	1.003922085119008	118.0	2.2859505701267038	63.0	0.1452606536124106
624	Feb25-FISH2-3L1-rep3-m1bp-100x_Position015_14_cmle.ics	37	1	0	1.2995999999999999	0.2820342079495766	1.0	1.1736910802652911	1.0	0.2890909267796596	1.9860750180620543	0.8053871769418689	0.874332059053372	0.8047465168507685	0.6832499067170746	0.45905354861604675	0.9905339469175878	200.0	3.6971679793390195	143.0	0.3297186264535669
625	Feb25-FISH2-3L1-rep3-m1bp-100x_Position015_14_cmle.ics	38	1	0	1.083	0.5194258572186171	1.0	0.41270001764292574	1.0	0.2761165418194154	2.117316686357079	0.4248159230166313	0.5371987116041443	0.42419232111493155	0.29868814755908485	0.8204768641566571	0.9958746529101865	160.0	2.9905017318478064	100.0	0.23057246605144538
626	Feb25-FISH2-3L1-rep3-m1bp-100x_Position015_14_cmle.ics	38	2	0	1.083	5.493989893272227	1.0	0.3720027687491155	1.0	0.3180264672001329	2.367744247935353	0.3999290581322837	0.47578822708263013	0.3878746617388767	0.2802833097813961	0.8345463129005355	1.0150236583345214	126.0	2.3945164712483584	75.0	0.17292934953858405
627	Feb25-FISH2-3L1-rep3-m1bp-100x_Position015_14_cmle.ics	39	1	0	1.9493999999999998	0.47706021576580887	1.0	1.083	1.0	0.23452006724441077	3.0842155784908205	0.7818831445954127	0.8687227686413848	0.7542364302232103	0.531040026995643	0.6427230640136056	0.9721383211126478	234.0	4.597421474863928	163.0	0.375833119663856
628	Feb25-FISH2-3L1-rep3-m1bp-100x_Position015_14_cmle.ics	39	2	0	1.9493999999999998	0.39154007813147307	2.0	1.9319612809801423	1.0	0.30327124123397886	3.16269488416212	0.8252826106374743	0.8952688150699207	0.8251555723175561	0.7365661939120856	0.5330304247513059	0.9962907248332664	324.0	6.304446775921269	302.0	0.696328847475365
629	Feb25-FISH2-3L1-rep3-m1bp-100x_Position015_14_cmle.ics	40	1	0	1.5162	0.291519220607082	1.0	0.8815276241084421	1.0	0.24010134071253514	2.3342129063120147	0.6179602322791596	0.7139452424174868	0.6161608119154538	0.5268161406414217	0.7058645923929198	0.9750815630390313	184.0	3.5736571724573887	115.0	0.2651583359591622
630	Feb25-FISH2-3L1-rep3-m1bp-100x_Position015_14_cmle.ics	42	1	0	1.2995999999999999	0.11200385947752513	1.0	0.1459114905355603	1.0	0.22636426959687447	1.840416025764746	0.29585759314097154	0.49127600627536255	0.29585759314097154	0.1263012078642309	0.8877602789606139	0.8636424385988479	218.0	4.099426686535578	144.0	0.33202435111408135
631	Feb25-FISH2-3L1-rep3-m1bp-100x_Position015_14_cmle.ics	42	2	0	1.2995999999999999	8.935591764983311	1.0	0.0	1.0	0.16002639083498355	2.2635506314275062	0.06586746396196634	0.14833173588162643	0.06586746396196634	0.023666127824747626	0.9697549160276232	0.9259856676881018	144.0	2.7733699296044962	65.0	0.14987210293343953
632	Feb25-FISH2-3L1-rep3-m1bp-100x_Position015_14_cmle.ics	43	1	0	1.7328	0.4363177192811773	1.0	1.7763106057964917	1.0	0.29987255252734374	2.4324204241490546	0.8438603349334668	0.8984629337169484	0.8423592325614123	0.7601050771660438	0.4683107983347909	0.9774186387463216	318.0	6.029929047146568	292.0	0.6732716008702206
633	Feb25-FISH2-3L1-rep3-m1bp-100x_Position015_14_cmle.ics	44	1	0	2.166	NA	0.0	0.5097226605744432	1.0	0.11531440927462785	5.980580208243585	0.7476890515229947	0.8665323660287386	0.7345437390827606	0.44649437084826155	0.6174456537862635	0.5959400719949254	186.0	3.5247315890064383	81.0	0.18676369750167077
634	Feb25-FISH2-3L1-rep3-m1bp-100x_Position015_14_cmle.ics	45	1	0	1.7328	0.5678692264258912	1.0	0.0	1.0	0.2640817246176654	2.7481763779129547	0.21061226509631206	0.39528151328079575	0.2024470809466665	0.02677809256349668	0.9006728653619723	0.9828039948957673	224.0	4.303728668789025	162.0	0.37352739500334153
635	Feb25-FISH2-3L1-rep3-m1bp-100x_Position016_15_cmle.ics	1	1	0	1.2995999999999999	4.519711278153466	1.0	0.8058225447605828	1.0	0.13177969045823398	2.491395909042243	0.5975172731712939	0.708123192422305	0.595750168752984	0.48444454200714526	0.7127877293526442	0.7015257481137314	172.0	3.2118637056313375	77.0	0.17754079885961296
636	Feb25-FISH2-3L1-rep3-m1bp-100x_Position016_15_cmle.ics	1	2	0	1.7328	1.2843359420427547	1.0	0.65253602307166	1.0	0.19084370010143567	3.4400820658585576	0.5571043634308168	0.6236863334778481	0.5547665172128043	0.4179860497533188	0.7531903257600439	0.7751086792584359	114.0	2.2199649951456664	50.0	0.11528623302572269
637	Feb25-FISH2-3L1-rep3-m1bp-100x_Position016_15_cmle.ics	2	1	0	1.5162	0.048131242049952644	1.0	1.2944547249242173	1.0	0.28150518806062647	2.8445761937810117	0.8304067747539086	0.8988672553561089	0.8269542559351477	0.7487044006948466	0.49367830364111176	0.9906028499004791	198.0	3.7929040604708097	139.0	0.32049572781150915
638	Feb25-FISH2-3L1-rep3-m1bp-100x_Position016_15_cmle.ics	3	1	0	1.5162	0.2894738632458996	1.0	0.46141264688247224	1.0	0.3271829143749916	2.5650498693522437	0.4861202537509204	0.6289575440187631	0.4781868804337756	0.3018070732337639	0.7973086798917978	0.9973563229492943	244.0	4.657061792534636	205.0	0.472673555405463
639	Feb25-FISH2-3L1-rep3-m1bp-100x_Position016_15_cmle.ics	4	1	0	1.5162	0.4907920584266272	1.0	0.0	1.0	0.2731117070250386	2.6774592006680926	0.1799534812391371	0.3469098251712504	0.18890578672937328	0.028102954708107555	0.9383964023053791	0.97390311811317	216.0	4.1249470211461094	156.0	0.35969304704025484
640	Feb25-FISH2-3L1-rep3-m1bp-100x_Position016_15_cmle.ics	5	1	0	1.7328	3.258361708769283	1.0	1.7615935908344846	1.0	0.2818860047516716	3.2233901531862017	0.9102803137456603	0.9632516823110883	0.9056566370922806	0.8169950923663795	0.40764622589339455	0.9754947011590527	236.0	4.571901140253399	181.0	0.41733616355311615
641	Feb25-FISH2-3L1-rep3-m1bp-100x_Position016_15_cmle.ics	6	1	0	1.7328	0.265421291047356	1.0	0.8779414014559871	1.0	0.2912345041522284	2.964890903355812	0.6622883772145427	0.7597995359537527	0.6580460900171068	0.5203143126806536	0.715294946034505	1.0030740969649945	252.0	4.8826539378583895	203.0	0.4680621060844342
642	Feb25-FISH2-3L1-rep3-m1bp-100x_Position016_15_cmle.ics	7	1	0	2.3826	0.27303670676938846	1.0	0.0	1.0	0.13601108983508256	3.146065521838688	0.07229316989176779	0.23142321252869794	0.07229316989176779	0.02553347408986553	0.9733074488066769	0.9058986270846554	302.0	5.883012991424514	182.0	0.41964188821363063
643	Feb25-FISH2-3L1-rep3-m1bp-100x_Position016_15_cmle.ics	8	1	0	1.7328	0.30888846363068206	1.0	2.1310796765672957	1.0	0.27106948149127175	2.404184676665189	0.9518153151850031	0.983053201029884	0.9506118552376545	0.908921804032748	0.28628629050950144	0.9715352452034172	232.0	4.435699818751102	173.0	0.3988903662690006
644	Feb25-FISH2-3L1-rep3-m1bp-100x_Position016_15_cmle.ics	9	1	0	2.3826	0.2995214769509308	1.0	0.0	1.0	0.20339478260853475	2.8660462931329564	0.12098071980001146	0.2584684299400828	0.12098071980001146	0.023947040072658975	0.9523826944400461	0.9238665384486267	306.0	6.042619561767229	227.0	0.5233994979367811
645	Feb25-FISH2-3L1-rep3-m1bp-100x_Position016_15_cmle.ics	10	1	0	1.9493999999999998	0.2030058674605411	2.0	0.3095250132321943	1.0	0.3154038490150482	2.772633000324652	0.45311301889912947	0.6513599254258694	0.4499586534558193	0.22583031378268256	0.7228940642781889	0.9937281881699233	342.0	6.58967923891573	334.0	0.7701120366118276
646	Feb25-FISH2-3L1-rep3-m1bp-100x_Position016_15_cmle.ics	11	1	0	1.083	0.25251046651504094	1.0	0.3095250132321943	1.0	0.22364338803777195	3.0795732722265488	0.4095295308751927	0.5551968374930158	0.4095295308751927	0.205163859703662	0.8200247084122292	0.9605922836653357	118.0	2.215734823605444	57.0	0.13142630564932387
647	Feb25-FISH2-3L1-rep3-m1bp-100x_Position016_15_cmle.ics	11	2	0	0.4332	3.4298563670205886	1.0	0.751125369937127	1.0	0.33055124782308426	1.1580532317547367	0.5281823566726461	0.6318985544385584	0.5281823566726461	0.4308033557526288	0.7420989782621266	0.9560513820936777	106.0	1.8539413567793912	59.0	0.13603775497035278
648	Feb25-FISH2-3L1-rep3-m1bp-100x_Position016_15_cmle.ics	11	3	0	1.083	3.91580177671804	1.0	0.1459114905355603	1.0	0.2242385041262344	2.2239969596700173	0.2601338436138616	0.3832019122916833	0.2628770915690286	0.1265779977230622	0.9039030854833434	0.9260856053445162	130.0	2.437096797388976	66.0	0.15217782759395398
649	Feb25-FISH2-3L1-rep3-m1bp-100x_Position016_15_cmle.ics	12	1	0	2.5991999999999997	0.6860507518236343	1.0	1.0452244593809161	1.0	0.2605887564137399	3.4302904555265235	0.7885439127665993	0.9032287977476622	0.7856167674036667	0.5695532193012837	0.4119283920667109	0.9708716359392379	432.0	8.460541281856006	431.0	0.9937673286817297
650	Feb25-FISH2-3L1-rep3-m1bp-100x_Position016_15_cmle.ics	13	1	0	1.5162	5.642652761494914	1.0	0.0	1.0	0.14559560860820753	3.044322735302671	0.1776356073562636	0.32052743818753826	0.14836046536179556	0.03562002491501446	0.9280571360179252	0.7982454324080305	144.0	2.7031541830832366	62.0	0.14295492895189613
651	Feb25-FISH2-3L1-rep3-m1bp-100x_Position016_15_cmle.ics	14	1	0	1.2995999999999999	0.2427650182385492	1.0	0.5689355674538337	1.0	0.2792526803190927	2.23413784304387	0.5709349511832537	0.7059176075106808	0.5656046178365275	0.40899594198240186	0.7390532848559864	0.965470018903912	180.0	3.3906453532742526	120.0	0.2766869592617345
652	Feb25-FISH2-3L1-rep3-m1bp-100x_Position016_15_cmle.ics	15	1	0	1.9493999999999998	0.3770716116559143	1.0	0.0	1.0	0.27516842178869017	3.277350548314624	0.21199918931603876	0.39833649784528735	0.19578551009088194	0.024565857404957973	0.9133840108018713	0.9859903275674512	244.0	4.774088036736734	188.0	0.4334762361767174
653	Feb25-FISH2-3L1-rep3-m1bp-100x_Position016_15_cmle.ics	16	1	0	2.3826	4.148771746550857	1.0	2.578684303683829	1.0	0.29862315766761777	3.1294595835416965	0.9177436636778007	0.9567264194661234	0.9146052318639097	0.8612200163296531	0.40558779467035705	0.9886481152894706	398.0	7.7709350258948735	408.0	0.9407356614898973
654	Feb25-FISH2-3L1-rep3-m1bp-100x_Position016_15_cmle.ics	17	1	0	1.5162	0.2713802158385268	1.0	0.3095250132321943	1.0	0.3000068664144103	2.748897149610993	0.4338410991636798	0.5648701269967698	0.4338410991636798	0.22880160626576398	0.7886033889097286	0.9950225320452731	232.0	4.435699818751101	182.0	0.41964188821363063
655	Feb25-FISH2-3L1-rep3-m1bp-100x_Position016_15_cmle.ics	18	1	0	1.9493999999999998	0.38434969262916746	1.0	0.3720027687491155	1.0	0.23975911309249914	3.0297316906405083	0.46347454453329806	0.6178953803449871	0.4546460908069526	0.27101370255325713	0.7711740189575429	0.9853665439731699	250.0	4.837958525947661	182.0	0.41964188821363063
656	Feb25-FISH2-3L1-rep3-m1bp-100x_Position016_15_cmle.ics	19	1	0	1.083	0.30534195190572383	1.0	1.0987399361686254	1.0	0.2718685950221936	3.797214650996449	0.7194058483008315	0.7733091061380815	0.7153124430064238	0.6463358618779679	0.6548190961047764	0.9690340854130461	104.0	2.0198931844324433	52.0	0.1198976823467516
657	Feb25-FISH2-3L1-rep3-m1bp-100x_Position016_15_cmle.ics	20	1	0	1.5162	0.3469672366159014	1.0	0.6190500264643886	1.0	0.25129926508294104	3.762705039549243	0.6082658930116557	0.7012266503791927	0.6082658930116557	0.4874382857433705	0.7337231227062335	0.9843147932697686	164.0	3.243729297552202	99.0	0.22826674139093092
658	Feb25-FISH2-3L1-rep3-m1bp-100x_Position016_15_cmle.ics	22	1	0	1.9493999999999998	0.15322724985588784	1.0	1.6624596150004298	1.0	0.2860664445470877	2.8049419421872734	0.8665797395093624	0.9312928071816697	0.8648638168131341	0.7884761733954426	0.4816538873047801	0.9744473823842801	256.0	4.901829015158589	206.0	0.47497928006597756
659	Feb25-FISH2-3L1-rep3-m1bp-100x_Position016_15_cmle.ics	24	1	0	1.2995999999999999	0.28202381673717525	1.0	0.20635000882146287	1.0	0.2879988190020152	3.6499539695047942	0.4198549965059399	0.5604763568600046	0.4198549965059399	0.2443003144654088	0.7934404566512223	0.9956680535976137	122.0	2.3987466427885806	68.0	0.15678927691498287
660	Feb25-FISH2-3L1-rep3-m1bp-100x_Position016_15_cmle.ics	25	1	0	1.083	4.149813016724318	1.0	0.8318234787411565	1.0	0.2348271768234686	2.261291463303062	0.5861678004535147	0.6701242278520604	0.5822630776448511	0.4865387246852764	0.7327190364309203	0.8654373492067559	170.0	3.1905735425610295	101.0	0.23287819071195984
661	Feb25-FISH2-3L1-rep3-m1bp-100x_Position016_15_cmle.ics	25	2	0	0.8664	4.242562602265121	1.0	0.0	1.0	0.17002567300786772	1.5904627159250175	0.2569004613339589	0.38068115177105327	0.23027601845335835	0.02469651653764954	0.8980584357365246	0.7720764119574649	144.0	2.5393174412002972	67.0	0.15448355225446841
662	Feb25-FISH2-3L1-rep3-m1bp-100x_Position016_15_cmle.ics	26	1	0	2.166	0.3763970869358813	1.0	2.4808843500760536	1.0	0.2757319398356135	3.2540377713418573	0.9319145195632216	0.9716990115836149	0.929196862852343	0.8461862461664681	0.4385504543175459	0.9829133796625755	318.0	6.2405762867103425	280.0	0.6456029049440472
663	Feb25-FISH2-3L1-rep3-m1bp-100x_Position016_15_cmle.ics	26	2	0	1.5162	6.359708920174948	1.0	1.5338067085748235	1.0	0.25384631542289327	2.9510606189814284	0.715766804055242	0.7886393159220987	0.7129343855605259	0.6407980583282871	0.6850886375462901	0.9800334348907339	196.0	3.7482086485600807	130.0	0.29974420586687905
664	Feb25-FISH2-3L1-rep3-m1bp-100x_Position016_15_cmle.ics	27	1	0	2.5991999999999997	6.361442647554875	1.0	0.0	1.0	0.15064560388528964	2.3837686334919344	0.13163547832728661	0.26234008019858696	0.13163547832728661	0.02254789637833365	0.9428725204703866	0.6500736371683445	252.0	4.742222444815868	146.0	0.3366358004351103
665	Feb25-FISH2-3L1-rep3-m1bp-100x_Position016_15_cmle.ics	27	2	0	1.083	5.917693406918316	1.0	0.10317500441073144	1.0	0.21100249165901597	2.121186659657497	0.19601314365731015	0.307549248933868	0.19601314365731015	0.07629208834574502	0.9109118192519	0.8485557298246257	134.0	2.526487621210433	67.0	0.15448355225446841
666	Feb25-FISH2-3L1-rep3-m1bp-100x_Position016_15_cmle.ics	28	1	0	1.2995999999999999	0.3539010096139138	1.0	0.0	1.0	0.2286521082806579	2.380315730965469	0.18519702397354643	0.37556351612014327	0.1800936897216864	0.03612565445026178	0.9262108359192032	0.9626605190921749	160.0	3.013906980688226	91.0	0.20982094410681532
667	Feb25-FISH2-3L1-rep3-m1bp-100x_Position016_15_cmle.ics	29	1	0	1.7328	0.2186514565831583	1.0	1.847138149621899	1.0	0.2855241622522794	2.972565469486229	0.9270607537038879	0.9669707666302079	0.9164711146465149	0.8388460773590534	0.5013427115686219	0.9876847743018257	252.0	4.90605918669881	201.0	0.4634506567634053
668	Feb25-FISH2-3L1-rep3-m1bp-100x_Position016_15_cmle.ics	30	1	0	1.7328	0.13661757643080089	1.0	1.1535316172061805	1.0	0.3160753361079977	2.917257796175931	0.7505064629070971	0.8319946931495387	0.7505064629070971	0.6476587100609957	0.5879858190973125	0.9991177400476963	228.0	4.439929990291324	182.0	0.41964188821363063
669	Feb25-FISH2-3L1-rep3-m1bp-100x_Position016_15_cmle.ics	31	1	0	1.5162	4.652831110989487	1.0	1.2944547249242173	1.0	0.28915742382416054	2.5102567506284457	0.8005631433833313	0.8747085812832004	0.8020162449301127	0.6946331051662284	0.49794579747222917	0.9918542880861948	240.0	4.591076217553597	188.0	0.4334762361767174
670	Feb25-FISH2-3L1-rep3-m1bp-100x_Position016_15_cmle.ics	32	1	0	1.083	0.35149988916702385	1.0	1.3107987492438529	1.0	0.29154931823087094	2.699592127946516	0.8392406659939455	0.897082672625054	0.8375738791985008	0.7643343664408245	0.519254271278102	0.9982337269498078	132.0	2.5286027069805446	77.0	0.17754079885961296
671	Feb25-FISH2-3L1-rep3-m1bp-100x_Position016_15_cmle.ics	33	1	0	2.8158	0.34443882469128606	1.0	0.0	1.0	0.2919335861411578	3.1053345827317824	0.25609151695712556	0.4601657351821155	0.2560775166883204	0.018614757403342144	0.9154724618233995	0.987895127641345	538.0	10.431508882837516	634.0	1.4618294347661638
672	Feb25-FISH2-3L1-rep3-m1bp-100x_Position016_15_cmle.ics	34	1	0	1.083	3.0506337809611637	1.0	0.0	1.0	0.2315593589901708	2.3399531273658187	0.23067229353496277	0.3686526776468749	0.23067229353496277	0.03205654221128109	0.8786948080405559	0.8976078670590236	118.0	2.215734823605444	58.0	0.13373203030983835
673	Feb25-FISH2-3L1-rep3-m1bp-100x_Position016_15_cmle.ics	35	1	0	1.2995999999999999	4.978264998457331	1.0	0.8779414014559871	1.0	0.1288300961463201	1.344295920608755	0.6747371568090089	0.7767377547461258	0.6724749613832278	0.5308734864716728	0.6154490284400125	0.601823379277807	188.0	3.335374512512968	87.0	0.20059804546475749
674	Feb25-FISH2-3L1-rep3-m1bp-100x_Position016_15_cmle.ics	36	1	0	1.9493999999999998	0.358968546270503	1.0	1.0440946079954327	1.0	0.2599707244376721	2.9909491065856546	0.6855143318029532	0.7755602432063532	0.6843131902221119	0.5825362948256607	0.618338283068243	0.983305364003655	260.0	5.084840834341725	201.0	0.4634506567634053
675	Feb25-FISH2-3L1-rep3-m1bp-100x_Position016_15_cmle.ics	38	1	0	1.083	4.505559060967502	1.0	0.8318234787411565	1.0	0.22814687520670196	2.497245985008211	0.5170734649784217	0.6011891379092889	0.5176108664776622	0.42890397512598777	0.7418113854280809	0.8947374148684559	142.0	2.681864020012928	76.0	0.1752350741990985
676	Feb25-FISH2-3L1-rep3-m1bp-100x_Position016_15_cmle.ics	38	2	0	1.7328	0.5763540520601099	1.0	3.325100071786215	1.0	0.2490317109212404	2.7436205757816365	0.9842974572135184	0.9962217384390132	0.9840589167521209	0.9620665829490181	0.2089289536818572	0.9754864516278856	262.0	4.965699504369517	199.0	0.4588392074423764
677	Feb25-FISH2-3L1-rep3-m1bp-100x_Position016_15_cmle.ics	39	1	0	3.0324	1.5521678145274878	1.0	0.0	1.0	0.11164319749445463	1.824348591172597	0.11651350909202687	0.3162093474226493	0.1003733508946146	0.009429636954548723	0.9764079052084149	0.759112657677947	720.0	13.749823403820487	607.0	1.3995748689322736
678	Feb25-FISH2-3L1-rep3-m1bp-100x_Position016_15_cmle.ics	39	2	0	3.2489999999999997	0.7906899529698614	2.0	0.5158750220536572	1.0	0.09306886715930401	2.013304310270017	0.39039447236442715	0.6556530931439105	0.38390485647924794	0.18345955504242528	0.824179657525967	0.585363735956513	1108.0	20.548313407268605	1058.0	2.4394566908242923
679	Feb25-FISH2-3L1-rep3-m1bp-100x_Position016_15_cmle.ics	39	3	0	1.083	1.1914394489722866	1.0	0.6275890508929507	1.0	0.23458213361577784	2.3794533131149267	0.3117844672273356	0.3815204853249028	0.3117844672273356	0.2400962501315533	0.9115327183543119	0.9540839289076765	148.0	2.769139758064274	82.0	0.18906942216218525
680	Feb25-FISH2-3L1-rep3-m1bp-100x_Position016_15_cmle.ics	39	4	0	2.166	2.005763229196078	2.0	1.2653448004921624	1.0	0.1519153687710072	4.164298909960788	0.5409758598376345	0.6061142851783967	0.5388121335393727	0.4321523580083923	0.8084419861209013	0.7637240206111855	266.0	5.055090328190974	159.0	0.3666102210217982
681	Feb25-FISH2-3L1-rep3-m1bp-100x_Position016_15_cmle.ics	40	1	0	0.8664	0.3373184702303733	1.0	1.5748980912081223	1.0	0.19482783190777953	2.08188380589084	0.9211584164538957	0.9638304075484367	0.919559321135446	0.839436694378429	0.33907183733736856	0.9053235476714727	160.0	2.8734754876457065	84.0	0.1936808714832141
682	Feb25-FISH2-3L1-rep3-m1bp-100x_Position016_15_cmle.ics	41	1	0	1.9493999999999998	0.4680782310302146	1.0	1.7539750749824343	1.0	0.3086175073576196	3.235648730030405	0.863368793390175	0.9125883201787961	0.8523260213464263	0.7905348925199518	0.5125399389450749	0.990785210014444	260.0	5.084840834341726	219.0	0.5049537006526654
683	Feb25-FISH2-3L1-rep3-m1bp-100x_Position016_15_cmle.ics	42	1	0	1.9493999999999998	0.29935124289362547	1.0	0.3095250132321943	1.0	0.2742548105671506	3.595632200238919	0.4194995540214598	0.5466746890025387	0.41332446654105376	0.2228863520010978	0.8010232126866791	0.9900323111267703	246.0	4.8421886974878845	190.0	0.4380876854977463
684	Feb25-FISH2-3L1-rep3-m1bp-100x_Position016_15_cmle.ics	43	1	0	2.166	5.293536695657808	1.0	1.4430823792346341	1.0	0.08389113611829735	4.178699857351105	0.7979828337561545	0.8697283631959974	0.7924449080253516	0.702700015027093	0.5354462707091342	0.4010225073384526	230.0	4.344193909159531	95.0	0.21904384274887315
685	Feb25-FISH2-3L1-rep3-m1bp-100x_Position016_15_cmle.ics	43	2	0	2.166	0.44733625403609545	1.0	0.0	1.0	0.10080094553354124	2.497626363128073	0.06629599837353817	0.14435290685854202	0.04729556523968213	0.023643362886616164	0.970781318143269	0.9374593397422393	240.0	4.778318208276954	111.0	0.2559354373171044
686	Feb25-FISH2-3L1-rep3-m1bp-100x_Position016_15_cmle.ics	44	1	0	0.8664	4.928464589658805	1.0	0.2918229810711206	1.0	0.140269360404746	2.3086937671479326	0.48182619051503334	0.5966034226797396	0.48182619051503334	0.22415044781963228	0.7849276415385151	0.6642345081541117	128.0	2.322185638956988	51.0	0.11759195768623716
687	Feb25-FISH2-3L1-rep3-m1bp-100x_Position016_15_cmle.ics	45	1	0	2.5991999999999997	0.175046440796727	1.0	0.0	1.0	0.1864891287072949	3.482142429076478	0.1635677539582588	0.3038832063871217	0.14088473531831047	0.024314188388487937	0.9455491111857453	0.8982855609423878	300.0	5.861722828354204	211.0	0.48650790336854977
688	Feb25-FISH2-3L1-rep3-m1bp-100x_Position016_15_cmle.ics	46	1	0	1.083	5.604357045161778	1.0	0.72222503087512	1.0	0.271306845928369	2.9451446235490137	0.44235733461829696	0.5184598793052018	0.44236020284068744	0.3727685229801978	0.5663216134369017	0.9789635071139486	122.0	2.351936145107741	66.0	0.15217782759395398
689	Feb25-FISH2-3L1-rep3-m1bp-100x_Position016_15_cmle.ics	46	2	0	1.5162	1.7066214300767426	2.0	2.031340052282519	1.0	0.26455915043708045	2.612576652169642	0.8656553314517794	0.9037345689635392	0.864981299190014	0.7992688901126638	0.746688608575504	0.9682409484159071	206.0	3.9248752104328846	143.0	0.3297186264535669
690	Feb25-FISH2-3L1-rep3-m1bp-100x_Position016_15_cmle.ics	46	3	0	1.7328	0.2725154404696704	1.0	0.9733510449106972	1.0	0.2937934321039456	2.565684401923715	0.6066189968105367	0.7271330969918084	0.6066189968105367	0.46927918703104565	0.7285040835630134	0.9801061630674233	326.0	6.208710694789482	300.0	0.6917173981543362
691	Feb25-FISH2-3L1-rep3-m1bp-100x_Position016_15_cmle.ics	46	4	0	1.5162	0.1149000635205246	2.0	1.3625635475001732	1.0	0.29417701231778276	2.689502376923867	0.7340985750671164	0.822355212133728	0.7329756660012391	0.6195847961267524	0.7953546738674864	0.9951695618043592	242.0	4.659176878304747	192.0	0.4426991348187751
692	Feb25-FISH2-3L1-rep3-m1bp-100x_Position016_15_cmle.ics	47	1	0	1.7328	0.24621438336717216	1.0	0.0	1.0	0.32365200204216193	2.968451072643525	0.18541965118129933	0.3695545398731155	0.18541965118129933	0.024326352411487822	0.8999108554534989	0.9861212684088396	252.0	4.906059186698811	214.0	0.4934250773500932
693	Feb25-FISH2-3L1-rep3-m1bp-100x_Position016_15_cmle.ics	48	1	0	2.166	0.2443931700059575	1.0	0.7610319551488771	1.0	0.26698692819120995	3.476748559907621	0.6494990227430474	0.786698234124365	0.6442358872598908	0.42535374998403175	0.7151615795457665	0.9872513437562901	286.0	5.619070691500361	235.0	0.5418452952208966
694	Feb25-FISH2-3L1-rep3-m1bp-100x_Position016_15_cmle.ics	49	1	0	1.083	NA	0.0	0.0	1.0	0.24856632923939953	2.4702950048691137	0.15943986168574795	0.32741684371693747	0.15561213518325778	0.031013186302760263	0.9391207124413599	0.9300674543993861	138.0	2.5924731961914707	76.0	0.1752350741990985
695	Feb25-FISH2-3L1-rep3-m1bp-100x_Position016_15_cmle.ics	50	1	0	1.9493999999999998	0.9013220745217884	2.0	0.23991798918621013	1.0	0.17889696618340153	3.3695264814826995	0.47672727590658853	0.6124146453062569	0.45191430578182423	0.17995960679282016	0.8302084884064648	0.8866049951517254	254.0	4.95075459860954	161.0	0.37122167034282705
696	Feb25-FISH2-3L1-rep3-m1bp-100x_Position016_15_cmle.ics	50	2	0	1.2995999999999999	1.7232008158644228	2.0	0.10317500441073144	1.0	0.15147724317743735	1.8896247837721625	0.2574790092298187	0.38434457212635553	0.24671331606081714	0.06792965869779995	0.8728369358229171	0.6826412853858659	234.0	4.269747991098049	131.0	0.3020499305273935
697	Feb25-FISH2-3L1-rep3-m1bp-100x_Position016_15_cmle.ics	51	1	0	2.8158	0.257327985929441	1.0	0.4332	1.0	0.20303491174218888	4.102011664344714	0.8582495100692827	0.9465482440127738	0.8155426585927763	0.3437519670665844	0.64380640637232	0.9003660435666537	372.0	7.330326164097923	304.0	0.700940296796394
698	Feb25-FISH2-3L1-rep3-m1bp-100x_Position016_15_cmle.ics	51	2	0	2.8158	1.237893724789122	2.0	1.1321417835580119	1.0	0.13046411910795286	5.502366492921106	0.7379342758467303	0.803805303421332	0.7328083626032841	0.6004777611320232	0.7745357073507046	0.6976293518049657	288.0	5.5935503568898275	166.0	0.3827502936453994
699	Feb25-FISH2-3L1-rep3-m1bp-100x_Position017_16_cmle.ics	1	1	0	0.8664	1.5484238925057907	1.0	0.5158750220536572	1.0	0.261512653717724	2.5315601729100035	0.42790544164363215	0.5324683361524816	0.42790544164363215	0.33377339549211327	0.8005951410077846	0.9778650260722341	104.0	1.949677437911183	51.0	0.11759195768623716
700	Feb25-FISH2-3L1-rep3-m1bp-100x_Position017_16_cmle.ics	1	2	0	0.8664	1.526605533750278	1.0	0.6190500264643886	1.0	0.21586508614541486	1.8373666640143118	0.5092802691713538	0.5893142823090428	0.5092802691713538	0.3946326168571311	0.7562218489696875	0.7883842340699314	118.0	2.122113828243765	56.0	0.12912058098880944
701	Feb25-FISH2-3L1-rep3-m1bp-100x_Position017_16_cmle.ics	2	1	0	2.3826	0.890264433789102	1.0	0.7857574237886386	1.0	0.26243968526379313	3.4020626455829173	0.5724023330397647	0.7070938367204507	0.5724023330397647	0.4515927483009023	0.6353518527103265	0.991410844021113	340.0	6.662010071207099	302.0	0.696328847475365
702	Feb25-FISH2-3L1-rep3-m1bp-100x_Position017_16_cmle.ics	3	1	0	1.2995999999999999	0.43570068829147346	1.0	0.10317500441073144	1.0	0.3213200397477352	2.889090687414156	0.3282845949349377	0.5167421645445641	0.3282845949349377	0.10641265565971736	0.8704273039377498	0.9806914786360376	166.0	3.1948037141012517	114.0	0.26285261129864773
703	Feb25-FISH2-3L1-rep3-m1bp-100x_Position017_16_cmle.ics	4	1	0	2.8158	4.561292439446127	2.0	0.5556144027286182	1.0	0.26055643078836827	3.4441711158825146	0.4356938064418015	0.5779864114755492	0.4323458767013611	0.2740303975023594	0.8284371677001153	0.9780633502268746	440.0	8.615917680658503	443.0	1.021436024607903
704	Feb25-FISH2-3L1-rep3-m1bp-100x_Position017_16_cmle.ics	5	1	0	1.7328	0.2857839057324777	1.0	1.466392331574739	1.0	0.2855880550167934	3.300955206439842	0.841743265209318	0.9003505504104217	0.8403318081112506	0.7670690861972222	0.579673773105183	0.9945281998719854	228.0	4.486740487972163	173.0	0.3988903662690006
705	Feb25-FISH2-3L1-rep3-m1bp-100x_Position017_16_cmle.ics	6	1	0	1.2995999999999999	0.1605601811919969	1.0	0.0	1.0	0.31286152631634245	2.4272677106257765	0.2057777748349633	0.36623914929118634	0.19658736517311473	0.026978619717004243	0.923340947896091	0.9931631730317444	202.0	3.8120791377710073	151.0	0.3481644237376825
706	Feb25-FISH2-3L1-rep3-m1bp-100x_Position017_16_cmle.ics	7	1	0	2.3826	0.25262600129967133	1.0	2.1003330663048003	1.0	0.2960129503023776	3.091339274661728	0.8555489278394666	0.9153921058803136	0.8555489278394666	0.7930355449512098	0.5231300058135063	0.9929014969529978	388.0	7.547457966341231	391.0	0.9015383422611516
707	Feb25-FISH2-3L1-rep3-m1bp-100x_Position017_16_cmle.ics	8	1	0	1.9493999999999998	0.7336979030460005	3.0	1.1368333649278028	1.0	0.2808132289446005	3.2050191632017198	0.6860785779695234	0.7715508109404738	0.6856128321721788	0.5641494798880109	0.7203660826250275	0.9939693339506109	274.0	5.374303468876407	226.0	0.5210937732762666
708	Feb25-FISH2-3L1-rep3-m1bp-100x_Position017_16_cmle.ics	8	2	0	3.0324	1.8856396009732808	2.0	2.148491600780476	1.0	0.21781767017889914	4.389478083461088	0.9184752253001521	0.9628664027440482	0.9131576689597936	0.8515969302799552	0.47729999986994337	0.9541113621272589	344.0	6.845021890390231	280.0	0.6456029049440472
709	Feb25-FISH2-3L1-rep3-m1bp-100x_Position017_16_cmle.ics	8	3	0	1.083	4.052518009788335	2.0	0.23070632344123612	1.0	0.2850995333132737	2.782817231962069	0.29530559752909596	0.43851805290241924	0.29530559752909596	0.15943564216015002	0.8935082390722362	0.9608234270821443	120.0	2.3072407331970126	66.0	0.15217782759395398
710	Feb25-FISH2-3L1-rep3-m1bp-100x_Position017_16_cmle.ics	10	1	0	1.7328	0.2189073956940817	1.0	0.72222503087512	1.0	0.2974467646130391	2.920198405439201	0.6067477876106194	0.7426888897151781	0.6067477876106194	0.4390733063136759	0.6947486527133546	0.9933938083118958	260.0	5.038030336660888	215.0	0.4957308020106076
711	Feb25-FISH2-3L1-rep3-m1bp-100x_Position017_16_cmle.ics	11	1	0	2.166	0.15324282319000443	1.0	0.8254000352858515	1.0	0.2731841401002791	2.789840721118339	0.6011450636220557	0.7008562968495745	0.5794342038573372	0.4552028036385947	0.7543368438808705	0.9925696329806746	334.0	6.504518586634493	300.0	0.6917173981543362
712	Feb25-FISH2-3L1-rep3-m1bp-100x_Position017_16_cmle.ics	12	1	0	1.9493999999999998	5.595184835938311	1.0	0.42540144110901373	1.0	0.09739094305761038	3.469337012114279	0.4505023968337911	0.5524175892912991	0.44642522049164945	0.3024701888466197	0.7813255959332142	0.46191833884516065	200.0	3.7907889747006984	83.0	0.1913751468226997
713	Feb25-FISH2-3L1-rep3-m1bp-100x_Position017_16_cmle.ics	12	2	0	1.5162	3.5224801752203416	1.0	0.10317500441073144	1.0	0.16131882597253966	2.8354970351595843	0.2274347907674986	0.36512052406216416	0.2274347907674986	0.09062761220764598	0.9114276974123758	0.7977356624179563	148.0	2.769139758064274	68.0	0.15678927691498287
714	Feb25-FISH2-3L1-rep3-m1bp-100x_Position017_16_cmle.ics	13	1	0	1.7328	0.4081005224594985	1.0	0.7252201245704302	1.0	0.2932373339065783	3.0070552090844456	0.6227277990042839	0.744208058353595	0.6213036934120644	0.45371367372930416	0.6906863336988767	1.0016268421272145	226.0	4.371829329540174	173.0	0.3988903662690006
715	Feb25-FISH2-3L1-rep3-m1bp-100x_Position017_16_cmle.ics	14	1	0	2.166	0.16918821458241046	1.0	0.4377344716066809	1.0	0.23159956384767535	3.3479186125186335	0.440717567314976	0.5756746254267135	0.4392222255014806	0.2930943737764267	0.8218758169721683	0.9772364190077553	272.0	5.376418554646518	203.0	0.4680621060844342
716	Feb25-FISH2-3L1-rep3-m1bp-100x_Position017_16_cmle.ics	15	1	0	1.7328	0.23770203561759742	1.0	0.0	1.0	0.21914463555091485	2.6937731122784117	0.18325982599120205	0.41594640941964567	0.17254629815495615	0.024997275735694744	0.9355932358288512	0.8969250856510607	250.0	4.767742779426403	174.0	0.40119609092951497
717	Feb25-FISH2-3L1-rep3-m1bp-100x_Position017_16_cmle.ics	16	1	0	1.083	0.17413542919626362	1.0	0.5595020986366908	1.0	0.22976348254774215	2.8785413166633904	0.5437800633530171	0.6729107191740644	0.5437800633530171	0.4141947909741504	0.737581292750934	0.9024146185653852	110.0	2.1071689224837895	52.0	0.1198976823467516
718	Feb25-FISH2-3L1-rep3-m1bp-100x_Position017_16_cmle.ics	17	1	0	1.9493999999999998	0.24428951865048285	1.0	0.0	1.0	0.31142580743084713	3.289209924850097	0.18186439894624948	0.38751591339750513	0.18186439894624948	0.023514014293697243	0.9063764785752944	0.9996060104502533	274.0	5.3508982200359885	238.0	0.5487624692024401
719	Feb25-FISH2-3L1-rep3-m1bp-100x_Position017_16_cmle.ics	18	1	0	1.2995999999999999	0.5113952464848845	1.0	0.7252201245704302	1.0	0.18812700881859618	1.873778851120553	0.6672558042250575	0.7512758837063376	0.6640974691487137	0.5319075507216063	0.6615850186262313	0.9017277997276042	158.0	2.9926168176179173	81.0	0.18676369750167077
720	Feb25-FISH2-3L1-rep3-m1bp-100x_Position017_16_cmle.ics	19	1	0	1.9493999999999998	0.2555442416498462	1.0	0.2918229810711206	1.0	0.25000736813432667	3.4683322426614045	0.4171804101283276	0.6075583859319994	0.41215128073278373	0.20109171662833603	0.8398059776490301	0.9845192542402295	242.0	4.776203122506844	177.0	0.40811326491105837
721	Feb25-FISH2-3L1-rep3-m1bp-100x_Position017_16_cmle.ics	20	1	0	1.5162	2.366978017934541	1.0	1.5036929604517426	1.0	0.2642398858331001	2.7662835937018846	0.8635890148248815	0.9169213363778723	0.8633268717361461	0.7916548817251775	0.40027632490085385	0.9849187853812563	208.0	4.063191617705293	145.0	0.33433007577459584
722	Feb25-FISH2-3L1-rep3-m1bp-100x_Position017_16_cmle.ics	21	1	0	1.2995999999999999	0.15155069962862205	1.0	0.7295574526778015	1.0	0.279006506526528	2.43464720311436	0.630319663623089	0.7362951038862793	0.6243908446367938	0.5047632870639152	0.6726587555416937	0.9986025414105627	174.0	3.3033696152229064	114.0	0.26285261129864773
723	Feb25-FISH2-3L1-rep3-m1bp-100x_Position017_16_cmle.ics	23	1	0	1.9493999999999998	0.2677626374537542	1.0	1.059277487276398	1.0	0.29445914705112025	2.915034778534328	0.7275759096012805	0.8128383382307269	0.7234286533362001	0.5939272318975609	0.6320304288581005	0.9897600105134339	256.0	4.972044761679849	209.0	0.4818964540475209
724	Feb25-FISH2-3L1-rep3-m1bp-100x_Position017_16_cmle.ics	24	1	0	1.2995999999999999	6.4726226912037985	1.0	1.3477239015757756	1.0	0.20290138299003982	1.8950401726464123	0.7876445873748639	0.8582513238615733	0.7851736934676922	0.6848337097831366	0.5976313200394652	0.8603438443318006	224.0	4.139891926906085	142.0	0.3274129017930525
725	Feb25-FISH2-3L1-rep3-m1bp-100x_Position017_16_cmle.ics	26	1	0	1.9493999999999998	NA	0.0	0.0	1.0	0.30022014602024777	3.1483926842842322	0.1828971379732508	0.3772100436580352	0.1828971379732508	0.02423367443579497	0.9177470677043851	0.9954021721390935	260.0	5.0614355855013065	216.0	0.49803652667112214
726	Feb25-FISH2-3L1-rep3-m1bp-100x_Position017_16_cmle.ics	27	1	0	2.3826	0.35748587638026913	1.0	0.4332	1.0	0.29525395586411296	3.6092088196745356	0.6765342174854982	0.811313542052896	0.633546710629131	0.27069780197892374	0.7717938994732272	0.9989508756754719	360.0	7.108964190314384	349.0	0.8046979065195444
727	Feb25-FISH2-3L1-rep3-m1bp-100x_Position017_16_cmle.ics	27	2	0	1.083	15.089469486771046	3.0	1.0521827216106825	1.0	0.26179938779914946	2.4060260992338005	0.5508681156711273	0.6218797783899565	0.5508681156711273	0.47203598098909416	2.9031106751584823	0.9946527671602655	108.0	2.0390682617326403	54.0	0.12450913166778053
728	Feb25-FISH2-3L1-rep3-m1bp-100x_Position017_16_cmle.ics	27	3	0	1.7328	10.336944118863169	3.0	0.9788040346074901	1.0	0.2831554328544259	2.7977029683786876	0.5494976083152795	0.638068082576707	0.5508681156711273	0.42815101780663667	0.6327919196921318	0.9988984293222821	226.0	4.348424080699754	170.0	0.39197319228745714
729	Feb25-FISH2-3L1-rep3-m1bp-100x_Position017_16_cmle.ics	27	4	0	1.7328	10.944343225808094	3.0	1.401081809291592	1.0	0.26455915043708045	3.0804282710720243	0.668960038487585	0.7365975258856587	0.668960038487585	0.5697403620161856	0.5495302803577765	0.9952975652692859	206.0	4.018496205794564	143.0	0.3297186264535669
730	Feb25-FISH2-3L1-rep3-m1bp-100x_Position017_16_cmle.ics	27	5	0	2.3826	0.24196036871517723	3.0	2.3825999999999996	1.0	0.27571893399919545	3.493949321813081	0.95383098557022	0.990140620642951	0.9526512307753594	0.8333393342505799	0.4467009078078004	0.9953475833380986	400.0	7.88584618432686	395.0	0.9107612409032094
731	Feb25-FISH2-3L1-rep3-m1bp-100x_Position017_16_cmle.ics	27	6	0	1.7328	2.9168978063184956	2.0	0.9971598751598192	1.0	0.26598320265653785	2.81609869029497	0.5539485014049808	0.6643762314648265	0.553786859676594	0.4562372257070102	0.8944127849696292	0.9849543567008412	252.0	4.88265393785839	194.0	0.44731058413980407
732	Feb25-FISH2-3L1-rep3-m1bp-100x_Position017_16_cmle.ics	28	1	0	1.083	0.2324391980386318	1.0	1.242391573779135	1.0	0.26857729584194817	2.2250136862335537	0.870078142781276	0.9199605492754722	0.866398604051286	0.8074501175935058	0.44593992700560875	0.9805930964766625	138.0	2.615878445031891	79.0	0.18215224818064185
733	Feb25-FISH2-3L1-rep3-m1bp-100x_Position017_16_cmle.ics	29	1	0	1.5162	NA	0.0	0.0	1.0	0.24973462674797048	2.7787649194309445	0.17275243620369318	0.2845286846395935	0.12838888256929434	0.032556971144731356	0.9440619788708404	0.9732774357771237	172.0	3.352295198673857	106.0	0.24440681401453213
734	Feb25-FISH2-3L1-rep3-m1bp-100x_Position017_16_cmle.ics	30	1	0	1.7328	0.19499726063268863	1.0	0.9077480443748005	1.0	0.26534048631852075	2.5243369557058437	0.5943532296449434	0.696228675368799	0.5943532296449434	0.5014022772983325	0.7174609264283911	0.9742518890339886	200.0	3.8375994723815383	137.0	0.3158842784904802
735	Feb25-FISH2-3L1-rep3-m1bp-100x_Position017_16_cmle.ics	30	2	0	1.2995999999999999	7.049861793659428	1.0	0.0	1.0	0.16822512786543986	3.018841624875141	0.0634550510028286	0.17184908291064688	0.0634550510028286	0.02263075234180309	0.9654743949165933	0.8856616950366423	164.0	3.150108302190523	81.0	0.18676369750167077
736	Feb25-FISH2-3L1-rep3-m1bp-100x_Position017_16_cmle.ics	31	1	0	1.083	0.47776958614546966	1.0	1.6149442640886529	1.0	0.28890164313983585	2.2850686093057737	0.9213985933577356	0.9616000076656254	0.920507464402752	0.8586075391425998	0.37824523809058963	0.9920237503188194	148.0	2.7691397580642745	91.0	0.20982094410681532
737	Feb25-FISH2-3L1-rep3-m1bp-100x_Position017_16_cmle.ics	32	1	0	0.8664	3.5841457469327653	1.0	0.32626801153583	1.0	0.26627900372109287	1.9346007440961999	0.46595768682507616	0.609069745977377	0.46012244772384653	0.289069951082442	0.8213113981608621	0.9530202660865621	124.0	2.32641581049721	67.0	0.15448355225446841
738	Feb25-FISH2-3L1-rep3-m1bp-100x_Position017_16_cmle.ics	33	1	0	1.083	3.771756161612745	1.0	0.5556144027286182	1.0	0.3004098407371518	2.8830358844426827	0.5884448305821025	0.6805696909519673	0.5884448305821025	0.4758036490008688	0.65743478628539	0.9972115412327321	98.0	1.8858069487002562	50.0	0.11528623302572269
739	Feb25-FISH2-3L1-rep3-m1bp-100x_Position017_16_cmle.ics	34	1	0	1.2995999999999999	5.239571758128071	1.0	0.0	1.0	0.13706466154548688	2.4008258056358174	0.08506444647997906	0.21859460874116723	0.08506444647997906	0.03129498168018843	0.9527725757344919	0.7757121800062556	134.0	2.5732981188912727	54.0	0.12450913166778053
740	Feb25-FISH2-3L1-rep3-m1bp-100x_Position017_16_cmle.ics	35	1	0	1.7328	0.2876266898987487	1.0	1.403331779731213	1.0	0.28204731779947145	2.996189797198703	0.8243422589344489	0.8923300702864545	0.8222718875416729	0.7306314101883508	0.562288288123597	0.9754141144036755	242.0	4.659176878304746	188.0	0.4334762361767174
741	Feb25-FISH2-3L1-rep3-m1bp-100x_Position017_16_cmle.ics	36	1	0	2.166	5.36686620483821	1.0	0.5689355674538337	1.0	0.22802661313338632	3.4472176030369623	0.555255355576899	0.6747212594479476	0.5544076502275859	0.3647513258445734	0.7249538402972658	0.9655655348272075	304.0	5.927708403335239	238.0	0.5487624692024401
742	Feb25-FISH2-3L1-rep3-m1bp-100x_Position017_16_cmle.ics	38	1	0	1.083	0.15213306715795472	1.0	1.680857471850398	1.0	0.3126783182461922	2.9210595708404385	0.9715726873618333	0.9927686272067753	0.9715726873618333	0.9387006881091011	0.26555757756283493	0.9877051546354466	114.0	2.1965597463052466	64.0	0.14756637827292504
743	Feb25-FISH2-3L1-rep3-m1bp-100x_Position018_17_cmle.ics	1	1	0	1.083	3.2388877918261754	1.0	0.6190500264643886	1.0	0.30589812765231944	2.665649710684345	0.609734328979859	0.6920834201053164	0.6035016213964836	0.5280694969208342	0.6925353161689785	0.9829125306022269	110.0	2.107168922483789	60.0	0.13834347963086724
744	Feb25-FISH2-3L1-rep3-m1bp-100x_Position018_17_cmle.ics	2	1	0	2.5991999999999997	0.36844801445424874	1.0	1.2944547249242173	1.0	0.2941127954285875	3.5163315850503105	0.7796064331125239	0.879827890899391	0.7768639132174454	0.6518722491441782	0.692541519288593	0.9919084713446543	368.0	7.2643405891168795	360.0	0.8300608777852034
745	Feb25-FISH2-3L1-rep3-m1bp-100x_Position018_17_cmle.ics	3	1	0	1.7328	0.17942479129369535	1.0	0.4773698211006071	1.0	0.2666233797576278	3.468139228589348	0.5281646764290966	0.6660275387947306	0.5231973613622365	0.34848364428725653	0.7907710609505038	0.9851046795944933	214.0	4.173872604597061	152.0	0.350470148398197
746	Feb25-FISH2-3L1-rep3-m1bp-100x_Position018_17_cmle.ics	4	1	0	1.5162	0.2823349532663785	1.0	0.10317500441073144	1.0	0.2739999386659563	2.8831960036739392	0.24283927827070803	0.4286868040254868	0.24673226939796344	0.06847719287798487	0.8605185485346908	0.9992880317897361	194.0	3.773728983170612	133.0	0.3066613798484224
747	Feb25-FISH2-3L1-rep3-m1bp-100x_Position018_17_cmle.ics	5	1	0	1.5162	0.19409651942145856	2.0	1.7307810795238614	1.0	0.2902334008222169	2.366274625596375	0.9068884731060586	0.9552214400977864	0.8996724369937115	0.8313104128580543	0.4479072535765635	0.9989962038996252	238.0	4.5229755568024474	186.0	0.42886478685568846
748	Feb25-FISH2-3L1-rep3-m1bp-100x_Position018_17_cmle.ics	6	1	0	1.9493999999999998	0.30104161574476945	1.0	0.8533468100660392	1.0	0.2515988115424935	3.6913158881117556	0.6975514029640911	0.7844971003456154	0.6882432194950501	0.5451408821978795	0.6636459621952245	0.9807151593581093	236.0	4.595306389093818	171.0	0.3942789169479716
749	Feb25-FISH2-3L1-rep3-m1bp-100x_Position018_17_cmle.ics	7	1	0	1.5162	4.9355563000152385	1.0	0.46141264688247224	1.0	0.28396681001051644	2.546153869398588	0.5046249124824254	0.6220037682363857	0.4987505621047479	0.322631048674002	0.7749472424469829	0.9946955445629841	204.0	3.926990296202996	146.0	0.3366358004351103
750	Feb25-FISH2-3L1-rep3-m1bp-100x_Position018_17_cmle.ics	8	1	0	1.7328	4.081403053622238	1.0	0.7252201245704302	1.0	0.2882878852715724	3.441341199802386	0.6291570565460486	0.7338594442039855	0.6238327038580805	0.46667536271411547	0.70396395038678	1.0038061899196888	222.0	4.352654252239977	167.0	0.3850560183059138
751	Feb25-FISH2-3L1-rep3-m1bp-100x_Position018_17_cmle.ics	9	1	0	0.6497999999999999	0.6228445214323725	1.0	0.7295574526778015	1.0	0.29416616971153386	1.6495236937788142	0.7232905558425047	0.8004787635583456	0.7207080138265326	0.6139397671739044	0.6124698651060535	0.9828276124010212	100.0	1.8368813652493048	51.0	0.11759195768623716
752	Feb25-FISH2-3L1-rep3-m1bp-100x_Position018_17_cmle.ics	10	1	0	2.5991999999999997	0.24329774207779564	1.0	0.0	1.0	0.24052818754046854	3.5202719952306523	0.15841112138750368	0.36120195654039416	0.15866220438155715	0.02103853011565709	0.9244931790417992	0.93549500325249	360.0	7.062153692633547	315.0	0.7263032680620531
753	Feb25-FISH2-3L1-rep3-m1bp-100x_Position018_17_cmle.ics	11	1	0	1.2995999999999999	0.1347184163631784	1.0	0.3095250132321943	1.0	0.28382355299330775	2.3694175675398177	0.4687337914937759	0.6214989626556017	0.46759109180497926	0.25452217323651455	0.8054096575343529	0.9938466178747966	182.0	3.4821512628658207	123.0	0.2836041332432778
754	Feb25-FISH2-3L1-rep3-m1bp-100x_Position018_17_cmle.ics	12	1	0	1.7328	0.43436346867156733	1.0	0.5963412819178956	1.0	0.29247783641808905	3.2038993267577034	0.5534539854569034	0.6877199990736881	0.5534539854569034	0.40467092770135704	0.7465800912826035	0.9961774925593416	186.0	3.6417578332085374	129.0	0.29743848120636457
755	Feb25-FISH2-3L1-rep3-m1bp-100x_Position018_17_cmle.ics	13	1	0	1.2995999999999999	1.8953817851294987	1.0	1.6366463635208865	1.0	0.205227125915833	2.853433297329193	0.8747650567949661	0.9234610490432996	0.8728738369581713	0.797003233752437	0.4893837620246231	0.9031177611486567	156.0	2.994731903388028	83.0	0.1913751468226997
756	Feb25-FISH2-3L1-rep3-m1bp-100x_Position018_17_cmle.ics	14	1	0	0.8664	3.0367605752827127	1.0	0.0	1.0	0.33055124782308426	2.0000164135299565	0.2019437718590261	0.33176957223567394	0.20478544525154696	0.03863162496637073	0.9355395207542165	1.0074734140090882	106.0	1.994372849821912	59.0	0.13603775497035278
757	Feb25-FISH2-3L1-rep3-m1bp-100x_Position018_17_cmle.ics	15	1	0	0.6497999999999999	0.08849325086724968	1.0	0.9228252937649445	1.0	0.32492328374130336	1.80307842320201	0.7841182075610967	0.8487579348570048	0.7800652235180439	0.677203977829372	0.5880735741449695	1.0131016100369765	98.0	1.7687807044981558	52.0	0.1198976823467516
758	Feb25-FISH2-3L1-rep3-m1bp-100x_Position018_17_cmle.ics	16	1	0	1.2995999999999999	0.3950411267079672	1.0	0.815064591942846	1.0	0.2826828280317748	2.6173294374869047	0.7169250596291452	0.8061668077248596	0.7125105793644687	0.5810619758405786	0.677820847936421	0.9887718425168943	164.0	3.173513551030943	105.0	0.24210108935401767
759	Feb25-FISH2-3L1-rep3-m1bp-100x_Position018_17_cmle.ics	17	1	0	1.7328	0.5252935244483783	1.0	0.7252201245704302	1.0	0.2856748625464161	3.311314616936682	0.632378316088555	0.7399869520946766	0.6267872276859479	0.4677978916048314	0.7038436783637572	1.006214012776261	220.0	4.307958840329247	164.0	0.3781388443243705
760	Feb25-FISH2-3L1-rep3-m1bp-100x_Position018_17_cmle.ics	18	1	0	1.7328	0.4806151499583653	1.0	0.23070632344123612	1.0	0.2654863976370848	2.5460695771120503	0.3372625594907532	0.46809444474301787	0.3346351134280408	0.1622716659799478	0.850022030089849	0.9967694698195987	230.0	4.461220153361632	169.0	0.38966746762694277
761	Feb25-FISH2-3L1-rep3-m1bp-100x_Position018_17_cmle.ics	19	1	0	1.7328	2.737178284550541	1.0	1.197136909301969	1.0	0.23595223191451273	2.5601529709104653	0.846595117417256	0.9209630102967019	0.8440754026460636	0.6957898252900939	0.5682361037705193	0.9254800979046929	210.0	4.061076531935182	139.0	0.32049572781150915
762	Feb25-FISH2-3L1-rep3-m1bp-100x_Position018_17_cmle.ics	20	1	0	1.9493999999999998	0.43648010669220105	1.0	0.42540144110901373	1.0	0.25974947800156245	3.663968038849063	0.4899981142941599	0.6104080769367983	0.482506255956537	0.2871241966638296	0.7812995993081576	0.9995065582589504	254.0	5.020970345130798	194.0	0.44731058413980407
763	Feb25-FISH2-3L1-rep3-m1bp-100x_Position018_17_cmle.ics	21	1	0	1.5162	0.4998870686349406	1.0	1.7539750749824343	1.0	0.19601643638510216	2.2939845234499625	0.9340200320392855	0.9735226745317623	0.9328672166244966	0.8716295120746186	0.2536131103114928	0.8648311687818411	218.0	4.099426686535578	134.0	0.30896710450893683
764	Feb25-FISH2-3L1-rep3-m1bp-100x_Position018_17_cmle.ics	22	1	0	1.7328	0.6329816827394035	3.0	1.770307658344953	1.0	0.30692987816408457	3.3635885193482156	0.7407403337582231	0.7925988601233646	0.7407684155519415	0.6584020726805659	0.6926080584802562	0.9957233849436512	246.0	4.842188697487884	201.0	0.4634506567634053
765	Feb25-FISH2-3L1-rep3-m1bp-100x_Position018_17_cmle.ics	22	2	0	1.5162	0.22757726524787025	2.0	0.23070632344123612	1.0	0.2757759719652211	2.5667927690297385	0.24305158747600838	0.37537177852988146	0.24313827475226973	0.1306474929062947	0.9152053026515462	0.985333276406702	206.0	3.9248752104328846	146.0	0.3366358004351103
766	Feb25-FISH2-3L1-rep3-m1bp-100x_Position018_17_cmle.ics	22	3	0	1.7328	3.7082793976303483	2.0	1.449626260897894	1.0	0.2970013840907908	3.016065716651366	0.6636472633681547	0.7438629071249615	0.6618573542554906	0.5846257063181594	0.7486650459960416	1.0000832857140516	252.0	4.882653937858391	205.0	0.472673555405463
767	Feb25-FISH2-3L1-rep3-m1bp-100x_Position018_17_cmle.ics	22	4	0	1.7328	0.13665961033633736	4.0	0.0	1.0	0.28356824877985487	2.3049954276166384	0.1182414448204963	0.23845655136037977	0.10610034235369385	0.014879687828129654	0.957420021036701	0.9620807949876481	296.0	5.678711009171069	255.0	0.5879597884311858
768	Feb25-FISH2-3L1-rep3-m1bp-100x_Position018_17_cmle.ics	23	1	0	1.2995999999999999	5.716003275619823	1.0	0.622541700711641	1.0	0.30231754564522684	3.1875787132641302	0.5386503682180251	0.6342840761707552	0.5336572983985438	0.41385702119132306	0.7917863898522718	1.0134533834195283	136.0	2.6413987796424214	82.0	0.18906942216218525
769	Feb25-FISH2-3L1-rep3-m1bp-100x_Position018_17_cmle.ics	23	2	0	1.2995999999999999	0.2590722108223498	1.0	0.43046674663324214	1.0	0.25979805419788793	2.8021870013220402	0.44468380007681646	0.5698556629872696	0.440742781757761	0.2945298888387912	0.7905324237538264	0.9853110317891881	160.0	3.0841227272094853	97.0	0.22365529206990203
770	Feb25-FISH2-3L1-rep3-m1bp-100x_Position018_17_cmle.ics	24	1	0	1.2995999999999999	0.8111416881326196	1.0	0.32626801153583	1.0	0.27365459734503106	3.017598756597345	0.4467314361727398	0.5957290132547864	0.4467314361727398	0.2955781747351418	0.7744214642248245	1.0155700359094697	144.0	2.7967751784449164	85.0	0.19598659614372857
771	Feb25-FISH2-3L1-rep3-m1bp-100x_Position018_17_cmle.ics	25	1	0	1.083	0.38245519104290815	1.0	0.4377344716066809	1.0	0.22089323345553233	2.0608970854879978	0.6016634820726088	0.7467264246375183	0.6146172867258627	0.39447285601888277	0.6724160439983258	0.8700465445029493	128.0	2.3455908877974077	64.0	0.14756637827292504
772	Feb25-FISH2-3L1-rep3-m1bp-100x_Position018_17_cmle.ics	26	1	0	2.166	2.4278833107266506	1.0	0.0	1.0	0.2864042722076499	3.0396685188117605	0.23903838509531464	0.41617324277146955	0.2062079811963153	0.021086742365323794	0.9187917434941679	0.9893222295639298	314.0	6.104374965208047	280.0	0.6456029049440472
773	Feb25-FISH2-3L1-rep3-m1bp-100x_Position018_17_cmle.ics	27	1	0	2.166	0.24294256827148153	2.0	0.46141264688247224	1.0	0.2577087723647877	2.6332712199221557	0.42071420227031514	0.5642990830750417	0.41852441943413626	0.24778971125190458	0.8428990387323856	0.9901856261711747	336.0	6.432187754343123	294.0	0.6778830501912495
774	Feb25-FISH2-3L1-rep3-m1bp-100x_Position018_17_cmle.ics	27	2	0	1.2995999999999999	0.26845989559640987	1.0	1.4199491695140265	1.0	0.25101503801765035	2.4696142731861066	0.6913499849623312	0.7501746109469257	0.6890359238721127	0.6019342667458734	0.6998052860758112	0.9752731248762516	176.0	3.348065027133635	110.0	0.2536297126565899
775	Feb25-FISH2-3L1-rep3-m1bp-100x_Position018_17_cmle.ics	28	1	0	1.2995999999999999	0.2420556779159979	1.0	0.10317500441073144	1.0	0.2674963867219857	2.0610799377384925	0.3146889411590391	0.4568369973885504	0.3136826378728107	0.08355095413602998	0.8963840504500602	0.9709685848149904	210.0	3.944050287733082	148.0	0.3412472497561391
776	Feb25-FISH2-3L1-rep3-m1bp-100x_Position018_17_cmle.ics	29	1	0	1.5162	0.36453075882787944	1.0	1.3586516622891616	1.0	0.2992793722067354	2.8192617027515747	0.8231782582018984	0.8929873317212257	0.821200418666763	0.7452232287869491	0.5738108934879254	0.9894849834605063	194.0	3.750323734330192	139.0	0.32049572781150915
777	Feb25-FISH2-3L1-rep3-m1bp-100x_Position018_17_cmle.ics	30	1	0	1.7328	0.3546486857339164	1.0	1.72700690820166	1.0	0.29375218469089276	3.615551693347907	0.9662379274042202	0.989911658351261	0.9605346271799332	0.8827070078271616	0.37198431039681246	1.005644911515822	166.0	3.2884247094629306	109.0	0.25132398799607547
778	Feb25-FISH2-3L1-rep3-m1bp-100x_Position018_17_cmle.ics	31	1	0	1.2995999999999999	0.22528347379140662	1.0	0.0	1.0	0.22335977946306537	2.6343401575564442	0.11885173128144422	0.27510604715399034	0.11885173128144422	0.03008779717865246	0.9503799656870877	0.9566503224236468	174.0	3.3501801129037463	102.0	0.23518391537247432
779	Feb25-FISH2-3L1-rep3-m1bp-100x_Position018_17_cmle.ics	32	1	0	1.2995999999999999	0.23768897747904918	1.0	0.2918229810711206	1.0	0.274133124179535	2.336798501530619	0.4401784291859168	0.6081461419998938	0.4401784291859168	0.24004743950577948	0.8381533089421025	0.9777489175239468	174.0	3.303369615222906	113.0	0.2605468866381333
780	Feb25-FISH2-3L1-rep3-m1bp-100x_Position018_17_cmle.ics	33	1	0	1.7328	0.7644562472676082	1.0	0.42540144110901373	1.0	0.25396788840898177	3.1447260197935236	0.49272006740100477	0.6253845913814086	0.48346491091209787	0.32220800698973384	0.7798977128544976	0.9880898839707319	226.0	4.3952345783805935	161.0	0.37122167034282705
781	Feb25-FISH2-3L1-rep3-m1bp-100x_Position018_17_cmle.ics	34	1	0	1.2995999999999999	0.42492476589751177	1.0	0.8508028822180275	1.0	0.3285581964084495	2.6383420423279693	0.680370862593679	0.7701729276597753	0.678310514851018	0.5732760315500578	0.6684089550909763	0.9989920852482652	178.0	3.4161656878847837	128.0	0.2951327565458501
782	Feb25-FISH2-3L1-rep3-m1bp-100x_Position018_17_cmle.ics	36	1	0	2.5991999999999997	2.5668942346795243	1.0	1.2779016819528852	1.0	0.26490696613105114	3.3990884328387243	0.7086932328677612	0.8049765682430777	0.7040426161888426	0.5863988605733889	0.6558084042790212	0.9898433961507463	404.0	7.9752370081483175	393.0	0.9061497915821805
783	Feb25-FISH2-3L1-rep3-m1bp-100x_Position018_17_cmle.ics	37	1	0	1.7328	0.4099159907448762	1.0	0.0	1.0	0.2829659389148797	3.5871281950767915	0.20623681155516219	0.36889483237446524	0.20623681155516219	0.02708561826146633	0.9176008512183944	0.9956393313746955	190.0	3.7311486570299945	131.0	0.3020499305273935
784	Feb25-FISH2-3L1-rep3-m1bp-100x_Position018_17_cmle.ics	38	1	0	1.7328	0.6707207775675059	1.0	0.1459114905355603	1.0	0.26827221592563444	2.7558068131170774	0.3513015102592052	0.5416503849344275	0.3486073120402553	0.14106150038733384	0.856862846834566	0.988519576433514	206.0	3.971685708113724	144.0	0.33202435111408135
785	Feb25-FISH2-3L1-rep3-m1bp-100x_Position019_18_cmle.ics	1	1	0	1.9493999999999998	0.20678684364789224	1.0	0.3634229110571259	1.0	0.2525071255778833	3.670893492084218	0.47138389210940457	0.6209386641168151	0.4603278949779876	0.2535309468316102	0.7919365614344167	0.9977199811985543	216.0	4.265378514188629	150.0	0.3458586990771681
786	Feb25-FISH2-3L1-rep3-m1bp-100x_Position019_18_cmle.ics	2	1	0	1.9493999999999998	0.6523005575647429	1.0	0.20635000882146287	1.0	0.28890181959335376	2.952905959111312	0.3662166804761231	0.5430434021111628	0.3626666397213858	0.1564897708977494	0.8574284900839594	0.989014316103729	298.0	5.817027416443475	260.0	0.5994884117337581
787	Feb25-FISH2-3L1-rep3-m1bp-100x_Position019_18_cmle.ics	3	1	0	0.8664	4.750438495905535	1.0	0.5963412819178956	1.0	0.2174948760177549	1.4655533794710067	0.5565816678152998	0.7148236326044735	0.5560804460873379	0.4135987720067665	0.751241820738166	0.8189019116252125	130.0	2.366881050867716	65.0	0.14987210293343953
788	Feb25-FISH2-3L1-rep3-m1bp-100x_Position019_18_cmle.ics	4	1	0	1.7328	0.26182184782833856	1.0	0.0	1.0	0.22311529616061768	2.9297251099825097	0.15291337036413624	0.30480804297817427	0.1327252707176121	0.02196073893283959	0.9437461275676712	0.9491471900258969	216.0	4.1249470211461094	141.0	0.325107177132538
789	Feb25-FISH2-3L1-rep3-m1bp-100x_Position019_18_cmle.ics	5	1	0	1.7328	0.3975942972745187	1.0	0.5963412819178956	1.0	0.28015946146339016	3.0132608026900773	0.6097217374750135	0.7256972427578767	0.6041755243202082	0.41040708189231206	0.6663785753071635	0.9973398752816283	216.0	4.195162767667369	158.0	0.3643044963612837
790	Feb25-FISH2-3L1-rep3-m1bp-100x_Position019_18_cmle.ics	6	1	0	1.5162	0.3600937501960388	1.0	1.4430823792346341	1.0	0.23268021748304724	3.1706475290534986	0.7470409786428921	0.8212678664043508	0.7470409786428921	0.6592670609131026	0.6560584778602194	0.9477298518387571	152.0	2.9521515772474105	85.0	0.19598659614372857
791	Feb25-FISH2-3L1-rep3-m1bp-100x_Position019_18_cmle.ics	6	2	0	1.9493999999999998	0.12639216665639133	2.0	1.7941989459020498	1.0	0.29479759504064884	2.6988567118199986	0.8216271502704771	0.8822389179760729	0.8217923049508737	0.7448722369187352	0.5657054640833066	0.9852206560050321	296.0	5.678711009171068	260.0	0.5994884117337581
792	Feb25-FISH2-3L1-rep3-m1bp-100x_Position019_18_cmle.ics	7	1	0	1.9493999999999998	0.5813911948945942	1.0	1.9722550530270564	1.0	0.2680253044902479	3.420223760884134	0.8996544753329797	0.9419776627621902	0.8996927076612807	0.8491925810166931	0.4258529388793401	0.9749128178052419	240.0	4.708102461755698	181.0	0.41733616355311615
793	Feb25-FISH2-3L1-rep3-m1bp-100x_Position019_18_cmle.ics	8	1	0	1.2995999999999999	5.370717362476827	1.0	0.5556144027286182	1.0	0.11022103671676325	1.7684979024929872	0.5854364887383755	0.7067677256356502	0.5854364887383755	0.40411492769983337	0.6789955914347496	0.590108770355577	158.0	2.9458063199370765	62.0	0.14295492895189613
794	Feb25-FISH2-3L1-rep3-m1bp-100x_Position019_18_cmle.ics	9	1	0	1.5162	0.6519673477734068	1.0	1.5476250661609716	1.0	0.2882878852715724	2.4682373694893633	0.8689343779558475	0.9241429157817714	0.8687380650687987	0.7841599295653157	0.4776540736542422	0.982893058203165	222.0	4.212222759197457	167.0	0.3850560183059138
795	Feb25-FISH2-3L1-rep3-m1bp-100x_Position019_18_cmle.ics	11	1	0	1.2995999999999999	0.23804137854945184	1.0	2.6526211366754002	1.0	0.30101892057661733	2.351311252019147	0.9990335967255983	0.9999905254580941	0.9980356116448437	0.9878504790960023	0.21364525515480118	0.9940641858719651	210.0	3.9206450388926624	157.0	0.3619987717007692
796	Feb25-FISH2-3L1-rep3-m1bp-100x_Position019_18_cmle.ics	12	1	0	1.5162	0.5405885808207509	1.0	0.6071479441599268	1.0	0.319251162074464	2.8583370123031675	0.6418651036440616	0.7837852720197743	0.6353980568268031	0.4441735395609505	0.7285879937917323	0.9763713396446894	212.0	4.058961446165071	164.0	0.3781388443243705
797	Feb25-FISH2-3L1-rep3-m1bp-100x_Position019_18_cmle.ics	13	1	0	1.083	0.4004355916445897	1.0	0.20635000882146287	1.0	0.2930931921716425	2.182439016476247	0.37354442883178673	0.5060518371151519	0.37354442883178673	0.20527553249210478	0.8418050851161926	1.0115720750423944	126.0	2.371111222407939	72.0	0.16601217555704068
798	Feb25-FISH2-3L1-rep3-m1bp-100x_Position019_18_cmle.ics	14	1	0	2.5991999999999997	0.48406479039684813	1.0	0.23070632344123612	1.0	0.24262032543889758	4.094284724541794	0.29840161149981526	0.4600164487407178	0.29602965541080134	0.13199965433805738	0.8762237395827147	0.9659455651713661	374.0	7.445237322529906	335.0	0.7724177612723421
799	Feb25-FISH2-3L1-rep3-m1bp-100x_Position019_18_cmle.ics	17	1	0	1.7328	4.357642532740498	1.0	0.20635000882146287	1.0	0.29671914474708655	3.0515878315539737	0.3396837999842947	0.515504619975395	0.3396837999842947	0.16581305459336365	0.8402749003910023	0.9961790951985983	232.0	4.505915565272361	181.0	0.41733616355311615
800	Feb25-FISH2-3L1-rep3-m1bp-100x_Position019_18_cmle.ics	18	1	0	1.9493999999999998	0.35083649278288914	2.0	0.6606423714395955	1.0	0.2879482251830319	2.847304348658896	0.5354088332131933	0.6748150817926188	0.5348113801814439	0.36927792605869325	0.7929282608532121	0.9962609281678819	334.0	6.410897591272816	308.0	0.7101631954384519
801	Feb25-FISH2-3L1-rep3-m1bp-100x_Position019_18_cmle.ics	19	1	0	0.8664	0.31474954419491397	1.0	0.8595614345612763	1.0	0.34565700420356443	2.68831749309176	0.7799116829723248	0.8485001332368952	0.777875061859987	0.6971525372111614	0.5794714103642454	1.006598227586703	96.0	1.8177062879491073	52.0	0.1198976823467516
802	Feb25-FISH2-3L1-rep3-m1bp-100x_Position019_18_cmle.ics	20	1	0	1.7328	0.22406772391721516	1.0	0.639412489864916	1.0	0.23299711800065745	2.8443835684089276	0.5646045905167953	0.6559561506992018	0.5549737497499155	0.4460955771260633	0.7849206345120455	0.9339292895273417	188.0	3.663047996278846	117.0	0.26976978528019113
803	Feb25-FISH2-3L1-rep3-m1bp-100x_Position019_18_cmle.ics	21	1	0	1.2995999999999999	0.8906096929598611	1.0	0.10317500441073144	1.0	0.2243994752564138	2.7180592789382727	0.3468930531773592	0.49453503816671734	0.32546528188961255	0.13070300372865623	0.8465583242547444	0.9613812847698863	126.0	2.4413269689291983	63.0	0.1452606536124106
804	Feb25-FISH2-3L1-rep3-m1bp-100x_Position019_18_cmle.ics	22	1	0	1.7328	0.2135817557621323	2.0	0.2918229810711206	1.0	0.25776666384451313	3.496000517282216	0.4171070437655455	0.5363339457032047	0.3961806264316981	0.23297271552017418	0.8462830178313104	0.9700158028732035	196.0	3.84182964392176	131.0	0.3020499305273935
805	Feb25-FISH2-3L1-rep3-m1bp-100x_Position019_18_cmle.ics	23	1	0	1.5162	0.17567174832413351	1.0	0.4883922886704704	1.0	0.28506183420143066	2.859777770250427	0.5025625522880183	0.6453272966303668	0.4966078697421981	0.34978662973404295	0.7532944662121566	0.9987574581583613	200.0	3.8375994723815383	142.0	0.3274129017930525
806	Feb25-FISH2-3L1-rep3-m1bp-100x_Position019_18_cmle.ics	26	1	0	2.3826	9.364567635638664	1.0	0.3777847188762272	1.0	0.1555493305189227	5.150587585285767	0.5625612031377238	0.7124831208188593	0.5522893838970035	0.28858632348241986	0.8872884518723716	0.841458654565825	226.0	4.418639827221013	126.0	0.2905213072248212
807	Feb25-FISH2-3L1-rep3-m1bp-100x_Position019_18_cmle.ics	26	2	0	1.2995999999999999	4.066034974661702	1.0	1.3842379406474168	1.0	0.1409368521412956	3.4060628203689003	0.7956047127704534	0.8721266737447558	0.795885602960428	0.7287605784791729	3.494435647897326	0.7446785371686595	144.0	2.632938436561976	61.0	0.1406492042913817
808	Feb25-FISH2-3L1-rep3-m1bp-100x_Position019_18_cmle.ics	27	1	0	1.9493999999999998	3.9127573599243277	2.0	2.3825999999999996	1.0	0.29256642727784987	3.0758483700231394	0.8485076350115162	0.8988161143445851	0.8474270692094995	0.784896354496634	0.582078353482702	0.9981410750421899	286.0	5.572260193819521	246.0	0.5672082664865556
809	Feb25-FISH2-3L1-rep3-m1bp-100x_Position019_18_cmle.ics	27	2	0	2.5991999999999997	0.10399329601321103	1.0	0.6952437723139506	1.0	0.279591774148935	3.1011223218270474	0.4584026573037367	0.5910835558608113	0.45548364941116565	0.30388618829673225	0.8400321647013342	0.9843900779180228	388.0	7.57086321518165	380.0	0.8761753709954926
810	Feb25-FISH2-3L1-rep3-m1bp-100x_Position019_18_cmle.ics	28	1	0	1.2995999999999999	0.34786495744571444	1.0	1.7509378864267235	1.0	0.2784507447794009	2.1453008367510065	0.8991519282370684	0.9497457090441402	0.8986296361582806	0.8389447088548093	0.48443020331450537	0.9663594412573074	210.0	3.944050287733082	151.0	0.3481644237376825
811	Feb25-FISH2-3L1-rep3-m1bp-100x_Position019_18_cmle.ics	29	1	0	1.5162	0.3464686230303682	1.0	0.5324171051125143	1.0	0.2896249227309447	2.905711435490488	0.6166158130772224	0.7613171420965331	0.6057543054901399	0.39371531546290417	0.7667707506338676	0.984227425015885	210.0	4.061076531935182	154.0	0.3550815977192259
812	Feb25-FISH2-3L1-rep3-m1bp-100x_Position019_18_cmle.ics	29	2	0	1.2995999999999999	6.880172542538036	1.0	1.403331779731213	1.0	0.29436002083031837	2.7506644575039116	0.8574529518972825	0.9058956033829583	0.8567526058198349	0.7815575532938791	0.38739448580181246	1.0061088011883763	146.0	2.818065341515225	90.0	0.20751521944630086
813	Feb25-FISH2-3L1-rep3-m1bp-100x_Position019_18_cmle.ics	30	1	0	1.2995999999999999	0.36424374020206923	1.0	0.20635000882146287	1.0	0.259770442543706	3.3278992562533376	0.4145747322798526	0.5636596592796469	0.4105885888735981	0.2095809804014616	0.8315501014906359	0.979003121813264	120.0	2.3072407331970126	63.0	0.1452606536124106
814	Feb25-FISH2-3L1-rep3-m1bp-100x_Position019_18_cmle.ics	31	1	0	2.3826	0.19478802998539055	1.0	1.9313502455959253	1.0	0.26632260137729663	3.632983023132601	0.8581293473434957	0.9184697350895368	0.8557436732277638	0.7753574071333432	0.532218180120562	0.9787724998586088	364.0	7.174949765295424	337.0	0.777029210593371
815	Feb25-FISH2-3L1-rep3-m1bp-100x_Position019_18_cmle.ics	32	1	0	1.2995999999999999	0.5434860805271571	1.0	0.10317500441073144	1.0	0.2288955054510884	2.594568984040327	0.3628370314440899	0.5239301458947317	0.36311712984387556	0.11831112843120539	0.8621109044252457	0.9144336133088193	148.0	2.769139758064274	81.0	0.18676369750167077
816	Feb25-FISH2-3L1-rep3-m1bp-100x_Position019_18_cmle.ics	33	1	0	1.9493999999999998	0.730928780831864	1.0	0.8318234787411565	1.0	0.27475272316983146	2.81855786542448	0.6130192507020792	0.7283152756491464	0.6095952302908424	0.49307665730561046	0.7466338584055626	0.9932417742751319	276.0	5.301972636585038	226.0	0.5210937732762666
817	Feb25-FISH2-3L1-rep3-m1bp-100x_Position019_18_cmle.ics	34	1	0	1.5162	3.3643626900617427	1.0	0.8344252714560013	1.0	0.24264857034559567	3.002572351384977	0.6913214752769955	0.7814082043629303	0.6902383645830826	0.5588048876372943	0.668641011761265	0.9272760274549673	178.0	3.3927604390443635	110.0	0.2536297126565899
818	Feb25-FISH2-3L1-rep3-m1bp-100x_Position020_19_cmle.ics	1	1	0	2.5991999999999997	0.2674491775509965	1.0	0.8595614345612763	1.0	0.27124469681609376	3.1783596078423066	0.666097064411286	0.8000604493664593	0.6570113414525642	0.4943371242849442	0.7476218048188608	0.9963293981438868	394.0	7.704949450913836	383.0	0.8830925449770358
819	Feb25-FISH2-3L1-rep3-m1bp-100x_Position020_19_cmle.ics	2	1	0	1.7328	0.06405195890078948	1.0	0.8254000352858515	1.0	0.273117628216583	3.0611350411826943	0.6453962546167427	0.7501624660175247	0.642818460472018	0.5128781396557887	0.658141457842334	0.9874889658448744	242.0	4.682582127145166	185.0	0.426559062195174
820	Feb25-FISH2-3L1-rep3-m1bp-100x_Position020_19_cmle.ics	3	1	0	1.5162	0.5980480497103138	1.0	0.3095250132321943	1.0	0.2826828280317748	2.8929074931865015	0.36957310512223807	0.5181980832269849	0.37083051822936214	0.22810161899757275	0.8157118356379379	0.9947205444613875	164.0	3.173513551030943	105.0	0.24210108935401767
821	Feb25-FISH2-3L1-rep3-m1bp-100x_Position020_19_cmle.ics	3	2	0	1.2995999999999999	0.04774021677826225	2.0	0.0	1.0	0.21128366681908478	2.4508733710799384	0.07513825288391762	0.1979956459725246	0.07513825288391762	0.027165753321822687	0.9499363827211489	0.9621669206886649	116.0	2.2412551582159748	54.0	0.12450913166778053
822	Feb25-FISH2-3L1-rep3-m1bp-100x_Position020_19_cmle.ics	4	1	0	1.9493999999999998	0.691466129639328	1.0	1.0452244593809161	1.0	0.2739812405626786	3.7152022772035123	0.7809098263197042	0.8826178544864243	0.7755783461553079	0.6048406799537431	0.6348764834233823	0.9882644168750963	240.0	4.778318208276957	183.0	0.42194761287414506
823	Feb25-FISH2-3L1-rep3-m1bp-100x_Position020_19_cmle.ics	5	1	0	1.2995999999999999	0.31660101904704285	1.0	0.0	1.0	0.2077577786347495	3.1092269986089196	0.10754034289552832	0.29770537854383905	0.10754034289552832	0.03824369093601625	0.9430818891256153	0.8433636898091701	132.0	2.481792209299705	65.0	0.14987210293343953
824	Feb25-FISH2-3L1-rep3-m1bp-100x_Position020_19_cmle.ics	6	1	0	1.5162	2.98398543024066	1.0	1.8410516456738788	1.0	0.2898571046908421	2.681731574358545	0.8627500171833116	0.916105917932504	0.8627500171833116	0.790518248676885	0.504382297452087	0.990291783536235	226.0	4.301613583018915	172.0	0.3965846416084861
825	Feb25-FISH2-3L1-rep3-m1bp-100x_Position020_19_cmle.ics	6	2	0	1.083	0.3913059674359893	1.0	3.3074453269110884	1.0	0.29377057465850803	2.217489565540174	0.9998865901436524	0.9999810983572754	0.9992542442779573	0.9941525190734758	0.16031477197623625	0.9993981185486501	176.0	3.2778492806123753	119.0	0.27438123460122005
826	Feb25-FISH2-3L1-rep3-m1bp-100x_Position020_19_cmle.ics	7	1	0	1.7328	0.2519878221949115	1.0	0.0	1.0	0.2539919772023771	2.729357816332821	0.22062136502609137	0.4268522562699708	0.22062136502609137	0.024444840348497737	0.914724218067074	0.9713576833034631	238.0	4.593191303323708	174.0	0.40119609092951497
827	Feb25-FISH2-3L1-rep3-m1bp-100x_Position020_19_cmle.ics	8	1	0	1.5162	3.1272253285476146	1.0	2.268979998894211	1.0	0.28649227870854427	2.8699506134828847	0.9861949106058832	0.9990293296519762	0.9863304963052897	0.9520273143554441	0.16333363313802743	0.9953176938514497	218.0	4.193047681897259	162.0	0.37352739500334153
828	Feb25-FISH2-3L1-rep3-m1bp-100x_Position020_19_cmle.ics	9	1	0	1.5162	0.16001173866190058	1.0	2.1056702427406435	1.0	0.271362653552723	3.126691698223968	0.9583818462635143	0.9831739337055958	0.9534572888202447	0.9054859213496496	0.4115470428981682	0.993872842273355	162.0	3.1288181391202143	101.0	0.23287819071195984
829	Feb25-FISH2-3L1-rep3-m1bp-100x_Position020_19_cmle.ics	9	2	0	0.8664	3.841050684062264	1.0	0.0	1.0	0.20125112377508414	1.7715401610293513	0.07514553879054295	0.18298681240346917	0.07514553879054295	0.026090055839372697	0.9631154241622516	0.9303233427800138	112.0	2.1050538367136777	50.0	0.11528623302572269
830	Feb25-FISH2-3L1-rep3-m1bp-100x_Position020_19_cmle.ics	10	1	0	2.3826	0.15368601392692555	1.0	0.9971598751598192	1.0	0.2904734463771345	3.2789513558343333	0.6462331158356006	0.7696530469746948	0.6281734661938355	0.4983464095676072	0.8207884273180612	0.9943565789159802	348.0	6.817386470009593	329.0	0.7585834133092554
831	Feb25-FISH2-3L1-rep3-m1bp-100x_Position020_19_cmle.ics	10	2	0	2.166	0.5025451605873783	2.0	0.5556144027286182	1.0	0.2968242793837651	3.054991762935195	0.4479295293587543	0.5912922942513871	0.4415232637730411	0.31780150723521056	0.7478022150063943	0.9863744520549286	290.0	5.638245768800561	253.0	0.5833483391101568
832	Feb25-FISH2-3L1-rep3-m1bp-100x_Position020_19_cmle.ics	11	1	0	1.9493999999999998	0.5001450288364067	1.0	3.0324	1.0	0.27846694977472614	2.749423130159773	0.9958114635008312	0.9996204138797629	0.9941578641954302	0.9798317604506167	0.27775417458198853	0.9952464800128129	278.0	5.393478546176607	230.0	0.5303166719183244
833	Feb25-FISH2-3L1-rep3-m1bp-100x_Position020_19_cmle.ics	12	1	0	1.7328	0.3327382040115327	1.0	0.0	1.0	0.25760143843210764	2.813119571077393	0.20213730529448914	0.3947136398596807	0.19495250780072662	0.027685544737714247	0.9115948197931407	0.974009933736227	224.0	4.303728668789025	160.0	0.3689159456823127
834	Feb25-FISH2-3L1-rep3-m1bp-100x_Position020_19_cmle.ics	13	1	0	1.5162	0.5082619231845287	1.0	1.1349250485180458	1.0	0.2409498497775793	3.2307574604484808	0.7053171688716736	0.7710733269614501	0.7053171688716736	0.6347010524786066	0.5849727877909093	0.9290200980963822	132.0	2.575413204661384	70.0	0.1614007262360118
835	Feb25-FISH2-3L1-rep3-m1bp-100x_Position020_19_cmle.ics	13	2	0	1.7328	2.8783537064059677	1.0	0.1459114905355603	1.0	0.12723003643645456	3.2354000896388344	0.31287064518112356	0.4734756387253998	0.31287064518112356	0.13759355210132412	0.8579778945030255	0.6851192198959624	214.0	4.08025160923538	105.0	0.24210108935401767
836	Feb25-FISH2-3L1-rep3-m1bp-100x_Position020_19_cmle.ics	14	1	0	2.166	1.5704620262705513	1.0	0.6606423714395955	1.0	0.1867542700774025	3.868107498489729	0.5201156943803548	0.6136749615858502	0.5173993501705445	0.40490416680541746	0.7275911023196827	0.8413118108410618	216.0	4.241973265348209	129.0	0.29743848120636457
837	Feb25-FISH2-3L1-rep3-m1bp-100x_Position020_19_cmle.ics	14	2	0	0.8664	5.388790361221947	1.0	0.10317500441073144	1.0	0.2718685950221936	2.0911298234700406	0.2032072841790789	0.31672525914684907	0.18415481734844844	0.08199696492538379	0.9267153816489916	0.9877598994512697	104.0	1.9496774379111828	52.0	0.1198976823467516
838	Feb25-FISH2-3L1-rep3-m1bp-100x_Position020_19_cmle.ics	15	1	0	1.7328	6.157673114618375	1.0	0.0	1.0	0.21449344771948464	2.8074347857080078	0.15066991473812424	0.3459926918392205	0.15066991473812424	0.02674177831912302	0.9569142944340591	0.9095774298924182	224.0	4.327133917629445	146.0	0.3366358004351103
839	Feb25-FISH2-3L1-rep3-m1bp-100x_Position020_19_cmle.ics	16	1	0	1.7328	0.16273356536928754	1.0	0.2918229810711206	1.0	0.2814280373537474	2.371182213228112	0.4070496417604913	0.5595398715920722	0.40287405787661673	0.2097533032474179	0.8405353211557851	0.9792514163089233	230.0	4.4144096556807915	174.0	0.40119609092951497
840	Feb25-FISH2-3L1-rep3-m1bp-100x_Position020_19_cmle.ics	17	1	0	1.083	2.7568684938731076	1.0	1.2995999999999999	1.0	0.2931837363478982	2.953589330118171	0.7907038157788452	0.8870909113504042	0.7892808987367728	0.6468058929891821	0.6531070710738651	0.9921994410520281	104.0	2.019893184432443	54.0	0.12450913166778053
841	Feb25-FISH2-3L1-rep3-m1bp-100x_Position020_19_cmle.ics	17	2	0	2.166	6.820282145456781	1.0	0.23070632344123612	1.0	0.2634825540953092	3.2736812603312297	0.3575125670293345	0.5271938708935795	0.3575125670293345	0.15683621541348478	0.850397894438266	0.9774446975669683	312.0	6.083084802137735	266.0	0.6133227596968448
842	Feb25-FISH2-3L1-rep3-m1bp-100x_Position020_19_cmle.ics	18	1	0	1.5162	0.19599786180013884	1.0	0.5158750220536572	1.0	0.24427993612983764	2.5535240427092516	0.5298033547935006	0.6668043120546077	0.5298033547935006	0.3717332682646045	0.7876140084829722	0.9521987234264236	228.0	4.369714243770062	160.0	0.3689159456823127
843	Feb25-FISH2-3L1-rep3-m1bp-100x_Position020_19_cmle.ics	19	1	0	1.2995999999999999	4.059283771963321	1.0	0.0	1.0	0.1518160098855242	1.91442450026355	0.3243924705473199	0.5083281062718528	0.32418752833481346	0.027266629818470882	0.8477566545132256	0.6998677885809986	194.0	3.586486992447253	99.0	0.22826674139093092
844	Feb25-FISH2-3L1-rep3-m1bp-100x_Position020_19_cmle.ics	19	2	0	1.083	0.13945904435411635	1.0	1.8410516456738788	1.0	0.28758054650375425	2.7798087929921307	0.9058135274280994	0.9318660298967215	0.8998577825252607	0.8566584482769328	0.3744239227174219	0.9997428565098412	116.0	2.2412551582159757	63.0	0.1452606536124106
845	Feb25-FISH2-3L1-rep3-m1bp-100x_Position020_19_cmle.ics	20	1	0	2.3826	0.2571448499759105	1.0	1.083	1.0	0.2140305162388042	4.055909173381858	0.7312664684580592	0.8478472995251448	0.7301392157139033	0.572443602136144	0.6386702137432813	0.9785643426221007	270.0	5.378533640416627	193.0	0.44500485947928964
846	Feb25-FISH2-3L1-rep3-m1bp-100x_Position020_19_cmle.ics	20	2	0	1.2995999999999999	7.028918694627953	1.0	0.0	1.0	0.2123262130549775	2.174437348342443	0.13110301681015654	0.3009412560413702	0.13110301681015654	0.02147592610858262	0.9433173461917328	0.9502793324778471	164.0	3.1501083021905223	91.0	0.20982094410681532
847	Feb25-FISH2-3L1-rep3-m1bp-100x_Position020_19_cmle.ics	21	1	0	1.9493999999999998	0.44280870126687366	1.0	0.687545504971255	1.0	0.30009922209779183	3.382966448081263	0.6173364616551424	0.7472579135749355	0.6135487676688828	0.41559740449821925	0.7227717517581909	0.9974121487120305	268.0	5.287027730825061	226.0	0.5210937732762666
848	Feb25-FISH2-3L1-rep3-m1bp-100x_Position020_19_cmle.ics	23	1	0	1.9493999999999998	0.2065192754244013	1.0	0.8344252714560013	1.0	0.2147978155984831	3.1065745212405376	0.6780383465622101	0.7715699412431708	0.6765951963715081	0.4933099680445315	0.6767104678940203	0.8848114960160778	232.0	4.552726062953202	154.0	0.3550815977192259
849	Feb25-FISH2-3L1-rep3-m1bp-100x_Position020_19_cmle.ics	25	1	0	1.9493999999999998	4.163709974147066	1.0	0.0	1.0	0.21313481061158077	2.9139061850532793	0.1974467164340582	0.35964754108214025	0.1974467164340582	0.025526825104884177	0.9070176576027154	0.909205042485463	212.0	4.082366695005491	134.0	0.30896710450893683
850	Feb25-FISH2-3L1-rep3-m1bp-100x_Position020_19_cmle.ics	26	1	0	1.5162	0.288032648914565	1.0	0.5556144027286182	1.0	0.25848391786620994	2.4734258623790693	0.5164056654337432	0.6739642646770077	0.5150046964301824	0.35826598245604724	0.74915643278584	0.9638696429895484	220.0	4.237743093807987	156.0	0.35969304704025484
851	Feb25-FISH2-3L1-rep3-m1bp-100x_Position020_19_cmle.ics	27	1	0	1.5162	3.092817636756773	1.0	0.5158750220536572	1.0	0.2550586426612516	2.432205317163062	0.5068660343078792	0.6284678489026606	0.5068660343078792	0.34390360801185954	0.7527032240256765	0.9764838752817186	244.0	4.657061792534636	181.0	0.41733616355311615
852	Feb25-FISH2-3L1-rep3-m1bp-100x_Position020_19_cmle.ics	28	1	0	1.9493999999999998	0.4645020094284817	1.0	2.0876239081160075	1.0	0.28316221784356	2.975806172813484	0.911636296078401	0.9553981978913471	0.9099177904042359	0.8548307813782106	0.39116547870741336	0.9704310623241384	300.0	5.814912330673361	260.0	0.5994884117337581
853	Feb25-FISH2-3L1-rep3-m1bp-100x_Position020_19_cmle.ics	29	1	0	1.083	4.909457370284226	1.0	0.0	1.0	0.1622572483203859	1.8244957501564318	0.07928331130601947	0.23659963354559654	0.07928331130601947	0.02867430613961312	0.9462049493705331	0.9071023318397137	182.0	3.318314520982882	93.0	0.21443239342784423
854	Feb25-FISH2-3L1-rep3-m1bp-100x_Position020_19_cmle.ics	30	1	0	1.5162	2.1951295994564965	1.0	0.8533468100660392	1.0	0.3056246804602093	3.3802429310300734	0.691097509777493	0.793564163186542	0.6883649674820101	0.5614748363052493	0.644826223489123	0.9954929127130948	188.0	3.686453245119266	134.0	0.30896710450893683
855	Feb25-FISH2-3L1-rep3-m1bp-100x_Position020_19_cmle.ics	31	1	0	1.9493999999999998	0.07143979251815565	1.0	0.0	1.0	0.2713755149105038	3.1544664621769267	0.18019957264507436	0.34759428649621593	0.18019957264507436	0.025320253044640695	0.9131497475531528	0.986116131691795	246.0	4.795378199807043	189.0	0.43578196083723186
856	Feb25-FISH2-3L1-rep3-m1bp-100x_Position020_19_cmle.ics	32	1	0	1.9493999999999998	3.4667978175651792	1.0	0.9971598751598192	1.0	0.2761925431501166	3.6230321088194097	0.6073875320594284	0.7121886480741237	0.6060127313477668	0.504587964139652	0.698741099292452	0.9938940288904924	248.0	4.886884109398612	193.0	0.44500485947928964
857	Feb25-FISH2-3L1-rep3-m1bp-100x_Position020_19_cmle.ics	32	2	0	1.5162	0.590614963368261	2.0	0.8595614345612763	1.0	0.2772518481075575	2.5907354250906924	0.5533746158645071	0.6640893967050995	0.5562512997065552	0.44193921994500796	0.7564188826395657	0.9886354878142752	214.0	4.080251609235379	155.0	0.35738732237974036
858	Feb25-FISH2-3L1-rep3-m1bp-100x_Position020_19_cmle.ics	33	1	0	2.5991999999999997	0.41650998451635357	1.0	2.1728470660892385	1.0	0.2563439652281101	3.686280688119663	0.9319504904672923	0.9746188830777475	0.9308091405426284	0.8584221533236597	0.46559247609395144	0.991560950220741	332.0	6.600254667766281	288.0	0.6640487022281627
859	Feb25-FISH2-3L1-rep3-m1bp-100x_Position020_19_cmle.ics	34	1	0	2.3826	2.4358566814385747	1.0	0.32626801153583	1.0	0.10668853586284739	3.489429501350998	0.45852921208705344	0.627432205669489	0.4498571739659523	0.2446200058923745	0.7874065668262813	0.661962233707052	298.0	5.629785425720118	158.0	0.3643044963612837
860	Feb25-FISH2-3L1-rep3-m1bp-100x_Position021_20_cmle.ics	1	1	0	1.5162	0.48598001100241084	1.0	0.7295574526778015	1.0	0.12115021504800727	2.6274368120485145	0.6010897246076399	0.682167604382588	0.5853953212910867	0.4583802191294048	0.7255613923392947	0.566985728071873	166.0	3.1245879675799912	70.0	0.1614007262360118
861	Feb25-FISH2-3L1-rep3-m1bp-100x_Position021_20_cmle.ics	2	1	0	2.166	0.2071834619954338	1.0	0.2918229810711206	1.0	0.2624823077918739	3.2722247455740114	0.3860862089038949	0.526079402466438	0.38076644068100196	0.1969232215943184	0.8238649586516832	0.9541090272785758	266.0	5.148711323552652	209.0	0.4818964540475209
862	Feb25-FISH2-3L1-rep3-m1bp-100x_Position021_20_cmle.ics	3	1	0	1.7328	0.5355070080818819	1.0	0.9733510449106972	1.0	0.2912161111856108	2.819145402719974	0.6821232011548699	0.7647544773762801	0.681153290927956	0.5656211936662606	0.6418260534297103	0.9891206504497274	230.0	4.437814904521212	177.0	0.40811326491105837
863	Feb25-FISH2-3L1-rep3-m1bp-100x_Position021_20_cmle.ics	5	1	0	2.166	0.4604547799602724	1.0	0.815064591942846	1.0	0.27039937855471896	2.962000290983574	0.5581188362495779	0.6754754995392391	0.5555889440275655	0.4297783196249807	0.7574980692192672	0.9922754766420657	370.0	7.168604507985093	348.0	0.8023921818590299
864	Feb25-FISH2-3L1-rep3-m1bp-100x_Position021_20_cmle.ics	6	1	0	1.7328	5.426833948049287	1.0	0.6921189703237084	1.0	0.2611066558550442	2.9625934958268574	0.5629009762900976	0.6833447445162927	0.5650817801445417	0.4372816026372512	0.6892360668910269	0.9713828188580589	204.0	3.950395545043415	140.0	0.3228014524720236
865	Feb25-FISH2-3L1-rep3-m1bp-100x_Position021_20_cmle.ics	8	1	0	1.9493999999999998	0.3674745199283222	1.0	1.8330020560479539	1.0	0.2848455727040962	3.133509783505584	0.9080775651727238	0.9497701297033517	0.9078310003852574	0.840136124309747	0.38147633685973414	0.9968301791058592	248.0	4.840073611717773	196.0	0.451922033460833
866	Feb25-FISH2-3L1-rep3-m1bp-100x_Position021_20_cmle.ics	9	1	0	1.9493999999999998	0.3980605817200638	1.0	1.786046258958641	1.0	0.2539919772023771	3.71143486315126	0.9127701128420668	0.9543663483941706	0.9120448627164329	0.8468351683493992	0.4657639870171485	0.9920388583491012	238.0	4.686812298685386	174.0	0.40119609092951497
867	Feb25-FISH2-3L1-rep3-m1bp-100x_Position021_20_cmle.ics	10	1	0	1.083	0.5085423936503984	1.0	0.23070632344123612	1.0	0.33491629036694	2.641012551309262	0.3711060332900088	0.538635696616494	0.3815563288750996	0.19096683577208504	0.8407264795320939	0.9997056479985863	146.0	2.7946600926748055	96.0	0.22134956740938755
868	Feb25-FISH2-3L1-rep3-m1bp-100x_Position021_20_cmle.ics	11	1	0	1.9493999999999998	0.45590104044574864	1.0	0.6190500264643886	1.0	0.2723482521007374	3.266845829469521	0.5086100891625885	0.603052238025778	0.5098646381472502	0.3962109633641826	0.8058996551903023	0.9872385681685475	256.0	5.0422605082011085	201.0	0.4634506567634053
869	Feb25-FISH2-3L1-rep3-m1bp-100x_Position021_20_cmle.ics	12	1	0	1.7328	0.07794780448577328	1.0	1.7558828029119742	1.0	0.2621348182647671	2.5710322676102346	0.9386150606459642	0.9796920751865495	0.9382539074003078	0.8641147022708204	0.22993101740212885	0.9878661585592885	240.0	4.5910762175535975	179.0	0.4127247142320873
870	Feb25-FISH2-3L1-rep3-m1bp-100x_Position021_20_cmle.ics	13	1	0	1.5162	0.2431462277142762	2.0	0.8318234787411565	1.0	0.29728367905850145	2.518772792586303	0.6282576790268879	0.7668506371680576	0.627711467125168	0.487301760702191	0.7211865510834324	0.9729471550489791	256.0	4.8082080197969095	210.0	0.48420217870803534
871	Feb25-FISH2-3L1-rep3-m1bp-100x_Position021_20_cmle.ics	15	1	0	2.3826	1.6551558938474535	1.0	1.3934633376079517	1.0	0.2582903065166443	3.056658463291247	0.7172224401726167	0.8055594224173933	0.7149824725698882	0.6110087447322796	0.6159088778389817	0.9742438192744663	380.0	7.438892065219574	354.0	0.8162265298221167
872	Feb25-FISH2-3L1-rep3-m1bp-100x_Position021_20_cmle.ics	16	1	0	1.5162	6.906881467282112	1.0	0.2918229810711206	1.0	0.28915742382416054	2.13114230558463	0.3471077811712817	0.49767939692001073	0.3408564547828414	0.19116140878599702	0.8679436771401532	0.9644461572221518	240.0	4.544265719872755	188.0	0.4334762361767174
873	Feb25-FISH2-3L1-rep3-m1bp-100x_Position021_20_cmle.ics	17	1	0	1.7328	0.3428207781633066	1.0	0.3095250132321943	1.0	0.27466855967843334	3.2844343539766956	0.4531336661120355	0.5980414069419955	0.45311710995769905	0.253060819032955	0.7784544691851272	0.9935562186223447	182.0	3.55236700938708	121.0	0.27899268392224896
874	Feb25-FISH2-3L1-rep3-m1bp-100x_Position021_20_cmle.ics	18	1	0	1.5162	0.40035530702121297	1.0	0.5556144027286182	1.0	0.29314829369177076	2.59122355337079	0.5246951902135195	0.6278292861649942	0.5198457123084126	0.38328431272771685	0.74490997819879	0.9987169317367557	200.0	3.8141942235411186	144.0	0.33202435111408135
875	Feb25-FISH2-3L1-rep3-m1bp-100x_Position021_20_cmle.ics	18	2	0	1.083	1.7313949720298274	1.0	2.115483273066524	1.0	0.32492328374130336	2.7594600683558728	0.9250035620509272	0.9454777219157727	0.9238993262635103	0.8963315964094527	0.37443456372601525	1.0172153071093244	98.0	1.8858069487002562	52.0	0.1198976823467516
876	Feb25-FISH2-3L1-rep3-m1bp-100x_Position021_20_cmle.ics	19	1	0	1.7328	0.368148497469107	1.0	0.8595614345612763	1.0	0.27138468240067287	2.110806085048578	0.6319188010685104	0.7336384349465744	0.627926618478944	0.5090351979886863	0.693805063020921	0.9674243614910184	258.0	4.899713929388477	203.0	0.4680621060844342
877	Feb25-FISH2-3L1-rep3-m1bp-100x_Position021_20_cmle.ics	20	1	0	1.9493999999999998	3.281367443087443	1.0	0.10317500441073144	1.0	0.25753686186708613	3.657516288287185	0.2101195219123506	0.36463557534567614	0.2101195219123506	0.08012186547925944	0.8989902655959336	0.9743240686422107	202.0	3.999321128494366	137.0	0.3158842784904802
878	Feb25-FISH2-3L1-rep3-m1bp-100x_Position021_20_cmle.ics	21	1	0	2.166	0.4088766605310577	1.0	0.1459114905355603	1.0	0.2829964152658716	2.8848121329024363	0.27905542443039627	0.4602270705585141	0.2749398076216005	0.11700597772585485	0.8916742424405687	0.9953206555512426	356.0	6.902547122290829	336.0	0.7747234859328564
879	Feb25-FISH2-3L1-rep3-m1bp-100x_Position021_20_cmle.ics	22	1	0	1.9493999999999998	0.19371051240824647	1.0	0.9971598751598192	1.0	0.28982670345553463	2.834122078826019	0.6670982430964473	0.7690772147687325	0.6651581533873405	0.5586696756763257	0.6786787506169578	0.996195955443179	290.0	5.59143527111972	250.0	0.5764311651286135
880	Feb25-FISH2-3L1-rep3-m1bp-100x_Position021_20_cmle.ics	23	1	0	1.5162	0.30147643323825446	1.0	2.2792103433328337	1.0	0.3253922902216101	2.8355790951538875	0.9502326427698786	0.9761794598528762	0.9491825011047282	0.9104910192092746	0.37406387459351836	1.0027094448153522	234.0	4.4803952306618315	192.0	0.4426991348187751
881	Feb25-FISH2-3L1-rep3-m1bp-100x_Position021_20_cmle.ics	24	1	0	1.2995999999999999	NA	0.0	0.687545504971255	1.0	0.22445077829145185	3.0903694872039305	0.6812614372480998	0.7750552917270104	0.6812165302616955	0.522902563066249	0.6652919742970693	0.9039924140498155	108.0	2.0858787594134807	50.0	0.11528623302572269
882	Feb25-FISH2-3L1-rep3-m1bp-100x_Position021_20_cmle.ics	26	1	0	2.166	0.14654048098323713	1.0	0.0	1.0	0.16905868523165993	2.605749608954845	0.12439103255011856	0.26499514981677086	0.07072644966587627	0.025231730976503556	0.961161283841358	0.9444531878336717	286.0	5.642475940340781	187.0	0.4311705115162029
883	Feb25-FISH2-3L1-rep3-m1bp-100x_Position021_20_cmle.ics	27	1	0	2.3826	0.2266324220361472	1.0	0.0	1.0	0.17927112042334845	2.3314800103641153	0.1456975505857295	0.33533945686900957	0.12086528221512247	0.01825346112886049	0.9356850670251946	0.9040437058145797	446.0	8.679788169869433	375.0	0.8646467476929202
884	Feb25-FISH2-3L1-rep3-m1bp-100x_Position021_20_cmle.ics	28	1	0	1.9493999999999998	0.45184694608330034	1.0	1.4541052224178812	1.0	0.24277254909684987	2.8952891709727244	0.8422070472001082	0.9038562703848254	0.8393011919016818	0.7267969959468329	0.5694626467617082	0.9638500960461829	266.0	5.195521821233492	201.0	0.4634506567634053
885	Feb25-FISH2-3L1-rep3-m1bp-100x_Position021_20_cmle.ics	29	1	0	2.5991999999999997	0.5044253237644214	1.0	1.5938084136021913	1.0	0.23770820349751656	4.099360115932332	0.8414956560352944	0.9184596913790906	0.8390862255407856	0.7382252447463313	0.4503407989553563	0.9823765238735928	304.0	6.044734647537338	243.0	0.5602910925050123
886	Feb25-FISH2-3L1-rep3-m1bp-100x_Position021_20_cmle.ics	30	1	0	1.2995999999999999	0.3003072580484712	1.0	1.4199491695140265	1.0	0.2785399586174222	2.7516633612952237	0.9116850026451313	0.9546440948792416	0.9102922600218089	0.8437645077356596	0.34396058714693595	0.9913962017154697	152.0	2.881935830726151	93.0	0.21443239342784423
887	Feb25-FISH2-3L1-rep3-m1bp-100x_Position021_20_cmle.ics	31	1	0	1.5162	0.191905596003565	1.0	1.6456566907434287	1.0	0.27190944680206175	3.092271566976716	0.8823598966922862	0.9318169088589476	0.8814014998288577	0.8144630799390111	0.44249919279703426	0.9812598621641782	220.0	4.237743093807987	160.0	0.3689159456823127
888	Feb25-FISH2-3L1-rep3-m1bp-100x_Position021_20_cmle.ics	32	1	0	1.7328	0.5220617526231257	1.0	0.10317500441073144	1.0	0.29080787385499657	3.1430151289772774	0.31258619267082355	0.4625408125979797	0.2969448013295772	0.08064392555310647	0.8849774329840641	0.9778147852498908	224.0	4.350539166469865	170.0	0.39197319228745714
889	Feb25-FISH2-3L1-rep3-m1bp-100x_Position021_20_cmle.ics	33	1	0	1.9493999999999998	0.3431344632051311	1.0	0.42540144110901373	1.0	0.26606354324709613	2.829563388902946	0.48082400179564555	0.6230815272963065	0.46249844127989626	0.2800309250068584	0.7696839984873018	0.9629239827262412	258.0	4.9699296759097376	201.0	0.4634506567634053
890	Feb25-FISH2-3L1-rep3-m1bp-100x_Position021_20_cmle.ics	34	1	0	1.7328	0.19765281467324616	1.0	0.8595614345612763	1.0	0.29417701231778276	2.9529511349749153	0.6426003375155918	0.7621510853956375	0.6408236638260851	0.5191765458109284	0.7030674969380938	0.9882295832214973	242.0	4.659176878304747	192.0	0.4426991348187751
891	Feb25-FISH2-3L1-rep3-m1bp-100x_Position021_20_cmle.ics	35	1	0	1.2995999999999999	0.43497711337944855	1.0	2.115483273066524	1.0	0.2567618485586993	2.195389614654875	0.9509804415386862	0.981761218537976	0.9509250351326983	0.9035424841210278	0.31925185046810584	0.9636945877688898	210.0	3.967455536573502	145.0	0.33433007577459584
892	Feb25-FISH2-3L1-rep3-m1bp-100x_Position021_20_cmle.ics	36	1	0	1.5162	0.48539520725840435	1.0	0.0	1.0	0.17558605634556965	2.3772962079067432	0.07049272439886363	0.206224301715582	0.07049272439886363	0.024791131695994874	0.9724041716193564	0.8967807909066623	176.0	3.3480650271336354	92.0	0.21212666876732977
893	Feb25-FISH2-3L1-rep3-m1bp-100x_Position021_20_cmle.ics	36	2	0	1.2995999999999999	5.954270420827918	1.0	0.42540144110901373	1.0	0.09070502385923214	1.7978135965796833	0.43689315290052566	0.6049093897527188	0.4345300922643897	0.3081719888043438	0.8107940097992969	0.5122063186339473	174.0	3.2799643663824862	65.0	0.14987210293343953
894	Feb25-FISH2-3L1-rep3-m1bp-100x_Position021_20_cmle.ics	37	1	0	0.8664	4.311669214324139	1.0	0.3720027687491155	1.0	0.21443198143397307	1.7352857938729025	0.4311706110774548	0.562627245731992	0.42311626659780915	0.3181466069460031	0.8110841885827941	0.8582546598543559	114.0	2.1029387509435664	53.0	0.12220340700726606
895	Feb25-FISH2-3L1-rep3-m1bp-100x_Position021_20_cmle.ics	38	1	0	1.9493999999999998	0.5504101079394564	1.0	1.3477239015757756	1.0	0.2665674995566355	3.1159420874534347	0.7929077760274953	0.8760024344837463	0.7915294286123442	0.6760413683230703	0.5758436335698636	0.986584013977607	268.0	5.240217233144219	213.0	0.4911193526895787
896	Feb25-FISH2-3L1-rep3-m1bp-100x_Position021_20_cmle.ics	39	1	0	1.5162	6.946124564915305	1.0	0.5595020986366908	1.0	0.23935944027350803	2.2548965820698825	0.43065240894655044	0.5260313196837624	0.43065240894655044	0.3080562875869991	0.809045587876626	0.9587396202439977	210.0	4.037671283094762	140.0	0.3228014524720236
897	Feb25-FISH2-3L1-rep3-m1bp-100x_Position021_20_cmle.ics	39	2	0	2.3826	0.4446813818727844	2.0	1.1368333649278028	1.0	0.268966783862679	2.8813406190029602	0.6495117913372526	0.762373302250152	0.6476738293127914	0.514216332184607	0.6703762830849265	0.9894164762099641	404.0	7.787995017424964	396.0	0.9130669655637237
898	Feb25-FISH2-3L1-rep3-m1bp-100x_Position021_20_cmle.ics	40	1	0	1.2995999999999999	NA	0.0	1.401081809291592	1.0	0.2386855112709348	2.668668050629473	0.8674025698819087	0.9040628792694908	0.865871043556994	0.8076296981255658	0.5274205924935881	0.8897248973595546	110.0	2.0837636736433693	53.0	0.12220340700726606
899	Feb25-FISH2-3L1-rep3-m1bp-100x_Position021_20_cmle.ics	41	1	0	0.6497999999999999	4.917471424893461	1.0	0.5595020986366908	1.0	0.2549151063769329	1.4185834018321164	0.4815760078529601	0.5752699455031649	0.4815760078529601	0.3846901127170565	0.7433515596402492	0.931168166599713	132.0	2.3881712139380253	72.0	0.16601217555704068
900	Feb25-FISH2-3L1-rep3-m1bp-100x_Position021_20_cmle.ics	42	1	0	1.5162	0.45269653219613987	1.0	1.8148458414482778	1.0	0.30360104007308175	2.8307813135158155	0.9373128110837385	0.9719638586234387	0.9361061832494201	0.8824902500161602	0.29931244345540153	0.9957851856809921	194.0	3.773728983170612	140.0	0.3228014524720236
901	Feb25-FISH2-3L1-rep3-m1bp-100x_Position021_20_cmle.ics	43	1	0	1.7328	0.12823462596188642	1.0	0.5097226605744432	1.0	0.2906868724864104	2.857935262921026	0.5061369418737943	0.6337033205655119	0.5019291525708055	0.32465680655352697	0.7537770433066738	0.9949674990528455	262.0	5.012510002050356	215.0	0.4957308020106076
902	Feb25-FISH2-3L1-rep3-m1bp-100x_Position021_20_cmle.ics	44	1	0	1.5162	11.667633670195363	2.0	0.0	1.0	0.20698226118543672	2.294795523506983	0.17775443121835718	0.399081121235939	0.17775443121835718	0.02205857852120889	0.9217042006632721	0.8453750587572906	200.0	3.8141942235411186	121.0	0.27899268392224896
903	Feb25-FISH2-3L1-rep3-m1bp-100x_Position021_20_cmle.ics	44	2	0	1.9493999999999998	12.34838641767967	2.0	0.0	1.0	0.12773921972449934	1.48405974911556	0.4171686068049558	0.6609733293870679	0.40500051941739007	0.02205857852120889	7.078480190455444	0.7621969942826922	494.0	9.120536337035597	369.0	0.8508123997298336
904	Feb25-FISH2-3L1-rep3-m1bp-100x_Position021_20_cmle.ics	45	1	0	1.9493999999999998	NA	0.0	1.7307810795238614	1.0	0.21274865147077887	4.2658999032568445	0.8585702503155028	0.8933848737491678	0.855454970039649	0.8044230023948407	0.5019011541271909	0.9600384526798903	178.0	3.533191932086882	103.0	0.23748964003298878
905	Feb25-FISH2-3L1-rep3-m1bp-100x_Position021_20_cmle.ics	46	1	0	1.2995999999999999	0.33041563623454895	1.0	1.059277487276398	1.0	0.25776666384451313	1.8915737136780708	0.7566121411506079	0.8520864978741919	0.7535741819264326	0.6555007671228694	0.6218076142087587	0.9759835368337932	196.0	3.6779929020388216	131.0	0.3020499305273935
906	Feb25-FISH2-3L1-rep3-m1bp-100x_Position021_20_cmle.ics	47	1	0	1.5162	4.0377999605943184	1.0	1.3904875446279013	1.0	0.2459168424591962	2.9263593524558082	0.8258598100229283	0.8859291407358882	0.8219565454743968	0.72366524729774	0.5499002355866052	0.9727707913033988	194.0	3.7503237343301925	126.0	0.2905213072248212
907	Feb25-FISH2-3L1-rep3-m1bp-100x_Position021_20_cmle.ics	48	1	0	1.083	0.3861498355595662	1.0	1.1792185774793633	1.0	0.2858448059506674	2.330708387789887	0.9082480100833952	0.9551599703023292	0.8999257558229881	0.8261218640468256	0.53972905963468	0.9931926756967215	110.0	2.107168922483789	58.0	0.13373203030983835
908	Feb25-FISH2-3L1-rep3-m1bp-100x_Position021_20_cmle.ics	49	1	0	1.2995999999999999	0.18977055391322686	1.0	0.4377344716066809	1.0	0.27462088780918464	2.691920321342529	0.5006034224166196	0.6277511527809752	0.497533990470809	0.32843270619257897	0.7436437522739916	0.9697713646625562	186.0	3.5715420866872782	125.0	0.28821558256430674
909	Feb25-FISH2-3L1-rep3-m1bp-100x_Position021_20_cmle.ics	50	1	0	1.083	0.6227761625338375	1.0	0.65253602307166	1.0	0.3172445868638787	2.293492958808063	0.6181358338403541	0.7450938286627775	0.6175631986447634	0.504867399162521	0.7324701822440104	0.9847279114343516	136.0	2.5711830331211623	84.0	0.1936808714832141
910	Feb25-FISH2-3L1-rep3-m1bp-100x_Position021_20_cmle.ics	52	1	0	1.5162	0.3735402657351704	1.0	0.23991798918621013	1.0	0.2479973326127173	2.9197229607191426	0.49590897879960966	0.676219531811309	0.49301362958832423	0.2620559124103246	0.7828043911920569	0.9788679298688393	158.0	3.0628325641391765	93.0	0.21443239342784423
911	Feb25-FISH2-3L1-rep3-m1bp-100x_Position022_21_cmle.ics	1	1	0	1.9493999999999998	1.9476479998750331	1.0	0.0	1.0	0.2480319474966024	3.340308961033703	0.1548304383273483	0.33054724014961506	0.15296958532228855	0.026892126538004345	0.9475163621221075	0.9185725430450706	224.0	4.327133917629444	157.0	0.3619987717007692
912	Feb25-FISH2-3L1-rep3-m1bp-100x_Position022_21_cmle.ics	2	1	0	1.5162	0.13583093986905098	1.0	1.5162	1.0	0.25384631542289327	2.552418184285688	0.9068830756152014	0.9794588950928321	0.9067427647027265	0.7534015079296299	0.45292994477531023	0.9686629257689522	196.0	3.7248033997196615	130.0	0.29974420586687905
913	Feb25-FISH2-3L1-rep3-m1bp-100x_Position022_21_cmle.ics	3	1	0	1.2995999999999999	2.1159992739991127	1.0	0.0	1.0	0.13060854275069997	1.3736601868732052	0.1385670042105996	0.32804398510630894	0.1385670042105996	0.028172738977624665	0.942074408347876	0.8026408972255363	190.0	3.5673119151470556	89.0	0.2052094947857864
914	Feb25-FISH2-3L1-rep3-m1bp-100x_Position022_21_cmle.ics	4	1	0	1.7328	0.3206287519630222	1.0	0.0	1.0	0.2692282072273381	3.2296940895595236	0.16209971712983956	0.3260564444732353	0.1595373309436923	0.027686006924200875	0.9429116445947644	0.9770611280420783	200.0	3.9078152189027975	138.0	0.3181900031509946
915	Feb25-FISH2-3L1-rep3-m1bp-100x_Position022_21_cmle.ics	6	1	0	1.5162	0.26550098354066604	1.0	1.2269033092775323	1.0	0.2680253044902479	2.7173560548444233	0.7616418600554846	0.8472191642080232	0.7586749746796424	0.6675877405433969	0.6201056944934186	0.9877941369857844	240.0	4.567670968713177	181.0	0.41733616355311615
916	Feb25-FISH2-3L1-rep3-m1bp-100x_Position022_21_cmle.ics	7	1	0	1.2995999999999999	0.47345591104007145	1.0	1.0246530360797799	1.0	0.2631477098364001	3.0213148014317626	0.837652750290579	0.909700625137436	0.8358464486539126	0.7398690038639149	0.5472050292417638	0.9505514244452864	122.0	2.398746642788581	65.0	0.14987210293343953
917	Feb25-FISH2-3L1-rep3-m1bp-100x_Position022_21_cmle.ics	8	1	0	1.5162	2.0619478915998966	1.0	2.166	1.0	0.19414444346677645	3.968772146909743	0.990908724669988	0.9961593726080009	0.9841741979668847	0.9341386117340567	0.23369173135274912	0.8593970332778789	128.0	2.5094276296803466	60.0	0.13834347963086724
918	Feb25-FISH2-3L1-rep3-m1bp-100x_Position022_21_cmle.ics	9	1	0	1.5162	0.23574036458356348	1.0	0.751125369937127	1.0	0.2844528950677704	2.6836355159919303	0.6291121318701031	0.7299846886151204	0.6267161243617587	0.47926556604075776	0.6906815086386272	0.9917792946186338	214.0	4.08025160923538	157.0	0.3619987717007692
919	Feb25-FISH2-3L1-rep3-m1bp-100x_Position022_21_cmle.ics	10	1	0	2.166	0.1972088563254304	1.0	0.5595020986366908	1.0	0.2300685556683247	2.3458392860849733	0.4962739337706167	0.6471429329620275	0.48751681959096005	0.30119009337799824	0.789879200067422	0.940611928586523	370.0	7.0515782637829965	321.0	0.7401376160251398
920	Feb25-FISH2-3L1-rep3-m1bp-100x_Position022_21_cmle.ics	11	1	0	1.2995999999999999	1.1304666125615774	1.0	0.0	1.0	0.1913731286988388	1.9413475922561743	0.08162706239629317	0.254289158135312	0.08162706239629317	0.029245327322250398	0.9705933457201431	0.8938881095187176	182.0	3.411935516344561	101.0	0.23287819071195984
921	Feb25-FISH2-3L1-rep3-m1bp-100x_Position022_21_cmle.ics	12	1	0	1.5162	0.3633110488792483	1.0	1.6748581122843837	1.0	0.28265193913446984	3.0335286795635694	0.9526749436516732	0.9841470860942129	0.9457322267200374	0.8679715356144041	0.5073475267631147	0.9836084402945757	192.0	3.705628322419464	133.0	0.3066613798484224
922	Feb25-FISH2-3L1-rep3-m1bp-100x_Position022_21_cmle.ics	13	1	0	1.5162	0.2502222096492848	1.0	0.2918229810711206	1.0	0.2656974836399739	2.6197218960978232	0.3853525498557254	0.5577136055088033	0.3886599413860909	0.22341844153300233	0.8389693066635749	0.9775580913153504	196.0	3.748208648560081	133.0	0.3066613798484224
923	Feb25-FISH2-3L1-rep3-m1bp-100x_Position022_21_cmle.ics	14	1	0	1.5162	0.604570297290999	1.0	0.9755754663213545	1.0	0.2949886840383556	2.6814155644495323	0.7292118713100396	0.8230044477764722	0.7270276310003533	0.6018086663158426	0.6128876482810012	1.0030282151048813	194.0	3.750323734330192	138.0	0.3181900031509946
924	Feb25-FISH2-3L1-rep3-m1bp-100x_Position022_21_cmle.ics	16	1	0	1.9493999999999998	0.4831036706754118	1.0	0.5260913608053412	1.0	0.25301746619494625	3.760172161248584	0.5595317725752509	0.6761791004027029	0.550010238208996	0.3790560371305713	0.7685534219154715	0.9871256285074064	212.0	4.175987690367171	146.0	0.3366358004351103
925	Feb25-FISH2-3L1-rep3-m1bp-100x_Position022_21_cmle.ics	17	1	0	1.9493999999999998	0.40850545836345775	1.0	0.0	1.0	0.24207921108056113	2.4556275167854786	0.1309945863544863	0.28094670393026755	0.1309945863544863	0.02176011882658745	0.9469646436721935	0.9430108568694835	298.0	5.700001172241376	238.0	0.5487624692024401
926	Feb25-FISH2-3L1-rep3-m1bp-100x_Position022_21_cmle.ics	18	1	0	1.5162	5.76218208094953	1.0	1.1471882507794313	1.0	0.1716197756355929	1.9232662008555175	0.7728013554945942	0.8642205906083589	0.7708730030659997	0.681136033564628	0.6168642074333555	0.7638027299800588	152.0	2.835125333045311	73.0	0.16831790021755516
927	Feb25-FISH2-3L1-rep3-m1bp-100x_Position022_21_cmle.ics	19	1	0	1.2995999999999999	0.3620132733561569	1.0	1.556254079840194	1.0	0.27667820782609226	2.262845878662537	0.8825071564209392	0.9407292463792761	0.8802893744862965	0.7910891930958251	0.47943201745217334	0.999130151789662	202.0	3.8354843866114274	142.0	0.3274129017930525
928	Feb25-FISH2-3L1-rep3-m1bp-100x_Position022_21_cmle.ics	20	1	0	2.166	0.20851780708276674	1.0	0.5097226605744432	1.0	0.2307150547795286	3.516038398336337	0.5400113923020587	0.6935606368839341	0.537662408115659	0.3359589877125885	0.7478435931651409	0.9665563179656601	256.0	5.018855259360688	185.0	0.426559062195174
929	Feb25-FISH2-3L1-rep3-m1bp-100x_Position022_21_cmle.ics	21	1	0	0.8664	0.37796592890084724	1.0	1.2927790998539732	1.0	0.29416616971153386	2.268974324622344	0.9262975374064838	0.9634312655860349	0.9254403054862843	0.8666127649625935	0.41348517617914815	1.0121879205441306	100.0	1.8836918629301451	51.0	0.11759195768623716
930	Feb25-FISH2-3L1-rep3-m1bp-100x_Position022_21_cmle.ics	22	1	0	1.7328	0.5074257693432915	1.0	1.3634295145034998	1.0	0.26455915043708045	3.133660118693191	0.8399521184935741	0.9156450191394483	0.8398008445034925	0.7240400678759816	0.5270805080349784	0.975193013708859	206.0	3.9950909569541437	143.0	0.3297186264535669
931	Feb25-FISH2-3L1-rep3-m1bp-100x_Position022_21_cmle.ics	23	1	0	6.2814	2.1808835923979926	1.0	0.0	1.0	0.06230507617389776	22.184943815925333	0.5078170982931136	0.565029061212478	0.43792304296645085	0.025030042181675496	0.8145838047284977	0.9472107033754985	364.0	7.783486235146325	163.0	0.375833119663856
932	Feb25-FISH2-3L1-rep3-m1bp-100x_Position022_21_cmle.ics	24	1	0	1.2995999999999999	NA	0.0	1.3229242629964544	1.0	0.27676277301857954	2.9101802016205363	0.8691136343631722	0.9291386712828488	0.8680378292208236	0.7933036019912175	0.4322424867388826	0.9931987004979839	162.0	3.105412890279794	102.0	0.23518391537247432
933	Feb25-FISH2-3L1-rep3-m1bp-100x_Position022_21_cmle.ics	25	1	0	1.083	0.4457999900772752	1.0	0.8344252714560013	1.0	0.2708035121517532	2.946670864350721	0.7189684261267776	0.7996565437454808	0.7189202217401783	0.6145999035912268	0.6221654895761709	0.9854744388022514	112.0	2.1518643343945176	58.0	0.13373203030983835
934	Feb25-FISH2-3L1-rep3-m1bp-100x_Position022_21_cmle.ics	27	1	0	1.2995999999999999	0.2904140988188572	1.0	1.687878142458339	1.0	0.2750630861314419	2.926416765216828	0.8597181233968613	0.908075681937281	0.8587748572689412	0.8087100421987479	0.5000594546337062	0.9894180443371235	146.0	2.8180653415152253	87.0	0.20059804546475749
935	Feb25-FISH2-3L1-rep3-m1bp-100x_Position022_21_cmle.ics	27	2	0	1.2995999999999999	1.9415292867240137	1.0	0.43046674663324214	1.0	0.2968001223977527	2.6520956056336975	0.42507102076840336	0.5379926634856718	0.42114350332349615	0.2880519623796784	0.8202953849013288	0.9985673754138769	152.0	2.905341079566571	96.0	0.22134956740938755
936	Feb25-FISH2-3L1-rep3-m1bp-100x_Position022_21_cmle.ics	28	1	0	0.6497999999999999	NA	0.0	0.8058225447605828	1.0	0.34565700420356443	1.8656018387713877	0.7742150053800254	0.8511982783918615	0.7735694023280837	0.6732172552088428	0.5405652652221367	1.0257388856917296	96.0	1.770895790268267	52.0	0.1198976823467516
937	Feb25-FISH2-3L1-rep3-m1bp-100x_Position022_21_cmle.ics	29	1	0	1.5162	0.3476652334928701	1.0	0.5097226605744432	1.0	0.2576498675025329	2.2045980844039597	0.5607218230886322	0.6820331056188368	0.5532873982454464	0.3710888380677849	0.7433709697656686	0.993897736235529	200.0	3.8610047212219585	135.0	0.31127282916945126
938	Feb25-FISH2-3L1-rep3-m1bp-100x_Position022_21_cmle.ics	30	1	0	1.5162	0.5428037403606814	1.0	0.42540144110901373	1.0	0.2757759719652211	2.6115102517932325	0.4643145147394322	0.6077594822416895	0.4643145147394322	0.30263565998332037	0.7879388674378505	0.9956687508456891	206.0	3.9482804592733043	146.0	0.3366358004351103
939	Feb25-FISH2-3L1-rep3-m1bp-100x_Position022_21_cmle.ics	31	1	0	1.7328	1.320169399142107	1.0	0.10317500441073144	1.0	0.25384696959536246	3.1825732437270613	0.26615115803561473	0.45159299602215697	0.29604074500910815	0.09511877764972676	0.8916785306420153	0.9420752738900348	200.0	3.8141942235411186	134.0	0.30896710450893683
940	Feb25-FISH2-3L1-rep3-m1bp-100x_Position022_21_cmle.ics	32	1	0	1.5162	5.356492096023024	1.0	0.0	1.0	0.20309575336414404	3.275996723161061	0.3273279240492355	0.5238781255174698	0.32705194016669425	0.03318430203676105	0.871609901746648	0.9052256278890614	164.0	3.0798925556692627	89.0	0.2052094947857864
941	Feb25-FISH2-3L1-rep3-m1bp-100x_Position022_21_cmle.ics	34	1	0	1.083	0.2221477338870983	1.0	0.46141264688247224	1.0	0.22309000186583225	2.046212979964915	0.533056295407957	0.6441271213621341	0.5284405460807965	0.4069180460459344	0.7762365388939	0.9643050646449647	138.0	2.63928369387231	72.0	0.16601217555704068
942	Feb25-FISH2-3L1-rep3-m1bp-100x_Position022_21_cmle.ics	35	1	0	1.2995999999999999	0.24512372052613862	1.0	1.5490250415242273	1.0	0.3058090572582092	2.271062163337695	0.864934156858175	0.9148409276308123	0.8626558676144972	0.7762789884628831	0.43906180860676597	0.9704058625011444	222.0	4.165412261516616	172.0	0.3965846416084861
943	Feb25-FISH2-3L1-rep3-m1bp-100x_Position022_21_cmle.ics	36	1	0	1.083	0.6385708379880869	1.0	0.3095250132321943	1.0	0.2939427232771369	2.0116323464343084	0.4372988971141512	0.5700357595866508	0.4372988971141512	0.23896576682456303	0.828947345094193	0.9617864274832746	172.0	3.188458456790918	115.0	0.2651583359591622
944	Feb25-FISH2-3L1-rep3-m1bp-100x_Position022_21_cmle.ics	37	1	0	1.5162	5.208972864541552	1.0	0.10317500441073144	1.0	0.1631330732348819	3.4724683506104723	0.2102373208345185	0.4071431221478834	0.203169636784111	0.06135528870530911	0.9038329836395328	0.8423189746794914	156.0	2.9011109080263484	74.0	0.17062362487806956
945	Feb25-FISH2-3L1-rep3-m1bp-100x_Position022_21_cmle.ics	39	1	0	1.2995999999999999	NA	0.0	0.0	1.0	0.29973978350706604	2.3996827242130156	0.20765849760255728	0.3776271976558338	0.20765849760255728	0.02658497602557272	0.9304603613335468	0.970771485370212	204.0	3.8099640520008964	150.0	0.3458586990771681
946	Feb25-FISH2-3L1-rep3-m1bp-100x_Position022_21_cmle.ics	40	1	0	2.3826	4.172845431390293	1.0	1.5291679817233297	1.0	0.2742839749182798	3.3198745665792	0.810194612373741	0.8903580902238748	0.8067269004012062	0.6876971109120601	0.6585950060512177	0.9928661869856589	364.0	7.104734018774165	342.0	0.7885578338959432
947	Feb25-FISH2-3L1-rep3-m1bp-100x_Position022_21_cmle.ics	41	1	0	1.2995999999999999	0.3452993914226268	1.0	1.321284742879191	1.0	0.30287320143119645	2.1634710574363516	0.8191579782411604	0.89367421237534	0.8147594628286491	0.7309256006346329	0.5314604018733939	0.9962480155367675	196.0	3.6545876531984023	142.0	0.3274129017930525
948	Feb25-FISH2-3L1-rep3-m1bp-100x_Position022_21_cmle.ics	42	1	0	1.7328	4.569050155144076	1.0	0.42540144110901373	1.0	0.19093326300571647	3.6498386660089723	0.4696858976701134	0.5998788166660577	0.46495426699307	0.3204081259819504	0.7659465323443255	0.8606705820337999	144.0	2.843585676125756	71.0	0.16370645089652625
949	Feb25-FISH2-3L1-rep3-m1bp-100x_Position022_21_cmle.ics	43	1	0	0.8664	0.5276129979026225	1.0	0.622541700711641	1.0	0.2770363892054491	1.9221666150241827	0.5679252146578172	0.6695573690604474	0.5649052485638002	0.42626478239085225	0.7562774858336232	0.9701414172101945	126.0	2.394516471248359	70.0	0.1614007262360118
950	Feb25-FISH2-3L1-rep3-m1bp-100x_Position022_21_cmle.ics	43	2	0	1.2995999999999999	6.467193639809781	1.0	0.0	1.0	0.21767321547513097	3.0867515849390976	0.0754922887911213	0.1678929559290857	0.0754922887911213	0.02690515247396995	0.9632732466671756	0.9477693091384162	112.0	2.1986748320753575	52.0	0.1198976823467516
951	Feb25-FISH2-3L1-rep3-m1bp-100x_Position022_21_cmle.ics	44	1	0	1.2995999999999999	3.4438252896702752	1.0	1.401081809291592	1.0	0.2508275463621424	2.9332245078903028	0.8539709172259508	0.9043973713646533	0.8513003355704698	0.772224552572707	0.5106502068216936	0.9629477335308895	154.0	2.950036491477299	90.0	0.20751521944630086
952	Feb25-FISH2-3L1-rep3-m1bp-100x_Position022_21_cmle.ics	44	2	0	1.083	7.767761642714082	1.0	0.0	1.0	0.24351385976785178	1.9509409851310928	0.14028942953020135	0.2266778523489933	0.07733501118568233	0.028079558165548097	0.9569663958873484	0.9718258788884258	112.0	2.128459085554098	55.0	0.12681485632829495
953	Feb25-FISH2-3L1-rep3-m1bp-100x_Position022_21_cmle.ics	47	1	0	1.083	0.2283971458103422	1.0	0.9512265400461282	1.0	0.23108508838904185	2.426899183279164	0.7762371856331588	0.8381370307544804	0.7762666863338005	0.6810384246625857	0.562634549341193	0.9657191870097991	130.0	2.460502046229396	67.0	0.15448355225446841
954	Feb25-FISH2-3L1-rep3-m1bp-100x_Position022_21_cmle.ics	48	1	0	1.7328	0.48331601637873994	1.0	1.0987399361686254	1.0	0.2787798465844803	2.798012845807855	0.7454759550761506	0.851181417256357	0.7438263033359624	0.6228740599206835	0.6154689427967536	0.9859908535344291	236.0	4.595306389093819	180.0	0.4150304388926017
955	Feb25-FISH2-3L1-rep3-m1bp-100x_Position022_21_cmle.ics	50	1	0	1.5162	4.440712516156825	2.0	0.0	1.0	0.29916685756752814	2.8687734289107083	0.3792402591868516	0.6079734305068812	0.37646399508278433	0.060225561773813246	0.8585188926653892	0.9958536411215904	166.0	3.1948037141012513	110.0	0.2536297126565899
956	Feb25-FISH2-3L1-rep3-m1bp-100x_Position022_21_cmle.ics	50	2	0	1.9493999999999998	0.20608265989970428	1.0	1.1763760451361116	1.0	0.2948617156123852	2.616541817802247	0.6611847287396277	0.7622872284103499	0.6596790896952824	0.5353915565415239	0.7307541362345418	0.9940542637882464	308.0	5.87666773411418	276.0	0.6363800063019892
957	Feb25-FISH2-3L1-rep3-m1bp-100x_Position022_21_cmle.ics	51	1	0	1.5162	0.27697052214010426	1.0	1.0389843448820495	1.0	0.27464307876870475	2.7614826537987582	0.7215403412368129	0.8200506087312466	0.7215403412368129	0.6086847311721255	0.6258917875818749	0.9927105234985059	222.0	4.259033256878296	163.0	0.375833119663856
958	Feb25-FISH2-3L1-rep3-m1bp-100x_Position023_22_cmle.ics	1	1	0	1.5162	5.26582408326037	1.0	0.0	1.0	0.08011057970049482	1.2714165765220444	0.13827261121068588	0.17730291474505858	0.06628768188566414	0.023044742105985436	0.9482445301366133	0.5874262615063538	332.0	6.202365437479146	161.0	0.37122167034282705
959	Feb25-FISH2-3L1-rep3-m1bp-100x_Position023_22_cmle.ics	2	1	0	2.5991999999999997	0.3741191900145918	1.0	0.6639153385791856	1.0	0.2280445841462809	3.697595592812057	0.5166970794439574	0.6294221159237997	0.4922935364844895	0.37175979998822734	0.7820664075382379	0.9046654793799589	346.0	6.796096306939288	289.0	0.6663544268886772
960	Feb25-FISH2-3L1-rep3-m1bp-100x_Position023_22_cmle.ics	3	1	0	1.083	6.357048729444825	1.0	1.8951854028581037	1.0	0.27451374210420326	1.669705038110725	0.8429171076686232	0.8878752525738478	0.8423277686904648	0.7921001515443087	0.5077803620714757	0.9918934406098043	178.0	3.322544692523104	117.0	0.26976978528019113
961	Feb25-FISH2-3L1-rep3-m1bp-100x_Position023_22_cmle.ics	3	2	0	1.7328	1.9793316120294429	1.0	1.7284978131233555	1.0	0.17777240891268054	1.8210570252672902	0.8598094871548158	0.9193056624651208	0.8553323150197248	0.7473344438564419	0.5896702624568346	0.6743432418756447	266.0	4.961469332829293	172.0	0.3965846416084861
962	Feb25-FISH2-3L1-rep3-m1bp-100x_Position023_22_cmle.ics	4	1	0	1.2995999999999999	5.1799496834023	1.0	0.622541700711641	1.0	0.1818200728941245	2.956790974836578	0.532038918177532	0.6392231059840678	0.5312184279652455	0.4096328000146953	0.7520652577688248	0.8093342761428338	138.0	2.5690679473510505	65.0	0.14987210293343953
963	Feb25-FISH2-3L1-rep3-m1bp-100x_Position023_22_cmle.ics	5	1	0	1.7328	2.82574303543426	1.0	1.5490250415242273	1.0	0.26500010928370776	2.5741184030516493	0.8307588740779192	0.9022421924741169	0.8286663233153142	0.7347570248470127	0.58293162954785	0.9966265284989922	266.0	5.055090328190974	210.0	0.48420217870803534
964	Feb25-FISH2-3L1-rep3-m1bp-100x_Position023_22_cmle.ics	6	1	0	1.5162	0.49602777091916167	1.0	0.10317500441073144	1.0	0.3357969298917996	3.2468349368667786	0.29980886850152905	0.4219514525993884	0.29180045871559634	0.08935079001019368	0.8770735177980712	0.9956583206848998	184.0	3.573657172457389	136.0	0.31357855382996574
965	Feb25-FISH2-3L1-rep3-m1bp-100x_Position023_22_cmle.ics	7	1	0	1.5162	0.3506348387392333	1.0	1.5897231072394298	1.0	0.24226551606247607	2.6985934409865475	0.8740834106241131	0.9118290565768509	0.8701752717068182	0.819611247195732	0.48641985064215526	0.972522644607866	196.0	3.771613897400501	127.0	0.29282703188533565
966	Feb25-FISH2-3L1-rep3-m1bp-100x_Position023_22_cmle.ics	8	1	0	1.7328	0.3940585238581429	1.0	1.059277487276398	1.0	0.20422924247587565	2.9906424184660882	0.7182571979316464	0.7938836704096931	0.7117155707860355	0.6378331242541995	0.6666557091831183	0.930097513734893	202.0	3.8120791377710073	122.0	0.2812984085827634
967	Feb25-FISH2-3L1-rep3-m1bp-100x_Position023_22_cmle.ics	9	1	0	1.083	3.7870600677805717	1.0	1.5476250661609716	1.0	0.2735425264285485	2.0582863347085154	0.9124249898044394	0.943904996795681	0.9069290971588371	0.858344823568252	0.45946102677758177	0.9577086532300708	136.0	2.5711830331211623	78.0	0.17984652352012742
968	Feb25-FISH2-3L1-rep3-m1bp-100x_Position023_22_cmle.ics	10	1	0	2.166	0.23708407214826024	1.0	0.5158750220536572	1.0	0.28552012817749084	3.1744922496612946	0.6158547826252789	0.7871641164841172	0.6056646472865507	0.3807283753631388	0.4572207105316704	0.9970937037099081	340.0	6.638604822366679	315.0	0.7263032680620531
969	Feb25-FISH2-3L1-rep3-m1bp-100x_Position023_22_cmle.ics	11	1	0	2.3826	0.5763110507221654	1.0	1.3157503800483568	1.0	0.27683873681895393	3.2552637193477865	0.7567425098879094	0.849244606820917	0.7543985863521986	0.6292406947561756	0.6221571708368752	0.9943836601554542	334.0	6.504518586634494	302.0	0.696328847475365
970	Feb25-FISH2-3L1-rep3-m1bp-100x_Position023_22_cmle.ics	12	1	0	1.5162	0.20149593305877753	1.0	0.23070632344123612	1.0	0.2936098280805139	2.6844074469441797	0.3985620850990863	0.5429261690713568	0.39117041863655294	0.1924987139602675	0.8372654772687658	0.9946644654220719	218.0	4.169642433056838	164.0	0.3781388443243705
971	Feb25-FISH2-3L1-rep3-m1bp-100x_Position023_22_cmle.ics	13	1	0	1.7328	0.44279583833566594	2.0	0.9479040472602467	1.0	0.27427755843570856	2.2644719010450753	0.626738382815218	0.7365970954344071	0.6238504428892946	0.48071422633690375	0.7259815550882254	0.981460148161443	354.0	6.717420217337584	328.0	0.756277688648741
972	Feb25-FISH2-3L1-rep3-m1bp-100x_Position023_22_cmle.ics	14	1	0	1.7328	0.37724957025162154	1.0	0.43046674663324214	1.0	0.30696027392889	3.174788695621438	0.5675179799001476	0.7503454845899171	0.5647011778819295	0.324981917189549	0.7328678134727431	0.9982975586839351	220.0	4.307958840329248	170.0	0.39197319228745714
973	Feb25-FISH2-3L1-rep3-m1bp-100x_Position023_22_cmle.ics	15	1	0	1.083	NA	0.0	0.0	1.0	0.25048613901779815	1.9316851532549515	0.16359715742649453	0.29893132255614624	0.13172670066182054	0.03341651296517305	0.9335198953904671	0.9657487599705606	134.0	2.5030823723700135	73.0	0.16831790021755516
974	Feb25-FISH2-3L1-rep3-m1bp-100x_Position023_22_cmle.ics	16	1	0	1.5162	1.6909876075795724	1.0	1.3934633376079517	1.0	0.15366485805602248	2.732059896695691	0.8646437652961748	0.9340977728087697	0.8665253226257269	0.7555679780757668	0.48228353195497753	0.776342738241266	184.0	3.4800361770957093	92.0	0.21212666876732977
975	Feb25-FISH2-3L1-rep3-m1bp-100x_Position023_22_cmle.ics	17	1	0	1.7328	0.4322796564291206	1.0	0.9755754663213545	1.0	0.17205813511087148	2.9672639460741004	0.6805684460086563	0.7921579077952271	0.6776738373321816	0.5465917131488748	0.6986586498226651	0.8849767944611086	142.0	2.798890264215027	66.0	0.15217782759395398
976	Feb25-FISH2-3L1-rep3-m1bp-100x_Position023_22_cmle.ics	18	1	0	2.5991999999999997	0.09490170105585922	1.0	0.0	1.0	0.09766049917715394	3.628803814697844	0.049220131520778074	0.1232325168545535	0.03538247402740937	0.017689510112732097	0.973538032753901	0.8820323073483494	244.0	5.054951022821772	112.0	0.25824116197761887
977	Feb25-FISH2-3L1-rep3-m1bp-100x_Position023_22_cmle.ics	18	2	0	2.3826	8.160207746131853	2.0	0.2918229810711206	1.0	0.297325920523087	3.148227260198005	0.36647774370026526	0.5433823427829354	0.3598498977674624	0.15818930979221926	0.8512264120833786	0.9871404945574181	428.0	8.277529462672868	454.0	1.0467989958735622
978	Feb25-FISH2-3L1-rep3-m1bp-100x_Position023_22_cmle.ics	19	1	0	1.5162	NA	0.0	0.4773698211006071	1.0	0.2533592821096046	3.522496472599191	0.6456024875249767	0.7844946413497601	0.6339021445286205	0.42465833929926167	0.7387378590769957	0.9941634974294511	158.0	3.0862378129795967	94.0	0.2167381180883587
979	Feb25-FISH2-3L1-rep3-m1bp-100x_Position023_22_cmle.ics	20	1	0	1.7328	3.977400248549823	1.0	0.0	1.0	0.14362503945200084	2.709079078139966	0.07499303355834466	0.20994864737294064	0.07499303355834466	0.02656631199422212	0.9615574953396445	0.8907993485495406	212.0	4.129177192686331	110.0	0.2536297126565899
980	Feb25-FISH2-3L1-rep3-m1bp-100x_Position023_22_cmle.ics	20	2	0	0.8664	0.4038416681973095	1.0	2.5991999999999997	1.0	0.22785007601309182	1.476351363100139	0.9888195720045723	0.9961130099008775	0.984480474059246	0.9736071381857679	0.3385309951146216	0.9429593486407242	128.0	2.4158066343186677	65.0	0.14987210293343953
981	Feb25-FISH2-3L1-rep3-m1bp-100x_Position023_22_cmle.ics	21	1	0	1.7328	3.630245571564694	1.0	0.0	1.0	0.18387007757635734	2.4336626769606355	0.07191333855390238	0.1813215497632099	0.07191333855390238	0.025761022237138134	0.9680467237510568	0.962797537000383	216.0	4.1951627676673695	128.0	0.2951327565458501
982	Feb25-FISH2-3L1-rep3-m1bp-100x_Position023_22_cmle.ics	22	1	0	1.7328	0.6575304451764229	1.0	0.0	1.0	0.14864356252333524	2.6674239683671948	0.0810738145673782	0.23282548476454293	0.0810738145673782	0.02981098256477106	0.9626796332248486	0.8585786441669271	158.0	3.0628325641391765	72.0	0.16601217555704068
983	Feb25-FISH2-3L1-rep3-m1bp-100x_Position023_22_cmle.ics	23	1	0	1.5162	0.31293210553233647	1.0	0.3720027687491155	1.0	0.2706441755822373	3.0924072780402545	0.41991055159847607	0.5447540168958092	0.41610071227430845	0.2865065429849263	0.8191377341562444	0.9847452193494419	212.0	4.1057719438459115	151.0	0.3481644237376825
984	Feb25-FISH2-3L1-rep3-m1bp-100x_Position023_22_cmle.ics	24	1	0	1.083	0.3618251653368476	1.0	0.20635000882146287	1.0	0.32525801795297377	2.905060478650673	0.41174316964898633	0.5209220020441475	0.3957103412505911	0.23964578280170243	0.8550696292715236	1.0093415479902381	116.0	2.241255158215975	67.0	0.15448355225446841
985	Feb25-FISH2-3L1-rep3-m1bp-100x_Position023_22_cmle.ics	25	1	0	1.2995999999999999	1.2857546245603415	1.0	1.1736910802652913	1.0	0.2844528950677704	2.342277004664253	0.7827409877719549	0.8675877401937431	0.7827409877719549	0.6618040336668255	0.5560249941660574	0.9763924017029606	214.0	4.03344111155454	157.0	0.3619987717007692
986	Feb25-FISH2-3L1-rep3-m1bp-100x_Position023_22_cmle.ics	27	1	0	1.7328	5.818806526330938	1.0	0.0	1.0	0.13296497832623966	3.8531530881881193	0.06306000678493744	0.16070822773442955	0.06306000678493744	0.03152002554329389	0.9732402239521354	0.8976660894112275	132.0	2.7158446977039032	52.0	0.1198976823467516
987	Feb25-FISH2-3L1-rep3-m1bp-100x_Position023_22_cmle.ics	28	1	0	1.2995999999999999	3.115242761646963	1.0	0.23991798918621013	1.0	0.30264009229581673	3.2345605230561243	0.6320544306335204	0.8037164194065758	0.625112770649559	0.2758996591820369	0.7680499959439866	0.9982251393798658	120.0	2.3306459820374323	68.0	0.15678927691498287
988	Feb25-FISH2-3L1-rep3-m1bp-100x_Position023_22_cmle.ics	29	1	0	1.5162	0.5256158160168654	1.0	0.751125369937127	1.0	0.24429517131401685	3.0716262757735784	0.6588416047242203	0.7585188745644001	0.6529792457040839	0.5228486086553482	0.7054800837879244	0.9750966901211479	184.0	3.550251923616969	116.0	0.2674640606196767
989	Feb25-FISH2-3L1-rep3-m1bp-100x_Position023_22_cmle.ics	30	1	0	1.2995999999999999	0.24018355175518616	1.0	1.7430385742657564	1.0	0.3071540416617009	2.334010494313193	0.8994339926258125	0.945589130419573	0.893906850158468	0.8473389257753742	0.5093283996213633	0.9797403197603893	196.0	3.6779929020388216	143.0	0.3297186264535669
990	Feb25-FISH2-3L1-rep3-m1bp-100x_Position023_22_cmle.ics	31	1	0	1.5162	1.509564895716666	1.0	0.5595020986366908	1.0	0.27903239775095134	2.8962353927039066	0.5277306973809553	0.6536353626702627	0.5230171592582054	0.363941433360963	0.7862826042312057	0.9757665362689176	186.0	3.6183525843681172	126.0	0.2905213072248212
991	Feb25-FISH2-3L1-rep3-m1bp-100x_Position023_22_cmle.ics	32	1	0	1.5162	0.6161495436036243	1.0	0.10317500441073144	1.0	0.25750700549579564	2.848883050877305	0.3401102743847893	0.49246946310362216	0.3200234211082738	0.09678285054405283	0.8797441073900133	0.9826828616631502	188.0	3.6162374985980064	123.0	0.2836041332432778
992	Feb25-FISH2-3L1-rep3-m1bp-100x_Position023_22_cmle.ics	34	1	0	1.9493999999999998	2.744974135559443	1.0	0.0	1.0	0.13948967897774225	3.9346275396629458	0.17513980372890814	0.3402719652583185	0.15678639445879883	0.032806870701262786	0.9344327683668954	0.7343800835086236	176.0	3.3480650271336345	82.0	0.18906942216218525
993	Feb25-FISH2-3L1-rep3-m1bp-100x_Position023_22_cmle.ics	35	1	0	1.5162	0.1763463311155	1.0	0.3777847188762272	1.0	0.3037496357219828	2.7106483257139766	0.4795764396200453	0.632292823004673	0.46840912263442325	0.3042495629457787	0.792782169427093	0.9982909325694496	204.0	3.9269902962029954	151.0	0.3481644237376825
994	Feb25-FISH2-3L1-rep3-m1bp-100x_Position023_22_cmle.ics	36	1	0	1.7328	2.6790822868527644	1.0	1.680857471850398	1.0	0.24160436265552276	2.7244557949650474	0.9001954135295132	0.9438128628082074	0.8988907408471751	0.8294873268578654	0.49124367452311923	0.9664958344599928	242.0	4.659176878304746	174.0	0.40119609092951497
995	Feb25-FISH2-3L1-rep3-m1bp-100x_Position023_22_cmle.ics	39	1	0	2.166	0.19661451483907302	2.0	0.0	1.0	0.18846997402465832	3.196597712849137	0.1268882817243473	0.260261080752884	0.11166363084395871	0.020124468731026107	0.9666952545211535	0.9321396633886159	298.0	5.887243162964736	210.0	0.48420217870803534
996	Feb25-FISH2-3L1-rep3-m1bp-100x_Position023_22_cmle.ics	39	2	0	1.2995999999999999	0.2655594868569478	1.0	0.20635000882146287	1.0	0.2478043080750936	3.1454348583267113	0.2681511839708561	0.374341226472374	0.2681511839708561	0.14909684274438373	0.8711511157235408	0.9952491164586758	118.0	2.3093558189671235	60.0	0.13834347963086724
997	Feb25-FISH2-3L1-rep3-m1bp-100x_Position023_22_cmle.ics	39	3	0	1.7328	2.827840494689305	1.0	0.0	1.0	0.148378428536894	5.563457292818917	0.0566514875531269	0.1725925925925926	0.0566514875531269	0.020124468731026107	0.9582439843790488	0.8116195331177382	140.0	2.7307896034638786	60.0	0.13834347963086724
998	Feb25-FISH2-3L1-rep3-m1bp-100x_Position024_23_cmle.ics	1	1	0	1.5162	0.42376255043088257	1.0	0.20635000882146287	1.0	0.31889669417201794	2.5462036779725756	0.37381617019106983	0.49100098147935706	0.3576791199826648	0.1909232279199011	0.8345024944855606	0.9953290476223533	206.0	3.971685708113724	157.0	0.3619987717007692
999	Feb25-FISH2-3L1-rep3-m1bp-100x_Position024_23_cmle.ics	2	1	0	1.7328	0.18201502107227502	1.0	1.1763760451361116	1.0	0.2433546669843969	2.7924728388290947	0.7279884181514902	0.805907372188277	0.7255425619444557	0.6165086301856423	0.5960823173460974	0.931704278441664	256.0	4.855018517477749	190.0	0.4380876854977463
1000	Feb25-FISH2-3L1-rep3-m1bp-100x_Position024_23_cmle.ics	3	1	0	2.166	0.26113370732527735	1.0	0.0	1.0	0.15754551298061234	2.5195066828403037	0.14163708391212634	0.28147605083088956	0.10222771003755723	0.02582445850697124	0.9520731340140082	0.9120461861031764	298.0	5.840432665283895	192.0	0.4426991348187751
1001	Feb25-FISH2-3L1-rep3-m1bp-100x_Position024_23_cmle.ics	5	1	0	1.2995999999999999	0.25945323547326693	1.0	0.5097226605744432	1.0	0.25700078123191744	2.240473019764856	0.5276993931286275	0.6401796227782307	0.525908739365816	0.3597994746486626	0.7515865775491386	0.9704511345480116	208.0	3.8759496269819333	143.0	0.3297186264535669
1002	Feb25-FISH2-3L1-rep3-m1bp-100x_Position024_23_cmle.ics	6	1	0	1.2995999999999999	NA	0.0	1.80482546240828	1.0	0.24574787649072044	1.6999552533213944	0.9022300475009062	0.9537537014457411	0.9026113729127141	0.8095091259174172	0.3722247000086795	0.9220228386406526	236.0	4.36125390068962	169.0	0.38966746762694277
1003	Feb25-FISH2-3L1-rep3-m1bp-100x_Position024_23_cmle.ics	7	1	0	1.5162	0.2960217109184604	1.0	0.0	1.0	0.2635836942077267	2.4238021150078346	0.150859759364801	0.33789598454219233	0.150859759364801	0.025573578839690195	0.9212997185709229	0.968179684448229	244.0	4.6804670413750555	184.0	0.42425333753465955
1004	Feb25-FISH2-3L1-rep3-m1bp-100x_Position024_23_cmle.ics	9	1	0	1.9493999999999998	0.2394694473772952	1.0	0.3634229110571259	1.0	0.30692987816408457	2.909048012515371	0.45177285525627286	0.607019161288715	0.44576782199187703	0.2305110507562355	0.8146274222800247	1.0011039011826217	246.0	4.748567702126204	201.0	0.4634506567634053
1005	Feb25-FISH2-3L1-rep3-m1bp-100x_Position024_23_cmle.ics	10	1	0	1.5162	0.27297605310663875	1.0	1.701605764436055	1.0	0.25003418727335075	2.2890489108211733	0.83712823952506	0.8985882378125357	0.8354299862998059	0.7644083942230848	0.5121957081582552	0.9760089255572162	198.0	3.8163093093112295	131.0	0.3020499305273935
1006	Feb25-FISH2-3L1-rep3-m1bp-100x_Position024_23_cmle.ics	10	2	0	1.5162	4.075856979146549	1.0	0.9733510449106972	1.0	0.25620263391616577	2.4752642154603364	0.6495283422765156	0.7365566845530311	0.6495283422765156	0.5133559053544925	0.6660501578604449	0.9811251757552469	214.0	4.1036568580758	149.0	0.34355297441665367
1007	Feb25-FISH2-3L1-rep3-m1bp-100x_Position024_23_cmle.ics	11	1	0	1.5162	5.394745655072287	1.0	0.20635000882146287	1.0	0.2498357742519763	3.148981396475008	0.23489527130338808	0.33928740900607035	0.23489527130338808	0.11351525675138929	0.9098145990423564	0.9631914287685885	194.0	3.797134232011032	127.0	0.29282703188533565
1008	Feb25-FISH2-3L1-rep3-m1bp-100x_Position024_23_cmle.ics	11	2	0	1.2995999999999999	5.915469934979928	1.0	2.8158	1.0	0.3083441667466016	2.6596284713854494	0.9383526012576583	0.9560918041315023	0.9238867193678668	0.8815980484855728	0.4137251452795243	0.9933781963222527	178.0	3.3927604390443635	124.0	0.28590985790379225
1009	Feb25-FISH2-3L1-rep3-m1bp-100x_Position024_23_cmle.ics	11	3	0	1.9493999999999998	0.41828663388378345	2.0	0.6921189703237084	1.0	0.2857398464935836	3.1086619531053246	0.45125431902621116	0.5546561123667385	0.45443185692643506	0.3197353574905887	0.8257633448853906	0.9778586662839963	270.0	5.238102147374112	223.0	0.5141765992947233
1010	Feb25-FISH2-3L1-rep3-m1bp-100x_Position024_23_cmle.ics	11	4	0	1.2995999999999999	0.21339718984310688	3.0	0.41270001764292574	1.0	0.2614318905481626	2.8852133156841564	0.3166869949419502	0.40501481562195735	0.3136307236983167	0.21888280017012482	0.8865299590776599	0.9774245003918055	126.0	2.4179217200887786	68.0	0.15678927691498287
1011	Feb25-FISH2-3L1-rep3-m1bp-100x_Position024_23_cmle.ics	12	1	0	1.2995999999999999	0.4718656921709234	1.0	0.32626801153583	1.0	0.191042796502082	1.9566315102803384	0.4617126107394146	0.5756662238083039	0.4588707707522833	0.24545275813379883	0.8144831555691995	0.8251656981047208	148.0	2.7457345092238534	74.0	0.17062362487806956
1012	Feb25-FISH2-3L1-rep3-m1bp-100x_Position024_23_cmle.ics	12	2	0	1.7328	2.1815911949935742	1.0	1.7941989459020498	1.0	0.16243416692556403	3.012467735799655	0.9133328169962287	0.974697495963634	0.9079648970205363	0.8547891259405775	0.3783024273014043	0.6407232063352981	178.0	3.3459499413635236	90.0	0.20751521944630086
1013	Feb25-FISH2-3L1-rep3-m1bp-100x_Position024_23_cmle.ics	13	1	0	1.7328	0.14712070497966143	1.0	1.8148458414482778	1.0	0.28149335001056175	2.3505104323047976	0.8946557924659095	0.9396909878432886	0.8910548377942059	0.8198126945283168	0.4872815920266586	0.967675511440923	264.0	4.963584418599406	214.0	0.4934250773500932
1014	Feb25-FISH2-3L1-rep3-m1bp-100x_Position024_23_cmle.ics	14	1	0	1.5162	0.3877325789771504	1.0	1.2147909720415644	1.0	0.2580522344981725	2.145266824066289	0.7861564434440067	0.854030590630592	0.7815027220476374	0.6958894235329081	0.5387708380885046	0.9849689218566956	222.0	4.212222759197455	158.0	0.3643044963612837
1015	Feb25-FISH2-3L1-rep3-m1bp-100x_Position024_23_cmle.ics	15	1	0	1.7328	0.211124407394687	1.0	0.7252201245704302	1.0	0.282820485324181	2.7361273786286415	0.6010647806752921	0.7099897209000916	0.5989251636834931	0.45670208486961184	0.6861759720402099	0.9997898763308228	234.0	4.503800479502251	179.0	0.4127247142320873
1016	Feb25-FISH2-3L1-rep3-m1bp-100x_Position024_23_cmle.ics	16	1	0	1.2995999999999999	3.41628555412944	1.0	0.65253602307166	1.0	0.12094479774485851	1.7823038543704275	0.5638092434501031	0.6478392699440683	0.5604945540182514	0.4399882249043274	0.7107706689958969	0.6324177164743227	192.0	3.4013600874940053	87.0	0.20059804546475749
1017	Feb25-FISH2-3L1-rep3-m1bp-100x_Position024_23_cmle.ics	17	1	0	1.9493999999999998	0.5167993190360183	1.0	0.42540144110901373	1.0	0.22113489809352915	2.960516804918714	0.4584965733705163	0.6445083605243251	0.4584965733705163	0.31378498605638416	0.759947581103825	0.8970058082417687	254.0	4.9039441009287	179.0	0.4127247142320873
1018	Feb25-FISH2-3L1-rep3-m1bp-100x_Position024_23_cmle.ics	18	1	0	1.7328	0.5988043618305225	1.0	1.906386119690093	1.0	0.2621348182647671	2.957988862195614	0.9153945868627494	0.9465614733030865	0.905482421831348	0.8595506559685314	0.4273198130147326	0.9856679518563556	240.0	4.684697212915276	179.0	0.4127247142320873
1019	Feb25-FISH2-3L1-rep3-m1bp-100x_Position024_23_cmle.ics	19	1	0	1.9493999999999998	0.25571119253927016	1.0	1.0194453211488863	1.0	0.2710685809997767	3.276939386063519	0.6960241354329508	0.7948464368780265	0.691424867502955	0.5686196476913105	0.6924783613616754	0.9896083840175331	264.0	5.150826409322764	210.0	0.48420217870803534
1020	Feb25-FISH2-3L1-rep3-m1bp-100x_Position024_23_cmle.ics	20	1	0	1.2995999999999999	3.4698730407333365	1.0	0.8664	1.0	0.28194623496543986	3.8792419660506767	0.6474935298207664	0.789121649026576	0.6432347999072929	0.4661498570766378	0.7276640784407611	1.0025447994618089	118.0	2.3561663166479634	64.0	0.14756637827292504
1021	Feb25-FISH2-3L1-rep3-m1bp-100x_Position024_23_cmle.ics	20	2	0	2.166	0.6341027189933889	2.0	1.680857471850398	1.0	0.2920537254985291	3.0104600834602766	0.7811244592088998	0.8478433540636588	0.7837125309023486	0.6877221106304079	0.5388053558935348	0.9903889990056952	362.0	6.989822860342177	350.0	0.8070036311800589
1022	Feb25-FISH2-3L1-rep3-m1bp-100x_Position024_23_cmle.ics	21	1	0	1.5162	0.19369601838633013	1.0	0.1459114905355603	1.0	0.23667529689033892	2.359298134281594	0.31502978630376566	0.4629720719243592	0.31502978630376566	0.13767557523091217	0.8646350439336641	0.9701267449518729	252.0	4.76562769365629	183.0	0.42194761287414506
1023	Feb25-FISH2-3L1-rep3-m1bp-100x_Position024_23_cmle.ics	23	1	0	1.9493999999999998	0.33926572486731	1.0	1.6816743046573868	1.0	0.2461714838864606	3.2374457200232385	0.8926847404369127	0.946729151300364	0.8911795923507295	0.8235948453175502	0.4705731790413865	0.9778365378443236	234.0	4.62082672370435	167.0	0.3850560183059138
1024	Feb25-FISH2-3L1-rep3-m1bp-100x_Position024_23_cmle.ics	24	1	0	2.166	0.4935871033213369	1.0	1.809623133471384	1.0	0.2928056274489048	3.1701398634045597	0.8798499613670943	0.9401904755421371	0.8755748133877485	0.7923796168024207	0.5874207934279413	0.9956893379164319	322.0	6.25975136401054	294.0	0.6778830501912495
1025	Feb25-FISH2-3L1-rep3-m1bp-100x_Position024_23_cmle.ics	25	1	0	2.3826	0.34485415679091397	1.0	0.10317500441073144	1.0	0.1873486183409129	3.4060237491140652	0.268482960756053	0.4254007100088026	0.2550324533996266	0.059332649764458935	0.8850981347478534	0.8498346381086535	290.0	5.614840519960138	201.0	0.4634506567634053
1026	Feb25-FISH2-3L1-rep3-m1bp-100x_Position024_23_cmle.ics	26	1	0	1.9493999999999998	4.316257245269879	1.0	0.2918229810711206	1.0	0.09710638472001372	2.418377271402729	0.39531693699764164	0.5413107041440054	0.37307479424363477	0.21523800356163064	0.8224809836307544	0.5576194722193298	270.0	5.004049658969909	130.0	0.29974420586687905
1027	Feb25-FISH2-3L1-rep3-m1bp-100x_Position024_23_cmle.ics	27	1	0	1.5162	1.774914582232073	2.0	1.2611313899024936	1.0	0.2898571046908421	2.3088374673490173	0.7965794232195845	0.8834326316765578	0.7938033197329377	0.6922292284866469	0.5507397894641785	0.9901745585696277	226.0	4.278208334178495	172.0	0.3965846416084861
1028	Feb25-FISH2-3L1-rep3-m1bp-100x_Position025_24_cmle.ics	1	1	0	1.9493999999999998	0.7473948104626205	1.0	0.3634229110571259	1.0	0.29337604177525306	3.2978818554509552	0.4915120752251258	0.6464323886919985	0.4807977740563323	0.2653542080461113	0.7847586483791353	0.9918703943027506	274.0	5.32749297119557	231.0	0.5326223965788388
1029	Feb25-FISH2-3L1-rep3-m1bp-100x_Position025_24_cmle.ics	2	1	0	2.166	0.1949344596094204	1.0	0.6190500264643886	1.0	0.2738820041728356	3.7040707592771605	0.4486259440057755	0.5772574100351463	0.44453421504660906	0.3207503615341268	0.8031765305689337	0.9630921417894481	308.0	6.087314973677956	266.0	0.6133227596968448
1030	Feb25-FISH2-3L1-rep3-m1bp-100x_Position025_24_cmle.ics	2	2	0	1.5162	0.31868925038949014	2.0	1.6366463635208865	1.0	0.15009192637018662	1.6484874375267167	0.8370120420850617	0.9014794044361765	0.8377928200114514	0.6734696186861657	0.5022317629912779	0.629929969006121	250.0	4.697527032905143	144.0	0.33202435111408135
1031	Feb25-FISH2-3L1-rep3-m1bp-100x_Position025_24_cmle.ics	3	1	0	1.083	0.2282349932651061	1.0	0.6190500264643886	1.0	0.23349925184858758	1.3553314030702357	0.5891931778161633	0.687677136963558	0.5884972077344917	0.4616294085092824	0.7143876741001224	0.9645258471114851	190.0	3.5907171639874758	119.0	0.27438123460122005
1032	Feb25-FISH2-3L1-rep3-m1bp-100x_Position025_24_cmle.ics	4	1	0	2.3826	0.16299720905300236	1.0	1.3570553067512467	1.0	0.24787594799550233	3.533382455021833	0.776600885000763	0.8633356221284099	0.7754776800094942	0.6746541376328773	0.5191417483504048	0.9935874165037569	294.0	5.821257587983695	236.0	0.5441510198814111
1033	Feb25-FISH2-3L1-rep3-m1bp-100x_Position025_24_cmle.ics	5	1	0	1.083	0.24786357070853662	1.0	0.32626801153583	1.0	0.25446900494077324	1.996256628514315	0.4550234780206852	0.5880349050137594	0.44824093871162446	0.2870968071937883	0.801743851197555	0.9179762646066495	160.0	2.9670964830073863	96.0	0.22134956740938755
1034	Feb25-FISH2-3L1-rep3-m1bp-100x_Position025_24_cmle.ics	6	1	0	1.2995999999999999	0.1355992558373973	1.0	0.5158750220536572	1.0	0.2731117070250386	2.3401832787914203	0.5247389342638393	0.642327159783734	0.5247389342638393	0.3636067333870164	0.7583732993328097	0.9869126031488281	216.0	4.054731274624849	156.0	0.35969304704025484
1035	Feb25-FISH2-3L1-rep3-m1bp-100x_Position025_24_cmle.ics	7	1	0	1.7328	0.2665235395428499	1.0	0.5595020986366908	1.0	0.25630978188623604	3.0479191744813434	0.5395713994611362	0.6473356804854303	0.5334808793895895	0.39590927615640636	0.70791458283989	0.9779420794778186	240.0	4.614481466394018	177.0	0.40811326491105837
1036	Feb25-FISH2-3L1-rep3-m1bp-100x_Position025_24_cmle.ics	8	1	0	2.166	0.3741843143831651	1.0	0.8165114261796649	1.0	0.24390989945161481	3.9258851230093876	0.7566699660315389	0.8838576698985445	0.7429251119159562	0.5129012665061976	0.6442953203367022	0.9914975379357176	244.0	4.844303783257994	177.0	0.40811326491105837
1037	Feb25-FISH2-3L1-rep3-m1bp-100x_Position025_24_cmle.ics	9	1	0	1.2995999999999999	0.2868463056817163	1.0	0.0	1.0	0.31057215406554073	2.3621818857183148	0.23668529755837261	0.41892825624431324	0.23668529755837261	0.027272478501501645	0.8885444226084593	0.994419954449819	198.0	3.7929040604708097	146.0	0.3366358004351103
1038	Feb25-FISH2-3L1-rep3-m1bp-100x_Position025_24_cmle.ics	10	1	0	1.083	0.23438057162768655	1.0	1.7829554541206016	1.0	0.2698412531049864	2.2844877389229983	0.9032199215543191	0.9439773355296693	0.9022809342655241	0.829780384287255	0.4546747617775492	0.9576796607153454	178.0	3.322544692523104	116.0	0.2674640606196767
1039	Feb25-FISH2-3L1-rep3-m1bp-100x_Position025_24_cmle.ics	11	1	0	2.166	0.5868412550381662	1.0	2.772318320175646	1.0	0.25733689168099455	2.7554872076132106	0.9630186876828467	0.9853886799211893	0.9630336139471013	0.9218669771329632	0.18713008758166108	0.9783262787405524	366.0	7.102618933004056	334.0	0.7701120366118276
1040	Feb25-FISH2-3L1-rep3-m1bp-100x_Position025_24_cmle.ics	12	1	0	5.848199999999999	7.4120923570564745	1.0	0.0	1.0	0.09003491912999624	17.409747909260517	0.5126896163514078	0.5966691576812213	0.43194677640071044	0.022346341605442705	0.809690197901135	0.9858569434871792	318.0	6.778897010039988	160.0	0.3689159456823127
1041	Feb25-FISH2-3L1-rep3-m1bp-100x_Position025_24_cmle.ics	13	1	0	3.0324	2.2525880808671217	1.0	0.5556144027286182	1.0	0.1311061813059907	10.017785014778827	0.4979871084473595	0.5488493723849373	0.4804138866900373	0.3639404048399864	0.781938010121374	0.8758069853478021	136.0	2.8520460192062	54.0	0.12450913166778053
1042	Feb25-FISH2-3L1-rep3-m1bp-100x_Position025_24_cmle.ics	13	2	0	1.5162	1.1571008196515207	1.0	0.72222503087512	1.0	0.23175683510088638	4.1720748921678	0.6006615402012891	0.692728711975574	0.59639262693656	0.4605931245052584	0.709658360180595	0.9678900957160249	122.0	2.3987466427885806	61.0	0.1406492042913817
1043	Feb25-FISH2-3L1-rep3-m1bp-100x_Position025_24_cmle.ics	14	1	0	1.2995999999999999	5.3439859426465635	1.0	1.3742323914031862	1.0	0.163332297564184	1.2819565791086587	0.8192438559344352	0.889251440550306	0.8173266335893141	0.7330320555362428	0.5023586336447933	0.7814399251939732	208.0	3.758923382779835	114.0	0.26285261129864773
1044	Feb25-FISH2-3L1-rep3-m1bp-100x_Position025_24_cmle.ics	15	1	0	1.9493999999999998	0.4180219736612852	1.0	2.007619653766808	1.0	0.25414267969230475	3.4410033402936206	0.926028513992978	0.9615065726699213	0.922901979675211	0.857976599627595	0.40990270218484676	0.9679056637076308	274.0	5.350898220035987	215.0	0.4957308020106076
1045	Feb25-FISH2-3L1-rep3-m1bp-100x_Position025_24_cmle.ics	16	1	0	1.9493999999999998	0.22766450420807527	1.0	1.3157503800483568	1.0	0.3023345897006943	3.119809655862072	0.80143393267238	0.8693328852293732	0.7961519072424803	0.6886769730577494	0.5561916598409109	1.00233813116454	228.0	4.463335239131743	178.0	0.4104189895715728
1046	Feb25-FISH2-3L1-rep3-m1bp-100x_Position025_24_cmle.ics	18	1	0	1.2995999999999999	0.3658976559794482	1.0	0.2918229810711206	1.0	0.30443970331245684	2.6617564423140525	0.44281522373244403	0.579915017370937	0.43968061856208696	0.2382125784739697	0.7869611051818438	0.9954488551618749	170.0	3.237384040241869	115.0	0.2651583359591622
1047	Feb25-FISH2-3L1-rep3-m1bp-100x_Position025_24_cmle.ics	19	1	0	1.2995999999999999	1.8462221311198075	1.0	2.0391855365838123	1.0	0.20195952773077241	2.662431371574913	0.9195824757424287	0.9564504354702977	0.9192174715347413	0.8702156566527086	0.3637764040364124	0.8618404685066318	140.0	2.707384354623459	70.0	0.1614007262360118
1048	Feb25-FISH2-3L1-rep3-m1bp-100x_Position025_24_cmle.ics	19	2	0	1.2995999999999999	2.8278232086783284	1.0	2.315503805289826	1.0	0.19021668565939526	2.605336803097418	0.9545214896227276	0.9754686755416764	0.9544860031025357	0.9197624430948301	0.2336909357978201	0.840418593629264	160.0	3.0373122295286463	83.0	0.1913751468226997
1049	Feb25-FISH2-3L1-rep3-m1bp-100x_Position025_24_cmle.ics	20	1	0	1.9493999999999998	0.347901683327335	1.0	0.41270001764292574	1.0	0.30022014602024777	3.480182120585234	0.4467766255631308	0.6066710761232551	0.4479884552409321	0.2775459986494112	0.7849808063126804	0.9912747156469776	260.0	5.108246083182147	216.0	0.49803652667112214
1050	Feb25-FISH2-3L1-rep3-m1bp-100x_Position025_24_cmle.ics	21	1	0	1.7328	0.36397341304115083	1.0	1.5838800525577283	1.0	0.2761925431501166	3.020785553081287	0.8668148778026504	0.9373184712396974	0.8642024004057024	0.7731831756455636	0.5315329699563793	0.9401218571993347	248.0	4.746452616356095	193.0	0.44500485947928964
1051	Feb25-FISH2-3L1-rep3-m1bp-100x_Position025_24_cmle.ics	22	1	0	1.7328	4.006583829161427	1.0	1.6162859307598463	1.0	0.257727098576907	3.0935973499880243	0.8942491670792245	0.9397620990941569	0.8929646627507125	0.8262540642519769	0.4645314750009362	0.953709289505362	198.0	3.8631198069920694	133.0	0.3066613798484224
1052	Feb25-FISH2-3L1-rep3-m1bp-100x_Position025_24_cmle.ics	23	1	0	1.5162	5.986313580986953	1.0	0.1459114905355603	1.0	0.23638454560973546	3.4240017223890424	0.3244809771342922	0.4608301176770737	0.3209171795771279	0.15148531428389195	0.8808659578420586	0.9327799487330256	144.0	2.7733699296044962	79.0	0.18215224818064185
1053	Feb25-FISH2-3L1-rep3-m1bp-100x_Position025_24_cmle.ics	24	1	0	1.7328	0.18489295839419995	1.0	0.5963412819178956	1.0	0.29483531698893484	3.0370610172979253	0.5273929534897872	0.6432171761221882	0.5210949067970224	0.38985771079694126	0.7723730239494956	0.996879062874627	246.0	4.7719729509666236	197.0	0.4542277581213474
1054	Feb25-FISH2-3L1-rep3-m1bp-100x_Position025_24_cmle.ics	25	1	0	1.9493999999999998	0.1983851061263589	1.0	0.0	1.0	0.2620674177856512	3.282212102319451	0.23743055629890494	0.4214737585767654	0.24309844681602638	0.025385084723991393	0.9047826711019082	0.9918639759718257	248.0	4.840073611717773	188.0	0.4334762361767174
1055	Feb25-FISH2-3L1-rep3-m1bp-100x_Position025_24_cmle.ics	26	1	0	1.9493999999999998	0.48431397608497445	1.0	0.8779414014559871	1.0	0.2781034923342405	2.9203532172489672	0.6233253317632139	0.7303953983423163	0.6203949454232529	0.5088228633543186	0.6829472453754902	0.9848888956573263	270.0	5.238102147374111	220.0	0.5072594253131798
1056	Feb25-FISH2-3L1-rep3-m1bp-100x_Position025_24_cmle.ics	27	1	0	2.166	0.21149302033455153	1.0	0.0	1.0	0.2790547944808091	3.7924344581795886	0.19389236356571996	0.3810581245379339	0.19389236356571996	0.025454780933467883	0.9132728038041591	0.9862653496919821	242.0	4.799608371347265	187.0	0.4311705115162029
1057	Feb25-FISH2-3L1-rep3-m1bp-100x_Position025_24_cmle.ics	28	1	0	1.5162	3.7850605130578683	1.0	0.2918229810711206	1.0	0.2029106715034448	2.4357950045625048	0.5171626462861237	0.6850107475519465	0.5075710532600908	0.23262956770957727	0.764923629285343	0.8010878204808398	182.0	3.411935516344561	104.0	0.2397953646935032
1058	Feb25-FISH2-3L1-rep3-m1bp-100x_Position025_24_cmle.ics	29	1	0	1.7328	0.38036743228879805	1.0	0.6016084874694266	1.0	0.2554815140398345	3.7533985343048393	0.4890256819466412	0.5947885644803527	0.4849313897319711	0.3861031552648703	0.7856091948408596	0.9521950259181354	162.0	3.175628636801054	98.0	0.2259610167304165
1059	Feb25-FISH2-3L1-rep3-m1bp-100x_Position025_24_cmle.ics	30	1	0	1.7328	0.33875456751222754	1.0	0.0	1.0	0.0772871209214759	2.6710649132536144	0.046947753490025744	0.07935498241601022	0.046947753490025744	0.023469593190862323	0.9836688230476118	0.9734348661272948	174.0	3.537422103627104	60.0	0.13834347963086724
1060	Feb25-FISH2-3L1-rep3-m1bp-100x_Position025_24_cmle.ics	30	2	0	1.083	8.287481183235506	1.0	0.10317500441073144	1.0	0.18141719661728778	1.6802319687413425	0.24301031051484037	0.3515684233522238	0.21824280041636146	0.07935498241601022	0.9081488921928622	0.8405339743002228	128.0	2.368996136637827	58.0	0.13373203030983835
1061	Feb25-FISH2-3L1-rep3-m1bp-100x_Position025_24_cmle.ics	30	3	0	1.083	7.154330152381821	1.0	0.20635000882146287	1.0	0.1692156315376381	1.8869631562731286	0.3311787055956068	0.4215488475097558	0.3230142513846589	0.15998860574595955	0.8549726883740899	0.7247175707201078	134.0	2.4562718746891736	60.0	0.13834347963086724
1062	Feb25-FISH2-3L1-rep3-m1bp-100x_Position025_24_cmle.ics	31	1	0	1.2995999999999999	3.0721949746264117	1.0	1.0452244593809161	1.0	0.09168703049379832	2.625912022552841	0.802990916696546	0.8876576132425003	0.7970598780925062	0.6356482311461695	0.5520007829790831	0.44268575981160463	168.0	3.005446637607781	62.0	0.14295492895189613
1063	Feb25-FISH2-3L1-rep3-m1bp-100x_Position025_24_cmle.ics	32	1	0	1.9493999999999998	0.3138983233559168	1.0	0.20635000882146287	1.0	0.29423920551536176	3.776650936578244	0.3407591566666014	0.499101951725623	0.32964489164692756	0.17332821095080556	0.8577750412642473	0.9982041199827343	224.0	4.444160161831545	171.0	0.3942789169479716
1064	Feb25-FISH2-3L1-rep3-m1bp-100x_Position025_24_cmle.ics	33	1	0	1.7328	0.43038342724826406	1.0	0.7610319551488771	1.0	0.26282879297454687	2.4620222057846246	0.6372448104306055	0.7678766726711271	0.6357276119402985	0.4760009221135701	0.7551510491029186	0.9634366066793638	246.0	4.7017572044453635	186.0	0.42886478685568846
1065	Feb25-FISH2-3L1-rep3-m1bp-100x_Position025_24_cmle.ics	34	1	0	1.9493999999999998	0.8332244192721779	1.0	0.6921189703237084	1.0	0.130398766638793	2.491587664413198	0.6419069646498515	0.7908757475810535	0.6403741668833568	0.4669798409722317	0.6552055176241345	0.8114175407225778	262.0	5.059320499731193	144.0	0.33202435111408135
1066	Feb25-FISH2-3L1-rep3-m1bp-100x_Position025_24_cmle.ics	35	1	0	1.083	4.602983507175669	1.0	0.0	1.0	0.2696112908895111	2.583149565878863	0.19159741458910434	0.3336481155040712	0.19159741458910434	0.026554499286493748	0.903565418549675	0.9810991757890785	116.0	2.1944446605351353	61.0	0.1406492042913817
1067	Feb25-FISH2-3L1-rep3-m1bp-100x_Position025_24_cmle.ics	35	2	0	1.5162	0.39214299302587985	1.0	1.3157503800483568	1.0	0.1283430454720506	2.8962516244133027	0.776593847057836	0.8717105263157895	0.7749045160748762	0.692667673969613	0.5660528403936179	0.6800413573578552	178.0	3.228923697161425	80.0	0.18445797284115634
1068	Feb25-FISH2-3L1-rep3-m1bp-100x_Position025_24_cmle.ics	36	1	0	1.2995999999999999	1.1381444520552109	1.0	1.0389843448820495	1.0	0.22561917067413154	2.453621460484352	0.6926632548415383	0.7660307064261545	0.6924105882178085	0.5901004225973138	0.6099586903524418	0.9312932260447795	170.0	3.1905735425610287	99.0	0.22826674139093092
1069	Feb25-FISH2-3L1-rep3-m1bp-100x_Position025_24_cmle.ics	36	2	0	1.2995999999999999	0.2501906235145582	1.0	0.815064591942846	1.0	0.2620993027665646	2.680813052568569	0.584843965974228	0.658895103717172	0.584843965974228	0.49323992925334537	0.7020647489019877	0.9838644582996151	154.0	2.950036491477299	92.0	0.21212666876732977
1070	Feb25-FISH2-3L1-rep3-m1bp-100x_Position025_24_cmle.ics	37	1	0	1.9493999999999998	0.2626678421327002	1.0	0.8533468100660392	1.0	0.26991136028211804	3.315151026700963	0.6510484402558301	0.7641432541732732	0.6480109030660419	0.4915309721900554	0.662670355399772	0.987548995650497	276.0	5.418998880787138	224.0	0.5164823239552377
1071	Feb25-FISH2-3L1-rep3-m1bp-100x_Position025_24_cmle.ics	38	1	0	1.5162	0.5128564721374089	1.0	0.8508028822180275	1.0	0.24007920285396775	2.915909391271693	0.614072411816707	0.7172208783842858	0.612576380186324	0.502698199904798	0.71292117369376	0.9570853699575417	162.0	3.175628636801054	95.0	0.21904384274887315
1072	Feb25-FISH2-3L1-rep3-m1bp-100x_Position025_24_cmle.ics	38	2	0	1.2995999999999999	3.734271903203506	1.0	0.0	1.0	0.17371750737290118	1.9783337411420667	0.06931775128959869	0.1689350003400072	0.06931775128959869	0.024944384538415954	0.9688975605166967	0.8760977064770206	150.0	2.930861414177102	72.0	0.16601217555704068
1073	Feb25-FISH2-3L1-rep3-m1bp-100x_Position025_24_cmle.ics	39	1	0	1.7328	0.4624326776764984	1.0	0.751125369937127	1.0	0.3281173803066391	3.0160878261411606	0.6255317294756507	0.7525095452589611	0.6236689742318858	0.4713043099363286	0.7005234501779241	0.993764390863011	226.0	4.395234578380596	183.0	0.42194761287414506
1074	Feb25-FISH2-3L1-rep3-m1bp-100x_Position025_24_cmle.ics	40	1	0	1.7328	0.6035769904178152	1.0	1.2653448004921624	1.0	0.29019804391933707	2.8394229051282336	0.7918426867482621	0.8697228762098772	0.7795978115068433	0.6759282450310853	0.552218264966274	1.0006399179366672	232.0	4.5059155652723595	179.0	0.4127247142320873
1075	Feb25-FISH2-3L1-rep3-m1bp-100x_Position025_24_cmle.ics	41	1	0	1.5162	0.35309634744636476	1.0	0.0	1.0	0.26094611572039667	2.649158058128786	0.1841245635164759	0.3566211193040525	0.1685194652156207	0.029568238729410543	0.9411226346683904	0.9943148109219856	180.0	3.460861099795512	116.0	0.2674640606196767
1076	Feb25-FISH2-3L1-rep3-m1bp-100x_Position025_24_cmle.ics	42	1	0	1.7328	0.4406106452316043	1.0	0.639412489864916	1.0	0.2780232694705515	2.938221094906368	0.4947068637300244	0.6152467666464535	0.4903323709449206	0.3615141175441296	0.8224566937998234	0.9962762786206857	222.0	4.282438505718716	164.0	0.3781388443243705
1077	Feb25-FISH2-3L1-rep3-m1bp-100x_Position025_24_cmle.ics	42	2	0	1.2995999999999999	5.489993354301233	2.0	0.42540144110901373	1.0	0.28668396502484983	2.8046360608221237	0.3674573939487189	0.47239996741757095	0.3674573939487189	0.2523795732305177	0.8745827172553714	1.0131774903958608	144.0	2.796775178444916	87.0	0.20059804546475749
1078	Feb25-FISH2-3L1-rep3-m1bp-100x_Position025_24_cmle.ics	42	3	0	1.083	4.393233272577913	2.0	1.0024833655297731	1.0	0.3461385908505051	2.633326841054927	0.6069865175115472	0.6799424980465627	0.609861615183412	0.5251774686469542	0.7506192415620457	1.0241695637480552	130.0	2.507312543910236	82.0	0.18906942216218525
1079	Feb25-FISH2-3L1-rep3-m1bp-100x_Position025_24_cmle.ics	43	1	0	1.083	5.779526897990131	1.0	0.0	1.0	0.16313526152416633	2.2807189443994873	0.09294100690710334	0.24393272503520072	0.09294100690710334	0.03340465869153076	0.9527032529364409	0.7681664680205812	128.0	2.3924013854782475	55.0	0.12681485632829495
1080	Feb25-FISH2-3L1-rep3-m1bp-100x_Position025_24_cmle.ics	44	1	0	1.2995999999999999	0.3632012678390106	1.0	0.6275890508929507	1.0	0.3142253544606326	2.3831169479965517	0.5662056850469824	0.6889494099199471	0.5662056850469824	0.4244096252019005	0.7152327628716659	0.9914293858855592	220.0	4.144122098446307	172.0	0.3965846416084861
1081	Feb25-FISH2-3L1-rep3-m1bp-100x_Position025_24_cmle.ics	46	1	0	1.9493999999999998	4.1265722726036955	1.0	0.0	1.0	0.15360836672274536	3.1595218351938446	0.07925216136504601	0.24238933684383743	0.07925216136504601	0.027920532651485423	0.9503915765630601	0.7468789028527367	180.0	3.531076846316771	89.0	0.2052094947857864
1082	Feb25-FISH2-3L1-rep3-m1bp-100x_Position025_24_cmle.ics	47	1	0	1.7328	0.8186847226016031	1.0	0.0	1.0	0.28577868121588107	2.6547508954038523	0.2135424921715365	0.4110896450097026	0.20293604862857315	0.023911618682076568	0.9119390706154624	0.9803781577382404	278.0	5.346668048495768	233.0	0.5372338458998677
1083	Feb25-FISH2-3L1-rep3-m1bp-100x_Position025_24_cmle.ics	48	1	0	2.166	0.25520503584948157	1.0	0.7252201245704302	1.0	0.26399435217856304	2.988066226516931	0.5281079888408308	0.6366076367164477	0.5279236147003618	0.3793105011651841	0.7537563944648892	0.9849543266901933	328.0	6.370432350902306	287.0	0.6617429775676483
1084	Feb25-FISH2-3L1-rep3-m1bp-100x_Position025_24_cmle.ics	49	1	0	1.5162	2.3967608273485155	1.0	0.913592684735068	1.0	0.23950023994425718	3.7138077657172714	0.6785551334696995	0.7921620194501263	0.6772529900596218	0.5276167187011376	0.658529383323508	0.9588226446994954	170.0	3.2607892890822887	102.0	0.23518391537247432
1085	Feb25-FISH2-3L1-rep3-m1bp-100x_Position025_24_cmle.ics	49	2	0	0.8664	0.860601830811524	1.0	0.65253602307166	1.0	0.2237876727085264	1.476986817674014	0.5170739709734804	0.6327571092416296	0.5170739709734804	0.4152812168376371	0.7646235524692517	0.8524489517749289	134.0	2.4328666258487535	69.0	0.1590950015754973
1086	Feb25-FISH2-3L1-rep3-m1bp-100x_Position025_24_cmle.ics	51	1	0	2.166	0.2327066676108992	1.0	0.0	1.0	0.13137854946990138	3.601940784428244	0.0824195694942715	0.2286736199513945	0.0824195694942715	0.028280870269644716	0.9490270349566867	0.9358191011189505	234.0	4.597421474863929	122.0	0.2812984085827634
1087	Feb25-FISH2-3L1-rep3-m1bp-100x_Position026_25_cmle.ics	1	1	0	1.5162	7.979243573987494	1.0	0.0	1.0	0.19154992512711622	4.370589494378245	0.04284522230305105	0.13992005077952274	0.060568131570313946	0.021419045173805756	0.9880587652693704	0.9180074715042831	130.0	2.624338788112335	61.0	0.1406492042913817
1088	Feb25-FISH2-3L1-rep3-m1bp-100x_Position026_25_cmle.ics	1	2	0	1.9493999999999998	0.5450544575722435	1.0	1.9396002206044687	1.0	0.246535168176468	2.879435529331519	0.872958477755431	0.9240874663015105	0.8721418688576034	0.8130090433194973	0.5490878790001888	0.9668252359524534	262.0	5.035915250890777	198.0	0.45653348278186184
1089	Feb25-FISH2-3L1-rep3-m1bp-100x_Position026_25_cmle.ics	4	1	0	1.7328	1.835987795827313	1.0	0.0	1.0	0.23882546169867722	3.3304822856468026	0.12511111958667914	0.2678590812940628	0.12511111958667914	0.01940595395615067	0.9493277527029488	0.9859722886558968	222.0	4.352654252239977	152.0	0.350470148398197
1090	Feb25-FISH2-3L1-rep3-m1bp-100x_Position026_25_cmle.ics	4	2	0	1.9493999999999998	0.15665759717581945	1.0	0.639412489864916	1.0	0.2696168096722165	2.750974933440772	0.47722011799946606	0.606511974510707	0.47377284369324835	0.353737285425511	0.8056778883924692	0.979049221593093	250.0	4.7911480282668215	193.0	0.44500485947928964
1091	Feb25-FISH2-3L1-rep3-m1bp-100x_Position026_25_cmle.ics	5	1	0	1.7328	0.4400871052076392	1.0	0.5158750220536572	1.0	0.29336257929680026	2.9515736046838934	0.5149886680847188	0.6381100615620362	0.5164781586039509	0.3376883964402248	0.7600536329670458	0.990675271844388	238.0	4.593191303323708	187.0	0.4311705115162029
1092	Feb25-FISH2-3L1-rep3-m1bp-100x_Position026_25_cmle.ics	8	1	0	1.083	NA	0.0	0.46141264688247224	1.0	0.2991712012340393	2.710749091750579	0.47531920114905196	0.5760886040317866	0.475189283213881	0.33903167832319253	0.7936803270098571	0.9835414898326718	132.0	2.528602706980545	78.0	0.17984652352012742
1093	Feb25-FISH2-3L1-rep3-m1bp-100x_Position026_25_cmle.ics	9	1	0	1.2995999999999999	0.36406659319191326	1.0	0.2918229810711206	1.0	0.15011007301012388	1.892124684773516	0.4415348977741968	0.6344490325757322	0.4415348977741968	0.24559371537919228	0.8091873856861769	0.7511197229131251	130.0	2.4605020462293954	54.0	0.12450913166778053
1094	Feb25-FISH2-3L1-rep3-m1bp-100x_Position026_25_cmle.ics	10	1	0	1.7328	1.9969976565962275	1.0	0.8508028822180275	1.0	0.30246721771145185	2.591906309568476	0.6435067144104681	0.7642030210463188	0.643320836241333	0.4827764587052358	0.7057141279549347	0.9909595247456525	312.0	5.919248060254801	285.0	0.6571315282466194
1095	Feb25-FISH2-3L1-rep3-m1bp-100x_Position026_25_cmle.ics	11	1	0	2.166	0.3947940042227466	1.0	0.0	1.0	0.2247741530855554	2.6966470216323426	0.1373673262574004	0.2897527868152968	0.1363859405834978	0.018607659075150676	0.9513740891667501	0.9725241359918134	392.0	7.590038292481851	346.0	0.7977807325380012
1096	Feb25-FISH2-3L1-rep3-m1bp-100x_Position026_25_cmle.ics	12	1	0	1.7328	3.289041730780444	1.0	1.8697384783413007	1.0	0.15158532045871112	3.4376905376185998	0.9156751782288859	0.9561434436270848	0.9145278204385058	0.8609157349364471	0.39184918645172256	0.8133301231411355	198.0	3.72268831394955	102.0	0.23518391537247432
1097	Feb25-FISH2-3L1-rep3-m1bp-100x_Position026_25_cmle.ics	13	1	0	1.5162	0.09172568976922917	1.0	1.0841098665386142	1.0	0.2834790591663577	2.6634153200759503	0.7575119831635552	0.8336120735874271	0.756167628253859	0.6648795281954436	0.6191734761855536	0.9911906760459395	186.0	3.571542086687278	127.0	0.29282703188533565
1098	Feb25-FISH2-3L1-rep3-m1bp-100x_Position026_25_cmle.ics	14	1	0	1.5162	0.3283480017336294	1.0	0.8254000352858515	1.0	0.2564953287205195	2.633349162173771	0.6549398666107497	0.7532028301248664	0.6549398666107497	0.538741730813458	0.656660753337276	0.9800934863523053	212.0	4.012150948484232	147.0	0.33894152509562475
1099	Feb25-FISH2-3L1-rep3-m1bp-100x_Position026_25_cmle.ics	15	1	0	1.5162	0.46216583526211114	1.0	0.5097226605744432	1.0	0.26962149742260655	2.773274356319069	0.525254480009289	0.6525299634890531	0.5221774973874675	0.3486214859826347	0.7563886205978304	0.9897450524892999	216.0	4.148352269986529	155.0	0.35738732237974036
1100	Feb25-FISH2-3L1-rep3-m1bp-100x_Position026_25_cmle.ics	16	1	0	1.083	0.3106179274898659	1.0	0.0	1.0	0.26518232676336656	2.2018256884574363	0.1495705692131159	0.30343834393870905	0.1495705692131159	0.02542102762033914	0.9441064184039075	0.9569170081133098	160.0	2.9436912341669665	98.0	0.2259610167304165
1101	Feb25-FISH2-3L1-rep3-m1bp-100x_Position026_25_cmle.ics	17	1	0	1.5162	0.2951269349123085	1.0	1.2737298093406069	1.0	0.27813572834450284	2.8154176520054417	0.8449467071995698	0.9170058932052613	0.8416976016372504	0.7507786649537282	0.5693044801762805	1.0002487776192304	194.0	3.7737289831706122	134.0	0.30896710450893683
1102	Feb25-FISH2-3L1-rep3-m1bp-100x_Position026_25_cmle.ics	18	1	0	2.166	1.5560880554581653	1.0	0.8754689432133618	1.0	0.15514401953558085	3.395192921087105	0.6351462075423513	0.7489491997956925	0.6342949263641781	0.5160519707159275	0.7069784043962918	0.6506881419854192	190.0	3.707743408189575	97.0	0.22365529206990203
1103	Feb25-FISH2-3L1-rep3-m1bp-100x_Position026_25_cmle.ics	20	1	0	1.2995999999999999	0.6939286070855218	1.0	1.5099594298046763	1.0	0.28983077184957995	2.512649362204721	0.9321453642205303	0.9703601706355635	0.92850585884767	0.8513688644095253	0.48357316361484065	0.9905526517599758	150.0	2.8606456676558425	93.0	0.21443239342784423
1104	Feb25-FISH2-3L1-rep3-m1bp-100x_Position026_25_cmle.ics	21	1	0	1.7328	2.907733000981985	1.0	1.7672985383515813	1.0	0.2659493000774543	2.9970756781682533	0.8134559436000821	0.861957820780569	0.8009494549537043	0.7382012265050641	0.5768558151083485	0.9919606877343782	188.0	3.686453245119266	125.0	0.28821558256430674
1105	Feb25-FISH2-3L1-rep3-m1bp-100x_Position026_25_cmle.ics	21	2	0	2.3826	0.352584248690915	1.0	0.0	1.0	0.17948547148489208	3.4639787144336727	0.07703984934268503	0.23458116542124896	0.10884025254415297	0.01941463355746828	0.9580586445631051	0.950015941961829	300.0	5.931938574875462	207.0	0.477285004726492
1106	Feb25-FISH2-3L1-rep3-m1bp-100x_Position026_25_cmle.ics	23	1	0	2.166	0.27513300304958843	1.0	1.2269033092775323	1.0	0.2647701987887763	2.84710032373843	0.68851580367448	0.7857756271069789	0.6821602263279868	0.5839456959006983	0.7060110326840755	0.9823965472231873	356.0	6.832331375769573	325.0	0.7493605146671976
1107	Feb25-FISH2-3L1-rep3-m1bp-100x_Position026_25_cmle.ics	24	1	0	1.7328	0.2559728572056141	1.0	0.0	1.0	0.28015946146339016	3.1349038836895033	0.19634167232398342	0.40063319650028867	0.19634167232398342	0.026086046201772697	0.9218424107898492	0.9771271519233462	216.0	4.1951627676673695	158.0	0.3643044963612837
1108	Feb25-FISH2-3L1-rep3-m1bp-100x_Position026_25_cmle.ics	25	1	0	1.5162	1.7648632314262613	1.0	0.5260913608053412	1.0	0.26546457922833755	2.9004127090608423	0.5562269474614587	0.677260211106012	0.5521561028674383	0.4003705403430048	0.7410971220014477	1.0009295607948052	180.0	3.460861099795512	117.0	0.26976978528019113
1109	Feb25-FISH2-3L1-rep3-m1bp-100x_Position026_25_cmle.ics	26	1	0	1.2995999999999999	5.223793897946007	1.0	0.3095250132321943	1.0	0.2187721736006781	2.989022727342891	0.3878549370063677	0.5095897898390315	0.3833729605640731	0.22503347817769398	0.834824011266143	0.9375027394412693	144.0	2.7733699296044967	76.0	0.1752350741990985
1110	Feb25-FISH2-3L1-rep3-m1bp-100x_Position026_25_cmle.ics	26	2	0	1.083	0.5110544125696533	1.0	1.2653448004921624	1.0	0.2515892116749826	2.671528490276213	0.7534912956737996	0.8065097974911863	0.7523489382635075	0.6786805498619879	0.5916376653030432	0.9659096657977583	120.0	2.3072407331970126	62.0	0.14295492895189613
1111	Feb25-FISH2-3L1-rep3-m1bp-100x_Position026_25_cmle.ics	27	1	0	1.5162	2.2718804302075086	1.0	0.7252201245704302	1.0	0.2878700880801862	2.9222688392924008	0.6360769750168805	0.7429203241053343	0.6239770425388251	0.46846725185685345	0.688008845756846	0.9829829147562136	204.0	3.9269902962029954	147.0	0.33894152509562475
1112	Feb25-FISH2-3L1-rep3-m1bp-100x_Position026_25_cmle.ics	28	1	0	1.5162	0.35692320105620673	1.0	0.9077480443748005	1.0	0.16624776448628592	4.161894595110932	0.6536422053026621	0.7399238619795885	0.6483557427506885	0.542310599924402	0.6756863040584311	0.7867835091126354	166.0	3.171398465260831	82.0	0.18906942216218525
1113	Feb25-FISH2-3L1-rep3-m1bp-100x_Position026_25_cmle.ics	28	2	0	1.2995999999999999	4.2322313347242035	1.0	1.8330020560479539	1.0	0.13356005507898872	1.8347233722218035	0.9242507694799935	0.9685269183001242	0.9230142016307576	0.8443922458016092	0.4593037180998351	0.6592084578198781	190.0	3.5205014174662157	90.0	0.20751521944630086
1114	Feb25-FISH2-3L1-rep3-m1bp-100x_Position026_25_cmle.ics	29	1	0	1.2995999999999999	0.606996492273128	1.0	0.10317500441073144	1.0	0.20107538819671514	1.8607731660651725	0.3051242532703257	0.5478448330764626	0.3051242532703257	0.09431084334280146	0.8854736715229501	0.8501634178741833	214.0	3.96322536503328	132.0	0.30435565518790797
1115	Feb25-FISH2-3L1-rep3-m1bp-100x_Position026_25_cmle.ics	31	1	0	1.083	0.20828983570145262	1.0	0.4660867564761642	1.0	0.24208733520065542	2.6721278023477026	0.604840613931523	0.719082054309327	0.5945985832349469	0.4225649350649351	0.7137736841910467	0.9477917233067958	128.0	2.462617131999507	67.0	0.15448355225446841
1116	Feb25-FISH2-3L1-rep3-m1bp-100x_Position026_25_cmle.ics	32	1	0	1.9493999999999998	0.2648429708489614	1.0	1.401081809291592	1.0	0.2997801650992731	3.1970154099415353	0.8223602705378155	0.8837440204859485	0.8209198522830333	0.736169317312879	0.5733156017574477	0.9892836899152422	220.0	4.307958840329247	168.0	0.3873617429664282
1117	Feb25-FISH2-3L1-rep3-m1bp-100x_Position026_25_cmle.ics	33	1	0	1.7328	0.30574043716571614	1.0	0.20635000882146287	1.0	0.2772518481075575	3.281988783693511	0.359096199227114	0.5376765838697025	0.359096199227114	0.19076844927694653	0.8445637800533056	0.999577061627429	214.0	4.19727785343748	155.0	0.35738732237974036
1118	Feb25-FISH2-3L1-rep3-m1bp-100x_Position026_25_cmle.ics	34	1	0	1.5162	NA	0.0	0.0	1.0	0.14829527941695972	3.7636123301516227	0.11933374657575334	0.31267121233328665	0.11933374657575334	0.04285057287396773	0.9374632228736185	0.8731582040981336	124.0	2.443442054699309	50.0	0.11528623302572269
1119	Feb25-FISH2-3L1-rep3-m1bp-100x_Position026_25_cmle.ics	35	1	0	1.5162	0.23747794724566537	1.0	1.9319612809801423	1.0	0.2577247513313282	2.90227256717924	0.9509485030508796	0.9789643628766115	0.9517873960287123	0.911694642956069	0.25770819538645234	0.9839877589762257	192.0	3.6822230735790438	127.0	0.29282703188533565
1120	Feb25-FISH2-3L1-rep3-m1bp-100x_Position026_25_cmle.ics	36	1	0	2.5991999999999997	0.5343344624441927	1.0	2.3918076883891235	1.0	0.24715060373754494	3.680495964166693	0.9441447280629849	0.9828001982576205	0.9443671324449867	0.8865912398091135	0.2926156520924613	0.9503921576295714	356.0	7.019573366492928	314.0	0.7239975434015384
1121	Feb25-FISH2-3L1-rep3-m1bp-100x_Position027_26_cmle.ics	1	1	0	2.166	0.49561565821389164	1.0	0.8595614345612763	1.0	0.28559391414265195	2.741708268585403	0.567192912971328	0.6688872121646621	0.5629139238856329	0.42515153186305227	0.7761590306444113	0.9914316848508573	398.0	7.630503532852357	399.0	0.9199841395452671
1122	Feb25-FISH2-3L1-rep3-m1bp-100x_Position027_26_cmle.ics	2	1	0	2.3826	0.267512001790469	1.0	0.0	1.0	0.18388263576798541	3.7134054492272344	0.07071620744039336	0.26889669728175153	0.07071620744039336	0.025042907505334448	0.9645152328951601	0.9012817338352348	262.0	5.293372988135391	171.0	0.3942789169479716
1123	Feb25-FISH2-3L1-rep3-m1bp-100x_Position027_26_cmle.ics	3	1	0	1.7328	0.5058811424415955	1.0	0.6275890508929507	1.0	0.27014312226221904	2.9997645190637714	0.583348017046159	0.7021098863806932	0.5708831763807585	0.4371504460585652	0.7585401060116108	0.9928010226567102	214.0	4.15046735575664	153.0	0.35277587305871144
1124	Feb25-FISH2-3L1-rep3-m1bp-100x_Position027_26_cmle.ics	4	1	0	1.7328	0.35556531169211486	1.0	0.8670937442763532	1.0	0.3131877441933184	3.171738887982614	0.7224479901897877	0.8262965022600561	0.7157890233990675	0.5597988050933254	0.648548994446878	0.9952665150392053	192.0	3.729033571259883	140.0	0.3228014524720236
1125	Feb25-FISH2-3L1-rep3-m1bp-100x_Position027_26_cmle.ics	5	1	0	1.7328	0.29042504682980425	1.0	1.2569038551385865	1.0	0.29767492507520615	2.945495370754781	0.7772317376429327	0.8586114109856114	0.7726020334176562	0.6790680437619838	0.5538441353733249	0.9996359676706157	236.0	4.5719011402533996	186.0	0.42886478685568846
1126	Feb25-FISH2-3L1-rep3-m1bp-100x_Position027_26_cmle.ics	6	1	0	1.2995999999999999	2.642157355805255	1.0	0.43046674663324214	1.0	0.23959699594637324	3.41705243395212	0.5646593057344037	0.7072111564700403	0.5599194498479411	0.36973615715499053	0.7413713084905934	0.9624878003044968	136.0	2.6648040284828416	73.0	0.16831790021755516
1127	Feb25-FISH2-3L1-rep3-m1bp-100x_Position027_26_cmle.ics	7	1	0	1.5162	0.4370733554255921	1.0	1.0024833655297731	1.0	0.2554815140398345	2.9841911626282065	0.7424155734008252	0.8259637455321384	0.7380671912547707	0.6273853837817462	0.5924400417501854	0.9742276883123907	162.0	3.1288181391202143	98.0	0.2259610167304165
1128	Feb25-FISH2-3L1-rep3-m1bp-100x_Position027_26_cmle.ics	8	1	0	1.9493999999999998	0.55234123474211	1.0	2.166	1.0	0.2731841401002791	2.887842557786217	0.9159901039190209	0.9575526269619896	0.9124761306628493	0.832125140164816	0.45418112428958274	0.9740808553530949	334.0	6.434302840113235	300.0	0.6917173981543362
1129	Feb25-FISH2-3L1-rep3-m1bp-100x_Position027_26_cmle.ics	9	1	0	1.7328	0.4363132135829841	1.0	1.906386119690093	1.0	0.308665445875637	3.1896459016402527	0.9144542299650823	0.9562271738026106	0.9123046237921834	0.8620696108785044	0.355245563599541	0.9896409833961715	234.0	4.550610977183092	187.0	0.4311705115162029
1130	Feb25-FISH2-3L1-rep3-m1bp-100x_Position027_26_cmle.ics	10	1	0	1.7328	0.17322879781815856	1.0	1.650800070571703	1.0	0.29884118320699954	2.9468557507425612	0.8648454740137622	0.916043417290822	0.8632094444021697	0.798001978454414	0.48556949946065964	1.0061886335010373	234.0	4.55061097718309	184.0	0.42425333753465955
1131	Feb25-FISH2-3L1-rep3-m1bp-100x_Position027_26_cmle.ics	11	1	0	1.2995999999999999	0.3842351769312361	1.0	1.8968493769622838	1.0	0.25120165269606	1.8093396406853879	0.922810549372634	0.9579582431217635	0.9210126486116914	0.8724313442473506	0.3544142173262361	0.9425487185032696	224.0	4.186702424586925	158.0	0.3643044963612837
1132	Feb25-FISH2-3L1-rep3-m1bp-100x_Position027_26_cmle.ics	12	1	0	1.2995999999999999	0.10529390094197677	1.0	1.2653448004921624	1.0	0.2520606655820932	3.313050243779967	0.7923782483922486	0.8530108244047802	0.7886273381999303	0.7064989261260379	0.6138775074421028	0.9866082397552804	148.0	2.8627607534259534	85.0	0.19598659614372857
1133	Feb25-FISH2-3L1-rep3-m1bp-100x_Position027_26_cmle.ics	12	2	0	1.2995999999999999	5.567718828933597	1.0	0.639412489864916	1.0	0.2991712012340393	2.9159896052419847	0.5321030184730797	0.6152043419997919	0.5287926719575101	0.4322113237102804	0.7660199160994289	0.999275124833696	132.0	2.5520079558209643	78.0	0.17984652352012742
1134	Feb25-FISH2-3L1-rep3-m1bp-100x_Position027_26_cmle.ics	14	1	0	1.9493999999999998	5.497974644547304	1.0	0.0	1.0	0.24063767762844063	3.051713003343194	0.143138507399127	0.28560678648510013	0.14128025705796385	0.024389535727766327	0.9480436789352199	0.9722792953067079	232.0	4.529320814112781	163.0	0.375833119663856
1135	Feb25-FISH2-3L1-rep3-m1bp-100x_Position027_26_cmle.ics	15	1	0	1.2995999999999999	0.37992126941879373	1.0	0.9535025770009804	1.0	0.2788066178289909	2.1502240985263255	0.7625400213447172	0.8562080567262992	0.7558019644375306	0.6316363077257023	0.6282972306210399	0.9923737436388246	172.0	3.258674203312178	112.0	0.25824116197761887
1136	Feb25-FISH2-3L1-rep3-m1bp-100x_Position027_26_cmle.ics	16	1	0	1.7328	0.23960287548020356	1.0	0.0	1.0	0.1901396067904386	2.6149801858128634	0.07926988606668757	0.22306496289327898	0.07926988606668757	0.02762752168913975	0.9704292475614261	0.9305322034397091	208.0	4.110002115386133	123.0	0.2836041332432778
1137	Feb25-FISH2-3L1-rep3-m1bp-100x_Position027_26_cmle.ics	17	1	0	2.166	0.34026490963495326	1.0	2.280763391780118	1.0	0.27218596083873176	3.1278686361576535	0.9336335759677874	0.9766686869535474	0.931635292211494	0.8562255840329327	0.39549390321257916	0.9909401670543793	344.0	6.704590397347718	313.0	0.7216918187410241
1138	Feb25-FISH2-3L1-rep3-m1bp-100x_Position027_26_cmle.ics	20	1	0	0.8664	1.9937023649112113	1.0	0.3720027687491155	1.0	0.23108508838904185	1.6132070468099944	0.5121902641907328	0.6421064963973991	0.5121902641907328	0.3295237537344034	0.7710181826701559	0.8885385908830382	130.0	2.2966653043464564	67.0	0.15448355225446841
1139	Feb25-FISH2-3L1-rep3-m1bp-100x_Position027_26_cmle.ics	21	1	0	1.9493999999999998	0.23061241118473913	2.0	3.2489999999999997	1.0	0.31851425610167255	2.9071247760534322	0.9957735297941256	0.9990678531025002	0.9917434466200685	0.9671024061560419	0.15532790217782813	0.9983857018820039	298.0	5.770216918762637	273.0	0.6294628323204459
1140	Feb25-FISH2-3L1-rep3-m1bp-100x_Position027_26_cmle.ics	21	2	0	1.2995999999999999	0.2647795067863252	1.0	3.189535189679129	1.0	0.29436002083031837	3.142091102001663	0.9706415217505553	0.9833236983827113	0.9705530092855108	0.9555224863151431	0.30200454034508234	0.9919814247413702	146.0	2.818065341515225	90.0	0.20751521944630086
1141	Feb25-FISH2-3L1-rep3-m1bp-100x_Position027_26_cmle.ics	22	1	0	1.9493999999999998	5.875119874687285	1.0	1.083	1.0	0.2580522344981725	4.300885709727309	0.8371625449243599	0.9078830062870887	0.8164300108654265	0.6353813578997223	0.6274466303583259	0.9789718956467356	222.0	4.399464749920817	158.0	0.3643044963612837
1142	Feb25-FISH2-3L1-rep3-m1bp-100x_Position027_26_cmle.ics	23	1	0	1.7328	0.11430514938211774	1.0	0.0	1.0	0.27464307876870475	2.4748372656502076	0.29743719149669495	0.5242894422629525	0.28877140289762304	0.024329447679070398	0.9118181250391407	0.9851671179469071	222.0	4.282438505718716	163.0	0.375833119663856
1143	Feb25-FISH2-3L1-rep3-m1bp-100x_Position027_26_cmle.ics	24	1	0	1.7328	0.10185238105098948	1.0	0.7817319754002556	1.0	0.27653578180210564	2.9857610581196163	0.6753891722156649	0.7877897913279737	0.6706845867759392	0.48289924949335233	0.6875783679591445	0.9564766251867987	234.0	4.550610977183091	177.0	0.40811326491105837
1144	Feb25-FISH2-3L1-rep3-m1bp-100x_Position027_26_cmle.ics	25	1	0	1.083	0.4616896894643512	1.0	0.0	1.0	0.10613919867538328	1.9163026927370057	0.30653759264396974	0.5595051722087908	0.2827672307875233	0.03137509413023661	0.8783911949631557	0.5046698481150425	160.0	2.8968807364861258	62.0	0.14295492895189613
1145	Feb25-FISH2-3L1-rep3-m1bp-100x_Position027_26_cmle.ics	26	1	0	1.7328	0.4211451666297164	1.0	0.687545504971255	1.0	0.2640817246176654	3.142443736759183	0.6151953529672932	0.7272612352621972	0.6089487445118642	0.4508596023876474	0.7310776592180185	0.9925545231795051	224.0	4.350539166469865	162.0	0.37352739500334153
1146	Feb25-FISH2-3L1-rep3-m1bp-100x_Position027_26_cmle.ics	27	1	0	1.2995999999999999	0.4183518144096049	1.0	0.0	1.0	0.28221609563188294	2.9274526092150572	0.20624080689220425	0.36507801008615254	0.20624080689220425	0.026623896827064508	0.9232341566615875	0.996902851933553	162.0	3.1288181391202143	103.0	0.23748964003298878
1147	Feb25-FISH2-3L1-rep3-m1bp-100x_Position027_26_cmle.ics	28	1	0	1.2995999999999999	2.0408969377122133	1.0	1.1349250485180458	1.0	0.30521351950515235	3.134076420359723	0.7173344801778354	0.7901330414092783	0.7182728074976821	0.6515175210285855	0.5797929803421277	1.0075928449356082	130.0	2.530717792750656	77.0	0.17754079885961296
1148	Feb25-FISH2-3L1-rep3-m1bp-100x_Position027_26_cmle.ics	28	2	0	1.5162	0.15844104588405847	1.0	1.4370615219328515	1.0	0.2761165418194154	2.743402785916746	0.8286938260296467	0.8795785346455022	0.8286938260296467	0.7606315836507636	0.5375665391877182	0.990756112142795	160.0	3.0607174783690656	100.0	0.23057246605144538
1149	Feb25-FISH2-3L1-rep3-m1bp-100x_Position027_26_cmle.ics	29	1	0	1.7328	0.5266697744411525	1.0	0.0	1.0	0.11517941276017017	4.1540326980955875	0.04605170822576735	0.14501737358959202	0.04605170822576735	0.023021601092175718	0.9659486872375548	0.8678939627364745	142.0	2.7520797665341874	54.0	0.12450913166778053
1150	Feb25-FISH2-3L1-rep3-m1bp-100x_Position027_26_cmle.ics	29	2	0	1.7328	1.9784593535117474	1.0	0.0	1.0	0.23000938074047236	2.0458992004781975	0.1658635545896473	0.3318398142280555	0.1658635545896473	0.023021601092175718	0.9174609496880406	0.9337108325285839	246.0	4.654946706764522	174.0	0.40119609092951497
1151	Feb25-FISH2-3L1-rep3-m1bp-100x_Position027_26_cmle.ics	30	1	0	1.9493999999999998	0.397195124718082	1.0	0.0	1.0	0.15252092361655106	2.9908131652475327	0.07415649986745658	0.19748968935522251	0.07415649986745658	0.027128246543082775	0.9579265877831932	0.936496179876459	204.0	4.090827038085935	107.0	0.2467125386750466
1152	Feb25-FISH2-3L1-rep3-m1bp-100x_Position027_26_cmle.ics	31	1	0	2.3826	0.27962068033375853	1.0	1.7307810795238614	1.0	0.2654367978743002	3.144960707598453	0.8312948579006868	0.9035012896874662	0.8301848211234156	0.7387192512509823	0.5546462405010331	0.9838230745222597	368.0	7.147314344914784	342.0	0.7885578338959432
1153	Feb25-FISH2-3L1-rep3-m1bp-100x_Position027_26_cmle.ics	32	1	0	1.9493999999999998	0.49080487741844925	1.0	0.42540144110901373	1.0	0.2457945131749938	4.0959649592664205	0.5564240807417495	0.6604714288379382	0.5352685484021417	0.3600451467268623	0.7492898842423329	0.9761256204804104	174.0	3.467206357105845	107.0	0.2467125386750466
1154	Feb25-FISH2-3L1-rep3-m1bp-100x_Position027_26_cmle.ics	33	1	0	2.166	0.48767348556342827	2.0	0.6606423714395955	1.0	0.2916890853615467	3.084221824783881	0.5331179181035732	0.663743588257455	0.530205465557713	0.3625786072391109	0.760069281857725	0.9937171516216496	358.0	6.94724253420156	344.0	0.7931692832169722
1155	Feb25-FISH2-3L1-rep3-m1bp-100x_Position027_26_cmle.ics	34	1	0	1.083	0.45155201797650596	1.0	0.3095250132321943	1.0	0.26084403310998117	2.2791331453740487	0.3483094686901598	0.458655577467204	0.3413529966560919	0.23097259138586412	0.8435619483701252	0.9819999995968478	116.0	2.1944446605351353	60.0	0.13834347963086724
1156	Feb25-FISH2-3L1-rep3-m1bp-100x_Position027_26_cmle.ics	34	2	0	1.5162	6.15201602726572	1.0	0.5689355674538337	1.0	0.2743532130399526	3.118452665604525	0.5280116608076824	0.6410871988339192	0.5280116608076824	0.39976564062991227	0.7661209166608838	0.9790732072140171	176.0	3.4182807736548946	115.0	0.2651583359591622
1157	Feb25-FISH2-3L1-rep3-m1bp-100x_Position027_26_cmle.ics	35	1	0	1.7328	0.19879954819703016	1.0	0.0	1.0	0.21898291418577578	2.995917819347758	0.07312461103930298	0.24154758485327205	0.07312461103930298	0.025892814399923404	0.9404103067530937	0.9517405406149831	208.0	4.110002115386133	132.0	0.30435565518790797
1158	Feb25-FISH2-3L1-rep3-m1bp-100x_Position028_27_cmle.ics	2	1	0	1.7328	0.1844330958325233	1.0	0.23070632344123612	1.0	0.2879608720554036	3.430949069120474	0.433713770607019	0.5648729583963575	0.4220638340132313	0.20577225710837116	0.8264377167411225	0.9981804667693231	186.0	3.665163082048957	128.0	0.2951327565458501
1159	Feb25-FISH2-3L1-rep3-m1bp-100x_Position028_27_cmle.ics	3	1	0	1.5162	2.561579851178235	2.0	0.1459114905355603	1.0	0.16002027480692124	3.5157862702951057	0.23599373938312626	0.3567830471896668	0.23599373938312626	0.11414274420145083	0.892629932438621	0.7956155089219229	164.0	3.033082057988423	79.0	0.18215224818064185
1160	Feb25-FISH2-3L1-rep3-m1bp-100x_Position028_27_cmle.ics	3	2	0	1.083	4.028809357876735	1.0	0.913592684735068	1.0	0.2931837363478982	2.330484820803947	0.5291449877672247	0.6023413211397314	0.5291449877672247	0.44920593797074815	0.7579965310431913	0.974379784691537	104.0	1.949677437911183	54.0	0.12450913166778053
1161	Feb25-FISH2-3L1-rep3-m1bp-100x_Position028_27_cmle.ics	3	3	0	1.083	4.617113929393409	2.0	0.10317500441073144	1.0	0.22365439887372648	1.8470314038813254	0.16971239623508297	0.28350792192391105	0.16971239623508297	0.044470678732064825	0.9265244363132629	0.9267688877948159	160.0	3.013906980688226	90.0	0.20751521944630086
1162	Feb25-FISH2-3L1-rep3-m1bp-100x_Position028_27_cmle.ics	4	1	0	1.2995999999999999	0.2819204276528434	1.0	0.7610319551488771	1.0	0.2917462631428579	2.209285543262109	0.6238171721699288	0.7227015787638826	0.6225160615568505	0.4816910702724239	0.7062294968528611	0.9859870876826168	214.0	3.9866306138736993	159.0	0.3666102210217982
1163	Feb25-FISH2-3L1-rep3-m1bp-100x_Position028_27_cmle.ics	5	1	0	1.083	0.4092038904175338	1.0	0.0	1.0	0.2428241329431054	1.6975543753476359	0.1628268033687294	0.3297253753203955	0.1628268033687294	0.02865250823874039	0.9384967564821528	0.9550757359951011	206.0	3.7610384685499456	137.0	0.3158842784904802
1164	Feb25-FISH2-3L1-rep3-m1bp-100x_Position028_27_cmle.ics	6	1	0	1.7328	3.81329776527611	1.0	1.5613211301812222	1.0	0.251560614434687	2.6175069521715875	0.8451253481894151	0.9078794864406237	0.8450421029039797	0.7895943393205904	0.5204198805125457	0.9713799635282817	222.0	4.259033256878295	156.0	0.35969304704025484
1165	Feb25-FISH2-3L1-rep3-m1bp-100x_Position028_27_cmle.ics	7	1	0	1.5162	0.3790346097467496	1.0	0.2918229810711206	1.0	0.3091484836859036	3.210000832947341	0.43034624228688645	0.5711715661135833	0.42622706744528444	0.23086816986219788	0.8165630122435009	1.002149538871739	174.0	3.373585361744166	120.0	0.2766869592617345
1166	Feb25-FISH2-3L1-rep3-m1bp-100x_Position028_27_cmle.ics	8	1	0	1.9493999999999998	0.6817855168602902	1.0	0.10317500441073144	1.0	0.23043994556023237	1.9443570359745648	0.25723051957647225	0.43044461818289287	0.25723051957647225	0.06428277813152358	0.8978464777300569	0.9347210566271694	408.0	7.807170094725161	372.0	0.8577295737113769
1167	Feb25-FISH2-3L1-rep3-m1bp-100x_Position028_27_cmle.ics	9	1	0	1.7328	4.439989445014197	1.0	1.5972652713406406	1.0	0.29222941578032335	3.083917684833078	0.89504770298809	0.9525774493924808	0.8917854710491223	0.7895030533346306	0.4355030357317324	0.9903465559615467	228.0	4.416524741450904	175.0	0.40350181559002946
1168	Feb25-FISH2-3L1-rep3-m1bp-100x_Position028_27_cmle.ics	10	1	0	1.5162	0.25218913610762395	1.0	1.449626260897894	1.0	0.2834790591663577	3.011020083558545	0.8602478108222565	0.9140619663665797	0.8596808786765208	0.7794258275160175	0.4803654226086885	0.9832633604224933	186.0	3.594947335527698	127.0	0.29282703188533565
1169	Feb25-FISH2-3L1-rep3-m1bp-100x_Position028_27_cmle.ics	11	1	0	1.5162	0.4188770893835194	1.0	0.9479040472602467	1.0	0.28084083144830463	2.34040496383459	0.706125571368059	0.8000132766022013	0.7052404645546332	0.5730560841610136	0.6064381476020465	0.9937906500312089	214.0	4.08025160923538	156.0	0.35969304704025484
1170	Feb25-FISH2-3L1-rep3-m1bp-100x_Position028_27_cmle.ics	12	1	0	1.2995999999999999	4.864235387744713	1.0	0.5836459621422412	1.0	0.32525801795297377	3.215639603175592	0.4962040707892263	0.5920908775084808	0.4756713123799403	0.3948456083704582	0.7935890331569506	1.0095921805035455	116.0	2.2646604070563954	67.0	0.15448355225446841
1171	Feb25-FISH2-3L1-rep3-m1bp-100x_Position028_27_cmle.ics	12	2	0	1.2995999999999999	0.17764020917089912	1.0	0.7252201245704302	1.0	0.3161258287290487	2.69157550225317	0.5674837536273348	0.6810729758450157	0.5624974455388891	0.44823895451015655	0.725947841761297	0.9979683414885782	160.0	3.060717478369066	107.0	0.2467125386750466
1172	Feb25-FISH2-3L1-rep3-m1bp-100x_Position028_27_cmle.ics	13	1	0	1.5162	0.14341366010938364	1.0	0.20635000882146287	1.0	0.23438440721173529	3.1612096667401315	0.3812529033866235	0.4913889801606635	0.37587101598703815	0.21871990391914706	0.842394348561589	0.9321938981727033	154.0	2.996846989158139	87.0	0.20059804546475749
1173	Feb25-FISH2-3L1-rep3-m1bp-100x_Position028_27_cmle.ics	14	1	0	1.7328	0.28649104749853516	1.0	0.3634229110571259	1.0	0.2726191561476134	3.02665940285604	0.4421694447429596	0.6039360637100469	0.4287928235700024	0.24817450127544527	0.8271095248462744	0.9943485101717561	236.0	4.595306389093819	178.0	0.4104189895715728
1174	Feb25-FISH2-3L1-rep3-m1bp-100x_Position028_27_cmle.ics	15	1	0	2.166	7.154580121326067	1.0	0.7252201245704302	1.0	0.1467821900927231	3.7555697151904828	0.4942917027975757	0.5785261835094667	0.48827735554205637	0.3555432156586336	0.8212122617914491	0.7499920238695871	180.0	3.531076846316771	87.0	0.20059804546475749
1175	Feb25-FISH2-3L1-rep3-m1bp-100x_Position028_27_cmle.ics	15	2	0	0.8664	2.2209317148784087	1.0	0.0	1.0	0.13663644359014313	1.56206315896773	0.12931078455467399	0.22943204529540787	0.11529276469851751	0.017543391869270255	0.9498074023777171	0.7582175876205236	164.0	3.0096768091480035	73.0	0.16831790021755516
1176	Feb25-FISH2-3L1-rep3-m1bp-100x_Position028_27_cmle.ics	15	3	0	0.8664	7.875621750232394	1.0	1.1321417835580119	1.0	0.29498890793847904	1.7111493636932225	0.6203866432337434	0.6807457419627083	0.6210938043412736	0.514343777677822	0.741062353594614	0.9638165288459619	136.0	2.477562037759483	81.0	0.18676369750167077
1177	Feb25-FISH2-3L1-rep3-m1bp-100x_Position028_27_cmle.ics	16	1	0	1.2995999999999999	0.29796538830297503	1.0	0.0	1.0	0.2659493000774543	2.115395968081833	0.16233888524787754	0.3269866738984685	0.15911470692369695	0.027386682938220826	0.9379696408884494	0.9772018950530861	188.0	3.569427000917167	125.0	0.28821558256430674
1178	Feb25-FISH2-3L1-rep3-m1bp-100x_Position028_27_cmle.ics	17	1	0	1.5162	9.469497500200855	1.0	1.4094967255872224	1.0	0.25999693092203524	2.4847294341095743	0.687814887689618	0.7515147297317246	0.6831373094856984	0.5888065005261748	0.6731630922015824	0.9842357400178546	212.0	4.05896144616507	148.0	0.3412472497561391
1179	Feb25-FISH2-3L1-rep3-m1bp-100x_Position028_27_cmle.ics	17	2	0	2.3826	0.19443609329184533	1.0	0.0	1.0	0.2397041976631524	2.9235866281928478	0.11215643103735524	0.24693521617455086	0.11195608390959494	0.01681017847765708	0.9620466949998069	0.9283254085331836	368.0	7.123909096074367	325.0	0.7493605146671976
1180	Feb25-FISH2-3L1-rep3-m1bp-100x_Position028_27_cmle.ics	18	1	0	1.7328	8.632128416533915	1.0	0.0	1.0	0.17109857521298785	2.520227352564623	0.129227558057793	0.38589115886420716	0.129227558057793	0.0192390472916686	0.9491778912009045	0.8122144712189353	206.0	3.8780647127520447	115.0	0.2651583359591622
1181	Feb25-FISH2-3L1-rep3-m1bp-100x_Position028_27_cmle.ics	18	2	0	1.7328	0.35064984449189185	1.0	0.0	1.0	0.17109857521298785	2.4227559305709354	0.12037682209649099	0.23680828463570458	0.055126644803057186	0.0192390472916686	0.9706665919565107	0.9186662776639358	206.0	3.901469961592465	115.0	0.2651583359591622
1182	Feb25-FISH2-3L1-rep3-m1bp-100x_Position028_27_cmle.ics	20	1	0	1.7328	0.3799839602837684	2.0	1.6785062959100725	1.0	0.27595253199954944	1.882054916625607	0.8632142466950726	0.9361381210774852	0.8630200177233937	0.7272554839336223	0.46469675143525196	0.9872682484088345	354.0	6.6003939731354855	329.0	0.7585834133092554
1183	Feb25-FISH2-3L1-rep3-m1bp-100x_Position028_27_cmle.ics	22	1	0	1.7328	0.3300688301367906	1.0	0.6921189703237084	1.0	0.2309550855587223	2.9677775922426863	0.5609705056871338	0.662477226845241	0.5615859963562952	0.4533519621842533	0.7079249045893334	0.9466820570117195	196.0	3.79501914624092	124.0	0.28590985790379225
1184	Feb25-FISH2-3L1-rep3-m1bp-100x_Position028_27_cmle.ics	23	1	0	1.7328	0.6756931433142227	1.0	2.3918076883891235	1.0	0.20360680836954959	2.729581224627356	0.9216736208997636	0.9551887189797214	0.9209267194177538	0.8610075307886269	0.4451180018095318	0.8856694023342991	230.0	4.391004406840371	148.0	0.3412472497561391
1185	Feb25-FISH2-3L1-rep3-m1bp-100x_Position028_27_cmle.ics	23	2	0	1.5162	0.335854329049555	2.0	1.4930362603455627	1.0	0.2114963912425858	2.396298121903411	0.7346141102606293	0.807180081878373	0.7334825264363815	0.660617513435803	0.6805308437715042	0.9614383155560201	204.0	3.8567745496817354	126.0	0.2905213072248212
1186	Feb25-FISH2-3L1-rep3-m1bp-100x_Position028_27_cmle.ics	24	1	0	1.9493999999999998	0.40492264163296093	3.0	1.1321417835580119	1.0	0.27226306126739724	2.8410860206334103	0.6613377469496637	0.7639408265810583	0.6588294376689193	0.5324730201501745	0.6936357427498606	0.9841366725670722	314.0	6.034159218686787	273.0	0.6294628323204459
1187	Feb25-FISH2-3L1-rep3-m1bp-100x_Position028_27_cmle.ics	24	2	0	1.2995999999999999	2.841722962823258	3.0	0.3095250132321943	1.0	0.24777748339837877	4.1183184267212525	0.2790271324003899	0.38399407077806186	0.2790271324003899	0.17703830504172866	0.8657063825424065	0.8998761027739984	110.0	2.153979420164629	54.0	0.12450913166778053
1188	Feb25-FISH2-3L1-rep3-m1bp-100x_Position028_27_cmle.ics	26	1	0	0.8664	0.24231789961885564	1.0	1.2225574214657589	1.0	0.3590793360975638	2.342536302432803	0.8653852952614398	0.9188517152385779	0.8616378142050745	0.7882791048469778	0.48009189848828	0.9882489933487578	96.0	1.817706287949107	53.0	0.12220340700726606
1189	Feb25-FISH2-3L1-rep3-m1bp-100x_Position028_27_cmle.ics	27	1	0	1.7328	0.6926060770642426	1.0	0.23070632344123612	1.0	0.25562715244778156	3.0714329756716503	0.40153369981983644	0.5476076361620548	0.40164918926410126	0.1936498129071003	0.8181375451771449	0.9734126874219694	232.0	4.505915565272361	168.0	0.3873617429664282
1190	Feb25-FISH2-3L1-rep3-m1bp-100x_Position028_27_cmle.ics	29	1	0	1.7328	0.27106046633783426	1.0	2.2698500970360915	1.0	0.2710685809997767	3.0785717090779965	0.9414555515457717	0.9769228918561289	0.9412534584385902	0.8972669313124023	0.30189578039476056	0.9806713583303813	264.0	5.127421160482346	210.0	0.48420217870803534
1191	Feb25-FISH2-3L1-rep3-m1bp-100x_Position028_27_cmle.ics	30	1	0	1.9493999999999998	3.312594485019868	1.0	0.1459114905355603	1.0	0.09504110747847755	4.571563227867675	0.442536524712465	0.6179483991296238	0.42096363071184334	0.17305564190239353	0.8280736450352866	0.5858468718048522	166.0	3.1245879675799917	62.0	0.14295492895189613
1192	Feb25-FISH2-3L1-rep3-m1bp-100x_Position028_27_cmle.ics	32	1	0	1.7328	0.25397510065964757	1.0	1.2381000529287771	1.0	0.27607823128651293	2.687861595766156	0.6941892476890822	0.7695264422192734	0.6955699981042975	0.6238247352382785	0.6673949213348949	0.9838474656214681	242.0	4.659176878304748	186.0	0.42886478685568846
1193	Feb25-FISH2-3L1-rep3-m1bp-100x_Position028_27_cmle.ics	32	2	0	1.5162	0.4603434427493539	2.0	1.6162859307598463	1.0	0.31184927076075153	2.89785949852939	0.8017859214386966	0.8544369339418444	0.7996072783655084	0.7238584051766823	0.6427063132771991	0.9982144435980621	204.0	3.9503955450434156	153.0	0.35277587305871144
1194	Feb25-FISH2-3L1-rep3-m1bp-100x_Position028_27_cmle.ics	33	1	0	1.7328	0.3674677605020843	1.0	0.10317500441073144	1.0	0.2872969962130584	2.990434582566747	0.32556613677264545	0.4851061037792441	0.32348530293941213	0.09001324735052989	0.8858681109309051	0.9989864752665066	216.0	4.218568016507788	160.0	0.3689159456823127
1195	Feb25-FISH2-3L1-rep3-m1bp-100x_Position028_27_cmle.ics	34	1	0	1.2995999999999999	NA	0.0	0.5836459621422412	1.0	0.2879988190020152	3.394062968595543	0.5989373643642895	0.7162164184689067	0.5989373643642895	0.4940731871585722	0.7158019508902	1.0037432813674814	122.0	2.398746642788581	68.0	0.15678927691498287
1196	Feb25-FISH2-3L1-rep3-m1bp-100x_Position028_27_cmle.ics	35	1	0	1.9493999999999998	0.2232651762225005	1.0	0.5556144027286182	1.0	0.20716623056155425	3.774834370651293	0.5280034670542296	0.6368523350084926	0.5280034670542296	0.32978821201561925	0.7542565978158756	0.9093045318679845	158.0	3.109643061820016	85.0	0.19598659614372857
1197	Feb25-FISH2-3L1-rep3-m1bp-100x_Position028_27_cmle.ics	36	1	0	1.2995999999999999	4.466105925268923	1.0	2.5991999999999997	1.0	0.14864356252333524	2.1011786466739855	0.9949203741630777	0.9978519667338547	0.9896840364652288	0.9660313531798999	0.22872370379266302	0.6601288784580567	158.0	2.898995822256238	72.0	0.16601217555704068
1198	Feb25-FISH2-3L1-rep3-m1bp-100x_Position028_27_cmle.ics	36	2	0	0.8664	4.714325549782348	1.0	0.0	1.0	0.1533274069808703	1.4636398437436793	0.2804980194863093	0.40299265615796553	0.2804980194863093	0.023831010575348685	0.8856506679390157	0.7282960292703187	152.0	2.647883342321952	69.0	0.1590950015754973
1199	Feb25-FISH2-3L1-rep3-m1bp-100x_Position028_27_cmle.ics	38	1	0	1.083	NA	0.0	0.0	1.0	0.28758054650375425	2.79455997541253	0.19975272635049454	0.39350589652548823	0.19975272635049454	0.035719946741060105	0.9364325496863654	0.9865553409261908	116.0	2.217849909375555	63.0	0.1452606536124106
1200	Feb25-FISH2-3L1-rep3-m1bp-100x_Position028_27_cmle.ics	39	1	0	1.2995999999999999	7.180724487181072	1.0	0.5595020986366908	1.0	0.2750630861314419	2.8639667824903356	0.543459328696704	0.6908255216208044	0.5432597520411249	0.37107952827335955	0.7695369049863491	0.9842412581703397	146.0	2.794660092674805	87.0	0.20059804546475749
1201	Feb25-FISH2-3L1-rep3-m1bp-100x_Position028_27_cmle.ics	40	1	0	0.6497999999999999	1.9607348425796964	1.0	1.8725829911983063	1.0	0.1636246173744684	1.2527415830544173	0.9232480598540824	0.9687775918955341	0.9230505599702589	0.868061364375668	0.40122110946729295	0.7860714269404385	120.0	2.143403991314073	50.0	0.11528623302572269
1202	Feb25-FISH2-3L1-rep3-m1bp-100x_Position029_28_cmle.ics	1	1	0	1.9493999999999998	0.3644488939513172	1.0	1.3452374738224686	1.0	0.3184550844071867	2.889771088983289	0.751219512195122	0.8366322401212481	0.7500382806518648	0.6344197746910204	0.5716420757345035	0.9946284078995818	332.0	6.389607428202507	321.0	0.7401376160251398
1203	Feb25-FISH2-3L1-rep3-m1bp-100x_Position029_28_cmle.ics	2	1	0	1.5162	0.3708970083844766	1.0	0.8508028822180275	1.0	0.2962219750727617	2.7168836808145946	0.6436155877755619	0.7486959281817256	0.6389083526473706	0.5302856081975362	0.708523217172999	1.0009828487701953	220.0	4.237743093807987	167.0	0.3850560183059138
1204	Feb25-FISH2-3L1-rep3-m1bp-100x_Position029_28_cmle.ics	3	1	0	1.7328	0.18139812845842643	1.0	0.2918229810711206	1.0	0.2843762696674196	2.5630291359895416	0.4085767951300097	0.5768222860892982	0.39828011496073684	0.19178528593088778	0.8303693273432495	0.9815392647160434	268.0	5.099785740101703	220.0	0.5072594253131798
1205	Feb25-FISH2-3L1-rep3-m1bp-100x_Position029_28_cmle.ics	4	1	0	1.2995999999999999	0.28364810360333265	1.0	1.7328	1.0	0.3157075706016337	2.885353113265975	0.9878261022431615	0.9985760495042543	0.9808206173968076	0.9094912453413966	0.3606171031515303	0.9999105989323085	166.0	3.1948037141012517	113.0	0.2605468866381333
1206	Feb25-FISH2-3L1-rep3-m1bp-100x_Position029_28_cmle.ics	6	1	0	1.083	0.4359700802009673	1.0	0.10317500441073144	1.0	0.319745112587366	2.8954812070696136	0.33152841136713146	0.4443080342719789	0.29436166500820615	0.11502177537121516	0.8688564239645434	0.9946271501003756	128.0	2.462617131999507	77.0	0.17754079885961296
1207	Feb25-FISH2-3L1-rep3-m1bp-100x_Position029_28_cmle.ics	7	1	0	1.083	0.30108900640899516	1.0	0.5423219111851784	1.0	0.29902260141635756	2.9940221013608426	0.7219071151794239	0.8566013365530409	0.7085415847700343	0.49838546638962206	0.6604823186101821	1.0106269316109489	124.0	2.3966315570184697	71.0	0.16370645089652625
1208	Feb25-FISH2-3L1-rep3-m1bp-100x_Position029_28_cmle.ics	8	1	0	2.166	4.374320780309776	1.0	0.7252201245704302	1.0	0.28190598576387604	3.0035736302163736	0.5528988606399247	0.6872959659330414	0.5451421046315925	0.38809625638832396	0.7581545904674598	0.9713721028916118	340.0	6.591794324685841	313.0	0.7216918187410241
1209	Feb25-FISH2-3L1-rep3-m1bp-100x_Position029_28_cmle.ics	9	1	0	1.7328	0.1251956564098381	1.0	2.002406681308033	1.0	0.2666233797576278	2.9083490129623195	0.9397352171706854	0.9692349766387474	0.93838428436806	0.886083415158125	0.3872251752294352	0.9877616765322974	214.0	4.1036568580758	152.0	0.350470148398197
1210	Feb25-FISH2-3L1-rep3-m1bp-100x_Position029_28_cmle.ics	10	1	0	2.166	0.3142026548999127	1.0	2.263762234040641	1.0	0.23737780311639298	3.676581465039697	0.955941859615806	0.9805346578043971	0.9550069388649478	0.913006111070533	0.35377316188418556	0.9861037894742062	268.0	5.28702773082506	201.0	0.4634506567634053
1211	Feb25-FISH2-3L1-rep3-m1bp-100x_Position029_28_cmle.ics	11	1	0	1.7328	0.2104822162222807	1.0	2.1523337331662105	1.0	0.2535263133997522	2.742008982845758	0.967104738169921	0.9897397965760446	0.9655394663343789	0.9094996654615096	0.39791710892155935	0.9802509919755438	228.0	4.369714243770063	163.0	0.375833119663856
1212	Feb25-FISH2-3L1-rep3-m1bp-100x_Position029_28_cmle.ics	12	1	0	2.166	0.4269995295990651	2.0	0.72222503087512	1.0	0.2486667609327796	3.0897440650302856	0.5659174749419661	0.6990498641377697	0.5694840834248079	0.41368519551564664	0.7188818893206781	0.9890903076216137	326.0	6.278926441310739	276.0	0.6363800063019892
1213	Feb25-FISH2-3L1-rep3-m1bp-100x_Position029_28_cmle.ics	13	1	0	1.9493999999999998	0.2560894380684371	1.0	0.0	1.0	0.16980318581381046	2.4507888308316614	0.0751205616755709	0.27839109261973427	0.0751205616755709	0.027111602288307883	0.968583583745915	0.923899356891614	268.0	5.216811984303803	170.0	0.39197319228745714
1214	Feb25-FISH2-3L1-rep3-m1bp-100x_Position029_28_cmle.ics	14	1	0	0.6497999999999999	0.8797829833956731	1.0	1.5476250661609716	1.0	0.25676833499385804	1.7770860190758804	0.9126862820022927	0.9418528648713875	0.9106248617340064	0.8698942139452567	0.34316228243908453	0.9342800081907785	106.0	1.947562352141072	52.0	0.1198976823467516
1215	Feb25-FISH2-3L1-rep3-m1bp-100x_Position029_28_cmle.ics	15	1	0	1.2995999999999999	6.843199517387707	1.0	0.0	1.0	0.2836313623464961	2.9587077191073314	0.15997479039202356	0.32228642646725586	0.1567952639927487	0.02694099818717426	0.9424221166529647	0.9523759867068413	150.0	2.8606456676558425	92.0	0.21212666876732977
1216	Feb25-FISH2-3L1-rep3-m1bp-100x_Position029_28_cmle.ics	16	1	0	1.5162	0.39902235134908937	1.0	0.10317500441073144	1.0	0.2715969641606709	2.518692839765639	0.2913165395506978	0.4429271627808139	0.27386369410862527	0.08152899491382137	0.8954186113957754	0.9882063912979343	268.0	5.052975242420864	215.0	0.4957308020106076
1217	Feb25-FISH2-3L1-rep3-m1bp-100x_Position029_28_cmle.ics	17	1	0	1.9493999999999998	0.24439309636797824	1.0	0.0	1.0	0.23366134358648366	2.9946410896367617	0.12406568855016607	0.2684946102120581	0.09219445637343103	0.02327692583673536	0.9585632749578866	0.9713377014412317	254.0	5.020970345130798	184.0	0.42425333753465955
1218	Feb25-FISH2-3L1-rep3-m1bp-100x_Position029_28_cmle.ics	18	1	0	1.5162	0.30702870997070636	1.0	0.32626801153583	1.0	0.2516458821392326	2.3979086151192606	0.40329748004142396	0.5258077949403571	0.402092020405144	0.23658789170588976	0.8235084943432784	0.9576375127607931	246.0	4.748567702126205	182.0	0.41964188821363063
1219	Feb25-FISH2-3L1-rep3-m1bp-100x_Position029_28_cmle.ics	19	1	0	1.5162	0.28234324431030006	1.0	0.9018655279647406	1.0	0.251560614434687	2.7432692582367295	0.6868505599162171	0.7803944777478986	0.6826395972312375	0.5327604169507612	0.6811145619494453	0.9594482854312025	222.0	4.212222759197456	156.0	0.35969304704025484
1220	Feb25-FISH2-3L1-rep3-m1bp-100x_Position029_28_cmle.ics	20	1	0	1.7328	0.4792036354005918	1.0	0.0	1.0	0.21949663474472947	2.1058463222373223	0.17306738468079075	0.3972512045631687	0.16979026429533053	0.023792336852547297	0.9294524579219601	0.8920127810414804	276.0	5.231756890063779	202.0	0.4657563814239197
1221	Feb25-FISH2-3L1-rep3-m1bp-100x_Position029_28_cmle.ics	22	1	0	1.7328	0.11224538981641559	1.0	0.23070632344123612	1.0	0.2086571651300072	3.0612952667067423	0.4391308666760774	0.6047126851430693	0.4391308666760774	0.15537901720595385	0.8032675980692697	0.9356141250024846	224.0	4.327133917629445	144.0	0.33202435111408135
1222	Feb25-FISH2-3L1-rep3-m1bp-100x_Position029_28_cmle.ics	23	1	0	1.9493999999999998	2.424205030533612	1.0	0.0	1.0	0.10385723839692977	4.506711229253334	0.3370668513228887	0.48339536628292795	0.32107677659482387	0.026766496436711966	0.8577490313415296	0.5762206129412166	202.0	3.7652686400901683	87.0	0.20059804546475749
1223	Feb25-FISH2-3L1-rep3-m1bp-100x_Position029_28_cmle.ics	24	1	0	1.2995999999999999	0.2840086472811951	1.0	0.10317500441073144	1.0	0.2886090189841206	2.537613126477689	0.3044662458211498	0.4554969529691471	0.2797802858470199	0.09782836425910238	0.8745876250001664	0.9952190106853356	168.0	3.1692833794907207	110.0	0.2536297126565899
1224	Feb25-FISH2-3L1-rep3-m1bp-100x_Position029_28_cmle.ics	25	1	0	1.7328	0.5221117616295246	1.0	1.3107987492438529	1.0	0.21846597962534536	4.2937763407525935	0.765539476643923	0.8397490690060233	0.7649096498462923	0.6809677338731849	0.5436737958042965	0.9341137143532418	166.0	3.2884247094629306	94.0	0.2167381180883587
1225	Feb25-FISH2-3L1-rep3-m1bp-100x_Position029_28_cmle.ics	26	1	0	1.7328	0.5598762796260894	2.0	1.4199491695140265	1.0	0.26282582420971307	3.200164280887148	0.7317888057302354	0.8029255087416737	0.7311638639429621	0.6527441854875297	0.5846132107342177	0.9770215447624478	238.0	4.616596552164128	177.0	0.40811326491105837
1226	Feb25-FISH2-3L1-rep3-m1bp-100x_Position029_28_cmle.ics	26	2	0	1.5162	0.11294296728740164	1.0	0.5963412819178956	1.0	0.25384631542289327	2.970200602056024	0.45954253059360456	0.5525837437017586	0.4547683358821744	0.3386778875765779	0.8089091776558759	0.9664476260597268	196.0	3.7950191462409206	130.0	0.29974420586687905
1227	Feb25-FISH2-3L1-rep3-m1bp-100x_Position029_28_cmle.ics	27	1	0	1.9493999999999998	NA	0.0	2.0639676948040613	1.0	0.24383470662594686	2.621246984819235	0.9302785930902673	0.9705951185263918	0.9292303341751909	0.8621710173474662	0.4070935798982698	0.9848676411499843	270.0	5.214696898533691	206.0	0.47497928006597756
1228	Feb25-FISH2-3L1-rep3-m1bp-100x_Position029_28_cmle.ics	29	1	0	1.7328	0.23986411613240177	1.0	2.0596688334610156	1.0	0.2769837522915001	2.7726845681260155	0.9688277946276185	0.9917761906314886	0.9603430844992336	0.9067225429127396	0.46271269829442385	0.9836149711085564	240.0	4.614481466394016	184.0	0.42425333753465955
1229	Feb25-FISH2-3L1-rep3-m1bp-100x_Position029_28_cmle.ics	30	1	0	0.8664	0.14578857572495854	1.0	0.41270001764292574	1.0	0.17297161391194182	1.9051136894199103	0.4312684324938039	0.5426041565706216	0.4312684324938039	0.323054982484804	0.839359863521647	0.8142723699353968	124.0	2.2796053128163702	54.0	0.12450913166778053
1230	Feb25-FISH2-3L1-rep3-m1bp-100x_Position029_28_cmle.ics	31	1	0	1.2995999999999999	0.6000607444351103	1.0	1.5837581932427913	1.0	0.2609282382159057	3.145495227417217	0.728616850449989	0.7827022283394417	0.727896654556706	0.672161494593196	0.6536702516622489	0.9406558726696121	144.0	2.7499646807640765	83.0	0.1913751468226997
1231	Feb25-FISH2-3L1-rep3-m1bp-100x_Position029_28_cmle.ics	31	2	0	1.7328	0.26178427695762935	2.0	0.41270001764292574	1.0	0.23529491995332666	2.0212891852474137	0.4208744778579774	0.5417273498391563	0.389049821551462	0.24769670683759315	0.845067008770467	0.9416277001688856	282.0	5.389248374636385	216.0	0.49803652667112214
1232	Feb25-FISH2-3L1-rep3-m1bp-100x_Position029_28_cmle.ics	31	3	0	1.083	2.0387281267972006	2.0	0.5158750220536572	1.0	0.16420057602762653	1.9938618829685728	0.3813997407294784	0.5107856003499619	0.3813997407294784	0.27708069928353846	0.8549210156061412	0.8047309011887256	150.0	2.720214174613323	70.0	0.1614007262360118
[truncated: 4,683 more rows]
