# Supplementary material for: M1BP cooperates with CP190 to activate transcription at TAD borders and promote chromatin insulator activity
Source: Nat Commun. 2021 Jul 7;12:4170. doi: 10.1038/s41467-021-24407-y (PMC8263732; doi:10.1038/s41467-021-24407-y)
Supplement: Supplementary file 6 — Source Data [file 41467_2021_24407_MOESM6_ESM.zip › Source Data_updated_060121/Source Data 8/Figure 8c/Figure 8c-tango-slide2/rep3-mock-m1bp/B.xls]

	Label	nuc.idx	idx	tag	ZThickness	_Adist	_Aidx	_Cdist	_Cidx	_NUC_dist	_NUC_idx	compacity	elongation	evf	evfMax	evfMean	evfMin	rad_dist	ratioEllVolume	surface_pix	surface_unit	volume_pix	volume_unit
1	Feb25-FISH2-3L1-rep3-m1bp-100x_Position001_0_cmle.ics	2	1	0	2.3826	0.42712134214371594	1.0	0.3132995563440087	1.0	0.8779414014559871	1.0	0.24691968456143196	4.301638965486707	0.6372134346186709	0.7272012344681882	0.6222586856994682	0.5050585989806285	0.725369895202786	0.9369039374188516	268.0	5.310432979665481	205.0	0.472673555405463
2	Feb25-FISH2-3L1-rep3-m1bp-100x_Position001_0_cmle.ics	4	1	0	1.9493999999999998	0.3101871292948953	1.0	0.37528127335437317	1.0	1.2995999999999999	1.0	0.2147978155984831	2.9554584362946876	0.9500785296141016	0.9993380148232759	0.9488908503264496	0.7546241611609403	0.35824523986780377	0.9656322916881145	232.0	4.52932081411278	154.0	0.3550815977192259
3	Feb25-FISH2-3L1-rep3-m1bp-100x_Position001_0_cmle.ics	5	1	0	1.2995999999999999	4.786955147312429	1.0	4.885808361244737	1.0	0.8254000352858515	1.0	0.19414444346677645	2.462568085213733	0.7618032332023891	0.8372446222819341	0.7547935803262409	0.662156636534895	0.6245937874699715	0.8152767053561746	128.0	2.392401385478247	60.0	0.13834347963086724
4	Feb25-FISH2-3L1-rep3-m1bp-100x_Position001_0_cmle.ics	6	1	0	1.083	2.7315494125832402	1.0	2.6274441588023993	1.0	0.9878179386040888	1.0	0.14705543843334146	1.8420630232888413	0.7639522307686489	0.8479757069710102	0.7616378886544294	0.6389096877150787	0.6058530051925173	0.8666777397818176	126.0	2.3945164712483584	51.0	0.11759195768623716
5	Feb25-FISH2-3L1-rep3-m1bp-100x_Position001_0_cmle.ics	7	1	0	1.9493999999999998	0.37989487453369725	2.0	0.11211533977452345	1.0	1.2944547249242173	1.0	0.28055224894495756	3.1020416755713156	0.7887024303900878	0.8694459572923049	0.7885776204416003	0.7020928359089568	0.5425726621791387	0.979774290265893	232.0	4.482510316431942	176.0	0.4058075402505439
6	Feb25-FISH2-3L1-rep3-m1bp-100x_Position001_0_cmle.ics	8	1	0	1.5162	0.17125912333657298	1.0	6.026809942204415	1.0	1.1961505589055579	1.0	0.27190944680206175	2.4926332387989993	0.7890838401580168	0.8678734615552902	0.7871898889256983	0.6895920191520349	0.6276980245149482	0.9841904587154576	220.0	4.167527347286726	160.0	0.3689159456823127
7	Feb25-FISH2-3L1-rep3-m1bp-100x_Position001_0_cmle.ics	9	1	0	1.7328	0.18839238139422343	1.0	0.22026180821276262	1.0	0.10317500441073144	1.0	0.26312671753175515	2.889641062177049	0.2817705140412433	0.4414187329620306	0.2817705140412433	0.06228559875826627	0.8938871354209652	0.9876349543506554	214.0	4.127062106916219	151.0	0.3481644237376825
8	Feb25-FISH2-3L1-rep3-m1bp-100x_Position001_0_cmle.ics	10	1	0	0.8664	0.7263267098553423	1.0	0.33334062218169574	1.0	0.7817319754002556	1.0	0.2567992828564918	1.916718987738431	0.7728457261987491	0.8534572619874913	0.7664350243224461	0.6404708130646282	0.6140799478756487	0.9831328886506521	114.0	2.102938750943567	58.0	0.13373203030983835
9	Feb25-FISH2-3L1-rep3-m1bp-100x_Position001_0_cmle.ics	11	1	0	1.083	0.16151747839024364	1.0	0.30246051974022287	1.0	0.6921189703237084	1.0	0.28876307284321046	2.0877771389687076	0.6309386536519088	0.7295281256424696	0.6226077784630787	0.5072492916074477	0.659111041621118	0.9696347163696881	170.0	3.1905735425610295	112.0	0.25824116197761887
10	Feb25-FISH2-3L1-rep3-m1bp-100x_Position001_0_cmle.ics	12	1	0	1.083	0.49599794433946687	1.0	0.4684369940013784	1.0	0.0	1.0	0.25446900494077324	2.237582017775661	0.22281338255360109	0.37556192551379824	0.20450386604753493	0.030098052696713597	0.8987080801212682	0.9011592701013937	160.0	2.990501731847806	96.0	0.22134956740938755
11	Feb25-FISH2-3L1-rep3-m1bp-100x_Position001_0_cmle.ics	13	1	0	1.7328	0.30694833191304	1.0	0.2845483636383467	1.0	0.6639153385791856	1.0	0.16193948869942887	2.40796372322206	0.6029009088866897	0.723657768036574	0.5854213846406042	0.4469057174254889	0.7335662322346931	0.8011178870997947	246.0	4.678351955604943	146.0	0.3366358004351103
12	Feb25-FISH2-3L1-rep3-m1bp-100x_Position001_0_cmle.ics	14	1	0	2.166	0.3746278515517647	1.0	0.2931156768432855	1.0	0.0	1.0	0.260754988796253	3.3810955092789476	0.19818104831679365	0.37952113748527794	0.19818104831679365	0.021109019680402505	0.8952387398510437	0.9887139129270747	302.0	5.906418240264929	252.0	0.5810426144496424
13	Feb25-FISH2-3L1-rep3-m1bp-100x_Position001_0_cmle.ics	15	1	0	1.7328	0.23933930660681077	1.0	0.35028628159107256	1.0	0.3720027687491155	1.0	0.2676729793476123	3.1523605611934733	0.4384508336615465	0.5809006170408297	0.4372430090586845	0.2729316003675988	0.7929884789996258	0.9876906877438977	248.0	4.840073611717773	190.0	0.4380876854977463
14	Feb25-FISH2-3L1-rep3-m1bp-100x_Position001_0_cmle.ics	16	1	0	1.9493999999999998	0.3466575038505724	1.0	0.28609701365233975	2.0	1.680857471850398	1.0	0.3255338989051879	2.993487884477497	0.8303381126859825	0.8958617716789999	0.830577593491596	0.7530747624863582	0.4483706312222563	0.9944439050413587	308.0	6.0405044759971185	290.0	0.6686601515491917
15	Feb25-FISH2-3L1-rep3-m1bp-100x_Position001_0_cmle.ics	17	1	0	1.7328	0.3566384999169514	1.0	0.2641132057559646	1.0	0.10317500441073144	1.0	0.265663621957443	3.148152006534854	0.3038177236183183	0.4593382957909808	0.3038177236183183	0.08992349004593189	0.8831365190335354	0.9960146924934723	218.0	4.239858179578097	156.0	0.35969304704025484
16	Feb25-FISH2-3L1-rep3-m1bp-100x_Position001_0_cmle.ics	18	1	0	1.083	0.7748690948972221	1.0	0.57157329802331	1.0	0.3720027687491155	1.0	0.28397904170776694	2.0706839014256193	0.43180211524333617	0.5427276381630928	0.419978376280443	0.2928835784483595	0.8473152249670411	0.974529801756537	178.0	3.3225446925231044	119.0	0.27438123460122005
17	Feb25-FISH2-3L1-rep3-m1bp-100x_Position001_0_cmle.ics	19	1	0	1.083	0.20486035524936563	1.0	0.10952719398879247	1.0	0.10317500441073144	1.0	0.28890164313983585	2.6342262047902434	0.3385924462011419	0.5143280632411067	0.3385924462011419	0.11208278436539307	0.8574676987273501	0.9818059301024576	148.0	2.839355504585534	91.0	0.20982094410681532
18	Feb25-FISH2-3L1-rep3-m1bp-100x_Position001_0_cmle.ics	21	1	0	1.9493999999999998	0.3857392831722522	1.0	0.3876331754733884	1.0	0.0	1.0	0.2739812405626786	2.6700452656592857	0.2657127391425588	0.44920527302849206	0.2657127391425588	0.025514918558938834	0.8775386313948623	0.9880807399761662	240.0	4.637886715234438	183.0	0.42194761287414506
19	Feb25-FISH2-3L1-rep3-m1bp-100x_Position001_0_cmle.ics	22	1	0	1.9493999999999998	4.024842304408431	1.0	0.18911079203498016	1.0	0.0	1.0	0.18488268891861986	2.6515301455432323	0.0724772585749777	0.2743607685542424	0.0724772585749777	0.024404100839041425	0.9762809825521986	0.9185397669779664	246.0	4.865593946328302	156.0	0.35969304704025484
20	Feb25-FISH2-3L1-rep3-m1bp-100x_Position001_0_cmle.ics	23	1	0	0.8664	2.1957166582517056	1.0	5.277838421868172	1.0	0.0	1.0	0.3634959072919537	2.364795526223028	0.18079477010640366	0.36115523960821516	0.18079477010640366	0.03392116301130325	0.9198235814533219	1.0085508080739694	98.0	1.838996451019416	55.0	0.12681485632829495
21	Feb25-FISH2-3L1-rep3-m1bp-100x_Position001_0_cmle.ics	25	1	0	1.5162	0.503219399240964	1.0	0.19536666836687622	1.0	0.32626801153583	1.0	0.28396681001051644	3.2282502721015396	0.39801215930049866	0.5181633210699403	0.39801215930049866	0.2282918427293043	0.8033961476795296	0.9440559715885075	204.0	3.9738007938838353	146.0	0.3366358004351103
22	Feb25-FISH2-3L1-rep3-m1bp-100x_Position001_0_cmle.ics	26	1	0	1.7328	0.2635550596767237	1.0	0.29450379870112314	1.0	1.3389208086236206	1.0	0.3034955947438996	2.6912269203855725	0.7819956430980645	0.8603288721539363	0.7803916661452793	0.6955884945936877	0.5568221286027663	0.9952224410066697	226.0	4.3250188318593334	176.0	0.4058075402505439
23	Feb25-FISH2-3L1-rep3-m1bp-100x_Position001_0_cmle.ics	28	1	0	2.166	0.8323465503617616	2.0	2.3123656018346783	1.0	0.10317500441073144	1.0	0.11266170134793477	2.748700997245217	0.31895129892027446	0.5254511119149954	0.3179948129027511	0.08847495662090658	0.8654066511040285	0.6008847989382455	300.0	5.721291335311684	164.0	0.3781388443243705
24	Feb25-FISH2-3L1-rep3-m1bp-100x_Position001_0_cmle.ics	29	1	0	1.5162	0.18544976296745588	1.0	0.25759067107179534	1.0	0.20635000882146287	1.0	0.20990413337233566	3.353481300253161	0.3441021290134422	0.482355436540552	0.34032399183392104	0.20476177850836494	0.8573828785443028	0.9252792640317566	146.0	2.8882810880364844	76.0	0.1752350741990985
25	Feb25-FISH2-3L1-rep3-m1bp-100x_Position001_0_cmle.ics	30	1	0	1.5162	0.33443311897255756	1.0	0.26885889776323824	1.0	0.8779414014559871	1.0	0.2772518481075575	2.6715714120836327	0.6603741805084087	0.771031458111995	0.6587870228809826	0.5464130237620171	0.6445137747498201	0.9887577968859053	214.0	4.1036568580758	155.0	0.35738732237974036
26	Feb25-FISH2-3L1-rep3-m1bp-100x_Position001_0_cmle.ics	31	1	0	1.5162	0.655585474305408	1.0	0.20982161017127854	1.0	0.687545504971255	1.0	0.31633465108319186	3.1962441077793855	0.6431873892220086	0.7627635102010031	0.6385262284572161	0.47524606855979185	0.7236822403956819	0.9959957264538594	184.0	3.597062421297809	132.0	0.30435565518790797
27	Feb25-FISH2-3L1-rep3-m1bp-100x_Position001_0_cmle.ics	32	1	0	1.5162	0.24182094971191528	1.0	0.330897574520989	1.0	1.8818206423036852	1.0	0.2393434128520781	2.717427645808418	0.9479201062252791	0.9753019200640723	0.9457913853546814	0.8961142062259816	0.374699534167642	0.9629456393222442	212.0	4.082366695005491	142.0	0.3274129017930525
28	Feb25-FISH2-3L1-rep3-m1bp-100x_Position001_0_cmle.ics	33	1	0	1.2995999999999999	2.653219297783994	1.0	0.0883564001940658	1.0	1.1554092027302227	1.0	0.21767321547513097	4.75189670735593	0.7349598135730252	0.7865099369593591	0.7315620657038834	0.652763906723102	0.6527316429952952	0.9065973313116842	112.0	2.1986748320753575	52.0	0.1198976823467516
29	Feb25-FISH2-3L1-rep3-m1bp-100x_Position001_0_cmle.ics	33	2	0	1.2995999999999999	0.4989239147213942	1.0	0.15304071179931478	2.0	0.8595614345612763	1.0	0.2573263627785134	2.1037853265239974	0.6604365815380225	0.7582314801604286	0.6517017802507886	0.5360700263682144	0.6843114927343383	0.9410341069319011	186.0	3.4779210913255985	121.0	0.27899268392224896
30	Feb25-FISH2-3L1-rep3-m1bp-100x_Position001_0_cmle.ics	35	1	0	1.5162	0.436301498403804	1.0	0.17310700638236576	1.0	0.5158750220536572	1.0	0.2535263133997522	1.8662864698412445	0.5195236572103438	0.6537903205964126	0.517819796766971	0.3633866840538346	0.7296523280026913	0.9552112750825197	228.0	4.205877501887122	163.0	0.375833119663856
31	Feb25-FISH2-3L1-rep3-m1bp-100x_Position001_0_cmle.ics	36	1	0	1.2995999999999999	0.41782166666385884	1.0	0.4299803068864107	1.0	1.059277487276398	1.0	0.31580584507493087	2.451060027725117	0.7406106922785638	0.8266377500086062	0.7375537884264518	0.6392819029914971	0.594220166228058	0.9933259790170289	196.0	3.7013981508792417	145.0	0.33433007577459584
32	Feb25-FISH2-3L1-rep3-m1bp-100x_Position001_0_cmle.ics	38	1	0	1.2995999999999999	6.4623326248053985	1.0	6.147105143493938	1.0	0.6921189703237084	1.0	0.06927211801165493	1.281028079816953	0.6395228439535787	0.7844212433668407	0.6389663057077527	0.41092152379308855	0.6760339252840203	0.439171115517014	200.0	3.6971679793390186	70.0	0.1614007262360118
33	Feb25-FISH2-3L1-rep3-m1bp-100x_Position001_0_cmle.ics	40	1	0	1.2995999999999999	1.3073312698873447	1.0	0.33011876135103785	1.0	0.0	1.0	0.17117274021954154	3.117476167878132	0.06789771893256613	0.20720429791856265	0.06789771893256613	0.024619088160173795	0.9628171689637322	0.8135558690836674	132.0	2.528602706980544	59.0	0.13603775497035278
34	Feb25-FISH2-3L1-rep3-m1bp-100x_Position001_0_cmle.ics	40	2	0	1.2995999999999999	4.046685048759092	1.0	4.69787227663882	1.0	2.4271516892851577	1.0	0.14582404864837875	3.2726183092920667	0.9708716202330975	0.9875348618735872	0.9699732847958195	0.9369961541848927	0.31251923522504643	0.8452591862191355	128.0	2.3221856389569875	52.0	0.1198976823467516
35	Feb25-FISH2-3L1-rep3-m1bp-100x_Position001_0_cmle.ics	41	1	0	1.083	4.617196855713538	1.0	4.985062520774716	1.0	0.0	1.0	0.16803959707646815	1.6934707697683857	0.06995699642523714	0.21707130660242735	0.06995699642523714	0.024430771016848308	0.9782598076542985	0.8718854998760043	146.0	2.7478495949939656	68.0	0.15678927691498287
36	Feb25-FISH2-3L1-rep3-m1bp-100x_Position001_0_cmle.ics	42	1	0	1.2995999999999999	0.3090572012055732	1.0	0.2856615120190573	1.0	1.7060019029756524	1.0	0.31633465108319186	2.1805788142846834	0.9015607979951097	0.9407521385750958	0.9010504345706473	0.8427052308442325	0.44401069863821896	0.9903370603312501	184.0	3.5034414259361295	132.0	0.30435565518790797
37	Feb25-FISH2-3L1-rep3-m1bp-100x_Position001_0_cmle.ics	43	1	0	1.9493999999999998	0.32543012009730776	1.0	0.32321269250890367	1.0	0.0	1.0	0.28263127738300114	2.968013716456608	0.18554622322700118	0.3734707018673535	0.17336353937046733	0.025096234742269494	0.9450841453601633	0.9845527703048864	262.0	5.082725748571616	212.0	0.48881362802906425
38	Feb25-FISH2-3L1-rep3-m1bp-100x_Position002_1_cmle.ics	1	1	0	1.9493999999999998	0.40948865363913434	1.0	0.12219980927079137	1.0	0.0	1.0	0.28938830449579617	2.683814340982134	0.159912487779288	0.34540948327252785	0.159912487779288	0.019314686315187065	0.9179007822952766	0.9895388128555387	332.0	6.389607428202507	306.0	0.7055517461174229
39	Feb25-FISH2-3L1-rep3-m1bp-100x_Position002_1_cmle.ics	2	1	0	1.083	5.026777812593667	1.0	0.38424716294955336	1.0	0.6606423714395955	1.0	0.2220252734009231	2.1947690926827255	0.5575671228957032	0.7017740474033096	0.5575671228957032	0.43268336592112167	0.7040527189264274	0.9487188365547011	180.0	3.297024357912573	107.0	0.2467125386750466
40	Feb25-FISH2-3L1-rep3-m1bp-100x_Position002_1_cmle.ics	4	1	0	1.2995999999999999	0.22261270965214783	1.0	0.3826276413975822	1.0	0.687545504971255	1.0	0.28557019232898284	2.2979391212022806	0.6170324191315202	0.7334550515449126	0.6170324191315202	0.46725804021722755	0.7052731167525396	0.9953102478327414	198.0	3.7226883139495506	140.0	0.3228014524720236
41	Feb25-FISH2-3L1-rep3-m1bp-100x_Position002_1_cmle.ics	6	1	0	1.5162	1.1970090173403842	1.0	5.298167237598895	1.0	0.3720027687491155	1.0	0.15336559238493963	3.537330313434303	0.38749578261659445	0.5216500999195453	0.38419454465235786	0.2631543432560795	0.860361745214671	0.747697373696885	140.0	2.6839791057830387	61.0	0.1406492042913817
42	Feb25-FISH2-3L1-rep3-m1bp-100x_Position002_1_cmle.ics	7	1	0	1.7328	0.40845350723614476	1.0	0.24162582006928648	1.0	2.460383744885481	1.0	0.2603574537022831	2.0565559068640837	0.9538411442333685	0.9868413777002285	0.9531038804649676	0.8882031653191124	0.4205475535980007	0.9464810685766122	358.0	6.806811041159044	325.0	0.7493605146671976
43	Feb25-FISH2-3L1-rep3-m1bp-100x_Position002_1_cmle.ics	8	1	0	1.2995999999999999	0.3790039799261624	1.0	0.3723558900059956	1.0	0.8972608143895275	1.0	0.31385177769992	2.797497254995858	0.7307930931681023	0.8454382840889862	0.7301968430975997	0.5770975513459943	0.598498060344806	0.9864153710111291	176.0	3.348065027133635	123.0	0.2836041332432778
44	Feb25-FISH2-3L1-rep3-m1bp-100x_Position002_1_cmle.ics	9	1	0	1.7328	0.21940605244252154	1.0	0.3782607618503538	1.0	1.6456566907434287	1.0	0.2679447873446418	3.256764877918875	0.8786733544649181	0.9261816851858302	0.8784759715304143	0.8069101443217574	0.4774452534580778	0.9687206005672849	232.0	4.505915565272362	172.0	0.3965846416084861
45	Feb25-FISH2-3L1-rep3-m1bp-100x_Position002_1_cmle.ics	10	1	0	1.7328	0.2735680403538306	1.0	0.2784052167257247	1.0	0.8318234787411565	1.0	0.3028541812597983	2.648320090630193	0.6307434218685745	0.7148769231773469	0.6245814213072057	0.5224057912361209	0.7255160272990419	0.9894992446911854	206.0	3.971685708113724	153.0	0.35277587305871144
46	Feb25-FISH2-3L1-rep3-m1bp-100x_Position002_1_cmle.ics	11	1	0	1.7328	0.41510634988660317	1.0	0.3186967683499942	1.0	1.9493999999999998	1.0	0.2997801650992731	2.6196790986232474	0.9857785232504194	0.9999881041599753	0.984446189167648	0.8960452279837741	0.29461872519056864	0.9783988470627143	220.0	4.214337844967567	168.0	0.3873617429664282
47	Feb25-FISH2-3L1-rep3-m1bp-100x_Position002_1_cmle.ics	12	1	0	1.7328	0.7036103369149853	1.0	0.5305460131383866	1.0	0.20635000882146287	1.0	0.2841302756624644	2.7655371318156536	0.3266598882460387	0.4979912180461952	0.3252292215913692	0.14647912036495497	0.8452218068413233	0.9877088591115215	264.0	5.080610662801504	215.0	0.4957308020106076
48	Feb25-FISH2-3L1-rep3-m1bp-100x_Position002_1_cmle.ics	13	1	0	1.083	0.20077912369731277	1.0	0.6497198791443125	1.0	0.20635000882146287	1.0	0.2617777079548179	1.8838124440064412	0.37356520948935373	0.565612735771365	0.36038302730148636	0.1634425885012296	0.8761158492162187	0.9024953642514947	190.0	3.520501417466216	126.0	0.2905213072248212
49	Feb25-FISH2-3L1-rep3-m1bp-100x_Position002_1_cmle.ics	14	1	0	0.8664	7.038743691713071	1.0	6.862500885375705	1.0	0.2918229810711206	1.0	0.22072269388420282	1.954299060859395	0.39649676169228626	0.5115588593079109	0.39649676169228626	0.19994326350256517	0.8230709373003567	0.8470817860374484	124.0	2.25620006397595	61.0	0.1406492042913817
50	Feb25-FISH2-3L1-rep3-m1bp-100x_Position002_1_cmle.ics	15	1	0	1.7328	0.33804711426363576	1.0	0.35284252220506107	1.0	2.297031266079556	1.0	0.26794471921275154	2.944762511729808	0.9697907290729073	0.9906146864686468	0.9679030403040304	0.9322932293229323	0.31407670327320886	1.0005911990231138	222.0	4.3058437545591355	161.0	0.37122167034282705
51	Feb25-FISH2-3L1-rep3-m1bp-100x_Position002_1_cmle.ics	16	1	0	1.9493999999999998	1.3434843753542842	1.0	0.58078709431166	1.0	1.1961505589055579	1.0	0.2582750092105513	3.142468628523426	0.6408722050948519	0.7443181939740657	0.6412872555962286	0.5259673992807218	0.7384924928707549	0.9678268801416805	290.0	5.661651017640979	236.0	0.5441510198814111
52	Feb25-FISH2-3L1-rep3-m1bp-100x_Position002_1_cmle.ics	16	2	0	1.5162	0.4183599731057606	1.0	0.446671262914151	3.0	2.179917796280004	1.0	0.21956555060981914	1.9511853687802498	0.8714969416768468	0.9061579374129517	0.8661055640300975	0.7971804378568846	0.6096261287859707	0.9367335618145161	264.0	4.986989667439824	189.0	0.43578196083723186
53	Feb25-FISH2-3L1-rep3-m1bp-100x_Position002_1_cmle.ics	17	1	0	1.7328	0.19421388901402298	1.0	0.18756390178575044	1.0	1.1554092027302227	1.0	0.23929632975476842	2.861544818101023	0.8065764023210832	0.8931698591959402	0.8045312424173097	0.6849552491282073	0.6068458478168202	0.985546778887704	214.0	4.127062106916219	144.0	0.33202435111408135
54	Feb25-FISH2-3L1-rep3-m1bp-100x_Position002_1_cmle.ics	19	1	0	1.7328	3.5315485631889043	1.0	0.25049884862282756	1.0	1.335967992318592	1.0	0.2674963867219857	3.296769359374844	0.8499528433390475	0.9282833195916649	0.8458184794794379	0.7212715096656326	0.5547886603799639	0.9765935900644676	210.0	4.107887029616022	148.0	0.3412472497561391
55	Feb25-FISH2-3L1-rep3-m1bp-100x_Position002_1_cmle.ics	20	1	0	1.9493999999999998	0.27147822202358024	1.0	0.2876632640356636	1.0	1.2737298093406069	1.0	0.2585540147324263	3.070332715198639	0.7859811887087702	0.8684156304121443	0.783157824394536	0.6869379026913845	0.5743365764745242	0.9832639947683318	242.0	4.705987375985587	180.0	0.4150304388926017
56	Feb25-FISH2-3L1-rep3-m1bp-100x_Position002_1_cmle.ics	21	1	0	1.7328	0.2885539547986816	2.0	0.20972331367447256	1.0	0.10317500441073144	1.0	0.23613085278202772	2.696888747239036	0.2512262573070363	0.3991090797688244	0.25328299137231525	0.06974183185122626	0.8973418429682615	0.9588915908807439	264.0	5.0806106628015035	196.0	0.451922033460833
57	Feb25-FISH2-3L1-rep3-m1bp-100x_Position002_1_cmle.ics	21	2	0	1.7328	5.530452818432919	2.0	0.3849460249139105	2.0	0.0	1.0	0.1121051677589602	3.519706743563285	0.041243976352526204	0.06974183185122626	0.041243976352526204	0.02061867620514349	0.9864167225230438	0.8875288418248176	152.0	3.02236732376867	59.0	0.13603775497035278
58	Feb25-FISH2-3L1-rep3-m1bp-100x_Position002_1_cmle.ics	22	1	0	1.9493999999999998	5.258722481981866	1.0	5.347255839998815	1.0	0.0	1.0	0.18166125628672783	3.896458913368032	0.15873312467884337	0.326960807212594	0.11248656981361237	0.028444745488235935	0.9423962290768749	0.8945471252877942	218.0	4.310073926099358	129.0	0.29743848120636457
59	Feb25-FISH2-3L1-rep3-m1bp-100x_Position002_1_cmle.ics	23	1	0	1.2995999999999999	0.6468246966315888	1.0	0.612388111234437	1.0	2.166	1.0	0.2873025184810246	2.1795760914204187	0.9900313764670884	0.9989756341245741	0.98235284212417	0.945124860377528	0.37255148157448664	0.9837139876016491	190.0	3.5907171639874758	132.0	0.30435565518790797
60	Feb25-FISH2-3L1-rep3-m1bp-100x_Position002_1_cmle.ics	26	1	0	1.2995999999999999	0.44884573618835955	1.0	0.381765860702599	1.0	0.23070632344123612	1.0	0.27004453453403476	2.40001256093636	0.3513019351166762	0.5230542117245305	0.35407655093910073	0.16962507114399544	0.8239794708581274	0.9669819282337562	192.0	3.612007327057784	130.0	0.29974420586687905
61	Feb25-FISH2-3L1-rep3-m1bp-100x_Position003_2_cmle.ics	1	1	0	1.5162	0.25719524208781624	1.0	0.2787412608931177	1.0	0.8815276241084421	1.0	0.27014312226221904	2.6740891453000337	0.6682580838988198	0.7699411545721134	0.6628894999118298	0.5556908949599315	0.696262319715612	0.9910835550661411	214.0	4.1036568580758	153.0	0.35277587305871144
62	Feb25-FISH2-3L1-rep3-m1bp-100x_Position003_2_cmle.ics	2	1	0	0.6497999999999999	0.8316541289422437	1.0	0.36948535772282304	1.0	0.42540144110901373	1.0	0.2881764887477712	1.4972024167749092	0.6221428848616555	0.7461484729713997	0.6146726687104661	0.4305366913733556	0.708882734717908	0.9442451411570552	102.0	1.8347662794791935	52.0	0.1198976823467516
63	Feb25-FISH2-3L1-rep3-m1bp-100x_Position003_2_cmle.ics	3	1	0	1.083	0.5039014736068542	1.0	0.2466849652469579	1.0	1.0521827216106825	1.0	0.2522425781034317	2.5774347497369288	0.8302006873435445	0.8900108900108901	0.8254911112053969	0.7459657459657459	0.5660291050533307	0.9832262903986042	130.0	2.483907295069816	70.0	0.1614007262360118
64	Feb25-FISH2-3L1-rep3-m1bp-100x_Position003_2_cmle.ics	4	1	0	1.083	0.3987342380214822	1.0	0.27945509664443435	1.0	0.1459114905355603	1.0	0.3161256321025793	2.312792168810533	0.28967567644830694	0.44267163133745946	0.28967567644830694	0.1446984748645674	0.8758138383708634	0.992683917551075	158.0	2.9926168176179173	105.0	0.24210108935401767
65	Feb25-FISH2-3L1-rep3-m1bp-100x_Position003_2_cmle.ics	5	1	0	1.5162	0.21257719073752607	1.0	0.249927704416301	1.0	0.751125369937127	1.0	0.2788066178289909	2.545371221543592	0.5683100613944535	0.6580965390914242	0.566307562151212	0.4356309036859957	0.74785391661449	0.9861450415877081	172.0	3.3288899498334374	112.0	0.25824116197761887
66	Feb25-FISH2-3L1-rep3-m1bp-100x_Position003_2_cmle.ics	5	2	0	1.7328	0.21597317786833597	2.0	0.47482084531969687	2.0	0.0	1.0	0.30212160755784634	2.8687706442370304	0.15649764434682045	0.31244421332050076	0.13848291278262018	0.022079882644230397	0.9359842596962086	0.9881380579731025	198.0	3.8631198069920694	144.0	0.33202435111408135
67	Feb25-FISH2-3L1-rep3-m1bp-100x_Position003_2_cmle.ics	6	1	0	1.2995999999999999	0.31861171048112236	1.0	0.48632812907652573	1.0	1.0841098665386142	1.0	0.3078760800517997	2.737311482867328	0.7494111208927169	0.8247836811090755	0.7466511218444407	0.6578711524582233	0.6187238894622442	0.9898809133255287	180.0	3.460861099795512	126.0	0.2905213072248212
68	Feb25-FISH2-3L1-rep3-m1bp-100x_Position003_2_cmle.ics	7	1	0	1.5162	0.5618196999220965	1.0	0.10627263070429428	1.0	1.074245800390238	1.0	0.2878700880801862	2.604108718186341	0.7873331200174284	0.877630423386685	0.7835478973632792	0.6554766589282918	0.6375839988826758	0.9884719069365355	204.0	3.9035850473625753	147.0	0.33894152509562475
69	Feb25-FISH2-3L1-rep3-m1bp-100x_Position003_2_cmle.ics	8	1	0	2.166	0.1938863974201515	1.0	0.27417973919437544	1.0	0.7610319551488771	1.0	0.2975703543180107	2.7204085177198074	0.5442259294813585	0.70652517966946	0.5442259294813585	0.3759619126689671	0.7390151445148857	0.9862642690679884	386.0	7.455952056749663	389.0	0.8969268929401227
70	Feb25-FISH2-3L1-rep3-m1bp-100x_Position003_2_cmle.ics	9	1	0	1.2995999999999999	5.440279164632714	1.0	0.3767213187014181	1.0	1.7467653457051828	1.0	0.2576498675025329	2.0804814006360743	0.9216423389820553	0.9675174013921114	0.9205409850509559	0.8597829598519781	0.3764989382275563	0.983306066974628	200.0	3.7439784770198585	135.0	0.31127282916945126
71	Feb25-FISH2-3L1-rep3-m1bp-100x_Position003_2_cmle.ics	11	1	0	1.5162	0.4030731087426656	1.0	0.3780769402710496	1.0	0.9755754663213545	1.0	0.29890824058380877	3.076392360284702	0.7498484542331785	0.8493146220481166	0.7494769226758093	0.580941734726468	0.580946198178615	0.9929512966232883	206.0	3.9950909569541437	152.0	0.350470148398197
72	Feb25-FISH2-3L1-rep3-m1bp-100x_Position003_2_cmle.ics	12	1	0	1.7328	0.2578507593606203	1.0	0.22064659253285523	1.0	0.4660867564761642	1.0	0.29184966212597396	3.0942848408886197	0.5133671482733887	0.670050722410083	0.5082641664104929	0.31471462239983605	0.772601030580229	1.0000547999312532	246.0	4.771972950966625	196.0	0.451922033460833
73	Feb25-FISH2-3L1-rep3-m1bp-100x_Position003_2_cmle.ics	13	1	0	0.8664	1.087608711632034	1.0	2.6631949279583145	1.0	0.744005537498231	1.0	0.28500825264993246	2.1640213552443393	0.7205368047074497	0.8178708226934607	0.7039663594981681	0.5833102031753081	0.6811742748196198	0.9705892899759657	126.0	2.3477059735675194	71.0	0.16370645089652625
74	Feb25-FISH2-3L1-rep3-m1bp-100x_Position003_2_cmle.ics	14	1	0	1.2995999999999999	0.20817303549178123	1.0	0.28912284346440653	1.0	0.8609334932664843	1.0	0.2381872510040993	2.630961916852181	0.7593857857293794	0.8535253926885962	0.7544786457232748	0.641543988166514	0.6286840225705785	0.9786992342320503	152.0	2.9053410795665706	86.0	0.19829232080424306
75	Feb25-FISH2-3L1-rep3-m1bp-100x_Position003_2_cmle.ics	16	1	0	1.7328	3.358829951346652	1.0	3.1641844185759287	1.0	3.3520224152184803	1.0	0.285989317577587	3.2371678906525094	0.9969873374549856	0.9999531883733294	0.9966563123806721	0.9847410815491974	0.22842569316063507	0.9893867736988342	234.0	4.5740162260235095	180.0	0.4150304388926017
76	Feb25-FISH2-3L1-rep3-m1bp-100x_Position003_2_cmle.ics	16	2	0	1.083	0.5500397499883494	1.0	0.36134015891978505	1.0	0.7252201245704302	1.0	0.2162950853307493	1.4466929207255497	0.5467397373867744	0.6829766175924781	0.5444091871161029	0.3968489087875454	0.7881467475810131	0.902835255447799	196.0	3.631182404357982	120.0	0.2766869592617345
77	Feb25-FISH2-3L1-rep3-m1bp-100x_Position003_2_cmle.ics	17	1	0	1.5162	4.4512547002503995	1.0	0.237735111358832	1.0	0.3095250132321943	1.0	0.2865604583534133	2.8763638874457724	0.4161846263939412	0.5651857594370565	0.41560021468185343	0.22285169061959567	0.8176961839769202	0.9870312010991262	208.0	3.969570622343613	151.0	0.3481644237376825
78	Feb25-FISH2-3L1-rep3-m1bp-100x_Position003_2_cmle.ics	18	1	0	1.2995999999999999	NA	0.0	0.7965325668125378	1.0	0.9733510449106972	1.0	0.2035308025016492	3.6791462011220264	0.7949949403279952	0.847230030358032	0.787156464333328	0.7053905584914146	0.5669680911435943	0.9202512752721712	116.0	2.2646604070563945	53.0	0.12220340700726606
79	Feb25-FISH2-3L1-rep3-m1bp-100x_Position003_2_cmle.ics	19	1	0	1.7328	0.20052286474083222	1.0	0.15897959129459555	1.0	1.4930362603455627	1.0	0.29557872271710356	3.1377140489922795	0.840655689701775	0.9072467114154429	0.8373614740066673	0.7614706279845032	0.5238488248520821	0.9778798250029531	228.0	4.463335239131743	176.0	0.4058075402505439
80	Feb25-FISH2-3L1-rep3-m1bp-100x_Position003_2_cmle.ics	20	1	0	1.9493999999999998	4.162430979817718	1.0	4.381334154133872	1.0	0.0	1.0	0.08396605459566177	3.319858231687781	0.1994558108541672	0.4018855351810262	0.18975048742565218	0.026089612280658456	0.9019622610434564	0.5545760277600049	252.0	4.672006698294611	109.0	0.25132398799607547
81	Feb25-FISH2-3L1-rep3-m1bp-100x_Position003_2_cmle.ics	21	1	0	1.2995999999999999	3.2873236095693725	1.0	0.38059369404923804	1.0	1.4532932869245503	1.0	0.22629127467344176	2.1754325888880426	0.7090019166119796	0.7668355054146065	0.7090019166119796	0.6376395111099529	0.6361610315888669	0.9322041573262088	216.0	4.007920776944009	142.0	0.3274129017930525
82	Feb25-FISH2-3L1-rep3-m1bp-100x_Position003_2_cmle.ics	21	2	0	1.9493999999999998	2.999293034677029	1.0	0.4864860257346117	2.0	0.2991586303963464	1.0	0.25862696027383725	3.250522045753513	0.32879490356527735	0.44702901452029026	0.3257979763041372	0.1610806943394796	0.8684910780458743	0.973236722810234	298.0	5.746811669922215	246.0	0.5672082664865556
83	Feb25-FISH2-3L1-rep3-m1bp-100x_Position003_2_cmle.ics	22	1	0	1.5162	0.5731696067940828	1.0	0.26516992756238417	1.0	0.9971598751598192	1.0	0.2945243112740431	2.7772049295375547	0.7235295203292545	0.8288177718718663	0.7194569022264056	0.5981980818091776	0.6142391718203484	0.9967000398312023	216.0	4.1249470211461094	162.0	0.37352739500334153
84	Feb25-FISH2-3L1-rep3-m1bp-100x_Position003_2_cmle.ics	23	1	0	1.2995999999999999	NA	0.0	0.4066622655512542	1.0	0.3095250132321943	1.0	0.24508712537764052	3.1148924278650565	0.5034795414513008	0.6405821373913546	0.500216568969998	0.3059181080534781	0.7789962424393235	0.9800922198670324	130.0	2.5307177927506554	69.0	0.1590950015754973
85	Feb25-FISH2-3L1-rep3-m1bp-100x_Position003_2_cmle.ics	24	1	0	1.083	0.23058991942002818	1.0	0.2789228313334982	1.0	0.20635000882146287	1.0	0.30350133109819233	2.193674292262226	0.37192394300774506	0.5247649725843423	0.37192394300774506	0.2129989599216407	0.8302868230102199	0.9988115456032276	154.0	2.90322599379646	99.0	0.22826674139093092
86	Feb25-FISH2-3L1-rep3-m1bp-100x_Position003_2_cmle.ics	25	1	0	1.9493999999999998	0.18857744924826728	1.0	0.17401159923124213	1.0	0.5158750220536572	1.0	0.28063462954816604	3.3678832144669073	0.46721454589241096	0.6068364490201391	0.46708209157409913	0.3403353502513622	0.7762630559053775	0.996979744884268	224.0	4.420754912991125	167.0	0.3850560183059138
87	Feb25-FISH2-3L1-rep3-m1bp-100x_Position003_2_cmle.ics	26	1	0	1.9493999999999998	2.5701043810379915	1.0	0.21420538611405907	2.0	0.8815276241084421	1.0	0.25581499136803143	2.9057005325884284	0.6047592478096301	0.6944641322214347	0.6024158159033673	0.47110672115573116	0.6636697807400461	0.9829253828750365	270.0	5.23810214737411	211.0	0.48650790336854977
88	Feb25-FISH2-3L1-rep3-m1bp-100x_Position003_2_cmle.ics	27	1	0	1.5162	0.31656711430326406	1.0	0.4293073323554571	1.0	0.0	1.0	0.2359709775554236	3.1029674313386	0.17825146048013635	0.33136360068622944	0.17347476537008175	0.03469831694381216	0.9384318501843466	0.944447106082809	156.0	3.0415424010688676	89.0	0.2052094947857864
89	Feb25-FISH2-3L1-rep3-m1bp-100x_Position003_2_cmle.ics	31	1	0	1.5162	0.31809140114721907	1.0	0.43264899193762385	1.0	0.5260913608053412	1.0	0.28063462954816604	2.9131622968746207	0.5456852488774243	0.6595251743575046	0.5448731728288908	0.3667419031241043	0.7403821321973085	0.9878818706664451	224.0	4.303728668789026	167.0	0.3850560183059138
90	Feb25-FISH2-3L1-rep3-m1bp-100x_Position003_2_cmle.ics	32	1	0	1.2995999999999999	2.9651759187040647	1.0	2.974497306698135	1.0	0.8254000352858515	1.0	0.21693609170633885	2.3606298816404028	0.6585185288653602	0.7366009693955944	0.6539369473816541	0.5556773896160132	0.5897830985334325	0.8058487959601437	138.0	2.4988522008297913	71.0	0.16370645089652625
91	Feb25-FISH2-3L1-rep3-m1bp-100x_Position003_2_cmle.ics	33	1	0	1.7328	0.41287128549214225	1.0	0.3918032470713124	1.0	1.1190041972733815	1.0	0.2752870610838632	3.3694140536761594	0.608462328302691	0.7125628599658473	0.6109808783927776	0.527640395329335	0.7153754398189749	0.9848735202954341	208.0	4.110002115386133	148.0	0.3412472497561391
92	Feb25-FISH2-3L1-rep3-m1bp-100x_Position003_2_cmle.ics	33	2	0	1.9493999999999998	6.420788234007279	1.0	0.26302091723214194	2.0	0.6921189703237084	1.0	0.26778895740694936	3.086944973040991	0.5055781733039225	0.6398584076674628	0.5051685629596008	0.36236400521422896	0.7962749138253977	0.972847574624262	260.0	5.014625087820466	204.0	0.47036783074494865
93	Feb25-FISH2-3L1-rep3-m1bp-100x_Position003_2_cmle.ics	34	1	0	1.2995999999999999	4.889530111456988	1.0	2.6504765206034118	1.0	1.4426656410597387	1.0	0.23370504099595318	2.7795876660507193	0.8422365949903986	0.9058958830108252	0.8398045960032919	0.7383675536516913	0.5526423451029577	0.9484888766910016	160.0	3.0607174783690656	92.0	0.21212666876732977
94	Feb25-FISH2-3L1-rep3-m1bp-100x_Position003_2_cmle.ics	35	1	0	1.2995999999999999	0.300725087748767	1.0	0.2829545686817091	1.0	0.0	1.0	0.2836736067019555	2.379161604683887	0.24734617998328426	0.4473805488076361	0.24734617998328426	0.025046280746428375	0.9038878867187352	0.9792325420282457	184.0	3.50344142593613	125.0	0.28821558256430674
95	Feb25-FISH2-3L1-rep3-m1bp-100x_Position003_2_cmle.ics	36	1	0	1.9493999999999998	0.3554574143192901	1.0	0.06943788730511928	1.0	0.0	1.0	0.24647187327997555	2.9864563234646893	0.07411007967253856	0.24040274833710987	0.07411007967253856	0.02649660112564871	0.9575200292283269	0.9591325785354068	176.0	3.4884965201761537	109.0	0.25132398799607547
96	Feb25-FISH2-3L1-rep3-m1bp-100x_Position003_2_cmle.ics	37	1	0	1.9493999999999998	0.28192435672539656	2.0	0.4952146898987809	1.0	1.8239404298132593	1.0	0.2755030425997421	2.865944029505745	0.8496740124494793	0.9097117739032953	0.8466855473935746	0.7387364663539546	0.5700341603429061	0.9885043540413158	312.0	6.012869055616477	272.0	0.6271571076599315
97	Feb25-FISH2-3L1-rep3-m1bp-100x_Position003_2_cmle.ics	37	2	0	1.083	3.249055300917053	2.0	3.361543572461408	1.0	1.1349250485180458	1.0	0.2064165460297128	3.289798502255842	0.6156090509484615	0.6810174941735256	0.6164645838864796	0.5400463167831961	0.7235776266585588	0.9522083887148504	114.0	2.1497492486244067	52.0	0.1198976823467516
98	Feb25-FISH2-3L1-rep3-m1bp-100x_Position003_2_cmle.ics	40	1	0	1.2995999999999999	0.3145717689807316	1.0	0.14972195174613517	1.0	0.5595020986366908	1.0	0.2721093876902648	3.0894978632187144	0.5741516978123528	0.6963325803607021	0.5693197878791539	0.44079098365606467	0.7334243520003632	0.9789595410236552	142.0	2.7520797665341874	83.0	0.1913751468226997
99	Feb25-FISH2-3L1-rep3-m1bp-100x_Position003_2_cmle.ics	41	1	0	1.083	NA	0.0	4.9467687345198605	1.0	0.5556144027286182	1.0	0.22932998069888505	2.512412553972729	0.5104416165286946	0.6430186977045598	0.49246818594781416	0.37462436228946816	0.7403384876392038	0.957508369359225	138.0	2.6158784450318904	73.0	0.16831790021755516
100	Feb25-FISH2-3L1-rep3-m1bp-100x_Position003_2_cmle.ics	42	1	0	1.2995999999999999	0.1704555228693903	1.0	0.2527554209020299	1.0	1.6261351280190972	1.0	0.26094611572039667	2.1331378908691545	0.9216020561147997	0.9647419147569073	0.920488327264939	0.850152066823731	0.4074294433064167	0.9567181387748851	180.0	3.4140506021146724	116.0	0.2674640606196767
101	Feb25-FISH2-3L1-rep3-m1bp-100x_Position003_2_cmle.ics	45	1	0	1.5162	0.34666720241932547	1.0	0.16939281923586844	1.0	0.9971598751598192	1.0	0.32708525513548226	2.648194073885645	0.7044199726649286	0.7930090855997158	0.7028063605218952	0.6030845279883434	0.6392566754336171	0.9924730793314254	212.0	4.035556197324651	166.0	0.3827502936453994
102	Feb25-FISH2-3L1-rep3-m1bp-100x_Position003_2_cmle.ics	46	1	0	1.5162	0.39157136004957227	1.0	0.28358054188598414	1.0	0.5963412819178956	1.0	0.3266251050084236	2.6006877181635053	0.5571828530678007	0.675332135971052	0.5496817305406619	0.41602176382029	0.7452167772984513	0.9928538325008247	200.0	3.8375994723815388	152.0	0.350470148398197
103	Feb25-FISH2-3L1-rep3-m1bp-100x_Position003_2_cmle.ics	47	1	0	2.8158	0.6527031992978382	1.0	0.34088688588906696	1.0	0.4660867564761642	1.0	0.2282745054413754	3.888029446203265	0.4641991861679737	0.615518934846666	0.4681467392151666	0.2817246379071109	0.7759204236201814	0.9530060859829277	364.0	7.2451655118166824	312.0	0.7193860940805097
104	Feb25-FISH2-3L1-rep3-m1bp-100x_Position003_2_cmle.ics	48	1	0	1.5162	0.5379628801008188	1.0	0.538482459664292	1.0	0.0	1.0	0.22047004266741838	2.866891171397534	0.13141511798145536	0.3236345410659878	0.14982787501483835	0.02677829510531939	0.9496707523997716	0.8790182040879169	186.0	3.5715420866872782	112.0	0.25824116197761887
105	Feb25-FISH2-3L1-rep3-m1bp-100x_Position004_3_cmle.ics	2	1	0	1.9493999999999998	0.4936745665026087	2.0	2.3215279974367844	1.0	2.166	1.0	0.2689565679732866	2.389222772309579	0.9577035986298061	0.9780353978086422	0.9376269249216764	0.8616233463617406	0.4019420028770419	0.9707502704797906	332.0	6.366202179362087	295.0	0.680188774851764
106	Feb25-FISH2-3L1-rep3-m1bp-100x_Position004_3_cmle.ics	3	1	0	1.2995999999999999	4.660792455872949	1.0	0.17793469848514412	2.0	0.5556144027286182	1.0	0.2896643364128831	2.4102985686442655	0.4980854213145701	0.6044249828385104	0.4926902780161318	0.3489735284022653	0.7875363510434841	0.9719133234866119	198.0	3.72268831394955	141.0	0.325107177132538
107	Feb25-FISH2-3L1-rep3-m1bp-100x_Position004_3_cmle.ics	6	1	0	1.2995999999999999	0.4124624813898199	1.0	0.3505984668473925	1.0	0.0	1.0	0.2524494096634655	4.188753949763308	0.26514022009229676	0.4150958466453674	0.26514022009229676	0.039474618388356406	0.9127814340515689	0.9451676566635132	112.0	2.175269583234938	56.0	0.12912058098880944
108	Feb25-FISH2-3L1-rep3-m1bp-100x_Position004_3_cmle.ics	7	1	0	1.2995999999999999	0.38312228434719636	1.0	0.20262128063217025	1.0	1.927468146499159	1.0	0.2757759719652211	2.064303418904969	0.9410952914491842	0.9769764709097368	0.9398177247014456	0.8923291339873747	0.3855219701256568	0.9853697747082149	206.0	3.8780647127520447	146.0	0.3366358004351103
109	Feb25-FISH2-3L1-rep3-m1bp-100x_Position004_3_cmle.ics	8	1	0	1.7328	0.30832440667363137	1.0	0.17573763057151018	1.0	1.2944547249242173	1.0	0.2715795335537436	3.063392103133797	0.7885521251110333	0.8679577938682673	0.7869976582057011	0.7114007698312294	0.6006538295552696	0.9692431476137365	208.0	4.0163811200244535	147.0	0.33894152509562475
110	Feb25-FISH2-3L1-rep3-m1bp-100x_Position004_3_cmle.ics	9	1	0	2.166	0.3492209793166382	1.0	5.8009856098422095	1.0	0.41270001764292574	1.0	0.2613000840067389	3.5239468882335725	0.45397797848375754	0.6045416745615697	0.4455041158761237	0.30021947830480644	0.7842162518541381	0.9718098543828816	250.0	4.931579521309341	190.0	0.4380876854977463
111	Feb25-FISH2-3L1-rep3-m1bp-100x_Position004_3_cmle.ics	11	1	0	1.2995999999999999	0.4615829596002604	1.0	0.34083328762880694	1.0	0.2918229810711206	1.0	0.31028075591010307	2.7312749009063007	0.4422706482740992	0.5846791495111241	0.4182057204414947	0.2421054073052941	0.8292240827777433	0.9904782319317111	162.0	3.105412890279794	108.0	0.24901826333556107
112	Feb25-FISH2-3L1-rep3-m1bp-100x_Position004_3_cmle.ics	12	1	0	1.9493999999999998	0.29265199827499583	2.0	0.17024524915348255	1.0	1.8725829911983065	1.0	0.31198953755017106	2.9945347157014996	0.8573604552944597	0.9194040184444106	0.8569588877965022	0.7678385975601313	0.467685317439301	0.9779886642808817	328.0	6.393837599742726	312.0	0.7193860940805097
113	Feb25-FISH2-3L1-rep3-m1bp-100x_Position004_3_cmle.ics	13	1	0	1.9493999999999998	0.4327653983708851	1.0	0.44481222971192524	1.0	0.0	1.0	0.24866473970035435	3.3241503570696738	0.27286785102992384	0.4185091188101281	0.2378504397096146	0.026854748273623327	0.9113043835192819	0.9702918515302617	236.0	4.618711637934239	170.0	0.39197319228745714
114	Feb25-FISH2-3L1-rep3-m1bp-100x_Position004_3_cmle.ics	14	1	0	1.2995999999999999	0.4000603926028299	1.0	0.3435929880327115	1.0	1.4561254261322223	1.0	0.27676277301857954	2.9488525573324256	0.940112319974953	0.9848495225422668	0.9332928929242329	0.8258355510331872	0.4775498480150847	0.9966117789707936	162.0	3.152223387960634	102.0	0.23518391537247432
115	Feb25-FISH2-3L1-rep3-m1bp-100x_Position004_3_cmle.ics	15	1	0	1.5162	0.4255196164287185	1.0	0.39606183328749645	1.0	0.9228252937649445	1.0	0.29534243436091545	2.554093846183438	0.6837641909451512	0.7757383500099955	0.6745420493881716	0.5498458592426586	0.7247358671635019	0.9881396724746135	240.0	4.544265719872758	190.0	0.4380876854977463
116	Feb25-FISH2-3L1-rep3-m1bp-100x_Position004_3_cmle.ics	16	1	0	0.8664	0.4690383318420737	1.0	0.27745825816436415	1.0	1.0389843448820495	1.0	0.22783091723220977	1.833831813111631	0.705747561783922	0.7855853296720638	0.704163115866553	0.6145472335321781	0.6439862325910481	0.9034765596588673	120.0	2.190214488994913	59.0	0.13603775497035278
117	Feb25-FISH2-3L1-rep3-m1bp-100x_Position004_3_cmle.ics	17	1	0	2.166	3.7171543570081145	1.0	0.3520283641125634	1.0	0.20635000882146287	1.0	0.2730293214404318	3.416972820458782	0.30409310597042755	0.4711697047054943	0.30409310597042755	0.15497404161945874	0.8829597829035507	0.9825880234411664	316.0	6.149070377118773	276.0	0.6363800063019892
118	Feb25-FISH2-3L1-rep3-m1bp-100x_Position004_3_cmle.ics	18	1	0	1.9493999999999998	0.3669366298511022	1.0	0.579016150770048	1.0	0.5595020986366908	1.0	0.25209503731429966	3.2284615370291556	0.5241540508201229	0.6702377501802264	0.5240277065542945	0.3138261502902202	0.760571257923361	0.9856745285734927	294.0	5.704231343781597	238.0	0.5487624692024401
119	Feb25-FISH2-3L1-rep3-m1bp-100x_Position004_3_cmle.ics	19	1	0	1.7328	0.22173324173069078	1.0	0.2595379070674925	1.0	0.20635000882146287	1.0	0.2605042788639421	2.8699762355949	0.36631839507238867	0.545784762398181	0.35566876780934287	0.1819791037043433	0.8347466782803395	0.9893069264946616	236.0	4.5719011402533996	174.0	0.40119609092951497
120	Feb25-FISH2-3L1-rep3-m1bp-100x_Position004_3_cmle.ics	20	1	0	1.2995999999999999	4.92108439322671	1.0	5.089388554482086	1.0	0.0	1.0	0.08449026770732394	1.1387013393454615	0.15207367872187103	0.30740185251366536	0.15207367872187103	0.02652808942684563	0.9259518185554404	0.4548291873941325	196.0	3.5609666578367225	75.0	0.17292934953858405
121	Feb25-FISH2-3L1-rep3-m1bp-100x_Position004_3_cmle.ics	21	1	0	2.166	0.5540862986564014	1.0	0.5527745174569128	1.0	1.2653448004921624	1.0	0.2692083709741145	2.6492854012578055	0.712078260061344	0.8214064968863277	0.7097430058555628	0.5852112185147319	0.7286095836675051	0.9520770389784255	428.0	8.183908467311195	432.0	0.9960730533422443
122	Feb25-FISH2-3L1-rep3-m1bp-100x_Position004_3_cmle.ics	22	1	0	1.5162	0.4880835172424682	1.0	0.2530768824103851	1.0	2.014971786093599	1.0	0.2225559542244641	1.75968978350091	0.9410636442894508	0.971301446051168	0.938616480774434	0.8855004058563569	0.37218189548463027	0.9621686317410785	242.0	4.588961131783487	167.0	0.3850560183059138
123	Feb25-FISH2-3L1-rep3-m1bp-100x_Position004_3_cmle.ics	25	1	0	1.9493999999999998	0.10327331333158872	1.0	0.3046395452441063	1.0	0.913592684735068	1.0	0.29604117356595017	3.2037771152461882	0.6841816090537515	0.7960107420872101	0.6788670486988313	0.5268167067184258	0.6477368050666541	0.9943433731425052	244.0	4.750682787896316	195.0	0.4496163088003185
124	Feb25-FISH2-3L1-rep3-m1bp-100x_Position004_3_cmle.ics	26	1	0	1.7328	0.45902227363865244	1.0	0.18478039209515726	1.0	0.0	1.0	0.24036291091492773	3.103488460849732	0.15750049280504633	0.32894736842105265	0.15750049280504633	0.02241030948156909	0.947568793799349	0.9160258614550486	266.0	5.055090328190977	200.0	0.46114493210289076
125	Feb25-FISH2-3L1-rep3-m1bp-100x_Position004_3_cmle.ics	27	1	0	0.8664	6.370403654780152	1.0	6.516504742532218	1.0	0.2918229810711206	1.0	0.17943728809452122	2.309349772292189	0.3856658198454418	0.45962686606909847	0.3851492056390837	0.2031838347686687	0.8386149707935237	0.7890016324637585	124.0	2.2562000639759505	55.0	0.12681485632829495
126	Feb25-FISH2-3L1-rep3-m1bp-100x_Position004_3_cmle.ics	29	1	0	1.5162	0.1375657924752982	1.0	NA	0.0	0.0	1.0	0.16498815585258894	2.9086569931275617	0.110470455400828	0.21515995483628153	0.110470455400828	0.0382913059841927	0.9744846036324718	0.9113732949362029	144.0	2.8903961738065953	66.0	0.15217782759395398
127	Feb25-FISH2-3L1-rep3-m1bp-100x_Position004_3_cmle.ics	30	1	0	1.7328	0.5111053127720674	1.0	0.4259253006969887	1.0	0.46141264688247224	1.0	0.29890824058380877	3.001690982052776	0.4888770349296665	0.6413090722301249	0.4878167641325536	0.3356349770823455	0.7917281629810096	0.9812315998942585	206.0	3.995090956954144	152.0	0.350470148398197
128	Feb25-FISH2-3L1-rep3-m1bp-100x_Position004_3_cmle.ics	32	1	0	1.9493999999999998	0.31332045574425565	1.0	0.37059375567622327	1.0	1.5490250415242273	1.0	0.2314216899301291	3.8903319855081757	0.8569411937572813	0.9101113571720946	0.853650856956937	0.7654021347831107	0.5224592472121656	0.916346747800922	236.0	4.618711637934239	164.0	0.3781388443243705
129	Feb25-FISH2-3L1-rep3-m1bp-100x_Position004_3_cmle.ics	33	1	0	2.166	0.24637128606669023	1.0	0.32287132041151023	1.0	2.72576443221795	1.0	0.2667845778791791	3.507666841302119	0.9719314811359907	0.9922994330707462	0.9711890284530713	0.9288330547549335	0.29549361191787227	0.9848219317461538	282.0	5.553085116519322	230.0	0.5303166719183244
130	Feb25-FISH2-3L1-rep3-m1bp-100x_Position004_3_cmle.ics	35	1	0	2.3826	0.24729932252697404	1.0	0.21529316718211713	2.0	1.021380433748922	1.0	0.28157209172141073	3.298434544036292	0.6254312963695855	0.7457678608257479	0.6239764549807415	0.5064785034643062	0.7338260128033806	0.995041806012534	372.0	7.283515666417078	358.0	0.8254494284641746
131	Feb25-FISH2-3L1-rep3-m1bp-100x_Position004_3_cmle.ics	36	1	0	1.5162	0.34061535580783575	1.0	0.24775817593290583	1.0	2.5469962482831505	1.0	0.2878700880801862	2.8918667597284116	0.9954856351820407	0.9990555294149738	0.9932079949264541	0.9780896462838322	0.2366822135147509	0.9960518011799717	204.0	3.973800793883835	147.0	0.33894152509562475
132	Feb25-FISH2-3L1-rep3-m1bp-100x_Position004_3_cmle.ics	37	1	0	1.5162	0.5327478428972674	1.0	0.3550554483742992	1.0	0.5158750220536572	1.0	0.31512099044568787	2.7295452920033485	0.4789638696074807	0.6121185361646199	0.48556974849741924	0.3669925110554346	0.7840408358608902	0.9886254179913672	170.0	3.237384040241869	117.0	0.26976978528019113
133	Feb25-FISH2-3L1-rep3-m1bp-100x_Position005_4_cmle.ics	1	1	0	1.7328	0.5015414023204692	1.0	0.5546080556963814	1.0	2.3825999999999996	1.0	0.29823695905561676	1.993688508923861	0.963500320017539	0.9854224054710623	0.9500595833760612	0.9026686987485723	0.3163914432416694	0.9712820732268816	312.0	5.849032313733542	283.0	0.6525200789255905
134	Feb25-FISH2-3L1-rep3-m1bp-100x_Position005_4_cmle.ics	3	1	0	1.083	0.6449920974743378	1.0	0.29468214097326884	1.0	0.928575039696583	1.0	0.2564202848121884	2.0636217847353167	0.5860518751253426	0.6636194487153776	0.5813111393364084	0.46587477995409676	0.7466259214760459	0.9469568580763571	146.0	2.7946600926748055	84.0	0.1936808714832141
135	Feb25-FISH2-3L1-rep3-m1bp-100x_Position005_4_cmle.ics	3	2	0	2.166	0.291617988787297	2.0	0.301532882322297	2.0	1.668143133707265	1.0	0.26597229528148303	2.896718034277884	0.7851822759988413	0.8535692002584843	0.783628027720213	0.7154848251888495	0.6072580747197144	0.9712466968426514	318.0	6.170360540189083	275.0	0.634074281641475
136	Feb25-FISH2-3L1-rep3-m1bp-100x_Position005_4_cmle.ics	4	1	0	1.083	3.4704713680113772	1.0	3.44388677857034	1.0	0.2918229810711206	1.0	0.1474308578061926	1.4719298571105386	0.4667845467442482	0.6467504163496927	0.45898184509735385	0.253603223883052	0.7738281026488207	0.7381859025935512	154.0	2.80960499843478	69.0	0.1590950015754973
137	Feb25-FISH2-3L1-rep3-m1bp-100x_Position005_4_cmle.ics	7	1	0	1.5162	0.40246491454598804	1.0	0.3314900127605441	1.0	1.1961505589055579	1.0	0.28220164422203037	2.021727336446396	0.7924899249114985	0.866237122873207	0.7908056395996913	0.6823162291607971	0.5344735686501911	0.9709306554676339	220.0	4.2143378449675675	163.0	0.375833119663856
138	Feb25-FISH2-3L1-rep3-m1bp-100x_Position005_4_cmle.ics	8	1	0	1.7328	0.2799237043679803	1.0	0.3225445719496767	1.0	0.8318234787411565	1.0	0.27064251125273314	3.109019887526514	0.6603517939058845	0.7586353555913358	0.6549138742898806	0.5288057842452228	0.6792394130858939	0.9889526811309689	224.0	4.350539166469865	164.0	0.3781388443243705
139	Feb25-FISH2-3L1-rep3-m1bp-100x_Position005_4_cmle.ics	9	1	0	1.9493999999999998	0.3114115052841189	1.0	0.4238888353501926	1.0	2.841356548817212	1.0	0.2668300821738623	2.7807035240736044	0.9752874641507411	0.9916948419186485	0.9743378656241505	0.9444829474312977	0.3097306017651325	0.9574804619261018	306.0	5.902188068724713	260.0	0.5994884117337581
140	Feb25-FISH2-3L1-rep3-m1bp-100x_Position005_4_cmle.ics	10	1	0	1.9493999999999998	0.29043468243805637	1.0	0.11373188981177386	1.0	1.242391573779135	1.0	0.23773901416351503	3.0139664104262236	0.7445496981128099	0.829370515157582	0.7408722590434443	0.6473846980601246	0.6206956011933712	0.989020418652548	258.0	5.0635506712714164	190.0	0.4380876854977463
141	Feb25-FISH2-3L1-rep3-m1bp-100x_Position005_4_cmle.ics	11	1	0	1.9493999999999998	2.222285482630761	1.0	2.2611638752294785	1.0	1.7660715981523099	1.0	0.26352071010562766	3.24839282324843	0.8926152618296884	0.9350301538323188	0.8836674703941637	0.8255096362992564	0.4782131101000129	0.9809337168354838	226.0	4.3952345783805935	164.0	0.3781388443243705
142	Feb25-FISH2-3L1-rep3-m1bp-100x_Position005_4_cmle.ics	13	1	0	1.5162	0.42265024966936954	1.0	0.07336423363608387	1.0	0.42540144110901373	1.0	0.3028541812597983	2.7174097311573777	0.44908499152228565	0.5684388662599962	0.4469476980244652	0.30129666803089655	0.7810260521598914	0.9786719829048547	206.0	3.9482804592733043	153.0	0.35277587305871144
143	Feb25-FISH2-3L1-rep3-m1bp-100x_Position005_4_cmle.ics	14	1	0	1.9493999999999998	0.46393582539033407	1.0	4.7773790210901	1.0	0.72222503087512	1.0	0.277819020713718	3.5616112320949616	0.6010189367044132	0.7298097545621574	0.6010189367044132	0.4819636491402722	0.6977709914703983	0.9690782738615119	196.0	3.8886401416026	136.0	0.31357855382996574
144	Feb25-FISH2-3L1-rep3-m1bp-100x_Position005_4_cmle.ics	15	1	0	1.5162	2.6494633707018598	1.0	2.7440351715589415	1.0	0.5595020986366908	1.0	0.27385015451777717	3.0471592638744114	0.5582545681542146	0.7011344899883972	0.5574403408898146	0.3857605221910856	0.7653332977291265	0.9867835992746712	172.0	3.328889949833437	111.0	0.2559354373171044
145	Feb25-FISH2-3L1-rep3-m1bp-100x_Position005_4_cmle.ics	16	1	0	1.083	0.16547550817400444	1.0	0.09960366134005864	1.0	1.4370615219328515	1.0	0.2608594825761498	1.8234902274601599	0.8537642912169947	0.9086487002406582	0.8522508027624573	0.7763888983576605	0.5241880080111093	0.9602525281024207	152.0	2.8351253330453114	90.0	0.20751521944630086
146	Feb25-FISH2-3L1-rep3-m1bp-100x_Position005_4_cmle.ics	17	1	0	1.2995999999999999	3.48878846327251	1.0	3.601812378835502	1.0	0.0	1.0	0.09080931619916484	1.4602422452868336	0.26054030828723346	0.514895178760048	0.2527704674436507	0.027964265893263153	0.8774224170694465	0.5232800166210221	244.0	4.563440797172954	108.0	0.24901826333556107
147	Feb25-FISH2-3L1-rep3-m1bp-100x_Position005_4_cmle.ics	18	1	0	1.5162	3.7730547722241132	1.0	0.3805448721057605	1.0	0.23070632344123612	1.0	0.2661537328980036	2.8776183312393653	0.4047205403793546	0.5251422903890783	0.3710116554951965	0.19544346631056256	0.8254781692385964	0.9731474854246825	216.0	4.148352269986528	154.0	0.3550815977192259
148	Feb25-FISH2-3L1-rep3-m1bp-100x_Position005_4_cmle.ics	19	1	0	2.166	3.717534652131574	1.0	0.4740655564342556	1.0	0.7295574526778015	1.0	0.23451863495341663	3.8110059814659047	0.5917511418068397	0.7005597638409268	0.5965968586387435	0.46550350896736103	0.6486925493631861	0.9438833020792071	250.0	4.931579521309342	180.0	0.4150304388926017
149	Feb25-FISH2-3L1-rep3-m1bp-100x_Position005_4_cmle.ics	20	1	0	1.7328	0.5150319588982237	1.0	0.33525271396091644	1.0	0.0	1.0	0.2613000840067389	2.804083755163146	0.14570907711437545	0.32992792261164616	0.16154186600349849	0.024758161394339184	0.9476791388018858	0.9774669259296128	250.0	4.7911480282668215	190.0	0.4380876854977463
150	Feb25-FISH2-3L1-rep3-m1bp-100x_Position005_4_cmle.ics	21	1	0	1.5162	0.33897713055651113	1.0	0.3754463973523485	1.0	1.8148458414482778	1.0	0.30810692250685695	2.801507116656885	0.9194346035571062	0.9585513814208043	0.9175883132219564	0.8542599552814094	0.36820585633011943	1.0013036051830957	218.0	4.193047681897258	168.0	0.3873617429664282
151	Feb25-FISH2-3L1-rep3-m1bp-100x_Position005_4_cmle.ics	22	1	0	1.5162	0.2705591947702392	1.0	0.26937481837157307	1.0	1.3107987492438529	1.0	0.23921963950302935	2.5381549903842164	0.8045660901471127	0.8689287515806494	0.8056233113827487	0.7252572226176245	0.4881146210744649	0.9578411929363602	216.0	4.101541772305689	146.0	0.3366358004351103
152	Feb25-FISH2-3L1-rep3-m1bp-100x_Position005_4_cmle.ics	23	1	0	1.7328	0.26013336291650563	1.0	0.12657805018079574	1.0	0.8318234787411565	1.0	0.2697079550138149	3.177964234785909	0.6699745547073791	0.7569188744199971	0.6656114354138603	0.5532854363119294	0.7121006712009076	0.9923109684860243	196.0	3.8184243950813404	134.0	0.30896710450893683
153	Feb25-FISH2-3L1-rep3-m1bp-100x_Position005_4_cmle.ics	25	1	0	1.2995999999999999	0.28112800121826925	1.0	0.23471006715986115	1.0	2.697644628636779	1.0	0.27106948149127175	1.9279639936425434	0.987700459697512	0.9965932086418453	0.9862266203460013	0.9717718824203717	0.1959658196662692	0.9743673118065658	232.0	4.388889321070263	173.0	0.3988903662690006
154	Feb25-FISH2-3L1-rep3-m1bp-100x_Position005_4_cmle.ics	26	1	0	1.2995999999999999	0.7836925337701847	1.0	0.19656378076124653	1.0	0.6639153385791856	1.0	0.2261257626736845	3.7557975593937885	0.6770644487191907	0.7895348676289459	0.6731479815663101	0.5478625499937724	0.6567363939822884	0.8892456465433893	112.0	2.175269583234938	53.0	0.12220340700726606
155	Feb25-FISH2-3L1-rep3-m1bp-100x_Position005_4_cmle.ics	28	1	0	1.5162	0.3533148452121651	1.0	0.28645594362117915	1.0	1.5162	1.0	0.3318497474319929	3.0030573084852037	0.9757397026931707	0.9943607753089755	0.9588633003909562	0.8621147655388217	0.38594663809954527	1.001910000121844	182.0	3.5289617605466606	133.0	0.3066613798484224
156	Feb25-FISH2-3L1-rep3-m1bp-100x_Position005_4_cmle.ics	29	1	0	1.083	5.203815165084775	1.0	0.34095278551102903	1.0	0.20635000882146287	1.0	0.27462088780918464	1.9613230702737738	0.3381961393388063	0.48072096183714225	0.3445959063678722	0.1864495506989128	0.87051181150495	0.9590573350694571	186.0	3.454515842485179	125.0	0.28821558256430674
157	Feb25-FISH2-3L1-rep3-m1bp-100x_Position005_4_cmle.ics	31	1	0	1.7328	0.29733224077108933	1.0	0.3376904583040574	1.0	0.0	1.0	0.21171992209520032	2.9491155985625785	0.17159503132900955	0.33667417830053864	0.18136748378586348	0.025079696603275806	0.9357600589869861	0.9321513332874012	226.0	4.301613583018914	147.0	0.33894152509562475
158	Feb25-FISH2-3L1-rep3-m1bp-100x_Position005_4_cmle.ics	32	1	0	1.7328	0.3378729589612064	1.0	0.4658567723486967	1.0	0.0	1.0	0.237131635793484	2.8419953999557284	0.19142232754366653	0.3451810920291309	0.1648943381288332	0.023653943137265536	0.9336963723500935	0.9478043931546278	250.0	4.791148028266822	181.0	0.41733616355311615
159	Feb25-FISH2-3L1-rep3-m1bp-100x_Position005_4_cmle.ics	33	1	0	1.5162	0.22781388122359414	1.0	0.5486240458483267	1.0	0.3720027687491155	1.0	0.27813572834450284	2.9060317221100926	0.4540214769337131	0.5791482870304269	0.4475212853095669	0.2972466240334253	0.8225096456489651	0.9855959155849764	194.0	3.7503237343301925	134.0	0.30896710450893683
160	Feb25-FISH2-3L1-rep3-m1bp-100x_Position005_4_cmle.ics	34	1	0	1.2995999999999999	0.5695641125875067	1.0	0.44603878452462936	1.0	0.5836459621422412	1.0	0.28738770534290325	3.2454135876755617	0.5995385401843076	0.6963898368311251	0.5942193177579133	0.49387944016910984	0.712961432105721	0.9965653914929875	128.0	2.509427629680347	73.0	0.16831790021755516
161	Feb25-FISH2-3L1-rep3-m1bp-100x_Position005_4_cmle.ics	36	1	0	1.7328	0.39885918307821155	1.0	0.4341709069504204	1.0	1.2944547249242173	1.0	0.23678239499525744	1.6513713920249122	0.7359160319674665	0.8500535775661633	0.7330855190380877	0.6027967200709361	0.6437852609308482	0.9719459856678906	386.0	7.221899568345468	347.0	0.8000864571985156
162	Feb25-FISH2-3L1-rep3-m1bp-100x_Position005_4_cmle.ics	37	1	0	1.5162	0.35206637227972226	1.0	0.3711873804059323	1.0	0.3720027687491155	1.0	0.2836296094149551	3.141156998436974	0.45347700969098226	0.5849641855002824	0.45347700969098226	0.30911185419598913	0.8087559698778124	0.9919650064844295	170.0	3.2841945379227084	111.0	0.2559354373171044
163	Feb25-FISH2-3L1-rep3-m1bp-100x_Position005_4_cmle.ics	38	1	0	1.5162	0.4213575624274904	1.0	0.25954342425301014	1.0	0.7540056732031717	1.0	0.2979400440273149	3.0279018620249376	0.685245372287778	0.793042812918986	0.6787943028422612	0.4997262331791348	0.6689755123201637	0.9911633886690561	198.0	3.8163093093112295	143.0	0.3297186264535669
164	Feb25-FISH2-3L1-rep3-m1bp-100x_Position005_4_cmle.ics	39	1	0	0.8664	1.2239686455938827	1.0	1.6024338054275882	1.0	0.0	1.0	0.14607818349216864	1.3445026858749156	0.22175377907500496	0.5089950092787777	0.22175377907500496	0.02884979190314037	0.9152660024279003	0.6432263232813399	136.0	2.4541567889190623	57.0	0.13142630564932387
165	Feb25-FISH2-3L1-rep3-m1bp-100x_Position005_4_cmle.ics	40	1	0	1.5162	0.5687712095508207	1.0	0.06398233885654135	1.0	1.5386823371520422	1.0	0.19354565244335864	3.092176217301635	0.890898493385379	0.93228623911546	0.8872600102442729	0.8341929102566367	0.4827658311205897	0.922620676065654	142.0	2.7286745176937677	70.0	0.1614007262360118
166	Feb25-FISH2-3L1-rep3-m1bp-100x_Position005_4_cmle.ics	41	1	0	1.7328	0.4626849517831513	1.0	0.35382105750419707	1.0	0.2918229810711206	1.0	0.26735205537901047	3.3024979017611775	0.40217111788692556	0.545231622644282	0.40217111788692556	0.2051602316838715	0.8202800044561742	0.9914489573905493	224.0	4.350539166469865	163.0	0.375833119663856
167	Feb25-FISH2-3L1-rep3-m1bp-100x_Position005_4_cmle.ics	43	1	0	1.5162	0.3960904636824225	1.0	0.27732784470559385	1.0	1.449626260897894	1.0	0.293128628165803	2.72048669703275	0.7212517637172488	0.779260672441155	0.7194007477877237	0.6487200451965853	0.6551502686814218	0.9874500521742406	182.0	3.505556511706241	125.0	0.28821558256430674
168	Feb25-FISH2-3L1-rep3-m1bp-100x_Position005_4_cmle.ics	43	2	0	1.9493999999999998	0.43543468062588575	2.0	6.318195838943472	1.0	1.2536039404732575	1.0	0.24611869530076286	3.050541781554293	0.6845721229051865	0.7763123901669037	0.6836182251255539	0.591467725038965	0.6551000000130562	0.9753465282372382	288.0	5.546739859208991	228.0	0.5257052225972955
169	Feb25-FISH2-3L1-rep3-m1bp-100x_Position005_4_cmle.ics	44	1	0	1.2995999999999999	0.1021994301159102	1.0	0.12177902773365688	1.0	0.8595614345612763	1.0	0.24788330463852598	2.915122081110601	0.7833592556783948	0.8743957291185002	0.7818179270531198	0.656311740720501	0.6360867448901337	0.9768775343755006	132.0	2.5520079558209643	71.0	0.16370645089652625
170	Feb25-FISH2-3L1-rep3-m1bp-100x_Position005_4_cmle.ics	45	1	0	1.5162	0.6165960508231572	1.0	0.16520743222479264	1.0	1.4686736615067262	1.0	0.29740095743975503	3.1169564775873515	0.8707382366311415	0.9183797903122226	0.8667912574772526	0.791661555557159	0.46625728240101605	0.9914779863069654	154.0	2.9968469891581395	98.0	0.2259610167304165
171	Feb25-FISH2-3L1-rep3-m1bp-100x_Position006_5_cmle.ics	1	1	0	1.5162	0.35328469478937413	1.0	0.35180139393838983	1.0	1.403331779731213	1.0	0.2753189363498532	2.1581387799876834	0.8326947034060919	0.894386944790492	0.8316260561010315	0.7407615145271088	0.5466034667675134	0.9656614042237178	220.0	4.144122098446307	161.0	0.37122167034282705
172	Feb25-FISH2-3L1-rep3-m1bp-100x_Position006_5_cmle.ics	2	1	0	1.7328	0.08176792077908024	1.0	0.1352112556728767	1.0	0.0	1.0	0.24197823895880952	3.1558409492899817	0.1526769214752349	0.36057754873636816	0.15636631009083574	0.025197808490148618	0.9475404094346364	0.9409436862518357	222.0	4.259033256878296	153.0	0.35277587305871144
173	Feb25-FISH2-3L1-rep3-m1bp-100x_Position006_5_cmle.ics	4	1	0	0.8664	3.8234006624434778	2.0	4.014619078254078	1.0	1.2779016819528852	1.0	0.144236410206856	1.4327842016162882	0.8293780562812479	0.8836436048742167	0.827441523405862	0.7076444330769559	0.538805075169126	0.758253068261721	146.0	2.724444346153546	63.0	0.1452606536124106
174	Feb25-FISH2-3L1-rep3-m1bp-100x_Position006_5_cmle.ics	5	1	0	1.7328	0.19219832296721506	1.0	4.651410630103428	1.0	0.0	1.0	0.2618084357118758	2.463128640077558	0.15586787761936172	0.3496816175351362	0.1931414582170582	0.025698919275457914	0.9315674837395432	0.973579577191807	220.0	4.190932596127146	157.0	0.3619987717007692
175	Feb25-FISH2-3L1-rep3-m1bp-100x_Position006_5_cmle.ics	6	1	0	2.166	0.2928301440407765	1.0	0.34635859318695983	1.0	0.23070632344123612	1.0	0.23273870245571857	3.074031474698718	0.36259298781658084	0.49744163551079	0.3561174275865775	0.17049109850375022	0.8664747202372056	0.9785384244254056	312.0	6.106490050978153	250.0	0.5764311651286135
176	Feb25-FISH2-3L1-rep3-m1bp-100x_Position006_5_cmle.ics	7	1	0	1.7328	0.4011999939984848	1.0	0.31729841822198096	1.0	2.5991999999999997	1.0	0.261980471254965	1.8953817000323316	0.9510978103231021	0.9805802881529208	0.9441376809871377	0.8983247545231925	0.372232067775005	0.9388655503521245	366.0	6.728134951557346	337.0	0.777029210593371
177	Feb25-FISH2-3L1-rep3-m1bp-100x_Position006_5_cmle.ics	8	1	0	1.5162	0.15899283789486823	1.0	0.2657944046213777	1.0	0.7540056732031717	1.0	0.2640817246176654	2.729504011191915	0.6238746804648233	0.7465947120787384	0.6207379873297356	0.4698463761314941	0.7250508739321136	0.9750349288262091	224.0	4.3037286687890255	162.0	0.37352739500334153
178	Feb25-FISH2-3L1-rep3-m1bp-100x_Position006_5_cmle.ics	9	1	0	1.2995999999999999	0.354220104434083	1.0	0.3262741121661297	1.0	1.403331779731213	1.0	0.29907699693135376	2.4335192437754873	0.8460368198834208	0.9053349515392899	0.8458744294969317	0.7843626604673425	0.4425824218475649	0.9877287755368152	172.0	3.2118637056313384	116.0	0.2674640606196767
179	Feb25-FISH2-3L1-rep3-m1bp-100x_Position006_5_cmle.ics	10	1	0	1.7328	2.3898608013889335	1.0	NA	0.0	1.8066794966622155	1.0	0.2746178615276856	3.4741200465515547	0.9594884156957278	0.9793884759608946	0.9518883085576537	0.8999765635462702	0.3703821150762121	0.9971128630393636	180.0	3.5076715974763517	119.0	0.27438123460122005
180	Feb25-FISH2-3L1-rep3-m1bp-100x_Position006_5_cmle.ics	11	1	0	2.3826	7.2795499748102435	1.0	0.2874878443896913	2.0	0.0	1.0	0.1867824887935271	2.5228299178079747	0.22096369105644312	0.4293317617664969	0.22096369105644312	0.018549105801120132	0.9175266650296598	0.8533416875242156	404.0	7.577347777861197	330.0	0.7608891379697698
181	Feb25-FISH2-3L1-rep3-m1bp-100x_Position006_5_cmle.ics	13	1	0	1.7328	0.22771335324849679	1.0	0.14420656985312955	1.0	0.0	1.0	0.3022634749623883	3.315313213869237	0.2931277692906519	0.47021018806300374	0.29064601661135403	0.02661445620935691	0.8916991538511585	1.0024177603501516	222.0	4.352654252239977	171.0	0.3942789169479716
182	Feb25-FISH2-3L1-rep3-m1bp-100x_Position006_5_cmle.ics	14	1	0	1.083	0.16115424018218988	1.0	0.20835207824990717	1.0	0.42540144110901373	1.0	0.23020015373342675	2.282619502228828	0.47695578957170903	0.6015978457407595	0.4736576621320648	0.33599382280131307	0.8009706218664571	0.9487751934110922	170.0	3.0501420495185103	100.0	0.23057246605144538
183	Feb25-FISH2-3L1-rep3-m1bp-100x_Position006_5_cmle.ics	16	1	0	1.2995999999999999	4.868832371702014	1.0	4.074757782836748	1.0	1.7328	1.0	0.2451601034351431	2.6710424140263327	0.9439928169725905	0.9719292020172694	0.9291643816467198	0.8317956493220211	0.36519044579551097	0.9621270139343094	162.0	3.0586023925989547	96.0	0.22134956740938755
184	Feb25-FISH2-3L1-rep3-m1bp-100x_Position006_5_cmle.ics	17	1	0	1.083	4.686642951838199	1.0	4.316457028943039	1.0	3.0324	1.0	0.22976348254774215	2.3753421733409508	0.9987323137319049	0.9999856874131021	0.9982375071562934	0.9789625419154331	0.23776359516700774	0.8376768768909496	110.0	2.0135479271221097	52.0	0.1198976823467516
185	Feb25-FISH2-3L1-rep3-m1bp-100x_Position006_5_cmle.ics	18	1	0	1.7328	0.4598428551445943	1.0	0.38215087972038614	1.0	0.65253602307166	1.0	0.2978361660242264	2.9579922875760705	0.5790563458715132	0.688887763883967	0.5721966283602491	0.4176504834708652	0.738199445534305	0.99266475607661	246.0	4.748567702126204	198.0	0.45653348278186184
186	Feb25-FISH2-3L1-rep3-m1bp-100x_Position006_5_cmle.ics	19	1	0	0.8664	3.6334602065621686	1.0	3.427693353501426	1.0	0.23070632344123612	1.0	0.1421881348337098	1.9862979636859142	0.48173398822178237	0.6583033990665396	0.4903477262175305	0.24607189111257727	0.746575317653005	0.6131549874082848	134.0	2.4562718746891736	55.0	0.12681485632829495
187	Feb25-FISH2-3L1-rep3-m1bp-100x_Position006_5_cmle.ics	20	1	0	1.5162	0.3270484021763698	1.0	0.34978204833703064	1.0	1.3842379406474168	1.0	0.20005367958862236	2.4601537117887626	0.8095828906330329	0.8738766836892072	0.8067244747575145	0.7352914967268739	0.544727989649008	0.9233596678192421	224.0	4.327133917629445	141.0	0.325107177132538
188	Feb25-FISH2-3L1-rep3-m1bp-100x_Position006_5_cmle.ics	21	1	0	0.8664	4.404140143463262	1.0	4.245305206300071	1.0	1.906386119690093	1.0	0.26084403310998117	2.2461654932598933	0.9256051820080866	0.9546983891070164	0.9258860496550594	0.8787149134869133	0.31928413152985674	0.9969225677820526	116.0	2.1008236651734555	60.0	0.13834347963086724
189	Feb25-FISH2-3L1-rep3-m1bp-100x_Position006_5_cmle.ics	22	1	0	1.7328	3.1400405669299887	1.0	0.4313717535484404	1.0	0.7252201245704302	1.0	0.282820485324181	2.7757196794856753	0.61424921624848	0.7223399863889416	0.6017593966507871	0.44952193946425983	0.7157196140772969	0.996771874776251	234.0	4.50380047950225	179.0	0.4127247142320873
190	Feb25-FISH2-3L1-rep3-m1bp-100x_Position006_5_cmle.ics	23	1	0	1.2995999999999999	6.747368504014784	1.0	0.401567872971782	1.0	0.744005537498231	1.0	0.2736187900809741	2.862035967053118	0.5449416596801858	0.6310349734257343	0.5260050917985124	0.4218232022951551	0.7536684882064508	0.9885353728415077	154.0	2.9500364914772996	94.0	0.2167381180883587
191	Feb25-FISH2-3L1-rep3-m1bp-100x_Position006_5_cmle.ics	23	2	0	1.7328	0.3268615872005658	1.0	0.43252665998464573	2.0	0.10317500441073144	1.0	0.2566466078964107	2.559982095086658	0.26510810457415795	0.4182658657211202	0.2598586295216632	0.07560397806373209	0.9020160714329643	0.9715896998328375	228.0	4.369714243770063	164.0	0.3781388443243705
192	Feb25-FISH2-3L1-rep3-m1bp-100x_Position006_5_cmle.ics	24	1	0	0.8664	0.9738544054393383	1.0	0.5857585681467832	1.0	0.6190500264643886	1.0	0.2916962314675708	2.0825452059263565	0.6547554180654913	0.7156416430843865	0.6527340797637671	0.5499182676251911	0.6774994233089265	0.9882513832344025	108.0	2.0156630128922206	57.0	0.13142630564932387
193	Feb25-FISH2-3L1-rep3-m1bp-100x_Position006_5_cmle.ics	26	1	0	1.9493999999999998	0.2939275887226681	1.0	0.21769442018994614	1.0	0.0	1.0	0.23595388067888876	3.5324069265055584	0.15576873827668072	0.3153131640330295	0.15856503111221856	0.028277857375222353	0.9472302340103496	0.9670386843896581	216.0	4.265378514188629	145.0	0.33433007577459584
194	Feb25-FISH2-3L1-rep3-m1bp-100x_Position006_5_cmle.ics	29	1	0	1.5162	3.7684964742744373	1.0	3.7735997449954697	1.0	1.0987399361686254	1.0	0.2658212984027631	2.4916825688659	0.7479633010632258	0.817993525522024	0.7479633010632258	0.6641556329492628	0.5752697889781803	0.9939099074630807	194.0	3.7269184854897723	131.0	0.3020499305273935
195	Feb25-FISH2-3L1-rep3-m1bp-100x_Position006_5_cmle.ics	31	1	0	1.7328	0.7084987534282481	1.0	0.7460877121557427	1.0	1.0389843448820495	1.0	0.19855744401615094	2.7309832865386836	0.7751225618024408	0.8495201835819338	0.7727443412955043	0.6827005319703765	0.5502834547459161	0.8507661730513659	164.0	3.1501083021905227	88.0	0.20290377012527194
196	Feb25-FISH2-3L1-rep3-m1bp-100x_Position006_5_cmle.ics	32	1	0	1.083	7.439263188447519	1.0	8.071566833271472	1.0	0.0	1.0	0.22785007601309182	2.4223244505304335	0.1084164090451214	0.29512661085831393	0.1084164090451214	0.027413248115599708	0.9580708330117922	0.9261164066304446	128.0	2.462617131999507	65.0	0.14987210293343953
197	Feb25-FISH2-3L1-rep3-m1bp-100x_Position006_5_cmle.ics	33	1	0	1.5162	0.3455104960612966	1.0	0.18073265696381527	1.0	0.42540144110901373	1.0	0.31808625617596653	3.230650859838035	0.4594517114017894	0.5915803298798619	0.45901169380108536	0.32141952344760455	0.8162910954071844	1.0034377652847593	200.0	3.884409970062378	150.0	0.3458586990771681
198	Feb25-FISH2-3L1-rep3-m1bp-100x_Position006_5_cmle.ics	34	1	0	1.083	NA	0.0	NA	0.0	0.4773698211006071	1.0	0.2708035121517532	2.725003702052759	0.6727382284582939	0.8115606438839632	0.6703968322286304	0.46984591546870963	0.6836264306625253	0.9860587374169765	112.0	2.151864334394518	58.0	0.13373203030983835
199	Feb25-FISH2-3L1-rep3-m1bp-100x_Position006_5_cmle.ics	35	1	0	1.7328	0.3593006982814217	1.0	4.033773903319397	1.0	0.0	1.0	0.30810692250685695	2.899136537332492	0.23657289002557544	0.41760542437399634	0.2265151965740796	0.025941235948373283	0.9094955325432045	1.0076629611044878	218.0	4.239858179578099	168.0	0.3873617429664282
200	Feb25-FISH2-3L1-rep3-m1bp-100x_Position006_5_cmle.ics	36	1	0	1.5162	0.40798494969019966	1.0	0.287178776175918	1.0	1.459114905355603	1.0	0.3077861314732113	2.299857801124743	0.8470128676470589	0.9172826943277311	0.8448463760504201	0.7671185661764706	0.5319453351290367	0.9900576043647835	204.0	3.8333693008413166	152.0	0.350470148398197
201	Feb25-FISH2-3L1-rep3-m1bp-100x_Position006_5_cmle.ics	37	1	0	1.083	4.260082383672499	1.0	0.37649982483454986	1.0	0.0	1.0	0.22724502402561847	1.9162111060801985	0.20163917539047913	0.4108786907199238	0.2219067485610538	0.02532802822523532	0.924031923477876	0.9373053609512076	196.0	3.537561408996303	123.0	0.2836041332432778
202	Feb25-FISH2-3L1-rep3-m1bp-100x_Position006_5_cmle.ics	39	1	0	1.2995999999999999	0.33386426266200503	1.0	0.15572477997406714	1.0	1.021380433748922	1.0	0.30300855069345994	2.677253854596018	0.7376622752957372	0.8183036929135119	0.734404763810408	0.6365473579741	0.6403267786732039	0.9968580504264525	180.0	3.4374558509550925	125.0	0.28821558256430674
203	Feb25-FISH2-3L1-rep3-m1bp-100x_Position006_5_cmle.ics	40	1	0	1.5162	0.21115518027466126	1.0	0.578090189067374	1.0	0.20635000882146287	1.0	0.279227296103668	2.69228151892284	0.32810409459638634	0.4753173101262008	0.32810409459638634	0.17732302351650736	0.889496951884743	0.9608169475564935	182.0	3.52896176054666	122.0	0.2812984085827634
204	Feb25-FISH2-3L1-rep3-m1bp-100x_Position006_5_cmle.ics	41	1	0	1.2995999999999999	0.46211954212455547	1.0	0.2501290335655813	1.0	0.9788040346074901	1.0	0.3140145294968224	2.215206030219593	0.723464116935927	0.7989998900978129	0.7168186980254241	0.6092207934937905	0.6512426538815738	0.9939343111855379	190.0	3.5907171639874758	138.0	0.3181900031509946
205	Feb25-FISH2-3L1-rep3-m1bp-100x_Position007_6_cmle.ics	1	1	0	1.083	0.45054967561599896	1.0	0.19730750433148148	1.0	0.9512265400461283	1.0	0.29528601709160374	2.130448692687575	0.7351724137931035	0.8113430127041742	0.7359255898366606	0.6432622504537205	0.5911410451228144	1.007817019368596	148.0	2.792545006904694	92.0	0.21212666876732977
206	Feb25-FISH2-3L1-rep3-m1bp-100x_Position007_6_cmle.ics	2	1	0	1.2995999999999999	3.320011352892303	1.0	0.2264372478798248	1.0	1.1535316172061805	1.0	0.30549004043139827	2.267877487908793	0.7771329439368978	0.8586753032799161	0.7772515101592532	0.6624388447905746	0.5319299437637172	0.9797044979270533	200.0	3.790788974700699	147.0	0.33894152509562475
207	Feb25-FISH2-3L1-rep3-m1bp-100x_Position007_6_cmle.ics	3	1	0	1.7328	0.6055065417044954	2.0	0.6004411813922155	1.0	1.0317500441073144	1.0	0.22737319184111499	2.375668105309705	0.710938579124269	0.801216676642571	0.7044753441687002	0.6004909296008103	0.6236598741858628	0.9662259506356409	246.0	4.725162453285782	173.0	0.3988903662690006
208	Feb25-FISH2-3L1-rep3-m1bp-100x_Position007_6_cmle.ics	4	1	0	2.3826	0.5601049269162948	1.0	0.16412841948861542	1.0	0.10317500441073144	1.0	0.25883663752570224	4.139505385475207	0.26854645770470165	0.4472249374389076	0.26854645770470165	0.0446164961288371	0.9032330222774069	0.9942060478363224	324.0	6.444878268963787	279.0	0.6432971802835327
209	Feb25-FISH2-3L1-rep3-m1bp-100x_Position007_6_cmle.ics	4	2	0	1.2995999999999999	4.932717797162065	1.0	4.515692641663504	1.0	0.5556144027286182	1.0	0.3087692418061742	2.200186302450685	0.428930349067146	0.5127947121189773	0.422915484401601	0.31794659620158544	0.8032913154157794	1.0047767349853713	176.0	3.3246597782932152	122.0	0.2812984085827634
210	Feb25-FISH2-3L1-rep3-m1bp-100x_Position007_6_cmle.ics	6	1	0	1.9493999999999998	4.222328253671665	1.0	4.423368140714388	1.0	0.5097226605744432	1.0	0.2878285877191829	3.2248545115228304	0.41467388932265775	0.5312046866437443	0.41467388932265775	0.26607881553614643	0.8386087863762197	0.9994255036433225	286.0	5.619070691500361	244.0	0.5625968171655268
211	Feb25-FISH2-3L1-rep3-m1bp-100x_Position007_6_cmle.ics	6	2	0	1.7328	0.32095406135927645	1.0	0.2668766398366713	1.0	1.2269033092775323	1.0	0.2873966673070089	3.0395826125344056	0.6504876262711987	0.7228992788659718	0.6505264229909361	0.5696110143887334	0.706138672830454	0.9765389718901103	224.0	4.350539166469864	169.0	0.38966746762694277
212	Feb25-FISH2-3L1-rep3-m1bp-100x_Position007_6_cmle.ics	8	1	0	1.7328	0.3820499965961759	1.0	0.3517571972272282	1.0	1.0653987500596882	1.0	0.26794471921275154	2.628265463781671	0.750905279207166	0.8431423178836447	0.7482801232040429	0.627971744222505	0.677142710305921	0.9923081445116619	222.0	4.282438505718716	161.0	0.37122167034282705
213	Feb25-FISH2-3L1-rep3-m1bp-100x_Position007_6_cmle.ics	9	1	0	1.2995999999999999	0.21096511224660325	1.0	0.08858377489072507	1.0	0.0	1.0	0.2522425781034317	2.713617646764086	0.1617795897421277	0.3238228963236447	0.10414676911234337	0.03830308905076193	0.9536019923483104	0.969250425853148	130.0	2.5073125439102357	70.0	0.1614007262360118
214	Feb25-FISH2-3L1-rep3-m1bp-100x_Position007_6_cmle.ics	10	1	0	1.9493999999999998	0.37399536013301626	1.0	0.3054696909807478	1.0	1.2748075358549043	1.0	0.28920383750715906	3.168026082099809	0.7778754241350465	0.8589709849332193	0.7740640831633661	0.655068942505616	0.628020831336227	0.9962524302932934	260.0	5.084840834341725	212.0	0.48881362802906425
215	Feb25-FISH2-3L1-rep3-m1bp-100x_Position007_6_cmle.ics	11	1	0	1.2995999999999999	0.40403566257685414	1.0	0.23010122186542772	1.0	0.0	1.0	0.26182090496753924	3.162805075839425	0.255564463788035	0.39397930744855497	0.2446964201631479	0.03695643874317566	0.9019360068108568	0.9885004443531347	138.0	2.6626889427127303	78.0	0.17984652352012742
216	Feb25-FISH2-3L1-rep3-m1bp-100x_Position007_6_cmle.ics	12	1	0	2.166	0.3402442564633202	1.0	0.40560458502470687	1.0	0.7252201245704302	1.0	0.2802223076813118	3.2253267153009215	0.5337579730739801	0.6663377481291527	0.5292141702832934	0.3782568105340593	0.7142554910998155	0.9782953077023699	360.0	7.038748443793126	340.0	0.7839463845749143
217	Feb25-FISH2-3L1-rep3-m1bp-100x_Position007_6_cmle.ics	13	1	0	1.5162	0.38275932047287486	1.0	0.11499515164545382	1.0	0.5556144027286182	1.0	0.298179806429609	2.898353850200363	0.5628078622677669	0.6765446568573102	0.5628078622677669	0.43550928932321775	0.7555850859938257	1.0057013910756247	180.0	3.5076715974763517	124.0	0.28590985790379225
218	Feb25-FISH2-3L1-rep3-m1bp-100x_Position007_6_cmle.ics	15	1	0	1.5162	0.6018452964185478	1.0	4.9485708685939604	1.0	0.0	1.0	0.24734297751646567	2.6068292204423	0.18478191362582042	0.34825804126288373	0.18478191362582042	0.019544352658717932	0.9248881209168769	0.9587105819495719	228.0	4.346308994929643	161.0	0.37122167034282705
219	Feb25-FISH2-3L1-rep3-m1bp-100x_Position007_6_cmle.ics	15	2	0	2.166	4.400133722684957	2.0	0.378940456354704	1.0	3.210727979740559	1.0	0.2561445038089531	4.09081897437682	0.9785808544404978	0.9899226248263273	0.9786651474546416	0.9625085019678059	0.12357137339774395	0.9726076794428936	230.0	4.554841148723311	166.0	0.3827502936453994
220	Feb25-FISH2-3L1-rep3-m1bp-100x_Position007_6_cmle.ics	16	1	0	1.2995999999999999	0.07838274095183267	1.0	0.20962881252124638	1.0	0.0	1.0	0.27320424965279066	3.139285801155954	0.1538993601936711	0.32252841400342697	0.1538993601936711	0.03919010265197365	0.9477887589955829	0.962782860307655	118.0	2.2859505701267038	63.0	0.1452606536124106
221	Feb25-FISH2-3L1-rep3-m1bp-100x_Position007_6_cmle.ics	17	1	0	1.9493999999999998	0.5782325825740277	1.0	0.1918308445197918	1.0	2.115483273066524	1.0	0.24581849238479805	3.4348767869040473	0.963454303182317	0.9875274337670481	0.9624288028426609	0.9288975544756232	0.334660178367786	0.9793986281021904	216.0	4.218568016507788	148.0	0.3412472497561391
222	Feb25-FISH2-3L1-rep3-m1bp-100x_Position007_6_cmle.ics	18	1	0	1.5162	0.13743263598175579	1.0	0.31677460055047346	1.0	1.3412750573395087	1.0	0.2987286402854682	2.9818443327900392	0.8288444257578381	0.8910172383943809	0.8283497802949735	0.7639345748934451	0.5272830973242264	0.9731014875573692	176.0	3.418280773654894	120.0	0.2766869592617345
223	Feb25-FISH2-3L1-rep3-m1bp-100x_Position007_6_cmle.ics	19	1	0	1.7328	0.29159997268569715	1.0	0.2091134146439651	1.0	1.0987399361686254	1.0	0.29237994306913556	3.3175123257443855	0.7267834366890971	0.8167002023134099	0.7233199190746361	0.6246921317676035	0.6602313766668534	0.9950629798032531	234.0	4.574016226023511	182.0	0.41964188821363063
224	Feb25-FISH2-3L1-rep3-m1bp-100x_Position007_6_cmle.ics	20	1	0	1.9493999999999998	4.235313219962914	1.0	0.34663139188273673	1.0	1.3309465686852426	1.0	0.2916480972967575	3.1537090912295684	0.7764973450316883	0.8570266258112403	0.7742801134309042	0.6729607178882059	0.5823807803338219	0.9960330209353991	256.0	4.972044761679849	208.0	0.4795907293870064
225	Feb25-FISH2-3L1-rep3-m1bp-100x_Position007_6_cmle.ics	21	1	0	1.5162	0.2857919793282977	1.0	0.3745351498555967	1.0	0.815064591942846	1.0	0.29268502797178175	2.753674051179526	0.631926740102939	0.7482592957814229	0.627423156476983	0.5056911106835346	0.7004001439868934	0.9978424370071927	220.0	4.190932596127148	166.0	0.3827502936453994
226	Feb25-FISH2-3L1-rep3-m1bp-100x_Position007_6_cmle.ics	22	1	0	1.5162	0.4174439894674708	1.0	0.2812670808814709	1.0	0.8058225447605828	1.0	0.2880880389659548	2.4578282577519226	0.6323895250574451	0.7243649392000101	0.6278445596510884	0.5120112421428435	0.684279475171413	0.993864794705038	214.0	4.03344111155454	158.0	0.3643044963612837
227	Feb25-FISH2-3L1-rep3-m1bp-100x_Position007_6_cmle.ics	23	1	0	1.9493999999999998	0.591080451806985	1.0	0.269421658965834	1.0	1.3586516622891616	1.0	0.2742730925682213	3.3108271814070136	0.7919392815735307	0.8597648488934516	0.7909228812650353	0.6912135002477157	0.5456717766989282	0.9825875077595988	252.0	4.929464435539229	197.0	0.4542277581213474
228	Feb25-FISH2-3L1-rep3-m1bp-100x_Position007_6_cmle.ics	26	1	0	1.083	4.845888499546863	1.0	NA	0.0	0.0	1.0	0.28194623496543986	2.7582497383939044	0.13702823722927898	0.3008087361783789	0.13702823722927898	0.03477108653934022	0.9426418991517039	0.9677033916608972	118.0	2.262545321286284	64.0	0.14756637827292504
229	Feb25-FISH2-3L1-rep3-m1bp-100x_Position007_6_cmle.ics	27	1	0	1.2995999999999999	0.605306498835788	1.0	0.38694280105672557	1.0	0.8533468100660392	1.0	0.25620263391616577	2.1413152624817737	0.6813163268722172	0.7899936393157243	0.675886311137893	0.5523886043319608	0.6757024656494548	0.935599240338049	214.0	4.01003586271412	149.0	0.34355297441665367
230	Feb25-FISH2-3L1-rep3-m1bp-100x_Position007_6_cmle.ics	29	1	0	1.5162	0.4991531978305716	1.0	0.2121027125347244	1.0	1.9562917787640053	1.0	0.3037496357219828	2.919945412398234	0.9614218339921988	0.9878049582645416	0.9544823684954844	0.8946779890678752	0.44263074386047163	1.0086395931425838	204.0	3.950395545043415	151.0	0.3481644237376825
231	Feb25-FISH2-3L1-rep3-m1bp-100x_Position007_6_cmle.ics	30	1	0	1.9493999999999998	0.2587193388830085	1.0	0.2508281737490968	1.0	0.7252201245704302	1.0	0.2687989477322422	2.9954934070344095	0.6245680123567913	0.7439077241057439	0.6193174873042859	0.4513451345134513	0.7148430918340724	0.9980673185362904	238.0	4.686812298685387	179.0	0.4127247142320873
232	Feb25-FISH2-3L1-rep3-m1bp-100x_Position007_6_cmle.ics	31	1	0	1.083	0.26133057003732224	1.0	0.20040597764934098	1.0	1.1736910802652911	1.0	0.2785234620207688	3.0088938968588534	0.8131381594770098	0.871072654524783	0.8072457747556683	0.7408553250103854	0.5724123031876212	0.9913134071544383	116.0	2.241255158215975	62.0	0.14295492895189613
233	Feb25-FISH2-3L1-rep3-m1bp-100x_Position007_6_cmle.ics	32	1	0	2.3826	8.026339590369586	2.0	0.4706145259016712	1.0	1.4532932869245503	1.0	0.27994389982483303	3.0403652001858124	0.6903523812638507	0.7764908887321158	0.6888588839728585	0.5753896875491538	0.706464036962381	0.99247958200258	404.0	7.858210763946221	404.0	0.9315127628478393
234	Feb25-FISH2-3L1-rep3-m1bp-100x_Position007_6_cmle.ics	32	2	0	1.7328	0.4410999529158656	2.0	4.302096443104412	2.0	1.7763106057964917	1.0	0.2566652346075397	2.3155817466962607	0.7311611435299175	0.7858085053035506	0.7308512311619222	0.6494836610773426	0.6303239399433769	0.9738836646248124	284.0	5.363728040025856	228.0	0.5257052225972955
235	Feb25-FISH2-3L1-rep3-m1bp-100x_Position007_6_cmle.ics	33	1	0	1.9493999999999998	0.34038364599096116	1.0	0.3448064806302746	1.0	1.232192124587033	1.0	0.2715969641606709	2.8492114783475015	0.7527906496820066	0.8538098230868807	0.7494981520739921	0.6424099018816952	0.6251144035102852	0.9759537283275929	268.0	5.170001486622964	215.0	0.4957308020106076
236	Feb25-FISH2-3L1-rep3-m1bp-100x_Position007_6_cmle.ics	34	1	0	1.7328	0.15686392925583656	1.0	0.14585372640557723	1.0	0.10317500441073144	1.0	0.2165953246477812	3.10466959624643	0.2246913717490509	0.3518639979100545	0.2246913717490509	0.06400735927607847	0.9046523343652868	0.9293482072655584	170.0	3.2841945379227084	97.0	0.22365529206990203
237	Feb25-FISH2-3L1-rep3-m1bp-100x_Position007_6_cmle.ics	35	1	0	1.5162	0.1681010281044124	1.0	0.15752184901610364	1.0	1.8253521634203476	1.0	0.26113296207454734	2.461459075622662	0.9194406190758806	0.9601351779612675	0.9181960138058992	0.8510132585033622	0.4407461592848125	0.9859713573065262	234.0	4.48039523066183	172.0	0.3965846416084861
238	Feb25-FISH2-3L1-rep3-m1bp-100x_Position007_6_cmle.ics	36	1	0	1.5162	0.48049864448385393	1.0	0.1702691453778036	1.0	0.9755754663213545	1.0	0.2747748676609148	3.028474548389911	0.7059384291295014	0.7890951028625521	0.7053251203285202	0.5870498513392798	0.6421777887650075	0.9863298515158915	210.0	4.061076531935182	150.0	0.3458586990771681
239	Feb25-FISH2-3L1-rep3-m1bp-100x_Position007_6_cmle.ics	37	1	0	1.2995999999999999	0.5713616217813102	1.0	0.4523650742462745	1.0	0.10317500441073144	1.0	0.2938803076779628	2.737464185975373	0.25943379513163023	0.44147946710130037	0.25477447471920067	0.07465099387024766	0.8955490494590612	0.9794930480985167	168.0	3.21609387717156	111.0	0.2559354373171044
240	Feb25-FISH2-3L1-rep3-m1bp-100x_Position007_6_cmle.ics	38	1	0	1.9493999999999998	0.3130710923851355	1.0	0.13235984319028035	1.0	0.0	1.0	0.15516698409086957	2.244681153744155	0.10839018725504428	0.22362461895775876	0.07625199593554943	0.027409638554216867	0.956386158367198	0.9379672405348723	238.0	4.7570280452066465	136.0	0.31357855382996574
241	Feb25-FISH2-3L1-rep3-m1bp-100x_Position007_6_cmle.ics	41	1	0	1.5162	0.48627883851536696	1.0	0.3779521081744418	1.0	0.815064591942846	1.0	0.3200554799447672	3.030409668519545	0.6503899670924779	0.7523547016298292	0.6503899670924779	0.5329139999481771	0.6636724121504067	0.9949371069473469	204.0	3.9503955450434156	155.0	0.35738732237974036
242	Feb25-FISH2-3L1-rep3-m1bp-100x_Position007_6_cmle.ics	42	1	0	1.5162	0.16233028633855812	1.0	0.20567940407167476	1.0	0.5158750220536572	1.0	0.29498817492864543	3.03822005874533	0.5250898442699321	0.6404432317316651	0.5221216557966192	0.3676693730866498	0.79233164942438	0.9882701218872647	206.0	3.971685708113724	151.0	0.3481644237376825
243	Feb25-FISH2-3L1-rep3-m1bp-100x_Position007_6_cmle.ics	44	1	0	1.7328	0.36715062464367165	1.0	0.44782284726923066	1.0	2.18723040467705	1.0	0.296637158654	2.9033255165397103	0.9626851174696042	0.9853591507450407	0.9620509187311455	0.9198795593747143	0.2749659932805455	0.9942597643153688	226.0	4.348424080699754	174.0	0.40119609092951497
244	Feb25-FISH2-3L1-rep3-m1bp-100x_Position007_6_cmle.ics	45	1	0	1.2995999999999999	0.45658429440346643	1.0	0.27233120249464615	1.0	0.2918229810711206	1.0	0.28506183420143066	2.2177743260469867	0.4283177636739642	0.5849889467303715	0.42671325679241245	0.2306211224417029	0.7892164208920796	0.9824617079145476	200.0	3.743978477019859	142.0	0.3274129017930525
245	Feb25-FISH2-3L1-rep3-m1bp-100x_Position007_6_cmle.ics	46	1	0	0.8664	3.892152259922737	1.0	0.5519308385771601	1.0	1.0521827216106825	1.0	0.27320424965279066	2.0091061169070885	0.8272247962933376	0.8826170314746765	0.8257708899185173	0.7652500399424829	0.5336138434839486	0.9923985029789573	118.0	2.2157348236054437	63.0	0.1452606536124106
246	Feb25-FISH2-3L1-rep3-m1bp-100x_Position007_6_cmle.ics	47	1	0	1.2995999999999999	NA	0.0	6.351742532406563	1.0	0.0	1.0	0.17205813511087148	2.799212334004007	0.05670958985276589	0.1653128294165065	0.0794457879470591	0.028347905169384676	0.9746708217077007	0.8771691749141782	142.0	2.7988902642150273	66.0	0.15217782759395398
247	Feb25-FISH2-3L1-rep3-m1bp-100x_Position007_6_cmle.ics	47	2	0	0.8664	NA	0.0	2.0429007076198356	1.0	0.20635000882146287	1.0	0.19532099835430788	1.8897782533881826	0.29548100838483427	0.405717120357165	0.29548100838483427	0.1653128294165065	0.8896952196709002	0.8376903128763575	122.0	2.1880994032248013	56.0	0.12912058098880944
248	Feb25-FISH2-3L1-rep3-m1bp-100x_Position008_7_cmle.ics	1	1	0	1.2995999999999999	3.99182707762445	1.0	0.6699638137313269	1.0	1.30507204614332	1.0	0.27481492814606734	3.3029567994726614	0.8589990710636322	0.898769159312587	0.8533557826288899	0.8125870877844867	0.4879546829393868	0.9447558467664025	114.0	2.1965597463052466	60.0	0.13834347963086724
249	Feb25-FISH2-3L1-rep3-m1bp-100x_Position008_7_cmle.ics	3	1	0	1.2995999999999999	6.106538150461256	1.0	0.3804387341755877	2.0	0.5556144027286182	1.0	0.2656974836399739	1.9484268744368767	0.5384844572450095	0.694429027942491	0.5384844572450095	0.39722386123979836	0.7582826198468705	0.9425625124534581	196.0	3.584371906677142	133.0	0.3066613798484224
250	Feb25-FISH2-3L1-rep3-m1bp-100x_Position008_7_cmle.ics	4	1	0	1.2995999999999999	0.6767868546530668	1.0	0.2824290916396578	1.0	0.20635000882146287	1.0	0.28094653601963293	2.1071308545472722	0.3886114601935754	0.5267847300306457	0.3573483696011641	0.17458716405406002	0.8629351723482259	0.9539919951938471	238.0	4.40594931260035	183.0	0.42194761287414506
251	Feb25-FISH2-3L1-rep3-m1bp-100x_Position008_7_cmle.ics	5	1	0	1.5162	0.26880633471956117	1.0	0.36345186560485704	1.0	0.6190500264643886	1.0	0.32773404843004633	3.0607759354295663	0.6022299416442369	0.731459967639774	0.5945539733296525	0.4462528851978805	0.7491122749134291	1.0040256565648193	180.0	3.5076715974763517	130.0	0.29974420586687905
252	Feb25-FISH2-3L1-rep3-m1bp-100x_Position008_7_cmle.ics	6	1	0	1.7328	0.32066063570308245	1.0	0.30143577974856345	1.0	2.4877957323269366	1.0	0.255800228274075	2.2987747450566105	0.9719093756829605	0.9903693450863262	0.9701415701415701	0.9356232243024696	0.30276567435244633	0.9766443981812949	264.0	4.986989667439826	204.0	0.47036783074494865
253	Feb25-FISH2-3L1-rep3-m1bp-100x_Position008_7_cmle.ics	7	1	0	1.5162	0.5418306366288691	1.0	0.47237143489017624	1.0	0.20635000882146287	1.0	0.3043034387968141	3.0105960964468768	0.3594318956637797	0.5001777139458299	0.3594318956637797	0.1734197966082024	0.8566883060883352	0.9990535049350778	192.0	3.7290335712598837	138.0	0.3181900031509946
254	Feb25-FISH2-3L1-rep3-m1bp-100x_Position008_7_cmle.ics	8	1	0	1.7328	0.6117899216860125	1.0	0.26993329867884247	1.0	0.6190500264643886	1.0	0.2555793185781677	2.896740192963315	0.5767959122332431	0.697699357592986	0.5603918631841176	0.4018966544909905	0.7326837903722668	0.984483652341897	258.0	5.016740173590579	197.0	0.4542277581213474
255	Feb25-FISH2-3L1-rep3-m1bp-100x_Position008_7_cmle.ics	9	1	0	1.9493999999999998	0.44150612966241753	1.0	0.2605225014909486	1.0	0.5963412819178956	1.0	0.2583142203291523	3.1512299070116874	0.5265107222012926	0.6681646272548915	0.5265107222012926	0.3854537181550866	0.745332578413678	0.9818800202420542	264.0	5.1508264093227645	205.0	0.472673555405463
256	Feb25-FISH2-3L1-rep3-m1bp-100x_Position008_7_cmle.ics	10	1	0	1.2995999999999999	0.41504994705528747	1.0	0.4843802726912736	1.0	0.0	1.0	0.28329584155178056	1.933414601890917	0.21686306795208427	0.4021298050926309	0.20854260340905215	0.023234458804444726	0.9082335611622032	0.9899126569121574	256.0	4.691181775594809	205.0	0.472673555405463
257	Feb25-FISH2-3L1-rep3-m1bp-100x_Position008_7_cmle.ics	11	1	0	1.2995999999999999	0.22164511341789828	1.0	0.16002430936777473	1.0	0.5260913608053412	1.0	0.31014455052289863	2.3364411479249085	0.569897068775154	0.6776186914556398	0.569897068775154	0.41306496420557753	0.7129207045834861	1.0032741881046086	166.0	3.147993216420412	112.0	0.25824116197761887
258	Feb25-FISH2-3L1-rep3-m1bp-100x_Position008_7_cmle.ics	12	1	0	1.2995999999999999	0.3625501576754195	1.0	4.745739463058914	1.0	0.2918229810711206	1.0	0.27634221897242356	2.780282746132151	0.4374902519997326	0.5500601590873644	0.4244780642142555	0.25875648938303514	0.8251762712873908	0.9761767288266777	148.0	2.815950255745114	89.0	0.2052094947857864
259	Feb25-FISH2-3L1-rep3-m1bp-100x_Position008_7_cmle.ics	13	1	0	1.5162	0.3553908806357014	1.0	0.25186571823748694	1.0	0.8318234787411565	1.0	0.28380753372595546	3.1333949278507394	0.6926737193275098	0.7941793599929766	0.6913743909398182	0.5608752908125192	0.6239106147316712	1.0018758442923852	172.0	3.3522951986738567	113.0	0.2605468866381333
260	Feb25-FISH2-3L1-rep3-m1bp-100x_Position008_7_cmle.ics	15	1	0	1.5162	0.2298185266237417	1.0	0.19701813883382477	1.0	2.2801611835602227	1.0	0.29180000968616776	3.413557364003888	0.9638735366397412	0.9846535115461588	0.962945488858242	0.9308034094090565	0.34528332287985086	0.9699539261837057	204.0	3.950395545043415	148.0	0.3412472497561391
261	Feb25-FISH2-3L1-rep3-m1bp-100x_Position008_7_cmle.ics	16	1	0	1.5162	0.4174944983810858	1.0	0.1266019935716754	1.0	0.65253602307166	1.0	0.2891758034925718	2.4649536720755685	0.6087685250529288	0.7220993957304164	0.6026265878616796	0.42963787932251235	0.6806647325193339	0.9916167536747312	234.0	4.4101794841405715	181.0	0.41733616355311615
262	Feb25-FISH2-3L1-rep3-m1bp-100x_Position008_7_cmle.ics	18	1	0	1.5162	NA	0.0	1.2211034896587931	1.0	0.0	1.0	0.23629976808533665	3.336195398409975	0.16406264706436008	0.3111787737891309	0.16406264706436008	0.03165295634659187	0.9475433276747847	0.9532629521814269	164.0	3.1969187998713626	96.0	0.22134956740938755
263	Feb25-FISH2-3L1-rep3-m1bp-100x_Position008_7_cmle.ics	19	1	0	1.5162	0.3425488161417695	1.0	0.25101560434340686	1.0	0.5963412819178956	1.0	0.3101865378707148	2.525588389240517	0.5319257788999474	0.6726464834035216	0.530030933353545	0.3879956797521542	0.7289607370810421	0.9925320291398367	254.0	4.833728354407442	212.0	0.48881362802906425
264	Feb25-FISH2-3L1-rep3-m1bp-100x_Position008_7_cmle.ics	20	1	0	1.2995999999999999	0.5171755200277268	1.0	0.3922692928012032	1.0	2.0464242661713827	1.0	0.23007701113395757	2.3145177626424256	0.9617091384240527	0.9854026347849689	0.9614692682064652	0.9125483685669017	0.19669807324534427	0.9294105714314156	162.0	3.0586023925989543	93.0	0.21443239342784423
265	Feb25-FISH2-3L1-rep3-m1bp-100x_Position008_7_cmle.ics	21	1	0	1.2995999999999999	0.2534070004179528	1.0	0.11489981405359807	1.0	1.5036929604517426	1.0	0.27481492814606734	2.937968344117581	0.8271405396378557	0.8743916549371377	0.8281484839086767	0.773418302836558	0.4685975002927511	0.991543001962417	114.0	2.2433702439860865	60.0	0.13834347963086724
266	Feb25-FISH2-3L1-rep3-m1bp-100x_Position008_7_cmle.ics	21	2	0	1.2995999999999999	4.611682007979113	1.0	4.753238085924123	1.0	0.0	1.0	0.17734328101003638	2.1858274591862896	0.23040174630818044	0.41452453658420213	0.23829233962354177	0.026430207314454755	0.8912729548247945	0.9054938825062069	194.0	3.5864869924472536	107.0	0.2467125386750466
267	Feb25-FISH2-3L1-rep3-m1bp-100x_Position008_7_cmle.ics	22	1	0	1.7328	0.26905427689376343	1.0	6.700833153316948	1.0	0.0	1.0	0.22402690190053268	2.8690196824662135	0.07367787847661637	0.2289700532877824	0.10408993661080625	0.02632041903832294	0.9665998592194701	0.938760500933689	198.0	3.863119806992069	124.0	0.28590985790379225
268	Feb25-FISH2-3L1-rep3-m1bp-100x_Position008_7_cmle.ics	24	1	0	1.083	3.8811004183502256	1.0	0.16846382918954686	1.0	0.4660867564761642	1.0	0.27320424965279066	2.615913569345981	0.5590024414803371	0.6887388443659738	0.558312757769287	0.4180172972674731	0.7242461322770489	0.9792058434730876	118.0	2.239140072445864	63.0	0.1452606536124106
269	Feb25-FISH2-3L1-rep3-m1bp-100x_Position008_7_cmle.ics	25	1	0	1.2995999999999999	0.7188733188862884	1.0	0.8021852614790319	1.0	0.2918229810711206	1.0	0.33491629036694	2.913333064000308	0.4026215662499477	0.5491230087385541	0.3943533888029435	0.23654722582263663	0.8180424311878189	1.01694075151038	146.0	2.841470590355645	96.0	0.22134956740938755
270	Feb25-FISH2-3L1-rep3-m1bp-100x_Position008_7_cmle.ics	29	1	0	1.083	0.7006445563684934	1.0	0.7170271426552837	1.0	1.6116450895211656	1.0	0.18481398547975286	1.4957818450820808	0.9380781809686964	0.9708768104656595	0.9362093131910917	0.8680579349011057	0.40126517839401227	0.8350808232075309	178.0	3.299139443682684	96.0	0.22134956740938755
271	Feb25-FISH2-3L1-rep3-m1bp-100x_Position008_7_cmle.ics	30	1	0	1.5162	0.3110864365008491	1.0	0.1740585817047872	1.0	0.0	1.0	0.2697079550138149	2.982438330102934	0.1882724321748712	0.3300016379284672	0.16394174930760297	0.027130051520295424	0.9293456060314552	0.9660730299582083	196.0	3.748208648560081	134.0	0.30896710450893683
272	Feb25-FISH2-3L1-rep3-m1bp-100x_Position008_7_cmle.ics	31	1	0	1.7328	0.25614646743580205	1.0	0.31814085449472396	1.0	0.6190500264643886	1.0	0.29080787385499657	3.1901439073373123	0.5354507558163464	0.6324574761437197	0.526408005597333	0.4094931238645116	0.7801257430197744	0.9899012257660356	224.0	4.350539166469865	170.0	0.39197319228745714
273	Feb25-FISH2-3L1-rep3-m1bp-100x_Position008_7_cmle.ics	32	1	0	1.9493999999999998	0.534938549256554	1.0	0.6403609998573555	1.0	1.794521628779055	1.0	0.1993071411778652	2.962489872889543	0.9023854822186448	0.9411380500945845	0.8956534465095858	0.8267693275010705	0.481412998657417	0.8958391373355177	244.0	4.680467041375051	160.0	0.3689159456823127
274	Feb25-FISH2-3L1-rep3-m1bp-100x_Position008_7_cmle.ics	33	1	0	1.2995999999999999	0.30970728731897246	1.0	0.517453795555255	1.0	0.7748934119142009	1.0	0.3030156631554313	2.6840619091278164	0.68588122527226	0.7745696863400906	0.6834543378064201	0.5502661418607497	0.6472189038147155	0.9958871856971979	152.0	2.9287463284069917	97.0	0.22365529206990203
275	Feb25-FISH2-3L1-rep3-m1bp-100x_Position008_7_cmle.ics	34	1	0	1.2995999999999999	0.34307178936348337	1.0	0.17609062695274447	1.0	1.3742323914031862	1.0	0.2834790591663577	2.5181305818346367	0.8382557454331173	0.8960400707130229	0.8371243370654096	0.7559222156747201	0.5371345437387636	0.987217064567779	186.0	3.594947335527698	127.0	0.29282703188533565
276	Feb25-FISH2-3L1-rep3-m1bp-100x_Position008_7_cmle.ics	35	1	0	1.7328	0.5628937679592201	1.0	0.27513717199254356	1.0	1.1349250485180458	1.0	0.25370903730262495	2.559157194283214	0.7180019464921726	0.7912904828957177	0.7006957674148927	0.6115220947568956	0.6752631168728319	0.9440248131686525	256.0	4.878423766318169	194.0	0.44731058413980407
277	Feb25-FISH2-3L1-rep3-m1bp-100x_Position008_7_cmle.ics	36	1	0	1.7328	0.2733636677723499	1.0	0.17911028799278178	1.0	1.1349250485180458	1.0	0.29019804391933707	2.9449931017466215	0.750774703822618	0.8290086028482252	0.7463054738278759	0.6335343274899596	0.6048410160901928	0.9777555710632789	232.0	4.50591556527236	179.0	0.4127247142320873
278	Feb25-FISH2-3L1-rep3-m1bp-100x_Position008_7_cmle.ics	37	1	0	1.5162	0.4341271363785577	1.0	0.1011263185078553	1.0	1.4430823792346341	1.0	0.33209826781187196	2.7521408768557767	0.8112036855518526	0.8819643207214272	0.8086208586551656	0.7179817682807292	0.531899843268038	0.9914226926542383	242.0	4.612366380623907	204.0	0.47036783074494865
279	Feb25-FISH2-3L1-rep3-m1bp-100x_Position008_7_cmle.ics	39	1	0	1.5162	0.4081515274498156	1.0	5.3281457346375936	1.0	0.6921189703237084	1.0	0.2757759719652211	2.5453670062053506	0.5799641574580857	0.6723624940320092	0.5736744140989891	0.47064094491457986	0.7156629761889367	0.9921341724636531	206.0	3.971685708113724	146.0	0.3366358004351103
280	Feb25-FISH2-3L1-rep3-m1bp-100x_Position008_7_cmle.ics	40	1	0	1.7328	0.5342545769618396	1.0	0.3101522087436004	1.0	0.32626801153583	1.0	0.2734199105334363	3.150343334232437	0.4209885810472681	0.5872031527228061	0.4209885810472681	0.23335209954051225	0.8194905464209015	0.962797204799209	234.0	4.5038004795022495	176.0	0.4058075402505439
281	Feb25-FISH2-3L1-rep3-m1bp-100x_Position008_7_cmle.ics	41	1	0	1.2995999999999999	NA	0.0	NA	0.0	0.20635000882146287	1.0	0.2564202848121884	3.1343361741635185	0.37170935504545777	0.48822014385073703	0.37170935504545777	0.21769292852564864	0.8198678310970549	0.9881497509009903	146.0	2.8648758391960647	84.0	0.1936808714832141
282	Feb25-FISH2-3L1-rep3-m1bp-100x_Position009_8_cmle.ics	1	1	0	1.7328	0.4279339513257118	1.0	0.4132141612916344	1.0	1.815496088749601	1.0	0.26598320265653785	2.5332585480286958	0.8443953459954491	0.9077884891658657	0.8440981132324723	0.7623145184994369	0.5506095272580821	0.9797828658279304	252.0	4.81243819133713	194.0	0.44731058413980407
283	Feb25-FISH2-3L1-rep3-m1bp-100x_Position009_8_cmle.ics	1	2	0	1.083	0.6668483667868675	2.0	1.258735815007984	2.0	1.1961505589055579	1.0	0.16384987523104952	2.455143021350425	0.6763993883610255	0.7435442695174591	0.6763993883610255	0.5775397713949794	0.67465003451046	0.9252949517331164	184.0	3.269388937531931	95.0	0.21904384274887315
284	Feb25-FISH2-3L1-rep3-m1bp-100x_Position009_8_cmle.ics	2	1	0	1.7328	0.44511459000783493	1.0	0.0560744293717895	1.0	0.4660867564761642	1.0	0.2780638234682239	2.8376647872571032	0.48885190158427066	0.6235327754603983	0.4850890673583066	0.3149701577122785	0.7669870580987177	0.9825162014015375	250.0	4.837958525947662	196.0	0.451922033460833
285	Feb25-FISH2-3L1-rep3-m1bp-100x_Position009_8_cmle.ics	3	1	0	1.2995999999999999	3.316497143950647	1.0	0.1918063237730062	1.0	1.9403081306943228	1.0	0.23825683175834894	1.9447715982203424	0.8385919065370278	0.8882108040941291	0.8375414729129037	0.7570897864545303	0.5982641466590558	0.9649914017645864	178.0	3.4161656878847833	109.0	0.25132398799607547
286	Feb25-FISH2-3L1-rep3-m1bp-100x_Position009_8_cmle.ics	3	2	0	1.9493999999999998	0.18717134483466574	1.0	3.4901829679979786	1.0	0.0	1.0	0.28845367012485007	3.014732286256467	0.1693299002088057	0.3549799520899786	0.1693299002088057	0.017867619743028067	0.9232190141174722	0.9865521054127668	314.0	6.080969716367626	281.0	0.6479086296045616
287	Feb25-FISH2-3L1-rep3-m1bp-100x_Position009_8_cmle.ics	4	1	0	2.5991999999999997	0.18236260720795516	1.0	0.3036144441918657	1.0	1.2995999999999999	1.0	0.2628127365635773	3.356025517010016	0.8268401479111261	0.891086394507369	0.8177572816562656	0.6351556457337811	0.5583398878418034	0.9935000812405892	394.0	7.7751651974350935	377.0	0.8692581970139491
288	Feb25-FISH2-3L1-rep3-m1bp-100x_Position009_8_cmle.ics	5	1	0	1.083	0.5022354856622516	1.0	0.24814548137717446	1.0	0.5689355674538337	1.0	0.2825870437667758	2.2744759988434864	0.5671924456173884	0.6850762364865457	0.5599326628847991	0.43786660587621545	0.7767592842871879	0.9839657428697712	148.0	2.815950255745114	90.0	0.20751521944630086
289	Feb25-FISH2-3L1-rep3-m1bp-100x_Position009_8_cmle.ics	6	1	0	1.7328	0.5055753955536791	1.0	0.48693394345941954	1.0	0.2918229810711206	1.0	0.3073547808593895	2.738070810232832	0.4026667656714914	0.5292771410235331	0.39362373569954867	0.2073664893419538	0.8302592685490129	0.9890957251237411	236.0	4.54849589141298	189.0	0.43578196083723186
290	Feb25-FISH2-3L1-rep3-m1bp-100x_Position009_8_cmle.ics	8	1	0	1.7328	0.35498245288894026	1.0	0.13471347634367714	2.0	1.0389843448820495	1.0	0.25041378687803706	2.701861438420524	0.7201878078502453	0.8129960165074294	0.7160865513604293	0.5971193921333702	0.5992218764610091	0.9345052927648237	250.0	4.720932281745562	186.0	0.42886478685568846
291	Feb25-FISH2-3L1-rep3-m1bp-100x_Position009_8_cmle.ics	9	1	0	1.2995999999999999	0.4529557444563169	1.0	0.2823683857390572	1.0	1.6149442640886529	1.0	0.20044015628372377	2.0291919538978416	0.8648790540209018	0.9313061184436485	0.8644325597370099	0.7835336833325156	0.5075736909922653	0.8815275478581918	192.0	3.494981082855685	112.0	0.25824116197761887
292	Feb25-FISH2-3L1-rep3-m1bp-100x_Position009_8_cmle.ics	10	1	0	0.8664	0.4136082954632856	1.0	0.1404573552775648	1.0	0.0	1.0	0.3325260630567415	2.5060531915197006	0.1481953030326272	0.3230967464834103	0.16546762589928057	0.03767391204307343	0.9443923497178922	0.9512794585383865	114.0	2.1731544974648265	66.0	0.15217782759395398
293	Feb25-FISH2-3L1-rep3-m1bp-100x_Position009_8_cmle.ics	12	1	0	1.2995999999999999	0.4490327270366402	1.0	0.2693562641031077	1.0	0.43046674663324214	1.0	0.29451598412987623	2.269357344233564	0.517575845974329	0.65417433354277	0.5085102324746432	0.31807905484247373	0.7729975370469918	0.9900558686492142	230.0	4.297383411478693	178.0	0.4104189895715728
294	Feb25-FISH2-3L1-rep3-m1bp-100x_Position009_8_cmle.ics	13	1	0	1.9493999999999998	2.412694686307483	1.0	0.3278979903123439	1.0	0.5836459621422412	1.0	0.18506836722965325	2.7684142644730807	0.5535409285847473	0.6617900428864442	0.5469252284169308	0.42682453850456836	0.7493764425934417	0.9318621633980678	220.0	4.237743093807986	132.0	0.30435565518790797
295	Feb25-FISH2-3L1-rep3-m1bp-100x_Position009_8_cmle.ics	14	1	0	1.9493999999999998	6.817690092055203	1.0	0.43555319307874785	1.0	0.6190500264643886	1.0	0.2544187225702507	3.0371172312906247	0.4566733791442629	0.5775317112665822	0.4530351470863003	0.33650792003155555	0.7886686562773805	0.952040725566058	284.0	5.4573490353875345	227.0	0.5233994979367811
296	Feb25-FISH2-3L1-rep3-m1bp-100x_Position009_8_cmle.ics	14	2	0	1.2995999999999999	0.3467898888477726	1.0	7.011118308281633	1.0	0.0	1.0	0.23268021748304724	2.473154229635907	0.05149318026116382	0.16152764225954452	0.05149318026116382	0.01857003466960078	0.9828393315310492	0.9702930190714494	152.0	2.928746328406991	85.0	0.19598659614372857
297	Feb25-FISH2-3L1-rep3-m1bp-100x_Position009_8_cmle.ics	14	3	0	1.2995999999999999	2.497265016937004	1.0	4.8622647050787355	1.0	0.5556144027286182	1.0	0.271306845928369	2.909831899398794	0.36975544437293695	0.4349244327264423	0.3627955739168345	0.318048174136893	0.8606405198700896	0.9738360527364921	122.0	2.375341393948161	66.0	0.15217782759395398
298	Feb25-FISH2-3L1-rep3-m1bp-100x_Position009_8_cmle.ics	16	1	0	1.2995999999999999	0.2955984442961713	2.0	0.338279005883411	1.0	0.0	1.0	0.2987286402854682	2.701501558862577	0.2471202288974826	0.4388259933870396	0.2519603882022148	0.029527445434831007	0.8797607413369204	0.9960124244164298	176.0	3.3948755248144744	120.0	0.2766869592617345
299	Feb25-FISH2-3L1-rep3-m1bp-100x_Position009_8_cmle.ics	17	1	0	1.9493999999999998	0.5812477031063482	1.0	0.38361299875191773	1.0	1.3107987492438529	1.0	0.2714444824152918	3.242520451643784	0.721106846148857	0.798175401977606	0.7191876131345114	0.6059263321128072	0.628911435599489	0.9834611647806122	282.0	5.506274618838484	232.0	0.5349281212393534
300	Feb25-FISH2-3L1-rep3-m1bp-100x_Position009_8_cmle.ics	17	2	0	1.2995999999999999	0.7913922490912872	2.0	5.173193413088005	1.0	0.8058225447605828	1.0	0.23370504099595318	2.701716414374794	0.5268044033278498	0.6173105383876084	0.5320962977376046	0.4272534036167666	0.7788253238843129	0.9643800431190758	160.0	3.0607174783690656	92.0	0.21212666876732977
301	Feb25-FISH2-3L1-rep3-m1bp-100x_Position009_8_cmle.ics	18	1	0	1.7328	6.130270362823587	1.0	5.785597365490531	1.0	0.10317500441073144	1.0	0.14150284561951146	2.340147667563375	0.34776230381222245	0.5202090994955889	0.3414923333534294	0.0854358835232411	0.8328675213721384	0.7345631519733405	222.0	4.095196514995355	117.0	0.26976978528019113
302	Feb25-FISH2-3L1-rep3-m1bp-100x_Position009_8_cmle.ics	19	1	0	1.083	4.785869686228695	1.0	NA	0.0	0.639412489864916	1.0	0.23806494534141664	2.511365490998131	0.6387820845890055	0.7400693650628702	0.6379897121479788	0.5121908448508781	0.6887949995734967	0.9714462330357843	140.0	2.637168608102199	76.0	0.1752350741990985
303	Feb25-FISH2-3L1-rep3-m1bp-100x_Position009_8_cmle.ics	20	1	0	1.5162	0.22289576841640404	1.0	0.20706186882629452	1.0	0.0	1.0	0.17675176188410585	2.33732815998727	0.08355355199751283	0.2657313850458573	0.08355355199751283	0.029500233172703248	0.9637964509184188	0.9224922426282294	220.0	4.307958840329248	129.0	0.29743848120636457
304	Feb25-FISH2-3L1-rep3-m1bp-100x_Position009_8_cmle.ics	22	1	0	2.3826	0.7484708432476389	1.0	0.6279969285122068	2.0	0.0	1.0	0.1845869013080444	2.0379695373717475	0.24738406057093443	0.4913357068602287	0.24040883540786945	0.015576960229624928	0.8927471884832279	0.7902645578617287	566.0	11.010434151906907	544.0	1.254314215319863
305	Feb25-FISH2-3L1-rep3-m1bp-100x_Position009_8_cmle.ics	23	1	0	0.6497999999999999	0.7044132842852795	1.0	1.832828943724151	1.0	1.5476250661609716	1.0	0.197881728618284	1.3416348616502372	0.9167857472112104	0.9538293998340555	0.9146307734857564	0.8699755692818291	0.3735497664757446	0.8625313637831485	130.0	2.2732600555060367	62.0	0.14295492895189613
306	Feb25-FISH2-3L1-rep3-m1bp-100x_Position009_8_cmle.ics	25	1	0	0.8664	0.44088722562581817	1.0	0.20122815248269552	1.0	0.3720027687491155	1.0	0.274326673206773	1.4283469185244455	0.49796836132184874	0.6149978311482521	0.49357754308933016	0.3127794056460965	0.7457384478815041	0.9379851105609254	130.0	2.3668810508677165	73.0	0.16831790021755516
307	Feb25-FISH2-3L1-rep3-m1bp-100x_Position009_8_cmle.ics	27	1	0	1.5162	0.45112478834687714	1.0	0.5040368836424681	1.0	0.8875449473696695	1.0	0.3046539511707223	2.3650054222116523	0.6875989658607367	0.7967507528602933	0.6809254279643694	0.528893712824824	0.6883374867941982	0.9798991697503436	224.0	4.256918171108185	174.0	0.40119609092951497
308	Feb25-FISH2-3L1-rep3-m1bp-100x_Position009_8_cmle.ics	28	1	0	1.7328	0.24535949484582503	1.0	0.27854869510733077	1.0	0.5556144027286182	1.0	0.2882878852715724	2.6517058887447438	0.5624749400056254	0.6757191844355741	0.5546592139988868	0.4065135039707	0.7632958384602022	0.9840065412759811	222.0	4.282438505718715	167.0	0.3850560183059138
309	Feb25-FISH2-3L1-rep3-m1bp-100x_Position009_8_cmle.ics	29	1	0	1.083	0.5061211390792046	1.0	0.19792216262827855	1.0	1.679567386804093	1.0	0.3087692418061742	2.172458618974186	0.8856288134589183	0.9303803092233872	0.8849949647532729	0.8147917777382856	0.44244414599967974	0.989862122452155	176.0	3.2544440317719556	122.0	0.2812984085827634
310	Feb25-FISH2-3L1-rep3-m1bp-100x_Position009_8_cmle.ics	30	1	0	1.2995999999999999	0.19575745614312234	1.0	0.15523906414916402	1.0	1.2191645447964943	1.0	0.21680879951254647	3.2803975982421933	0.7362533060936297	0.7956761793421959	0.7344071023861749	0.6815674790348811	0.6250942202059179	0.9390467547196226	122.0	2.351936145107741	59.0	0.13603775497035278
311	Feb25-FISH2-3L1-rep3-m1bp-100x_Position009_8_cmle.ics	30	2	0	1.5162	3.9350514288909055	1.0	3.7911500483625193	1.0	0.3720027687491155	1.0	0.17495429986519478	3.421095197414774	0.3533946419580177	0.4331286497248057	0.34224797004404267	0.28068662572994496	0.8317225683235984	0.8827275551738262	122.0	2.375341393948161	53.0	0.12220340700726606
312	Feb25-FISH2-3L1-rep3-m1bp-100x_Position009_8_cmle.ics	31	1	0	1.5162	8.097843816793912	2.0	0.3178120008490811	3.0	0.0	1.0	0.11593754781162215	3.100625352750343	0.04167847386735885	0.15578515050874867	0.04167847386735885	0.020835458629457928	0.9762576277518331	0.8285116216232976	152.0	2.9755568260878307	60.0	0.13834347963086724
313	Feb25-FISH2-3L1-rep3-m1bp-100x_Position009_8_cmle.ics	31	2	0	0.6497999999999999	3.9499198628270134	2.0	2.488721963102531	1.0	1.7882560483347225	1.0	0.15492361240682795	1.41416722958992	0.8399623680899538	0.892339110360488	0.8399623680899538	0.7669239691841507	0.5543462254100912	0.7952434528305191	138.0	2.381825956627692	60.0	0.13834347963086724
314	Feb25-FISH2-3L1-rep3-m1bp-100x_Position009_8_cmle.ics	32	1	0	1.9493999999999998	0.10708583316950598	1.0	0.4018425137476826	1.0	1.6776879206634818	1.0	0.2502134044034641	2.9691213391643214	0.8638508764040689	0.9261340237904772	0.8601682279265932	0.7854549585583709	0.4949996850906084	0.9494673460736781	272.0	5.306202808125259	211.0	0.48650790336854977
315	Feb25-FISH2-3L1-rep3-m1bp-100x_Position009_8_cmle.ics	33	1	0	1.7328	0.3995387106178614	1.0	0.4772822924319464	1.0	2.014971786093599	1.0	0.27779508232022193	2.7016976312592638	0.9479275058562446	0.9811712489212181	0.9475527062014548	0.8869609172728393	0.3474347086336621	0.9771890022024685	256.0	4.925234263999011	203.0	0.4680621060844342
316	Feb25-FISH2-3L1-rep3-m1bp-100x_Position009_8_cmle.ics	34	1	0	1.083	0.23464558436751468	1.0	0.4390390034363525	1.0	0.23070632344123612	1.0	0.3226269315083056	2.6595642651160745	0.42921891148161523	0.5970228237725841	0.42443749922177537	0.237059680492087	0.8182686584643637	1.0122133787023182	132.0	2.5520079558209647	81.0	0.18676369750167077
317	Feb25-FISH2-3L1-rep3-m1bp-100x_Position009_8_cmle.ics	35	1	0	1.7328	2.178500735644118	1.0	0.3897940725962684	1.0	0.32626801153583	1.0	0.27464307876870475	2.899587260955036	0.42653029059624675	0.5604833669382232	0.41888902777702297	0.2326481921293906	0.8272645621047267	0.9821494918344921	222.0	4.282438505718716	163.0	0.375833119663856
318	Feb25-FISH2-3L1-rep3-m1bp-100x_Position009_8_cmle.ics	36	1	0	1.083	4.425947958269126	1.0	0.46078253892945215	1.0	0.4377344716066809	1.0	0.14829527941695972	1.9875292500387096	0.5638894631658742	0.7362139066914755	0.5672524291916478	0.3913031493349873	0.7357263148003385	0.8005944296449671	124.0	2.2796053128163702	50.0	0.11528623302572269
319	Feb25-FISH2-3L1-rep3-m1bp-100x_Position009_8_cmle.ics	38	1	0	1.5162	0.2898111085170323	1.0	0.097234332846758	1.0	1.4370615219328515	1.0	0.3069542060863775	2.681940563456308	0.8286659849191454	0.8913998673963612	0.8267836875049165	0.7513709867733489	0.5673219580669221	0.997414253916227	226.0	4.3016135830189155	177.0	0.40811326491105837
320	Feb25-FISH2-3L1-rep3-m1bp-100x_Position009_8_cmle.ics	39	1	0	1.5162	4.718332539992236	1.0	0.18228691486952248	1.0	0.9479040472602467	1.0	0.30443970331245684	3.152855300873606	0.7265857135496282	0.8178383113202686	0.7244387956649434	0.6271404771310307	0.6278807508828591	1.0024565853345828	170.0	3.3075997867631286	115.0	0.2651583359591622
321	Feb25-FISH2-3L1-rep3-m1bp-100x_Position009_8_cmle.ics	41	1	0	1.083	6.500334497898446	1.0	4.888298918952109	1.0	0.0	1.0	0.20899261050311552	1.680819390568922	0.21369366686519753	0.41426196148501093	0.21695453643041493	0.02494788564621799	0.8995719464281502	0.8706475406353844	160.0	2.990501731847806	87.0	0.20059804546475749
322	Feb25-FISH2-3L1-rep3-m1bp-100x_Position009_8_cmle.ics	42	1	0	1.7328	0.20327213479897246	1.0	0.2799195244755269	1.0	0.3720027687491155	1.0	0.26427912366914946	2.8288082538083184	0.4232837169607671	0.5884133637892517	0.4232837169607671	0.25960239965862597	0.8264914746874258	0.9834010676022932	256.0	4.901829015158589	198.0	0.45653348278186184
323	Feb25-FISH2-3L1-rep3-m1bp-100x_Position009_8_cmle.ics	43	1	0	1.5162	0.31283666746452393	1.0	0.29813591088163505	1.0	0.9535025770009804	1.0	0.20332218079429681	2.365653843064041	0.735218688149862	0.815940958380955	0.730403088673933	0.5991309620048505	0.6846266796836975	0.8966332266094238	176.0	3.3714702759740542	99.0	0.22826674139093092
324	Feb25-FISH2-3L1-rep3-m1bp-100x_Position009_8_cmle.ics	44	1	0	2.166	0.33276496028661207	1.0	0.22944309669275187	1.0	0.6016084874694266	1.0	0.13916432337186488	2.082639444996402	0.5313415670783539	0.6648057402870143	0.5286664333216661	0.396274813740687	0.7629821894783609	0.7275398771830407	254.0	4.7869178567266015	142.0	0.3274129017930525
325	Feb25-FISH2-3L1-rep3-m1bp-100x_Position009_8_cmle.ics	45	1	0	1.7328	0.19312040443168776	1.0	0.25546166350386584	1.0	3.1083411663277025	1.0	0.2657500305385545	2.78332366331815	0.993272890561519	0.9996129666851986	0.9930676132232819	0.976677500748407	0.114769944791226	0.9768364603889379	284.0	5.433943786547115	232.0	0.5349281212393534
326	Feb25-FISH2-3L1-rep3-m1bp-100x_Position009_8_cmle.ics	46	1	0	1.2995999999999999	5.321492129020532	1.0	NA	0.0	0.46141264688247224	1.0	0.24124832008625569	2.189785956257042	0.5216761810209316	0.6332164722429056	0.5131856540084389	0.37958136841234386	0.7816767523551534	0.9479435200694277	164.0	3.079892555669263	97.0	0.22365529206990203
327	Feb25-FISH2-3L1-rep3-m1bp-100x_Position009_8_cmle.ics	47	1	0	1.7328	0.406899586767819	1.0	0.25209642478992866	1.0	1.9830205042639812	1.0	0.2608315189686978	2.7681216080283266	0.915781035610483	0.9571110313319137	0.9155007155538288	0.853685225165856	0.3879067883476947	0.983668217600796	224.0	4.280323419948605	161.0	0.37122167034282705
328	Feb25-FISH2-3L1-rep3-m1bp-100x_Position009_8_cmle.ics	48	1	0	2.166	0.4899117408813405	1.0	0.39644201151446207	1.0	1.5627088357751586	1.0	0.27266969981039907	3.409590640273234	0.7644716484220022	0.8445319358421566	0.7641563883809699	0.663697563767406	0.5816146975522037	0.9847891424153206	310.0	6.085199887907846	268.0	0.6179342090178737
329	Feb25-FISH2-3L1-rep3-m1bp-100x_Position009_8_cmle.ics	48	2	0	1.5162	0.16938636010188693	2.0	4.253033949643196	1.0	2.4762001058575542	1.0	0.31580584507493087	2.898983899584567	0.9052473821291208	0.9368752394763773	0.9061398105529661	0.8600742558650493	0.4226240134916019	0.9956092557578562	196.0	3.795019146240921	145.0	0.33433007577459584
330	Feb25-FISH2-3L1-rep3-m1bp-100x_Position009_8_cmle.ics	49	1	0	1.5162	1.0387919673726933	1.0	0.23288399906133284	1.0	0.4660867564761642	1.0	0.2718106771487983	2.8451036847461206	0.5178860535039704	0.6808980472923114	0.5161404011145743	0.331789596572574	0.7730874099703839	0.971603944203196	238.0	4.56978605448329	180.0	0.4150304388926017
331	Feb25-FISH2-3L1-rep3-m1bp-100x_Position009_8_cmle.ics	51	1	0	1.5162	0.21677622616266232	1.0	0.41964499566027735	1.0	0.7610319551488771	1.0	0.2627084134512298	2.673213543413897	0.638749305714379	0.7590975920541053	0.6376711209853955	0.4841376155781357	0.6989301939020419	0.984353039900547	216.0	4.148352269986529	153.0	0.35277587305871144
332	Feb25-FISH2-3L1-rep3-m1bp-100x_Position009_8_cmle.ics	52	1	0	1.5162	0.4532920338112032	1.0	0.5890038594181121	1.0	1.3389208086236206	1.0	0.299085278730034	2.2546635784608426	0.7902716458180035	0.8816071866568556	0.7878546316736162	0.6846511936881694	0.5660511188010618	0.963394045663678	244.0	4.633656543694219	196.0	0.451922033460833
333	Feb25-FISH2-3L1-rep3-m1bp-100x_Position009_8_cmle.ics	53	1	0	1.5162	0.42231487412829743	1.0	0.31541443661537055	1.0	1.1736910802652911	1.0	0.22903128203790243	1.9433234621678515	0.7982870006986553	0.8519152643245901	0.7945004614575157	0.7245745534212547	0.5368737237013342	0.9675100996696984	188.0	3.5928322497575866	116.0	0.2674640606196767
334	Feb25-FISH2-3L1-rep3-m1bp-100x_Position009_8_cmle.ics	54	1	0	1.2995999999999999	3.3408070513570767	1.0	NA	0.0	0.0	1.0	0.12481814731035759	1.771657702358749	0.1890198401622302	0.33934766139000755	0.17044994958787374	0.02607474665770451	0.9342863529256049	0.7282316072040705	214.0	4.01003586271412	104.0	0.2397953646935032
335	Feb25-FISH2-3L1-rep3-m1bp-100x_Position009_8_cmle.ics	55	1	0	1.7328	0.312717091714428	1.0	2.1729358456427663	1.0	0.8344252714560013	1.0	0.2621348182647671	2.561443056249625	0.6297893706223483	0.7363567895965657	0.6242361860768709	0.4955388748022996	0.6837585677947802	0.983074150074459	240.0	4.567670968713177	179.0	0.4127247142320873
336	Feb25-FISH2-3L1-rep3-m1bp-100x_Position010_9_cmle.ics	1	1	0	1.9493999999999998	0.2718380673334459	1.0	0.17716943125021434	1.0	1.077178670106234	1.0	0.24972842349273827	2.602305348783565	0.6784029100392924	0.7731284638218288	0.6774592062593298	0.5563785796400199	0.6101824559203861	0.9342126611199457	338.0	6.500288415094274	292.0	0.6732716008702206
337	Feb25-FISH2-3L1-rep3-m1bp-100x_Position010_9_cmle.ics	2	1	0	1.2995999999999999	0.26840095065538666	1.0	0.12482515098527922	1.0	0.0	1.0	0.21693609170633885	2.898312781502524	0.08360206168990683	0.24973424924294532	0.08360206168990683	0.029692622401672218	0.963479903880558	0.9244346912551918	138.0	2.6392836938723105	71.0	0.16370645089652625
338	Feb25-FISH2-3L1-rep3-m1bp-100x_Position010_9_cmle.ics	4	1	0	1.5162	0.5666715899081407	1.0	0.2471178811155959	1.0	0.2918229810711206	1.0	0.2658212984027631	2.719580201040588	0.38377369984009746	0.5564608238787786	0.37748420010660166	0.2273433335871469	0.8289758519425326	0.9721312871838333	194.0	3.6801079878089333	131.0	0.3020499305273935
339	Feb25-FISH2-3L1-rep3-m1bp-100x_Position010_9_cmle.ics	5	1	0	1.2995999999999999	0.5489358186599737	1.0	0.20412173684757	1.0	1.2927790998539732	1.0	0.281061015957084	2.405319613328031	0.8017999327529098	0.8623187368993368	0.799818289777727	0.7161171243999628	0.5792344310908031	0.9963808675815591	200.0	3.7673837258602787	141.0	0.325107177132538
340	Feb25-FISH2-3L1-rep3-m1bp-100x_Position010_9_cmle.ics	6	1	0	1.5162	0.3231378044386994	1.0	0.13941671179352147	2.0	0.32626801153583	1.0	0.24232515462969784	2.9150691073730606	0.3143376640077731	0.4437256421888898	0.3143376640077731	0.20421445947538946	0.8894742888511213	0.9840314271195627	166.0	3.218208962941671	99.0	0.22826674139093092
341	Feb25-FISH2-3L1-rep3-m1bp-100x_Position010_9_cmle.ics	6	2	0	1.083	5.355390349206632	2.0	5.277424163785347	2.0	0.3720027687491155	1.0	0.20195952773077241	2.0052068002187156	0.35245283827663687	0.4499180184395998	0.35245283827663687	0.23872351674102757	0.8362214744121834	0.8601407158589923	140.0	2.6137633592617795	70.0	0.1614007262360118
342	Feb25-FISH2-3L1-rep3-m1bp-100x_Position010_9_cmle.ics	8	1	0	1.2995999999999999	0.4428743625685071	1.0	0.3749861011665163	1.0	0.32626801153583	1.0	0.24788330463852598	3.2387940792915986	0.4788663229155705	0.5992961287078934	0.4766448022261976	0.2982157681200089	0.7570289997183183	0.9566619987575183	132.0	2.5286027069805446	71.0	0.16370645089652625
343	Feb25-FISH2-3L1-rep3-m1bp-100x_Position010_9_cmle.ics	9	1	0	1.2995999999999999	0.6978278497312488	1.0	0.23807407401191658	1.0	0.10317500441073144	1.0	0.2685212001798017	1.8764634370234514	0.30600631979152243	0.5194944166782068	0.30600631979152243	0.0926472624727758	0.8864570590017694	0.9468998153863641	220.0	4.120716849605887	159.0	0.3666102210217982
344	Feb25-FISH2-3L1-rep3-m1bp-100x_Position010_9_cmle.ics	10	1	0	1.7328	0.1511269795060454	2.0	0.3144088953158952	1.0	1.7882560483347225	1.0	0.29828019838874525	2.467711214554845	0.8981382692364163	0.944104029834676	0.890978142771845	0.8309784364202304	0.4047085088609497	0.9896980743681933	250.0	4.791148028266822	203.0	0.4680621060844342
345	Feb25-FISH2-3L1-rep3-m1bp-100x_Position010_9_cmle.ics	11	1	0	1.2995999999999999	0.9573846524861751	1.0	0.5034169681342096	1.0	0.0	1.0	0.22902722628325992	2.8911516846145653	0.2791300323924109	0.43094053678852384	0.27469921332716335	0.033456732993984266	0.8865760282707597	0.945836121464715	154.0	2.9500364914773	86.0	0.19829232080424306
346	Feb25-FISH2-3L1-rep3-m1bp-100x_Position010_9_cmle.ics	12	1	0	1.9493999999999998	0.4567973321663941	2.0	0.22081286114589854	2.0	0.815064591942846	1.0	0.2539941744017406	2.260383568930716	0.5676120839442697	0.6859744084951911	0.5630001873179302	0.452125735545838	0.7668130720899831	0.9711987272698753	346.0	6.5386385696946725	305.0	0.7032460214569085
347	Feb25-FISH2-3L1-rep3-m1bp-100x_Position010_9_cmle.ics	13	1	0	1.9493999999999998	3.850566019564378	1.0	4.183877744915597	1.0	2.3473821605305827	1.0	0.2525312832799959	2.929832031128558	0.9691724653293349	0.9919109868887142	0.9684494521598199	0.9327888898593764	0.25810844988226206	0.9809484727944098	266.0	5.148711323552654	205.0	0.472673555405463
348	Feb25-FISH2-3L1-rep3-m1bp-100x_Position010_9_cmle.ics	14	1	0	1.5162	NA	0.0	NA	0.0	0.744005537498231	1.0	0.2886090189841206	3.3550773999166044	0.6697238515064301	0.7720818609056797	0.6683394659186127	0.5321049947174761	0.6798173154510968	0.9931887728499135	168.0	3.3097148725332395	110.0	0.2536297126565899
349	Feb25-FISH2-3L1-rep3-m1bp-100x_Position010_9_cmle.ics	16	1	0	1.2995999999999999	0.575806142556744	1.0	0.15889319515743616	1.0	0.3916201927270152	1.0	0.28338322808811234	2.226809563924326	0.48094300948593455	0.6013319804697342	0.472853066755647	0.3035771438688721	0.8181781833263545	0.9901908588269006	206.0	3.901469961592465	148.0	0.3412472497561391
350	Feb25-FISH2-3L1-rep3-m1bp-100x_Position010_9_cmle.ics	17	1	0	1.7328	0.29907590884231633	1.0	0.2846875809581044	1.0	0.928575039696583	1.0	0.21683067436845707	2.6487337760810585	0.670475781543521	0.7519651422074975	0.6678116781411779	0.5349724562935784	0.6559156826600625	0.8935679114343019	216.0	4.078136523465269	139.0	0.32049572781150915
351	Feb25-FISH2-3L1-rep3-m1bp-100x_Position010_9_cmle.ics	18	1	0	1.083	1.7173309970412443	1.0	1.2310180121260255	1.0	0.0	1.0	0.12586509028805262	2.20784791114809	0.06561288774982009	0.14619499118343918	0.06561288774982009	0.022758931239242323	0.9775400015470839	0.8595498729009035	156.0	2.9479214057071887	65.0	0.14987210293343953
352	Feb25-FISH2-3L1-rep3-m1bp-100x_Position010_9_cmle.ics	19	1	0	1.5162	0.4538456571686635	1.0	0.23881018681838942	1.0	1.6162859307598463	1.0	0.2772518481075575	2.5735674063485616	0.8950164168915185	0.953662104612984	0.8936185429602419	0.8200318585221547	0.4877539834971594	0.9866975630821466	214.0	4.05684636039496	155.0	0.35738732237974036
353	Feb25-FISH2-3L1-rep3-m1bp-100x_Position010_9_cmle.ics	20	1	0	2.166	0.17306999437304316	1.0	0.2350631723286975	1.0	1.0389843448820495	1.0	0.24667562501693746	2.449380273046554	0.5279195796963554	0.6338973234600588	0.5279195796963554	0.43815275996635367	0.7572988199177351	0.9736030451409007	360.0	6.968532697271868	319.0	0.7355261667041109
354	Feb25-FISH2-3L1-rep3-m1bp-100x_Position010_9_cmle.ics	20	2	0	1.7328	3.7616713969605304	3.0	0.24105398329163666	3.0	1.1349250485180458	1.0	0.24405120247323095	2.8078430520470814	0.5698451440312194	0.6517423020174024	0.5722982942401301	0.46075718087673573	0.752956665627397	0.9673397617858417	262.0	5.059320499731194	197.0	0.4542277581213474
355	Feb25-FISH2-3L1-rep3-m1bp-100x_Position010_9_cmle.ics	20	3	0	1.7328	2.3952626995362154	2.0	0.30605334596643463	2.0	1.9313502455959253	1.0	0.21724825230966233	2.5442497188487483	0.7453494946152043	0.8084412360898523	0.7442532301879508	0.6835918862642894	0.7046165445549754	0.966283374085116	264.0	4.986989667439825	188.0	0.4334762361767174
356	Feb25-FISH2-3L1-rep3-m1bp-100x_Position010_9_cmle.ics	21	1	0	2.3826	2.4606742129394066	1.0	0.4283517995013408	1.0	0.41270001764292574	1.0	0.17517229205085807	3.805078621336372	0.4349212956940289	0.5556367893846754	0.43769480941849875	0.29167685703135166	0.8042974265081116	0.8726190140561066	244.0	4.750682787896312	150.0	0.3458586990771681
357	Feb25-FISH2-3L1-rep3-m1bp-100x_Position010_9_cmle.ics	22	1	0	1.2995999999999999	0.47192570860040783	1.0	0.27266938125442336	1.0	0.6921189703237084	1.0	0.30001634125536203	2.9423003763307514	0.6198838945843673	0.7191910798701955	0.6196031754943463	0.5157202690411758	0.6937488895743543	1.0122511833588843	144.0	2.7967751784449164	89.0	0.2052094947857864
358	Feb25-FISH2-3L1-rep3-m1bp-100x_Position010_9_cmle.ics	24	1	0	1.2995999999999999	0.7479307200080978	1.0	0.4358328536961346	1.0	1.7430385742657564	1.0	0.30184140664634446	1.997223113182331	0.9120108503935093	0.9655420939313214	0.9118709630332446	0.8398259314673576	0.4043016872424442	0.9762425874346286	216.0	4.078136523465269	164.0	0.3781388443243705
359	Feb25-FISH2-3L1-rep3-m1bp-100x_Position010_9_cmle.ics	25	1	0	1.5162	0.08102439759644074	1.0	0.423103031213262	1.0	1.3586516622891616	1.0	0.2936098280805139	2.888598879073883	0.8209682437387498	0.883783528522856	0.8121847152158936	0.7207132380719572	0.6033181392225939	0.9826078616140829	218.0	4.193047681897258	164.0	0.3781388443243705
360	Feb25-FISH2-3L1-rep3-m1bp-100x_Position010_9_cmle.ics	27	1	0	1.9493999999999998	0.17589204844656925	1.0	0.14880251388240867	1.0	0.0	1.0	0.19479140363258846	2.7359142620446892	0.10488249139531858	0.24259287733450033	0.0768211763870983	0.0265266656415958	0.9454726066926222	0.9495639584832841	254.0	4.974159847449958	168.0	0.3873617429664282
361	Feb25-FISH2-3L1-rep3-m1bp-100x_Position010_9_cmle.ics	29	1	0	1.083	0.45253557280192797	1.0	0.30382290905511555	1.0	1.1736910802652913	1.0	0.24627969619978293	2.53115372011769	0.6947177133443443	0.7615137375118354	0.6947177133443443	0.6020707107161508	0.6417520123445507	0.9606142028859669	126.0	2.394516471248358	66.0	0.15217782759395398
362	Feb25-FISH2-3L1-rep3-m1bp-100x_Position010_9_cmle.ics	30	1	0	0.8664	5.5761464284814295	1.0	5.352650021298708	1.0	0.0	1.0	0.24296698579674678	1.7420362539861312	0.14405691792469363	0.32209595899787313	0.14405691792469363	0.02459843399917579	0.9380459392939152	0.9433360853943552	124.0	2.23279481513553	64.0	0.14756637827292504
363	Feb25-FISH2-3L1-rep3-m1bp-100x_Position010_9_cmle.ics	30	2	0	0.8664	5.749123856640384	1.0	5.50609743065215	1.0	0.0	1.0	0.27481492814606734	1.865176336254309	0.12515217113272165	0.21636248229604332	0.09741794600944527	0.02459843399917579	0.9580511066480695	0.9760514679804688	114.0	2.1263439997839866	60.0	0.13834347963086724
364	Feb25-FISH2-3L1-rep3-m1bp-100x_Position010_9_cmle.ics	31	1	0	0.8664	5.112641854018808	1.0	3.9533944278108475	1.0	0.687545504971255	1.0	0.15492361240682795	1.120202505045531	0.5548366638818931	0.6542317378816613	0.5548061736601072	0.45051437004152767	0.7173377083706887	0.83902801979156	138.0	2.475446951989371	60.0	0.13834347963086724
365	Feb25-FISH2-3L1-rep3-m1bp-100x_Position010_9_cmle.ics	32	1	0	2.3826	4.466386234502042	1.0	0.7241914351278718	1.0	0.0	1.0	0.11332411864943401	4.040880682510121	0.26081248772261006	0.4512521739963683	0.26081248772261006	0.024437396091358154	0.8880548409648101	0.709625055289875	272.0	5.118960817401898	142.0	0.3274129017930525
366	Feb25-FISH2-3L1-rep3-m1bp-100x_Position010_9_cmle.ics	33	1	0	0.6497999999999999	3.6749558881191495	1.0	1.6107503846477365	1.0	2.1084816466030194	1.0	0.257039398930074	1.7853759912229157	0.9743628282481266	0.9912341914843364	0.9738797157151139	0.9507762008030404	0.29326027910222596	0.9487990611797211	110.0	1.9667374294412694	55.0	0.12681485632829495
367	Feb25-FISH2-3L1-rep3-m1bp-100x_Position010_9_cmle.ics	35	1	0	1.7328	0.4578220903762123	1.0	0.20647255007362247	1.0	0.2918229810711206	1.0	0.26350718523610217	3.02792790353124	0.3918508109439645	0.5315755882632867	0.39417419199525244	0.21080344196306103	0.8157560034829449	0.9615902378418256	236.0	4.548495891412981	175.0	0.40350181559002946
368	Feb25-FISH2-3L1-rep3-m1bp-100x_Position010_9_cmle.ics	36	1	0	1.5162	2.305558541166964	1.0	NA	0.0	1.1763760451361116	1.0	0.19855744401615094	2.8811630205276795	0.704287955808762	0.7658032678153353	0.7016348976147225	0.63261826155392	0.6378894945121305	0.8531574318986651	164.0	3.126703053350103	88.0	0.20290377012527194
369	Feb25-FISH2-3L1-rep3-m1bp-100x_Position010_9_cmle.ics	37	1	0	1.5162	0.4438976001353582	1.0	0.13489597822134194	1.0	0.10317500441073144	1.0	0.2520606655820932	2.707903384805338	0.30282388496682644	0.4295563478384058	0.29337945363964774	0.11580643637994947	0.8757358493057237	0.9537589938028295	148.0	2.8393555045855337	85.0	0.19598659614372857
370	Feb25-FISH2-3L1-rep3-m1bp-100x_Position010_9_cmle.ics	38	1	0	1.5162	0.35234190894591955	1.0	0.1926550695262019	1.0	0.10317500441073144	1.0	0.2620993027665646	3.193010205073132	0.26525951624345256	0.46089035305093146	0.26525951624345256	0.0798810530305239	0.8932144901001814	0.9781948424324953	154.0	2.9734417403177194	92.0	0.21212666876732977
371	Feb25-FISH2-3L1-rep3-m1bp-100x_Position010_9_cmle.ics	39	1	0	1.7328	0.3561402573092466	1.0	0.35143732408236245	1.0	2.5469962482831505	1.0	0.2325819290261529	3.096657850977096	0.9816798751382723	0.9974189181680886	0.9797604796468312	0.9558463271357063	0.3432002200570061	0.8919877236675886	222.0	4.282438505718717	150.0	0.3458586990771681
372	Feb25-FISH2-3L1-rep3-m1bp-100x_Position010_9_cmle.ics	40	1	0	1.2995999999999999	0.5797947056221682	1.0	0.2710697965657499	1.0	0.6639153385791856	1.0	0.28102923539568075	3.0362078844880154	0.6323161631237143	0.7336029204146666	0.626104231374289	0.5060052035012707	0.7298444595871562	0.9986954788510857	158.0	3.0862378129795967	99.0	0.22826674139093092
373	Feb25-FISH2-3L1-rep3-m1bp-100x_Position010_9_cmle.ics	41	1	0	1.5162	0.36969934506033886	1.0	0.3425769756258636	1.0	0.0	1.0	0.23649911464706486	2.2822154430247656	0.1274908604088358	0.2667258809192798	0.09048624341348711	0.032318967440742835	0.9491785853180107	0.9610732650197107	186.0	3.6183525843681172	116.0	0.2674640606196767
374	Feb25-FISH2-3L1-rep3-m1bp-100x_Position010_9_cmle.ics	42	1	0	2.166	0.36606906171752185	1.0	0.07781081091244	1.0	0.42540144110901373	1.0	0.28318290322728734	3.151298977337219	0.442517022140055	0.5843261036208685	0.4353564503765162	0.2946904450556883	0.8012625864689273	0.9694351933523951	270.0	5.261507396214532	222.0	0.5118708746342088
375	Feb25-FISH2-3L1-rep3-m1bp-100x_Position010_9_cmle.ics	43	1	0	1.7328	0.3867303069472881	1.0	0.19993214617893376	1.0	0.0	1.0	0.2769837522915001	2.7696746473443974	0.22490373250981738	0.4312919723533929	0.2349144621819905	0.0263966275060865	0.9136001233448258	0.9965974602230808	240.0	4.637886715234437	184.0	0.42425333753465955
376	Feb25-FISH2-3L1-rep3-m1bp-100x_Position010_9_cmle.ics	44	1	0	1.5162	0.21527148590329093	2.0	0.45961890346737216	1.0	1.7068067023615012	1.0	0.26933479621441453	2.2391993081685997	0.8637675999102105	0.9298944972947032	0.8631367510120674	0.7658176653172435	0.3880980224930742	0.9796719331266742	290.0	5.4041932803963615	241.0	0.5556796431839834
377	Feb25-FISH2-3L1-rep3-m1bp-100x_Position010_9_cmle.ics	45	1	0	1.5162	0.2388770460360443	1.0	0.18728791205595843	1.0	1.3742323914031862	1.0	0.25802639206161404	3.3606082304562372	0.9004877253838364	0.9448253384395116	0.8928284580195323	0.819995576714896	0.5190917665198319	1.0063558990196362	148.0	2.9095712511067933	86.0	0.19829232080424306
378	Feb25-FISH2-3L1-rep3-m1bp-100x_Position010_9_cmle.ics	46	1	0	1.7328	NA	0.0	0.4115756363352492	1.0	0.20635000882146287	1.0	0.16973367763678693	3.1249735120391455	0.3332879744538791	0.46514170113941505	0.3287793018361274	0.18111800566078815	0.8391473410967654	0.8308486631612334	178.0	3.3693551902039434	92.0	0.21212666876732977
379	Feb25-FISH2-3L1-rep3-m1bp-100x_Position010_9_cmle.ics	49	1	0	1.7328	0.27633335972736245	1.0	0.15869329307926797	1.0	0.10317500441073144	1.0	0.299085278730034	2.5043908910357997	0.17492132834771018	0.33402564387348366	0.18064739056927426	0.04288623153530043	0.9390907179064639	0.9958258645065975	244.0	4.6804670413750555	196.0	0.451922033460833
380	Feb25-FISH2-3L1-rep3-m1bp-100x_Position010_9_cmle.ics	49	2	0	1.7328	0.4249980414566981	2.0	0.21011322667495608	2.0	0.0	1.0	0.2566495833748462	2.400459002352757	0.12863154517295422	0.26460084163242137	0.11652783433909641	0.017538533683807832	0.9565006336408767	0.963664035285793	268.0	5.123190988942122	209.0	0.4818964540475209
381	Feb25-FISH2-3L1-rep3-m1bp-100x_Position010_9_cmle.ics	50	1	0	1.5162	0.34590861696324005	1.0	0.3590485228818974	1.0	0.20635000882146287	1.0	0.1481176347785513	2.7766568955385442	0.3613942803023031	0.5244325417394587	0.3543806433859996	0.16739298764294444	0.8420453409551518	0.766433182527539	266.0	4.867848337467613	157.0	0.3619987717007692
382	Feb25-FISH2-3L1-rep3-m1bp-100x_Position010_9_cmle.ics	51	1	0	1.083	0.5024388444306177	1.0	0.3120489443155164	1.0	0.10317500441073144	1.0	0.2814227162111093	2.597181704634895	0.3529157224683148	0.48806609198674517	0.33123427126866095	0.11616771240192673	0.8563485568388164	0.9856611228422851	146.0	2.747849594993965	88.0	0.20290377012527194
383	Feb25-FISH2-3L1-rep3-m1bp-100x_Position010_9_cmle.ics	53	1	0	1.5162	1.149773484280113	1.0	0.37042583833452863	1.0	1.9943197503196384	1.0	0.2883722659474272	2.4453200735869913	0.925186466914139	0.9696008400254373	0.9241512242976372	0.8685315822943934	0.3386858953463982	0.9732219506013716	252.0	4.765627693656291	202.0	0.4657563814239197
384	Feb25-FISH2-3L1-rep3-m1bp-100x_Position011_10_cmle.ics	1	1	0	1.5162	0.12532917861317674	1.0	0.11941271194231483	1.0	0.0	1.0	0.25620263391616577	2.5366770255269557	0.18171793655142918	0.4033234647437397	0.17477428107436194	0.02472716579898819	0.9222183884406809	0.9197910516305168	214.0	4.080251609235379	149.0	0.34355297441665367
385	Feb25-FISH2-3L1-rep3-m1bp-100x_Position011_10_cmle.ics	3	1	0	1.9493999999999998	0.22201665656799277	1.0	0.299308052060692	1.0	1.3586516622891618	1.0	0.2551278992427733	3.5670936963866238	0.8089032455570863	0.8730411329100227	0.8072617294506991	0.7115550066241245	0.5931738839568986	0.9698508890550647	252.0	4.9528696843796505	190.0	0.4380876854977463
386	Feb25-FISH2-3L1-rep3-m1bp-100x_Position011_10_cmle.ics	4	1	0	1.2995999999999999	0.28097577857044387	1.0	0.5273347290326538	1.0	0.0	1.0	0.2736859450455289	2.229097581027118	0.3010160441668179	0.48854358362924755	0.29574142712734247	0.026246727663876	0.896492629590469	0.9846836781001416	214.0	3.96322536503328	154.0	0.3550815977192259
387	Feb25-FISH2-3L1-rep3-m1bp-100x_Position011_10_cmle.ics	5	1	0	1.5162	0.41014603261735105	1.0	0.2074223587474444	1.0	0.3720027687491155	1.0	0.3041109536321565	2.4682230241859897	0.4264244496233497	0.5590696020088017	0.42095651666126954	0.2714669455489433	0.8299396510724233	0.9862482873417077	236.0	4.5016853937321395	188.0	0.4334762361767174
388	Feb25-FISH2-3L1-rep3-m1bp-100x_Position011_10_cmle.ics	7	1	0	1.2995999999999999	5.010482427995493	1.0	0.42119951441736536	1.0	0.20635000882146287	1.0	0.25915367871038286	2.901704847779103	0.34376230799527374	0.4631129381646317	0.3285742418274911	0.21072518708152815	0.8636973343657768	0.9661727354522226	142.0	2.7754850153746076	81.0	0.18676369750167077
389	Feb25-FISH2-3L1-rep3-m1bp-100x_Position011_10_cmle.ics	8	1	0	1.5162	0.19024246938875763	1.0	0.5679865116764649	1.0	1.845650587529889	1.0	0.2836736067019555	2.7916893907736013	0.9292041760190429	0.9590705402145522	0.9288287496705034	0.8812814020177169	0.3379861582807525	0.9822939557050591	184.0	3.5502519236169694	125.0	0.28821558256430674
390	Feb25-FISH2-3L1-rep3-m1bp-100x_Position011_10_cmle.ics	10	1	0	1.2995999999999999	0.295533142017194	2.0	0.1579138501119114	1.0	0.0	1.0	0.2840253791836332	2.1658230503788642	0.14886590914086023	0.390107474889558	0.16667399283500736	0.026286292006417723	0.9193032735280346	0.9360806822541212	238.0	4.4059493126003515	184.0	0.42425333753465955
391	Feb25-FISH2-3L1-rep3-m1bp-100x_Position011_10_cmle.ics	11	1	0	1.2995999999999999	0.33867526872389264	1.0	0.2736129521335071	1.0	1.4686736615067262	1.0	0.32414131975419724	2.585797909278721	0.875953390676538	0.9362436207681434	0.8726869045051953	0.7954812276876633	0.4978175261650913	0.9921355196054588	176.0	3.3480650271336354	125.0	0.28821558256430674
392	Feb25-FISH2-3L1-rep3-m1bp-100x_Position011_10_cmle.ics	12	1	0	1.2995999999999999	1.9140804940135498	1.0	0.09414263363057929	1.0	1.242391573779135	1.0	0.23891812130550377	2.36975920373349	0.7171332449201571	0.8016702140345678	0.7171187904499315	0.6120637008502842	0.6614471663133643	0.9213860487519061	200.0	3.7205732281794393	130.0	0.29974420586687905
393	Feb25-FISH2-3L1-rep3-m1bp-100x_Position011_10_cmle.ics	13	1	0	1.5162	0.28894490013644786	1.0	0.2699533741616494	1.0	0.10317500441073144	1.0	0.2908994312046361	2.635652567060239	0.29882437249414656	0.477071248092617	0.2984475292053549	0.06485720110458328	0.8854075132522495	0.9943685273691033	216.0	4.148352269986529	161.0	0.37122167034282705
394	Feb25-FISH2-3L1-rep3-m1bp-100x_Position011_10_cmle.ics	14	1	0	1.2995999999999999	0.34792338703322123	1.0	0.40062127689135396	1.0	0.0	1.0	0.18053567476783544	1.923593876415313	0.0741310710308511	0.23537608353805603	0.0741310710308511	0.025750292394388266	0.9586790309815856	0.884327500672676	168.0	3.1926886283311404	87.0	0.20059804546475749
395	Feb25-FISH2-3L1-rep3-m1bp-100x_Position011_10_cmle.ics	16	1	0	1.083	0.5016869809111112	1.0	0.20550486621222136	1.0	0.928575039696583	1.0	0.3265637110307498	2.5799717964365723	0.7471087225690877	0.8114215337601096	0.7473326483837825	0.6722648120340368	0.5905983155906275	0.9970280253238012	126.0	2.4179217200887786	76.0	0.1752350741990985
396	Feb25-FISH2-3L1-rep3-m1bp-100x_Position011_10_cmle.ics	17	1	0	1.7328	0.27941383925722285	1.0	0.18433502016045672	1.0	0.0	1.0	0.28055224894495756	2.95603782827883	0.2273981977871564	0.3977073115090681	0.22312649709136534	0.026499942967947988	0.9050558638716666	0.9902010411362553	232.0	4.48251031643194	176.0	0.4058075402505439
397	Feb25-FISH2-3L1-rep3-m1bp-100x_Position011_10_cmle.ics	18	1	0	2.3826	0.27651504903265184	2.0	0.14082023852124356	1.0	1.3742323914031862	1.0	0.2401309721934258	2.751513013118332	0.7767754294586067	0.8832965017278509	0.7706997796364	0.6519100265437973	0.6558011478076408	0.9841793628025121	364.0	7.011113023412485	320.0	0.7378318913646253
398	Feb25-FISH2-3L1-rep3-m1bp-100x_Position011_10_cmle.ics	19	1	0	0.6497999999999999	2.2981455715349393	1.0	0.26206393945660633	1.0	1.449626260897894	1.0	0.2795679985921581	1.6562544596038207	0.8400628491620111	0.8961627094972067	0.8384776536312849	0.7781564245810055	0.503706264511253	0.921446631068401	128.0	2.322185638956988	72.0	0.16601217555704068
399	Feb25-FISH2-3L1-rep3-m1bp-100x_Position011_10_cmle.ics	21	1	0	1.083	0.6561906715872823	1.0	0.42444233478808946	1.0	2.232987548624413	1.0	0.25723049236076545	2.639525087080883	0.944167055395265	0.9665175100637515	0.9432686604124555	0.9119256175025772	0.32808456514850576	0.9736462495966799	140.0	2.6605738569426194	79.0	0.18215224818064185
400	Feb25-FISH2-3L1-rep3-m1bp-100x_Position011_10_cmle.ics	22	1	0	1.5162	0.26389971038726495	1.0	0.19994518067722053	1.0	1.8066794966622155	1.0	0.30937531350327696	2.1288025443109384	0.8467318319567413	0.909321706577931	0.8466902370907362	0.7618159130073088	0.487683819486148	0.9916316833507769	222.0	4.188817510357036	173.0	0.3988903662690006
401	Feb25-FISH2-3L1-rep3-m1bp-100x_Position011_10_cmle.ics	22	2	0	2.166	3.5146019103359816	1.0	3.68905612996941	1.0	0.0	1.0	0.08216544591333469	2.704316209322628	0.05746627844791728	0.18663616376492959	0.05746627844791728	0.019638718878127043	0.9634816721877228	0.631348860116712	260.0	4.850788345937524	113.0	0.2605468866381333
402	Feb25-FISH2-3L1-rep3-m1bp-100x_Position011_10_cmle.ics	23	1	0	1.7328	0.42605147526030845	1.0	0.48365055915502553	1.0	0.20635000882146287	1.0	0.23227577375917918	1.3920443256223989	0.2816537748617959	0.3892437230590269	0.2697549016943256	0.14265737876901835	0.8813037747248318	0.9363669663699785	404.0	7.624158275542025	368.0	0.8485066750693191
403	Feb25-FISH2-3L1-rep3-m1bp-100x_Position011_10_cmle.ics	25	1	0	1.2995999999999999	0.35020678582774944	1.0	0.29596891629179833	1.0	0.46141264688247224	1.0	0.31278239450462825	2.316430566480072	0.5135026516733516	0.6559995587111213	0.508049581957589	0.35098620184238105	0.7558967881693563	1.0008106314564646	180.0	3.4140506021146724	127.0	0.29282703188533565
404	Feb25-FISH2-3L1-rep3-m1bp-100x_Position011_10_cmle.ics	26	1	0	1.7328	0.3479282674442282	1.0	0.24321257575307537	2.0	0.6921189703237084	1.0	0.2809084476514551	2.441927861966654	0.5757351262209819	0.7000380565774451	0.5571482937967779	0.42283394646708106	0.7290267695194241	0.9715753129365945	250.0	4.720932281745563	197.0	0.4542277581213474
405	Feb25-FISH2-3L1-rep3-m1bp-100x_Position011_10_cmle.ics	27	1	0	1.2995999999999999	0.5011341546357957	1.0	0.3651728394792383	1.0	1.70785021024454	1.0	0.30335959805131585	2.114027667623229	0.8735758709890473	0.9244917666955204	0.8731956029000445	0.8076844175143476	0.5096766208665162	0.9876591997365208	220.0	4.097311600765467	169.0	0.38966746762694277
406	Feb25-FISH2-3L1-rep3-m1bp-100x_Position011_10_cmle.ics	28	1	0	1.5162	0.2811430314218247	1.0	0.2875991959164519	1.0	0.687545504971255	1.0	0.30055343504377724	2.8044791231253936	0.5824299909665763	0.6788101690540715	0.5813266227900374	0.4605626532455801	0.7213104444201525	1.0022144032785754	202.0	3.882294884292267	148.0	0.3412472497561391
407	Feb25-FISH2-3L1-rep3-m1bp-100x_Position011_10_cmle.ics	29	1	0	1.2995999999999999	0.5246386527590386	1.0	0.3818996908751055	1.0	0.10317500441073144	1.0	0.32095231069837415	2.5408661545920106	0.27822119894261105	0.4518205849748444	0.25007248230579004	0.06858531593757994	0.8988386749312645	1.0084532683617387	168.0	3.192688628331141	116.0	0.2674640606196767
408	Feb25-FISH2-3L1-rep3-m1bp-100x_Position011_10_cmle.ics	30	1	0	1.9493999999999998	0.21439933305070086	1.0	0.17709696601488367	1.0	2.5641952280041536	1.0	0.2692051558109542	2.4832360095869532	0.9083384552345831	0.9485351362425732	0.9036478719848176	0.8500706283224965	0.5158200308890963	0.9621047780465948	346.0	6.608854316215928	314.0	0.7239975434015384
409	Feb25-FISH2-3L1-rep3-m1bp-100x_Position011_10_cmle.ics	31	1	0	1.2995999999999999	0.3317183866744679	2.0	0.365991826265695	1.0	1.2653448004921624	1.0	0.23419023945646394	3.076942863054256	0.7189678321903216	0.7779387999581923	0.7172070847972728	0.6449219723586779	0.5799080159670859	0.9421509064275443	142.0	2.705269268853348	77.0	0.17754079885961296
410	Feb25-FISH2-3L1-rep3-m1bp-100x_Position011_10_cmle.ics	31	2	0	1.083	3.6353849064814243	2.0	3.6338637197752806	1.0	0.32626801153583	1.0	0.2076853430437529	1.6076567251585985	0.39818618898688685	0.5501330610472829	0.39337830341134755	0.21371171982408607	0.8215284155625174	0.9270782149810579	164.0	3.0096768091480035	90.0	0.20751521944630086
411	Feb25-FISH2-3L1-rep3-m1bp-100x_Position011_10_cmle.ics	32	1	0	1.5162	0.28985840652302863	1.0	0.06618559294831726	1.0	0.5260913608053412	1.0	0.28452684573903236	2.5239216560673565	0.5362799186087978	0.6531993594987868	0.5282526763301238	0.3704698174291848	0.7917277840117735	0.9733685492403367	202.0	3.835484386611427	144.0	0.33202435111408135
412	Feb25-FISH2-3L1-rep3-m1bp-100x_Position011_10_cmle.ics	33	1	0	1.2995999999999999	0.3439447303558502	1.0	0.2245699632260477	1.0	0.8875449473696695	1.0	0.21783989647177454	2.5883885470368795	0.7181791099280216	0.8175794501196436	0.7166991802727299	0.6019373624578365	0.5948250145704154	0.9327414991870928	172.0	3.211863705631338	99.0	0.22826674139093092
413	Feb25-FISH2-3L1-rep3-m1bp-100x_Position011_10_cmle.ics	36	1	0	1.5162	0.9246388556170386	1.0	0.23825669470394792	1.0	1.4245214444092165	1.0	0.26161726395200086	2.8490826695931624	0.8346007962132849	0.8957901006238049	0.8336666562176734	0.7597191310617222	0.504022095793586	0.9821436556071024	198.0	3.7929040604708097	134.0	0.30896710450893683
414	Feb25-FISH2-3L1-rep3-m1bp-100x_Position011_10_cmle.ics	37	1	0	1.5162	1.2099732072650693	1.0	3.7086551728102886	1.0	1.0317500441073144	1.0	0.30360104007308175	2.569816783282278	0.7226129322302068	0.7980009897470569	0.7200828041903938	0.6258721274682688	0.6193356772489508	0.9982427373473026	194.0	3.750323734330192	140.0	0.3228014524720236
415	Feb25-FISH2-3L1-rep3-m1bp-100x_Position011_10_cmle.ics	38	1	0	1.2995999999999999	NA	0.0	2.470042226928661	1.0	0.10317500441073144	1.0	0.22655650507834577	3.018688694233067	0.2931456908210667	0.4244235807574956	0.2816205727278073	0.08620317920774613	0.876616520850462	0.9425308692504764	164.0	3.079892555669263	94.0	0.2167381180883587
416	Feb25-FISH2-3L1-rep3-m1bp-100x_Position011_10_cmle.ics	39	1	0	1.5162	1.6225033915149136	1.0	1.5432276584562237	2.0	1.8148458414482778	1.0	0.2620993027665646	3.053508714496644	0.9225018500129659	0.9574686762761927	0.9226789452712404	0.8671817187094816	0.3002370673971333	1.0138571127403584	154.0	3.0202522379985592	92.0	0.21212666876732977
417	Feb25-FISH2-3L1-rep3-m1bp-100x_Position011_10_cmle.ics	40	1	0	0.8664	3.129517004454373	1.0	3.11225270458545	1.0	0.744005537498231	1.0	0.27713793152279875	1.989852965412497	0.5878205062696085	0.6921223672243059	0.5859912317455775	0.4519508855119414	0.7507964931121524	0.9594077314713284	140.0	2.54354761274052	82.0	0.18906942216218525
418	Feb25-FISH2-3L1-rep3-m1bp-100x_Position011_10_cmle.ics	42	1	0	1.5162	0.5612566813236354	1.0	0.3339703141216314	1.0	1.0389843448820495	1.0	0.2648500727068435	2.7899892903497676	0.7239495422008805	0.8243243243243243	0.7237428608828048	0.6151662751203919	0.6008343120330413	0.9940152964697667	204.0	3.926990296202995	141.0	0.325107177132538
419	Feb25-FISH2-3L1-rep3-m1bp-100x_Position012_11_cmle.ics	1	1	0	1.5162	0.08804064613509992	1.0	0.17335957734006552	1.0	0.0	1.0	0.17331014391010702	2.233491388131137	0.08201045513404633	0.2374426486339584	0.08201045513404633	0.029746774735024697	0.9660630745840036	0.9229809777763647	218.0	4.239858179578098	126.0	0.2905213072248212
420	Feb25-FISH2-3L1-rep3-m1bp-100x_Position012_11_cmle.ics	2	1	0	1.7328	6.433464572312366	1.0	1.1811022191079654	1.0	0.5158750220536572	1.0	0.19895297132537795	3.5500173319890096	0.48322510245501044	0.5782443494240127	0.4767170322346744	0.30286696310197875	0.808019959589511	0.925474308944578	218.0	4.193047681897259	135.0	0.31127282916945126
421	Feb25-FISH2-3L1-rep3-m1bp-100x_Position012_11_cmle.ics	2	2	0	1.5162	0.4137699403985054	1.0	6.727659446325269	1.0	1.401081809291592	1.0	0.26155533140608933	2.9087272685862966	0.7252712880718554	0.7936202429063456	0.722239401726718	0.6602972172757097	0.656688971316888	0.9701524959218157	164.0	3.173513551030943	101.0	0.23287819071195984
422	Feb25-FISH2-3L1-rep3-m1bp-100x_Position012_11_cmle.ics	3	1	0	1.5162	0.28295870722648886	1.0	0.2842563233803123	1.0	1.2927790998539732	1.0	0.269318629583146	2.2843653052675057	0.7952686164323716	0.8829871272374729	0.7949993117769918	0.7007247287503665	0.5066848249808598	0.9872075527307332	228.0	4.322903746089223	168.0	0.3873617429664282
423	Feb25-FISH2-3L1-rep3-m1bp-100x_Position012_11_cmle.ics	6	1	0	1.2995999999999999	3.681098795918908	1.0	3.698435614318615	1.0	0.0	1.0	0.19258999031298024	1.9072806091436687	0.22088274004090536	0.41381451707582323	0.20823421096535402	0.02644327316991788	0.9048936227832467	0.871367740573662	216.0	3.9845155281035884	131.0	0.3020499305273935
424	Feb25-FISH2-3L1-rep3-m1bp-100x_Position012_11_cmle.ics	7	1	0	1.083	0.3087786788006075	1.0	0.2833369458778245	1.0	0.10317500441073144	1.0	0.3469677836797142	2.827325637281853	0.33072459699117945	0.48402002760815144	0.3298823144053719	0.11233943988208044	0.8345871066544474	0.9970910658821558	132.0	2.528602706980545	84.0	0.1936808714832141
425	Feb25-FISH2-3L1-rep3-m1bp-100x_Position012_11_cmle.ics	8	1	0	1.7328	0.5094407253626146	1.0	3.1039785833404414	1.0	1.9493999999999998	1.0	0.24250784340499912	2.839297140678949	0.9910928123570409	0.997258550631038	0.9831274723500444	0.9179919808401281	0.24144941656152008	0.9630321858030756	216.0	4.171757518826949	147.0	0.33894152509562475
426	Feb25-FISH2-3L1-rep3-m1bp-100x_Position012_11_cmle.ics	9	1	0	1.5162	1.9801956328505699	1.0	0.16876444038418173	1.0	1.7941989459020498	1.0	0.28608946224838927	2.384287432230538	0.9026188073098975	0.9545198316404321	0.9026510189619258	0.8321262911503855	0.3746672681775254	0.9859661247652138	240.0	4.544265719872756	187.0	0.4311705115162029
427	Feb25-FISH2-3L1-rep3-m1bp-100x_Position012_11_cmle.ics	10	1	0	1.5162	0.5034991061521801	1.0	0.1728238177954754	1.0	1.8958080945204934	1.0	0.2565211743354569	2.6853889647154388	0.8250244264550979	0.8865732250842823	0.8237891666837823	0.7675481707299182	0.5152986088685771	0.9814082685195995	248.0	4.676236869834833	186.0	0.42886478685568846
428	Feb25-FISH2-3L1-rep3-m1bp-100x_Position012_11_cmle.ics	10	2	0	0.8664	5.020527376074816	1.0	4.936863805264636	1.0	2.3825999999999996	1.0	0.23157980616031013	1.0647284786459077	0.9315237706817988	0.9558328614308474	0.9266678207494301	0.8803235735096928	0.3930570017975555	0.894346919347274	126.0	2.2540849782058388	64.0	0.14756637827292504
429	Feb25-FISH2-3L1-rep3-m1bp-100x_Position012_11_cmle.ics	11	1	0	1.5162	0.21106247330999678	1.0	3.596586247608113	1.0	1.2466683216206906	1.0	0.22912272733295413	1.782992902068187	0.8098732000073189	0.8960471825273392	0.8074091693655121	0.7050207673869687	0.5143050425439594	0.983109549488793	230.0	4.320788660319111	157.0	0.3619987717007692
430	Feb25-FISH2-3L1-rep3-m1bp-100x_Position012_11_cmle.ics	12	1	0	1.5162	0.3813100346768126	1.0	0.2066852404990124	1.0	0.0	1.0	0.13714347440480434	1.933653515394376	0.07854437309501967	0.2555780783002397	0.07854437309501967	0.028134524901606842	0.9782056308032882	0.8442187881813189	248.0	4.816668362877357	136.0	0.31357855382996574
431	Feb25-FISH2-3L1-rep3-m1bp-100x_Position012_11_cmle.ics	13	1	0	1.083	0.39849394743400723	1.0	0.22031213646797018	1.0	1.0389843448820495	1.0	0.3265637110307498	2.606079347349581	0.8144656135644428	0.8872950552813554	0.8098295328758025	0.7233262576671138	0.5852589435683241	0.9890518962325381	126.0	2.394516471248359	76.0	0.1752350741990985
432	Feb25-FISH2-3L1-rep3-m1bp-100x_Position012_11_cmle.ics	14	1	0	2.3826	0.33042047192960633	2.0	0.2291350724390524	2.0	0.7252201245704302	1.0	0.2614203536534578	3.1882555084714936	0.5338250719696092	0.6886699088427906	0.5334668347031398	0.3582501527018564	0.7557297655260923	0.987986516655736	394.0	7.658138953232997	376.0	0.8669524723534348
433	Feb25-FISH2-3L1-rep3-m1bp-100x_Position012_11_cmle.ics	15	1	0	1.7328	0.3245425639307256	1.0	0.2881013114293339	1.0	0.3634229110571259	1.0	0.2846721377975464	3.0309734943932054	0.44526411501312424	0.5963560877695621	0.4368291329982215	0.2501558327185804	0.8207615973296237	0.9985904158123039	230.0	4.437814904521212	175.0	0.40350181559002946
434	Feb25-FISH2-3L1-rep3-m1bp-100x_Position012_11_cmle.ics	17	1	0	1.083	5.850497830669507	1.0	4.769780990561874	1.0	0.1459114905355603	1.0	0.18902269847857445	2.4827338302918545	0.31119032941113406	0.44340507652309097	0.31119032941113406	0.13297863786217803	0.8617019971731529	0.8688191164379384	132.0	2.4817922092997047	62.0	0.14295492895189613
435	Feb25-FISH2-3L1-rep3-m1bp-100x_Position012_11_cmle.ics	17	2	0	1.5162	6.3204856313965845	1.0	4.896938805519613	1.0	0.10317500441073144	1.0	0.16957180788630763	4.1283269865499035	0.29558551555924845	0.41655900721005656	0.2866707764882468	0.06184298694684929	0.8792085097890587	0.8217752050436815	154.0	2.92663124263688	74.0	0.17062362487806956
436	Feb25-FISH2-3L1-rep3-m1bp-100x_Position012_11_cmle.ics	18	1	0	1.2995999999999999	0.7266840070680344	1.0	0.5358322850140009	1.0	1.401081809291592	1.0	0.2995421726268352	3.057288688873089	0.9186572291370413	0.9539680764375988	0.9186572291370413	0.8750619138159682	0.3364251423844102	1.005517293761494	112.0	2.1986748320753575	61.0	0.1406492042913817
437	Feb25-FISH2-3L1-rep3-m1bp-100x_Position012_11_cmle.ics	19	1	0	1.5162	0.2944183749094747	1.0	0.22929033388443723	1.0	0.2918229810711206	1.0	0.2805888053876096	2.7261404717419047	0.42698385015173185	0.5653388677665772	0.42434685548850676	0.22825351424884022	0.8420500066770292	0.9811673200265434	202.0	3.835484386611427	143.0	0.3297186264535669
438	Feb25-FISH2-3L1-rep3-m1bp-100x_Position012_11_cmle.ics	20	1	0	1.2995999999999999	0.29877409992243414	1.0	0.11101036913108647	1.0	0.0	1.0	0.2960746109874471	2.338357885855115	0.1619126825357579	0.32712206013471495	0.1591779241310586	0.027680999797702804	0.9388008131321921	0.9712112932911549	190.0	3.5907171639874758	134.0	0.30896710450893683
439	Feb25-FISH2-3L1-rep3-m1bp-100x_Position012_11_cmle.ics	21	1	0	1.5162	0.5429641775232636	1.0	0.10259278547354676	1.0	1.1672919242844824	1.0	0.30713764281468403	2.5113017763972585	0.7376380513584931	0.834200600763376	0.7353479233010367	0.6159428145538316	0.6015769060622536	0.9985906932089323	262.0	4.942294255529098	221.0	0.5095651499736944
440	Feb25-FISH2-3L1-rep3-m1bp-100x_Position012_11_cmle.ics	22	1	0	1.083	0.19083413363832044	1.0	0.24729776115557303	1.0	1.6138406844254058	1.0	0.2614318905481626	2.567414136972723	0.8859107027431934	0.9316738855965736	0.8837903308625866	0.8029836229966715	0.5022311226249783	0.9805233062524107	126.0	2.3711112224079387	68.0	0.15678927691498287
441	Feb25-FISH2-3L1-rep3-m1bp-100x_Position012_11_cmle.ics	25	1	0	1.2995999999999999	0.595773240050899	1.0	0.4060161985962227	1.0	0.5260913608053412	1.0	0.2814227162111093	2.6342781111069455	0.5710395588369337	0.6557743141008112	0.5570367332057242	0.4238332877586364	0.7577754237635647	0.9942124073889759	146.0	2.794660092674805	88.0	0.20290377012527194
442	Feb25-FISH2-3L1-rep3-m1bp-100x_Position012_11_cmle.ics	26	1	0	0.8664	4.678106560681353	1.0	4.842930422331357	1.0	0.0	1.0	0.191042796502082	1.5252538192986769	0.3445057917515275	0.5370178844195519	0.34106097250509165	0.02800009546843177	0.8371251638617294	0.8398099110558291	148.0	2.652113513862175	74.0	0.17062362487806956
443	Feb25-FISH2-3L1-rep3-m1bp-100x_Position012_11_cmle.ics	27	1	0	1.2995999999999999	0.11874530204343005	1.0	0.3446504775719535	1.0	0.10317500441073144	1.0	0.30101892057661733	2.346046903872404	0.29037769041706624	0.4555402427329366	0.2786602056434455	0.06435090215106347	0.8860391162588536	0.9884305789867822	210.0	3.944050287733082	157.0	0.3619987717007692
444	Feb25-FISH2-3L1-rep3-m1bp-100x_Position012_11_cmle.ics	28	1	0	2.5991999999999997	1.5908155381391895	1.0	1.514953435812061	1.0	0.0	1.0	0.1032246961967606	11.093026139672899	0.19469606788421998	0.3165044464673342	0.19469606788421998	0.027439509583617138	0.9125862704209665	0.5814438795956	158.0	3.133048310660436	60.0	0.13834347963086724
445	Feb25-FISH2-3L1-rep3-m1bp-100x_Position012_11_cmle.ics	29	1	0	1.7328	1.9870597101120253	1.0	0.08865432702877027	1.0	2.0032962184243317	1.0	0.2349974307154211	3.2011630278835903	0.9526996737479142	0.9821370756855029	0.9516723532488233	0.8944506014494559	0.29058756521093265	0.9401719875557771	230.0	4.414409655680792	159.0	0.3666102210217982
446	Feb25-FISH2-3L1-rep3-m1bp-100x_Position012_11_cmle.ics	31	1	0	1.2995999999999999	0.2983203882274737	1.0	0.44848885172404296	1.0	0.0	1.0	0.2288955054510884	3.006599714669399	0.09238285315473056	0.2602759853558791	0.09238285315473056	0.03268602074175656	0.9656279513455253	0.9716996353967109	148.0	2.8627607534259534	81.0	0.18676369750167077
447	Feb25-FISH2-3L1-rep3-m1bp-100x_Position012_11_cmle.ics	32	1	0	1.7328	5.852310296688915	1.0	0.26006353109330405	1.0	0.0	1.0	0.26185073465167175	1.8698182288746585	0.22722605609128163	0.4403973005499444	0.22722605609128163	0.019115518791036363	0.9264739617165969	0.9169386869431642	344.0	6.493943157783943	307.0	0.7078574707779374
448	Feb25-FISH2-3L1-rep3-m1bp-100x_Position012_11_cmle.ics	33	1	0	1.9493999999999998	5.444349030548784	1.0	0.2604238834339297	1.0	0.42540144110901373	1.0	0.2803592992911717	3.319443583574584	0.425394508038944	0.5724969545932174	0.425394508038944	0.27507927356586914	0.7868895091013912	0.9822925624206437	266.0	5.195521821233494	216.0	0.49803652667112214
449	Feb25-FISH2-3L1-rep3-m1bp-100x_Position012_11_cmle.ics	35	1	0	1.7328	0.6669568770894463	1.0	0.2826527268064959	2.0	0.5097226605744432	1.0	0.21683067436845707	2.484629712018816	0.5102884376482281	0.6453820613014705	0.5086531294468412	0.31948817563752174	0.7936905887645674	0.9505251304504981	216.0	4.101541772305689	139.0	0.32049572781150915
450	Feb25-FISH2-3L1-rep3-m1bp-100x_Position012_11_cmle.ics	36	1	0	1.7328	0.3211248125832144	1.0	0.28697060769592214	1.0	1.4430823792346341	1.0	0.286050250349916	3.4331603003946607	0.8706372008957824	0.9269440423984504	0.8699747251085524	0.7968827633881316	0.3758288287141801	0.9959800545425873	196.0	3.84182964392176	138.0	0.3181900031509946
451	Feb25-FISH2-3L1-rep3-m1bp-100x_Position012_11_cmle.ics	37	1	0	1.2995999999999999	NA	0.0	2.0966766437771995	1.0	0.0	1.0	0.2714970799337216	3.7411843379560863	0.27728354676134626	0.4282589327269584	0.27728354676134626	0.033909123548888975	0.8988403750468433	0.9549921127779084	134.0	2.6201086165721126	76.0	0.1752350741990985
452	Feb25-FISH2-3L1-rep3-m1bp-100x_Position012_11_cmle.ics	38	1	0	1.083	1.6848858742195085	1.0	0.27354406110589635	1.0	0.41270001764292574	1.0	0.2642521591631124	2.3499771149758732	0.4395556837853433	0.5607809194075783	0.4395556837853433	0.3166865022119638	0.7759482327794193	0.979601878730145	128.0	2.3689961366378274	70.0	0.1614007262360118
453	Feb25-FISH2-3L1-rep3-m1bp-100x_Position012_11_cmle.ics	39	1	0	1.2995999999999999	0.541577641169855	1.0	0.28583483642998886	1.0	0.20635000882146287	1.0	0.23264882423629887	2.130186199513042	0.4343335008254971	0.5871150671165027	0.4207092096762616	0.19567870217500538	0.8069153072709914	0.9192535575626315	212.0	3.9887456996438106	140.0	0.3228014524720236
454	Feb25-FISH2-3L1-rep3-m1bp-100x_Position012_11_cmle.ics	41	1	0	1.9493999999999998	0.43617419380636235	1.0	0.2752031247559237	1.0	1.7559927174645722	1.0	0.2605272819303489	3.436043806691559	0.9260818652580083	0.9749642197298914	0.9252283431783289	0.8347784225454735	0.45673670375304914	0.9835034682282198	252.0	4.906059186698809	192.0	0.4426991348187751
455	Feb25-FISH2-3L1-rep3-m1bp-100x_Position012_11_cmle.ics	43	1	0	1.5162	0.4411192080970171	1.0	0.09556289797415726	1.0	1.3318330934235014	1.0	0.2731117070250386	2.7713977183187644	0.8256973393031753	0.8927519170397817	0.8217538984097577	0.7219488188976378	0.5763620984319203	0.9938560678699477	216.0	4.148352269986529	156.0	0.35969304704025484
456	Feb25-FISH2-3L1-rep3-m1bp-100x_Position012_11_cmle.ics	45	1	0	0.6497999999999999	4.061247806706038	1.0	4.448855755756118	1.0	2.40864473027036	1.0	0.23939433740724086	1.1841629044804187	0.9598182606169423	0.9820237080358716	0.9597849226797986	0.9235156283486767	0.31646231924615714	0.9917385094282463	114.0	2.079533502103147	56.0	0.12912058098880944
457	Feb25-FISH2-3L1-rep3-m1bp-100x_Position012_11_cmle.ics	47	1	0	1.7328	0.15284443198705877	1.0	0.10260039842788103	1.0	1.9085460214927574	1.0	0.27653214314475144	2.987401789891867	0.9537660387980578	0.9871161830592761	0.9484119537425817	0.8790258262766532	0.4559336358337488	0.9795538055932785	226.0	4.395234578380594	168.0	0.3873617429664282
458	Feb25-FISH2-3L1-rep3-m1bp-100x_Position012_11_cmle.ics	48	1	0	1.5162	0.4444010897526981	1.0	0.3031279721173958	1.0	0.3095250132321943	1.0	0.23588672614513465	2.516079302349879	0.43984954263560294	0.5811271306972009	0.4396618319122669	0.24739551371371227	0.8415079007360504	0.9524631915985771	208.0	3.9695706223436127	137.0	0.3158842784904802
459	Feb25-FISH2-3L1-rep3-m1bp-100x_Position012_11_cmle.ics	49	1	0	2.8158	0.2724467910977442	1.0	0.22710396721885842	1.0	0.8508028822180275	1.0	0.1623055643211382	3.926851361490506	0.6182377377817555	0.7592448408407787	0.6073555202615664	0.4363259647071605	0.728770677281223	0.7986942384569891	470.0	9.005485873234413	386.0	0.8900097189585793
460	Feb25-FISH2-3L1-rep3-m1bp-100x_Position013_12_cmle.ics	1	1	0	2.166	0.3460038659936579	1.0	0.45038547187847666	1.0	1.9070051540019608	1.0	0.282028602377987	3.132745301179777	0.9186898170186824	0.9626521016544317	0.9116035711004769	0.8464660636885225	0.5160953410960835	0.9935798887655211	284.0	5.5509700307492125	239.0	0.5510681938629545
461	Feb25-FISH2-3L1-rep3-m1bp-100x_Position013_12_cmle.ics	2	1	0	2.8158	0.46412800877804594	1.0	0.5573341862889364	1.0	2.480495339104525	1.0	0.17580630301360028	3.865131698780913	0.9495978322569589	0.9787313419514685	0.949972689008129	0.903040623761634	0.24680269033584593	0.8351679043181502	338.0	6.406667419732596	245.0	0.5649025418260412
462	Feb25-FISH2-3L1-rep3-m1bp-100x_Position013_12_cmle.ics	3	1	0	1.5162	3.65415386863231	1.0	3.58708130392761	1.0	0.2918229810711206	1.0	0.2617993877991494	2.705240739355296	0.43031745811412947	0.5661012479005011	0.42548687552921255	0.22562499132438474	0.7733218534137701	0.9782697167058644	192.0	3.682223073579044	128.0	0.2951327565458501
463	Feb25-FISH2-3L1-rep3-m1bp-100x_Position013_12_cmle.ics	4	1	0	1.9493999999999998	0.3607489789324071	1.0	0.18999424259000255	1.0	1.6776879206634818	1.0	0.2952262153135755	2.292641455721767	0.814156757465545	0.8834826327303846	0.8137219718562585	0.7356641522715823	0.5541939861782375	0.983833599603784	316.0	6.032044132916677	287.0	0.6617429775676483
464	Feb25-FISH2-3L1-rep3-m1bp-100x_Position013_12_cmle.ics	6	1	0	1.083	NA	0.0	NA	0.0	0.8484788251675598	1.0	0.25222168868217903	2.737028306095375	0.7989797625020907	0.8711908345877237	0.7898645258404415	0.672077270446563	0.6360746028308998	0.9995836907151933	116.0	2.1944446605351353	59.0	0.13603775497035278
465	Feb25-FISH2-3L1-rep3-m1bp-100x_Position013_12_cmle.ics	7	1	0	1.7328	0.42304061330128495	1.0	0.3127245974708251	1.0	0.815064591942846	1.0	0.24103091445739716	3.5115167753854832	0.6452563454712604	0.7382177277459498	0.6394177204400582	0.5233666766107969	0.6304914774837007	0.9585641132057916	188.0	3.6630479962788463	119.0	0.27438123460122005
466	Feb25-FISH2-3L1-rep3-m1bp-100x_Position013_12_cmle.ics	8	1	0	2.166	0.47309456062671373	1.0	0.16288046690717245	1.0	1.7328	1.0	0.23840978252817538	2.4004122533607775	0.9519813907119714	0.9801557377572996	0.9294770611128508	0.7963714444565155	0.3940412439459217	0.9305519037921774	358.0	6.8770267876803	311.0	0.7170803694199952
467	Feb25-FISH2-3L1-rep3-m1bp-100x_Position013_12_cmle.ics	9	1	0	1.083	4.688267300849168	2.0	4.9981160422865525	1.0	1.7345341872721707	1.0	0.1884075318947007	2.367434792941227	0.9134996723216517	0.9472843234624454	0.9138645100701975	0.8557843673781003	0.3322837909615859	0.7589370303188782	122.0	2.2583151497460614	55.0	0.12681485632829495
468	Feb25-FISH2-3L1-rep3-m1bp-100x_Position013_12_cmle.ics	13	1	0	1.2995999999999999	4.707618082971509	1.0	NA	0.0	0.23070632344123612	1.0	0.16197799053116452	1.8693622393681701	0.373215657664521	0.5886990038027232	0.373215657664521	0.2041655637262814	0.8208830057394493	0.7109275105791424	186.0	3.4545158424851783	96.0	0.22134956740938755
469	Feb25-FISH2-3L1-rep3-m1bp-100x_Position013_12_cmle.ics	14	1	0	1.2995999999999999	0.40138116969091464	1.0	0.27189046399816935	1.0	0.23070632344123612	1.0	0.2573263627785134	2.4881203481528917	0.3959413247689018	0.56318487024387	0.40055080832369555	0.21525206553121387	0.7995622063909559	0.9903893963731562	186.0	3.5481368378468576	121.0	0.27899268392224896
470	Feb25-FISH2-3L1-rep3-m1bp-100x_Position013_12_cmle.ics	15	1	0	1.9493999999999998	0.10286579977615318	1.0	0.2710626857780285	1.0	2.40864473027036	1.0	0.26259036625898713	2.4546411113532334	0.9424240359206173	0.971533819442867	0.9400767780478386	0.8944112547229099	0.42417537473735384	0.9864555691988052	310.0	5.874552648344069	263.0	0.6064055857153013
471	Feb25-FISH2-3L1-rep3-m1bp-100x_Position013_12_cmle.ics	16	1	0	1.083	2.394048137445563	1.0	0.31266148871942834	1.0	1.2944547249242173	1.0	0.29064899138885836	2.4474733235082797	0.8094812223398589	0.8753559239555728	0.8094812223398589	0.7347980193201771	0.612761013922857	0.9978861109339462	152.0	2.8585305818857316	95.0	0.21904384274887315
472	Feb25-FISH2-3L1-rep3-m1bp-100x_Position013_12_cmle.ics	18	1	0	0.8664	0.3280777303829235	1.0	0.21067606963153176	1.0	0.10317500441073144	1.0	0.2827433388230814	2.324031818997067	0.33713120652434636	0.4835692012473015	0.3219597025665627	0.1306668265771168	0.8486137022696834	0.990626048169606	100.0	1.8836918629301451	50.0	0.11528623302572269
473	Feb25-FISH2-3L1-rep3-m1bp-100x_Position013_12_cmle.ics	19	1	0	1.7328	0.46313849435917415	1.0	0.2094571439747188	1.0	1.403331779731213	1.0	0.2577247513313282	3.0748125337412677	0.8625314003575113	0.9110434762066005	0.8575230925513233	0.7695430312861744	0.6004191511176192	0.9806378271361418	192.0	3.7290335712598837	127.0	0.29282703188533565
474	Feb25-FISH2-3L1-rep3-m1bp-100x_Position013_12_cmle.ics	20	1	0	0.8664	4.453425253871487	1.0	6.361812240285487	1.0	1.1179489136237186	1.0	0.2469875885055565	1.703081039217108	0.6680249678129369	0.726654287571757	0.6660023880038922	0.6007848119553163	0.6527573750628731	0.8988493036907309	106.0	1.9241571033006517	51.0	0.11759195768623716
475	Feb25-FISH2-3L1-rep3-m1bp-100x_Position013_12_cmle.ics	20	2	0	1.2995999999999999	0.7318760184654995	1.0	3.667264661379803	1.0	0.20635000882146287	1.0	0.21384249182657447	2.1523411593594814	0.3182801273035527	0.43533693375201304	0.3182801273035527	0.16743646507438079	0.8535739203372809	0.8987851570489293	166.0	3.077777469899152	93.0	0.21443239342784423
476	Feb25-FISH2-3L1-rep3-m1bp-100x_Position013_12_cmle.ics	23	1	0	0.8664	0.309640200734179	1.0	3.341968873195978	1.0	0.42540144110901373	1.0	0.32525801795297377	2.2899207901827587	0.44993204102251005	0.5700886010626313	0.44533845024457963	0.3083120734393057	0.8185886476628679	0.9658665761352954	116.0	2.1944446605351353	67.0	0.15448355225446841
477	Feb25-FISH2-3L1-rep3-m1bp-100x_Position013_12_cmle.ics	23	2	0	0.8664	4.694675425679862	1.0	5.249043875748567	1.0	1.1321417835580119	1.0	0.28194623496543986	2.0264936774201	0.7575717930267548	0.8333333333333334	0.753894013068475	0.6641699919321428	0.6094666531201375	0.9719398795553247	118.0	2.215734823605444	64.0	0.14756637827292504
478	Feb25-FISH2-3L1-rep3-m1bp-100x_Position013_12_cmle.ics	25	1	0	1.2995999999999999	1.565293844819063	2.0	1.9808877637090052	1.0	0.0	1.0	0.14997565111366562	1.5135681768885525	0.226959147808382	0.4301906966427609	0.226959147808382	0.026443305711799533	0.8990364605226051	0.7961460555345784	214.0	3.9398201161928594	114.0	0.26285261129864773
479	Feb25-FISH2-3L1-rep3-m1bp-100x_Position013_12_cmle.ics	26	1	0	1.2995999999999999	NA	0.0	0.4685068503975425	1.0	0.0	1.0	0.27841751300124384	2.399898830138014	0.18836126772464012	0.3479944080008603	0.20118138663143503	0.027875501205966848	0.9234549445246727	0.9863129309506588	192.0	3.612007327057784	132.0	0.30435565518790797
480	Feb25-FISH2-3L1-rep3-m1bp-100x_Position013_12_cmle.ics	27	1	0	1.5162	6.075247804827759	1.0	0.47052656207140187	1.0	0.0	1.0	0.18722402629002435	2.387406915883186	0.08013957213133509	0.23076593067154788	0.08013957213133509	0.027492563779887885	0.9656706678352756	0.917484151487477	176.0	3.441686022495314	95.0	0.21904384274887315
481	Feb25-FISH2-3L1-rep3-m1bp-100x_Position013_12_cmle.ics	28	1	0	1.083	0.35928381699435286	1.0	0.035950889608866804	1.0	1.969554495985222	1.0	0.3350575269550759	2.1340601556985255	0.9686816964423146	0.9908672050569004	0.9677068475438938	0.9354239566551396	0.2552684639152657	1.0105786288660223	148.0	2.7925450069046946	98.0	0.2259610167304165
482	Feb25-FISH2-3L1-rep3-m1bp-100x_Position013_12_cmle.ics	30	1	0	1.7328	0.47486838895624334	1.0	0.3427154606505262	1.0	2.464384249174066	1.0	0.29417701231778276	2.9834874464028074	0.971119939478373	0.9920027945778576	0.9698177323406243	0.9284757562102879	0.20698060804881124	0.9806704947535888	242.0	4.659176878304746	192.0	0.4426991348187751
483	Feb25-FISH2-3L1-rep3-m1bp-100x_Position013_12_cmle.ics	31	1	0	1.9493999999999998	0.20439863220431592	1.0	0.16771580792140317	1.0	0.6016084874694266	1.0	0.26171227960408944	2.6335383721594465	0.5285174286095253	0.6504324205316804	0.5050219078598517	0.3568004291645865	0.711820814899888	0.9735580857740115	332.0	6.319391681681249	291.0	0.670965876209706
484	Feb25-FISH2-3L1-rep3-m1bp-100x_Position013_12_cmle.ics	32	1	0	1.2995999999999999	0.29580309744766214	1.0	0.2570081955541596	1.0	0.10317500441073144	1.0	0.28265193913446984	2.4623778308673936	0.24150225095930145	0.4149394204912832	0.24150225095930145	0.06660724536967097	0.8861961709758557	0.9905757525071153	192.0	3.6588178247386236	133.0	0.3066613798484224
485	Feb25-FISH2-3L1-rep3-m1bp-100x_Position013_12_cmle.ics	34	1	0	1.7328	0.3620983264470204	1.0	0.1748564094913298	1.0	1.6203042651151571	1.0	0.25776666384451313	3.0573538096942046	0.906226003862651	0.9533573262388794	0.9036974411876488	0.8289691065486671	0.45790350520640577	0.9787206237310749	196.0	3.8184243950813404	131.0	0.3020499305273935
486	Feb25-FISH2-3L1-rep3-m1bp-100x_Position013_12_cmle.ics	35	1	0	1.5162	4.6911148457617005	1.0	4.652956317875492	1.0	0.0	1.0	0.14460191875357953	2.433147078908637	0.05655952976488244	0.17302792021010505	0.05655952976488244	0.02827194847423712	0.9528210212754326	0.8326714112847329	130.0	2.5775282904314953	53.0	0.12220340700726606
487	Feb25-FISH2-3L1-rep3-m1bp-100x_Position013_12_cmle.ics	36	1	0	1.5162	0.16478122452703672	1.0	3.9494514143701616	1.0	1.0317500441073144	1.0	0.2500095287576427	2.4564824717784983	0.7254122176218494	0.8269866347061815	0.7203154887290865	0.6106722597515799	0.6141857381858407	0.9637219787965507	230.0	4.273978162638271	164.0	0.3781388443243705
488	Feb25-FISH2-3L1-rep3-m1bp-100x_Position013_12_cmle.ics	37	1	0	1.083	0.07792954177209237	1.0	0.2033887546598958	1.0	0.3095250132321943	1.0	0.31944107948200384	2.9786264713173	0.3608139347346917	0.47771961184882533	0.3648594161604215	0.23954021289178	0.8244889648757334	1.0056592906699902	106.0	2.064588596343172	58.0	0.13373203030983835
489	Feb25-FISH2-3L1-rep3-m1bp-100x_Position013_12_cmle.ics	37	2	0	1.083	3.596402175117532	1.0	3.7902505537378497	1.0	0.2918229810711206	1.0	0.29436002083031837	2.278625033601523	0.348953013278856	0.48190621471963874	0.3534352991774636	0.22031073598193646	0.8147005208062136	0.989884269213248	146.0	2.7478495949939656	90.0	0.20751521944630086
490	Feb25-FISH2-3L1-rep3-m1bp-100x_Position013_12_cmle.ics	38	1	0	1.083	5.718229580093071	1.0	0.4809026546946422	1.0	0.1459114905355603	1.0	0.2315593589901708	1.8083224971186416	0.42918503815303516	0.6001334135984251	0.42918503815303516	0.19323820835299285	0.853657140934865	0.8915591140637674	118.0	2.1455190770841837	58.0	0.13373203030983835
491	Feb25-FISH2-3L1-rep3-m1bp-100x_Position013_12_cmle.ics	39	1	0	1.7328	0.3690111362293482	1.0	0.24564289924738597	1.0	0.3720027687491155	1.0	0.2459168424591962	3.9200616941271873	0.4402317869521105	0.5618007748929245	0.4284517802790432	0.2922837551665203	0.8386235145039906	0.987878920701368	194.0	3.8439447296918714	126.0	0.2905213072248212
492	Feb25-FISH2-3L1-rep3-m1bp-100x_Position013_12_cmle.ics	40	1	0	1.2995999999999999	1.7030827992816886	1.0	0.2090069198278349	1.0	0.9077480443748005	1.0	0.2785399586174222	3.007736372403063	0.7083958383740624	0.8076941688845874	0.7065489152350996	0.6045487539317687	0.5983609303688981	0.9588604824941017	152.0	2.9755568260878307	93.0	0.21443239342784423
493	Feb25-FISH2-3L1-rep3-m1bp-100x_Position013_12_cmle.ics	42	1	0	0.8664	5.7513519421482275	1.0	5.56622813004374	1.0	0.5556144027286182	1.0	0.2035308025016492	2.07339443635924	0.5845849591105885	0.6897037076629786	0.5833466958861154	0.4027161615621715	0.7877892328905001	0.7859186692437323	116.0	2.100823665173456	53.0	0.12220340700726606
494	Feb25-FISH2-3L1-rep3-m1bp-100x_Position013_12_cmle.ics	43	1	0	1.5162	0.20709334501221444	1.0	0.24309819498120838	1.0	0.0	1.0	0.1968089124130956	2.703280630015756	0.09925077725488864	0.24626662815786343	0.09925077725488864	0.03772446951292027	0.9609805924982411	0.9162277888219693	126.0	2.511542715450458	59.0	0.13603775497035278
495	Feb25-FISH2-3L1-rep3-m1bp-100x_Position013_12_cmle.ics	44	1	0	1.5162	0.32206443759719805	1.0	0.3253772092825479	1.0	0.0	1.0	0.2989471140238939	2.3647463107702333	0.18768080391128555	0.36284560685264444	0.18768080391128555	0.02565230385771402	0.9242733747566175	0.9902690726538473	228.0	4.346308994929643	177.0	0.40811326491105837
496	Feb25-FISH2-3L1-rep3-m1bp-100x_Position013_12_cmle.ics	45	1	0	1.5162	2.833421773432639	1.0	2.7436695819297037	1.0	1.5762738440862263	1.0	0.27914531831119865	2.929122195072646	0.8806757340959729	0.9261514415882411	0.8789930497821822	0.8098866017092881	0.4575024670482239	0.9828875979445191	176.0	3.418280773654894	116.0	0.2674640606196767
497	Feb25-FISH2-3L1-rep3-m1bp-100x_Position014_13_cmle.ics	1	1	0	1.7328	0.47667742120998297	1.0	0.386113496004195	1.0	0.3916201927270152	1.0	0.29417701231778276	2.9816183334125888	0.5090926326765993	0.6724677294487542	0.48633603505390277	0.2922624408175733	0.8432970132643973	0.9815212441843718	242.0	4.6591768783047485	192.0	0.4426991348187751
498	Feb25-FISH2-3L1-rep3-m1bp-100x_Position014_13_cmle.ics	3	1	0	1.7328	0.5693497508187737	1.0	0.22199123072142057	1.0	0.20635000882146287	1.0	0.20317113005406243	2.2399998305375592	0.33215677552244	0.47686129833960295	0.32861743175158836	0.15109903393321664	0.843870659534003	0.8532497141443844	286.0	5.431828700777001	205.0	0.472673555405463
499	Feb25-FISH2-3L1-rep3-m1bp-100x_Position014_13_cmle.ics	4	1	0	1.7328	0.2575237799344433	1.0	0.2521541119518003	1.0	0.9228252937649445	1.0	0.2848455727040962	2.651399608142383	0.6586524116097122	0.7500442520393868	0.6586524116097122	0.5363701190000556	0.6838529892871196	0.9885366033479489	248.0	4.769857865196513	196.0	0.451922033460833
500	Feb25-FISH2-3L1-rep3-m1bp-100x_Position014_13_cmle.ics	5	1	0	1.2995999999999999	4.26421967816347	1.0	6.0522051542726185	1.0	0.6016084874694266	1.0	0.32058304663368065	2.7087977642164396	0.46747647649568547	0.5675465192889537	0.46747647649568547	0.35242719067631273	0.8252567741169967	0.9803127272611445	144.0	2.7733699296044962	92.0	0.21212666876732977
501	Feb25-FISH2-3L1-rep3-m1bp-100x_Position014_13_cmle.ics	5	2	0	1.7328	0.22805256784922504	2.0	0.31366186468001994	1.0	0.928575039696583	1.0	0.26128451508268447	2.56393426553923	0.6269757504813444	0.7536124810500662	0.626684705084659	0.4852350431450813	0.6564467280954177	0.9436760052316027	274.0	5.210466726993473	218.0	0.5026479759921509
502	Feb25-FISH2-3L1-rep3-m1bp-100x_Position014_13_cmle.ics	8	1	0	1.7328	4.941601727457486	1.0	0.3543169243868885	1.0	2.6917907244126544	1.0	0.2596531355846011	3.2690848317085455	0.9481255005132411	0.9767555458931083	0.9478392963781417	0.9017934541811947	0.27993791093416637	0.9248628524020789	214.0	4.150467355756639	150.0	0.3458586990771681
503	Feb25-FISH2-3L1-rep3-m1bp-100x_Position014_13_cmle.ics	8	2	0	1.2995999999999999	1.7772714637844256	1.0	5.243112038670891	1.0	0.744005537498231	1.0	0.22515571999512277	2.273638382089826	0.5143115827363868	0.5932268690643602	0.5134529703310886	0.37838663426689084	0.7718031549562313	0.9210700176432426	162.0	3.0586023925989543	92.0	0.21212666876732977
504	Feb25-FISH2-3L1-rep3-m1bp-100x_Position014_13_cmle.ics	11	1	0	0.8664	NA	0.0	NA	0.0	0.20635000882146287	1.0	0.2567560264848119	2.0458130216646437	0.3907753092075126	0.5601236830050389	0.3788937242327073	0.20773448236371966	0.8273168329425209	0.9809119103036041	128.0	2.3455908877974077	69.0	0.1590950015754973
505	Feb25-FISH2-3L1-rep3-m1bp-100x_Position014_13_cmle.ics	12	1	0	1.2995999999999999	0.5078932494060203	1.0	0.46112209204126176	1.0	0.8508028822180275	1.0	0.2502942071637654	2.4174494861960465	0.6966668578028621	0.8040048493983306	0.6950203560048166	0.5774347338155427	0.6069069321860271	0.9555512711489608	162.0	3.035197143758535	97.0	0.22365529206990203
506	Feb25-FISH2-3L1-rep3-m1bp-100x_Position014_13_cmle.ics	13	1	0	1.7328	0.42598855358944593	1.0	0.2128392437332887	1.0	1.3278306771583712	1.0	0.2686375439134397	3.120177953574675	0.827329642348214	0.894935407760413	0.8232298455860023	0.7207144859485598	0.5044449904562693	0.9907485963592686	230.0	4.4846254022020515	170.0	0.39197319228745714
507	Feb25-FISH2-3L1-rep3-m1bp-100x_Position014_13_cmle.ics	14	1	0	3.6822	0.08543083336543898	1.0	1.3902412039627312	1.0	0.0	1.0	0.0847264636124084	14.36684189601315	0.26677398409176994	0.3764880147178183	0.21036469887993073	0.0356514798982739	0.8817472698887793	0.7168088887198714	178.0	3.626812927448561	65.0	0.14987210293343953
508	Feb25-FISH2-3L1-rep3-m1bp-100x_Position014_13_cmle.ics	15	1	0	1.9493999999999998	2.819985332946841	1.0	0.3659054870195864	1.0	0.1459114905355603	1.0	0.27464307876870475	2.9877105526828576	0.30481250613527044	0.4694187444782566	0.30481250613527044	0.14508380779424757	0.8699425937339103	0.9837093818158941	222.0	4.352654252239976	163.0	0.375833119663856
509	Feb25-FISH2-3L1-rep3-m1bp-100x_Position014_13_cmle.ics	16	1	0	1.2995999999999999	1.7346188811874277	1.0	0.6340785941318865	1.0	0.4377344716066809	1.0	0.2550689676855709	2.5225243937903397	0.4966752379663464	0.6161365994496323	0.4943023413181757	0.34284296476744713	0.8007702376002567	0.9561827895533537	174.0	3.3033696152229064	109.0	0.25132398799607547
510	Feb25-FISH2-3L1-rep3-m1bp-100x_Position014_13_cmle.ics	17	1	0	1.2995999999999999	0.23507307429344498	1.0	NA	0.0	0.5595020986366908	1.0	0.2564202848121884	2.9507422009469244	0.6699332913235262	0.8219345516177398	0.6642945611785924	0.4554931444340627	0.685954823778212	0.963711618660843	146.0	2.818065341515225	84.0	0.1936808714832141
511	Feb25-FISH2-3L1-rep3-m1bp-100x_Position014_13_cmle.ics	18	1	0	1.7328	2.9523660844152864	1.0	0.16937127698268575	1.0	1.3157503800483568	1.0	0.3131547599575499	3.062247428506705	0.8106912371481058	0.8937969472843912	0.8073153607186481	0.6764135881430756	0.5657860150166107	0.992307852299538	250.0	4.837958525947662	208.0	0.4795907293870064
512	Feb25-FISH2-3L1-rep3-m1bp-100x_Position014_13_cmle.ics	19	1	0	1.2995999999999999	5.219767813481469	1.0	5.071042052654312	1.0	0.9512265400461283	1.0	0.18772689102995802	1.8082914664470364	0.7111731880821105	0.7880467755161907	0.7086597374544146	0.5957144666751115	0.5054008269158787	0.8358316263877605	128.0	2.4626171319995067	59.0	0.13603775497035278
513	Feb25-FISH2-3L1-rep3-m1bp-100x_Position014_13_cmle.ics	20	1	0	1.2995999999999999	0.32903604724060176	1.0	0.36741728536792156	1.0	2.65996541320964	1.0	0.27451374210420326	2.544934305232187	0.9885884518086749	0.998375054626478	0.9883176275797546	0.9707294404402125	0.15459785866300096	0.9779187540478317	178.0	3.369355190203944	117.0	0.26976978528019113
514	Feb25-FISH2-3L1-rep3-m1bp-100x_Position014_13_cmle.ics	23	1	0	1.2995999999999999	NA	0.0	3.0982313088790407	1.0	2.5991999999999997	1.0	0.26948501414881976	2.365501080694243	0.9990694875495205	0.9999609964841116	0.9974703433980977	0.9865660747418803	0.2212425135794113	0.9825957486590515	198.0	3.72268831394955	136.0	0.31357855382996574
515	Feb25-FISH2-3L1-rep3-m1bp-100x_Position014_13_cmle.ics	26	1	0	1.9493999999999998	0.3616500161539006	1.0	0.2888198005214338	1.0	1.9429500038207494	1.0	0.27266969981039907	2.941495746363093	0.8754090543903539	0.9302876607640908	0.8722868508200683	0.7962223296341535	0.5422481865023361	0.9918387721929487	310.0	5.991578892546168	268.0	0.6179342090178737
516	Feb25-FISH2-3L1-rep3-m1bp-100x_Position014_13_cmle.ics	27	1	0	1.7328	4.5270712942037425	1.0	0.379117520073777	1.0	0.42540144110901373	1.0	0.2749956089666159	2.8243549338879967	0.4840610063592168	0.6267601925900792	0.4765492912427676	0.3064417052295344	0.7672810448822667	0.9931054891666482	230.0	4.437814904521213	172.0	0.3965846416084861
517	Feb25-FISH2-3L1-rep3-m1bp-100x_Position014_13_cmle.ics	28	1	0	1.9493999999999998	0.4840714289825801	1.0	4.308051299843999	1.0	0.23070632344123612	1.0	0.2952262153135755	2.656489359857212	0.33687841253438716	0.47040817751462766	0.33687841253438716	0.1550795268883272	0.8620371443874021	0.9808772138084049	316.0	6.125665128278354	287.0	0.6617429775676483
518	Feb25-FISH2-3L1-rep3-m1bp-100x_Position014_13_cmle.ics	28	2	0	1.083	5.102222187292038	1.0	3.349866567968368	1.0	0.5158750220536572	1.0	0.2006698539277431	2.570173704339264	0.43067964418874194	0.5521791344905113	0.43183309826702604	0.2772562874418735	0.8001241306566969	0.866507044271194	128.0	2.392401385478247	61.0	0.1406492042913817
519	Feb25-FISH2-3L1-rep3-m1bp-100x_Position014_13_cmle.ics	29	1	0	1.7328	5.011921720191233	1.0	0.347962987259372	1.0	0.639412489864916	1.0	0.25896711597985017	2.534408793226626	0.6015939100797976	0.7621277985265006	0.5990122247392804	0.4089930406742995	0.7512810381888804	0.9699147035961045	256.0	4.87842376631817	196.0	0.451922033460833
520	Feb25-FISH2-3L1-rep3-m1bp-100x_Position014_13_cmle.ics	31	1	0	1.2995999999999999	2.7956607715709962	1.0	0.5260259024996927	1.0	1.3132034148200427	1.0	0.24296698579674678	3.739868426763138	0.855105841386682	0.8910180828438881	0.8522958930676922	0.7885321050369701	0.5170335634392361	0.8948879114855397	124.0	2.42003680585889	64.0	0.14756637827292504
521	Feb25-FISH2-3L1-rep3-m1bp-100x_Position014_13_cmle.ics	32	1	0	1.2995999999999999	4.767919347736659	1.0	3.684258921843954	1.0	1.693476355552663	1.0	0.14085577787938983	2.0154941417437167	0.8887014664539169	0.9446445305574551	0.8888179722918724	0.8139958969683154	0.39240432612595433	0.7386832609714477	174.0	3.1629381221803867	81.0	0.18676369750167077
522	Feb25-FISH2-3L1-rep3-m1bp-100x_Position014_13_cmle.ics	33	1	0	1.2995999999999999	3.8263498187155807	1.0	3.913188672213784	1.0	0.10317500441073144	1.0	0.24124832008625569	2.6581905593539648	0.2362551906379766	0.3705285013212533	0.2362551906379766	0.06702151755379389	0.9039499706991316	0.9498955573261343	164.0	3.1501083021905227	97.0	0.22365529206990203
523	Feb25-FISH2-3L1-rep3-m1bp-100x_Position014_13_cmle.ics	34	1	0	1.7328	0.4302792636529788	1.0	0.22162397162854572	1.0	0.41270001764292574	1.0	0.2814280373537474	3.3292465479728306	0.45736576200895873	0.5754419228081431	0.4467057704865447	0.3018793891555637	0.8373231537531245	0.9980563626702503	230.0	4.4846254022020515	174.0	0.40119609092951497
524	Feb25-FISH2-3L1-rep3-m1bp-100x_Position014_13_cmle.ics	35	1	0	1.7328	0.6719059903886823	1.0	0.25884925987040946	1.0	1.2737298093406069	1.0	0.22402690190053268	2.8010025092814876	0.8399925739377502	0.9092083171897197	0.8399602867105773	0.7496811636316673	0.4559316990494659	0.9651668263160282	198.0	3.863119806992069	124.0	0.28590985790379225
525	Feb25-FISH2-3L1-rep3-m1bp-100x_Position014_13_cmle.ics	36	1	0	1.7328	1.6950649607898352	1.0	2.0087391904306657	1.0	0.23070632344123612	1.0	0.2890909267796596	3.8564013359702005	0.4132533914093044	0.5503430768019731	0.4059851486447482	0.20286465849754665	0.8245968135707056	0.9953766401575689	200.0	3.9546257165836374	143.0	0.3297186264535669
526	Feb25-FISH2-3L1-rep3-m1bp-100x_Position014_13_cmle.ics	38	1	0	1.7328	0.3831491256680171	1.0	0.5020516923269113	1.0	0.9590684260691023	1.0	0.3047426686290787	2.99100926671288	0.6890288469014851	0.7914988466423036	0.6876188995153306	0.554210403545603	0.6623486355083953	0.9996911204238195	240.0	4.637886715234438	193.0	0.44500485947928964
527	Feb25-FISH2-3L1-rep3-m1bp-100x_Position014_13_cmle.ics	40	1	0	1.2995999999999999	0.43298489329703443	1.0	0.196345368778728	1.0	1.2927790998539732	1.0	0.2674205563182136	2.5444044218733066	0.8442321403108513	0.8959313655591996	0.8430248585959409	0.7723418413422691	0.5375927902680916	0.9941684328829674	166.0	3.147993216420412	104.0	0.2397953646935032
528	Feb25-FISH2-3L1-rep3-m1bp-100x_Position014_13_cmle.ics	41	1	0	2.5991999999999997	0.45751827916309146	1.0	0.5161636028485388	1.0	0.0	1.0	0.1640638276879165	3.422048194900212	0.31215873660321575	0.5485381304101147	0.2905677269580516	0.026174154291395347	0.8841500345411005	0.670888223109806	294.0	5.774447090302853	192.0	0.4426991348187751
529	Feb25-FISH2-3L1-rep3-m1bp-100x_Position014_13_cmle.ics	42	1	0	1.5162	1.2852286817298728	1.0	1.4777584354211946	1.0	1.571514847577277	1.0	0.2426927301692727	2.978431291126197	0.9057538054651982	0.9408065559212749	0.9044893389059951	0.8500448837366434	0.42483222771025686	0.9777308184251912	158.0	3.0628325641391765	92.0	0.21212666876732977
530	Feb25-FISH2-3L1-rep3-m1bp-100x_Position014_13_cmle.ics	43	1	0	1.2995999999999999	0.38461421100568854	1.0	0.18296546598932376	1.0	0.0	1.0	0.24375869427393557	2.2351098015294495	0.1851801618518016	0.39947556399475564	0.21434061214340613	0.0331841403318414	0.9289656528718161	0.9448287041356128	152.0	2.858530581885731	87.0	0.20059804546475749
531	Feb25-FISH2-3L1-rep3-m1bp-100x_Position014_13_cmle.ics	44	1	0	1.5162	0.1379017027160872	1.0	5.121515252434706	1.0	0.0	1.0	0.216021894846841	2.3625227145132612	0.1734296403200269	0.33402107357536187	0.15761044711289215	0.026842886967731086	0.9380303050163087	0.9595723616412771	210.0	4.014266034254342	133.0	0.3066613798484224
532	Feb25-FISH2-3L1-rep3-m1bp-100x_Position014_13_cmle.ics	46	1	0	1.5162	0.6078669069074917	1.0	0.4017396913001208	1.0	0.10317500441073144	1.0	0.28150518806062647	2.653160081771365	0.2927050780551642	0.475035219577079	0.2927050780551642	0.07130802291239086	0.8845438540542963	1.0012551849475353	198.0	3.8163093093112295	139.0	0.32049572781150915
533	Feb25-FISH2-3L1-rep3-m1bp-100x_Position014_13_cmle.ics	47	1	0	1.5162	4.277020836696369	1.0	NA	0.0	1.1736910802652913	1.0	0.2739999386659563	2.8221069769719636	0.7743525192670792	0.845518993955659	0.7726722162187838	0.6613714360356723	0.5647570447567989	0.977847695463794	194.0	3.750323734330192	133.0	0.3066613798484224
534	Feb25-FISH2-3L1-rep3-m1bp-100x_Position014_13_cmle.ics	51	1	0	0.8664	6.294379806914452	1.0	6.101799550611147	1.0	0.42540144110901373	1.0	0.25279432155867254	1.4719764099267936	0.40624587207819934	0.5466889075253358	0.40624587207819934	0.2535273571777456	0.8004212352976166	0.9545804680629681	142.0	2.5180272781299893	80.0	0.18445797284115634
535	Feb25-FISH2-3L1-rep3-m1bp-100x_Position014_13_cmle.ics	51	2	0	0.8664	7.06662579346498	1.0	6.749437133036251	1.0	0.8875449473696695	1.0	0.15148659491615973	1.5243101036225792	0.6038208812172262	0.7061088634736904	0.603108190718435	0.46610112218034144	0.689828302546506	0.7706663631163302	128.0	2.2987803901165678	53.0	0.12220340700726606
536	Feb25-FISH2-3L1-rep3-m1bp-100x_Position014_13_cmle.ics	52	1	0	1.9493999999999998	7.035116697974168	1.0	0.3893603700348335	1.0	0.0	1.0	0.26001027400722243	3.198186867119342	0.2132447469345865	0.40055906660184737	0.20022686760654676	0.025995246583481877	0.916705386243296	0.9897314256966402	246.0	4.795378199807043	185.0	0.426559062195174
537	Feb25-FISH2-3L1-rep3-m1bp-100x_Position014_13_cmle.ics	53	1	0	2.8158	0.34094493680211924	1.0	0.3799929769311527	1.0	0.5963412819178956	1.0	0.21941280723209575	3.4540652014335067	0.4687524026756196	0.6094616298042834	0.4687011455957354	0.30585633494793135	0.8171865775764793	0.9305923778300509	484.0	9.458785249652031	469.0	1.0813848657812788
538	Feb25-FISH2-3L1-rep3-m1bp-100x_Position015_14_cmle.ics	1	1	0	1.2995999999999999	0.42661670110728284	1.0	0.4167357673579775	1.0	1.1703214501275905	1.0	0.2830711861397215	2.6343823954034016	0.8427335039897981	0.9178551670464242	0.8387671476928559	0.7127673539808902	0.5576093313294144	0.9906646649993996	166.0	3.1713984652608316	107.0	0.2467125386750466
539	Feb25-FISH2-3L1-rep3-m1bp-100x_Position015_14_cmle.ics	2	1	0	1.9493999999999998	0.46876121047319896	1.0	1.2629755057251173	2.0	0.10317500441073144	1.0	0.2776025508444799	2.681678246935151	0.28767397311363135	0.4798487853667633	0.28767397311363135	0.05085863466069945	0.8631830298440336	0.9584821218323705	330.0	6.368317265132197	297.0	0.6848002241727928
540	Feb25-FISH2-3L1-rep3-m1bp-100x_Position015_14_cmle.ics	5	1	0	1.2995999999999999	NA	0.0	NA	0.0	0.0	1.0	0.22176179407227395	2.005819150631989	0.06999697201274638	0.1864158724208037	0.06999697201274638	0.024739376811385234	0.9647682385408898	0.9193634421118118	164.0	3.173513551030943	93.0	0.21443239342784423
541	Feb25-FISH2-3L1-rep3-m1bp-100x_Position015_14_cmle.ics	6	1	0	1.5162	0.506349667408688	1.0	0.6180706377224698	1.0	1.1112288054572363	1.0	0.25243768451833887	2.8433118417477408	0.7381987050889885	0.8160395842715686	0.7271270404791288	0.6227504284201969	0.6323729492950411	0.9753112049478547	182.0	3.48215126286582	116.0	0.2674640606196767
542	Feb25-FISH2-3L1-rep3-m1bp-100x_Position015_14_cmle.ics	7	1	0	1.2995999999999999	0.4625718535931508	1.0	0.4017058915316939	1.0	2.4904082611817415	1.0	0.2836296094149551	2.77730940682512	0.9069983870588266	0.9339844352483851	0.905989318512748	0.856424708062876	0.41373593819582716	0.9615024444756829	170.0	3.3075997867631286	111.0	0.2559354373171044
543	Feb25-FISH2-3L1-rep3-m1bp-100x_Position015_14_cmle.ics	7	2	0	1.2995999999999999	4.751130683574811	1.0	4.698048889738368	1.0	0.1459114905355603	1.0	0.10639387736224112	2.546565574119405	0.22856186818846055	0.3599512196397155	0.22707179287430299	0.11142887765958838	0.9239180084679527	0.4891367170152468	144.0	2.656343685402397	53.0	0.12220340700726606
544	Feb25-FISH2-3L1-rep3-m1bp-100x_Position015_14_cmle.ics	9	1	0	1.7328	0.2010283460809666	1.0	6.0002501539512245	1.0	1.4930362603455627	1.0	0.2665273002407674	2.8156728490189824	0.7735148474398993	0.8355603131281766	0.7593783196326137	0.6761362336367648	0.5504791266093225	0.9906402943872801	236.0	4.571901140253399	176.0	0.4058075402505439
545	Feb25-FISH2-3L1-rep3-m1bp-100x_Position015_14_cmle.ics	9	2	0	1.7328	5.975463984310478	1.0	0.2668839998699005	1.0	1.0368959615364501	1.0	0.25386607301735703	3.869656720499415	0.6243442448806158	0.7036035888803543	0.6226119073689715	0.5260210168494337	0.7394128897229262	0.9889648776020273	198.0	3.909930304672909	132.0	0.30435565518790797
546	Feb25-FISH2-3L1-rep3-m1bp-100x_Position015_14_cmle.ics	10	1	0	1.7328	0.3162540682442558	1.0	0.16354831026533947	1.0	0.0	1.0	0.16751983459729902	2.5788942083831174	0.10576823398741207	0.25129951869677897	0.07584598296927064	0.02674564975934839	0.9506718643093145	0.9043735580007941	232.0	4.505915565272362	136.0	0.31357855382996574
547	Feb25-FISH2-3L1-rep3-m1bp-100x_Position015_14_cmle.ics	11	1	0	1.7328	0.29680710481760025	1.0	0.5296453194908844	1.0	0.8254000352858515	1.0	0.2165953246477812	2.9125663267949093	0.6986969035187944	0.8103459496984511	0.7020233429269774	0.5554936869965145	0.5694473608457106	0.8857454375076386	170.0	3.331005035603548	97.0	0.22365529206990203
548	Feb25-FISH2-3L1-rep3-m1bp-100x_Position015_14_cmle.ics	12	1	0	0.8664	2.41391801435854	1.0	0.37848364464584194	1.0	1.2737298093406069	1.0	0.24936775183065954	1.7523681805531228	0.7833675934941757	0.8427368459014029	0.7805065695361054	0.7164160265426088	0.6943271196194111	0.9021560802653882	128.0	2.2987803901165678	68.0	0.15678927691498287
549	Feb25-FISH2-3L1-rep3-m1bp-100x_Position015_14_cmle.ics	14	1	0	1.2995999999999999	0.3575328797138209	1.0	1.8696512118484052	1.0	2.294638562446965	1.0	0.24226551606247607	2.029133351416551	0.9573310846421419	0.9900664066617476	0.9557162432802783	0.9154695899652155	0.44100271129409446	0.9583900219910423	196.0	3.6779929020388216	127.0	0.29282703188533565
550	Feb25-FISH2-3L1-rep3-m1bp-100x_Position015_14_cmle.ics	14	2	0	1.083	1.8160623478532723	1.0	0.27242146462891076	1.0	1.5627088357751586	1.0	0.3469677836797142	2.550413650924962	0.8370612416991673	0.8988847897122378	0.8370612416991673	0.7472393802044903	0.40754515376392236	0.983678362356827	132.0	2.5286027069805446	84.0	0.1936808714832141
551	Feb25-FISH2-3L1-rep3-m1bp-100x_Position015_14_cmle.ics	15	1	0	1.7328	0.4750230496265719	1.0	0.40874368510460546	1.0	2.2119648004745165	1.0	0.2605042788639421	3.1291583578585476	0.9536022262685951	0.9793033749040895	0.953321652294408	0.9126899600325237	0.352446823017159	0.9807274183105774	236.0	4.642116886774658	174.0	0.40119609092951497
552	Feb25-FISH2-3L1-rep3-m1bp-100x_Position015_14_cmle.ics	16	1	0	1.9493999999999998	5.87029476893173	3.0	0.6150603158241694	1.0	0.8421824239572849	1.0	0.24333428405659405	2.6983000967817805	0.5420095980934281	0.6419013096809406	0.5372453428371999	0.40264480313471035	0.7626169365917916	0.9584641126540164	284.0	5.457349035387535	222.0	0.5118708746342088
553	Feb25-FISH2-3L1-rep3-m1bp-100x_Position015_14_cmle.ics	16	2	0	1.7328	0.3658362080147382	3.0	0.4768519467275469	2.0	2.3825999999999996	1.0	0.2242103355179204	1.6287963932511471	0.9479802471498185	0.9889276185464564	0.9479802471498185	0.8379816170634705	0.31902338688637344	0.9363145061719452	304.0	5.6936559149310435	236.0	0.5441510198814111
554	Feb25-FISH2-3L1-rep3-m1bp-100x_Position015_14_cmle.ics	17	1	0	1.5162	0.3037148444225449	1.0	0.40152969493947127	1.0	0.928575039696583	1.0	0.22034295107206558	2.1728743270434023	0.7194824484901341	0.8033665376648861	0.7122601657036957	0.5810190232203205	0.6994816438956496	0.9489600704072962	222.0	4.212222759197455	146.0	0.3366358004351103
555	Feb25-FISH2-3L1-rep3-m1bp-100x_Position015_14_cmle.ics	18	1	0	1.2995999999999999	0.407155280340828	1.0	0.4522606656180339	1.0	0.3916201927270152	1.0	0.2853810895720952	2.4848507221636984	0.6162729351075679	0.7661058678703324	0.6125095257635266	0.3926959376282314	0.7899754364616548	0.9606871433290406	142.0	2.7286745176937677	85.0	0.19598659614372857
556	Feb25-FISH2-3L1-rep3-m1bp-100x_Position015_14_cmle.ics	19	1	0	1.7328	0.3703939053741434	1.0	4.085629993002759	1.0	0.4660867564761642	1.0	0.2949498506476691	2.7473706282877304	0.49118169311492194	0.6606671519068339	0.4827833056053238	0.29346365497824417	0.804465645373393	0.9894392524899831	286.0	5.502044447298262	247.0	0.5695139911470701
557	Feb25-FISH2-3L1-rep3-m1bp-100x_Position015_14_cmle.ics	20	1	0	1.5162	0.4052918912564553	1.0	0.22806762665781888	1.0	1.0194453211488863	1.0	0.26566364822117994	3.1799475661832983	0.7665421399950867	0.855667657797318	0.7639075961269663	0.6498005031894076	0.5781374710504233	0.9735830873109194	182.0	3.5055565117062404	119.0	0.27438123460122005
558	Feb25-FISH2-3L1-rep3-m1bp-100x_Position015_14_cmle.ics	22	1	0	1.5162	0.3454483075525692	1.0	0.12528577789824102	1.0	0.2918229810711206	1.0	0.3154864675612304	2.88580498409433	0.4002705245824512	0.5361503175723359	0.398817925194072	0.21182368854387204	0.832224193363357	0.991943258366517	218.0	4.193047681897259	170.0	0.39197319228745714
559	Feb25-FISH2-3L1-rep3-m1bp-100x_Position015_14_cmle.ics	23	1	0	1.5162	0.43306118593728293	1.0	0.20711962616047153	1.0	1.2381000529287771	1.0	0.30401747760250564	3.1670997106401955	0.823531409744748	0.885344666542126	0.8212642018918873	0.7506326104308544	0.5658294065831382	1.0085166600139908	174.0	3.3969906105845857	119.0	0.27438123460122005
560	Feb25-FISH2-3L1-rep3-m1bp-100x_Position015_14_cmle.ics	26	1	0	2.166	0.7512648830014275	1.0	0.20725310474136086	1.0	1.5837581932427913	1.0	0.2048844479389705	1.6632301997947565	0.7925612078469964	0.8937256831497326	0.7849183136065021	0.6318499485188931	0.6804903447652555	0.8468201130326616	550.0	10.442223617057268	549.0	1.2658428386224352
561	Feb25-FISH2-3L1-rep3-m1bp-100x_Position015_14_cmle.ics	27	1	0	1.2995999999999999	0.22825555439758805	1.0	0.33728531890292834	1.0	0.8508028822180275	1.0	0.2992793722067354	2.477169537225334	0.6676734118594584	0.7781601012498023	0.6659187988091643	0.5547741295249601	0.6840996904586218	0.9998741747351135	194.0	3.680107987808933	139.0	0.32049572781150915
562	Feb25-FISH2-3L1-rep3-m1bp-100x_Position015_14_cmle.ics	28	1	0	1.2995999999999999	0.30367769766036234	1.0	0.4571647559179726	1.0	0.9512265400461283	1.0	0.30947890199704	2.7715490005743013	0.7206634510764802	0.8125005354557371	0.718076128954876	0.6252238204981023	0.6816097201467123	1.007634133957761	172.0	3.3054847009930177	118.0	0.27207550994070556
563	Feb25-FISH2-3L1-rep3-m1bp-100x_Position015_14_cmle.ics	29	1	0	0.6497999999999999	0.3123213690105343	1.0	6.740479973832343	1.0	0.9342894015681998	1.0	0.1557211834209961	1.2585036700616754	0.7427539182516121	0.8647361056613831	0.7427539182516121	0.58985141368001	0.6346937518253898	0.7475083426162363	130.0	2.3200705531868766	55.0	0.12681485632829495
564	Feb25-FISH2-3L1-rep3-m1bp-100x_Position015_14_cmle.ics	30	1	0	2.166	0.2879165273233976	1.0	0.27154539423671475	1.0	0.5836459621422412	1.0	0.2455983744553804	3.717760692730686	0.44768803105298516	0.5777195955916454	0.4445006591170361	0.32750808788601915	0.8172615077958244	0.9564156514368083	278.0	5.416883795017027	216.0	0.49803652667112214
565	Feb25-FISH2-3L1-rep3-m1bp-100x_Position015_14_cmle.ics	31	1	0	1.083	0.2436449806624316	1.0	0.19141378062041461	1.0	0.913592684735068	1.0	0.3343204902613444	2.442955550010848	0.7303222282905516	0.8168760240305843	0.7278973238667394	0.6341234298197707	0.6307139843753342	1.006992704768851	142.0	2.705269268853348	92.0	0.21212666876732977
566	Feb25-FISH2-3L1-rep3-m1bp-100x_Position015_14_cmle.ics	32	1	0	1.5162	2.705009138340088	1.0	2.9375378961398595	1.0	0.5158750220536572	1.0	0.19280079367417174	3.6931744104655717	0.5096530508936568	0.5949223161091858	0.5021611307970874	0.38237996962735094	0.7683735300415917	0.8175018915816542	158.0	3.0160220664583366	82.0	0.18906942216218525
567	Feb25-FISH2-3L1-rep3-m1bp-100x_Position015_14_cmle.ics	34	1	0	1.2995999999999999	0.3644770641526302	1.0	0.17840288013243683	1.0	0.9077480443748005	1.0	0.2792263383051301	2.492715014374495	0.7100350554761419	0.8117810223946634	0.7099754952011436	0.6013375536042475	0.6339925395243928	0.9968699146710537	178.0	3.3927604390443635	118.0	0.27207550994070556
568	Feb25-FISH2-3L1-rep3-m1bp-100x_Position015_14_cmle.ics	35	1	0	1.5162	0.574932199939292	1.0	0.6426440995175614	1.0	1.2321921245870329	1.0	0.24429517131401685	2.9007150163941713	0.7875996348577281	0.8663612682014517	0.7854232533285835	0.6776923676359264	0.5754766005265856	0.9471003464719412	184.0	3.550251923616969	116.0	0.2674640606196767
569	Feb25-FISH2-3L1-rep3-m1bp-100x_Position015_14_cmle.ics	36	1	0	1.083	0.6377208828711429	1.0	3.7595364663348074	1.0	0.7610319551488771	1.0	0.23175683510088638	2.460802208105936	0.7364046053155405	0.8106756692198672	0.7338885615554883	0.6353169737407838	0.6318160963347932	0.9186086491986304	122.0	2.3051256474269013	61.0	0.1406492042913817
570	Feb25-FISH2-3L1-rep3-m1bp-100x_Position015_14_cmle.ics	37	1	0	1.5162	0.21825345950744102	1.0	0.41496109801223474	1.0	1.401081809291592	1.0	0.32219988132214655	2.587781826237451	0.846516146746362	0.9121873261945495	0.8448757753043136	0.7600939165452228	0.3993378926825449	0.9973747229765019	192.0	3.6822230735790438	142.0	0.3274129017930525
571	Feb25-FISH2-3L1-rep3-m1bp-100x_Position015_14_cmle.ics	38	1	0	1.5162	0.3764060866595895	1.0	0.5079462570620815	1.0	0.23070632344123612	1.0	0.32528229719973206	2.777984606604861	0.3643437019068487	0.5371987116041443	0.3601444010275129	0.1943406697141157	0.8405253703832949	0.9969809544295699	220.0	4.2143378449675675	175.0	0.40350181559002946
572	Feb25-FISH2-3L1-rep3-m1bp-100x_Position015_14_cmle.ics	39	1	0	1.9493999999999998	0.5849552302160382	1.0	0.3045174599692095	1.0	1.5162	1.0	0.2930126392722709	3.6576876043344915	0.8171501731889595	0.8873080778506705	0.7966314995484185	0.6605952936272418	0.6513164731317018	1.0017191467025737	244.0	4.844303783257995	194.0	0.44731058413980407
573	Feb25-FISH2-3L1-rep3-m1bp-100x_Position015_14_cmle.ics	39	2	0	1.9493999999999998	0.4740799066594289	2.0	0.17545660878803432	2.0	2.1706731427003563	1.0	0.28803382181715703	2.9955394635822383	0.8619927151463422	0.9195668787280288	0.8619927151463422	0.7860873189952063	0.48925117542205515	0.9945011562014372	296.0	5.748926755692325	257.0	0.5925712377522147
574	Feb25-FISH2-3L1-rep3-m1bp-100x_Position015_14_cmle.ics	40	1	0	1.9493999999999998	0.5215315228906188	1.0	0.48702191904749464	1.0	0.9228252937649445	1.0	0.11423503163423625	3.1262360588793214	0.7159463677187171	0.7975705171077635	0.7082125757720522	0.5344172319712942	0.6368128018249556	0.6909026989895584	270.0	5.027454907810329	141.0	0.325107177132538
575	Feb25-FISH2-3L1-rep3-m1bp-100x_Position015_14_cmle.ics	42	1	0	1.7328	0.2729129474974464	1.0	0.2920964323202013	1.0	0.23070632344123612	1.0	0.3057577128210344	3.1099675695567464	0.37197735910237517	0.5231201331368707	0.3683819006337353	0.18007333972314016	0.8576311641888408	0.9946790032529785	252.0	4.882653937858391	208.0	0.4795907293870064
576	Feb25-FISH2-3L1-rep3-m1bp-100x_Position015_14_cmle.ics	43	1	0	2.166	0.21782275654004504	1.0	0.3914051426468427	1.0	1.969554495985222	1.0	0.276518827321868	2.6031402471746743	0.8805185057776805	0.9374728316107142	0.8792206776851751	0.8062952480728035	0.4275732524216147	0.986605697109257	348.0	6.676954976967078	321.0	0.7401376160251398
577	Feb25-FISH2-3L1-rep3-m1bp-100x_Position015_14_cmle.ics	44	1	0	0.8664	2.9549798671018404	1.0	NA	0.0	0.10317500441073144	1.0	0.2015089833082589	1.796202048740682	0.2770333159082506	0.4901250780941209	0.2770333159082506	0.0800576302737438	0.8879265698999408	0.8497467578447857	148.0	2.6989240115430144	76.0	0.1752350741990985
578	Feb25-FISH2-3L1-rep3-m1bp-100x_Position015_14_cmle.ics	45	1	0	1.5162	0.29653899108579457	1.0	0.3524624151432418	1.0	0.0	1.0	0.1498025263300467	2.336416096699458	0.1058504781581324	0.18369499325753733	0.07603518452079029	0.02677809256349668	0.9442056796721735	0.7149143052077225	138.0	2.61587844503189	59.0	0.13603775497035278
579	Feb25-FISH2-3L1-rep3-m1bp-100x_Position015_14_cmle.ics	45	2	0	1.083	2.4306603072322135	1.0	2.578237771697114	1.0	1.650800070571703	1.0	0.2561332862076176	3.0700197772361726	0.8696044834283876	0.9057230517994334	0.8691405525107941	0.8183617671437938	0.4452341974780719	0.9926172090741708	118.0	2.262545321286284	61.0	0.1406492042913817
580	Feb25-FISH2-3L1-rep3-m1bp-100x_Position016_15_cmle.ics	1	1	0	1.7328	1.1796867264954893	2.0	0.2944970662396006	1.0	0.0	1.0	0.1944854058315528	2.5183996434218763	0.14044638594219044	0.28036593330004006	0.1060098013928295	0.026789193223538708	0.945778933453294	0.9055921910318382	246.0	4.725162453285785	160.0	0.3689159456823127
581	Feb25-FISH2-3L1-rep3-m1bp-100x_Position016_15_cmle.ics	2	1	0	1.5162	0.08249157670222883	1.0	0.10494146073842048	1.0	1.2737298093406069	1.0	0.3043034387968141	2.675985859925307	0.8185147654892878	0.8789772727272728	0.8155254777070063	0.7430298204979734	0.5116500309780925	0.9983300156881632	192.0	3.658817824738624	138.0	0.3181900031509946
582	Feb25-FISH2-3L1-rep3-m1bp-100x_Position016_15_cmle.ics	3	1	0	1.9493999999999998	0.2581278379189722	1.0	0.17315320433856046	1.0	0.41270001764292574	1.0	0.28063462954816604	3.1292038242339495	0.43562850163104694	0.5984747638760892	0.425837343904663	0.2818005392938469	0.8042778368826404	0.9575486763635325	224.0	4.350539166469864	167.0	0.3850560183059138
583	Feb25-FISH2-3L1-rep3-m1bp-100x_Position016_15_cmle.ics	5	1	0	1.083	3.7826454362827535	1.0	0.605394110078546	1.0	0.0	1.0	0.23184129458889688	2.228084439152931	0.1908030088723158	0.32023113025588273	0.1908030088723158	0.025877587758775876	0.9148792706809165	0.9546322126610086	140.0	2.6137633592617795	75.0	0.17292934953858405
584	Feb25-FISH2-3L1-rep3-m1bp-100x_Position016_15_cmle.ics	5	2	0	0.6497999999999999	4.307355871820397	1.0	4.321978764693837	1.0	1.1736910802652913	1.0	0.20125112377508414	1.3424088885657632	0.7407794350863658	0.8446835755004072	0.7383791950623634	0.6384772405812009	0.6032245046716815	0.9152431993854417	112.0	1.9412170948307381	50.0	0.11528623302572269
585	Feb25-FISH2-3L1-rep3-m1bp-100x_Position016_15_cmle.ics	6	1	0	1.5162	0.3448377107744577	1.0	0.26651130657432776	1.0	0.7610319551488771	1.0	0.255800228274075	2.1931174117653915	0.6060768429124801	0.7087151227952887	0.5995831448964745	0.4611459582751637	0.7303139796855099	0.9584755807985514	264.0	4.963584418599404	204.0	0.47036783074494865
586	Feb25-FISH2-3L1-rep3-m1bp-100x_Position016_15_cmle.ics	7	1	0	1.5162	0.4693695069402294	1.0	0.24458676940389276	1.0	0.0	1.0	0.1200654860967129	2.172800188362131	0.05107719744178419	0.15235784273532305	0.05107719744178419	0.02553347408986553	0.9878233938479485	0.8971370856912195	182.0	3.55236700938708	80.0	0.18445797284115634
587	Feb25-FISH2-3L1-rep3-m1bp-100x_Position016_15_cmle.ics	7	2	0	1.7328	3.3221953628398624	1.0	3.3904462994581963	1.0	0.2918229810711206	1.0	0.1401111538406559	3.0499558887369145	0.37577381928501147	0.5033002623811086	0.3521031485733027	0.20414480157428666	0.850208477706056	0.7747288700047505	180.0	3.4374558509550925	85.0	0.19598659614372857
588	Feb25-FISH2-3L1-rep3-m1bp-100x_Position016_15_cmle.ics	8	1	0	1.5162	0.19708194149801592	1.0	0.2993294865676625	1.0	2.018196472182868	1.0	0.2822960011900436	2.527632527282545	0.9415338328463564	0.9713107877455377	0.940775884514132	0.8863945381433159	0.3072346947512726	0.9727616796544148	228.0	4.346308994929643	172.0	0.3965846416084861
589	Feb25-FISH2-3L1-rep3-m1bp-100x_Position016_15_cmle.ics	9	1	0	1.9493999999999998	0.21356789014552705	1.0	0.21496225850999998	1.0	0.0	1.0	0.2641277442702582	3.4236315547255773	0.18166948102621983	0.3261695758179646	0.17218589763373351	0.023947040072658975	0.921059788980801	0.956532081235675	278.0	5.416883795017027	224.0	0.5164823239552377
590	Feb25-FISH2-3L1-rep3-m1bp-100x_Position016_15_cmle.ics	10	1	0	1.9493999999999998	0.4238010996007779	1.0	0.29430472338731967	2.0	0.4773698211006071	1.0	0.23848750479143313	2.618035988789305	0.5456450812647532	0.7145584940836854	0.5373517162574611	0.3312459593150005	0.7026120469478017	0.9260579225686816	302.0	5.672365751860739	241.0	0.5556796431839834
591	Feb25-FISH2-3L1-rep3-m1bp-100x_Position016_15_cmle.ics	11	1	0	0.8664	0.2448038960736663	1.0	0.40038167668546837	1.0	0.5097226605744432	1.0	0.31252526369301753	2.545611170884799	0.4122769798226341	0.5551968374930158	0.4220904977755746	0.3097748688240162	0.8010513221447242	0.9450886204351915	108.0	2.0156630128922206	59.0	0.13603775497035278
592	Feb25-FISH2-3L1-rep3-m1bp-100x_Position016_15_cmle.ics	12	1	0	2.166	0.22043201787544095	1.0	0.8056018855588184	1.0	0.9822185052554624	1.0	0.24769369080010353	2.7050193325751537	0.7456444747338197	0.8859139508641782	0.7421832929268102	0.5284346475694638	0.4105047133994404	0.9767562193177183	364.0	7.011113023412484	325.0	0.7493605146671976
593	Feb25-FISH2-3L1-rep3-m1bp-100x_Position016_15_cmle.ics	12	2	0	1.7328	6.123388978179805	1.0	6.087125544965704	1.0	0.72222503087512	1.0	0.19758808731877245	3.4825930195110364	0.5745762901225603	0.6909582490754913	0.5755348743673679	0.4141519657680405	0.42010345191209264	0.8509878119495389	202.0	3.835484386611427	120.0	0.2766869592617345
594	Feb25-FISH2-3L1-rep3-m1bp-100x_Position016_15_cmle.ics	14	1	0	1.5162	0.27243076311422454	1.0	0.3807104226928022	1.0	0.5689355674538337	1.0	0.23580709486142862	2.2694755145290677	0.5601939277056799	0.6719769108173624	0.5590220579372414	0.40899594198240186	0.7427959825631386	0.9365357946966525	220.0	4.167527347286726	149.0	0.34355297441665367
595	Feb25-FISH2-3L1-rep3-m1bp-100x_Position016_15_cmle.ics	15	1	0	1.7328	0.5272118134667431	1.0	0.25221888717983904	1.0	0.0	1.0	0.26566250611420195	2.8769733249955896	0.21199918931603876	0.39833649784528735	0.19578551009088194	0.024565857404957973	0.9059656141500785	0.9536295660239674	246.0	4.748567702126204	187.0	0.4311705115162029
596	Feb25-FISH2-3L1-rep3-m1bp-100x_Position016_15_cmle.ics	16	1	0	2.5991999999999997	4.089270386533803	1.0	0.2785749926181963	1.0	0.2166	1.0	0.26995307243599165	3.196366079243235	0.638369290444701	0.7581911844392628	0.6124576127812635	0.19515038727758202	0.6994462279908047	0.9777135641614308	396.0	7.796455360505402	385.0	0.8877039942980649
597	Feb25-FISH2-3L1-rep3-m1bp-100x_Position016_15_cmle.ics	17	1	0	1.5162	0.2961833295785631	1.0	0.26945750685358194	1.0	0.2918229810711206	1.0	0.2084862125140609	2.4543177748031146	0.4278784459489358	0.6037850126111775	0.42506305588742865	0.2089638922076198	0.8049130309530994	0.8984669411307235	260.0	4.827383097097108	180.0	0.4150304388926017
598	Feb25-FISH2-3L1-rep3-m1bp-100x_Position016_15_cmle.ics	18	1	0	1.7328	0.186834085731378	1.0	0.4993881916478148	1.0	0.4773698211006071	1.0	0.2748391850022155	3.0348036612301583	0.5029299671755557	0.6272828409666689	0.49622188443152027	0.32938999405194636	0.7551127689931809	0.9780687988042331	238.0	4.616596552164129	181.0	0.41733616355311615
599	Feb25-FISH2-3L1-rep3-m1bp-100x_Position016_15_cmle.ics	19	1	0	1.5162	0.5469953646732597	1.0	0.42950413857932185	1.0	1.3107987492438529	1.0	0.292485254811594	2.7682812559987324	0.8093661976587884	0.8777348473078768	0.8032868828651135	0.7162108306370446	0.5582463694970242	0.9768213413728536	202.0	3.8822948842922673	146.0	0.3366358004351103
600	Feb25-FISH2-3L1-rep3-m1bp-100x_Position016_15_cmle.ics	22	1	0	1.9493999999999998	0.34410936647285	1.0	0.21204814649084838	1.0	1.6050263958911635	1.0	0.2668596672976379	2.6843490934146432	0.8463715990557578	0.9048293044696393	0.8449707469110967	0.7678802538014474	0.5173393116448316	0.9786235486972309	262.0	5.082725748571614	206.0	0.47497928006597756
601	Feb25-FISH2-3L1-rep3-m1bp-100x_Position016_15_cmle.ics	23	1	0	1.083	NA	0.0	0.30445500138945003	1.0	0.0	1.0	0.2242385041262344	2.7722471042102588	0.10305936876686612	0.27857708553326294	0.10305936876686612	0.03599084829285463	0.9369476319610877	0.9535159832202648	130.0	2.483907295069816	66.0	0.15217782759395398
602	Feb25-FISH2-3L1-rep3-m1bp-100x_Position016_15_cmle.ics	25	1	0	1.7328	4.033260229816525	2.0	0.25900257843399793	1.0	1.7153360421684174	1.0	0.3146529238669051	2.747571645405565	0.8724245445304558	0.9254706192821957	0.8715742043944015	0.7890789936664321	0.45381401737994237	0.9989580487399251	248.0	4.769857865196513	206.0	0.47497928006597756
603	Feb25-FISH2-3L1-rep3-m1bp-100x_Position016_15_cmle.ics	26	1	0	2.3826	0.394514887513258	1.0	0.11005167897805268	1.0	2.582800479799453	1.0	0.23000053160950268	4.036527474119057	0.9467944836208075	0.9851749750942511	0.9463061356044772	0.8671095169261422	0.3928338848219314	0.9684335917366221	324.0	6.3746625224425255	263.0	0.6064055857153013
604	Feb25-FISH2-3L1-rep3-m1bp-100x_Position016_15_cmle.ics	26	2	0	1.7328	4.966360518027846	1.0	4.798614885224445	1.0	0.0	1.0	0.18285074411304972	2.1474636534205076	0.06902310862813275	0.1695178051686754	0.050734475416560856	0.017381526771238255	0.9826545770595179	0.9499053208470046	222.0	4.259033256878296	133.0	0.3066613798484224
605	Feb25-FISH2-3L1-rep3-m1bp-100x_Position016_15_cmle.ics	27	1	0	1.7328	5.699760573303364	2.0	0.45583276172885573	1.0	0.4332	1.0	0.2715795335537436	3.2730289354566504	0.668981923493094	0.8765991980141302	0.668981923493094	0.3348450130481828	0.754945271472589	0.9621153269813529	208.0	4.063191617705293	147.0	0.33894152509562475
606	Feb25-FISH2-3L1-rep3-m1bp-100x_Position016_15_cmle.ics	29	1	0	1.083	0.44998532943107417	1.0	0.5412413108966619	1.0	2.1210658315426123	1.0	0.2672535417116317	2.2006640043171726	0.9360594610718902	0.9625360445460873	0.9340210798448841	0.8901685393258427	0.4560732306892629	0.9701113588939043	144.0	2.679748934242817	84.0	0.1936808714832141
607	Feb25-FISH2-3L1-rep3-m1bp-100x_Position016_15_cmle.ics	30	1	0	1.7328	0.32285419111082925	1.0	0.20003900057942045	1.0	0.9077480443748005	1.0	0.2550586426612516	2.5349266818122635	0.7016713275934204	0.8126555171426684	0.7026567282496201	0.5468368088432828	0.6294259063791421	0.9848229288250473	244.0	4.657061792534635	181.0	0.41733616355311615
608	Feb25-FISH2-3L1-rep3-m1bp-100x_Position016_15_cmle.ics	31	1	0	1.9493999999999998	4.584012753397546	1.0	0.3397556033986507	1.0	0.0	1.0	0.17248311689397508	2.9863493001516357	0.07269233635308771	0.26759423869188925	0.10367054515260228	0.02619042549794011	0.9606193770081415	0.903872768544216	232.0	4.576131311793621	138.0	0.3181900031509946
609	Feb25-FISH2-3L1-rep3-m1bp-100x_Position016_15_cmle.ics	32	1	0	0.8664	2.9816378055923005	1.0	0.4552472201096808	2.0	1.3452374738224686	1.0	0.2502942071637654	1.8769003038820882	0.8478989476719043	0.9114756018451781	0.8427994810436789	0.7742675147758397	0.4884822911923022	0.9406626705351492	162.0	2.941576148396855	97.0	0.22365529206990203
610	Feb25-FISH2-3L1-rep3-m1bp-100x_Position016_15_cmle.ics	33	1	0	2.8158	0.3824733996331808	1.0	0.2503190124191258	1.0	0.10317500441073144	1.0	0.27455760278238484	3.289003763624028	0.27129300882576945	0.47933630325702253	0.27129300882576945	0.04460485641324313	0.9008270750741648	0.9811089897266996	524.0	10.235667243664516	591.0	1.3626832743640422
611	Feb25-FISH2-3L1-rep3-m1bp-100x_Position016_15_cmle.ics	33	2	0	1.5162	10.222720684227017	1.0	10.059601493863013	1.0	0.9479040472602467	1.0	0.27462088780918464	2.549048879662454	0.6022943640517898	0.6754107678867435	0.6005877312844407	0.4697230186819587	0.26722246416690865	0.9905008782592741	186.0	3.571542086687278	125.0	0.28821558256430674
612	Feb25-FISH2-3L1-rep3-m1bp-100x_Position016_15_cmle.ics	34	1	0	0.8664	2.9103730211414693	1.0	1.4010920612422786	1.0	0.0	1.0	0.14338974733702475	1.2897158234196586	0.2756090889553172	0.5002393372799563	0.2756090889553172	0.03205654221128109	0.8854294279758294	0.7274275290783268	132.0	2.4349817116188643	54.0	0.12450913166778053
613	Feb25-FISH2-3L1-rep3-m1bp-100x_Position016_15_cmle.ics	35	1	0	1.9493999999999998	4.937161393700722	1.0	0.37341421275812153	1.0	0.0	1.0	0.13229996670009164	2.691324673454982	0.14509442423638447	0.3154267776172206	0.1450396133339977	0.02605012706163735	0.9256107317195992	0.7367646972812352	236.0	4.478280144891721	124.0	0.28590985790379225
614	Feb25-FISH2-3L1-rep3-m1bp-100x_Position016_15_cmle.ics	36	1	0	1.7328	0.22744099572052814	1.0	0.16009842497311583	1.0	0.9018655279647406	1.0	0.2953487154518275	2.774782210067358	0.6778359597965008	0.7877801216031766	0.6778359597965008	0.5203747363196426	0.6176018675850029	0.98941979646271	250.0	4.814553277107242	202.0	0.4657563814239197
615	Feb25-FISH2-3L1-rep3-m1bp-100x_Position016_15_cmle.ics	38	1	0	2.3826	4.099260141804248	1.0	4.648955716796974	1.0	1.4370615219328515	1.0	0.25013813145129404	2.452316589660115	0.7293086713570485	0.8124290547765671	0.726344737578074	0.6435177315076306	0.6567855925534024	0.9695228080934843	392.0	7.590038292481849	365.0	0.8415895010877756
616	Feb25-FISH2-3L1-rep3-m1bp-100x_Position016_15_cmle.ics	39	1	0	1.2995999999999999	2.990481277179291	4.0	3.528407797847484	2.0	1.7315743621073214	1.0	0.14338974733702475	2.6871002334416088	0.6504912539192466	0.7685448484766387	0.651162306043533	0.5461783373120611	0.6005750127305991	0.6661321653320675	132.0	2.4349817116188652	54.0	0.12450913166778053
617	Feb25-FISH2-3L1-rep3-m1bp-100x_Position016_15_cmle.ics	39	2	0	1.083	21.603517415350556	2.0	21.96653809415106	2.0	0.6497999999999999	1.0	0.1637094976447314	2.4141734543654487	0.4281291712818867	0.5039236751149072	0.384598832744426	0.2800415656354624	0.9004625288684072	0.6984248423802624	160.0	2.8968807364861267	77.0	0.17754079885961296
618	Feb25-FISH2-3L1-rep3-m1bp-100x_Position016_15_cmle.ics	39	3	0	1.7328	17.07261215293323	2.0	17.431032447240316	2.0	0.0	1.0	0.08565747720420809	2.8315614025307516	0.018860315915501618	0.03160483574332048	0.018860315915501618	0.009429636954548723	0.9593432384015875	0.7055807434516566	170.0	3.3544102844439676	61.0	0.1406492042913817
619	Feb25-FISH2-3L1-rep3-m1bp-100x_Position016_15_cmle.ics	39	4	0	3.0324	20.31210676496134	2.0	20.65043120459369	2.0	0.6016084874694266	1.0	0.07902655440129783	2.7537130827903233	0.37113037896730916	0.49184968640817267	0.37139504859396866	0.2334182915888201	0.8721942572051704	0.6517275512100335	496.0	9.44609473503137	292.0	0.6732716008702206
620	Feb25-FISH2-3L1-rep3-m1bp-100x_Position016_15_cmle.ics	39	5	0	1.5162	12.277039822684145	2.0	12.693416607713566	2.0	1.083	1.0	0.16052659556702126	2.846293402002884	0.603562411494581	0.7533419750397786	0.603562411494581	0.40866214713755633	0.6686695396909389	0.8435983224295523	226.0	4.184587338816813	128.0	0.2951327565458501
621	Feb25-FISH2-3L1-rep3-m1bp-100x_Position016_15_cmle.ics	39	6	0	1.5162	20.81037733920749	2.0	21.12312736148387	2.0	0.5556144027286182	1.0	0.13513407336870453	1.715559660941359	0.31669335939738685	0.4388084344166379	0.3157279404639221	0.18975171071401406	0.9265558775926305	0.6388870589145192	248.0	4.465589630271052	135.0	0.31127282916945126
622	Feb25-FISH2-3L1-rep3-m1bp-100x_Position016_15_cmle.ics	39	7	0	0.8664	21.780860807848704	2.0	22.107143390575487	2.0	1.3412750573395087	1.0	0.15610143965574813	2.1044963940799484	0.5615966455729837	0.6491173684753466	0.5612929007061678	0.4440791633105377	0.8710677541255015	0.857301218500731	154.0	2.6223630077114213	71.0	0.16370645089652625
623	Feb25-FISH2-3L1-rep3-m1bp-100x_Position016_15_cmle.ics	39	8	0	1.2995999999999999	2.9256789617042025	3.0	2.3560458890386586	1.0	0.0	1.0	0.1170826091764977	1.543466025922159	0.1051686643666112	0.25534861887261157	0.1051686643666112	0.009429636954548723	0.9723918576138534	0.660950282422978	182.0	3.3651250186637207	79.0	0.18215224818064185
624	Feb25-FISH2-3L1-rep3-m1bp-100x_Position016_15_cmle.ics	39	9	0	2.166	13.37212975716689	4.0	14.811154446860796	1.0	0.0	1.0	0.0974445323749713	2.725911140750451	0.1051686643666112	0.23431858512202416	0.10723079504046631	0.009429636954548723	0.969737858813243	0.4781066039734778	298.0	5.302111941954239	151.0	0.3481644237376825
625	Feb25-FISH2-3L1-rep3-m1bp-100x_Position016_15_cmle.ics	39	10	0	2.166	11.211347320460336	4.0	12.46306190858404	1.0	0.0	1.0	0.07446487136974254	3.671101544301077	0.08095347754007295	0.2382104790416042	0.08095347754007295	0.009429636954548723	0.9791167765207899	0.4967049397502042	298.0	5.559569679198857	132.0	0.30435565518790797
626	Feb25-FISH2-3L1-rep3-m1bp-100x_Position016_15_cmle.ics	39	11	0	1.2995999999999999	2.7354674607995917	4.0	3.7781874460349183	2.0	2.42300086223866	1.0	0.16973367763678693	1.918824347668676	0.7388742371210614	0.7986971272925444	0.7383521919125715	0.6934289513143348	0.6560077856290651	0.8009040031649484	178.0	3.2289236971614237	92.0	0.21212666876732977
627	Feb25-FISH2-3L1-rep3-m1bp-100x_Position016_15_cmle.ics	39	12	0	1.5162	0.7674434830884367	2.0	0.24529787047908946	2.0	0.9971598751598192	1.0	0.11522583950784344	2.4469011276097463	0.4281291712818867	0.4995584497862324	0.42397260773564716	0.36158481880029636	0.8288383307502867	0.5849515151714947	154.0	2.8096049984347804	61.0	0.1406492042913817
628	Feb25-FISH2-3L1-rep3-m1bp-100x_Position016_15_cmle.ics	40	1	0	1.5162	0.24182015824701947	1.0	0.17636006132725612	1.0	1.5233606843632503	1.0	0.2564664373069445	2.8937002325210988	0.8848916414139183	0.9282085715042981	0.8824797462650964	0.8264760709962983	0.4026316496009971	0.9450241202713282	180.0	3.4608610997955123	115.0	0.2651583359591622
629	Feb25-FISH2-3L1-rep3-m1bp-100x_Position016_15_cmle.ics	41	1	0	1.9493999999999998	5.056211018183306	1.0	0.5635480691252241	2.0	0.5097226605744432	1.0	0.2771895424899805	3.287872488321931	0.5067444500171581	0.6486946651532349	0.505670969388204	0.31631162614717245	0.752847367496211	0.990179267202918	276.0	5.395593631946717	227.0	0.5233994979367811
630	Feb25-FISH2-3L1-rep3-m1bp-100x_Position016_15_cmle.ics	42	1	0	1.083	6.48971869044188	1.0	6.637642103676246	1.0	0.32626801153583	1.0	0.08317333131050948	1.2027016567604458	0.49177974465749374	0.6902533897007985	0.48704551092251586	0.23203023153939126	0.7748152443034089	0.4767700581305843	166.0	3.101182718739571	58.0	0.13373203030983835
631	Feb25-FISH2-3L1-rep3-m1bp-100x_Position016_15_cmle.ics	43	1	0	1.7328	0.6858778877971886	2.0	0.44248432990747644	1.0	0.0	1.0	0.14120676506082905	1.6812188540278237	0.13641064625339214	0.3236791627257379	0.13405492844451908	0.023643362886616164	0.9460675356094418	0.7390557570393057	248.0	4.535805376792312	138.0	0.3181900031509946
632	Feb25-FISH2-3L1-rep3-m1bp-100x_Position016_15_cmle.ics	45	1	0	1.7328	0.1132901748105848	1.0	0.10692770136602896	1.0	0.0	1.0	0.264070393882903	2.7915801384676335	0.20975169971605565	0.3437748335137999	0.18945269840089599	0.024314188388487937	0.9204130939025968	0.9669054819702665	268.0	5.193406735463381	212.0	0.48881362802906425
633	Feb25-FISH2-3L1-rep3-m1bp-100x_Position016_15_cmle.ics	46	1	0	1.9493999999999998	0.22536331419220987	3.0	0.352868513266966	1.0	0.5556144027286182	1.0	0.2616900020055864	2.1590904221186635	0.5392817397489732	0.6954786776347491	0.5370789449530758	0.3187477054220876	0.7575043573606791	0.967409759978067	422.0	8.073227480419424	417.0	0.9614871834345272
634	Feb25-FISH2-3L1-rep3-m1bp-100x_Position016_15_cmle.ics	46	2	0	1.9493999999999998	0.4715665928573658	4.0	0.46696865801251214	2.0	1.4199491695140265	1.0	0.27180698007979026	2.800691102634765	0.7437056859640669	0.834368044560703	0.7427749477983525	0.6499241355177715	0.7857111645559186	0.9937672694253925	318.0	6.123550042508244	278.0	0.6409914556230183
635	Feb25-FISH2-3L1-rep3-m1bp-100x_Position016_15_cmle.ics	47	1	0	1.083	0.27415290818947097	1.0	0.08154394164775043	1.0	0.0	1.0	0.2815510562887972	3.1850832570185483	0.09637310412260955	0.19683925688428042	0.09637310412260955	0.024326352411487822	0.9484867068790863	0.966709727684627	108.0	2.1092840082539004	56.0	0.12912058098880944
636	Feb25-FISH2-3L1-rep3-m1bp-100x_Position016_15_cmle.ics	47	2	0	1.7328	3.206151645139604	1.0	3.121545321501185	1.0	0.815064591942846	1.0	0.28220164422203037	2.6710929673523776	0.6051981717716078	0.7009391272710735	0.6051435977897537	0.4873342883780158	0.6563059126948271	0.9809244109183447	220.0	4.237743093807987	163.0	0.375833119663856
637	Feb25-FISH2-3L1-rep3-m1bp-100x_Position016_15_cmle.ics	48	1	0	2.3826	0.4970497366867845	1.0	0.40364623497488233	1.0	0.6952437723139506	1.0	0.20519075431547418	3.2125874379217088	0.6306437121286317	0.8370557100335972	0.6209690812081365	0.3968663904514118	0.7294494097821299	0.8780755134819407	306.0	5.855377571043873	228.0	0.5257052225972955
638	Feb25-FISH2-3L1-rep3-m1bp-100x_Position016_15_cmle.ics	49	1	0	1.5162	3.8928407591825356	1.0	NA	0.0	2.438575680703504	1.0	0.1077939122082244	3.132057410796792	0.9850847690891731	0.9977076649148008	0.9847321021529887	0.9696921475696088	0.16844281570277403	0.5704568029506679	154.0	2.8564154961156203	59.0	0.13603775497035278
639	Feb25-FISH2-3L1-rep3-m1bp-100x_Position016_15_cmle.ics	50	1	0	1.7328	5.530081297936576	1.0	0.2487664528382488	1.0	0.8664	1.0	0.22249113010957988	4.080746389077341	0.7566323839278168	0.8558434632075004	0.7264890259291749	0.4883497946824354	0.665263625251208	0.9470504548582183	192.0	3.7524388201003034	118.0	0.27207550994070556
640	Feb25-FISH2-3L1-rep3-m1bp-100x_Position016_15_cmle.ics	50	2	0	1.7328	1.07596757408979	2.0	1.6962448431853046	2.0	0.5260913608053412	1.0	0.059736751835931225	1.1865536067766842	0.5775266883690295	0.705288420905379	0.5557883815613461	0.2931509324535813	0.7756730534325329	0.38724044737158675	416.0	7.494441516719271	195.0	0.4496163088003185
641	Feb25-FISH2-3L1-rep3-m1bp-100x_Position016_15_cmle.ics	51	1	0	2.166	0.08004182016708404	1.0	0.25006096774009096	1.0	0.8664	1.0	0.2674595930428725	3.536805974759572	0.845074884913491	0.9148716528395	0.8110650904955539	0.5456548285976861	0.6454113099583461	0.9705388873478286	312.0	6.129895299818576	268.0	0.6179342090178737
642	Feb25-FISH2-3L1-rep3-m1bp-100x_Position016_15_cmle.ics	51	2	0	1.083	4.378515596946843	1.0	4.517125114684594	1.0	0.10317500441073144	1.0	0.1968089124130956	2.327484283107122	0.2093609289170328	0.3691874493808199	0.1987503094851426	0.054112690359590265	0.5704275905608972	0.9470070282252772	126.0	2.3945164712483584	59.0	0.13603775497035278
643	Feb25-FISH2-3L1-rep3-m1bp-100x_Position016_15_cmle.ics	51	3	0	1.5162	2.797995888600981	2.0	3.3290869776115732	2.0	0.0	1.0	0.17953789852964175	4.534790398619192	0.09020390349938523	0.18685349078258826	0.11666435864187429	0.022700472935262003	2.73317317216663	0.7622015038934166	140.0	2.707384354623459	66.0	0.15217782759395398
644	Feb25-FISH2-3L1-rep3-m1bp-100x_Position017_16_cmle.ics	1	1	0	1.9493999999999998	1.6113108256409312	2.0	0.23578293934215067	1.0	0.65584944557845	1.0	0.24081656219051764	2.6581427406144216	0.5663049905799195	0.686987453644494	0.5681385829081691	0.41380282464898166	0.7082281472611306	0.9398018198755561	272.0	5.21258181276358	207.0	0.477285004726492
645	Feb25-FISH2-3L1-rep3-m1bp-100x_Position017_16_cmle.ics	2	1	0	1.9493999999999998	5.676891049638665	1.0	5.316701940429834	2.0	0.5158750220536572	1.0	0.2665993215246335	2.912672596739286	0.47558450622310106	0.6246065903388225	0.4684856843749481	0.30763887734924145	0.7739118534234705	0.9657116621984727	310.0	5.9447683948653305	265.0	0.6110170350363303
646	Feb25-FISH2-3L1-rep3-m1bp-100x_Position017_16_cmle.ics	3	1	0	1.5162	0.3867989068715947	1.0	0.1146858767203321	1.0	0.0	1.0	0.21428968837117746	2.807470735851251	0.164518329368966	0.3000690849307402	0.13897439485098642	0.03144676087869036	0.9310427603263393	0.9472708989801643	190.0	3.707743408189575	114.0	0.26285261129864773
647	Feb25-FISH2-3L1-rep3-m1bp-100x_Position017_16_cmle.ics	4	1	0	1.9493999999999998	0.5410218009021601	1.0	4.730373421352986	2.0	0.3720027687491155	1.0	0.2603168406750603	3.157351519542345	0.33423386754096013	0.44123902473934457	0.3320622978829991	0.21636415277473375	0.881598361354224	0.9750700059033343	226.0	4.348424080699754	163.0	0.375833119663856
648	Feb25-FISH2-3L1-rep3-m1bp-100x_Position017_16_cmle.ics	4	2	0	1.7328	10.048025938877798	1.0	0.16347156501249396	1.0	0.72222503087512	1.0	0.2963667803038929	2.648264880460058	0.4909491839281481	0.5919473008574457	0.4890840046338747	0.3520984385273582	0.8199348040686758	0.9843369407152842	284.0	5.433943786547114	245.0	0.5649025418260412
649	Feb25-FISH2-3L1-rep3-m1bp-100x_Position017_16_cmle.ics	5	1	0	1.5162	0.6664048942802112	1.0	0.3920982138307894	1.0	1.1672919242844824	1.0	0.3142253544606326	2.6213502062481377	0.7591093937097605	0.8425473329823973	0.7481358932383106	0.656449028466313	0.6556558561053288	0.9911091964930961	220.0	4.190932596127147	172.0	0.3965846416084861
650	Feb25-FISH2-3L1-rep3-m1bp-100x_Position017_16_cmle.ics	6	1	0	2.166	0.3723002739354005	1.0	0.27079252965351774	1.0	0.0	1.0	0.19382450261869866	2.941321739439971	0.1333999880816013	0.23829182861342674	0.07447674919054209	0.026978619717004243	0.951009655644543	0.9140988207567998	238.0	4.733622796366226	152.0	0.350470148398197
651	Feb25-FISH2-3L1-rep3-m1bp-100x_Position017_16_cmle.ics	7	1	0	2.3826	0.1161964942689985	1.0	0.30267695168465364	1.0	2.1578312873628183	1.0	0.30716697578350816	3.0219464820803124	0.8769691964149154	0.9326458352451745	0.8765893773005822	0.8007530105125774	0.506523621762792	0.9943466650796808	378.0	7.3707914044684255	383.0	0.8830925449770358
652	Feb25-FISH2-3L1-rep3-m1bp-100x_Position017_16_cmle.ics	8	1	0	3.6822	0.7395273224744887	2.0	1.7323996072686105	2.0	2.0049667310595463	1.0	0.10876878320093118	9.050457500660224	0.8945418444584129	0.9391124916174511	0.8892575556750075	0.8204313576489992	0.5079770405513306	0.7742106270623688	306.0	6.042619561767224	166.0	0.3827502936453994
653	Feb25-FISH2-3L1-rep3-m1bp-100x_Position017_16_cmle.ics	8	2	0	1.2995999999999999	6.40561995550357	2.0	5.310588294756353	2.0	1.2653448004921624	1.0	0.2933122770712693	2.6992337207337704	0.6903788474367347	0.7554029138878043	0.689032386842156	0.6202744748541043	0.23066564684842092	0.9786052742424188	144.0	2.7733699296044967	88.0	0.20290377012527194
654	Feb25-FISH2-3L1-rep3-m1bp-100x_Position017_16_cmle.ics	8	3	0	1.083	7.53377852975869	2.0	6.395100547027051	2.0	1.3934633376079517	1.0	0.2908258893381307	2.038129883996344	0.7191955554543911	0.7729279127059305	0.7190397232139262	0.6556230050409103	0.34113456599206216	0.9788072146479222	118.0	2.239140072445864	65.0	0.14987210293343953
655	Feb25-FISH2-3L1-rep3-m1bp-100x_Position017_16_cmle.ics	8	4	0	1.7328	0.48849410822648903	3.0	3.8040486194819736	2.0	0.65253602307166	1.0	0.19065954505172467	3.485461600454499	0.4661152423191339	0.5508669700434404	0.4661152423191339	0.37193916589480097	0.8364326623336327	0.8534198898123956	156.0	2.971326654547608	80.0	0.18445797284115634
656	Feb25-FISH2-3L1-rep3-m1bp-100x_Position017_16_cmle.ics	10	1	0	1.7328	0.5806166816106637	1.0	0.387237820786365	1.0	1.1736910802652913	1.0	0.26683009132477625	2.4308074343101986	0.752691120696066	0.8303664386108426	0.7482616940581542	0.6343306127760839	0.5810186378469314	0.9764162776734864	250.0	4.791148028266824	192.0	0.4426991348187751
657	Feb25-FISH2-3L1-rep3-m1bp-100x_Position017_16_cmle.ics	11	1	0	2.166	0.4368688516813428	1.0	0.31330118866256496	1.0	0.815064591942846	1.0	0.2851304142327962	3.2714480038130413	0.5794342038573372	0.7000926988022514	0.5762797769893563	0.4478469202656921	0.757435355597463	0.9846093881008179	330.0	6.415127762813037	301.0	0.6940231228148507
658	Feb25-FISH2-3L1-rep3-m1bp-100x_Position017_16_cmle.ics	12	1	0	1.5162	2.9911100506168906	2.0	0.6340930449941125	1.0	0.687545504971255	1.0	0.22515571999512277	3.2460096636150624	0.5773042870059196	0.7258795498615352	0.5773042870059196	0.4484495925666877	0.6850022874709204	0.9609343404946856	162.0	3.0820076414393744	92.0	0.21212666876732977
659	Feb25-FISH2-3L1-rep3-m1bp-100x_Position017_16_cmle.ics	12	2	0	1.7328	1.4785317877949657	1.0	5.397955481811911	1.0	0.10317500441073144	1.0	0.10553405029561688	4.088901293830334	0.3072268945791183	0.4205803579044337	0.3072268945791183	0.09062761220764598	0.85937932539008	0.4678708231883116	148.0	2.7925450069046938	55.0	0.12681485632829495
660	Feb25-FISH2-3L1-rep3-m1bp-100x_Position017_16_cmle.ics	13	1	0	1.083	5.385627317380552	1.0	4.997496606285893	1.0	0.1459114905355603	1.0	0.15948491455489436	1.3728160631200417	0.2459071436841496	0.33540581220331134	0.27268148662730113	0.13556790552275094	0.8931848998939423	0.7999076359791003	160.0	2.967096483007386	76.0	0.1752350741990985
661	Feb25-FISH2-3L1-rep3-m1bp-100x_Position017_16_cmle.ics	14	1	0	1.7328	7.6972774593730815	1.0	7.834739316228658	1.0	0.2918229810711206	1.0	0.1702560337012424	2.6645358419840495	0.32303810170291886	0.43995759918936733	0.32303810170291886	0.19937972828065204	0.8660451515108011	0.7835170031237627	170.0	3.2373840402418685	86.0	0.19829232080424306
662	Feb25-FISH2-3L1-rep3-m1bp-100x_Position017_16_cmle.ics	15	1	0	1.7328	0.2858801867136385	1.0	0.33225187430119535	1.0	0.0	1.0	0.23842895306922351	2.249664257146031	0.16486100516749924	0.3561186976296033	0.149427330966569	0.024997275735694744	0.950329372477485	0.9541779562221224	244.0	4.680467041375055	175.0	0.40350181559002946
663	Feb25-FISH2-3L1-rep3-m1bp-100x_Position017_16_cmle.ics	16	1	0	1.5162	0.33456630602755194	1.0	0.4561091991716075	1.0	0.3720027687491155	1.0	0.27201651905570057	3.169395774778399	0.5195729537366548	0.6820910406319659	0.5149485745571155	0.3215556685307575	0.7614271528079581	0.9806120135377032	164.0	3.1735135510309425	103.0	0.23748964003298878
664	Feb25-FISH2-3L1-rep3-m1bp-100x_Position017_16_cmle.ics	17	1	0	1.9493999999999998	0.4066696821901397	1.0	0.20119345440902925	1.0	0.0	1.0	0.26926399189746725	2.8727545693179883	0.2691517476376745	0.434537639649254	0.27148781338364	0.023514014293697243	0.8802619059959979	0.9811813376737469	286.0	5.52544969613868	236.0	0.5441510198814111
665	Feb25-FISH2-3L1-rep3-m1bp-100x_Position017_16_cmle.ics	18	1	0	1.2995999999999999	0.5951596637096198	1.0	0.2117466583149788	1.0	0.7295574526778015	1.0	0.2381872510040993	2.44442985461517	0.6632608240953776	0.7644373562016314	0.6632608240953776	0.5319075507216063	0.6585846525621097	0.9169926481357189	152.0	2.8819358307261513	86.0	0.19829232080424306
666	Feb25-FISH2-3L1-rep3-m1bp-100x_Position017_16_cmle.ics	19	1	0	1.5162	0.43165558499349044	1.0	0.4405813730358485	1.0	0.5097226605744432	1.0	0.2614318905481626	4.1946614069090264	0.4748345755471297	0.6023540846136894	0.47125202719120296	0.34472986794297306	0.8095087573308629	0.9659806612090556	126.0	2.511542715450458	68.0	0.15678927691498287
667	Feb25-FISH2-3L1-rep3-m1bp-100x_Position017_16_cmle.ics	19	2	0	1.5162	5.693512223728217	1.0	5.693846439096959	1.0	0.42540144110901373	1.0	0.13321768155869604	2.2919093055264956	0.44916341280111205	0.5602902203210732	0.445179664234979	0.29824432527730843	0.7832497611546562	0.6126803345388294	204.0	3.880179798522156	100.0	0.23057246605144538
668	Feb25-FISH2-3L1-rep3-m1bp-100x_Position017_16_cmle.ics	20	1	0	1.083	2.0221401349713277	1.0	0.35965922155739816	1.0	0.2918229810711206	1.0	0.23268021748304724	2.0904680292717153	0.3883511889568775	0.49083878889893007	0.3824253754509896	0.22412199311529468	0.8063022160435707	0.9234988551371082	152.0	2.7883148353644716	85.0	0.19598659614372857
669	Feb25-FISH2-3L1-rep3-m1bp-100x_Position017_16_cmle.ics	20	2	0	1.2995999999999999	3.167656051482539	1.0	4.74539965143563	1.0	0.0	1.0	0.2126465527398591	3.753292607911909	0.15732034575293705	0.25389247994260444	0.15732034575293705	0.027973426969005028	0.9479465143548979	0.8975643801835923	120.0	2.3306459820374323	57.0	0.13142630564932387
670	Feb25-FISH2-3L1-rep3-m1bp-100x_Position017_16_cmle.ics	21	1	0	1.2995999999999999	0.4075540082068644	1.0	0.27156421513047335	1.0	0.913592684735068	1.0	0.2888529022086707	2.508200884679983	0.7042099892683098	0.807533294628877	0.7041396175296001	0.6025448180010907	0.6058320508529944	0.9759182441868548	172.0	3.2586742033121774	114.0	0.26285261129864773
671	Feb25-FISH2-3L1-rep3-m1bp-100x_Position017_16_cmle.ics	23	1	0	1.9493999999999998	0.16720982087431235	1.0	0.29345915344512	1.0	1.074245800390238	1.0	0.2684931221462868	3.056337071075318	0.7241071215270313	0.8149764686208462	0.7224969540600588	0.59837549869801	0.6338409225525712	0.9803598272400804	264.0	5.150826409322763	209.0	0.4818964540475209
672	Feb25-FISH2-3L1-rep3-m1bp-100x_Position017_16_cmle.ics	24	1	0	1.5162	6.430822240610835	1.0	0.07095090872772493	1.0	0.1459114905355603	1.0	0.2665273002407674	2.2998457565966888	0.2966110086811368	0.4288769221338338	0.2776643450952284	0.1303372958801145	0.9050298169169052	0.9852015734511576	236.0	4.478280144891719	176.0	0.4058075402505439
673	Feb25-FISH2-3L1-rep3-m1bp-100x_Position017_16_cmle.ics	25	1	0	1.083	NA	0.0	NA	0.0	0.10317500441073144	1.0	0.21384249182657447	1.993447160641078	0.27661475206922903	0.4137704635718822	0.27661475206922903	0.08098246671474238	0.8913107510912597	0.9050902718968278	166.0	2.9841564745374725	93.0	0.21443239342784423
674	Feb25-FISH2-3L1-rep3-m1bp-100x_Position017_16_cmle.ics	26	1	0	1.9493999999999998	0.48998248725696825	1.0	NA	0.0	0.0	1.0	0.2565122955916532	2.964284971733477	0.22608394354484765	0.40985655217019706	0.2525513386154166	0.02423367443579497	0.9203293102601352	0.9640429606724237	274.0	5.30408772235515	216.0	0.49803652667112214
675	Feb25-FISH2-3L1-rep3-m1bp-100x_Position017_16_cmle.ics	27	1	0	2.3826	0.28774025031433265	1.0	0.3178746197008958	1.0	0.6497999999999999	1.0	0.23729162005616092	3.102252081217219	0.7338917506029007	0.8248060299259359	0.6915860500890179	0.36153968725772895	0.7583212933425618	0.9773574636833143	370.0	7.2622255033467695	326.0	0.751666239327712
676	Feb25-FISH2-3L1-rep3-m1bp-100x_Position017_16_cmle.ics	27	2	0	2.3826	2.836932777931812	6.0	0.4462258695885007	2.0	1.5386823371520422	1.0	0.28695258864626727	3.1494406931297276	0.7299234844747333	0.8197932211595917	0.7297373283609988	0.6195225670238617	0.8115831703737753	0.9675094652527345	348.0	6.793981221169175	327.0	0.7539719639882264
677	Feb25-FISH2-3L1-rep3-m1bp-100x_Position017_16_cmle.ics	27	3	0	1.5162	0.2458687004142979	2.0	15.229515642135796	3.0	1.0024833655297731	1.0	0.2917507717704062	2.6903509590321866	0.5554484753584463	0.6329158482436975	0.5511622882953003	0.45920614759498557	2.8546879414633857	0.9889072882252088	222.0	4.259033256878297	168.0	0.3873617429664282
678	Feb25-FISH2-3L1-rep3-m1bp-100x_Position017_16_cmle.ics	27	4	0	2.5991999999999997	0.3676518012072477	5.0	0.4043242638121546	3.0	2.5991999999999997	1.0	0.27576977370592876	3.339832024821684	0.9730571583537364	0.9932424564639838	0.9659747992118625	0.8644362151014743	0.448056994532962	0.9726116326660694	458.0	8.971365890174225	484.0	1.1159707356889959
679	Feb25-FISH2-3L1-rep3-m1bp-100x_Position017_16_cmle.ics	28	1	0	1.2995999999999999	0.28937764851480147	1.0	0.22793713977149635	1.0	1.3934633376079517	1.0	0.29335409900733317	3.167352799935101	0.9015375666995423	0.9412285360240751	0.9007915433831525	0.851288470778646	0.38772290585377717	1.0013857288104377	134.0	2.620108616572113	79.0	0.18215224818064185
680	Feb25-FISH2-3L1-rep3-m1bp-100x_Position017_16_cmle.ics	29	1	0	1.2995999999999999	0.16624790704462314	1.0	NA	0.0	0.0	1.0	0.2880929030172355	2.4335309422831175	0.1768190952868464	0.35948697531566376	0.17468623213134646	0.032556971144731356	0.9390107261223026	0.985149268029216	164.0	3.150108302190523	106.0	0.24440681401453213
681	Feb25-FISH2-3L1-rep3-m1bp-100x_Position017_16_cmle.ics	30	1	0	0.6497999999999999	0.2805052513337803	1.0	0.3155898590930155	1.0	1.1554092027302227	1.0	0.38785094488762883	2.1413645081684227	0.6651482006779009	0.7284229588852296	0.6663341266216335	0.596745114065242	0.670269676781026	1.0211751668344196	90.0	1.6602148033765	50.0	0.11528623302572269
682	Feb25-FISH2-3L1-rep3-m1bp-100x_Position017_16_cmle.ics	30	2	0	1.9493999999999998	3.235049942914391	2.0	4.906311688208449	1.0	0.41270001764292574	1.0	0.2326773689070141	2.722483719569416	0.46329238683622204	0.5796152952394689	0.4587570214027581	0.2681354519740058	0.7900603947203875	0.9307011408025703	268.0	5.170001486622961	199.0	0.4588392074423764
683	Feb25-FISH2-3L1-rep3-m1bp-100x_Position017_16_cmle.ics	31	1	0	1.2995999999999999	0.4454601774651148	1.0	0.39380310904351	1.0	1.517785507063743	1.0	0.2932823503008304	2.7100939751277235	0.8941281309288822	0.9306500450355494	0.8915888925087676	0.8370431766351737	0.4327032263029722	0.9914538863972125	162.0	3.0820076414393744	105.0	0.24210108935401767
684	Feb25-FISH2-3L1-rep3-m1bp-100x_Position017_16_cmle.ics	32	1	0	1.2995999999999999	4.1158937948356975	1.0	1.88901626004392	1.0	0.7748934119142009	1.0	0.27143360527015814	2.7343141359221272	0.6805898821671401	0.7718770190029843	0.6832152270000308	0.5599829762795993	0.6189204720294308	0.983351655859103	150.0	2.8372404188154223	90.0	0.20751521944630086
685	Feb25-FISH2-3L1-rep3-m1bp-100x_Position017_16_cmle.ics	33	1	0	1.5162	3.943030754281672	1.0	0.38827250870465746	1.0	0.10317500441073144	1.0	0.2144660584850632	2.8820232951753493	0.33877373712299863	0.48735881841876627	0.31506764304331636	0.12155268710438129	0.8628252268682525	0.941372314379949	150.0	2.8840509164962618	80.0	0.18445797284115634
686	Feb25-FISH2-3L1-rep3-m1bp-100x_Position017_16_cmle.ics	35	1	0	1.7328	0.38030174702702313	1.0	0.2518807331163764	1.0	1.5476250661609716	1.0	0.2558279825244925	2.8544852560645193	0.8469623935616758	0.9122587221030727	0.8442443675280827	0.7755372348332024	0.5464116829508168	0.9820994935398654	250.0	4.791148028266823	188.0	0.4334762361767174
687	Feb25-FISH2-3L1-rep3-m1bp-100x_Position017_16_cmle.ics	36	1	0	1.7328	0.19646983755362207	1.0	5.428464198119095	1.0	0.7610319551488771	1.0	0.1992354070348359	3.6118952924087857	0.5718378084937571	0.6478932642919781	0.567156637574644	0.43791289096755337	0.7094978435475962	0.9008568480620649	176.0	3.4416860224953143	98.0	0.2259610167304165
688	Feb25-FISH2-3L1-rep3-m1bp-100x_Position017_16_cmle.ics	36	2	0	1.5162	1.5670337007270685	1.0	4.970641570357032	1.0	0.65253602307166	1.0	0.28557019232898284	2.407003279660828	0.51182194011776	0.640973817179605	0.5110159936526496	0.3935691318327974	0.7712858193595886	0.9478928754774765	198.0	3.76949881163039	140.0	0.3228014524720236
689	Feb25-FISH2-3L1-rep3-m1bp-100x_Position017_16_cmle.ics	38	1	0	1.2995999999999999	0.5700966153328932	1.0	0.6619323019149344	1.0	1.4199491695140265	1.0	0.23157980616031013	2.718065388755644	0.9366690537721456	0.9747252234019367	0.9354703116729458	0.8758290002179531	0.31082741535163155	0.9471835319102265	126.0	2.417921720088778	64.0	0.14756637827292504
690	Feb25-FISH2-3L1-rep3-m1bp-100x_Position018_17_cmle.ics	1	1	0	1.083	2.9529736623046254	1.0	0.4586249127478915	1.0	0.4660867564761642	1.0	0.2858448059506674	2.5138418797079845	0.5752089965192039	0.6947758307797578	0.5752089965192039	0.42857674114182015	0.7631328641199359	0.9722940444875071	110.0	2.107168922483789	58.0	0.13373203030983835
691	Feb25-FISH2-3L1-rep3-m1bp-100x_Position018_17_cmle.ics	2	1	0	2.166	0.2681802155700582	1.0	0.24453144444009484	1.0	1.5394492374569102	1.0	0.3139926755039109	3.1744814709319913	0.8381163028497755	0.9187386075667986	0.8367825545725337	0.7290684879740363	0.6424641357646022	0.9911318668990806	328.0	6.393837599742727	313.0	0.7216918187410241
692	Feb25-FISH2-3L1-rep3-m1bp-100x_Position018_17_cmle.ics	3	1	0	1.5162	0.2153209945995594	1.0	0.12095726260676114	1.0	0.6639153385791856	1.0	0.2784507447794009	2.5130890035088216	0.6186691569472869	0.7458556034625498	0.6028929642949393	0.46028134872538695	0.7427821339205247	0.9987637750703081	210.0	4.037671283094762	151.0	0.3481644237376825
693	Feb25-FISH2-3L1-rep3-m1bp-100x_Position018_17_cmle.ics	4	1	0	1.2995999999999999	0.2763929485615253	1.0	0.1612522959800419	1.0	0.32626801153583	1.0	0.31558993033611005	2.6325462693120136	0.4261671529804085	0.5687861013517537	0.43241975823259693	0.26006371702495085	0.7712058400898743	0.996574589901924	186.0	3.5715420866872782	134.0	0.30896710450893683
694	Feb25-FISH2-3L1-rep3-m1bp-100x_Position018_17_cmle.ics	5	1	0	1.5162	0.15354857067218713	1.0	0.12275925270904742	2.0	1.5386823371520422	1.0	0.2830378631343554	2.4192252077503693	0.8774346080234172	0.9302682156661967	0.8768770539701601	0.7776458352320551	0.474581267950736	0.9668847706087926	240.0	4.567670968713177	186.0	0.42886478685568846
695	Feb25-FISH2-3L1-rep3-m1bp-100x_Position018_17_cmle.ics	6	1	0	1.9493999999999998	0.23835844403735548	1.0	0.2880348180377926	1.0	0.8779414014559871	1.0	0.2749956089666159	3.4648641599398253	0.6988811434596685	0.7988577119090856	0.6959053365356452	0.5515054771249488	0.6678705309037664	0.9985711460965255	230.0	4.508030651042471	172.0	0.3965846416084861
696	Feb25-FISH2-3L1-rep3-m1bp-100x_Position018_17_cmle.ics	7	1	0	1.5162	4.8688638302393725	1.0	0.1370239077888829	1.0	0.0	1.0	0.2411616408252169	2.5746912267801707	0.17353240854057686	0.3468172063820946	0.15186220322292363	0.02543844170333392	0.9355583924525709	0.9658061313792666	244.0	4.680467041375056	176.0	0.4058075402505439
697	Feb25-FISH2-3L1-rep3-m1bp-100x_Position018_17_cmle.ics	8	1	0	1.2995999999999999	3.8995255811961305	1.0	2.5802048037202714	1.0	0.0	1.0	0.16662457595289593	3.50799032609071	0.1060364403915593	0.2342003687914668	0.13153759953515673	0.026814459945807813	0.9405022167462177	0.8122343220364387	124.0	2.30301056165679	53.0	0.12220340700726606
698	Feb25-FISH2-3L1-rep3-m1bp-100x_Position018_17_cmle.ics	8	2	0	1.2995999999999999	4.07501136406606	1.0	0.3287408260918815	1.0	1.8148458414482778	1.0	0.2506190222146619	3.518564192627972	0.8930623328728381	0.9317972951339686	0.89210181490463	0.8514428521454532	0.42993691959220465	0.9587683409510199	124.0	2.4200368058588895	65.0	0.14987210293343953
699	Feb25-FISH2-3L1-rep3-m1bp-100x_Position018_17_cmle.ics	9	1	0	0.8664	0.5642046423825741	1.0	0.1849454290967583	1.0	0.8754689432133618	1.0	0.2469875885055565	2.030355952622687	0.8019786244983909	0.8709523620326592	0.8019786244983909	0.7013588144145576	0.5516137518429635	0.9872729908770631	106.0	1.9709676009814916	51.0	0.11759195768623716
700	Feb25-FISH2-3L1-rep3-m1bp-100x_Position018_17_cmle.ics	10	1	0	1.2995999999999999	4.3423651489262	1.0	4.428046804479773	1.0	0.0	1.0	0.16185948309381565	1.856706828548944	0.0420834167628092	0.1517860264368145	0.057122970280036996	0.02103853011565709	0.9814777671795247	0.8592423978498711	136.0	2.5945882819615815	60.0	0.13834347963086724
701	Feb25-FISH2-3L1-rep3-m1bp-100x_Position018_17_cmle.ics	10	2	0	1.2995999999999999	4.0229870783111	1.0	0.3039160977533012	2.0	2.5991999999999997	1.0	0.2508228055734707	2.296595313184117	0.9936116858475005	0.9999952326013787	0.9898009452162333	0.9366619310507028	0.31194691444416045	0.9547245392075259	226.0	4.231397836497654	160.0	0.3689159456823127
702	Feb25-FISH2-3L1-rep3-m1bp-100x_Position018_17_cmle.ics	10	3	0	0.6497999999999999	3.8069931562179296	1.0	3.892181164107635	1.0	0.0	1.0	0.1818200728941245	1.5000627051968118	0.12846550151444364	0.2716765669644702	0.12846550151444364	0.02103853011565709	0.9475781220965124	0.8288556179297895	138.0	2.452041703148951	65.0	0.14987210293343953
703	Feb25-FISH2-3L1-rep3-m1bp-100x_Position018_17_cmle.ics	11	1	0	1.2995999999999999	0.4425939575585636	1.0	0.3651316635494453	1.0	0.10317500441073144	1.0	0.27915298410555317	2.1568720008637285	0.32349747147302904	0.48607284102697096	0.3163171032157676	0.09840589341286307	0.8807253969645625	0.9930030708825748	184.0	3.45663092825529	124.0	0.28590985790379225
704	Feb25-FISH2-3L1-rep3-m1bp-100x_Position018_17_cmle.ics	12	1	0	1.5162	0.3079590552756274	1.0	0.3458388843430316	1.0	0.5158750220536572	1.0	0.2898571046908421	2.542074600538165	0.5262030475661155	0.6562543420869806	0.5237888472048539	0.3568384975221157	0.7785048078756305	0.9863512900790083	226.0	4.301613583018915	172.0	0.3965846416084861
705	Feb25-FISH2-3L1-rep3-m1bp-100x_Position018_17_cmle.ics	13	1	0	1.083	1.826134188112135	1.0	0.2084777741092128	1.0	0.5963412819178956	1.0	0.20785786388036406	1.633902745791616	0.5404627651501885	0.7360376609579846	0.5404627651501885	0.3981834950209552	0.760597988936474	0.8460819287284044	184.0	3.3630099328936107	107.0	0.2467125386750466
706	Feb25-FISH2-3L1-rep3-m1bp-100x_Position018_17_cmle.ics	15	1	0	1.083	0.10010842784076818	1.0	0.13411175524664876	1.0	0.8779414014559871	1.0	0.3180264672001329	2.0309217910182227	0.756149933568639	0.8321769355682901	0.755344704950814	0.6608108652181498	0.6103522345597002	0.9935383580474132	126.0	2.394516471248359	75.0	0.17292934953858405
707	Feb25-FISH2-3L1-rep3-m1bp-100x_Position018_17_cmle.ics	16	1	0	1.2995999999999999	3.5484003757360476	1.0	0.5543379407758598	2.0	1.0317500441073144	1.0	0.27201651905570057	2.0966903040046203	0.7678598907440178	0.8532882588289605	0.7678598907440178	0.6852542894514119	0.5622865218174428	0.9815132155301288	164.0	3.079892555669263	103.0	0.23748964003298878
708	Feb25-FISH2-3L1-rep3-m1bp-100x_Position018_17_cmle.ics	17	1	0	0.6497999999999999	4.545355397984381	1.0	4.0379801219061	1.0	0.0	1.0	0.18369208745479676	1.140143471669629	0.2232777069830682	0.4059453329349861	0.2271372042119126	0.02760485577186896	0.9076716889495315	0.7488266711863675	126.0	2.2774902270462594	57.0	0.13142630564932387
709	Feb25-FISH2-3L1-rep3-m1bp-100x_Position018_17_cmle.ics	18	1	0	1.7328	0.2271470606763259	1.0	0.4170997206101527	1.0	0.20635000882146287	1.0	0.27324989158744234	2.720487886067393	0.3192406680878761	0.4586774391955238	0.3192406680878761	0.1622716659799478	0.8742618803045706	0.9930295296400383	226.0	4.395234578380593	167.0	0.3850560183059138
710	Feb25-FISH2-3L1-rep3-m1bp-100x_Position018_17_cmle.ics	19	1	0	1.5162	3.20021669599926	1.0	0.4710004463057804	1.0	0.8779414014559871	1.0	0.28876307284321046	3.381434077870276	0.6791248529561265	0.7669191222388428	0.6768084581088343	0.5730100062448262	0.653219253407961	0.9876268233977343	170.0	3.307599786763129	112.0	0.25824116197761887
711	Feb25-FISH2-3L1-rep3-m1bp-100x_Position018_17_cmle.ics	20	1	0	1.9493999999999998	0.3899317653450113	1.0	0.24255006921450473	1.0	0.46141264688247224	1.0	0.28887920143534357	3.5370707461737574	0.5055526392237008	0.6334111399346628	0.5044517947332745	0.31064965114441956	0.7505902505361604	0.9862038928013949	246.0	4.8421886974878845	195.0	0.4496163088003185
712	Feb25-FISH2-3L1-rep3-m1bp-100x_Position018_17_cmle.ics	21	1	0	1.2995999999999999	0.5082599377491464	1.0	0.16126676913475035	1.0	1.5476250661609716	1.0	0.32599317004418005	2.762784568726364	0.8813124129774078	0.9309508481427694	0.8817465902115491	0.8200260506340484	0.34827328095374044	0.996860513628969	184.0	3.5268466747765497	134.0	0.30896710450893683
713	Feb25-FISH2-3L1-rep3-m1bp-100x_Position018_17_cmle.ics	22	1	0	1.5162	0.48524034304499297	1.0	0.197593420102455	3.0	2.014971786093599	1.0	0.26978921292092234	3.283524192805197	0.7582181979790876	0.8143219589859299	0.757986217944022	0.7126786856743782	0.6812194428090427	0.9856138109937158	158.0	3.0862378129795967	97.0	0.22365529206990203
714	Feb25-FISH2-3L1-rep3-m1bp-100x_Position018_17_cmle.ics	22	2	0	3.4656	6.857864735537653	1.0	6.979105178181807	3.0	0.8664	1.0	0.144363716941731	7.696504184145912	0.5455511113064627	0.6309411307927857	0.5426122905464473	0.4352134704701625	0.7650780739895261	0.8653820072477724	228.0	4.697387727535937	123.0	0.2836041332432778
715	Feb25-FISH2-3L1-rep3-m1bp-100x_Position018_17_cmle.ics	22	3	0	2.8158	0.1492816939179563	4.0	0.24612241886361608	4.0	0.0	1.0	0.23865014919888233	2.438428420259181	0.1338488173902002	0.33094515991971046	0.1338488173902002	0.014879687828129654	0.9519536205401117	0.9023631264963425	524.0	10.001614755260299	551.0	1.2704542879434642
716	Feb25-FISH2-3L1-rep3-m1bp-100x_Position018_17_cmle.ics	23	1	0	1.7328	0.42423908852312636	1.0	5.725701961028914	1.0	0.5836459621422412	1.0	0.2456925895263502	3.3553572828905804	0.5395910915173477	0.6533518138147165	0.5386503682180251	0.398685770585976	0.7792613183927061	0.9781333240192539	192.0	3.752438820100303	124.0	0.28590985790379225
717	Feb25-FISH2-3L1-rep3-m1bp-100x_Position018_17_cmle.ics	24	1	0	1.2995999999999999	0.2434244309515595	1.0	0.8835124263331224	1.0	0.3720027687491155	1.0	0.2520606655820932	2.8926589906777114	0.4935626395553233	0.6306059670293126	0.4935626395553233	0.3291902228134353	0.7594606937934197	0.9685569084313924	148.0	2.8627607534259534	85.0	0.19598659614372857
718	Feb25-FISH2-3L1-rep3-m1bp-100x_Position018_17_cmle.ics	26	1	0	1.7328	2.4401199298232537	1.0	0.3592046430530794	1.0	0.5556144027286182	1.0	0.193060812839318	2.218731781749901	0.4716371994953423	0.5679265826722663	0.4601406819792261	0.3151742970221738	0.7919966044971115	0.905335177818244	232.0	4.459105067591522	146.0	0.3366358004351103
719	Feb25-FISH2-3L1-rep3-m1bp-100x_Position018_17_cmle.ics	26	2	0	1.083	3.604471465148212	1.0	0.26067962899915664	2.0	0.23070632344123612	1.0	0.22515571999512277	2.1456943877057526	0.30989094554190216	0.4544252605381863	0.30989094554190216	0.16476383055944419	0.8935577268744438	0.9444240079210896	162.0	3.0117918949181144	92.0	0.21212666876732977
720	Feb25-FISH2-3L1-rep3-m1bp-100x_Position018_17_cmle.ics	27	1	0	1.7328	0.19484440744814957	1.0	0.3099303345537733	2.0	0.5260913608053412	1.0	0.2840161536288741	1.9177031381016314	0.43201109556252065	0.5642990830750417	0.43201109556252065	0.27621711908093743	0.8329033522979945	0.988758946149587	302.0	5.648960503020318	263.0	0.6064055857153013
721	Feb25-FISH2-3L1-rep3-m1bp-100x_Position018_17_cmle.ics	27	2	0	1.5162	0.29228794324806284	2.0	0.2992372660883301	1.0	1.1763760451361116	1.0	0.2535752040963752	2.873176046093228	0.6260641325502146	0.6988638482015694	0.6235189139074823	0.5269211553900721	0.7345464712845892	0.9762942580342554	206.0	3.9248752104328846	140.0	0.3228014524720236
722	Feb25-FISH2-3L1-rep3-m1bp-100x_Position018_17_cmle.ics	28	1	0	0.8664	0.8120721077816634	1.0	0.595115510321815	1.0	0.3720027687491155	1.0	0.23961299900261135	1.915681239074505	0.4141339309416653	0.5635360139277313	0.4137017761561684	0.2721988652850061	0.8397728277601768	0.858109114372435	118.0	2.122113828243764	59.0	0.13603775497035278
723	Feb25-FISH2-3L1-rep3-m1bp-100x_Position018_17_cmle.ics	29	1	0	1.2995999999999999	0.2835321097488096	1.0	0.3035594178206968	1.0	1.4930362603455627	1.0	0.3140145294968224	2.1285324461826534	0.8682643375320316	0.9299057999783448	0.8652614862670084	0.7902190782112823	0.5223252932412281	0.9952944922912026	190.0	3.543906666306636	138.0	0.3181900031509946
724	Feb25-FISH2-3L1-rep3-m1bp-100x_Position018_17_cmle.ics	30	1	0	1.2995999999999999	0.46108806397390845	1.0	0.3096062060997399	1.0	1.8898665473561698	1.0	0.31605329740808763	2.802250049868813	0.9602050624799744	0.9877420240765322	0.9593903053050762	0.9104865656611891	0.3495490593553575	0.9958713876607427	162.0	3.105412890279794	109.0	0.25132398799607547
725	Feb25-FISH2-3L1-rep3-m1bp-100x_Position018_17_cmle.ics	31	1	0	1.2995999999999999	0.22025323446008227	1.0	0.02291950975630995	1.0	0.0	1.0	0.24815605235626373	2.685687667384986	0.17130314688763934	0.3186840288053665	0.1679786919206866	0.03008779717865246	0.9368249099165448	0.9690907829579061	168.0	3.23949912601198	102.0	0.23518391537247432
726	Feb25-FISH2-3L1-rep3-m1bp-100x_Position018_17_cmle.ics	32	1	0	1.083	0.40296697566772993	1.0	0.3687309552770297	1.0	0.5158750220536572	1.0	0.2888529022086707	2.2941643843905895	0.5718584603402191	0.6852441895456074	0.5644150602729542	0.3999079531977413	0.7619027380693285	0.9897058275001849	172.0	3.2118637056313384	114.0	0.26285261129864773
727	Feb25-FISH2-3L1-rep3-m1bp-100x_Position018_17_cmle.ics	33	1	0	1.2995999999999999	0.803848908466219	1.0	0.34566466190361883	1.0	0.0	1.0	0.2276548089357325	2.0051265115708983	0.23235248229163416	0.41538365525634224	0.2273847786064218	0.02774362654850688	0.9109003408154984	0.898920507293802	198.0	3.6524725674282905	125.0	0.28821558256430674
728	Feb25-FISH2-3L1-rep3-m1bp-100x_Position018_17_cmle.ics	34	1	0	1.2995999999999999	0.31429913851572194	1.0	0.3197578891870304	1.0	0.5963412819178956	1.0	0.2617777079548179	2.5023025689087457	0.5749392511972822	0.6832608541792817	0.5677516258660145	0.4388501372254508	0.7386859149088228	0.9815677532189693	190.0	3.5673119151470556	126.0	0.2905213072248212
729	Feb25-FISH2-3L1-rep3-m1bp-100x_Position018_17_cmle.ics	35	1	0	1.083	NA	0.0	4.539651905085019	1.0	0.10317500441073144	1.0	0.19365982111169958	2.0727628053364593	0.3680214963998748	0.5725177397474694	0.3647996452050506	0.11264739643118021	0.8611223986394351	0.8906692474542414	146.0	2.677633848472706	73.0	0.16831790021755516
730	Feb25-FISH2-3L1-rep3-m1bp-100x_Position018_17_cmle.ics	36	1	0	1.5162	2.923463902042005	1.0	0.5438254150906531	1.0	0.2918229810711206	1.0	0.27728379833731087	2.653912150499766	0.32570142122028917	0.44121513313730293	0.3164895246263171	0.16265799844809278	0.878727808906406	0.9748894023280096	224.0	4.280323419948605	166.0	0.3827502936453994
731	Feb25-FISH2-3L1-rep3-m1bp-100x_Position018_17_cmle.ics	36	2	0	1.083	4.429860473320659	1.0	5.005279113638761	1.0	1.5338067085748235	1.0	0.1518345893861777	2.8410680720975447	0.7279108470146206	0.785802346238667	0.7277347259658581	0.6636126255819652	0.6451996306852299	0.7494772905079166	142.0	2.6116482734916677	62.0	0.14295492895189613
732	Feb25-FISH2-3L1-rep3-m1bp-100x_Position018_17_cmle.ics	37	1	0	1.7328	0.3061193397596227	1.0	0.3045884963409912	1.0	0.10317500441073144	1.0	0.24488236740952235	3.180732126529201	0.29812138821009154	0.4493627856561031	0.2849602021640274	0.06587327548055646	0.8731412337652109	0.9871583241923277	224.0	4.350539166469865	156.0	0.35969304704025484
733	Feb25-FISH2-3L1-rep3-m1bp-100x_Position019_18_cmle.ics	2	1	0	1.5162	0.6079097223880026	1.0	0.08495221523188813	1.0	0.0	1.0	0.28452684573903236	2.533684233944554	0.18869780193871297	0.3741015432909619	0.1912609717815546	0.021146993243470823	0.9244916254548046	0.990812202902295	202.0	3.8588896354518476	144.0	0.33202435111408135
734	Feb25-FISH2-3L1-rep3-m1bp-100x_Position019_18_cmle.ics	2	2	0	1.5162	3.450072872337362	1.0	0.08867400251939803	2.0	2.294124127466882	1.0	0.30682599695661394	2.8049017751733403	0.9428322184723373	0.9741375826041266	0.9414260116268887	0.8979834825428261	0.30892595427142644	0.9976280049035163	206.0	3.971685708113724	154.0	0.3550815977192259
735	Feb25-FISH2-3L1-rep3-m1bp-100x_Position019_18_cmle.ics	3	1	0	1.7328	4.5041941550125975	1.0	0.4761543104463885	1.0	2.23721218319935	1.0	0.26132905545378543	2.9441505878647214	0.9713113213457804	0.9908182444708978	0.9696572896435061	0.931658417392394	0.3601799570108158	0.9867337921125993	222.0	4.3058437545591355	159.0	0.3666102210217982
736	Feb25-FISH2-3L1-rep3-m1bp-100x_Position019_18_cmle.ics	4	1	0	2.166	1.6336139325322578	1.0	1.4728702919826437	1.0	1.0389843448820495	1.0	0.2233223872844425	4.824180277714033	0.6564586489367671	0.763246577456096	0.6560027773102172	0.5544941928968187	0.693089946126717	0.9120671801478015	230.0	4.531435899882893	155.0	0.35738732237974036
737	Feb25-FISH2-3L1-rep3-m1bp-100x_Position019_18_cmle.ics	5	1	0	1.2995999999999999	0.2572228579298871	1.0	0.2887709021143379	1.0	0.7817319754002556	1.0	0.28371700629930974	2.4407096736066705	0.6365643938192087	0.7600025383126566	0.6344068280610464	0.5093949297204683	0.6451905152743248	0.993629572432446	216.0	4.0547312746248485	159.0	0.3666102210217982
738	Feb25-FISH2-3L1-rep3-m1bp-100x_Position019_18_cmle.ics	6	1	0	2.166	0.2956816263624925	1.0	0.5873944602652832	1.0	1.5009357274113917	1.0	0.28505580124249996	3.7949534033786927	0.7733034702765037	0.8462844543086538	0.773202059507839	0.671391442669595	0.6508179971471981	0.9957035344031445	242.0	4.799608371347265	189.0	0.43578196083723186
739	Feb25-FISH2-3L1-rep3-m1bp-100x_Position019_18_cmle.ics	6	2	0	1.5162	0.3315841251603428	2.0	0.21527488135164677	2.0	2.1003330663048003	1.0	0.2731117070250386	2.754458687188684	0.871576300013618	0.9135719480429171	0.8710315793133622	0.8203305411568361	0.511510920360205	0.9656056368741751	216.0	4.148352269986529	156.0	0.35969304704025484
740	Feb25-FISH2-3L1-rep3-m1bp-100x_Position019_18_cmle.ics	7	1	0	1.2995999999999999	0.6708795445939951	1.0	0.20826302887328976	1.0	1.6456566907434287	1.0	0.27839344130272625	1.7364056780900878	0.8614699374423528	0.9234349835362037	0.8605666986862416	0.7768570158711953	0.4562698130881046	0.971796939624382	260.0	4.874193594777947	208.0	0.4795907293870064
741	Feb25-FISH2-3L1-rep3-m1bp-100x_Position019_18_cmle.ics	8	1	0	1.083	5.279369838698511	1.0	1.003332781063838	1.0	0.0	1.0	0.12364869044741167	1.6735004099080049	0.20725151857227328	0.35174770198355104	0.19755550180078482	0.027243589743589744	0.9258848060768224	0.6130244124916674	168.0	2.935230891086522	72.0	0.16601217555704068
742	Feb25-FISH2-3L1-rep3-m1bp-100x_Position019_18_cmle.ics	8	2	0	0.8664	1.30355784486342	1.0	5.239197162678038	1.0	0.20635000882146287	1.0	0.23887321314143317	2.326241393379427	0.33022899532333494	0.46251948610439175	0.33098828145997955	0.18825928613664464	0.8486988296054242	0.9398853717522025	126.0	2.324300724727099	65.0	0.14987210293343953
743	Feb25-FISH2-3L1-rep3-m1bp-100x_Position019_18_cmle.ics	9	1	0	1.2995999999999999	0.4857429607878691	1.0	0.24827026610236078	1.0	1.1349250485180458	1.0	0.2840055858713987	1.785737448209297	0.739355974752973	0.8227919261863544	0.753085979095652	0.6472257419734799	0.5786134597923116	0.9890958125316732	224.0	4.139891926906086	168.0	0.3873617429664282
744	Feb25-FISH2-3L1-rep3-m1bp-100x_Position019_18_cmle.ics	10	1	0	1.2995999999999999	NA	0.0	NA	0.0	0.6606423714395955	1.0	0.30518905992860607	3.96725033800936	0.652975428884769	0.7347572916938664	0.6454291458861008	0.5281418910097396	0.704497031879645	0.9808913294674123	122.0	2.398746642788581	70.0	0.1614007262360118
745	Feb25-FISH2-3L1-rep3-m1bp-100x_Position019_18_cmle.ics	11	1	0	1.5162	0.30015585762105723	1.0	0.12525993769834204	1.0	2.5991999999999997	1.0	0.29631863511402884	2.4971902083105113	0.9998357746069644	0.9999463109291999	0.9988377895262097	0.9916402958583619	0.20595387761327394	0.9803994984400398	212.0	4.012150948484231	158.0	0.3643044963612837
746	Feb25-FISH2-3L1-rep3-m1bp-100x_Position019_18_cmle.ics	12	1	0	1.9493999999999998	0.21452583348638798	1.0	0.4544325299440277	1.0	0.5983172607926928	1.0	0.27464307876870475	3.212796758832766	0.6472736839529135	0.7837852720197743	0.6403600009789285	0.4441735395609505	0.7251491642154247	0.9687053358056077	222.0	4.329249003399555	163.0	0.375833119663856
747	Feb25-FISH2-3L1-rep3-m1bp-100x_Position019_18_cmle.ics	13	1	0	0.8664	0.39244874211490405	1.0	0.17023514000049408	1.0	0.10317500441073144	1.0	0.2930931921716425	1.9842869683638018	0.3043169771421417	0.44235451244452484	0.3043169771421417	0.11846992863005885	0.8574462431414664	0.9899977879361621	126.0	2.371111222407939	72.0	0.16601217555704068
748	Feb25-FISH2-3L1-rep3-m1bp-100x_Position019_18_cmle.ics	14	1	0	2.5991999999999997	0.4609402551119414	1.0	0.19893066010552965	1.0	0.3720027687491155	1.0	0.2300685556683247	3.72103397740663	0.3778472412601166	0.5308518183010119	0.3745127954515656	0.22904871449515476	0.8545843897205851	0.9367177819061083	370.0	7.285630752187189	321.0	0.7401376160251398
749	Feb25-FISH2-3L1-rep3-m1bp-100x_Position019_18_cmle.ics	17	1	0	1.7328	2.2408452499857865	1.0	3.7590145537289734	1.0	2.1633937815529056	1.0	0.2786623371401123	3.0335888432095905	0.9251686138328782	0.9599078622470792	0.9241346816623186	0.8815667780579526	0.4716680021540017	0.9789913569209782	190.0	3.7077434081895744	130.0	0.29974420586687905
750	Feb25-FISH2-3L1-rep3-m1bp-100x_Position019_18_cmle.ics	17	2	0	1.083	4.421656929323149	1.0	0.23224270257755564	1.0	2.6393594976528667	1.0	0.29197721891436773	2.043246217789543	0.9708623081554126	0.9862229628918691	0.970474038268578	0.9453455601992828	0.26852161278349806	0.9839905197851402	156.0	2.924516156866769	99.0	0.22826674139093092
751	Feb25-FISH2-3L1-rep3-m1bp-100x_Position019_18_cmle.ics	18	1	0	1.5162	5.138778868070182	1.0	0.09145396465726263	1.0	2.760059628257659	1.0	0.28920383750715906	2.5032666609180945	0.9639157850987421	0.985467929110899	0.9628572541837948	0.9342071083922668	0.2636845433594387	0.9930869159406375	260.0	4.8975988436183675	212.0	0.48881362802906425
752	Feb25-FISH2-3L1-rep3-m1bp-100x_Position019_18_cmle.ics	18	2	0	1.2995999999999999	0.3471694101017098	1.0	0.32396959712596923	2.0	0.7295574526778015	1.0	0.25446900494077324	2.4640279256268056	0.498727165280186	0.6080237292758479	0.5003961373362686	0.390227746498081	0.7957195557767786	0.9718262326645883	160.0	3.013906980688226	96.0	0.22134956740938755
753	Feb25-FISH2-3L1-rep3-m1bp-100x_Position019_18_cmle.ics	19	1	0	1.083	0.3395328905927146	1.0	0.13401175504492296	1.0	0.751125369937127	1.0	0.34565700420356443	2.9866424769209168	0.7274734477901709	0.7907038714834976	0.7239902546728082	0.6411740073851308	0.620718423207735	1.0063973421051906	96.0	1.8645167856299474	52.0	0.1198976823467516
754	Feb25-FISH2-3L1-rep3-m1bp-100x_Position019_18_cmle.ics	20	1	0	1.5162	1.2812380440128004	1.0	1.0944670598226849	1.0	0.2918229810711206	1.0	0.24598961058317145	2.6600798114932225	0.4174652123821153	0.5504584307800567	0.39213941262909535	0.22632130858014088	0.8515219286289941	0.9658199870293417	214.0	4.056846360394959	146.0	0.3366358004351103
755	Feb25-FISH2-3L1-rep3-m1bp-100x_Position019_18_cmle.ics	21	1	0	1.2995999999999999	0.9191198826574783	1.0	0.7260638167591716	1.0	0.46141264688247224	1.0	0.1728299591701743	2.0245173259356295	0.5529613211925298	0.6618044775880555	0.5529613211925298	0.4252428427403223	0.7317295414153171	0.8372986574956459	136.0	2.6179935308020017	62.0	0.14295492895189613
756	Feb25-FISH2-3L1-rep3-m1bp-100x_Position019_18_cmle.ics	23	1	0	1.5162	0.27090605399322837	1.0	0.11210151782323073	1.0	0.2918229810711206	1.0	0.2937876203123271	2.938070576530508	0.384235206445399	0.5512615912430312	0.37264923615553885	0.21455136001574793	0.8228927035047346	1.0000847740360248	198.0	3.839714558151649	142.0	0.3274129017930525
757	Feb25-FISH2-3L1-rep3-m1bp-100x_Position019_18_cmle.ics	25	1	0	1.7328	NA	0.0	0.4053413144802203	1.0	0.0	1.0	0.2558279825244925	2.604482835155682	0.14874833909115068	0.3046850916821685	0.14874833909115068	0.026255647090087694	0.9361101485202878	0.9736951672117661	250.0	4.884769023628502	188.0	0.4334762361767174
758	Feb25-FISH2-3L1-rep3-m1bp-100x_Position019_18_cmle.ics	26	1	0	1.7328	7.219525756478532	1.0	4.4365418868101205	1.0	0.41270001764292574	1.0	0.2510809184069872	2.996694470370476	0.47226402647067917	0.6195625843959057	0.4705091070268933	0.30767268304247886	0.6296155567404593	0.9726660658579371	238.0	4.593191303323707	173.0	0.3988903662690006
759	Feb25-FISH2-3L1-rep3-m1bp-100x_Position019_18_cmle.ics	26	2	0	1.5162	4.177009560408915	2.0	0.20503459793022116	1.0	0.0	1.0	0.14412459520540763	1.4431169950249962	0.1468462989496253	0.3972895385154567	0.1495108902930535	0.02555714182635317	0.09561497714484567	0.7714099717708731	330.0	6.064049030206746	214.0	0.4934250773500932
760	Feb25-FISH2-3L1-rep3-m1bp-100x_Position019_18_cmle.ics	27	1	0	1.7328	7.2162154144029085	1.0	8.544123326134605	2.0	0.0	1.0	0.29237994306913556	3.066986173060479	0.12797303618267186	0.279974599302517	0.12797303618267186	0.013802377836855288	0.9518790224013074	0.9964666317166039	234.0	4.527205728342669	182.0	0.41964188821363063
761	Feb25-FISH2-3L1-rep3-m1bp-100x_Position019_18_cmle.ics	27	2	0	1.7328	0.4635631116622377	2.0	0.41023699217590615	1.0	1.021380433748922	1.0	0.30658298064420464	2.1155494511345796	0.5315614027816428	0.6479553622707869	0.5294920452594246	0.4357314986411515	0.8008876320044431	0.9738152200160998	348.0	6.583333981605399	338.0	0.7793349352538855
762	Feb25-FISH2-3L1-rep3-m1bp-100x_Position019_18_cmle.ics	27	3	0	1.083	2.035176893872318	2.0	0.05322883957605348	2.0	2.014971786093599	1.0	0.3218790420535191	2.3060010327606824	0.7697373484987536	0.8131154044276554	0.7697373484987536	0.7008742221406452	0.6730416096048996	1.002365240350244	162.0	3.082007641439375	110.0	0.2536297126565899
763	Feb25-FISH2-3L1-rep3-m1bp-100x_Position019_18_cmle.ics	29	1	0	1.9493999999999998	0.2900747156134309	1.0	0.41337757360118005	1.0	0.65584944557845	1.0	0.25443873862884486	2.4970013347271713	0.6781070177953433	0.834476685847685	0.6765629799520816	0.4697602031413184	0.7303478882708236	0.9813079690799268	298.0	5.723406421081797	244.0	0.5625968171655268
764	Feb25-FISH2-3L1-rep3-m1bp-100x_Position019_18_cmle.ics	31	1	0	1.7328	0.44029840529873354	1.0	0.4655160608051296	1.0	2.0881892159908655	1.0	0.31740257540711936	2.437140882068235	0.8739499778007992	0.9293177445611958	0.8724789107592127	0.7985836909871245	0.5120449917200055	0.9832381680304818	344.0	6.5407536554647825	338.0	0.7793349352538855
765	Feb25-FISH2-3L1-rep3-m1bp-100x_Position019_18_cmle.ics	32	1	0	1.2995999999999999	0.5960154490089106	1.0	0.5211300832763088	1.0	0.3095250132321943	1.0	0.2655920340875803	2.6889316640599747	0.4478042721095063	0.5750724602382055	0.4478042721095063	0.29171030518547386	0.8120850453028182	0.9625331475581154	142.0	2.7052692688533475	82.0	0.18906942216218525
766	Feb25-FISH2-3L1-rep3-m1bp-100x_Position019_18_cmle.ics	33	1	0	1.9493999999999998	0.5344421055666572	1.0	0.2833799954107987	1.0	0.3720027687491155	1.0	0.24094649743184327	3.75195327554865	0.4035648792069384	0.5159484935196095	0.4012792459181956	0.26021669221024285	0.8513658196508106	0.9553524348716042	230.0	4.484625402202052	161.0	0.37122167034282705
767	Feb25-FISH2-3L1-rep3-m1bp-100x_Position019_18_cmle.ics	34	1	0	1.5162	3.2709283086913246	1.0	0.4681703937449272	1.0	1.5930676819351215	1.0	0.24202889036438277	2.3026227941662776	0.9071332867996887	0.9501889426432715	0.8971927375422213	0.8403815758859444	0.3981023404643574	0.9845272022091598	194.0	3.7269184854897723	125.0	0.28821558256430674
768	Feb25-FISH2-3L1-rep3-m1bp-100x_Position020_19_cmle.ics	1	1	0	1.9493999999999998	0.5444092249327235	1.0	0.299951384641375	1.0	0.9077480443748005	1.0	0.2823153581832613	2.9181076646359054	0.6642783497061271	0.7893405000287854	0.6570113414525642	0.5047587520738581	0.7285077737474468	0.991232801454104	320.0	6.168245454418973	286.0	0.6594372529071338
769	Feb25-FISH2-3L1-rep3-m1bp-100x_Position020_19_cmle.ics	1	2	0	1.083	7.109751287940177	1.0	0.22744493313002065	2.0	2.3314560765391112	1.0	0.3082640887312631	2.266847794780011	0.9447948123452784	0.9628681261743139	0.9433503080039148	0.9145295678524512	0.3548255860886826	0.9931224467172785	148.0	2.792545006904694	94.0	0.2167381180883587
770	Feb25-FISH2-3L1-rep3-m1bp-100x_Position020_19_cmle.ics	2	1	0	1.5162	0.37775397115644566	1.0	0.3166023039830765	1.0	1.0298344167305078	1.0	0.2726191561476134	2.392168877833098	0.698809665644936	0.7759268686299783	0.6971308501305143	0.5979182687621173	0.6170186107932258	0.9637891452567094	236.0	4.52509064257256	178.0	0.4104189895715728
771	Feb25-FISH2-3L1-rep3-m1bp-100x_Position020_19_cmle.ics	3	1	0	1.5162	0.31978023463901956	1.0	0.786471675538562	1.0	0.20635000882146287	1.0	0.2880880389659548	2.8388319257543326	0.34153466956935163	0.507785326426945	0.3424417586267297	0.18368866201236145	0.8350744503819065	0.9931044297533578	214.0	4.103656858075801	158.0	0.3643044963612837
772	Feb25-FISH2-3L1-rep3-m1bp-100x_Position020_19_cmle.ics	4	1	0	1.9493999999999998	4.2745456771849115	1.0	4.208737889783882	1.0	0.0	1.0	0.22610406655354415	3.3165476057662078	0.19398009653128037	0.3961664377351525	0.19398009653128037	0.02580230089744773	0.9258828136787699	0.9463838857139926	254.0	4.950754598609539	181.0	0.41733616355311615
773	Feb25-FISH2-3L1-rep3-m1bp-100x_Position020_19_cmle.ics	6	1	0	1.5162	0.4241866257510959	2.0	0.5215134888063688	1.0	2.8158	1.0	0.1144477527255442	1.716954337513413	0.9999553233899237	0.9998350402089491	0.994291703897175	0.9705392123169977	0.2428724722781569	0.5633649890902594	296.0	5.4212532719264495	162.0	0.37352739500334153
774	Feb25-FISH2-3L1-rep3-m1bp-100x_Position020_19_cmle.ics	7	1	0	1.7328	0.2802228652814392	1.0	0.356398308476112	1.0	0.0	1.0	0.31296224369759135	2.9054713544865582	0.19263924967242133	0.34626502839015194	0.19263924967242133	0.024444840348497737	0.9361300175853804	1.0031057309075702	222.0	4.305843754559136	174.0	0.40119609092951497
775	Feb25-FISH2-3L1-rep3-m1bp-100x_Position020_19_cmle.ics	8	1	0	1.7328	2.595469490899353	1.0	0.7587823396869048	1.0	1.1535316172061807	1.0	0.26908048231545906	2.5787828188288104	0.7845913015610845	0.8705372275189666	0.7845913015610845	0.6707701884024924	0.4982763357176974	0.963005975223309	218.0	4.169642433056838	157.0	0.3619987717007692
776	Feb25-FISH2-3L1-rep3-m1bp-100x_Position020_19_cmle.ics	9	1	0	1.9493999999999998	0.26816253070799434	1.0	0.2754902594687372	1.0	2.2608779639792913	1.0	0.2997801650992731	3.595958002357192	0.9723654508732328	0.9918676488059879	0.9683616490436022	0.9271414993465605	0.36831927611873755	1.0016676175919528	220.0	4.331364089169667	168.0	0.3873617429664282
777	Feb25-FISH2-3L1-rep3-m1bp-100x_Position020_19_cmle.ics	10	1	0	2.166	0.2423070836575297	1.0	0.27948409189638485	1.0	0.9018655279647406	1.0	0.3007317834105937	2.937402977454737	0.6099899907474607	0.7479792316608824	0.6099899907474607	0.44540829839267226	0.8226396705984914	0.9865197945355567	370.0	7.168604507985092	367.0	0.8462009504088046
778	Feb25-FISH2-3L1-rep3-m1bp-100x_Position020_19_cmle.ics	10	2	0	1.7328	0.38624509430773285	2.0	0.4082294003739136	2.0	0.5097226605744432	1.0	0.2740650086822394	2.800334373264199	0.4182715293518751	0.5311886245360832	0.41297625640196606	0.2707752183289708	0.7608546152126785	0.9814613069929106	258.0	4.969929675909738	204.0	0.47036783074494865
779	Feb25-FISH2-3L1-rep3-m1bp-100x_Position020_19_cmle.ics	11	1	0	1.7328	0.6178417479524948	1.0	0.3482517858896526	1.0	3.1237760077077317	1.0	0.28580536638452714	2.845505780690921	0.9941622272542834	0.9997905731750416	0.9934248703080756	0.9788522537380506	0.17581076555518782	0.9857235874800659	274.0	5.2572772246743105	228.0	0.5257052225972955
780	Feb25-FISH2-3L1-rep3-m1bp-100x_Position020_19_cmle.ics	12	1	0	1.7328	0.42427328941074927	1.0	0.1945406409949407	1.0	0.0	1.0	0.22016664849052664	2.7560192329922812	0.15226893278556286	0.3126574996404475	0.14450885124530236	0.027685544737714247	0.9485442688660145	0.9326336290820376	238.0	4.546380805642871	162.0	0.37352739500334153
781	Feb25-FISH2-3L1-rep3-m1bp-100x_Position020_19_cmle.ics	13	1	0	1.7328	0.34014519128457854	1.0	0.2946750945485024	1.0	0.928575039696583	1.0	0.2695646238779378	3.235331296130776	0.6750451341728569	0.7710733269614501	0.6729547093247481	0.5514725198562413	0.6342693720040666	0.9869224223885437	236.0	4.595306389093819	177.0	0.40811326491105837
782	Feb25-FISH2-3L1-rep3-m1bp-100x_Position020_19_cmle.ics	14	1	0	0.8664	2.1036632529458954	2.0	5.822075869109134	1.0	0.72222503087512	1.0	0.11634564797991907	1.1655077234116191	0.5781579285377886	0.7172980224443292	0.5726396110537608	0.43526204872293767	0.7366572605530773	0.7351016414500845	190.0	3.473690919785376	84.0	0.1936808714832141
783	Feb25-FISH2-3L1-rep3-m1bp-100x_Position020_19_cmle.ics	14	2	0	0.6497999999999999	2.480143550952259	1.0	3.719407291310138	1.0	0.9479040472602467	1.0	0.1716197756355929	1.190974461000619	0.6268047514616406	0.7442925849987394	0.6253966290691645	0.5278056600811574	0.6539867145663733	0.7494170250655922	152.0	2.671288591162372	73.0	0.16831790021755516
784	Feb25-FISH2-3L1-rep3-m1bp-100x_Position020_19_cmle.ics	15	1	0	1.9493999999999998	0.5001751884635157	1.0	6.2292012661250755	1.0	0.0	1.0	0.2264071003137792	3.088802446580916	0.15353227771010963	0.31470158343483556	0.15066991473812424	0.02674177831912302	0.9298758079855975	0.9355541296592653	220.0	4.331364089169667	146.0	0.3366358004351103
785	Feb25-FISH2-3L1-rep3-m1bp-100x_Position020_19_cmle.ics	16	1	0	1.7328	0.37196189415863895	1.0	0.517505192087262	1.0	0.4660867564761642	1.0	0.2648382073669778	2.9265686799977573	0.5160917000093049	0.6332639341211501	0.5084442169907881	0.32530008374430075	0.7818586619166695	0.9913919598534581	232.0	4.482510316431941	171.0	0.3942789169479716
786	Feb25-FISH2-3L1-rep3-m1bp-100x_Position020_19_cmle.ics	17	1	0	1.9493999999999998	2.990297978728903	1.0	0.4621843271104699	1.0	1.3229242629964544	1.0	0.26750681671455373	2.7240445440367904	0.6953373059023096	0.7792148480461298	0.6953373059023096	0.6171731795671598	0.6109130457143183	0.9820328046778545	276.0	5.325377885425458	223.0	0.5141765992947233
787	Feb25-FISH2-3L1-rep3-m1bp-100x_Position020_19_cmle.ics	17	2	0	1.2995999999999999	0.4100818754327083	2.0	7.132874878486857	1.0	0.20635000882146287	1.0	0.2706218226372091	2.5302119494113793	0.27305405220676415	0.36514909560884073	0.2755674580736561	0.13307225808856882	0.8774771698725979	0.9321922183362865	160.0	3.0841227272094853	99.0	0.22826674139093092
788	Feb25-FISH2-3L1-rep3-m1bp-100x_Position020_19_cmle.ics	18	1	0	1.7328	4.028058488582049	1.0	4.079617379042792	1.0	1.5930676819351215	1.0	0.2138811986527199	2.1247553603475198	0.8945010667517566	0.9479512735326688	0.892473925583898	0.819171499896766	0.43128210259854	0.9103464613208921	200.0	3.8141942235411186	123.0	0.2836041332432778
789	Feb25-FISH2-3L1-rep3-m1bp-100x_Position020_19_cmle.ics	19	1	0	1.5162	0.26470110787787765	2.0	0.3434649376091742	1.0	1.5490250415242273	1.0	0.2753189363498532	2.6672246594180966	0.8557889964662995	0.9154582321560542	0.8549692276162737	0.786465740493476	0.43811087019796113	0.9843358010840193	220.0	4.190932596127147	161.0	0.37122167034282705
790	Feb25-FISH2-3L1-rep3-m1bp-100x_Position020_19_cmle.ics	20	1	0	2.3826	0.4942223820794422	1.0	0.2666309375984162	1.0	1.104642543499924	1.0	0.2651485724738109	3.130133279694798	0.7481083289887134	0.8577794530006059	0.7312664684580592	0.5665501838831039	0.6521995219857091	0.9844520265372195	326.0	6.4427631831936765	285.0	0.6571315282466194
791	Feb25-FISH2-3L1-rep3-m1bp-100x_Position020_19_cmle.ics	21	1	0	1.9493999999999998	0.44664586620559205	1.0	0.1682129608386605	1.0	1.0987399361686254	1.0	0.27586507509445285	3.0438023958146325	0.7265719595328807	0.826710782509192	0.7250595430816926	0.5933396018042552	0.6506504652306613	0.9832810035990482	274.0	5.327492971195569	224.0	0.5164823239552377
792	Feb25-FISH2-3L1-rep3-m1bp-100x_Position020_19_cmle.ics	23	1	0	1.2995999999999999	4.024430410589493	1.0	3.8833488913609284	1.0	0.0	1.0	0.19365982111169958	2.554083774774261	0.1794299556746727	0.32548964024327387	0.1794299556746727	0.024961344191320484	0.9369588844490708	0.7900927199417315	146.0	2.7712548438343854	73.0	0.16831790021755516
793	Feb25-FISH2-3L1-rep3-m1bp-100x_Position020_19_cmle.ics	24	1	0	0.8664	NA	0.0	NA	0.0	0.8595614345612763	1.0	0.2506190222146619	1.6359165065599466	0.795096646699191	0.8810751559315754	0.7920860865806213	0.659937936145248	0.6194117396799146	0.9716834891542072	124.0	2.2562000639759505	65.0	0.14987210293343953
794	Feb25-FISH2-3L1-rep3-m1bp-100x_Position020_19_cmle.ics	25	1	0	1.5162	3.969994663487278	1.0	0.4428058471773511	1.0	0.3095250132321943	1.0	0.26612199760644695	2.6267197961248816	0.4393234519816798	0.6017136090975753	0.4393234519816798	0.22929363963119237	0.8026917799230028	0.9822842787468483	228.0	4.346308994929642	167.0	0.3850560183059138
795	Feb25-FISH2-3L1-rep3-m1bp-100x_Position020_19_cmle.ics	26	1	0	1.9493999999999998	0.26349402848574965	1.0	0.24934244509220246	1.0	0.2918229810711206	1.0	0.27516842178869017	3.6195894427557804	0.40566543374318753	0.5543406158956915	0.4056017533339348	0.20596101697613578	0.8276551268460226	0.9897176036395525	244.0	4.820898534417576	188.0	0.4334762361767174
796	Feb25-FISH2-3L1-rep3-m1bp-100x_Position020_19_cmle.ics	27	1	0	1.7328	0.40406985273197527	1.0	3.471359682032935	1.0	0.4377344716066809	1.0	0.26989512868537635	2.9773518580067955	0.4470613150239085	0.5839584471170458	0.44436394440295596	0.3039251200998696	0.7878978624285552	0.9776085342107003	194.0	3.7737289831706122	132.0	0.30435565518790797
797	Feb25-FISH2-3L1-rep3-m1bp-100x_Position020_19_cmle.ics	28	1	0	1.7328	0.24748195850615723	1.0	0.24340308485444154	1.0	2.18723040467705	1.0	0.28823698113166174	2.837523349208208	0.9261158675357248	0.9625508971838181	0.9247534486228731	0.8692445541948569	0.3610895221540436	0.9849850407453034	278.0	5.3466680484957685	234.0	0.5395395705603823
798	Feb25-FISH2-3L1-rep3-m1bp-100x_Position020_19_cmle.ics	29	1	0	1.2995999999999999	4.696307277470869	1.0	0.3694262594725279	1.0	0.639412489864916	1.0	0.30108013882048573	2.480136563707151	0.5879415475189235	0.7173457587408386	0.58407425207257	0.44931214706235734	0.7029127745969376	0.9790891035905372	188.0	3.546021752076747	133.0	0.3066613798484224
799	Feb25-FISH2-3L1-rep3-m1bp-100x_Position020_19_cmle.ics	30	1	0	1.083	1.9148900491943643	1.0	0.3538993614728439	1.0	0.7610319551488771	1.0	0.24620625817270406	2.4399743890601484	0.6561415913560333	0.7494162965581752	0.6557144014553918	0.5004861126455576	0.6994449466905095	0.9686400983037639	136.0	2.594588281961582	74.0	0.17062362487806956
800	Feb25-FISH2-3L1-rep3-m1bp-100x_Position020_19_cmle.ics	30	2	0	1.083	0.9393627454558658	1.0	2.17277458255392	1.0	1.8330020560479539	1.0	0.2524494096634655	2.9368898922566133	0.9235551038145112	0.9550345802859226	0.9217358640652275	0.8722739023797423	0.40694973386567873	0.9764574388299523	112.0	2.1518643343945176	56.0	0.12912058098880944
801	Feb25-FISH2-3L1-rep3-m1bp-100x_Position020_19_cmle.ics	31	1	0	1.7328	0.24947357324567757	1.0	0.30478354057235235	1.0	0.0	1.0	0.25782052333173444	3.2139302264792367	0.18926244434386283	0.34759428649621593	0.18926244434386283	0.025320253044640695	0.9174354178904879	0.9818221750050927	252.0	4.8826539378583895	191.0	0.4403934101582607
802	Feb25-FISH2-3L1-rep3-m1bp-100x_Position020_19_cmle.ics	32	1	0	2.166	0.13822893324647617	2.0	0.5890163926333849	2.0	0.8318234787411565	1.0	0.2870685472126726	3.041604264668262	0.5921838536010536	0.7168560387254789	0.5927730539060514	0.4328918182028235	0.7407746969324712	0.9884328008138318	362.0	6.989822860342178	347.0	0.8000864571985156
803	Feb25-FISH2-3L1-rep3-m1bp-100x_Position020_19_cmle.ics	33	1	0	2.3826	0.302673559120385	1.0	0.24631024819429734	1.0	1.9862970628557857	1.0	0.26399435217856304	3.183956599088352	0.8977691480588352	0.9555499879949474	0.8971775947442228	0.8219633306539448	0.5061228146336662	0.9900225170094843	328.0	6.487458595104404	287.0	0.6617429775676483
804	Feb25-FISH2-3L1-rep3-m1bp-100x_Position021_20_cmle.ics	1	1	0	1.7328	0.2911160180319322	1.0	0.37910998472578694	1.0	0.687545504971255	1.0	0.2648382073669778	3.2786718742169967	0.6006692330470832	0.7077672490376073	0.5807817589576547	0.45244595795084397	0.7533779491744449	0.9777534080045034	232.0	4.45910506759152	171.0	0.3942789169479716
805	Feb25-FISH2-3L1-rep3-m1bp-100x_Position021_20_cmle.ics	2	1	0	1.7328	0.272857008534807	1.0	0.20593886008405346	1.0	0.3720027687491155	1.0	0.26511303173118433	2.639707747317545	0.45226537941410905	0.6045482227137983	0.4480964364717578	0.26523164276950356	0.7624479046790497	0.983339348197856	276.0	5.3019726365850355	222.0	0.5118708746342088
806	Feb25-FISH2-3L1-rep3-m1bp-100x_Position021_20_cmle.ics	3	1	0	1.7328	1.238946104562165	1.0	1.2601776685778077	1.0	0.5097226605744432	1.0	0.11330604668332188	3.798709628934059	0.5857863039653539	0.7366721928993549	0.5702169892182073	0.33850712771236524	0.7067772489186197	0.6128310229211388	184.0	3.38641518173403	79.0	0.18215224818064185
807	Feb25-FISH2-3L1-rep3-m1bp-100x_Position021_20_cmle.ics	4	1	0	1.7328	NA	0.0	4.721848878944473	1.0	0.0	1.0	0.1255942416741226	2.763401493190748	0.06437221159974506	0.16715648089134386	0.06437221159974506	0.03217430304747067	0.966301709659419	0.9378349393683899	148.0	3.0265974953088923	60.0	0.13834347963086724
808	Feb25-FISH2-3L1-rep3-m1bp-100x_Position021_20_cmle.ics	5	1	0	2.166	0.5678671231962101	1.0	0.3679864398432051	1.0	0.9733510449106972	1.0	0.2903872311791538	2.8412263182371804	0.6277824521638592	0.7439056499018379	0.6242594913886361	0.47562689241089573	0.7183980616624029	0.97902380279595	362.0	6.966417611501759	349.0	0.8046979065195444
809	Feb25-FISH2-3L1-rep3-m1bp-100x_Position021_20_cmle.ics	6	1	0	1.7328	0.15581015959036965	1.0	5.4383115547820315	1.0	0.65253602307166	1.0	0.2809084476514551	2.8842054481805137	0.5615620641562065	0.6891264105490047	0.5615620641562065	0.42536072017243565	0.6820315292129627	0.9725332858610474	250.0	4.791148028266824	197.0	0.4542277581213474
810	Feb25-FISH2-3L1-rep3-m1bp-100x_Position021_20_cmle.ics	8	1	0	1.2995999999999999	0.5674833777735672	1.0	0.3093008202783703	1.0	2.36770115119996	1.0	0.22801882163151724	3.35412373961949	0.9667188904584564	0.9838628483369719	0.9667651213561064	0.9377192757159368	0.3504516824896418	0.9537836046496883	124.0	2.3966315570184697	62.0	0.14295492895189613
811	Feb25-FISH2-3L1-rep3-m1bp-100x_Position021_20_cmle.ics	8	2	0	1.5162	3.12545968827795	1.0	2.9081710449863256	1.0	0.8508028822180275	1.0	0.28230249772101607	3.284771683918666	0.6357775780146397	0.7390599717477848	0.6299627584435598	0.5212970335174008	0.6521526616693525	0.9843094208130481	194.0	3.7971342320110315	135.0	0.31127282916945126
812	Feb25-FISH2-3L1-rep3-m1bp-100x_Position021_20_cmle.ics	9	1	0	1.9493999999999998	0.6701422459315227	1.0	0.3350041016213194	1.0	1.906386119690093	1.0	0.24769494578147025	3.4606167931733713	0.9225067385444744	0.9570417789757413	0.9221583900589337	0.8781037278998584	0.3947949722824584	0.9798438010443278	240.0	4.731507710596116	174.0	0.40119609092951497
813	Feb25-FISH2-3L1-rep3-m1bp-100x_Position021_20_cmle.ics	10	1	0	1.2995999999999999	5.196843013010961	1.0	5.219561778350984	1.0	0.2918229810711206	1.0	0.20990413337233566	3.044622621210874	0.40878789149301914	0.5168808435705002	0.3958743868181628	0.24894134417844116	0.8070518007487472	0.9222885608606234	146.0	2.794660092674805	76.0	0.1752350741990985
814	Feb25-FISH2-3L1-rep3-m1bp-100x_Position021_20_cmle.ics	11	1	0	1.7328	0.47165135689741045	1.0	0.22723693603781733	1.0	0.5556144027286182	1.0	0.28269019306678483	2.469053824066515	0.5098646381472502	0.6175467593307081	0.5019888584102077	0.3706047224808208	0.8003489016748828	0.979352418091007	252.0	4.835843440177553	200.0	0.46114493210289076
815	Feb25-FISH2-3L1-rep3-m1bp-100x_Position021_20_cmle.ics	12	1	0	1.5162	0.319764355045752	1.0	0.2758861546186402	1.0	1.7153360421684174	1.0	0.285989317577587	2.340645433451678	0.9154623594974969	0.9588535329121731	0.9154623594974969	0.8567499541613188	0.2884001979205517	0.9695384076701509	234.0	4.41017948414057	180.0	0.4150304388926017
816	Feb25-FISH2-3L1-rep3-m1bp-100x_Position021_20_cmle.ics	13	1	0	1.7328	0.2657324933107133	1.0	0.29463377830924303	2.0	1.0440946079954327	1.0	0.2603168406750603	2.985880060098999	0.6856004293700514	0.7834673531521177	0.6820761751867808	0.5729501617262196	0.6929352854844035	0.977310926100583	226.0	4.348424080699753	163.0	0.375833119663856
817	Feb25-FISH2-3L1-rep3-m1bp-100x_Position021_20_cmle.ics	15	1	0	2.166	1.7388587155049742	1.0	0.3502535776162149	1.0	0.6190500264643886	1.0	0.25423172085785634	2.6306061396951055	0.4927447829003151	0.5987041091383085	0.465103329578962	0.33506878092610637	0.7881750292516074	0.9584947246295242	404.0	7.811400266265381	385.0	0.8877039942980649
818	Feb25-FISH2-3L1-rep3-m1bp-100x_Position021_20_cmle.ics	16	1	0	1.5162	2.1207487249103236	1.0	6.066474114883933	1.0	0.0	1.0	0.15443423149189697	3.165610679936476	0.12298734971442281	0.2272068796884948	0.0692074886737961	0.024400933777462008	0.9581967874931565	0.8241499931880986	156.0	2.947921405707188	72.0	0.16601217555704068
819	Feb25-FISH2-3L1-rep3-m1bp-100x_Position021_20_cmle.ics	17	1	0	1.5162	0.19154304146304016	1.0	0.33201791336520015	1.0	0.3095250132321943	1.0	0.28863867318537334	2.9252088706546298	0.45311710995769905	0.609982533257175	0.4501452802543025	0.2605938692560492	0.7986293389929124	0.9919076158279653	180.0	3.4842663486359315	122.0	0.2812984085827634
820	Feb25-FISH2-3L1-rep3-m1bp-100x_Position021_20_cmle.ics	18	1	0	1.5162	0.20299511405782866	2.0	1.7147553244743419	1.0	1.8410516456738788	1.0	0.30585216939996784	2.688101538839194	0.8979319750045798	0.9348144680331373	0.897041462272792	0.8367613832970343	0.42612728795788724	0.9816909958839368	208.0	4.0163811200244535	156.0	0.35969304704025484
821	Feb25-FISH2-3L1-rep3-m1bp-100x_Position021_20_cmle.ics	19	1	0	1.9493999999999998	0.42041299694672096	1.0	0.7060660812927598	1.0	1.0024833655297731	1.0	0.20429156623454342	2.903278472156243	0.7025603001257071	0.8026521252357008	0.697360150848523	0.5773319649591452	0.6620321465828783	0.9141200774535707	278.0	5.2764523019745075	197.0	0.4542277581213474
822	Feb25-FISH2-3L1-rep3-m1bp-100x_Position021_20_cmle.ics	20	1	0	1.9493999999999998	3.0856602694842508	1.0	0.45727902006901516	1.0	2.014971786093599	1.0	0.26778895740694936	3.364144116235603	0.9110194516053434	0.9458940707757206	0.9102788844621514	0.8492617764237169	0.3847469416632222	0.9703772058619778	260.0	5.084840834341727	204.0	0.47036783074494865
823	Feb25-FISH2-3L1-rep3-m1bp-100x_Position021_20_cmle.ics	21	1	0	1.7328	0.3947791367793423	1.0	0.27236909998510284	1.0	0.32626801153583	1.0	0.2906884067131244	2.8047890328859597	0.3467199601484943	0.4860593858598318	0.3467199601484943	0.19029390485453015	0.8511476959382651	0.9820610697435329	248.0	4.816668362877355	198.0	0.45653348278186184
824	Feb25-FISH2-3L1-rep3-m1bp-100x_Position021_20_cmle.ics	21	2	0	1.5162	5.080271968522352	1.0	4.829089659242475	1.0	1.984610835405054	1.0	0.2611066558550442	2.669397243591031	0.8453500646400911	0.8948264205994331	0.8439445874301709	0.7899715939416223	0.5421003567430196	0.9852824719424803	204.0	3.9035850473625757	140.0	0.3228014524720236
825	Feb25-FISH2-3L1-rep3-m1bp-100x_Position021_20_cmle.ics	22	1	0	1.7328	0.4533656171005442	1.0	0.3388624077687482	1.0	1.1160083062473465	1.0	0.28982670345553463	2.6260151404348107	0.7099044786409752	0.7886965723745656	0.6918183530883102	0.5891379026988892	0.6460178921827946	0.9815656404736297	290.0	5.544624773438882	250.0	0.5764311651286135
826	Feb25-FISH2-3L1-rep3-m1bp-100x_Position021_20_cmle.ics	23	1	0	1.7328	0.03283627227479873	1.0	0.3090759228833335	1.0	2.2698500970360915	1.0	0.30926014822263276	2.810793015071405	0.9514075537417795	0.9761794598528762	0.9502326427698786	0.9090301785760703	0.37194711267306857	1.0031425223419796	238.0	4.569786054483289	192.0	0.4426991348187751
827	Feb25-FISH2-3L1-rep3-m1bp-100x_Position021_20_cmle.ics	26	1	0	1.2995999999999999	1.3873071634882062	1.0	1.2555735171769589	1.0	0.0	1.0	0.1220061076018681	1.3242603896599983	0.2196917439103255	0.4199665876266437	0.2196917439103255	0.025231730976503556	0.8964806937400374	0.5862444034018498	178.0	3.252328946001844	78.0	0.17984652352012742
828	Feb25-FISH2-3L1-rep3-m1bp-100x_Position021_20_cmle.ics	27	1	0	2.3826	0.2719639116816564	1.0	0.24785481078288155	1.0	0.0	1.0	0.21581428716905277	2.4632759147562795	0.22456070287539937	0.4201331203407881	0.22456070287539937	0.01825346112886049	0.8712951829769053	0.8998424861526862	420.0	8.215774059232054	376.0	0.8669524723534348
829	Feb25-FISH2-3L1-rep3-m1bp-100x_Position021_20_cmle.ics	28	1	0	1.9493999999999998	0.31367735881503983	1.0	0.14544311044245295	1.0	1.449626260897894	1.0	0.25177810359695507	3.0871303569189634	0.8051473719544883	0.8702385306392381	0.8024970315185098	0.7249858464806586	0.59958886896322	0.9645558670144955	254.0	4.903944100928701	191.0	0.4403934101582607
830	Feb25-FISH2-3L1-rep3-m1bp-100x_Position021_20_cmle.ics	29	1	0	1.7328	0.349384451443099	1.0	0.6468879449699225	1.0	1.8096231334713841	1.0	0.24995600798534717	2.657693432140647	0.8540526538684516	0.9046424709408702	0.8533783422624799	0.7980025574501153	0.43214513799875953	0.9678064146112149	196.0	3.748208648560081	129.0	0.29743848120636457
831	Feb25-FISH2-3L1-rep3-m1bp-100x_Position021_20_cmle.ics	29	2	0	1.5162	2.9880937514502803	1.0	3.1909736800993604	1.0	1.2653448004921624	1.0	0.22841427570996245	2.527178001590275	0.7374214159721394	0.8084399965462088	0.737158269979565	0.6495162636558379	0.5447578717335663	0.9570417819949228	186.0	3.571542086687278	114.0	0.26285261129864773
832	Feb25-FISH2-3L1-rep3-m1bp-100x_Position021_20_cmle.ics	30	1	0	1.083	0.37352733119486786	1.0	0.3873675224898627	1.0	1.693476355552663	1.0	0.29528601709160374	2.4619813331508054	0.9563715275903394	0.9826608941623571	0.9550219707847942	0.9120466838690174	0.26140238474799143	0.9942360383736237	148.0	2.839355504585534	92.0	0.21212666876732977
833	Feb25-FISH2-3L1-rep3-m1bp-100x_Position021_20_cmle.ics	31	1	0	1.7328	0.23222892955521454	1.0	0.21744845817442765	1.0	1.449626260897894	1.0	0.27946206123070927	2.9606710153694933	0.8392071444129819	0.9006067772349629	0.8381740672744812	0.7675358620904253	0.49226276926482093	0.9774224789823108	218.0	4.169642433056838	160.0	0.3689159456823127
834	Feb25-FISH2-3L1-rep3-m1bp-100x_Position021_20_cmle.ics	32	1	0	1.7328	0.24727974624212248	1.0	0.518303446919068	1.0	0.0	1.0	0.24866473970035435	2.9359361752122566	0.3042232935324556	0.4742217612183076	0.29316116408727116	0.02312320984452905	0.8718654835679772	0.9376283792872001	236.0	4.501685393732139	170.0	0.39197319228745714
835	Feb25-FISH2-3L1-rep3-m1bp-100x_Position021_20_cmle.ics	33	1	0	1.5162	0.5718626551673998	1.0	0.39418367951532646	1.0	0.4883922886704704	1.0	0.265663621957443	2.5605867032249896	0.4948350250642193	0.6230815272963065	0.4915679477267626	0.315699428884954	0.7404452900988701	0.9845749503127494	218.0	4.122831935375998	156.0	0.35969304704025484
836	Feb25-FISH2-3L1-rep3-m1bp-100x_Position021_20_cmle.ics	34	1	0	1.7328	0.24671106439070933	1.0	0.2877800966636761	1.0	0.9535025770009804	1.0	0.27714930039612806	2.8596594223792793	0.6786893493915286	0.7655838914918818	0.6788256134503108	0.553667075458843	0.6687251016433149	0.984301894962856	246.0	4.725162453285784	191.0	0.4403934101582607
837	Feb25-FISH2-3L1-rep3-m1bp-100x_Position021_20_cmle.ics	35	1	0	1.9493999999999998	0.37168861957508353	1.0	0.21354369509923452	1.0	2.1969426868455963	1.0	0.23773901416351503	2.347316538068012	0.9635929543199367	0.9897498148922346	0.9633814025879829	0.9138531125807801	0.28479410529463384	0.9504866551531369	258.0	4.876308680548057	190.0	0.4380876854977463
838	Feb25-FISH2-3L1-rep3-m1bp-100x_Position021_20_cmle.ics	36	1	0	1.7328	1.0396516801823164	1.0	0.6095198467380222	1.0	0.0	1.0	0.11098843170418463	3.3471805651308353	0.07049272439886363	0.3081719888043438	0.07049272439886363	0.024791131695994874	0.9642814247304698	0.5795387441913811	166.0	3.2416142117820916	67.0	0.15448355225446841
839	Feb25-FISH2-3L1-rep3-m1bp-100x_Position021_20_cmle.ics	37	1	0	1.2995999999999999	4.198829529965831	1.0	0.32370347906853825	1.0	1.7726333755189123	1.0	0.26686235201799796	2.923807104193968	0.967286053371205	0.9874268802574212	0.9615953759521705	0.9076630483359982	0.44871628099505334	0.996314595225336	130.0	2.5073125439102357	72.0	0.16601217555704068
840	Feb25-FISH2-3L1-rep3-m1bp-100x_Position021_20_cmle.ics	38	1	0	1.083	0.7182083881582243	1.0	0.8597011310896578	1.0	1.7763106057964917	1.0	0.25802639206161404	2.0616207228669863	0.8456474652728054	0.8890072318487756	0.845293928111127	0.7992423564370614	0.5057518047941861	0.9511292044026917	148.0	2.769139758064274	86.0	0.19829232080424306
841	Feb25-FISH2-3L1-rep3-m1bp-100x_Position021_20_cmle.ics	39	1	0	2.5991999999999997	0.5730021650445095	2.0	0.2683279920948616	2.0	1.0024833655297731	1.0	0.24870791450645877	2.887616083325097	0.6378218122846139	0.7701787282924522	0.636901141969052	0.4834498952631935	0.7283820427089825	0.9358273359258916	544.0	10.471974123208025	595.0	1.3719061730061
842	Feb25-FISH2-3L1-rep3-m1bp-100x_Position021_20_cmle.ics	40	1	0	0.6497999999999999	3.040071984359344	1.0	NA	0.0	0.5556144027286182	1.0	0.13600692676633122	1.4179580350488836	0.5803617869733573	0.6556762796432218	0.5489895779151978	0.4259280664239342	0.8021323734933531	0.6117304861591925	136.0	2.4775620377594816	55.0	0.12681485632829495
843	Feb25-FISH2-3L1-rep3-m1bp-100x_Position021_20_cmle.ics	41	1	0	1.083	4.967367716134139	1.0	4.7280350808767375	1.0	0.10317500441073144	1.0	0.2006698539277431	3.1066505031771867	0.24135666655383678	0.4466235656500694	0.24135666655383678	0.06979995261144772	0.8791376763753671	0.9423090750322417	128.0	2.3924013854782475	61.0	0.1406492042913817
844	Feb25-FISH2-3L1-rep3-m1bp-100x_Position021_20_cmle.ics	42	1	0	1.2995999999999999	0.37087029888851447	1.0	0.2766327340549127	1.0	1.996395684228742	1.0	0.3131877441933184	2.5711472255748746	0.9588525543880314	0.9834842815177655	0.9588525543880314	0.9168970990655817	0.2349316380959184	1.0031827953551864	192.0	3.658817824738624	140.0	0.3228014524720236
845	Feb25-FISH2-3L1-rep3-m1bp-100x_Position021_20_cmle.ics	43	1	0	1.7328	0.3525072350033075	1.0	0.23172717070143092	1.0	0.5963412819178956	1.0	0.23312130647381954	2.1058111315939807	0.5706190995424087	0.6922209485466119	0.5472036607300957	0.38515484478243445	0.7193627305421144	0.9157326538351256	282.0	5.389248374636386	215.0	0.4957308020106076
846	Feb25-FISH2-3L1-rep3-m1bp-100x_Position021_20_cmle.ics	44	1	0	2.3826	16.165951736344603	2.0	0.41845464094555873	1.0	0.5260913608053412	1.0	0.25313878793421174	3.207533464998601	0.5430675419013029	0.7329322385713474	0.5326399927869585	0.3301064119626725	0.885384789243604	0.9681034826832339	384.0	7.481472391360194	356.0	0.8208379791431456
847	Feb25-FISH2-3L1-rep3-m1bp-100x_Position021_20_cmle.ics	44	2	0	1.5162	0.5255768418665174	2.0	11.961125119569614	2.0	0.6606423714395955	1.0	0.13389447870347468	3.0494666025478905	0.5684268709316388	0.6609733293870679	0.5430675419013029	0.399081121235939	6.873380344737966	0.6820537687080792	130.0	2.4370967973889757	51.0	0.11759195768623716
848	Feb25-FISH2-3L1-rep3-m1bp-100x_Position021_20_cmle.ics	45	1	0	0.8664	1.5050172385003835	1.0	NA	0.0	1.2032169749388533	1.0	0.22072269388420282	1.9714061677766426	0.7369501058300955	0.8110063299315334	0.735230987846929	0.6399317321355817	0.6259281934354383	0.9407870078021395	124.0	2.2562000639759505	61.0	0.1406492042913817
849	Feb25-FISH2-3L1-rep3-m1bp-100x_Position021_20_cmle.ics	46	1	0	1.5162	0.4002720758836642	1.0	0.3067406879035021	1.0	0.9342894015681998	1.0	0.2829659389148797	3.1168442385771336	0.7123556396888764	0.7981283728598798	0.6991657061728583	0.5964933706844568	0.6526625011601339	0.9878889557636327	190.0	3.707743408189575	131.0	0.3020499305273935
850	Feb25-FISH2-3L1-rep3-m1bp-100x_Position021_20_cmle.ics	47	1	0	0.8664	2.679647790246493	1.0	6.276506190478198	1.0	0.2918229810711206	1.0	0.15033011721279282	1.331432649308326	0.3282727371983841	0.4391909597117589	0.3282727371983841	0.19951413909815482	0.8724016918183997	0.6996270182347818	144.0	2.5861279388811367	63.0	0.1452606536124106
851	Feb25-FISH2-3L1-rep3-m1bp-100x_Position021_20_cmle.ics	48	1	0	0.8664	0.4801290264845621	1.0	0.43082546057554055	1.0	1.059277487276398	1.0	0.3020209672689776	2.394955424028108	0.8762366835298789	0.9320234128148903	0.8693647806343561	0.7915983217362778	0.5854173080521379	1.0112035313046661	108.0	2.0624735105730605	58.0	0.13373203030983835
852	Feb25-FISH2-3L1-rep3-m1bp-100x_Position021_20_cmle.ics	49	1	0	1.5162	0.12797134988316652	1.0	0.3128440726635488	1.0	0.3720027687491155	1.0	0.28452684573903236	2.761904905415477	0.46317728062281566	0.5907575218522627	0.45394108085860385	0.2890916574234909	0.7589569346112692	0.978118129200926	202.0	3.882294884292267	144.0	0.33202435111408135
853	Feb25-FISH2-3L1-rep3-m1bp-100x_Position021_20_cmle.ics	50	1	0	1.2995999999999999	0.4568013434661574	1.0	0.33869445087709327	1.0	0.46141264688247224	1.0	0.27870573951843647	2.802793439775929	0.5340896889875094	0.6414707180606755	0.5332188062942151	0.3881810481610059	0.7576260761810784	0.9967529785575212	142.0	2.705269268853348	84.0	0.1936808714832141
854	Feb25-FISH2-3L1-rep3-m1bp-100x_Position022_21_cmle.ics	1	1	0	1.7328	1.8076580256155363	1.0	0.40303999279370256	1.0	1.3107987492438529	1.0	0.2133180196881958	2.79396246005581	0.8079649487487475	0.8779398676865053	0.805861375786506	0.712899632185911	0.5520410802233116	0.9214289944252679	198.0	3.7694988116303896	121.0	0.27899268392224896
855	Feb25-FISH2-3L1-rep3-m1bp-100x_Position022_21_cmle.ics	2	1	0	1.5162	3.4293496470301803	1.0	3.492597037120053	1.0	1.0389843448820495	1.0	0.3012261577846107	2.625838583696506	0.6729765309364928	0.7844019660034912	0.6720108617153422	0.5636536961608458	0.6968448544574354	0.9822954999690596	250.0	4.791148028266823	204.0	0.47036783074494865
856	Feb25-FISH2-3L1-rep3-m1bp-100x_Position022_21_cmle.ics	3	1	0	1.2995999999999999	2.1126053367622784	1.0	0.06821200570712145	1.0	0.7748934119142009	1.0	0.21344641758990146	1.7183213312539771	0.7180777394995999	0.8505654730834812	0.7142360023662874	0.5091102063541776	0.6764409926386495	0.9245049458939579	214.0	4.03344111155454	136.0	0.31357855382996574
857	Feb25-FISH2-3L1-rep3-m1bp-100x_Position022_21_cmle.ics	4	1	0	1.5162	0.3405179632272473	1.0	0.07496441838261744	1.0	0.0	1.0	0.28150518806062647	2.7082795850975185	0.23562436570145323	0.41123779087761725	0.23158644814406945	0.027686006924200875	0.9104706151549837	0.9880150001052486	198.0	3.8163093093112295	139.0	0.32049572781150915
858	Feb25-FISH2-3L1-rep3-m1bp-100x_Position022_21_cmle.ics	5	1	0	1.7328	NA	0.0	0.25260878750547433	1.0	0.1459114905355603	1.0	0.2500724230128214	3.1851007605588477	0.34118510609902575	0.5026246719160105	0.32741670003114015	0.1477527173510091	0.8649738713129203	0.9779824997672593	202.0	3.9291053819731063	135.0	0.31127282916945126
859	Feb25-FISH2-3L1-rep3-m1bp-100x_Position022_21_cmle.ics	6	1	0	1.7328	0.3013067222623076	1.0	0.3398869053048466	1.0	1.2466683216206906	1.0	0.28814994698356977	2.8602109509717297	0.7616418600554846	0.8341571623585362	0.7604198775815756	0.6728885023558941	0.6072325702495596	0.9973283075860289	236.0	4.525090642572559	183.0	0.42194761287414506
860	Feb25-FISH2-3L1-rep3-m1bp-100x_Position022_21_cmle.ics	8	1	0	1.5162	1.9232086610378514	1.0	0.1594688711177773	1.0	2.4603746847611085	1.0	0.2711234149751098	2.8557288617470946	0.9840801965971504	0.9961090147313575	0.9830394671465212	0.9549565579384157	0.2835535459477501	0.9884495145123607	210.0	4.061076531935182	149.0	0.34355297441665367
861	Feb25-FISH2-3L1-rep3-m1bp-100x_Position022_21_cmle.ics	9	1	0	1.7328	0.3385817546393293	1.0	0.4486127865363502	1.0	0.9479040472602467	1.0	0.22776085162664939	3.04001772417494	0.6916197395142639	0.7775556879552574	0.688589494724299	0.5689652963297521	0.6509853996744718	0.9360452514565717	174.0	3.3501801129037454	103.0	0.23748964003298878
862	Feb25-FISH2-3L1-rep3-m1bp-100x_Position022_21_cmle.ics	10	1	0	2.166	0.47754974048326443	1.0	0.4385499958494549	1.0	0.1459114905355603	1.0	0.19864535166731462	1.9248577968038656	0.38822893999893854	0.6049105400688706	0.37973407094979567	0.12089968811561264	0.8415199956281283	0.882373489999506	378.0	7.441007150989685	308.0	0.7101631954384519
863	Feb25-FISH2-3L1-rep3-m1bp-100x_Position022_21_cmle.ics	11	1	0	1.2995999999999999	1.0266045866017701	1.0	0.21068849930847372	1.0	0.0	1.0	0.2502942071637654	2.362919030168947	0.1619705081243543	0.32634779750164367	0.1416596224288532	0.029245327322250398	0.9422018202120107	0.9490887787313445	162.0	3.0820076414393744	97.0	0.22365529206990203
864	Feb25-FISH2-3L1-rep3-m1bp-100x_Position022_21_cmle.ics	12	1	0	1.2995999999999999	0.4841421105480745	1.0	0.32386919745655746	1.0	1.7829554541206016	1.0	0.2916720758385471	2.488973027958416	0.9496973397559119	0.9843280037992718	0.9494862691000098	0.8847667292340397	0.41462550846057966	0.9848267213611258	190.0	3.6141224128278955	133.0	0.3066613798484224
865	Feb25-FISH2-3L1-rep3-m1bp-100x_Position022_21_cmle.ics	13	1	0	1.7328	0.4796837207681715	1.0	0.35191060861909174	1.0	0.5097226605744432	1.0	0.2500723460220743	2.9778537874704347	0.4969449948392638	0.6484860584782985	0.4866536580955753	0.359187240550579	0.7909363845621525	0.9630686028113474	200.0	3.8844099700623778	133.0	0.3066613798484224
866	Feb25-FISH2-3L1-rep3-m1bp-100x_Position022_21_cmle.ics	14	1	0	1.7328	0.523763876609357	1.0	0.4893266865940107	1.0	1.3477239015757756	1.0	0.2992793722067354	3.018941727096987	0.8235595187462604	0.8956790968923234	0.8230909523431924	0.7439176476524824	0.5219226187422383	1.0061422037818741	194.0	3.7737289831706122	139.0	0.32049572781150915
867	Feb25-FISH2-3L1-rep3-m1bp-100x_Position022_21_cmle.ics	15	1	0	0.8664	NA	0.0	0.4249089256198535	1.0	1.5930676819351215	1.0	0.3325260630567415	2.085025378174084	0.9523802327338673	0.9769608583950431	0.9506876227897839	0.9143569593471361	0.343317298109413	0.9997803457615616	114.0	2.1497492486244067	66.0	0.15217782759395398
868	Feb25-FISH2-3L1-rep3-m1bp-100x_Position022_21_cmle.ics	16	1	0	1.7328	0.658218484882389	1.0	0.4916105738685965	1.0	0.3720027687491155	1.0	0.24250784340499912	2.712572177992999	0.46550406115623505	0.6333970377448638	0.46263053716469865	0.2920961026551089	0.8130324729111118	0.9659212182856556	216.0	4.101541772305689	147.0	0.33894152509562475
869	Feb25-FISH2-3L1-rep3-m1bp-100x_Position022_21_cmle.ics	17	1	0	1.9493999999999998	0.28160353243109487	1.0	0.4243419732976219	1.0	0.0	1.0	0.2579962282862457	2.591142541177722	0.14538667500537455	0.27408681376668553	0.1309945863544863	0.02176011882658745	0.9524438602206508	0.9525294404002024	276.0	5.278567387744621	219.0	0.5049537006526654
870	Feb25-FISH2-3L1-rep3-m1bp-100x_Position022_21_cmle.ics	18	1	0	1.083	5.776904148381762	1.0	0.5949525881549762	1.0	0.0	1.0	0.20195952773077241	2.0362911562315684	0.07719864450540584	0.22916733903501693	0.07719864450540584	0.027162336614490884	0.9617370302100027	0.87987327003608	140.0	2.6371686081021997	70.0	0.1614007262360118
871	Feb25-FISH2-3L1-rep3-m1bp-100x_Position022_21_cmle.ics	19	1	0	1.5162	0.3093576140187121	1.0	0.3097317295453728	1.0	1.3674688767138379	1.0	0.28150518806062647	3.0114878787747212	0.8481279936513335	0.9194690077374373	0.8464345435478843	0.7319849502593316	0.510915715716047	0.9992725912281069	198.0	3.8397145581516496	139.0	0.32049572781150915
872	Feb25-FISH2-3L1-rep3-m1bp-100x_Position022_21_cmle.ics	20	1	0	1.5162	5.0536598966863355	1.0	5.053551445391134	1.0	1.906386119690093	1.0	0.2547960874918064	2.392603767362795	0.9133045813328994	0.9603005397781214	0.9110206960154067	0.853912713266607	0.4708150389733732	0.9614045380049252	222.0	4.212222759197457	157.0	0.3619987717007692
873	Feb25-FISH2-3L1-rep3-m1bp-100x_Position022_21_cmle.ics	21	1	0	0.8664	0.3457704433105304	1.0	0.33279454866465097	1.0	1.0317500441073144	1.0	0.3058151952710448	2.2883965869105656	0.8533938591022444	0.9085391988778054	0.8525755922693267	0.7749376558603491	0.5267047811272749	1.0218581111636449	100.0	1.860286614089725	52.0	0.1198976823467516
874	Feb25-FISH2-3L1-rep3-m1bp-100x_Position022_21_cmle.ics	22	1	0	1.9493999999999998	0.39123705166465794	1.0	0.21546565897833894	1.0	1.1703214501275905	1.0	0.2423569227102725	3.759365789363476	0.8366306678417805	0.9156450191394483	0.8345457176306547	0.666911116665132	0.5349135820658025	0.9765580771527101	218.0	4.2866686772589375	149.0	0.34355297441665367
875	Feb25-FISH2-3L1-rep3-m1bp-100x_Position022_21_cmle.ics	23	1	0	3.6822	0.059503619768901776	1.0	2.1997518069736253	1.0	0.3916201927270152	1.0	0.09576566540435279	13.125261371941221	0.48491146752991954	0.5564793015499313	0.46824725328624683	0.29303695801451835	0.8164667208358637	0.8587228007295321	162.0	3.4096811252052515	60.0	0.13834347963086724
876	Feb25-FISH2-3L1-rep3-m1bp-100x_Position022_21_cmle.ics	23	2	0	1.083	7.696329811244356	1.0	6.757421516108431	1.0	0.10317500441073144	1.0	0.31604798647714794	2.392797022314612	0.28850304100451246	0.4539925446340985	0.2796375318814989	0.061378016480282516	0.8877067509716762	0.963715623726294	156.0	2.901110908026349	103.0	0.23748964003298878
877	Feb25-FISH2-3L1-rep3-m1bp-100x_Position022_21_cmle.ics	24	1	0	1.083	4.370425828973367	1.0	NA	0.0	0.20635000882146287	1.0	0.26406189311984274	1.4006083277874604	0.36834590069340534	0.48071863783508884	0.3572944478674608	0.21376737180803723	0.8397399043236128	0.9020334928959388	148.0	2.6521135138621745	87.0	0.20059804546475749
878	Feb25-FISH2-3L1-rep3-m1bp-100x_Position022_21_cmle.ics	26	1	0	1.2995999999999999	NA	0.0	1.9253261066285836	1.0	1.1535316172061805	1.0	0.26794471921275154	1.9634153509166496	0.7740490786160993	0.8662091191953433	0.7735047229043852	0.6548073413790757	0.5702479670576149	0.9809155389055217	222.0	4.142007012676196	161.0	0.37122167034282705
879	Feb25-FISH2-3L1-rep3-m1bp-100x_Position022_21_cmle.ics	27	1	0	1.9493999999999998	0.3405398555811998	1.0	0.42655617151533926	1.0	1.5661111030016057	1.0	0.2686375439134397	3.290317860906922	0.8509198223791268	0.9066332018644675	0.8491325812946465	0.7739415836941832	0.5137693000390622	0.9926070443772461	230.0	4.484625402202052	170.0	0.39197319228745714
880	Feb25-FISH2-3L1-rep3-m1bp-100x_Position022_21_cmle.ics	28	1	0	1.083	0.5110516791600119	1.0	NA	0.0	0.751125369937127	1.0	0.2718685950221936	2.956980508878427	0.7252078646189963	0.8108480876455052	0.7252078646189963	0.6426098014281522	0.5890164708311826	0.9761579838047697	104.0	2.0198931844324433	52.0	0.1198976823467516
881	Feb25-FISH2-3L1-rep3-m1bp-100x_Position022_21_cmle.ics	30	1	0	1.083	0.48262373839342554	1.0	0.2768971240264256	1.0	0.0	1.0	0.29314829369177076	1.517929991491688	0.33866576605760684	0.5267494675608428	0.3297538718148421	0.026532356448200047	0.868960577552883	0.9515237207488018	200.0	3.6737627304985994	144.0	0.33202435111408135
882	Feb25-FISH2-3L1-rep3-m1bp-100x_Position022_21_cmle.ics	31	1	0	0.6497999999999999	4.0211318450083775	1.0	3.6021015814556416	1.0	0.5158750220536572	1.0	0.2771993517873347	1.6307691452813287	0.48905907282798616	0.5822112346183873	0.48905907282798616	0.385259675080858	0.7746516445705532	0.951380005364028	102.0	1.8347662794791937	51.0	0.11759195768623716
883	Feb25-FISH2-3L1-rep3-m1bp-100x_Position022_21_cmle.ics	34	1	0	1.083	0.2710052004309364	1.0	0.4098334360289159	1.0	0.2918229810711206	1.0	0.2795679985921581	2.6989252765437413	0.44150827627560624	0.5742354729399952	0.44150827627560624	0.26992372160477474	0.802643563758519	0.9921169580606467	128.0	2.4158066343186673	72.0	0.16601217555704068
884	Feb25-FISH2-3L1-rep3-m1bp-100x_Position022_21_cmle.ics	35	1	0	1.5162	0.4353835755102783	1.0	0.28415919930129196	1.0	1.2611313899024936	1.0	0.2898571046908421	2.77603662125196	0.7907469991842443	0.8762294604358466	0.7899953385386319	0.6889406829040904	0.518518920138368	0.9985915221337808	226.0	4.301613583018915	172.0	0.3965846416084861
885	Feb25-FISH2-3L1-rep3-m1bp-100x_Position022_21_cmle.ics	36	1	0	1.5162	2.4519078784684085	1.0	0.2513382818844406	2.0	1.321284742879191	1.0	0.27708847204661974	2.87077536164275	0.8162931856130369	0.8713478999304873	0.8155908931297163	0.7381595637187104	0.4701922602553009	0.9699429592267967	200.0	3.861004721221958	140.0	0.3228014524720236
886	Feb25-FISH2-3L1-rep3-m1bp-100x_Position022_21_cmle.ics	37	1	0	1.5162	5.257043523714646	1.0	0.3731553766559378	1.0	1.6921958908343169	1.0	0.28649227870854427	2.726242273509563	0.8989129493822733	0.9386972706248995	0.8939723723426621	0.834218597346063	0.44634061195080826	0.9943395671231133	218.0	4.169642433056838	162.0	0.37352739500334153
887	Feb25-FISH2-3L1-rep3-m1bp-100x_Position022_21_cmle.ics	39	1	0	1.5162	5.487556031465973	1.0	NA	0.0	0.20635000882146287	1.0	0.176976386152225	4.731191400352508	0.30858417687799683	0.37079115610015984	0.3004062333510922	0.18939797549280768	0.8718431636144119	0.7730106685091267	120.0	2.3306459820374323	52.0	0.1198976823467516
888	Feb25-FISH2-3L1-rep3-m1bp-100x_Position022_21_cmle.ics	39	2	0	1.2995999999999999	0.25447812339004133	1.0	NA	0.0	0.0	1.0	0.10558164610829894	1.8672881002614865	0.30858417687799683	0.4952051145444859	0.3044885455514118	0.02658497602557272	0.9001800967940684	0.5641117628433517	162.0	3.0117918949181144	63.0	0.1452606536124106
889	Feb25-FISH2-3L1-rep3-m1bp-100x_Position022_21_cmle.ics	40	1	0	1.5162	0.35791195611847737	1.0	4.251275868756633	1.0	1.5386823371520422	1.0	0.2877226213926332	3.3038176261159595	0.7667416468175678	0.8342914663755786	0.76440871766661	0.6920000691238267	0.6795377994386843	0.9870080529015249	162.0	3.175628636801054	104.0	0.2397953646935032
890	Feb25-FISH2-3L1-rep3-m1bp-100x_Position022_21_cmle.ics	40	2	0	1.9493999999999998	4.380656783908221	1.0	0.2663808042048578	1.0	0.43046674663324214	1.0	0.2682355689816276	2.556769530061535	0.4515427574070501	0.616706940896248	0.4531124443049167	0.25164097084414594	0.7906766307309798	0.9815103300514134	292.0	5.636130683030449	243.0	0.5602910925050123
891	Feb25-FISH2-3L1-rep3-m1bp-100x_Position022_21_cmle.ics	41	1	0	1.5162	0.4024784689558769	1.0	0.08406156369817604	1.0	1.0841098665386142	1.0	0.23547285878315655	2.6300905204372964	0.7283544877606528	0.8106478071169537	0.7250679963735267	0.6447897778785131	0.6340663009173945	0.9228656352704011	202.0	3.7886738889305875	131.0	0.3020499305273935
892	Feb25-FISH2-3L1-rep3-m1bp-100x_Position022_21_cmle.ics	43	1	0	1.2995999999999999	0.1583712892987614	1.0	0.4451832208019507	1.0	0.7748934119142009	1.0	0.25301746619494625	2.4586616846647558	0.6366706246525323	0.7426680027728779	0.6309601433111183	0.49638976780578875	0.7129414418916934	0.9783477514378136	212.0	3.9419352019629708	146.0	0.3366358004351103
893	Feb25-FISH2-3L1-rep3-m1bp-100x_Position022_21_cmle.ics	44	1	0	1.7328	0.31272318515131775	2.0	7.705785006036908	1.0	0.0	1.0	0.21138079407359117	2.625462045056136	0.16411493288590603	0.3480180369127517	0.1614862975391499	0.028079558165548097	0.9550279093350622	0.9568641156738485	222.0	4.282438505718716	143.0	0.3297186264535669
894	Feb25-FISH2-3L1-rep3-m1bp-100x_Position022_21_cmle.ics	48	1	0	1.7328	0.5000523937592966	1.0	0.2614762303179262	1.0	0.6275890508929507	1.0	0.2891758034925718	2.874660773292914	0.5596040835823548	0.6948977438096402	0.5583321298836912	0.41648985214232553	0.7345660719512475	0.992062413310253	234.0	4.52720572834267	181.0	0.41733616355311615
895	Feb25-FISH2-3L1-rep3-m1bp-100x_Position022_21_cmle.ics	50	1	0	1.9493999999999998	0.20001148593545387	2.0	0.2412304860469699	1.0	1.1763760451361116	1.0	0.2686736573716927	1.947792262731701	0.6758149949252474	0.7998313580967483	0.6739736216171545	0.5353915565415239	0.7101540963525493	0.968410953079281	398.0	7.396451044448163	387.0	0.8923154436190937
896	Feb25-FISH2-3L1-rep3-m1bp-100x_Position023_22_cmle.ics	1	1	0	1.083	8.249127158914034	1.0	7.079435359664321	1.0	1.5394492374569102	1.0	0.3017401656220795	2.614055226812615	0.8102691845450727	0.8755172227374234	0.8100404629325437	0.7431102812444119	0.6144352249088322	0.9939867919157995	148.0	2.792545006904694	93.0	0.21443239342784423
897	Feb25-FISH2-3L1-rep3-m1bp-100x_Position023_22_cmle.ics	1	2	0	1.9493999999999998	5.28785317122344	1.0	0.11750856876790149	1.0	0.3720027687491155	1.0	0.19864600718744163	3.9529224988439173	0.4089625603513164	0.5280807761563957	0.4089625603513164	0.2610212627928156	0.8376497804818543	0.9599264135227541	196.0	3.81842439508134	115.0	0.2651583359591622
898	Feb25-FISH2-3L1-rep3-m1bp-100x_Position023_22_cmle.ics	2	1	0	2.166	3.2261677407425955	1.0	3.574284639354604	1.0	1.2927790998539732	1.0	0.26415388658029765	2.926525420158745	0.7231156728555894	0.8038313903234701	0.7234099900551767	0.6119210858136012	0.6022460695974245	0.9848580491687233	334.0	6.457708088953654	295.0	0.680188774851764
899	Feb25-FISH2-3L1-rep3-m1bp-100x_Position023_22_cmle.ics	3	1	0	1.5162	1.5766305282156956	2.0	0.4384339057526912	1.0	1.021380433748922	1.0	0.28230249772101607	2.503737685054337	0.6229433272394881	0.7298467117290484	0.6229433272394881	0.5229015322813432	0.6986080042418435	0.9843387520155475	194.0	3.7269184854897723	135.0	0.31127282916945126
900	Feb25-FISH2-3L1-rep3-m1bp-100x_Position023_22_cmle.ics	3	2	0	1.083	4.100951515261867	1.0	6.636807360333357	2.0	1.2779016819528852	1.0	0.2620452549928	1.6950716204539364	0.6832152650822669	0.7389468873280093	0.6821328057346291	0.615278913691908	0.6225933226223397	0.957577486306419	132.0	2.411576462778445	73.0	0.16831790021755516
901	Feb25-FISH2-3L1-rep3-m1bp-100x_Position023_22_cmle.ics	3	3	0	0.6497999999999999	3.630192186655111	1.0	7.7112994331051645	1.0	1.1179489136237186	1.0	0.27689958019308064	1.6961691563902659	0.6314286057923603	0.7051365702876936	0.6308512941402867	0.5523729914365438	0.6749055820516703	0.9681280282765721	106.0	1.9241571033006517	54.0	0.12450913166778053
902	Feb25-FISH2-3L1-rep3-m1bp-100x_Position023_22_cmle.ics	4	1	0	1.5162	5.269981655298566	1.0	0.6094827596671213	1.0	0.0	1.0	0.12265764531204097	2.7481786056330475	0.10358382777053216	0.3216168555631073	0.12510638818983938	0.02618833311902619	0.95227977272587	0.6670817541234327	218.0	4.169642433056839	106.0	0.24440681401453213
903	Feb25-FISH2-3L1-rep3-m1bp-100x_Position023_22_cmle.ics	5	1	0	2.166	7.0321000515975145	1.0	7.432951260856845	1.0	0.0	1.0	0.17432069316239043	2.4009210367402836	0.1793388999509305	0.3948919051539201	0.1793388999509305	0.022983588075704917	0.9375759958751674	0.8562638634655795	300.0	5.674480837630846	204.0	0.47036783074494865
904	Feb25-FISH2-3L1-rep3-m1bp-100x_Position023_22_cmle.ics	6	1	0	1.2995999999999999	0.5026591765358382	1.0	0.27537421039315224	1.0	0.20635000882146287	1.0	0.30978591894887436	2.4335362686612614	0.332256625891947	0.4819348878695209	0.32350280326197756	0.16305109582059124	0.8723927818364635	0.9906079272059158	208.0	3.9227601246627737	157.0	0.3619987717007692
905	Feb25-FISH2-3L1-rep3-m1bp-100x_Position023_22_cmle.ics	8	1	0	1.2995999999999999	0.23423183708711234	1.0	0.4773799455152182	1.0	0.9590684260691023	1.0	0.29377057465850803	2.7251706376535996	0.7010678334302237	0.7770675886546523	0.6829483217574887	0.5907689012636539	0.6929524186526148	0.9970885158075775	176.0	3.394875524814475	119.0	0.27438123460122005
906	Feb25-FISH2-3L1-rep3-m1bp-100x_Position023_22_cmle.ics	9	1	0	1.083	3.7457997047674185	1.0	0.30651208836021937	1.0	0.8754689432133618	1.0	0.2615459604580993	3.1112416051713128	0.7006486318528732	0.7718864700056318	0.6999883479307867	0.6139620919348261	0.6443148599409413	1.000592007085585	112.0	2.175269583234938	57.0	0.13142630564932387
907	Feb25-FISH2-3L1-rep3-m1bp-100x_Position023_22_cmle.ics	10	1	0	2.166	0.4874096107769877	1.0	0.267596601998713	1.0	0.3720027687491155	1.0	0.29583915194937366	2.7883978919562336	0.5140297122224412	0.7080745539034639	0.5097642220089124	0.3050079779287898	0.43914075666496194	0.9912463594685157	336.0	6.478998252023964	315.0	0.7263032680620531
908	Feb25-FISH2-3L1-rep3-m1bp-100x_Position023_22_cmle.ics	11	1	0	1.9493999999999998	0.4166636536807984	1.0	0.22397661501114316	1.0	1.0967653411156157	1.0	0.29926770438860245	2.7217275399460665	0.6854401570130391	0.7952730322811647	0.6875984232389907	0.5585898001200141	0.6860522351774515	0.9885401232007388	324.0	6.2576362782404304	300.0	0.6917173981543362
909	Feb25-FISH2-3L1-rep3-m1bp-100x_Position023_22_cmle.ics	12	1	0	1.2995999999999999	0.4204908377218547	1.0	0.38090728620109887	1.0	0.1459114905355603	1.0	0.3103835882081526	2.4170027382456754	0.33162677902162996	0.5098933199421894	0.3172843740048502	0.135968081718639	0.8682658434476498	0.9876264558941742	214.0	4.0334411115545405	164.0	0.3781388443243705
910	Feb25-FISH2-3L1-rep3-m1bp-100x_Position023_22_cmle.ics	13	1	0	1.2995999999999999	3.2369690068438595	1.0	3.2126301410431517	2.0	0.7610319551488771	1.0	0.2928237825597338	2.632101960685469	0.5452910877188661	0.6456670125215903	0.5395398384847244	0.39921767000514163	0.7916067242193102	0.9981346705020342	184.0	3.5268466747765497	127.0	0.29282703188533565
911	Feb25-FISH2-3L1-rep3-m1bp-100x_Position023_22_cmle.ics	13	2	0	1.2995999999999999	7.365790674822215	1.0	0.2964834647941631	1.0	1.1321417835580119	1.0	0.2706441755822373	2.259513691004047	0.6831609703231845	0.7649669487898669	0.6807779580602157	0.5568659386266583	0.6628015421864815	0.9787146851589146	212.0	3.9887456996438106	151.0	0.3481644237376825
912	Feb25-FISH2-3L1-rep3-m1bp-100x_Position023_22_cmle.ics	14	1	0	1.5162	0.5451301307740709	1.0	0.8012843843900507	1.0	0.6736388337817686	1.0	0.2670713543528941	2.984602302821634	0.634968333029503	0.769733785746629	0.6302285784852779	0.44418145144691884	0.6910290835951843	0.9598658360701565	212.0	4.058961446165071	150.0	0.3458586990771681
913	Feb25-FISH2-3L1-rep3-m1bp-100x_Position023_22_cmle.ics	15	1	0	1.2995999999999999	2.2782029171503053	1.0	NA	0.0	1.9830205042639812	1.0	0.10099448609367974	3.768803393418753	0.9901133774547033	0.9954228599327329	0.9863431702289248	0.9700892372789411	0.2509647199749228	0.5440101211222543	152.0	2.788314835364472	56.0	0.12912058098880944
914	Feb25-FISH2-3L1-rep3-m1bp-100x_Position023_22_cmle.ics	16	1	0	1.5162	1.8490420555999234	1.0	0.1849602817985538	1.0	1.4930362603455627	1.0	0.2678971418034892	2.7275670706098407	0.8641870104371894	0.9252660426622673	0.8616305466742111	0.7892723963268728	0.4996275586074989	0.9901245712050084	208.0	3.992975871184033	146.0	0.3366358004351103
915	Feb25-FISH2-3L1-rep3-m1bp-100x_Position023_22_cmle.ics	17	1	0	1.083	0.3961593803116845	1.0	0.037624089432756185	1.0	1.4094967255872224	1.0	0.2667389988896994	3.0629031150707076	0.7907519550095109	0.8497238635214982	0.7905957380333202	0.7041939663490255	0.626769086186541	1.006670413774727	106.0	2.0645885963431714	53.0	0.12220340700726606
916	Feb25-FISH2-3L1-rep3-m1bp-100x_Position023_22_cmle.ics	17	2	0	1.2995999999999999	6.37407319172728	1.0	6.043164176930522	1.0	0.5556144027286182	1.0	0.15289350589619904	2.0416900122351405	0.5396607334846494	0.6818618306791763	0.536504231642208	0.3658532663131875	0.7483176131128172	0.8664589808153674	238.0	4.265517819557827	135.0	0.31127282916945126
917	Feb25-FISH2-3L1-rep3-m1bp-100x_Position023_22_cmle.ics	18	1	0	2.3826	0.08070360769802351	1.0	0.08923640457884484	1.0	0.0	1.0	0.16937790970589223	3.4628869052184466	0.049220131520778074	0.15818930979221926	0.049220131520778074	0.017689510112732097	0.973056851069141	0.9341472447813095	264.0	5.314663151205702	166.0	0.3827502936453994
918	Feb25-FISH2-3L1-rep3-m1bp-100x_Position023_22_cmle.ics	18	2	0	1.7328	0.2556236607557342	2.0	8.115320853532205	2.0	0.5097226605744432	1.0	0.27251917564700884	3.614347338544731	0.4211203442749779	0.5233796488174182	0.4168445374668435	0.26692449298187443	0.844887279626647	0.9911614515805569	218.0	4.2866686772589375	158.0	0.3643044963612837
919	Feb25-FISH2-3L1-rep3-m1bp-100x_Position023_22_cmle.ics	18	3	0	1.9493999999999998	8.133732743764835	2.0	0.28219193926781716	2.0	0.5963412819178956	1.0	0.27255694807752295	2.867963069171116	0.45787052387267907	0.5988650806808135	0.4529005028735632	0.3241980271883289	0.619526422009347	0.972671017570581	296.0	5.678711009171069	250.0	0.5764311651286135
920	Feb25-FISH2-3L1-rep3-m1bp-100x_Position023_22_cmle.ics	20	1	0	1.7328	0.3532985712882049	1.0	3.922448718966342	1.0	0.0	1.0	0.21428968837117746	2.847350489602877	0.12353633639098514	0.2731243211273693	0.10505394016253135	0.02656631199422212	0.942616720493078	0.9219487597242084	190.0	3.660932910508735	114.0	0.26285261129864773
921	Feb25-FISH2-3L1-rep3-m1bp-100x_Position023_22_cmle.ics	20	2	0	1.083	0.09810582630544205	2.0	0.31703396661792904	1.0	2.3825999999999996	1.0	0.2515892116749826	2.24102249674209	0.9865618762191273	0.9954789215379628	0.9838549160330522	0.953267971997748	0.3314126832501465	0.9589609147135033	120.0	2.237024986675753	62.0	0.14295492895189613
922	Feb25-FISH2-3L1-rep3-m1bp-100x_Position023_22_cmle.ics	21	1	0	1.2995999999999999	3.3305707065935946	1.0	0.34905678054315775	1.0	0.2918229810711206	1.0	0.19949420146452762	1.9186578560801621	0.3995848404618961	0.5452666840685635	0.38933015127220294	0.2030614908453593	0.8377130928011934	0.7626070853093085	160.0	2.9436912341669665	85.0	0.19598659614372857
923	Feb25-FISH2-3L1-rep3-m1bp-100x_Position023_22_cmle.ics	23	1	0	1.5162	0.34984160835971617	1.0	0.11441399168565049	1.0	0.1459114905355603	1.0	0.29890824058380877	2.73849037524584	0.3267516978631771	0.47165479542819283	0.30118270664237207	0.14201755838992877	0.8723329953875594	0.9928002451255293	206.0	3.9482804592733043	152.0	0.350470148398197
924	Feb25-FISH2-3L1-rep3-m1bp-100x_Position023_22_cmle.ics	25	1	0	1.083	0.4745769106879653	1.0	1.2637045104897195	1.0	1.3934633376079517	1.0	0.26407058565260216	1.589682681305153	0.8026361759568048	0.8729807845005558	0.8009782436080674	0.7362013657297125	0.5440751009928066	0.9516423881656988	172.0	3.1650532079504985	109.0	0.25132398799607547
925	Feb25-FISH2-3L1-rep3-m1bp-100x_Position023_22_cmle.ics	27	1	0	0.8664	5.93485435664048	1.0	0.33649404952290723	1.0	0.6275890508929507	1.0	0.32252585317142624	1.9417136269246187	0.6188461615214225	0.7254195685578017	0.6171898385584004	0.4843746881922133	0.72477787128736	0.9948880288284316	114.0	2.1497492486244067	65.0	0.14987210293343953
926	Feb25-FISH2-3L1-rep3-m1bp-100x_Position023_22_cmle.ics	28	1	0	1.5162	3.2903469255463578	1.0	0.3504240872453695	1.0	0.6921189703237084	1.0	0.24651396263244926	3.8494273762182702	0.7034006615878108	0.7865815457097033	0.6987394747393745	0.5316071070569367	0.660640409404911	0.9181831239624572	142.0	2.7754850153746076	79.0	0.18215224818064185
927	Feb25-FISH2-3L1-rep3-m1bp-100x_Position023_22_cmle.ics	29	1	0	1.2995999999999999	0.6221612648650832	1.0	0.2595069020886466	1.0	0.41270001764292574	1.0	0.3042557231713215	2.2479245354864132	0.4982318507201346	0.6487348291075138	0.4979314370075361	0.33270818670283075	0.796499934059196	0.9955713917506294	172.0	3.258674203312178	117.0	0.26976978528019113
928	Feb25-FISH2-3L1-rep3-m1bp-100x_Position023_22_cmle.ics	30	1	0	1.5162	0.1808624515891737	1.0	0.3479296537252203	1.0	1.6456566907434287	1.0	0.26827221592563444	2.5742373888620187	0.8887225304517564	0.9327717570016302	0.8836221673394855	0.8277350609734767	0.5313361818428389	0.9715036196716617	206.0	3.948280459273304	144.0	0.33202435111408135
929	Feb25-FISH2-3L1-rep3-m1bp-100x_Position023_22_cmle.ics	31	1	0	1.5162	1.5117859483939153	1.0	0.15010272421404913	1.0	0.23070632344123612	1.0	0.26794471921275154	2.6486266400940552	0.3571835063280177	0.5435321844341898	0.34547388996795786	0.16247479308681076	0.8363978897217109	0.9631447996332045	222.0	4.212222759197456	161.0	0.37122167034282705
930	Feb25-FISH2-3L1-rep3-m1bp-100x_Position023_22_cmle.ics	32	1	0	1.5162	0.5271388700605727	1.0	0.371505694339666	1.0	0.20635000882146287	1.0	0.2659033223465699	3.1880174183786694	0.34461558479579724	0.4773311321828798	0.34461558479579724	0.17505245352373827	0.863795785647105	0.9789346357758076	186.0	3.6183525843681177	123.0	0.2836041332432778
931	Feb25-FISH2-3L1-rep3-m1bp-100x_Position023_22_cmle.ics	34	1	0	1.2995999999999999	2.8103210418041527	1.0	0.13617819552476837	1.0	0.687545504971255	1.0	0.25915367871038286	2.902765309892903	0.6402707522107791	0.7493115955214285	0.6386088770818928	0.5189417373266858	0.687310017645555	0.9783210740465853	142.0	2.752079766534188	81.0	0.18676369750167077
932	Feb25-FISH2-3L1-rep3-m1bp-100x_Position023_22_cmle.ics	35	1	0	1.7328	0.22008047266497624	1.0	0.2356585985108285	1.0	0.4660867564761642	1.0	0.2670713543528941	3.2982155232325137	0.5280146770451811	0.6518721873982145	0.5054008601492964	0.35220920107153064	0.784521308654301	0.9907536930573827	212.0	4.152582441526751	150.0	0.3458586990771681
933	Feb25-FISH2-3L1-rep3-m1bp-100x_Position023_22_cmle.ics	36	1	0	1.083	0.3433817986348137	1.0	2.7077484123923323	1.0	1.8148458414482778	1.0	0.25446900494077324	2.541682463502964	0.9153342146100351	0.9514110006322203	0.9149893672050118	0.8579372377722858	0.46601507791682767	0.9803508597947052	160.0	2.990501731847806	96.0	0.22134956740938755
934	Feb25-FISH2-3L1-rep3-m1bp-100x_Position023_22_cmle.ics	39	1	0	2.8158	0.30916693726651445	1.0	0.31373722226633916	2.0	0.0	1.0	0.18135854461928344	4.70746078693967	0.1268882817243473	0.28314663023679415	0.1268882817243473	0.020124468731026107	0.9484329261363424	0.9335399420376681	298.0	5.957458909485992	206.0	0.47497928006597756
935	Feb25-FISH2-3L1-rep3-m1bp-100x_Position024_23_cmle.ics	1	1	0	1.5162	0.7325757479840264	1.0	0.36668201371289494	1.0	0.41270001764292574	1.0	0.28015946146339016	2.482074405232682	0.45637515455113253	0.6084184161217544	0.4600079028207972	0.32726281977744637	0.8072296957398304	0.9672245560696672	216.0	4.101541772305689	158.0	0.3643044963612837
936	Feb25-FISH2-3L1-rep3-m1bp-100x_Position024_23_cmle.ics	5	1	0	1.7328	0.3385416065638472	1.0	0.17455108172744763	1.0	0.23070632344123612	1.0	0.26060776564257615	2.857085898475974	0.3854086104666151	0.5558656103899723	0.3854086104666151	0.20355274067571053	0.8202415743246246	0.9913103094079045	208.0	4.039786368864873	144.0	0.33202435111408135
937	Feb25-FISH2-3L1-rep3-m1bp-100x_Position024_23_cmle.ics	6	1	0	1.9493999999999998	3.712178311302395	1.0	NA	0.0	1.7642842860844399	1.0	0.28530389870926887	3.190165827069299	0.8837616574944567	0.9308318072470659	0.8820292161173541	0.7986342900991917	0.42801903469269686	0.9930305096284321	262.0	5.082725748571615	213.0	0.4911193526895787
938	Feb25-FISH2-3L1-rep3-m1bp-100x_Position024_23_cmle.ics	7	1	0	1.5162	5.003323575383837	1.0	5.202644845113226	1.0	0.42540144110901373	1.0	0.2939425763022126	2.485035724117689	0.4477081202201763	0.5511823382640276	0.44091014878681106	0.30807637975546787	0.8314291807921211	0.9678035952962856	170.0	3.260789289082289	113.0	0.2605468866381333
939	Feb25-FISH2-3L1-rep3-m1bp-100x_Position024_23_cmle.ics	7	2	0	1.2995999999999999	0.3452179012982269	1.0	0.40275413665052706	1.0	0.10317500441073144	1.0	0.2795679985921581	2.8819962894514584	0.2421019587467052	0.33789598454219233	0.22542094922629777	0.06314373704407315	0.8835686500611556	0.9820406707613863	128.0	2.4860223808399273	72.0	0.16601217555704068
940	Feb25-FISH2-3L1-rep3-m1bp-100x_Position024_23_cmle.ics	9	1	0	1.9493999999999998	0.43272568147027035	1.0	0.36042472074219845	1.0	0.3634229110571259	1.0	0.2895291789548354	2.8332851031112423	0.4483741559315277	0.6087783121122269	0.44576782199187703	0.2305110507562355	0.81090214997635	0.9913458743621848	250.0	4.8613637747880825	200.0	0.46114493210289076
941	Feb25-FISH2-3L1-rep3-m1bp-100x_Position024_23_cmle.ics	10	1	0	2.166	4.231773600926233	1.0	0.3531989146373277	2.0	1.0967653411156157	1.0	0.27422853105817757	3.1444578224201365	0.6920595958442745	0.7796855377326178	0.6916600068500971	0.5652703647676676	0.6514046989290783	0.9796365272015444	304.0	5.927708403335242	261.0	0.6017941363942725
942	Feb25-FISH2-3L1-rep3-m1bp-100x_Position024_23_cmle.ics	11	1	0	1.7328	3.7915321983629564	4.0	0.411265211050107	1.0	1.7570070134165063	1.0	0.2570785499543044	2.793885515590656	0.7249478904874217	0.7994381311577978	0.7256667029880807	0.6605421146795925	0.6159573830897224	0.979250833125449	254.0	4.88053885208828	193.0	0.44500485947928964
943	Feb25-FISH2-3L1-rep3-m1bp-100x_Position024_23_cmle.ics	11	2	0	1.2995999999999999	4.263451356786263	2.0	4.420610915602593	2.0	1.4772412513556012	1.0	0.18286265112144118	2.2057953482443073	0.6712179741789895	0.7880004007072131	0.672648569229201	0.5967716707030303	0.6929408803444734	0.7835794679410811	166.0	3.0777774698991522	86.0	0.19829232080424306
944	Feb25-FISH2-3L1-rep3-m1bp-100x_Position024_23_cmle.ics	11	3	0	1.7328	0.3527899833378176	3.0	0.5097109230663948	2.0	0.639412489864916	1.0	0.28063745184083966	2.4035826389005046	0.42279707694632984	0.5607405350495788	0.45125431902621116	0.30643644748450777	0.8186333186121487	0.9787070114952525	270.0	5.121075903172012	221.0	0.5095651499736944
945	Feb25-FISH2-3L1-rep3-m1bp-100x_Position024_23_cmle.ics	11	4	0	1.083	0.14899765861914652	4.0	0.32358339068479597	3.0	0.42540144110901373	1.0	0.2341147417940929	2.1077948872714543	0.3184110904508659	0.39949191028376396	0.3184110904508659	0.2244276741055266	0.8876061249244561	0.9760509388160308	132.0	2.5520079558209647	69.0	0.1590950015754973
946	Feb25-FISH2-3L1-rep3-m1bp-100x_Position024_23_cmle.ics	12	1	0	1.083	0.7251959683065254	1.0	0.2658656882174948	1.0	0.5097226605744432	1.0	0.20141440503856425	2.53704509645457	0.48793260609238065	0.6353478424059721	0.48793260609238065	0.3528647772700463	0.78730867118625	0.8057848486433722	132.0	2.4817922092997047	64.0	0.14756637827292504
947	Feb25-FISH2-3L1-rep3-m1bp-100x_Position024_23_cmle.ics	13	1	0	1.5162	0.4539558689429	1.0	0.5296096508855925	1.0	1.4370615219328515	1.0	0.28149335001056175	2.4375692402163702	0.809135445211056	0.8787911213670601	0.8042271672024677	0.7227381212693598	0.5898725654314942	0.9823111293858993	264.0	4.9869896674398255	214.0	0.4934250773500932
948	Feb25-FISH2-3L1-rep3-m1bp-100x_Position024_23_cmle.ics	14	1	0	1.2995999999999999	0.4256058935080442	1.0	0.26947039771457665	1.0	1.3586516622891618	1.0	0.2766243617052998	2.385861836393646	0.8451878876783874	0.9195020012266603	0.8424184176082654	0.7404918022421326	0.46065952552683703	0.993545126664809	216.0	4.078136523465268	157.0	0.3619987717007692
949	Feb25-FISH2-3L1-rep3-m1bp-100x_Position024_23_cmle.ics	15	1	0	1.5162	1.4015845706885415	1.0	1.2356126219707586	1.0	1.0317500441073144	1.0	0.2837493997674514	2.487264029865295	0.7116489017005206	0.780091506335054	0.7111908113785167	0.6096902862505866	0.6350339823278985	0.982828709546178	232.0	4.435699818751101	177.0	0.40811326491105837
950	Feb25-FISH2-3L1-rep3-m1bp-100x_Position024_23_cmle.ics	16	1	0	1.9493999999999998	4.330788769042894	1.0	1.9422439182323616	1.0	0.0	1.0	0.16567078708684355	3.5270520682203537	0.10718280836031793	0.24387695025022077	0.0765557845157492	0.02710038269060936	0.9506113801241118	0.8905264559446276	234.0	4.597421474863929	137.0	0.3158842784904802
951	Feb25-FISH2-3L1-rep3-m1bp-100x_Position024_23_cmle.ics	17	1	0	1.5162	0.260029123830092	1.0	0.5274798360302154	1.0	0.3916201927270152	1.0	0.2796693067323539	2.4278329691935183	0.45117476374885684	0.6190739632611125	0.4483634598231927	0.2867671133892583	0.7760101183210761	0.9841187945455221	234.0	4.433584732980991	178.0	0.4104189895715728
952	Feb25-FISH2-3L1-rep3-m1bp-100x_Position024_23_cmle.ics	18	1	0	1.083	4.254983426525744	1.0	4.422178417609365	1.0	0.0	1.0	0.2168997468477655	1.764884373178926	0.19555014192164138	0.3345076324788235	0.19555014192164138	0.026258297387300806	0.9091198238047796	0.9381187839540831	178.0	3.275734194842264	104.0	0.2397953646935032
953	Feb25-FISH2-3L1-rep3-m1bp-100x_Position024_23_cmle.ics	19	1	0	1.9493999999999998	0.4529590006731508	1.0	0.34581540025661517	1.0	1.1610237410715747	1.0	0.29042356023853216	3.521593108588576	0.7428175162999962	0.819784954436268	0.7394478972051702	0.6173123117398102	0.6484313887016806	0.9994609919406663	258.0	5.110361168952257	210.0	0.48420217870803534
954	Feb25-FISH2-3L1-rep3-m1bp-100x_Position024_23_cmle.ics	20	1	0	1.7328	0.5778820494603991	2.0	0.4663413756377036	2.0	1.571514847577277	1.0	0.23825683175834894	3.4266082111846154	0.7145974969097652	0.781316391764524	0.7147061379789864	0.6500598733003708	0.5584631322470686	0.8846273350435627	178.0	3.4629761855656227	109.0	0.25132398799607547
955	Feb25-FISH2-3L1-rep3-m1bp-100x_Position024_23_cmle.ics	20	2	0	1.2995999999999999	4.9499668187556045	2.0	4.381500127049183	2.0	0.1459114905355603	1.0	0.17826699905116566	2.585708409304764	0.21401324938195304	0.3195302843016069	0.18264977982076638	0.10868211140296663	0.9307829772006206	0.8787751429269588	170.0	3.1437630448801888	88.0	0.20290377012527194
956	Feb25-FISH2-3L1-rep3-m1bp-100x_Position024_23_cmle.ics	20	3	0	1.083	7.129215275484774	2.0	7.2450400108891815	2.0	0.5963412819178956	1.0	0.12411230236404121	2.2086266371631207	0.434858814894932	0.5568820495982695	0.434858814894932	0.3158763230067985	0.8073887491655636	0.64275013294715	180.0	3.297024357912573	80.0	0.18445797284115634
957	Feb25-FISH2-3L1-rep3-m1bp-100x_Position024_23_cmle.ics	21	1	0	1.9493999999999998	0.43239199422578534	1.0	0.34555356696847905	1.0	0.10317500441073144	1.0	0.2850093715513681	3.50007404850401	0.27210471662021096	0.426586325627152	0.27210471662021096	0.06290922009072526	0.9021060431270739	0.978788836614024	236.0	4.642116886774659	182.0	0.41964188821363063
958	Feb25-FISH2-3L1-rep3-m1bp-100x_Position024_23_cmle.ics	23	1	0	1.9493999999999998	0.1965790411111273	1.0	0.40506185538841205	1.0	1.7345341872721707	1.0	0.2339669128087295	3.956763689167462	0.9101348636671643	0.9510167245339138	0.907874143234929	0.8341128921030697	0.4504145637591585	0.9449268504256643	238.0	4.663407049844968	167.0	0.3850560183059138
959	Feb25-FISH2-3L1-rep3-m1bp-100x_Position024_23_cmle.ics	24	1	0	1.9493999999999998	0.5745151471923986	1.0	0.20788000371165521	1.0	1.9456874874661152	1.0	0.2689565679732866	2.674734947845607	0.8987137114479341	0.9480395927717323	0.8871885115609396	0.8270386090792434	0.5709116044567731	0.9945765350574596	332.0	6.366202179362087	295.0	0.680188774851764
960	Feb25-FISH2-3L1-rep3-m1bp-100x_Position024_23_cmle.ics	25	1	0	1.9493999999999998	0.5793424096423337	1.0	0.37768577410137333	1.0	0.1459114905355603	1.0	0.20137137827967538	3.8599410372912604	0.3191654010969346	0.4699939059189971	0.3164714303678697	0.12822962110293193	0.8678325388966043	0.9091025843442118	264.0	5.104015911641924	181.0	0.41733616355311615
961	Feb25-FISH2-3L1-rep3-m1bp-100x_Position024_23_cmle.ics	26	1	0	1.5162	3.8493678034888776	1.0	1.4111701358303768	1.0	1.9862970628557857	1.0	0.32708525513548226	2.8654979199545214	0.9407578091158493	0.9723311835202387	0.930379746835443	0.8826827742214949	0.4045645363279742	0.9781546119459431	212.0	4.105771943845911	166.0	0.3827502936453994
962	Feb25-FISH2-3L1-rep3-m1bp-100x_Position024_23_cmle.ics	27	1	0	1.5162	0.3600641173735115	1.0	1.6519559671601052	2.0	1.1321417835580119	1.0	0.3058090572582092	2.9506375601257924	0.7627503709198813	0.8454336285237388	0.7571575945845698	0.6448355202151336	0.5719697565507963	0.9911614091329867	222.0	4.282438505718717	172.0	0.3965846416084861
963	Feb25-FISH2-3L1-rep3-m1bp-100x_Position025_24_cmle.ics	1	1	0	1.7328	0.6488849891955049	1.0	0.5760098046302313	1.0	0.9755754663213545	1.0	0.25797536396941884	2.3788454700817447	0.7044003929154063	0.8164786471247506	0.6963430307278887	0.5192087168369445	0.6444426666967873	0.9915246204349104	286.0	5.455233949617423	231.0	0.5326223965788388
964	Feb25-FISH2-3L1-rep3-m1bp-100x_Position025_24_cmle.ics	2	1	0	2.166	0.5973579980947485	1.0	0.4528797879249264	1.0	0.6190500264643886	1.0	0.2614203536534578	3.127954706590094	0.4870560598551148	0.6292345886884515	0.4820681336239185	0.3207503615341268	0.7818764303176363	0.9439205386563451	394.0	7.517707460190484	376.0	0.8669524723534348
965	Feb25-FISH2-3L1-rep3-m1bp-100x_Position025_24_cmle.ics	3	1	0	1.2995999999999999	0.36845841711753724	1.0	0.35315531808285533	1.0	0.8254000352858515	1.0	0.26566364822117994	2.4510827856755406	0.6933035938888795	0.7791385064314343	0.692372838719415	0.5735045028425766	0.6479557197258835	0.989618252727028	182.0	3.4353407651849808	119.0	0.27438123460122005
966	Feb25-FISH2-3L1-rep3-m1bp-100x_Position025_24_cmle.ics	4	1	0	1.9493999999999998	0.31713768529076797	1.0	0.33100869908043623	1.0	1.3157503800483568	1.0	0.24787594799550233	3.0952453959379205	0.769878609090755	0.8400640862621434	0.7673439804689487	0.6621314616075819	0.5268917295319487	0.9595091680677899	294.0	5.657420846100758	236.0	0.5441510198814111
967	Feb25-FISH2-3L1-rep3-m1bp-100x_Position025_24_cmle.ics	5	1	0	1.2995999999999999	0.8308494130310138	1.0	0.6755696058647429	1.0	0.23070632344123612	1.0	0.25075954422735086	2.7494631829130975	0.37765342554040365	0.5474163947171896	0.3690090126955223	0.18666816707757466	0.8132551413670004	0.9785522155550355	140.0	2.7073843546234593	78.0	0.17984652352012742
968	Feb25-FISH2-3L1-rep3-m1bp-100x_Position025_24_cmle.ics	6	1	0	1.5162	0.3270773058467485	1.0	0.20368587753648168	1.0	0.6016084874694266	1.0	0.23881319701961237	3.431691151423007	0.5173383437503994	0.6095773099684293	0.5167248232933267	0.41816851361887597	0.7675009207049579	0.9226034567418182	160.0	3.0841227272094858	93.0	0.21443239342784423
969	Feb25-FISH2-3L1-rep3-m1bp-100x_Position025_24_cmle.ics	7	1	0	1.5162	0.06799610438573635	1.0	0.23658610875921168	1.0	0.5158750220536572	1.0	0.2879348290748342	2.8584853705610254	0.5395713994611362	0.6473356804854303	0.5334808793895895	0.3563350465279507	0.712441157775874	0.9876665221392052	230.0	4.437814904521213	176.0	0.4058075402505439
970	Feb25-FISH2-3L1-rep3-m1bp-100x_Position025_24_cmle.ics	8	1	0	1.7328	0.37491448653070697	1.0	0.19567116607717341	1.0	0.9208926655187226	1.0	0.28696466475891125	3.135167125038249	0.7629968731019279	0.8678941803702788	0.7536386745551481	0.5592564056419139	0.6201001720458238	0.9931987676469185	232.0	4.505915565272361	178.0	0.4104189895715728
971	Feb25-FISH2-3L1-rep3-m1bp-100x_Position025_24_cmle.ics	9	1	0	1.5162	0.16123575414392208	1.0	0.17026396721929968	1.0	0.1459114905355603	1.0	0.2086571651300072	2.1226974485787826	0.2843343161869839	0.41892825624431324	0.284081191464908	0.14121280947917877	0.8817450884500069	0.9320909231244434	224.0	4.3037286687890255	144.0	0.33202435111408135
972	Feb25-FISH2-3L1-rep3-m1bp-100x_Position025_24_cmle.ics	10	1	0	1.5162	0.48042026566532386	1.0	0.6244777922919619	1.0	2.14573261981215	1.0	0.19354565244335864	3.648133833979537	0.9489512853394573	0.9792778919467084	0.9473630554109813	0.90480546866197	0.4324739789502057	0.8888582912465166	142.0	2.752079766534187	70.0	0.1614007262360118
973	Feb25-FISH2-3L1-rep3-m1bp-100x_Position025_24_cmle.ics	11	1	0	2.3826	0.5444700927194691	1.0	0.6968253058696395	1.0	2.772318320175646	1.0	0.22905556072845346	3.1517552057282154	0.9630634664756105	0.9895605707803451	0.9630634664756105	0.9218669771329632	0.18551182978763023	0.9569606738360872	382.0	7.319750735247367	336.0	0.7747234859328564
974	Feb25-FISH2-3L1-rep3-m1bp-100x_Position025_24_cmle.ics	12	1	0	2.8158	0.6184209427978485	1.0	7.4517709935888	1.0	0.6952437723139506	1.0	0.19062874730665066	7.500102242365902	0.5297368906315207	0.5966691576812213	0.5131457631724526	0.4234498287023108	0.8136545651979334	0.9989417932726878	170.0	3.5416522751673263	91.0	0.20982094410681532
975	Feb25-FISH2-3L1-rep3-m1bp-100x_Position025_24_cmle.ics	13	1	0	0.8664	1.213506232920481	1.0	2.2871932605954592	1.0	0.0	1.0	0.19154992512711622	2.071955560320995	0.1488804704285876	0.29076953522560217	0.14879000339251386	0.0266623317878548	0.9448539552401773	0.8372382117977174	130.0	2.3902862997081367	61.0	0.1406492042913817
976	Feb25-FISH2-3L1-rep3-m1bp-100x_Position025_24_cmle.ics	14	1	0	1.2995999999999999	5.618913405982378	1.0	0.4604493241591677	1.0	0.0	1.0	0.28102923539568075	2.359900894906852	0.19995470298854934	0.35645587755059044	0.17076446607464527	0.026580391661136217	0.935849340201994	0.9715398313348564	158.0	3.016022066458337	99.0	0.22826674139093092
977	Feb25-FISH2-3L1-rep3-m1bp-100x_Position025_24_cmle.ics	14	2	0	0.6497999999999999	2.1002608441130337	1.0	4.322295049815447	1.0	1.3389208086236206	1.0	0.18114168965970917	1.9722536642450261	0.7937353179744862	0.8609197400162226	0.7925028178954798	0.7180050353422032	0.5090405184023449	0.8416474403083144	116.0	2.054013167492616	50.0	0.11528623302572269
978	Feb25-FISH2-3L1-rep3-m1bp-100x_Position025_24_cmle.ics	15	1	0	1.7328	0.23882480455457303	1.0	0.3800905802311142	1.0	1.9456874874661152	1.0	0.262944449999758	2.7263697825369397	0.9104745847499236	0.9495446839652792	0.9104745847499236	0.8465288521218747	0.4316930724520113	0.9928259219261103	228.0	4.393119492610484	166.0	0.3827502936453994
979	Feb25-FISH2-3L1-rep3-m1bp-100x_Position025_24_cmle.ics	16	1	0	1.5162	0.27366867261560524	1.0	0.28485725834978687	1.0	1.2779016819528852	1.0	0.2796693067323539	2.813213493660534	0.7757575757575758	0.8570828432196269	0.7721055284826079	0.6811096174312441	0.5747580975918616	0.9899039088460102	234.0	4.456989981821411	178.0	0.4104189895715728
980	Feb25-FISH2-3L1-rep3-m1bp-100x_Position025_24_cmle.ics	17	1	0	1.083	NA	0.0	NA	0.0	0.6158520176412351	1.0	0.30414293636913303	3.1396855889682125	0.8155442457259596	0.9509426185441382	0.8073724956094763	0.5974427439876707	0.6418558492749129	0.9858960411519325	104.0	1.9964879355920233	55.0	0.12681485632829495
981	Feb25-FISH2-3L1-rep3-m1bp-100x_Position025_24_cmle.ics	18	1	0	1.5162	0.5945469079128178	1.0	0.2861485805168169	1.0	0.42540144110901373	1.0	0.24898448627807432	3.6573416746260516	0.564603341837401	0.6945588478584551	0.564603341837401	0.3257290133830226	0.7117355047704444	0.9069540796120911	170.0	3.2607892890822883	104.0	0.2397953646935032
982	Feb25-FISH2-3L1-rep3-m1bp-100x_Position025_24_cmle.ics	19	1	0	1.2995999999999999	2.668932813172692	2.0	3.7474408296853943	1.0	0.20635000882146287	1.0	0.274133124179535	3.147614702493372	0.3040839915237912	0.440238165245516	0.3011487493536384	0.15220928935708564	0.8591405732762363	0.934843633948617	174.0	3.326774864063326	113.0	0.2605468866381333
983	Feb25-FISH2-3L1-rep3-m1bp-100x_Position025_24_cmle.ics	20	1	0	1.9493999999999998	0.06354713783058395	1.0	0.2873165943975615	1.0	0.32626801153583	1.0	0.282820485324181	3.0924603067772605	0.4223133921055309	0.5753300154485157	0.4223133921055309	0.22340218869390663	0.7995289272553884	0.9909611174425347	234.0	4.5740162260235095	179.0	0.4127247142320873
984	Feb25-FISH2-3L1-rep3-m1bp-100x_Position025_24_cmle.ics	22	1	0	1.2995999999999999	4.299402279634934	1.0	0.32604020532236994	1.0	1.0987399361686254	1.0	0.30873138643558196	2.4522020180036597	0.7594297335991543	0.8407281533912252	0.7555494601067744	0.6613591661426067	0.6256536424394467	0.9935754818798859	202.0	3.8120791377710077	150.0	0.3458586990771681
985	Feb25-FISH2-3L1-rep3-m1bp-100x_Position025_24_cmle.ics	23	1	0	1.083	0.581258160399483	1.0	5.782718043604067	1.0	0.5097226605744432	1.0	0.24508712537764052	2.424906053316132	0.5231208342634819	0.6198934847083586	0.5179385783078738	0.3805051503651497	0.774802867033756	0.9527397493315288	130.0	2.483907295069816	69.0	0.1590950015754973
986	Feb25-FISH2-3L1-rep3-m1bp-100x_Position025_24_cmle.ics	24	1	0	1.7328	4.339193163773734	1.0	4.261619680263732	1.0	2.708221035610169	1.0	0.28094653601963293	2.780419118176108	0.9894728301657167	0.9985624023853471	0.988331879677897	0.9669200421898136	0.2828934411519875	0.9919154777555435	238.0	4.569786054483288	183.0	0.42194761287414506
987	Feb25-FISH2-3L1-rep3-m1bp-100x_Position025_24_cmle.ics	25	1	0	1.7328	0.28133880154629415	1.0	0.20734503228901485	1.0	0.0	1.0	0.2739812405626786	3.373874249199552	0.22861562175527986	0.40413557979469283	0.21954913777416213	0.025385084723991393	0.8957045989137833	0.9865794042760985	240.0	4.708102461755697	183.0	0.42194761287414506
988	Feb25-FISH2-3L1-rep3-m1bp-100x_Position025_24_cmle.ics	26	1	0	1.7328	0.17288497199139038	1.0	0.36604973666678153	1.0	1.0368959615364501	1.0	0.28696738402533967	2.888718247112215	0.6762126907921554	0.7792064858009874	0.6758639431133656	0.5745912405453145	0.6477331277568099	0.9895132202545758	268.0	5.193406735463383	221.0	0.5095651499736944
989	Feb25-FISH2-3L1-rep3-m1bp-100x_Position025_24_cmle.ics	27	1	0	1.9493999999999998	0.4503139935158056	1.0	0.2607756088176138	1.0	0.0	1.0	0.23620804242224133	2.913411856162355	0.14789351839360204	0.3093643589895796	0.14493089920079436	0.025454780933467883	0.937530629165907	0.926339776207159	254.0	4.950754598609541	185.0	0.426559062195174
990	Feb25-FISH2-3L1-rep3-m1bp-100x_Position025_24_cmle.ics	28	1	0	1.5162	3.182444263376944	1.0	0.6273562780265964	1.0	0.5595020986366908	1.0	0.25129926508294104	2.598512459763228	0.6180845474086458	0.7411368521614521	0.6180845474086458	0.4178266061619298	0.6890780249496599	0.9625793287824829	164.0	3.126703053350103	99.0	0.22826674139093092
991	Feb25-FISH2-3L1-rep3-m1bp-100x_Position025_24_cmle.ics	29	1	0	1.7328	5.899520989991151	1.0	5.7478175488714465	1.0	0.10317500441073144	1.0	0.2585567950361418	2.893384319764684	0.3174311403696262	0.4899827583750125	0.31539349378019066	0.08216845495091124	0.8744970263354704	0.9830993609152788	250.0	4.767742779426402	189.0	0.43578196083723186
992	Feb25-FISH2-3L1-rep3-m1bp-100x_Position025_24_cmle.ics	30	1	0	1.5162	0.11745955222903642	1.0	0.22274033725579032	1.0	0.0	1.0	0.1397958870744675	2.2653637998123126	0.06575255621093934	0.14230823598956527	0.06575255621093934	0.023469593190862323	0.963143692948985	0.9367170192667876	194.0	3.8439447296918714	95.0	0.21904384274887315
993	Feb25-FISH2-3L1-rep3-m1bp-100x_Position025_24_cmle.ics	32	1	0	1.9493999999999998	8.543334874535374	1.0	8.422326509952304	1.0	0.0	1.0	0.19573159503949286	2.9928590093678262	0.07164320811228785	0.23004228412583444	0.07164320811228785	0.02500587279525478	0.9546305810367389	0.9527509797346397	206.0	4.0887119523158235	123.0	0.2836041332432778
994	Feb25-FISH2-3L1-rep3-m1bp-100x_Position025_24_cmle.ics	33	1	0	1.9493999999999998	0.24869579306969086	1.0	0.47356374996483935	1.0	0.5097226605744432	1.0	0.25284029020932697	3.5719395837877164	0.5855850060044605	0.7298636129696345	0.5809047435237605	0.34640911820209297	0.7723472231584175	0.9738020312632135	242.0	4.705987375985585	178.0	0.4104189895715728
995	Feb25-FISH2-3L1-rep3-m1bp-100x_Position025_24_cmle.ics	34	1	0	0.8664	3.3909375891272147	1.0	3.314667883917033	1.0	0.9733510449106972	1.0	0.2977904950224626	1.9459905940628626	0.6939331316974366	0.7598331713859503	0.6906690935964637	0.5982256497283389	0.6983644926691143	0.9687250222182485	106.0	1.9709676009814918	56.0	0.12912058098880944
996	Feb25-FISH2-3L1-rep3-m1bp-100x_Position025_24_cmle.ics	35	1	0	1.5162	5.419319108304737	2.0	5.557350866985254	1.0	0.3720027687491155	1.0	0.18116006308771845	3.001377689628875	0.4064467388567112	0.5010650130109964	0.39926970536388817	0.26818129354486697	0.8272443895126841	0.8425682660795553	160.0	2.9905017318478055	81.0	0.18676369750167077
997	Feb25-FISH2-3L1-rep3-m1bp-100x_Position025_24_cmle.ics	36	1	0	1.7328	0.15957152897134488	2.0	0.3059265180120758	1.0	0.8318234787411565	1.0	0.2540625275353914	3.0173610377263507	0.6286940108101681	0.7465976705128141	0.624849514731455	0.49997522876237943	0.6771015674801217	0.9309577443432102	262.0	4.989104753209936	201.0	0.4634506567634053
998	Feb25-FISH2-3L1-rep3-m1bp-100x_Position025_24_cmle.ics	37	1	0	2.166	0.34056687503417943	1.0	0.23566229347568912	1.0	0.8254000352858515	1.0	0.28318290322728734	3.3993343998299412	0.6114981026527231	0.7370815592097059	0.6087010742726835	0.4788686287434751	0.67825945670191	0.9904957937135027	270.0	5.33172314273579	222.0	0.5118708746342088
999	Feb25-FISH2-3L1-rep3-m1bp-100x_Position025_24_cmle.ics	38	1	0	1.5162	4.931772100195658	1.0	5.125806528310583	1.0	0.0	1.0	0.30212160755784634	3.188887561304266	0.21138246922934942	0.38847764209871866	0.20751610176900884	0.024944384538415954	0.898058009928342	0.9910865812169222	198.0	3.8631198069920694	144.0	0.33202435111408135
1000	Feb25-FISH2-3L1-rep3-m1bp-100x_Position025_24_cmle.ics	39	1	0	1.7328	5.354496834525443	1.0	0.19324046909102974	2.0	0.5158750220536572	1.0	0.2672443024498217	3.018323786515612	0.5024755036792139	0.6067108208650374	0.5007107881851208	0.3514833958790625	0.763683410163423	0.9681212020610802	242.0	4.635771629464326	183.0	0.42194761287414506
1001	Feb25-FISH2-3L1-rep3-m1bp-100x_Position025_24_cmle.ics	40	1	0	1.7328	0.5985567522020149	1.0	0.5861552571024488	1.0	1.0024833655297731	1.0	0.2687989477322422	2.8149113800278394	0.6931100313357489	0.7819549499908164	0.6912899976066835	0.5816816666388374	0.6340783583943168	0.9731485507376437	238.0	4.5931913033237075	179.0	0.4127247142320873
1002	Feb25-FISH2-3L1-rep3-m1bp-100x_Position025_24_cmle.ics	41	1	0	1.2995999999999999	0.2570750847200323	1.0	0.17121408155958184	1.0	0.10317500441073144	1.0	0.32698195796120333	3.050144094771082	0.32489104158182497	0.48830700713103603	0.316070391903718	0.09819254663766885	0.8843642331228464	0.9894040230523609	166.0	3.2182089629416715	115.0	0.2651583359591622
1003	Feb25-FISH2-3L1-rep3-m1bp-100x_Position025_24_cmle.ics	42	1	0	1.7328	0.21460864019023582	1.0	0.2555015751434866	1.0	0.7252201245704302	1.0	0.30999150388869845	3.099832396005855	0.5311086774852398	0.6340993221044628	0.5307315660382481	0.38639743926243036	0.8085884424043241	1.000373754317322	246.0	4.771972950966625	202.0	0.4657563814239197
1004	Feb25-FISH2-3L1-rep3-m1bp-100x_Position025_24_cmle.ics	42	2	0	1.5162	0.3031101511476152	3.0	4.187041442453712	2.0	0.928575039696583	1.0	0.2658212984027631	2.716963867327471	0.6052065514817463	0.6873987455764827	0.6024370450150393	0.4816935019172346	0.7456928493415	0.9814844677332623	194.0	3.750323734330192	131.0	0.3020499305273935
1005	Feb25-FISH2-3L1-rep3-m1bp-100x_Position025_24_cmle.ics	43	1	0	1.5162	5.758969799686376	1.0	0.24856076355259443	1.0	0.0	1.0	0.12023785658669027	2.269924153404477	0.09294100690710334	0.37489051742297413	0.09294100690710334	0.03340465869153076	0.9680511751055405	0.5604804464623407	168.0	3.1692833794907207	71.0	0.16370645089652625
1006	Feb25-FISH2-3L1-rep3-m1bp-100x_Position025_24_cmle.ics	44	1	0	1.5162	0.46893855474473106	1.0	0.21968022132760814	1.0	0.3095250132321943	1.0	0.2535752040963752	2.633193225503593	0.4044671594807767	0.537040639479362	0.4045732677819828	0.23013711550478078	0.8149411854264285	0.9882365893404854	206.0	3.9482804592733043	140.0	0.3228014524720236
1007	Feb25-FISH2-3L1-rep3-m1bp-100x_Position025_24_cmle.ics	46	1	0	1.7328	4.1284450538009345	1.0	0.24965682029125955	1.0	1.6104194071560693	1.0	0.25848391786620994	2.541759669370875	0.9163618182048329	0.9701902507563196	0.9147162694143112	0.8184769813040341	0.4184149886217289	0.9752618071114698	220.0	4.284553591488827	156.0	0.35969304704025484
1008	Feb25-FISH2-3L1-rep3-m1bp-100x_Position025_24_cmle.ics	47	1	0	2.166	0.8464130051345752	1.0	0.1024266732872588	1.0	0.0	1.0	0.20876494701029813	2.8633205813507825	0.13644444254057736	0.3095445140783832	0.13644444254057736	0.023911618682076568	0.9531360375224154	0.9444120542674614	276.0	5.372188383106298	197.0	0.4542277581213474
1009	Feb25-FISH2-3L1-rep3-m1bp-100x_Position025_24_cmle.ics	48	1	0	1.5162	0.34002783198191533	1.0	0.38479831177222196	1.0	0.639412489864916	1.0	0.26580897764629313	2.82964832308945	0.469241255074067	0.5960075442271248	0.469241255074067	0.3545862311809919	0.7892466241684367	0.9556357941697257	184.0	3.550251923616969	121.0	0.27899268392224896
1010	Feb25-FISH2-3L1-rep3-m1bp-100x_Position025_24_cmle.ics	48	2	0	1.7328	3.2595098950828465	1.0	3.0503815527289606	1.0	1.3934633376079517	1.0	0.2710685809997767	2.8083066787110478	0.7372456921435458	0.826581008254521	0.7372456921435458	0.6336561392054986	0.6103364937906118	0.9764675654988307	264.0	5.080610662801505	210.0	0.48420217870803534
1011	Feb25-FISH2-3L1-rep3-m1bp-100x_Position025_24_cmle.ics	49	1	0	1.9493999999999998	0.9906905054426423	2.0	0.20825988992560687	1.0	0.20635000882146287	1.0	0.27523367574394036	3.214379659104532	0.3240337737038803	0.4503288681092775	0.3145650379620943	0.15331457016451094	0.8674818369324419	0.9905823997171275	250.0	4.861363774788082	195.0	0.4496163088003185
1012	Feb25-FISH2-3L1-rep3-m1bp-100x_Position025_24_cmle.ics	51	1	0	1.5162	0.32721081384717726	1.0	0.346280233880228	1.0	0.0	1.0	0.24638194830670251	2.42862064235924	0.21349525517879875	0.3746889827566254	0.20328231686147435	0.028280870269644716	0.9216902556298887	0.9043733274970713	206.0	3.9014699615924653	138.0	0.3181900031509946
1013	Feb25-FISH2-3L1-rep3-m1bp-100x_Position026_25_cmle.ics	1	1	0	1.7328	0.38417126387283823	1.0	7.984251731189031	1.0	0.0	1.0	0.13981766488221395	2.4571306525027428	0.060568131570313946	0.16611215713124225	0.060568131570313946	0.021419045173805756	0.9593316339329573	0.9274605480284704	210.0	4.178102776137282	107.0	0.2467125386750466
1014	Feb25-FISH2-3L1-rep3-m1bp-100x_Position026_25_cmle.ics	1	2	0	1.2995999999999999	0.5477715912906392	2.0	0.4788902944893322	1.0	1.8725829911983063	1.0	0.23883528107798724	1.5026553065640527	0.8850293123368566	0.9458434963698347	0.8827863123511205	0.8010273581810661	0.5561089917218778	0.973726745506352	242.0	4.425124389900546	173.0	0.3988903662690006
1015	Feb25-FISH2-3L1-rep3-m1bp-100x_Position026_25_cmle.ics	4	1	0	1.9493999999999998	0.5013343388553444	1.0	1.500284929952461	1.0	0.10317500441073144	1.0	0.224441662357762	4.630027421758948	0.17677329257237076	0.28553406347092114	0.17677329257237076	0.046984148405892344	0.9204698085851509	0.9786875932379471	200.0	3.9780309654240567	126.0	0.2905213072248212
1016	Feb25-FISH2-3L1-rep3-m1bp-100x_Position026_25_cmle.ics	4	2	0	1.7328	2.597544430175941	2.0	2.6144521977200585	1.0	1.3842379406474168	1.0	0.24176690402821097	2.646874093192042	0.7233408342110436	0.7938515295629442	0.7201400033445895	0.6292742534084008	0.665519737856115	0.9794536406638271	276.0	5.2785673877446175	212.0	0.48881362802906425
1017	Feb25-FISH2-3L1-rep3-m1bp-100x_Position026_25_cmle.ics	5	1	0	1.5162	0.39859392552201645	1.0	0.29699972612685366	1.0	0.6016084874694266	1.0	0.2902334008222169	2.5726528077279287	0.5464554947733885	0.6816214015141367	0.5441944695967124	0.40654786461709913	0.7345692934135696	0.9958326866802722	238.0	4.546380805642868	186.0	0.42886478685568846
1018	Feb25-FISH2-3L1-rep3-m1bp-100x_Position026_25_cmle.ics	6	1	0	1.2995999999999999	NA	0.0	NA	0.0	0.42540144110901373	1.0	0.23561944901923448	2.788643762855829	0.5506671527524608	0.6704848705796573	0.5349179730222384	0.4001895734597156	0.7619522044127692	0.9602149575526037	120.0	2.3306459820374323	60.0	0.13834347963086724
1019	Feb25-FISH2-3L1-rep3-m1bp-100x_Position026_25_cmle.ics	7	1	0	1.2995999999999999	NA	0.0	0.30685455223798147	1.0	0.0	1.0	0.2930931921716425	3.1360440883756495	0.24082187222715173	0.40139751552795033	0.22819154835847383	0.03626192324755989	0.9039591407430222	0.9961872901995158	126.0	2.4413269689291983	72.0	0.16601217555704068
1020	Feb25-FISH2-3L1-rep3-m1bp-100x_Position026_25_cmle.ics	9	1	0	1.083	0.45283695588713846	1.0	0.30861883959626035	1.0	0.43046674663324214	1.0	0.27634221897242356	2.487187237091991	0.5316077483465942	0.6483029509517575	0.5246360269021161	0.3573762603372836	0.781597496602878	0.9962982810473058	148.0	2.7925450069046938	89.0	0.2052094947857864
1021	Feb25-FISH2-3L1-rep3-m1bp-100x_Position026_25_cmle.ics	10	1	0	1.9493999999999998	0.49071736763139884	1.0	1.801512256127705	1.0	1.3412750573395087	1.0	0.23126298212588195	2.230101702783467	0.7815300228314506	0.8778131608758019	0.7803446111113059	0.6583506644267763	0.6152430499415565	0.9687730786123553	342.0	6.542868741234892	286.0	0.6594372529071338
1022	Feb25-FISH2-3L1-rep3-m1bp-100x_Position026_25_cmle.ics	11	1	0	2.3826	0.5087526560492476	1.0	0.21782913590606176	1.0	0.0	1.0	0.2471812953826083	2.8299560049582295	0.15743239639447437	0.3431463011360606	0.1550776041388874	0.018607659075150676	0.9306448729252821	0.9786424046989477	400.0	7.7688199401247635	374.0	0.8623410230324058
1023	Feb25-FISH2-3L1-rep3-m1bp-100x_Position026_25_cmle.ics	12	1	0	1.2995999999999999	3.1814334108313873	1.0	0.22062113317687412	1.0	1.7066936201320784	1.0	0.24616471368128026	2.8566590923272837	0.8812783478047819	0.9175276829946039	0.8801907482326506	0.8200470894759802	0.45228535173525714	0.9838596742635167	148.0	2.862760753425954	84.0	0.1936808714832141
1024	Feb25-FISH2-3L1-rep3-m1bp-100x_Position026_25_cmle.ics	13	1	0	1.5162	0.29400793094483973	1.0	0.26158348093939543	1.0	0.9733510449106972	1.0	0.27462088780918464	2.667858700376453	0.7267998751670441	0.8064609056790992	0.7248953723783079	0.6119655589075516	0.6385941142891479	0.992745635026197	186.0	3.571542086687278	125.0	0.28821558256430674
1025	Feb25-FISH2-3L1-rep3-m1bp-100x_Position026_25_cmle.ics	14	1	0	1.5162	0.0639170917016824	1.0	0.34119696860164844	1.0	0.8533468100660392	1.0	0.3096605046790387	2.663278530919508	0.669388114016694	0.7764546327737117	0.6692054816758884	0.5508867814770222	0.6583547296165615	1.0050769388630438	200.0	3.8375994723815383	148.0	0.3412472497561391
1026	Feb25-FISH2-3L1-rep3-m1bp-100x_Position026_25_cmle.ics	15	1	0	1.2995999999999999	0.3769724037819149	1.0	0.15433299219100133	1.0	0.3720027687491155	1.0	0.23539132437119664	1.6567557472764902	0.48798235089213143	0.6944659467688458	0.48798235089213143	0.28223090916128035	0.7612610901469093	0.9361444776976605	226.0	4.114371592295554	155.0	0.35738732237974036
1027	Feb25-FISH2-3L1-rep3-m1bp-100x_Position026_25_cmle.ics	16	1	0	1.7328	0.3475347341424244	1.0	0.19704641130122053	1.0	0.0	1.0	0.27576914664657454	2.959502503728839	0.1462846413296707	0.3300184290135262	0.1495705692131159	0.02542102762033914	0.9333725402992354	0.9527287344816883	228.0	4.416524741450903	170.0	0.39197319228745714
1028	Feb25-FISH2-3L1-rep3-m1bp-100x_Position026_25_cmle.ics	17	1	0	1.5162	0.5014666402831143	1.0	0.4231936616270849	1.0	1.1349250485180458	1.0	0.28265193913446984	2.495875965352356	0.808549255693404	0.8785880208839061	0.8086090093589179	0.695902392387383	0.5811892674948219	0.9908365077710347	192.0	3.635412575898204	133.0	0.3066613798484224
1029	Feb25-FISH2-3L1-rep3-m1bp-100x_Position026_25_cmle.ics	20	1	0	1.5162	0.1365215754433968	1.0	0.5616437585128607	1.0	1.528648458193712	1.0	0.2960972019959404	3.178091548093355	0.9483341433122738	0.9867757438306604	0.9450078297964253	0.8572763108159188	0.4848154404825264	0.9886422482374455	150.0	2.9542666630175223	94.0	0.2167381180883587
1030	Feb25-FISH2-3L1-rep3-m1bp-100x_Position026_25_cmle.ics	21	1	0	2.3826	0.5123041069959565	2.0	0.22604713234516002	1.0	0.0	1.0	0.1794205288742561	3.0146061143467073	0.10884025254415297	0.23458116542124896	0.0558265026497821	0.01941463355746828	0.9580736938179643	0.9110103730318333	320.0	6.332082196301911	228.0	0.5257052225972955
1031	Feb25-FISH2-3L1-rep3-m1bp-100x_Position026_25_cmle.ics	21	2	0	1.2995999999999999	2.2236802264189546	2.0	0.4848231321169595	2.0	0.9479040472602467	1.0	0.24919517899202243	2.4334151235247377	0.5884689208928378	0.6768835182346054	0.5875393845745259	0.47105611019230537	0.7435130248541123	0.9851586665129091	160.0	3.037312229528646	95.0	0.21904384274887315
1032	Feb25-FISH2-3L1-rep3-m1bp-100x_Position026_25_cmle.ics	23	1	0	1.9493999999999998	0.6079516411957218	1.0	0.3464741641603723	1.0	1.4772412513556012	1.0	0.2367630697088665	2.1100151907507656	0.7493307915084371	0.8347428077217067	0.7456459574934602	0.6610927207778958	0.6676154233013961	0.9725128877194673	368.0	6.866451358829751	323.0	0.7447490653461686
1033	Feb25-FISH2-3L1-rep3-m1bp-100x_Position026_25_cmle.ics	24	1	0	1.083	3.7137574908374384	1.0	3.702493514622845	1.0	2.2431139838897796	1.0	0.18532107779027637	2.564676152122242	0.9633342427337847	0.9850139265162138	0.961932074130941	0.9126848673650017	0.36279974967140316	0.9008571603692748	130.0	2.3434758020272963	60.0	0.13834347963086724
1034	Feb25-FISH2-3L1-rep3-m1bp-100x_Position026_25_cmle.ics	25	1	0	1.083	0.23651831282280225	1.0	1.9956220932334339	1.0	0.6275890508929507	1.0	0.261512653717724	3.036186649912902	0.5562269474614587	0.6554612207434602	0.5521561028674383	0.46492614689035067	0.7362541666086939	0.9243915545972639	104.0	2.019893184432443	51.0	0.11759195768623716
1035	Feb25-FISH2-3L1-rep3-m1bp-100x_Position026_25_cmle.ics	26	1	0	1.9493999999999998	0.5421395650848603	2.0	0.07291080842402271	1.0	1.2076324649147852	1.0	0.27099509129559457	3.473228829041263	0.7573829630236943	0.8422836216555983	0.753852040119155	0.6614741329835205	0.5737404673319103	0.9835830886112018	240.0	4.708102461755697	182.0	0.41964188821363063
1036	Feb25-FISH2-3L1-rep3-m1bp-100x_Position026_25_cmle.ics	27	1	0	1.2995999999999999	0.6597220790293913	1.0	2.705823788952034	1.0	0.9755754663213545	1.0	0.30055343504377724	2.3316648897095344	0.7039432815665091	0.7971336934503713	0.6998176907494936	0.5798615800135044	0.6344856634021746	0.9905203292270058	202.0	3.858889635451847	148.0	0.3412472497561391
1037	Feb25-FISH2-3L1-rep3-m1bp-100x_Position026_25_cmle.ics	28	1	0	1.7328	0.20140979563075592	1.0	0.33418529300256433	1.0	0.9077480443748005	1.0	0.29884118320699954	2.840119201118114	0.6892110805119067	0.7883120038878989	0.6839624169771586	0.542310599924402	0.6480468714226363	1.0021459271963968	234.0	4.527205728342669	184.0	0.42425333753465955
1038	Feb25-FISH2-3L1-rep3-m1bp-100x_Position026_25_cmle.ics	29	1	0	1.7328	0.2116010669507614	1.0	0.5703357122787327	1.0	0.1459114905355603	1.0	0.2483458153268144	3.086426309277351	0.3411328637481053	0.48697919983696136	0.3327898712249551	0.14364595141958247	0.8673914668942209	0.9598933233281478	222.0	4.259033256878296	155.0	0.35738732237974036
1039	Feb25-FISH2-3L1-rep3-m1bp-100x_Position026_25_cmle.ics	32	1	0	1.7328	0.21745687543643297	1.0	0.1544722799900998	1.0	1.5386823371520422	1.0	0.27324989158744234	2.7818232609251874	0.8513405374004896	0.9066780872668212	0.8488983467792129	0.7795211646641099	0.5221610393828516	0.9904975262466431	226.0	4.371829329540175	167.0	0.3850560183059138
1040	Feb25-FISH2-3L1-rep3-m1bp-100x_Position026_25_cmle.ics	33	1	0	1.5162	3.4957452785903573	1.0	0.21451079066760023	2.0	0.3720027687491155	1.0	0.3200554799447672	2.6780689628813867	0.4643938760681837	0.5785520926434372	0.4519582564412523	0.29652587110422385	0.8056888646956559	1.0028180825598396	204.0	3.926990296202996	155.0	0.35738732237974036
1041	Feb25-FISH2-3L1-rep3-m1bp-100x_Position026_25_cmle.ics	34	1	0	1.083	2.082911378276444	1.0	NA	0.0	1.1736910802652911	1.0	0.18114168965970917	2.7047145920886093	0.896042870568475	0.9353242286696927	0.8921637239807242	0.8345863909939814	0.4228770973099386	0.7742986549863193	116.0	2.2178499093755555	50.0	0.11528623302572269
1042	Feb25-FISH2-3L1-rep3-m1bp-100x_Position026_25_cmle.ics	35	1	0	1.2995999999999999	0.29111180630225086	1.0	0.05831978132611245	1.0	1.7941989459020498	1.0	0.3078760800517997	2.521746204370118	0.939536392918477	0.9713074859327144	0.9390536337519884	0.8843831366683286	0.28579923358726167	0.9988349672738186	180.0	3.460861099795512	126.0	0.2905213072248212
1043	Feb25-FISH2-3L1-rep3-m1bp-100x_Position026_25_cmle.ics	36	1	0	2.166	0.48937108676514224	1.0	0.08983580551344382	1.0	2.6478594192354703	1.0	0.23121048178108408	2.3389324467814423	0.9704043311664792	0.9950260848568033	0.9698991554987895	0.9224634780232699	0.23068406128131214	0.8971430951574552	364.0	6.987707774572069	314.0	0.7239975434015384
1044	Feb25-FISH2-3L1-rep3-m1bp-100x_Position027_26_cmle.ics	1	1	0	1.083	1.179183725416102	1.0	1.4201529415432512	1.0	0.5097226605744432	1.0	0.3414041603262494	2.5159654630913364	0.37766653464552324	0.49255125010653605	0.37894246050645986	0.2639085945764377	0.852575827129727	0.9967990073474757	154.0	2.90322599379646	105.0	0.24210108935401767
1045	Feb25-FISH2-3L1-rep3-m1bp-100x_Position027_26_cmle.ics	1	2	0	1.9493999999999998	0.40889934655289956	1.0	0.3566318122473824	1.0	1.3107987492438529	1.0	0.27017539465868284	2.6108371492905484	0.6895514456315206	0.7682189177942776	0.6723151662213042	0.584594636599269	0.7281567044621922	0.9702011331825382	330.0	6.344912016291776	293.0	0.675577325530735
1046	Feb25-FISH2-3L1-rep3-m1bp-100x_Position027_26_cmle.ics	2	1	0	1.5162	1.8293294225644456	1.0	1.7239316083070833	1.0	0.32626801153583	1.0	0.1717897132086085	2.8442747691816908	0.42365363206234347	0.5411622135634103	0.42365363206234347	0.23521430559421097	0.8157449070051513	0.8031618509016503	176.0	3.348065027133635	91.0	0.20982094410681532
1047	Feb25-FISH2-3L1-rep3-m1bp-100x_Position027_26_cmle.ics	3	1	0	1.2995999999999999	0.29163979710239113	1.0	0.5397991790667649	1.0	0.928575039696583	1.0	0.3028541812597983	2.473876480741497	0.6732906526747199	0.7744222774764897	0.6678478897873146	0.5723189171903857	0.7141739739002028	0.9960832441423592	206.0	3.9248752104328846	153.0	0.35277587305871144
1048	Feb25-FISH2-3L1-rep3-m1bp-100x_Position027_26_cmle.ics	4	1	0	1.2995999999999999	0.3479908307500583	1.0	0.3335504075570258	1.0	1.1321417835580119	1.0	0.281061015957084	2.385664475195397	0.7801043760961629	0.8722319658924014	0.774721592448418	0.6540937673781922	0.599663391006019	0.9722904138989096	200.0	3.767383725860279	141.0	0.325107177132538
1049	Feb25-FISH2-3L1-rep3-m1bp-100x_Position027_26_cmle.ics	5	1	0	1.7328	0.3640731092953731	1.0	0.2850367996855591	1.0	1.2551781017859014	1.0	0.27607823128651293	2.702905742019094	0.7708618661682484	0.8528242807040158	0.7708618661682484	0.6779938664475345	0.5499956689446668	0.9798856511439156	242.0	4.6123663806239055	186.0	0.42886478685568846
1050	Feb25-FISH2-3L1-rep3-m1bp-100x_Position027_26_cmle.ics	7	1	0	1.5162	0.3739597414780963	1.0	0.2501012250136587	1.0	0.8972608143895275	1.0	0.30549004043139827	2.7993275783884735	0.7140568520675009	0.8100275307786027	0.6977537846406526	0.5695471893700231	0.642849990184693	0.9990200390805308	200.0	3.861004721221958	147.0	0.33894152509562475
1051	Feb25-FISH2-3L1-rep3-m1bp-100x_Position027_26_cmle.ics	8	1	0	1.9493999999999998	0.07324173153170191	1.0	0.5262306367304176	1.0	2.166	1.0	0.27007176670401273	2.966205730476688	0.9127329405752034	0.9522511550089375	0.9103224871404343	0.832125140164816	0.4549312084063035	0.9590055299223251	266.0	5.125306074712235	212.0	0.48881362802906425
1052	Feb25-FISH2-3L1-rep3-m1bp-100x_Position027_26_cmle.ics	8	2	0	1.2995999999999999	4.467614564401771	1.0	4.983315347369913	1.0	2.028718148603199	1.0	0.23108508838904185	2.9676980917099756	0.8234749686615627	0.8746487933748128	0.82354616348875	0.7752315738887886	0.4850363335347951	0.9655463070451754	130.0	2.483907295069816	67.0	0.15448355225446841
1053	Feb25-FISH2-3L1-rep3-m1bp-100x_Position027_26_cmle.ics	9	1	0	1.5162	0.6176067331661296	1.0	0.4918837427754714	1.0	2.179917796280004	1.0	0.19895297132537795	1.7199157219124654	0.9472758286945687	0.9685045264717048	0.9445594109437413	0.9134302260294849	0.2898419170354541	0.9516230310402713	218.0	4.193047681897258	135.0	0.31127282916945126
1054	Feb25-FISH2-3L1-rep3-m1bp-100x_Position027_26_cmle.ics	10	1	0	1.7328	4.689282039940619	1.0	4.622437248124334	1.0	0.0	1.0	0.144363716941731	2.030796132165631	0.22127164613929623	0.4210112945831657	0.22127164613929623	0.02551064778076116	0.8988285421242209	0.7756028208526617	228.0	4.159067004206282	123.0	0.2836041332432778
1055	Feb25-FISH2-3L1-rep3-m1bp-100x_Position027_26_cmle.ics	11	1	0	1.5162	0.2811828130165919	1.0	0.30551684851938377	1.0	1.8282657361659704	1.0	0.23248529818497718	1.892786518430686	0.9174295083627708	0.9579582431217635	0.9164925741634063	0.853575543485142	0.35307190106923514	0.9453862278877672	224.0	4.186702424586925	152.0	0.350470148398197
1056	Feb25-FISH2-3L1-rep3-m1bp-100x_Position027_26_cmle.ics	12	1	0	5.1983999999999995	2.554251042443922	1.0	2.524719715909052	1.0	0.0	1.0	0.0613995936138451	21.690671292189425	0.404963684091368	0.4753957424415794	0.3505479510729561	0.027119141879860732	0.8341711042534355	0.8462754258019675	278.0	5.884988771825414	108.0	0.24901826333556107
1057	Feb25-FISH2-3L1-rep3-m1bp-100x_Position027_26_cmle.ics	12	2	0	1.083	0.13757502977059474	2.0	5.677396045202182	1.0	0.5556144027286182	1.0	0.28725007890400167	3.091356401280288	0.49024946918195894	0.5833797352946576	0.4850300134004785	0.3998207150593231	0.7877937183643943	0.9412708710931711	106.0	2.0177780986623315	55.0	0.12681485632829495
1058	Feb25-FISH2-3L1-rep3-m1bp-100x_Position027_26_cmle.ics	14	1	0	1.5162	5.509031818900838	1.0	0.26936035464296515	1.0	0.5556144027286182	1.0	0.24023835265547472	2.5483952854411913	0.5204359145591979	0.653748439360065	0.513380370295094	0.34785333372046884	0.7665856017367766	0.9206303489294229	248.0	4.6996421186752535	180.0	0.4150304388926017
1059	Feb25-FISH2-3L1-rep3-m1bp-100x_Position027_26_cmle.ics	15	1	0	1.2995999999999999	0.4368197354258044	1.0	0.22390344884435456	1.0	1.3116988911569	1.0	0.27385015451777717	2.3453829659294727	0.859640395781705	0.9181846137148852	0.852658140838956	0.7710055532442162	0.5339779766184176	0.9997053313388996	172.0	3.258674203312178	111.0	0.2559354373171044
1060	Feb25-FISH2-3L1-rep3-m1bp-100x_Position027_26_cmle.ics	16	1	0	0.6497999999999999	6.097104016466126	1.0	5.9132092019004565	1.0	0.1459114905355603	1.0	0.23939433740724086	1.5173773178714787	0.33465297376398034	0.5430940995087279	0.33398008780181876	0.1439845301557437	0.845334894657525	0.8652389567135073	114.0	2.0561282532627265	56.0	0.12912058098880944
1061	Feb25-FISH2-3L1-rep3-m1bp-100x_Position027_26_cmle.ics	17	1	0	2.3826	0.3447926562087419	1.0	0.10606892169422201	1.0	2.09591398979362	1.0	0.29275406747975885	3.2255259972696866	0.9080159382632333	0.9578875200278439	0.906035657063303	0.8292472531099416	0.4325137494660116	0.9924978707377277	352.0	6.859966796150212	336.0	0.7747234859328564
1062	Feb25-FISH2-3L1-rep3-m1bp-100x_Position027_26_cmle.ics	18	1	0	1.7328	NA	0.0	0.12635004991913643	1.0	0.0	1.0	0.20180626587779077	2.7180958136698967	0.1522255594672444	0.3045680592826017	0.1290713705408799	0.02446822915384426	0.9535348374007878	0.9295290672543022	244.0	4.7506827878963165	161.0	0.37122167034282705
1063	Feb25-FISH2-3L1-rep3-m1bp-100x_Position027_26_cmle.ics	20	1	0	1.083	2.230636823478706	1.0	0.5443539599918892	1.0	1.5476250661609716	1.0	0.29778726282751644	2.8406835161945265	0.9180715833870307	0.9650694159686017	0.9207544959287681	0.8745826255052428	0.3241769907174462	0.9770910916908795	140.0	2.683979105783039	85.0	0.19598659614372857
1064	Feb25-FISH2-3L1-rep3-m1bp-100x_Position027_26_cmle.ics	21	1	0	2.166	0.4362033314745475	1.0	0.25388030695347213	2.0	2.8158	1.0	0.28330530565217105	2.9069866788861964	0.9891212648431255	0.9964221602020297	0.9814538725586465	0.9308178275168658	0.2130759933694411	0.9854150242665629	374.0	7.234590082966131	362.0	0.8346723271062323
1065	Feb25-FISH2-3L1-rep3-m1bp-100x_Position027_26_cmle.ics	22	1	0	2.166	0.3434348017929656	1.0	5.693877564353497	1.0	1.083	1.0	0.24865777720505636	3.836610696682125	0.8339911404983238	0.9102998672003417	0.8262274681698721	0.6353813578997223	0.6088249036787023	0.9861212801617901	276.0	5.418998880787137	215.0	0.4957308020106076
1066	Feb25-FISH2-3L1-rep3-m1bp-100x_Position027_26_cmle.ics	23	1	0	1.2995999999999999	0.31646929117831873	1.0	0.25560611105784264	1.0	0.10317500441073144	1.0	0.2038767968473632	3.2045946305004	0.4170595403685422	0.6168835165376235	0.4131390095889905	0.08401445118723766	0.8596479492823994	0.9284688253895542	150.0	2.884050916496262	78.0	0.17984652352012742
1067	Feb25-FISH2-3L1-rep3-m1bp-100x_Position027_26_cmle.ics	24	1	0	1.7328	3.122968771352413	1.0	3.034683485893511	1.0	0.0	1.0	0.13655834342644452	2.0542539070074857	0.1409371311493664	0.3124039596463488	0.09350711533750529	0.023612008106362603	0.9419933787949167	0.7198695385033176	258.0	4.829498182867216	144.0	0.33202435111408135
1068	Feb25-FISH2-3L1-rep3-m1bp-100x_Position027_26_cmle.ics	26	1	0	1.5162	0.4196986026811953	1.0	0.3229737274730461	1.0	0.9018655279647406	1.0	0.3115120277172157	2.7500242699944457	0.692886389423314	0.7904796260667949	0.6888905332741355	0.5487364954861625	0.6883057401867069	1.0000680600257184	212.0	4.05896144616507	162.0	0.37352739500334153
1069	Feb25-FISH2-3L1-rep3-m1bp-100x_Position027_26_cmle.ics	27	1	0	1.5162	0.20952265815991356	1.0	0.27283124530068814	1.0	0.0	1.0	0.2627084134512298	2.411187571324567	0.18365859424248793	0.33639223051061146	0.1552321916368985	0.026623896827064508	0.9416921970377508	0.9750548156486923	216.0	4.124947021146109	153.0	0.35277587305871144
1070	Feb25-FISH2-3L1-rep3-m1bp-100x_Position027_26_cmle.ics	28	1	0	1.7328	0.28489483147430317	2.0	0.30889812164679753	1.0	1.5338067085748235	1.0	0.30117150251887354	3.0967070014118465	0.8580333106198546	0.9210297025278985	0.8563242144301337	0.7849582779459569	0.5109272055614329	0.9928666135001715	230.0	4.461220153361633	180.0	0.4150304388926017
1071	Feb25-FISH2-3L1-rep3-m1bp-100x_Position027_26_cmle.ics	29	1	0	1.5162	0.3489021866907871	1.0	0.2233754521526738	1.0	0.0	1.0	0.18146544824935876	2.8424616465402224	0.06703611239883127	0.21367813989886317	0.06703611239883127	0.023021601092175718	0.9606481476445845	0.9116673906367979	202.0	3.8588896354518467	115.0	0.2651583359591622
1072	Feb25-FISH2-3L1-rep3-m1bp-100x_Position027_26_cmle.ics	30	1	0	1.5162	0.18356844074036	1.0	0.27162543480647655	1.0	0.0	1.0	0.27128356201610476	2.800552679359281	0.15315854041957697	0.348410403733409	0.15315854041957697	0.027128246543082775	0.9332868556570385	0.9671540188701707	222.0	4.235628008037876	162.0	0.37352739500334153
1073	Feb25-FISH2-3L1-rep3-m1bp-100x_Position027_26_cmle.ics	31	1	0	1.083	4.526038643420794	1.0	4.317503474120828	1.0	0.1459114905355603	1.0	0.22636758203005733	1.4458879642142672	0.2639959571292112	0.3908381069783338	0.24618278800342358	0.11978757401462327	0.8938672362523978	0.8806583049185596	226.0	4.0909663434551335	152.0	0.350470148398197
1074	Feb25-FISH2-3L1-rep3-m1bp-100x_Position027_26_cmle.ics	31	2	0	1.7328	4.7745646703875835	1.0	4.5210101311278414	1.0	0.0	1.0	0.13180872830718762	3.7000908007345816	0.054663468981774946	0.17068568140191803	0.054663468981774946	0.019745509463063526	0.9727090858168547	0.7520689777287631	188.0	3.6396427474384265	88.0	0.20290377012527194
1075	Feb25-FISH2-3L1-rep3-m1bp-100x_Position027_26_cmle.ics	33	1	0	2.3826	0.243394193849302	1.0	0.36827519251699076	2.0	0.65253602307166	1.0	0.29957670667567143	3.11560994009187	0.535166777755238	0.6716854551250471	0.5339496334077144	0.3625786072391109	0.7631666407534616	0.989943616624045	350.0	6.815271384239484	337.0	0.777029210593371
1076	Feb25-FISH2-3L1-rep3-m1bp-100x_Position027_26_cmle.ics	34	1	0	1.2995999999999999	0.868161718125868	1.0	0.46606090838734726	1.0	0.3095250132321943	1.0	0.30521351950515235	3.604219751260173	0.40169196033038956	0.4787218840206922	0.3883449083997828	0.23097259138586412	0.8095133391241124	0.9820374084034924	130.0	2.577528290431496	77.0	0.17754079885961296
1077	Feb25-FISH2-3L1-rep3-m1bp-100x_Position027_26_cmle.ics	35	1	0	1.7328	0.2702546860712734	1.0	0.2858757374908144	1.0	0.0	1.0	0.22303248158383684	2.4509547264368603	0.10244027957298099	0.28235255397577674	0.12912298338838624	0.025892814399923404	0.9594024235976344	0.9374329502060655	236.0	4.5719011402533996	161.0	0.37122167034282705
1078	Feb25-FISH2-3L1-rep3-m1bp-100x_Position028_27_cmle.ics	2	1	0	1.5162	0.3912851186341797	1.0	0.3184708013538444	1.0	0.5689355674538337	1.0	0.2829659389148797	3.054311639906418	0.577890330170662	0.7080067531435731	0.5749491986371484	0.41820598615758353	0.7357482898864525	0.9760024945712568	190.0	3.707743408189575	131.0	0.3020499305273935
1079	Feb25-FISH2-3L1-rep3-m1bp-100x_Position028_27_cmle.ics	3	1	0	1.7328	0.2814461046002038	3.0	4.669871237890601	2.0	0.0	1.0	0.09219411098105333	1.3964197221274546	0.13475016292560976	0.34772999220093803	0.13475016292560976	0.01861491864403158	0.9344234448587665	0.6061008730106978	418.0	7.539136928630007	244.0	0.5625968171655268
1080	Feb25-FISH2-3L1-rep3-m1bp-100x_Position028_27_cmle.ics	4	1	0	1.5162	0.23726389200045658	1.0	0.20247399995650303	1.0	0.9077480443748005	1.0	0.2908994312046361	2.8436952620339917	0.6799392400019921	0.7671883559938244	0.6781214203894617	0.5512942626624832	0.6759125047697462	0.9893683640099231	216.0	4.148352269986529	161.0	0.37122167034282705
1081	Feb25-FISH2-3L1-rep3-m1bp-100x_Position028_27_cmle.ics	6	1	0	1.7328	0.25344248334240627	1.0	4.052979140108499	1.0	1.5162	1.0	0.2611066558550442	2.9368622990678794	0.8321134697275318	0.8835654596100279	0.8299939166906797	0.7788364870489546	0.5523860562883545	0.9533145472712609	204.0	3.9503955450434156	140.0	0.3228014524720236
1082	Feb25-FISH2-3L1-rep3-m1bp-100x_Position028_27_cmle.ics	7	1	0	1.5162	0.4474109254275653	1.0	0.4139538318132322	1.0	0.4377344716066809	1.0	0.24920087695577656	3.0490939904192493	0.5077586064285596	0.653778391702096	0.4979734983208986	0.33593607834703637	0.7786279111133872	0.972092088778179	188.0	3.569427000917167	121.0	0.27899268392224896
1083	Feb25-FISH2-3L1-rep3-m1bp-100x_Position028_27_cmle.ics	8	1	0	1.5162	3.822559925472666	1.0	4.124580026909777	1.0	2.3131205728517283	1.0	0.25221496810300453	2.773865909136942	0.8939944708186573	0.931101510718498	0.8939944708186573	0.8521723127184604	0.43961852422839787	0.9940060328323528	166.0	3.1948037141012513	101.0	0.23287819071195984
1084	Feb25-FISH2-3L1-rep3-m1bp-100x_Position028_27_cmle.ics	8	2	0	1.9493999999999998	4.0440991385177565	1.0	3.387225203556526	2.0	3.2864583567343417	1.0	0.2506623896208424	2.8106907197042164	0.9894924061073542	0.9979675288213279	0.9894735993680935	0.9692227711998969	0.19397501100556133	0.9554864668569679	306.0	5.995809064086388	252.0	0.5810426144496424
1085	Feb25-FISH2-3L1-rep3-m1bp-100x_Position028_27_cmle.ics	9	1	0	1.2995999999999999	4.521510767081249	1.0	0.16783311425039477	1.0	0.10317500441073144	1.0	0.25776666384451313	2.0188080479041224	0.2952663297601401	0.48093597440578734	0.2952663297601401	0.08808026235212646	0.8528385722255697	0.9464386391348044	196.0	3.677992902038822	131.0	0.3020499305273935
1086	Feb25-FISH2-3L1-rep3-m1bp-100x_Position028_27_cmle.ics	10	1	0	1.5162	0.3874666664271565	1.0	0.3108635040036952	1.0	1.7307810795238614	1.0	0.2757759719652211	2.730497436863625	0.9091883990655866	0.95238111501209	0.9072895179027609	0.8510163795576563	0.42064946899948685	0.993950867801865	206.0	3.971685708113724	146.0	0.3366358004351103
1087	Feb25-FISH2-3L1-rep3-m1bp-100x_Position028_27_cmle.ics	11	1	0	1.7328	0.19642266189330648	1.0	0.2479114365732121	1.0	1.0841098665386142	1.0	0.26908048231545906	2.6123272348206465	0.7488951970310989	0.8391160311810486	0.746113432760332	0.6380418908410411	0.5707407783714672	0.9835552934589468	218.0	4.169642433056838	157.0	0.3619987717007692
1088	Feb25-FISH2-3L1-rep3-m1bp-100x_Position028_27_cmle.ics	12	1	0	1.5162	0.16450649097270195	2.0	0.08658965019185715	1.0	0.65253602307166	1.0	0.299085278730034	2.389404723421362	0.5679129030939633	0.6941032819716353	0.5649497282053378	0.4303756079617444	0.7203760845561072	0.9874564176475296	244.0	4.6804670413750555	196.0	0.451922033460833
1089	Feb25-FISH2-3L1-rep3-m1bp-100x_Position028_27_cmle.ics	14	1	0	1.7328	0.26797379118794523	1.0	0.34343289104645386	1.0	0.2918229810711206	1.0	0.29557872271710356	3.448202591553071	0.43239574436796174	0.5940039931900838	0.4287928235700024	0.20189931052426174	0.8265836648510617	0.985617943004512	228.0	4.4633352391317445	176.0	0.4058075402505439
1090	Feb25-FISH2-3L1-rep3-m1bp-100x_Position028_27_cmle.ics	15	1	0	2.5991999999999997	1.88636778214293	2.0	0.5773606126535734	1.0	0.23070632344123612	1.0	0.16684327866710882	2.424727895962594	0.3656764865453905	0.5858447213321524	0.359998330636074	0.12229597822407501	0.8351506934669344	0.7456251861787131	502.0	9.650396717284808	432.0	0.9960730533422443
1091	Feb25-FISH2-3L1-rep3-m1bp-100x_Position028_27_cmle.ics	16	1	0	1.2995999999999999	0.2220921984874347	1.0	0.23264185932476075	1.0	0.10317500441073144	1.0	0.28265193913446984	2.6183885141394634	0.23933497555500313	0.43200222980557	0.23465690373417103	0.06563990146669982	0.9057053563574161	0.9623171911678792	192.0	3.6354125758982043	133.0	0.3066613798484224
1092	Feb25-FISH2-3L1-rep3-m1bp-100x_Position028_27_cmle.ics	17	1	0	2.5991999999999997	0.21407813807828285	2.0	0.2628211214951255	1.0	0.0	1.0	0.25216327868392524	2.8222648847136376	0.14328826577417295	0.31927212834026114	0.1366156519611875	0.01681017847765708	0.9511517219821329	0.950086616093215	466.0	9.056526542455464	475.0	1.0952192137443655
1093	Feb25-FISH2-3L1-rep3-m1bp-100x_Position028_27_cmle.ics	18	1	0	2.166	0.4879758799283777	2.0	0.1381986247999011	1.0	0.0	1.0	0.2157680013614413	2.036287922384956	0.129227558057793	0.3005472096026459	0.129227558057793	0.0192390472916686	0.9631645044240192	0.9178365396220229	378.0	7.136738916064236	321.0	0.7401376160251398
1094	Feb25-FISH2-3L1-rep3-m1bp-100x_Position028_27_cmle.ics	20	1	0	1.9493999999999998	0.5101944639728636	1.0	0.2527994540899425	2.0	1.773638155151651	1.0	0.1882427378587201	2.2740623949785	0.8633508139407844	0.9148533571263824	0.8424347815531034	0.7469621374898333	0.5053580614941061	0.8981718601026026	270.0	5.074265405491169	181.0	0.41733616355311615
1095	Feb25-FISH2-3L1-rep3-m1bp-100x_Position028_27_cmle.ics	21	1	0	1.7328	NA	0.0	0.2777992976249087	1.0	0.72222503087512	1.0	0.2518986109514725	2.5992419049372266	0.6312647680636737	0.7326432297632528	0.62426118772868	0.47896307738629	0.6873191525446958	0.9681757686862572	220.0	4.214337844967567	154.0	0.3550815977192259
1096	Feb25-FISH2-3L1-rep3-m1bp-100x_Position028_27_cmle.ics	22	1	0	1.5162	1.0519574193143266	1.0	0.908634322261762	1.0	0.4377344716066809	1.0	0.07904008446372951	1.8433743762477046	0.569335023881038	0.7437620020680487	0.5644788025013541	0.3192519326407012	0.7137398239266551	0.3401428005237359	246.0	4.537920462562424	102.0	0.23518391537247432
1097	Feb25-FISH2-3L1-rep3-m1bp-100x_Position028_27_cmle.ics	23	1	0	1.5162	4.552515743577505	2.0	4.756352820273621	2.0	0.815064591942846	1.0	0.261217473189161	2.17672887876249	0.5286883174499772	0.6090588479746615	0.5189561349813836	0.42849822259910486	0.807735892997102	0.9751060214248595	182.0	3.4353407651849808	118.0	0.27207550994070556
1098	Feb25-FISH2-3L1-rep3-m1bp-100x_Position028_27_cmle.ics	23	2	0	1.083	0.5456478416233026	1.0	0.27018371266080815	1.0	2.8158	1.0	0.28758054650375425	2.33114039212222	0.9637359675182092	0.9750560176111507	0.9591282031122768	0.9321962273051457	0.3566263474880848	0.9957844448673121	116.0	2.1944446605351353	63.0	0.1452606536124106
1099	Feb25-FISH2-3L1-rep3-m1bp-100x_Position028_27_cmle.ics	23	3	0	1.5162	0.5372854225619573	2.0	0.2327300070604616	2.0	1.459114905355603	1.0	0.27737321229142964	2.6306931285929878	0.738008861733373	0.8111715121666321	0.7352402720293819	0.654452768308914	0.6778129918421175	0.971600250726124	232.0	4.435699818751102	175.0	0.40350181559002946
1100	Feb25-FISH2-3L1-rep3-m1bp-100x_Position028_27_cmle.ics	24	1	0	1.9493999999999998	5.421743148874611	2.0	0.43780007624479944	1.0	0.42540144110901373	1.0	0.2760649144452785	3.4429843109435634	0.3822539143394831	0.5222359322729494	0.37743439650726707	0.23597277309926046	0.8413579106413983	0.9868004581028721	254.0	4.997565096290379	200.0	0.46114493210289076
1101	Feb25-FISH2-3L1-rep3-m1bp-100x_Position028_27_cmle.ics	24	2	0	1.7328	6.429605847379895	1.0	0.19041662489626185	2.0	0.0	1.0	0.22904979402179543	3.027678239668576	0.052177693057464315	0.17703830504172866	0.052177693057464315	0.018752919385801727	0.9708485436987225	0.9138390717666615	208.0	4.063191617705293	135.0	0.31127282916945126
1102	Feb25-FISH2-3L1-rep3-m1bp-100x_Position028_27_cmle.ics	27	1	0	1.7328	0.46849495426342597	1.0	0.4261921847246906	1.0	0.41270001764292574	1.0	0.29222941578032335	2.667047500550274	0.45618330484593705	0.6092443525661755	0.4529091791010302	0.29972686746431376	0.7979299837205546	0.9860557083945205	228.0	4.346308994929642	175.0	0.40350181559002946
1103	Feb25-FISH2-3L1-rep3-m1bp-100x_Position028_27_cmle.ics	29	1	0	1.2995999999999999	0.3736597635504986	1.0	0.47680396538001707	1.0	2.3752669773378865	1.0	0.29197721891436773	2.843278153473925	0.9433369421388187	0.9685336220377722	0.9436593287621797	0.9154913990135932	0.2926701552843892	0.9897815298343505	156.0	2.9947319033880286	99.0	0.22826674139093092
1104	Feb25-FISH2-3L1-rep3-m1bp-100x_Position028_27_cmle.ics	30	1	0	1.2995999999999999	3.0430562142685114	1.0	0.3306046835628242	1.0	0.5689355674538337	1.0	0.25075954422735086	2.3439765591014163	0.6234379857009636	0.719869443580976	0.6172210133664905	0.4852098228162885	0.6836410125784875	0.9806805485097796	140.0	2.6605738569426194	78.0	0.17984652352012742
1105	Feb25-FISH2-3L1-rep3-m1bp-100x_Position028_27_cmle.ics	32	1	0	1.9493999999999998	0.18202995986371345	1.0	0.3387655262517144	1.0	1.2381000529287771	1.0	0.28272122366167035	2.562438783529005	0.7415874668605753	0.8378311466736081	0.7424730711227934	0.6238247352382785	0.635062115633076	0.9847482138228896	344.0	6.564158904305199	319.0	0.7355261667041109
1106	Feb25-FISH2-3L1-rep3-m1bp-100x_Position028_27_cmle.ics	33	1	0	2.166	1.047199652312149	1.0	0.7269882709287651	1.0	0.32626801153583	1.0	0.18386903581779426	4.369010664931304	0.408499550089982	0.5126412217556489	0.3762122575484903	0.24528844231153768	0.8420420158500991	0.9198772391781421	182.0	3.622582755908339	99.0	0.22826674139093092
1107	Feb25-FISH2-3L1-rep3-m1bp-100x_Position028_27_cmle.ics	35	1	0	2.166	0.2216607349936262	1.0	0.28040972934603076	1.0	0.7252201245704302	1.0	0.2678230635090937	3.42778435262751	0.5920432856467457	0.7168681818977745	0.5870221856449946	0.4232060620917894	0.7207593603579182	0.9829587959303758	280.0	5.508389704608593	228.0	0.5257052225972955
1108	Feb25-FISH2-3L1-rep3-m1bp-100x_Position028_27_cmle.ics	36	1	0	1.5162	4.321744717373895	1.0	0.2645933002667383	1.0	1.0542408233015097	1.0	0.30209828376829984	2.441756158287776	0.7018421749444753	0.7943913365360195	0.6974380312667182	0.5948052720031558	0.6821220622325308	0.9784719697682323	234.0	4.456989981821409	185.0	0.426559062195174
1109	Feb25-FISH2-3L1-rep3-m1bp-100x_Position028_27_cmle.ics	39	1	0	1.5162	7.333541972790865	1.0	0.1660469971366268	1.0	0.0	1.0	0.2699872355618187	2.7033751221004643	0.20720895071061385	0.4147656486241306	0.20050196552766858	0.025322044148775324	0.9390460532906106	0.9822846948514655	226.0	4.325018831859335	166.0	0.3827502936453994
1110	Feb25-FISH2-3L1-rep3-m1bp-100x_Position028_27_cmle.ics	40	1	0	1.7328	2.083419452350771	1.0	0.15281248410011136	1.0	0.0	1.0	0.2932373339065783	2.626298611651433	0.15198777824248338	0.3214891491240299	0.15198777824248338	0.027228844277150426	0.9333275067157343	0.979961153996722	226.0	4.325018831859335	173.0	0.3988903662690006
1111	Feb25-FISH2-3L1-rep3-m1bp-100x_Position029_28_cmle.ics	1	1	0	1.9493999999999998	3.8309478880424437	1.0	3.990920169393082	1.0	1.7328	1.0	0.23409574887860451	2.9045498218346935	0.9463352135122889	0.9935547882064343	0.9433227605818659	0.7809518601271855	0.3955784963379385	0.9222732170478897	252.0	4.88265393785839	182.0	0.41964188821363063
1112	Feb25-FISH2-3L1-rep3-m1bp-100x_Position029_28_cmle.ics	2	1	0	1.7328	0.5185202928852478	1.0	0.33259719635281143	1.0	0.8318234787411565	1.0	0.2525930291459814	2.740320093973223	0.6436036100780347	0.7608592800206017	0.6389083526473706	0.5180533845978788	0.7211787653762046	0.9748613152847477	232.0	4.412294569910681	167.0	0.3850560183059138
1113	Feb25-FISH2-3L1-rep3-m1bp-100x_Position029_28_cmle.ics	3	1	0	1.9493999999999998	0.25311809190327955	1.0	0.22044387512291808	1.0	0.41270001764292574	1.0	0.2744923268675365	3.079443679511834	0.4703251940528186	0.5989069677974157	0.46810292154156014	0.28377650546516103	0.8099205753908724	0.9946604201600405	272.0	5.306202808125258	221.0	0.5095651499736944
1114	Feb25-FISH2-3L1-rep3-m1bp-100x_Position029_28_cmle.ics	4	1	0	1.2995999999999999	0.34844600523604774	1.0	0.423675040382028	1.0	1.7328	1.0	0.274133124179535	2.4559233740496813	0.973999718725828	0.9906915828704029	0.9633816187328599	0.9094912453413966	0.39512944577085046	0.9858783568359052	174.0	3.303369615222907	113.0	0.2605468866381333
1115	Feb25-FISH2-3L1-rep3-m1bp-100x_Position029_28_cmle.ics	5	1	0	1.083	NA	0.0	0.422289920640333	1.0	1.1368333649278028	1.0	0.30350133109819233	2.5232842797195727	0.7368237416228884	0.8096470092559677	0.7347171202485813	0.6500506905768193	0.6342989760752861	0.9842801593815207	154.0	2.92663124263688	99.0	0.22826674139093092
1116	Feb25-FISH2-3L1-rep3-m1bp-100x_Position029_28_cmle.ics	8	1	0	1.9493999999999998	0.1129908402388457	1.0	4.428490778675398	1.0	0.687545504971255	1.0	0.3122710053117428	2.8085099902317614	0.5442867384394797	0.68113763703551	0.5380222579821358	0.3751503813764011	0.7526945634457558	0.9824007087304738	330.0	6.3683172651321955	315.0	0.7263032680620531
1117	Feb25-FISH2-3L1-rep3-m1bp-100x_Position029_28_cmle.ics	9	1	0	1.5162	0.2884246600683666	1.0	0.23885970352711344	1.0	2.031340052282519	1.0	0.2784507447794009	2.8993840304375924	0.9433069517025048	0.9743388666662274	0.9426084205948059	0.8901428034821117	0.3740201076115104	0.9872997150491742	210.0	4.084481780775602	151.0	0.3481644237376825
1118	Feb25-FISH2-3L1-rep3-m1bp-100x_Position029_28_cmle.ics	10	1	0	1.7328	0.1945546148388465	1.0	0.2974124513209577	1.0	2.3586920984420576	1.0	0.28329584155178056	2.6549254273533895	0.965592968616853	0.9896403963674434	0.9639422491661188	0.9295936503299004	0.32319491738221684	0.9909094831738198	256.0	4.972044761679849	205.0	0.472673555405463
1119	Feb25-FISH2-3L1-rep3-m1bp-100x_Position029_28_cmle.ics	12	1	0	1.7328	3.780038762548683	1.0	0.2559367841313487	1.0	0.0	1.0	0.2715969641606709	2.7207730653319597	0.20282161559086573	0.38587572654801966	0.1948426337478181	0.021552608374871787	0.9382228789004625	0.9776062714212573	268.0	5.123190988942125	215.0	0.4957308020106076
1120	Feb25-FISH2-3L1-rep3-m1bp-100x_Position029_28_cmle.ics	12	2	0	1.083	0.6461464589438389	1.0	0.29411832354765216	2.0	0.8508028822180275	1.0	0.30298345828103923	2.5901551112224284	0.5813751777005992	0.6659282719404006	0.58308110345324	0.48018390887333323	0.7028460091830888	0.974340277678562	114.0	2.1731544974648265	63.0	0.1452606536124106
1121	Feb25-FISH2-3L1-rep3-m1bp-100x_Position029_28_cmle.ics	13	1	0	1.7328	0.5162031242769001	1.0	0.3364149021495533	1.0	0.0	1.0	0.1510104836344888	2.5113944738680396	0.0751205616755709	0.21275589806628528	0.0751205616755709	0.027111602288307883	0.9798329025789473	0.8717755519346806	216.0	4.241973265348209	116.0	0.2674640606196767
1122	Feb25-FISH2-3L1-rep3-m1bp-100x_Position029_28_cmle.ics	14	1	0	0.6497999999999999	0.435407626173465	1.0	0.9442698152518475	1.0	1.5930676819351215	1.0	0.21767321547513097	1.5670319939523172	0.9556141021257768	0.9890593890151439	0.9553627094101321	0.8821018442169619	0.25392279905554394	0.9837634263877093	112.0	2.011432841351998	52.0	0.1198976823467516
1123	Feb25-FISH2-3L1-rep3-m1bp-100x_Position029_28_cmle.ics	15	1	0	1.2995999999999999	6.775498485336529	1.0	0.3479032354516656	1.0	0.0	1.0	0.24206814438566868	2.773242771137295	0.15997479039202356	0.3123371289372309	0.15997479039202356	0.02694099818717426	0.9304082042834168	0.9662409699834429	138.0	2.6392836938723105	75.0	0.17292934953858405
1124	Feb25-FISH2-3L1-rep3-m1bp-100x_Position029_28_cmle.ics	15	2	0	1.083	0.4637705852653938	1.0	6.6747133209322405	1.0	0.20635000882146287	1.0	0.271306845928369	2.4939595216436468	0.32887208248357125	0.43406200430546116	0.32811437797416726	0.18920306480852028	0.8762463926776808	0.9641289743612443	122.0	2.3051256474269013	66.0	0.15217782759395398
1125	Feb25-FISH2-3L1-rep3-m1bp-100x_Position029_28_cmle.ics	16	1	0	1.5162	0.432091895525442	1.0	0.13967444177487826	1.0	0.0	1.0	0.2912166652001647	3.0154232176432143	0.13768253190988086	0.31976403087740046	0.13768253190988086	0.024095828963962507	0.94282650928965	0.9814580526394325	192.0	3.682223073579044	135.0	0.31127282916945126
1126	Feb25-FISH2-3L1-rep3-m1bp-100x_Position029_28_cmle.ics	16	2	0	1.5162	2.6410491795578066	1.0	2.6950696040604125	1.0	0.0	1.0	0.1603961742173836	3.3772404679894805	0.06765864858247601	0.1466399345864766	0.06765864858247601	0.024095828963962507	0.9728315287586193	0.9293098409651295	124.0	2.443442054699309	52.0	0.1198976823467516
1127	Feb25-FISH2-3L1-rep3-m1bp-100x_Position029_28_cmle.ics	18	1	0	1.7328	0.1551212634293569	1.0	0.2130632879983011	1.0	0.23070632344123612	1.0	0.28814994698356977	3.1285179038988007	0.33227399001660246	0.4932521657178238	0.32946855668126	0.190500978066114	0.8673729542222728	0.987485406740013	236.0	4.59530638909382	183.0	0.42194761287414506
1128	Feb25-FISH2-3L1-rep3-m1bp-100x_Position029_28_cmle.ics	19	1	0	1.7328	0.034906077801461946	1.0	0.2725389588074801	1.0	0.9479040472602467	1.0	0.28094653601963293	3.01457638673999	0.6826395972312375	0.7723216477300621	0.6770158892931365	0.556127987083472	0.6749595267944245	0.9744307757840064	238.0	4.569786054483289	183.0	0.42194761287414506
1129	Feb25-FISH2-3L1-rep3-m1bp-100x_Position029_28_cmle.ics	20	1	0	2.166	0.15352124876363749	1.0	0.3568436605877871	1.0	0.0	1.0	0.2723266624338773	3.5099170956113706	0.22775986678948487	0.41786827747466876	0.2155149507546234	0.023792336852547297	0.9123398380574028	0.9892369482132457	276.0	5.442404129627557	225.0	0.5187880486157521
1130	Feb25-FISH2-3L1-rep3-m1bp-100x_Position029_28_cmle.ics	22	1	0	2.166	0.5654331284621888	1.0	0.5232569299663244	1.0	0.4883922886704704	1.0	0.21659600836817677	3.7344374883714635	0.49243220352275047	0.6689278562876756	0.49112515749904584	0.32095037930475606	0.7883691250691413	0.9295787881675229	268.0	5.24021723314422	192.0	0.4426991348187751
1131	Feb25-FISH2-3L1-rep3-m1bp-100x_Position029_28_cmle.ics	23	1	0	1.5162	2.440560993133282	1.0	0.2523442396976413	1.0	0.687545504971255	1.0	0.29423920551536176	2.7223407098928063	0.6058686055569982	0.7221991401944661	0.5981015032170576	0.4429845061888687	0.7280761546177722	0.9723398177479462	224.0	4.3037286687890255	171.0	0.3942789169479716
1132	Feb25-FISH2-3L1-rep3-m1bp-100x_Position029_28_cmle.ics	25	1	0	1.7328	0.41937326947093245	1.0	0.3364994152740981	1.0	1.517785507063743	1.0	0.2978361660242264	3.1158719839130202	0.8250980980230437	0.895241308640124	0.8239184224338307	0.7479018269975757	0.49329725474985364	0.9762569859316939	246.0	4.795378199807045	198.0	0.45653348278186184
1133	Feb25-FISH2-3L1-rep3-m1bp-100x_Position029_28_cmle.ics	26	1	0	1.5162	0.24352593311594192	2.0	0.29662070082368236	1.0	0.815064591942846	1.0	0.3102032636103427	2.9943369967098286	0.5363232391213559	0.6281881795866371	0.5348720521826392	0.4343841168641142	0.7819260634475003	0.9836586136128646	188.0	3.663047996278846	135.0	0.31127282916945126
1134	Feb25-FISH2-3L1-rep3-m1bp-100x_Position029_28_cmle.ics	26	2	0	1.7328	0.6039642512723876	1.0	0.07297060502611746	2.0	1.8583168866609978	1.0	0.25103424899702936	2.8512024222476433	0.8295411184655276	0.8933512803795319	0.8277353972436462	0.7679362799739207	0.49571705828834367	0.9245517214096678	248.0	4.723047367515673	184.0	0.42425333753465955
1135	Feb25-FISH2-3L1-rep3-m1bp-100x_Position029_28_cmle.ics	27	1	0	1.7328	0.35621084933371766	1.0	NA	0.0	2.2830958654466316	1.0	0.19320107882408075	3.429257418737497	0.9450371034899708	0.9741665122719427	0.9442862575694045	0.8994670944213123	0.3735715216009738	0.8999005636345543	168.0	3.2394991260119794	90.0	0.20751521944630086
1136	Feb25-FISH2-3L1-rep3-m1bp-100x_Position029_28_cmle.ics	27	2	0	1.5162	5.920402384899339	1.0	NA	0.0	0.0	1.0	0.1303477112448135	3.2475148739515625	0.13895037591052256	0.33430683269787714	0.1412175405408041	0.02470234322434691	0.9556003670807725	0.6472953320338426	162.0	2.9883866460776947	70.0	0.1614007262360118
1137	Feb25-FISH2-3L1-rep3-m1bp-100x_Position029_28_cmle.ics	28	1	0	1.083	NA	0.0	0.2751714226269795	1.0	0.46141264688247224	1.0	0.28758054650375425	2.7984177886764376	0.5761216681948967	0.6863281373509975	0.5757738641034559	0.41953078066209254	0.7083147303622045	0.9887533268967083	116.0	2.2412551582159748	63.0	0.1452606536124106
1138	Feb25-FISH2-3L1-rep3-m1bp-100x_Position029_28_cmle.ics	29	1	0	1.7328	0.29522855912990986	1.0	0.21849450587751176	1.0	2.247501256996845	1.0	0.2882878852715724	2.740710261134376	0.9832534324756221	0.9959288610594745	0.975931904901673	0.9394003630868908	0.42100551681514725	0.997601425455585	222.0	4.282438505718717	167.0	0.3850560183059138
1139	Feb25-FISH2-3L1-rep3-m1bp-100x_Position029_28_cmle.ics	30	1	0	1.7328	5.450802226290715	1.0	5.4495042693741516	1.0	0.6952437723139506	1.0	0.2937876203123271	3.048097111309708	0.5945959043517993	0.7069458482754801	0.5954058956288163	0.45816429669218944	0.7054082690417494	0.9892101774721959	198.0	3.8163093093112295	142.0	0.3274129017930525
1140	Feb25-FISH2-3L1-rep3-m1bp-100x_Position029_28_cmle.ics	31	1	0	1.083	0.8117557636005046	1.0	0.48509453502448424	1.0	2.133575794157153	1.0	0.265730768021239	2.50961406287895	0.848838884176496	0.8823560008322263	0.8483400818355926	0.8084065532491505	0.5511211378346479	1.0042360225736138	114.0	2.1965597463052466	59.0	0.13603775497035278
1141	Feb25-FISH2-3L1-rep3-m1bp-100x_Position029_28_cmle.ics	31	2	0	1.7328	0.40873104903496804	2.0	0.5944981147154367	2.0	0.3777847188762272	1.0	0.2590153545869037	1.981314846429861	0.3813997407294784	0.5436758798393163	0.3849180310377756	0.2326646181094591	0.8544458069247568	0.9633981130288946	346.0	6.491828072013834	308.0	0.7101631954384519
1142	Feb25-FISH2-3L1-rep3-m1bp-100x_Position029_28_cmle.ics	32	1	0	1.2995999999999999	0.39162090411763784	1.0	0.3528491917554151	1.0	2.337789995143622	1.0	0.3148158882708861	2.342327955653938	0.9763145775003107	0.9903905901617773	0.9748744453298049	0.9498366144466457	0.29532466401120044	0.9890156150073256	188.0	3.5460217520767476	136.0	0.31357855382996574
1143	Feb25-FISH2-3L1-rep3-m1bp-100x_Position029_28_cmle.ics	33	1	0	1.5162	0.2949847577001511	1.0	0.3261626866041766	1.0	0.5556144027286182	1.0	0.27015406696471006	2.628244518550641	0.551670963169495	0.6697637832070343	0.5497316957297175	0.39910746968434335	0.7231273558260868	0.9866985847967595	190.0	3.637527661668315	128.0	0.2951327565458501
1144	Feb25-FISH2-3L1-rep3-m1bp-100x_Position029_28_cmle.ics	34	1	0	1.083	0.4966167280631919	1.0	0.1472893443187548	1.0	0.10317500441073144	1.0	0.23817191796753598	1.8956368706047333	0.30479899337410804	0.49958986365953106	0.27953778032619775	0.07051557721712538	0.9084526279649066	0.9289094509972293	194.0	3.586486992447253	124.0	0.28590985790379225
1145	Feb25-FISH2-3L1-rep3-m1bp-100x_Position029_28_cmle.ics	35	1	0	2.166	0.8107497359441056	1.0	0.39086926851207643	1.0	2.5855581997079464	1.0	0.24089388027078248	2.3329842689457982	0.9562217048247316	0.9898008019661104	0.956425430086664	0.9113584917863148	0.2998395884773714	0.9368279046852913	356.0	6.762115629248317	310.0	0.7147746447594807
1146	Feb25-FISH2-3L1-rep3-m1bp-100x_Position029_28_cmle.ics	37	1	0	1.083	NA	0.0	NA	0.0	0.5963412819178956	1.0	0.27320424965279066	2.736365364382021	0.6016320386145593	0.7054026929831898	0.601584248318379	0.48964742708992937	0.7376533679943195	0.9983871911500609	118.0	2.239140072445864	63.0	0.1452606536124106
1147	Feb25-FISH2-3L1-rep3-m1bp-100x_Position029_28_cmle.ics	40	1	0	1.083	6.170464524808367	1.0	5.445911504367596	1.0	1.3674688767138379	1.0	0.3089982052636375	3.1571188561600563	0.8472572299180644	0.9114435964585864	0.8444488130928393	0.757665222672349	0.5926325378097749	0.9885390491017492	118.0	2.285950570126704	67.0	0.15448355225446841
1148	Feb25-FISH2-3L1-rep3-m1bp-100x_Position029_28_cmle.ics	42	1	0	1.2995999999999999	NA	0.0	2.1440353362439044	1.0	1.2032169749388533	1.0	0.23629976808533665	2.3261940036998867	0.8213808370228051	0.8856664021385013	0.8197519004260295	0.7258113357280094	0.5087179055052665	0.8811400776019177	164.0	3.0564873068288434	96.0	0.22134956740938755
1149	Feb25-FISH2-3L1-rep3-m1bp-100x_Position029_28_cmle.ics	43	1	0	0.8664	0.39421094352942454	2.0	0.1440117285555129	1.0	0.0	1.0	0.12955742720081465	1.5863939050967102	0.12751528082426644	0.31408557261589204	0.14591758424183707	0.02685234070114899	0.939796820774377	0.7929502250376539	244.0	4.212362064566654	129.0	0.29743848120636457
1150	Feb25-FISH2-3L1-rep3-m1bp-100x_Position029_28_cmle.ics	44	1	0	1.2995999999999999	0.8671490387966918	1.0	0.5256583611631916	1.0	0.46141264688247224	1.0	0.22202061619887217	1.7595317430094237	0.4906417933364041	0.6085751573775526	0.48635037617073545	0.35052970981114695	0.7950238092668078	0.9362684617816596	206.0	3.8780647127520447	131.0	0.3020499305273935
1151	Feb25-FISH2-3L1-rep3-m1bp-100x_Position029_28_cmle.ics	45	1	0	1.2995999999999999	3.3557756817061066	2.0	3.1497990661651913	1.0	1.9702516435534818	1.0	0.25279432155867254	3.4289942291652165	0.8539875912880501	0.9063740063336134	0.8527951916241194	0.8001938861242164	0.4973034261672294	0.9633526876390646	142.0	2.7286745176937677	80.0	0.18445797284115634
[truncated: 4,531 more rows]
