# Supplementary material for: M1BP cooperates with CP190 to activate transcription at TAD borders and promote chromatin insulator activity
Source: Nat Commun. 2021 Jul 7;12:4170. doi: 10.1038/s41467-021-24407-y (PMC8263732; doi:10.1038/s41467-021-24407-y)
Supplement: Supplementary file 6 — Source Data [file 41467_2021_24407_MOESM6_ESM.zip › Source Data_updated_060121/Source Data 8/Figure 8c/Figure 8c-tango-slide2/rep3-mock-m1bp/C.xls]

	Label	nuc.idx	idx	tag	ZThickness	_NUC_dist	_NUC_idx	compacity	elongation	evf	evfMax	evfMean	evfMin	rad_dist	ratioEllVolume	surface_pix	surface_unit	volume_pix	volume_unit
1	Feb25-FISH2-3L1-rep3-m1bp-100x_Position001_0_cmle.ics	2	1	0	2.166	0.815064591942846	1.0	0.16503593902722238	3.972971510451727	0.609680203024107	0.7078659088687017	0.6029764966438959	0.48015456357893754	0.7403789614684155	0.8261069072075828	262.0	4.989104753209936	162.0	0.37352739500334153
2	Feb25-FISH2-3L1-rep3-m1bp-100x_Position001_0_cmle.ics	4	1	0	1.9493999999999998	1.5162	1.0	0.2627084134512298	3.8045091804546756	0.973955426331434	0.9995586765488507	0.9703080178086992	0.8172239456912553	0.29379379556875745	0.9796783927009352	216.0	4.335594260709889	153.0	0.35277587305871144
3	Feb25-FISH2-3L1-rep3-m1bp-100x_Position001_0_cmle.ics	5	1	0	1.2995999999999999	0.0	1.0	0.2380346288061772	3.2198345531737926	0.20519298450574647	0.3944755173269857	0.20519298450574647	0.03655972078216043	0.9342329906272643	0.9740275602129963	130.0	2.5307177927506554	68.0	0.15678927691498287
4	Feb25-FISH2-3L1-rep3-m1bp-100x_Position001_0_cmle.ics	6	1	0	1.9493999999999998	0.0	1.0	0.16621034435875143	3.581214502474831	0.07217570848365212	0.22354578388885107	0.07217570848365212	0.02585483175640415	0.9763586013839645	0.9264605780637366	208.0	4.086596866545713	115.0	0.2651583359591622
5	Feb25-FISH2-3L1-rep3-m1bp-100x_Position001_0_cmle.ics	7	1	0	1.7328	1.2944547249242173	1.0	0.2912161111856108	2.817524285286193	0.7892243629019448	0.8663313817595933	0.7885776204416003	0.7020928359089568	0.5390186351342247	0.9926558493747247	230.0	4.4144096556807915	177.0	0.40811326491105837
6	Feb25-FISH2-3L1-rep3-m1bp-100x_Position001_0_cmle.ics	8	1	0	1.5162	0.20635000882146287	1.0	0.2896643364128831	2.827845784510555	0.33482932561584666	0.4795009469756162	0.33482932561584666	0.1690679634711188	0.8685833546678241	1.0006895169326004	198.0	3.8163093093112295	141.0	0.325107177132538
7	Feb25-FISH2-3L1-rep3-m1bp-100x_Position001_0_cmle.ics	9	1	0	1.5162	0.0	1.0	0.2815050773259216	2.441480453461495	0.19142525467280577	0.35108651701514343	0.19142525467280577	0.026331407254751065	0.9286618277264066	0.9919009181623615	212.0	4.058961446165071	154.0	0.3550815977192259
8	Feb25-FISH2-3L1-rep3-m1bp-100x_Position001_0_cmle.ics	10	1	0	1.083	0.5556144027286182	1.0	0.31944107948200384	3.046281718516226	0.6195969423210563	0.7174687282835303	0.6090861709520501	0.5099635163307853	0.7144067850830681	1.0107622502214606	106.0	2.0411833475027517	58.0	0.13373203030983835
9	Feb25-FISH2-3L1-rep3-m1bp-100x_Position001_0_cmle.ics	11	1	0	1.5162	0.5556144027286182	1.0	0.28380753372595546	2.8670569009020586	0.576689639144387	0.6940503964316681	0.5726404047446658	0.41504205661777194	0.7068373213109088	0.9897601790252883	172.0	3.352295198673857	113.0	0.2605468866381333
10	Feb25-FISH2-3L1-rep3-m1bp-100x_Position001_0_cmle.ics	12	1	0	1.2995999999999999	0.10317500441073144	1.0	0.2960972019959404	2.5731766243349425	0.3298568874879682	0.4699231021461588	0.31982949196644844	0.10086100210490687	0.8722831719294709	1.006008745817084	150.0	2.860645667655843	94.0	0.2167381180883587
11	Feb25-FISH2-3L1-rep3-m1bp-100x_Position001_0_cmle.ics	13	1	0	1.5162	0.5963412819178956	1.0	0.3103835882081526	3.1538396487133773	0.5528058916743065	0.6581899979964422	0.5528058916743065	0.4116855992762906	0.7500997485886103	0.9830912472454836	214.0	4.127062106916219	164.0	0.3781388443243705
12	Feb25-FISH2-3L1-rep3-m1bp-100x_Position001_0_cmle.ics	14	1	0	1.083	0.42540144110901373	1.0	0.3212746795803097	2.6233680159956068	0.35909707124583246	0.4604648432079305	0.3629826253108977	0.2565568724847976	0.8148623458875661	1.0149544469041991	130.0	2.507312543910236	79.0	0.18215224818064185
13	Feb25-FISH2-3L1-rep3-m1bp-100x_Position001_0_cmle.ics	14	2	0	1.5162	1.0841098665386142	1.0	0.13128093521599074	1.640580788723533	0.7040823225081038	0.7680124963973228	0.6944822997356258	0.5565718169235094	0.6820339226934924	0.7027981540916781	292.0	5.238241452743306	170.0	0.39197319228745714
14	Feb25-FISH2-3L1-rep3-m1bp-100x_Position001_0_cmle.ics	15	1	0	1.5162	0.20635000882146287	1.0	0.30117150251887354	2.714861647476723	0.35392411710647237	0.5259734803728502	0.3511986346330576	0.15673624786661416	0.8381621200783875	0.9720284674863423	230.0	4.391004406840372	180.0	0.4150304388926017
15	Feb25-FISH2-3L1-rep3-m1bp-100x_Position001_0_cmle.ics	16	1	0	1.7328	1.4430823792346341	1.0	0.2621348182647671	2.9285516199301105	0.7848025480757718	0.8610806058180152	0.7812753379245225	0.6883687593867923	0.6331470659659774	0.9816207431093346	240.0	4.637886715234436	179.0	0.4127247142320873
16	Feb25-FISH2-3L1-rep3-m1bp-100x_Position001_0_cmle.ics	16	2	0	1.5162	2.0043779515382347	1.0	0.28838696088162386	3.212728760480434	0.864799400613755	0.9037646382642431	0.8646796602109483	0.8234102750950225	0.4239472156787022	0.9495244767835831	166.0	3.218208962941672	108.0	0.24901826333556107
17	Feb25-FISH2-3L1-rep3-m1bp-100x_Position001_0_cmle.ics	17	1	0	1.5162	0.10317500441073144	1.0	0.3108236876742558	2.8002722217099607	0.3276906432407569	0.481121930046191	0.3119351641303714	0.08992349004593189	0.8907529721208214	0.9951300791082593	206.0	3.9482804592733043	155.0	0.35738732237974036
18	Feb25-FISH2-3L1-rep3-m1bp-100x_Position001_0_cmle.ics	18	1	0	1.5162	0.20635000882146287	1.0	0.2642398858331001	2.734789719613217	0.35610523543517736	0.49826733016370267	0.35610523543517736	0.1895644761099483	0.8670963661327848	0.9879029154602978	208.0	3.9695706223436127	145.0	0.33433007577459584
19	Feb25-FISH2-3L1-rep3-m1bp-100x_Position001_0_cmle.ics	19	1	0	1.5162	0.10317500441073144	1.0	0.2564324582006051	3.225676441046346	0.2650197628458498	0.4245772946859903	0.26956521739130435	0.11208278436539307	0.8866685628156386	0.9837251814285258	154.0	2.996846989158139	91.0	0.20982094410681532
20	Feb25-FISH2-3L1-rep3-m1bp-100x_Position001_0_cmle.ics	21	1	0	1.5162	0.20635000882146287	1.0	0.3000068664144103	2.7661965102196384	0.3456611242639139	0.5147353917317776	0.3456611242639139	0.1769805295992739	0.8436622326253088	0.9950213356597992	232.0	4.435699818751103	182.0	0.41964188821363063
21	Feb25-FISH2-3L1-rep3-m1bp-100x_Position001_0_cmle.ics	22	1	0	1.7328	0.0	1.0	0.23539132437119664	2.7781809453730837	0.1513869540934565	0.3109492659189975	0.1513869540934565	0.024404100839041425	0.9462745543367762	0.9717182756528365	226.0	4.3952345783805935	155.0	0.35738732237974036
22	Feb25-FISH2-3L1-rep3-m1bp-100x_Position001_0_cmle.ics	23	1	0	1.2995999999999999	0.7252201245704302	1.0	0.28668396502484983	3.1605344907314543	0.6405705338468748	0.7414768506348789	0.6405705338468748	0.5384127455798484	0.6997230536281388	0.9853639793554256	144.0	2.796775178444916	87.0	0.20059804546475749
23	Feb25-FISH2-3L1-rep3-m1bp-100x_Position001_0_cmle.ics	25	1	0	1.7328	0.2918229810711206	1.0	0.2704207741019571	2.8538246219986227	0.3851063206893523	0.5181633210699403	0.38359860646219	0.20143110868228703	0.8257065598935935	0.9906090956388497	260.0	5.038030336660887	205.0	0.472673555405463
24	Feb25-FISH2-3L1-rep3-m1bp-100x_Position001_0_cmle.ics	26	1	0	1.5162	1.482302948152367	1.0	0.2742122898068677	2.5433012941647677	0.8090243611109531	0.8687525950868252	0.8090186732494185	0.7435456991235005	0.5199057597956814	0.9826692750532467	232.0	4.459105067591523	174.0	0.40119609092951497
25	Feb25-FISH2-3L1-rep3-m1bp-100x_Position001_0_cmle.ics	27	1	0	0.8664	0.46141264688247224	1.0	0.18805527577200623	2.0900264150597496	0.624029494686619	0.7821369189619027	0.6240005783271886	0.4135256271235451	0.6933683371162014	0.7943670136384922	142.0	2.401001033927889	69.0	0.1590950015754973
26	Feb25-FISH2-3L1-rep3-m1bp-100x_Position001_0_cmle.ics	28	1	0	1.2995999999999999	0.0	1.0	0.222182509182427	2.652339245774468	0.0730914731724066	0.27802473374740183	0.1278564289962415	0.026260446237515098	0.9536852230446682	0.9750700739499382	142.0	2.7286745176937677	75.0	0.17292934953858405
27	Feb25-FISH2-3L1-rep3-m1bp-100x_Position001_0_cmle.ics	28	2	0	1.083	0.0	1.0	0.1636246173744684	2.0800606752117257	0.2255712857992483	0.35487470646302505	0.22176986701165563	0.026260446237515098	0.9054701362368559	0.8748546843381396	120.0	2.2370249866757526	50.0	0.11528623302572269
28	Feb25-FISH2-3L1-rep3-m1bp-100x_Position001_0_cmle.ics	29	1	0	1.2995999999999999	0.10317500441073144	1.0	0.2643994242775595	3.0983098554220456	0.25434154360102873	0.40704456876209666	0.25434154360102873	0.08180661240289525	0.9118296739724497	0.9821546493622276	134.0	2.5967033677316933	75.0	0.17292934953858405
29	Feb25-FISH2-3L1-rep3-m1bp-100x_Position001_0_cmle.ics	30	1	0	1.7328	0.9512265400461283	1.0	0.30682599695661394	2.899992283994095	0.7019188411805861	0.7903299992226167	0.6969565442719805	0.5738093078697105	0.629837113314732	0.9841835844441789	206.0	3.9716857081137245	154.0	0.3550815977192259
30	Feb25-FISH2-3L1-rep3-m1bp-100x_Position001_0_cmle.ics	31	1	0	1.2995999999999999	0.7252201245704302	1.0	0.2965696386911721	2.7909932689567283	0.6628276200173474	0.7833955575668439	0.6578421390051665	0.48939171097786327	0.7153681567866563	0.9911461959447646	188.0	3.6162374985980064	132.0	0.30435565518790797
31	Feb25-FISH2-3L1-rep3-m1bp-100x_Position001_0_cmle.ics	32	1	0	1.5162	1.6366463635208865	1.0	0.27667820782609226	2.7051426554531206	0.9142680502181412	0.9665411447319427	0.9139378525913489	0.8426292161670379	0.42247821549033165	0.9927897173170548	202.0	3.858889635451847	142.0	0.3274129017930525
32	Feb25-FISH2-3L1-rep3-m1bp-100x_Position001_0_cmle.ics	33	1	0	1.5162	1.0542408233015097	1.0	0.2970299522544141	3.046866687558784	0.7181665900456028	0.8124289934105885	0.7153078317295752	0.6199991545261911	0.6540502692172155	0.9990691783532243	186.0	3.6183525843681177	130.0	0.29974420586687905
33	Feb25-FISH2-3L1-rep3-m1bp-100x_Position001_0_cmle.ics	33	2	0	1.083	0.9512265400461283	1.0	0.27481492814606734	2.472841648845575	0.6782179525794878	0.7582314801604286	0.6647432137516315	0.5692786523147487	0.6700002027537105	0.9930616831748494	114.0	2.1731544974648265	60.0	0.13834347963086724
34	Feb25-FISH2-3L1-rep3-m1bp-100x_Position001_0_cmle.ics	35	1	0	1.7328	0.5158750220536572	1.0	0.24734297751646567	2.72687826118069	0.5363223679354379	0.6557494525502546	0.530011318062151	0.3633866840538346	0.7293931759626934	0.9344336581897007	228.0	4.369714243770063	161.0	0.37122167034282705
35	Feb25-FISH2-3L1-rep3-m1bp-100x_Position001_0_cmle.ics	36	1	0	1.5162	1.2653448004921624	1.0	0.2884923288803605	3.0206331113198446	0.7991600399325278	0.8800543908568281	0.795717580639609	0.7129883989121829	0.5431325455097803	0.9999218954795438	202.0	3.9057001331326866	145.0	0.33433007577459584
36	Feb25-FISH2-3L1-rep3-m1bp-100x_Position001_0_cmle.ics	38	1	0	1.083	0.9378659497950863	1.0	0.27870573951843647	2.0686218577392967	0.6259847275551146	0.7086543854350921	0.611242935415678	0.5076426938176798	0.7256090153057467	1.0035388702785177	142.0	2.658458771172508	84.0	0.1936808714832141
37	Feb25-FISH2-3L1-rep3-m1bp-100x_Position001_0_cmle.ics	40	1	0	1.083	0.0	1.0	0.19484141011997239	1.7773239656829967	0.09743710184070692	0.3048146082259343	0.128667469101371	0.024619088160173795	0.9554073029456918	0.8627830615818489	170.0	3.14376304488019	92.0	0.21212666876732977
38	Feb25-FISH2-3L1-rep3-m1bp-100x_Position001_0_cmle.ics	41	1	0	1.5162	1.1961505589055579	1.0	0.2684931221462868	2.3677121570439934	0.7619324036047541	0.8540272920324873	0.7619324036047541	0.6355265640192137	0.5738422739760168	0.9814524685332003	264.0	4.986989667439825	209.0	0.4818964540475209
39	Feb25-FISH2-3L1-rep3-m1bp-100x_Position001_0_cmle.ics	42	1	0	1.5162	1.663646957482313	1.0	0.2916720758385471	2.6491743965000962	0.8914601726094805	0.9358084689859003	0.8906374972387053	0.8358991156239765	0.46593031333938795	1.0052275722439477	190.0	3.637527661668315	133.0	0.3066613798484224
40	Feb25-FISH2-3L1-rep3-m1bp-100x_Position001_0_cmle.ics	43	1	0	1.7328	0.0	1.0	0.2421252416678656	2.086292255342736	0.1777205408886027	0.36680829663331155	0.16197987413106726	0.025096234742269494	0.9264108408595717	0.9511553346836156	268.0	5.029569993580445	203.0	0.4680621060844342
41	Feb25-FISH2-3L1-rep3-m1bp-100x_Position002_1_cmle.ics	1	1	0	2.166	0.0	1.0	0.2435922100050808	2.359785142214496	0.159912487779288	0.34540948327252785	0.159912487779288	0.019314686315187065	0.9335159184084822	0.9466270034112745	360.0	6.921722199591032	317.0	0.7309147173830819
42	Feb25-FISH2-3L1-rep3-m1bp-100x_Position002_1_cmle.ics	2	1	0	1.7328	0.5097226605744432	1.0	0.27324989158744234	3.239296664597286	0.5121667699938004	0.6347256664600124	0.5136570651914731	0.3438707139110115	0.7310411729906869	0.9930145713951449	226.0	4.3952345783805935	167.0	0.3850560183059138
43	Feb25-FISH2-3L1-rep3-m1bp-100x_Position002_1_cmle.ics	3	1	0	1.2995999999999999	0.1459114905355603	1.0	0.20730312241285798	3.184653940276903	0.3577260405039069	0.5238398979429119	0.3569925051825865	0.18208419709775156	0.8404422095519868	0.9473908428272788	128.0	2.5094276296803466	62.0	0.14295492895189613
44	Feb25-FISH2-3L1-rep3-m1bp-100x_Position002_1_cmle.ics	4	1	0	1.5162	0.6190500264643886	1.0	0.32781573518831786	3.1241162486269207	0.5655377242759679	0.668570157755411	0.5579907168939616	0.4354522823958161	0.7340883988300196	0.9957049470439611	190.0	3.660932910508735	141.0	0.325107177132538
45	Feb25-FISH2-3L1-rep3-m1bp-100x_Position002_1_cmle.ics	6	1	0	1.7328	1.996395684228742	1.0	0.27523367574394036	3.0001263127433355	0.9111624406322182	0.9394020399159119	0.906771171264696	0.849427733513275	0.45029593733303197	0.9811607681448827	250.0	4.837958525947662	195.0	0.4496163088003185
46	Feb25-FISH2-3L1-rep3-m1bp-100x_Position002_1_cmle.ics	7	1	0	1.9493999999999998	2.382889777580303	1.0	0.26357171282301944	2.087181091288366	0.9407024894939913	0.979261384581357	0.9396733921505984	0.8789704725860755	0.43245011498524955	0.9764650279836069	358.0	6.877026787680302	327.0	0.7539719639882264
47	Feb25-FISH2-3L1-rep3-m1bp-100x_Position002_1_cmle.ics	8	1	0	1.5162	0.9378659497950863	1.0	0.31897580368259437	3.021487521314006	0.7485194466154751	0.8604734547857126	0.7469724194055226	0.5915445294056031	0.598566011944914	0.9987913591322447	176.0	3.4182807736548946	124.0	0.28590985790379225
48	Feb25-FISH2-3L1-rep3-m1bp-100x_Position002_1_cmle.ics	9	1	0	1.7328	1.9313502455959253	1.0	0.2749956089666159	3.1398741385202342	0.9278797589606047	0.960569856142673	0.926329722386708	0.877590651015361	0.3997660958685629	0.989505605899889	230.0	4.484625402202053	172.0	0.3965846416084861
49	Feb25-FISH2-3L1-rep3-m1bp-100x_Position002_1_cmle.ics	10	1	0	1.7328	0.8318234787411565	1.0	0.27424073648752295	3.083145450395587	0.6382239861093886	0.7288687115282937	0.635991566414486	0.5224057912361209	0.7073706447329323	0.9912164346655965	212.0	4.1057719438459115	152.0	0.350470148398197
50	Feb25-FISH2-3L1-rep3-m1bp-100x_Position002_1_cmle.ics	11	1	0	1.7328	2.166	1.0	0.2725343459298552	2.743980173878617	0.9959375706315502	0.9999881041599753	0.9929992981454385	0.930082200254571	0.23645406567818283	0.992371100178673	228.0	4.393119492610483	169.0	0.38966746762694277
51	Feb25-FISH2-3L1-rep3-m1bp-100x_Position002_1_cmle.ics	12	1	0	1.7328	0.41270001764292574	1.0	0.2974993043172152	2.5305719478249107	0.46758505268272493	0.592732393352349	0.4511683777679801	0.27730638761168647	0.7708023599448698	0.9978161061294896	264.0	5.057205413961086	220.0	0.5072594253131798
52	Feb25-FISH2-3L1-rep3-m1bp-100x_Position002_1_cmle.ics	13	1	0	1.5162	0.20635000882146287	1.0	0.26350718523610217	2.1742153013950998	0.3787790152836072	0.5535749782758091	0.3693964366647546	0.1839485207671905	0.8831186304143865	0.9655265496293761	236.0	4.478280144891718	175.0	0.40350181559002946
53	Feb25-FISH2-3L1-rep3-m1bp-100x_Position002_1_cmle.ics	14	1	0	1.5162	0.43046674663324214	1.0	0.27324989158744234	2.5484162282251375	0.46237841320517936	0.6055250770510484	0.457070184970598	0.2799561494189317	0.792809173941672	0.9620795236461473	226.0	4.278208334178494	167.0	0.3850560183059138
54	Feb25-FISH2-3L1-rep3-m1bp-100x_Position002_1_cmle.ics	15	1	0	1.7328	2.441961443352352	1.0	0.3038678520637373	2.958684056126978	0.9783290829082908	0.9932024452445245	0.9772414741474147	0.9461071107110711	0.2915260251131725	1.0112269435520516	212.0	4.129177192686331	160.0	0.3689159456823127
55	Feb25-FISH2-3L1-rep3-m1bp-100x_Position002_1_cmle.ics	16	1	0	1.7328	0.8058225447605828	1.0	0.31524982283748054	3.023751919179732	0.5073500309148441	0.6203229264055556	0.5071574817131744	0.40125221164152475	0.8034648162320961	0.9985278271801286	224.0	4.350539166469866	177.0	0.40811326491105837
56	Feb25-FISH2-3L1-rep3-m1bp-100x_Position002_1_cmle.ics	16	2	0	1.5162	0.42540144110901373	1.0	0.24647187327997555	3.3198965331149664	0.3489205477810844	0.48015566533237203	0.3502405795303083	0.24012703968439048	0.8499130250756836	0.9865405973219543	176.0	3.4182807736548946	109.0	0.25132398799607547
57	Feb25-FISH2-3L1-rep3-m1bp-100x_Position002_1_cmle.ics	16	3	0	1.5162	2.263762234040641	1.0	0.2934495372487288	2.4042820896980692	0.8694216891699632	0.9068382779255177	0.8665484271939377	0.8088564075025727	0.5924286783998836	0.98721102495171	232.0	4.388889321070263	180.0	0.4150304388926017
58	Feb25-FISH2-3L1-rep3-m1bp-100x_Position002_1_cmle.ics	17	1	0	1.7328	1.059277487276398	1.0	0.27624018448011206	2.918915403136406	0.7830674625458428	0.8644266966161269	0.7725158239914589	0.6538029575092033	0.6259488424624564	0.9964146376751081	204.0	3.9503955450434156	144.0	0.33202435111408135
59	Feb25-FISH2-3L1-rep3-m1bp-100x_Position002_1_cmle.ics	19	1	0	1.083	1.5972652713406406	1.0	0.268082573106329	2.728504246978152	0.8725524506634557	0.9195815810234478	0.8713542562593795	0.7952748432560043	0.5185094081062053	0.9987237570490819	120.0	2.2838354843565924	64.0	0.14756637827292504
60	Feb25-FISH2-3L1-rep3-m1bp-100x_Position002_1_cmle.ics	19	2	0	1.7328	0.2918229810711206	1.0	0.2287141152185616	3.3399183721340697	0.35535361564058915	0.4713530699282863	0.3510768920498022	0.2134891776946028	0.8455936536977503	0.9327989488459709	176.0	3.4416860224953134	105.0	0.24210108935401767
61	Feb25-FISH2-3L1-rep3-m1bp-100x_Position002_1_cmle.ics	20	1	0	1.9493999999999998	1.2536039404732575	1.0	0.30916679416432574	3.0278390555404355	0.7835643443056585	0.8684156304121443	0.783157824394536	0.6808233977268298	0.579347534733863	1.0053106288842035	228.0	4.463335239131743	180.0	0.4150304388926017
62	Feb25-FISH2-3L1-rep3-m1bp-100x_Position002_1_cmle.ics	21	1	0	1.2995999999999999	0.0	1.0	0.26520887130747955	2.109185190861572	0.16619471078212197	0.30154172255617934	0.16619471078212197	0.02061867620514349	0.9232656420440449	0.9406069502205165	178.0	3.299139443682684	115.0	0.2651583359591622
63	Feb25-FISH2-3L1-rep3-m1bp-100x_Position002_1_cmle.ics	21	2	0	2.3826	0.0	1.0	0.11217908624064678	3.0925901827548907	0.057707784788116646	0.16219053769851127	0.057707784788116646	0.02061867620514349	0.9658833136155307	0.8765700252749515	256.0	5.065665757041528	129.0	0.29743848120636457
64	Feb25-FISH2-3L1-rep3-m1bp-100x_Position002_1_cmle.ics	22	1	0	1.083	0.5710063922207945	1.0	0.26155533140608933	2.1807304960921288	0.6452717958300245	0.7922758910636708	0.6404680711916663	0.44806994596782984	0.7465650598029479	0.9253632670126368	164.0	3.079892555669263	101.0	0.23287819071195984
65	Feb25-FISH2-3L1-rep3-m1bp-100x_Position002_1_cmle.ics	23	1	0	1.7328	2.166	1.0	0.24667372894841721	2.638850526742125	0.9978502349025309	0.9998905472078312	0.9930118601923001	0.945124860377528	0.30788770422028533	0.9673958602959566	244.0	4.633656543694214	178.0	0.4104189895715728
66	Feb25-FISH2-3L1-rep3-m1bp-100x_Position002_1_cmle.ics	25	1	0	1.083	1.7191228691225526	1.0	0.23032127625956297	2.304958777709548	0.8843912817475188	0.9223885739153561	0.8830373656661388	0.8285724647316949	0.4586740056523724	0.9636072599945286	134.0	2.573298118891273	70.0	0.1614007262360118
67	Feb25-FISH2-3L1-rep3-m1bp-100x_Position002_1_cmle.ics	26	1	0	1.7328	0.4377344716066809	1.0	0.2393434128520781	3.3536021086267476	0.48309618668184406	0.6274082242458736	0.47662919749573135	0.324590922026181	0.7722810594586077	0.9820137324118954	212.0	4.129177192686331	142.0	0.3274129017930525
68	Feb25-FISH2-3L1-rep3-m1bp-100x_Position003_2_cmle.ics	1	1	0	1.5162	0.9512265400461283	1.0	0.2942017354324395	2.649264751935943	0.7043882622638182	0.7758812119153827	0.6998948489024446	0.5809892040519093	0.6817410319887514	0.996083545427039	208.0	3.992975871184033	153.0	0.35277587305871144
69	Feb25-FISH2-3L1-rep3-m1bp-100x_Position003_2_cmle.ics	2	1	0	0.8664	0.622541700711641	1.0	0.2771993517873347	2.3633324560486995	0.6735418526136054	0.7637665411929062	0.6692149481935659	0.5594512786681671	0.6699792614034157	0.995796657187781	102.0	1.928387274840874	51.0	0.11759195768623716
70	Feb25-FISH2-3L1-rep3-m1bp-100x_Position003_2_cmle.ics	3	1	0	1.2995999999999999	1.0987399361686254	1.0	0.22030874087769353	3.047403435572768	0.8367346938775511	0.897358111643826	0.8322938322938322	0.7612259040830469	0.540925851037241	0.9610282045120059	136.0	2.6179935308020017	70.0	0.1614007262360118
71	Feb25-FISH2-3L1-rep3-m1bp-100x_Position003_2_cmle.ics	4	1	0	1.7328	0.23070632344123612	1.0	0.2648500727068435	3.39749833320257	0.37200011434942326	0.5525078257886537	0.376731321736396	0.20508211717957148	0.8162205967731261	0.9824572952946782	204.0	3.973800793883835	141.0	0.325107177132538
72	Feb25-FISH2-3L1-rep3-m1bp-100x_Position003_2_cmle.ics	5	1	0	1.083	0.687545504971255	1.0	0.3012912077705793	2.7514364685102968	0.5162994124449894	0.6051137466139911	0.512228440146229	0.4119346626409705	0.78704483394734	0.9986757100330531	126.0	2.4179217200887786	73.0	0.16831790021755516
73	Feb25-FISH2-3L1-rep3-m1bp-100x_Position003_2_cmle.ics	5	2	0	1.7328	0.0	1.0	0.2572069492122286	3.1536074082642296	0.20894682510730447	0.3949386443545821	0.21843929245026739	0.022079882644230397	0.9050522885481066	0.9901549489563176	246.0	4.795378199807044	184.0	0.42425333753465955
74	Feb25-FISH2-3L1-rep3-m1bp-100x_Position003_2_cmle.ics	6	1	0	1.2995999999999999	1.3412750573395087	1.0	0.23846533157715108	1.6859579829646023	0.8460983289316107	0.9303576102215138	0.8443693640105642	0.7504183619247028	0.5498132882360437	0.9502579597539551	196.0	3.7013981508792417	126.0	0.2905213072248212
75	Feb25-FISH2-3L1-rep3-m1bp-100x_Position003_2_cmle.ics	7	1	0	1.7328	1.1190041972733815	1.0	0.292485254811594	3.10612246317533	0.7835478973632792	0.8658594702049875	0.7807430201447371	0.6681360501610081	0.6412377280666675	0.9985667978568519	202.0	3.9057001331326866	146.0	0.3366358004351103
76	Feb25-FISH2-3L1-rep3-m1bp-100x_Position003_2_cmle.ics	8	1	0	2.166	0.8595614345612763	1.0	0.31536268003184537	2.7906553952943383	0.5847313390239472	0.7058557974210622	0.5823910956593934	0.43208883584567886	0.7194098062903785	0.9974504173770772	376.0	7.279285494876859	385.0	0.8877039942980649
77	Feb25-FISH2-3L1-rep3-m1bp-100x_Position003_2_cmle.ics	9	1	0	1.2995999999999999	2.042760867497844	1.0	0.26948501414881976	2.3937322967686607	0.9627301829715997	0.9882852653528738	0.9620620282533995	0.9165100296631326	0.323331793507002	0.9708693998121661	198.0	3.7460935627899703	136.0	0.31357855382996574
78	Feb25-FISH2-3L1-rep3-m1bp-100x_Position003_2_cmle.ics	11	1	0	1.5162	0.7900066980357398	1.0	0.3212041344475795	2.884200204973586	0.6926195582033516	0.8349650304069248	0.693375657513085	0.5207047367014516	0.6301529531698494	0.9926673784656304	202.0	3.882294884292267	153.0	0.35277587305871144
79	Feb25-FISH2-3L1-rep3-m1bp-100x_Position003_2_cmle.ics	12	1	0	1.7328	0.4773698211006071	1.0	0.27523367574394036	2.9621530369307414	0.5082641664104929	0.6344451275745465	0.5082641664104929	0.3189901629265294	0.7793790128856034	0.9881331200452281	250.0	4.837958525947663	195.0	0.4496163088003185
80	Feb25-FISH2-3L1-rep3-m1bp-100x_Position003_2_cmle.ics	13	1	0	1.5162	1.7630552482168842	1.0	0.22030874087769353	4.243364388569222	0.9688575552348173	0.9882938270234263	0.9676224047962696	0.9431067503053181	0.16066946036282695	0.9468104036856503	136.0	2.664804028482841	70.0	0.1614007262360118
81	Feb25-FISH2-3L1-rep3-m1bp-100x_Position003_2_cmle.ics	14	1	0	1.2995999999999999	0.8484788251675598	1.0	0.30483523818301894	3.337861261773346	0.7842619332722875	0.8753962104670001	0.7698340024887887	0.6436571106571811	0.6034926932860641	0.9958018934342671	140.0	2.7073843546234593	86.0	0.19829232080424306
82	Feb25-FISH2-3L1-rep3-m1bp-100x_Position003_2_cmle.ics	15	1	0	1.083	0.0	1.0	0.24208733520065542	2.942396667977297	0.28098411977075916	0.43337372819308745	0.28098411977075916	0.03503622913984195	0.8904805639448955	0.9031555039150679	128.0	2.4158066343186677	67.0	0.15448355225446841
83	Feb25-FISH2-3L1-rep3-m1bp-100x_Position003_2_cmle.ics	16	1	0	1.9493999999999998	0.815064591942846	1.0	0.2883522154229161	3.021748508126607	0.5845969686128043	0.7053458877657813	0.5802067067686268	0.453044594761779	0.7708935263715012	0.9929790114053243	302.0	5.836202493743673	265.0	0.6110170350363303
84	Feb25-FISH2-3L1-rep3-m1bp-100x_Position003_2_cmle.ics	17	1	0	1.5162	0.41270001764292574	1.0	0.24103091445739716	2.7027371315279036	0.43549406643210686	0.5726519172282187	0.43549406643210686	0.30021766354582863	0.7968020244884969	0.967174177024477	188.0	3.592832249757586	119.0	0.27438123460122005
85	Feb25-FISH2-3L1-rep3-m1bp-100x_Position003_2_cmle.ics	18	1	0	1.083	0.23070632344123612	1.0	0.22801882163151724	1.822539743179896	0.4116324268756927	0.5515765295468783	0.39992290023611804	0.21416868785839344	0.8213705936421029	0.894647473516918	124.0	2.2796053128163702	62.0	0.14295492895189613
86	Feb25-FISH2-3L1-rep3-m1bp-100x_Position003_2_cmle.ics	19	1	0	1.7328	1.4930362603455627	1.0	0.2726191561476134	3.3396035998017637	0.8550545094152626	0.9167971213622849	0.8426603748085413	0.7596827416884404	0.5071308921126767	0.9842881675736648	236.0	4.61871163793424	178.0	0.4104189895715728
87	Feb25-FISH2-3L1-rep3-m1bp-100x_Position003_2_cmle.ics	20	1	0	1.5162	0.10317500441073144	1.0	0.2603168406750603	2.7104817505993615	0.3214356227942447	0.4838131493867075	0.3184308595967324	0.08896752140970902	0.8732159122498321	0.9916974498941087	226.0	4.348424080699755	163.0	0.375833119663856
88	Feb25-FISH2-3L1-rep3-m1bp-100x_Position003_2_cmle.ics	21	1	0	2.166	1.2551781017859014	1.0	0.2976345576010148	3.2816094536210425	0.6681607869243945	0.7659269507864269	0.6683100410093367	0.5751707537805112	0.6610200005336603	0.9926167170326204	310.0	6.061794639067427	280.0	0.6456029049440472
89	Feb25-FISH2-3L1-rep3-m1bp-100x_Position003_2_cmle.ics	21	2	0	1.7328	0.20635000882146287	1.0	0.3071540416617009	3.2980448741406545	0.24566274736495466	0.36323706050002486	0.24888947853465657	0.13009744159545508	0.9124608157218689	1.0042712750320517	196.0	3.8418296439217605	143.0	0.3297186264535669
90	Feb25-FISH2-3L1-rep3-m1bp-100x_Position003_2_cmle.ics	22	1	0	1.5162	0.7900066980357398	1.0	0.2981716364212792	2.714348734267387	0.6435597881254268	0.7761690321072415	0.640803696116248	0.5122301582907308	0.6790649928148536	0.9954140502670356	216.0	4.1249470211461094	163.0	0.375833119663856
91	Feb25-FISH2-3L1-rep3-m1bp-100x_Position003_2_cmle.ics	23	1	0	1.083	0.10317500441073144	1.0	0.33503966919459804	2.950520642188196	0.29324882330859636	0.45614478357540933	0.27163524010279805	0.08859114666050648	0.8668264546862642	1.0060670263059481	116.0	2.2178499093755555	68.0	0.15678927691498287
92	Feb25-FISH2-3L1-rep3-m1bp-100x_Position003_2_cmle.ics	24	1	0	1.2995999999999999	0.32626801153583	1.0	0.29197721891436773	2.7045029878944145	0.42536175540992216	0.5752087730104715	0.42536175540992216	0.2799123506780705	0.809320582990622	0.9967832172181113	156.0	2.994731903388028	99.0	0.22826674139093092
93	Feb25-FISH2-3L1-rep3-m1bp-100x_Position003_2_cmle.ics	25	1	0	1.7328	0.2918229810711206	1.0	0.33247758986970694	3.2442849585673583	0.40276347873205093	0.5496191938348536	0.40276347873205093	0.2125319847075469	0.8274216964608406	0.9940323004132448	210.0	4.084481780775602	165.0	0.3804445689848849
94	Feb25-FISH2-3L1-rep3-m1bp-100x_Position003_2_cmle.ics	26	1	0	1.2995999999999999	1.3765262486627317	1.0	0.2880929030172355	3.1502956857723476	0.7093239636270414	0.7877429764902809	0.709345075626197	0.6434349222626031	0.5452045843722988	1.0020645787024274	164.0	3.1969187998713626	106.0	0.24440681401453213
95	Feb25-FISH2-3L1-rep3-m1bp-100x_Position003_2_cmle.ics	26	2	0	1.7328	0.8318234787411565	1.0	0.2908882086657216	3.129154577882407	0.5679007132839715	0.6858790885648365	0.5665435133382595	0.45139414594423416	0.6809724338798888	0.9924696109131528	270.0	5.214696898533691	225.0	0.5187880486157521
96	Feb25-FISH2-3L1-rep3-m1bp-100x_Position003_2_cmle.ics	27	1	0	1.7328	0.0	1.0	0.19584303130515623	2.9435091681793164	0.1366740298038864	0.265011268963816	0.09999663613020418	0.03469831694381216	0.9519988672141723	0.9595879117863619	166.0	3.265019460622511	89.0	0.2052094947857864
97	Feb25-FISH2-3L1-rep3-m1bp-100x_Position003_2_cmle.ics	29	1	0	1.2995999999999999	0.0	1.0	0.3089982052636375	2.814895758937104	0.26766693222389426	0.4663258682246024	0.26766693222389426	0.035710070520197104	0.8967257876076266	0.9960218198016175	118.0	2.2859505701267038	67.0	0.15448355225446841
98	Feb25-FISH2-3L1-rep3-m1bp-100x_Position003_2_cmle.ics	30	1	0	1.2995999999999999	0.1459114905355603	1.0	0.23961299900261135	3.548257325022497	0.5410972770523332	0.6925886560718021	0.5251374970476094	0.20535985423625874	0.7937842007151703	0.9411437542786425	118.0	2.2859505701267033	59.0	0.13603775497035278
99	Feb25-FISH2-3L1-rep3-m1bp-100x_Position003_2_cmle.ics	31	1	0	1.5162	0.8508028822180275	1.0	0.30810692250685695	2.947313551621019	0.6673772332091334	0.7701615792490685	0.6638184293493837	0.5417293637145314	0.6810917467902597	0.993168698176109	218.0	4.216452930737678	168.0	0.3873617429664282
100	Feb25-FISH2-3L1-rep3-m1bp-100x_Position003_2_cmle.ics	32	1	0	1.5162	0.7540056732031717	1.0	0.3071540416617009	3.2040768439600256	0.6611655096310989	0.7774126636029669	0.6608302719615594	0.5108707798466288	0.6091135193926929	0.9779499352186429	196.0	3.818424395081341	143.0	0.3297186264535669
101	Feb25-FISH2-3L1-rep3-m1bp-100x_Position003_2_cmle.ics	33	1	0	1.7328	0.72222503087512	1.0	0.30692987816408457	2.956665232305291	0.5004359029002073	0.6014532864311039	0.5026001953952048	0.3720950185293328	0.789368527402897	1.0041490512096556	246.0	4.748567702126205	201.0	0.4634506567634053
102	Feb25-FISH2-3L1-rep3-m1bp-100x_Position003_2_cmle.ics	33	2	0	1.5162	0.9228252937649445	1.0	0.281061015957084	2.7475734212698746	0.5757737622433362	0.6610142284241902	0.5740439888298152	0.45116226935201303	0.7472097459482585	0.9934244551183148	200.0	3.8141942235411186	141.0	0.325107177132538
103	Feb25-FISH2-3L1-rep3-m1bp-100x_Position003_2_cmle.ics	34	1	0	1.7328	0.9822185052554624	1.0	0.2742548105671506	2.8855568416533726	0.7067410158475596	0.8105441136128637	0.7012492350545485	0.5537097216653654	0.6679281837075676	0.9945932905348122	246.0	4.725162453285784	190.0	0.4380876854977463
104	Feb25-FISH2-3L1-rep3-m1bp-100x_Position003_2_cmle.ics	35	1	0	1.2995999999999999	0.0	1.0	0.2879608720554036	2.6313553338243447	0.24049584840224023	0.37932246549448145	0.24049584840224023	0.025046280746428375	0.9115021932423764	0.9689863504625231	186.0	3.5715420866872782	128.0	0.2951327565458501
105	Feb25-FISH2-3L1-rep3-m1bp-100x_Position003_2_cmle.ics	36	1	0	1.9493999999999998	0.0	1.0	0.23588672614513465	2.925231506795556	0.07411007967253856	0.24040274833710987	0.07411007967253856	0.02649660112564871	0.9583289646944362	0.9773059207907776	208.0	4.180217861907393	137.0	0.3158842784904802
106	Feb25-FISH2-3L1-rep3-m1bp-100x_Position003_2_cmle.ics	37	1	0	2.3826	2.009083356398272	1.0	0.27529902474964446	2.844569994968111	0.887671475351801	0.9421807239578723	0.8845119037082928	0.784632858365047	0.5184650281243414	0.9916510844586257	360.0	6.945127448431449	337.0	0.777029210593371
107	Feb25-FISH2-3L1-rep3-m1bp-100x_Position003_2_cmle.ics	40	1	0	1.2995999999999999	0.43046674663324214	1.0	0.29646354607517716	2.9012486622807	0.49819407366246693	0.6304978075208678	0.49819407366246693	0.3586183153546018	0.780236668170551	0.9967651040137532	138.0	2.6860941915531504	83.0	0.1913751468226997
108	Feb25-FISH2-3L1-rep3-m1bp-100x_Position003_2_cmle.ics	41	1	0	1.9493999999999998	0.23070632344123612	1.0	0.12942962897785096	3.544768887970322	0.40985647939313463	0.57041658460346	0.37740392251539084	0.1652583561521992	0.7986061846765072	0.7692112151854673	192.0	3.6822230735790438	90.0	0.20751521944630086
109	Feb25-FISH2-3L1-rep3-m1bp-100x_Position003_2_cmle.ics	42	1	0	1.5162	1.4772412513556012	1.0	0.2888820830887166	3.077822533646643	0.8809081173698865	0.9281687727564789	0.8788005997001499	0.8199742985650033	0.44580208673705707	0.9944166594866016	174.0	3.373585361744166	116.0	0.2674640606196767
110	Feb25-FISH2-3L1-rep3-m1bp-100x_Position003_2_cmle.ics	45	1	0	1.7328	0.8508028822180275	1.0	0.27395309223883324	3.1942431308582453	0.6624118684785685	0.7683623643030459	0.6573482572386761	0.5363273465111659	0.6697518603132567	0.9919931866995849	224.0	4.373944415310285	165.0	0.3804445689848849
111	Feb25-FISH2-3L1-rep3-m1bp-100x_Position003_2_cmle.ics	46	1	0	1.5162	0.46141264688247224	1.0	0.2865604583534133	2.770362692032725	0.47809091149203664	0.6169078999498164	0.4739771796835794	0.3324793322944455	0.7725573433995839	0.99203020993145	208.0	3.969570622343613	151.0	0.3481644237376825
112	Feb25-FISH2-3L1-rep3-m1bp-100x_Position003_2_cmle.ics	47	1	0	1.9493999999999998	0.20635000882146287	1.0	0.28272122366167035	2.4962035552802213	0.37103568700207357	0.5686394038134734	0.37103568700207357	0.15015044979030573	0.8231926031483388	0.981991008512172	344.0	6.610969401986039	319.0	0.7355261667041109
113	Feb25-FISH2-3L1-rep3-m1bp-100x_Position003_2_cmle.ics	48	1	0	1.5162	0.0	1.0	0.22636758203005733	2.436850667126269	0.156310589973225	0.3236345410659878	0.15332313333421263	0.02677829510531939	0.9272402184619144	0.9311322590351472	226.0	4.3016135830189155	152.0	0.350470148398197
114	Feb25-FISH2-3L1-rep3-m1bp-100x_Position004_3_cmle.ics	2	1	0	2.166	1.9493999999999998	1.0	0.23214171888007543	3.3753162068167204	0.9667248352739878	0.999828215516391	0.9665343415891936	0.8213135219901148	0.32114949558426087	0.968740715235913	270.0	5.26150739621453	201.0	0.4634506567634053
115	Feb25-FISH2-3L1-rep3-m1bp-100x_Position004_3_cmle.ics	2	2	0	1.5162	2.3038981007000485	1.0	0.26782808006002096	3.0838133574831943	0.90392655107782	0.9308575957655976	0.9036714256071136	0.867382378653822	0.4791891049394392	0.9632147938406111	154.0	2.9734417403177194	93.0	0.21443239342784423
116	Feb25-FISH2-3L1-rep3-m1bp-100x_Position004_3_cmle.ics	3	1	0	1.5162	2.0170154133179077	1.0	0.2721093876902648	3.458121213740609	0.918155783422001	0.9483921829414793	0.9162572936330874	0.8603912819632744	0.43570749495799543	1.0052165048181394	142.0	2.7988902642150273	83.0	0.1913751468226997
117	Feb25-FISH2-3L1-rep3-m1bp-100x_Position004_3_cmle.ics	3	2	0	1.2995999999999999	0.7748934119142009	1.0	0.2986476516318797	2.7787186547893423	0.5503904238887936	0.6338864338424576	0.5469795778273554	0.4580428393684572	0.7446913848643599	0.9780401895256288	160.0	3.0841227272094858	104.0	0.2397953646935032
118	Feb25-FISH2-3L1-rep3-m1bp-100x_Position004_3_cmle.ics	4	1	0	1.7328	0.42540144110901373	1.0	0.2605042788639421	2.7024457152963333	0.49209216441875403	0.622456762088265	0.47331177172217637	0.2948779704560051	0.7817650352793657	0.9886686804066225	236.0	4.548495891412979	174.0	0.40119609092951497
119	Feb25-FISH2-3L1-rep3-m1bp-100x_Position004_3_cmle.ics	5	1	0	1.2995999999999999	0.2918229810711206	1.0	0.28890164313983585	3.132116357849195	0.43163707915248894	0.5797558350636502	0.42428821463902505	0.26159131181580003	0.8324028529717615	0.9813377330214951	148.0	2.862760753425954	91.0	0.20982094410681532
120	Feb25-FISH2-3L1-rep3-m1bp-100x_Position004_3_cmle.ics	6	1	0	1.2995999999999999	0.0	1.0	0.21586508614541486	3.2684705225826964	0.10953141640042599	0.2955449059282925	0.10953141640042599	0.039474618388356406	0.9300443390487236	0.9533880739920545	118.0	2.3093558189671235	56.0	0.12912058098880944
121	Feb25-FISH2-3L1-rep3-m1bp-100x_Position004_3_cmle.ics	7	1	0	1.2995999999999999	1.9963956842287418	1.0	0.3063323109039217	2.501401047450376	0.945529199573689	0.9759824283332877	0.944196977564015	0.9029732462492827	0.3404993180640658	0.9774102974664718	198.0	3.72268831394955	145.0	0.33433007577459584
122	Feb25-FISH2-3L1-rep3-m1bp-100x_Position004_3_cmle.ics	8	1	0	1.5162	1.1961505589055579	1.0	0.28338322808811234	2.878591639682126	0.7756722564668515	0.8467571532394821	0.7726440741837366	0.6695210088557508	0.6023484410617721	0.9990254841974924	206.0	3.9950909569541437	148.0	0.3412472497561391
123	Feb25-FISH2-3L1-rep3-m1bp-100x_Position004_3_cmle.ics	9	1	0	1.5162	0.2991586303963464	1.0	0.2605042788639421	2.593497843353168	0.5551011600244216	0.7582396471504663	0.5532169098296806	0.21873092065096109	0.7506093120923354	0.9707008929932843	236.0	4.478280144891721	174.0	0.40119609092951497
124	Feb25-FISH2-3L1-rep3-m1bp-100x_Position004_3_cmle.ics	11	1	0	1.7328	0.23070632344123612	1.0	0.22723759371077942	4.356815041733841	0.38522143202753406	0.5070478468462711	0.38233656207491534	0.18070606279156814	0.8414697901978145	0.9636596688671829	152.0	3.04577257260909	84.0	0.1936808714832141
125	Feb25-FISH2-3L1-rep3-m1bp-100x_Position004_3_cmle.ics	12	1	0	2.166	2.0737919230729003	1.0	0.2788084806347994	2.791325183885322	0.8707645014331805	0.928318816899068	0.8702133846601215	0.8119293241203595	0.4407549869998234	0.9741039311663339	376.0	7.302690743717277	362.0	0.8346723271062323
126	Feb25-FISH2-3L1-rep3-m1bp-100x_Position004_3_cmle.ics	13	1	0	1.7328	0.20635000882146287	1.0	0.2725343459298552	3.2644604456908524	0.36271026382576876	0.5383314643215488	0.36271026382576876	0.18150563654606622	0.8681548153905229	0.9924118825655102	228.0	4.439929990291324	169.0	0.38966746762694277
127	Feb25-FISH2-3L1-rep3-m1bp-100x_Position004_3_cmle.ics	14	1	0	1.2995999999999999	1.610525408209423	1.0	0.2929320392162178	2.983145029013673	0.9584474796493425	0.9904704132748904	0.9520683312460864	0.8680533813400125	0.4598947205407757	1.0087828380664126	160.0	3.1075279760499055	103.0	0.23748964003298878
128	Feb25-FISH2-3L1-rep3-m1bp-100x_Position004_3_cmle.ics	15	1	0	1.7328	0.687545504971255	1.0	0.29967127155655016	2.9531930564614566	0.5934576980945466	0.7183011899876898	0.5932262239196995	0.4373730837620866	0.7668875761089797	1.0034469126897378	238.0	4.616596552164127	189.0	0.43578196083723186
129	Feb25-FISH2-3L1-rep3-m1bp-100x_Position004_3_cmle.ics	16	1	0	1.7328	0.7252201245704302	1.0	0.27251917564700884	3.604513680968806	0.6247451314585108	0.7296973140169807	0.6203894833191301	0.4624846131995076	0.6967730816541525	0.9853722570152784	218.0	4.286668677258938	158.0	0.3643044963612837
130	Feb25-FISH2-3L1-rep3-m1bp-100x_Position004_3_cmle.ics	17	1	0	1.9493999999999998	0.0	1.0	0.26482682671577407	2.761971178774092	0.24131254750670472	0.40919227845741246	0.19914452077387526	0.021245356891878325	0.9166282901933206	0.975951434996293	320.0	6.121434956738135	277.0	0.6386857309625038
131	Feb25-FISH2-3L1-rep3-m1bp-100x_Position004_3_cmle.ics	18	1	0	2.166	0.622541700711641	1.0	0.27880841256092	3.4735513185994407	0.5748181014172854	0.7119889560247635	0.5665834280915327	0.3566011162887487	0.7384385815060991	0.9958433926512801	310.0	6.085199887907846	271.0	0.624851382999417
132	Feb25-FISH2-3L1-rep3-m1bp-100x_Position004_3_cmle.ics	19	1	0	1.7328	0.2918229810711206	1.0	0.27106948149127175	2.74018438081824	0.415819013902081	0.5516161528941081	0.40553204962150646	0.21303284114785712	0.8356580275970501	0.9884881105065292	232.0	4.4825103164319415	173.0	0.3988903662690006
133	Feb25-FISH2-3L1-rep3-m1bp-100x_Position004_3_cmle.ics	20	1	0	1.7328	0.3720027687491155	1.0	0.2831554328544259	3.163816143725119	0.4401272504643002	0.5746512622519583	0.43763145406504306	0.2787265579686795	0.7935788796516059	0.9946296323108859	226.0	4.371829329540174	170.0	0.39197319228745714
134	Feb25-FISH2-3L1-rep3-m1bp-100x_Position004_3_cmle.ics	21	1	0	2.8158	0.9971598751598192	1.0	0.2931837363478982	3.725190688400916	0.6484524584069151	0.7682742355237475	0.6433753136908634	0.4948566316572172	0.7618651452043943	0.9953577403765216	416.0	8.243409479612692	432.0	0.9960730533422443
135	Feb25-FISH2-3L1-rep3-m1bp-100x_Position004_3_cmle.ics	22	1	0	1.7328	2.1310796765672957	1.0	0.29268502797178175	3.254735413544964	0.945224423533656	0.9720620509274569	0.944641192917055	0.9081922857228752	0.3569509440369359	0.9949523081756952	220.0	4.307958840329247	166.0	0.3827502936453994
136	Feb25-FISH2-3L1-rep3-m1bp-100x_Position004_3_cmle.ics	23	1	0	0.8664	0.0	1.0	0.18602159850063424	1.4726687458783825	0.11851230329286461	0.2347771365948047	0.11851230329286461	0.02999623281220569	0.9557190508419146	0.8408605142762617	124.0	2.30301056165679	56.0	0.12912058098880944
137	Feb25-FISH2-3L1-rep3-m1bp-100x_Position004_3_cmle.ics	25	1	0	1.9493999999999998	0.687545504971255	1.0	0.2624342092945428	2.788565213839535	0.5929252161768028	0.7331063733645532	0.5922525520159385	0.4222199971244891	0.7082160926982578	0.9918787859423887	254.0	4.88053885208828	195.0	0.4496163088003185
138	Feb25-FISH2-3L1-rep3-m1bp-100x_Position004_3_cmle.ics	26	1	0	1.5162	0.0	1.0	0.29828019838874525	2.422308774451591	0.18272718312635522	0.32894736842105265	0.16288685196136407	0.02241030948156909	0.9400400535483818	0.9661156065499178	250.0	4.744337530585983	203.0	0.4680621060844342
139	Feb25-FISH2-3L1-rep3-m1bp-100x_Position004_3_cmle.ics	27	1	0	1.7328	0.23070632344123612	1.0	0.28608946224838927	3.0002989822464694	0.3562827211188692	0.5219188223326463	0.35009400248187855	0.15326931577910216	0.8329327668594099	0.9991572681384983	240.0	4.637886715234437	187.0	0.4311705115162029
140	Feb25-FISH2-3L1-rep3-m1bp-100x_Position004_3_cmle.ics	30	1	0	1.7328	0.10317500441073144	1.0	0.2661537328980036	3.0440415328579387	0.29432063642589956	0.4406215425952268	0.2841064748959486	0.06607594436541805	0.9001949850635381	0.9855905885977513	216.0	4.195162767667369	154.0	0.3550815977192259
141	Feb25-FISH2-3L1-rep3-m1bp-100x_Position004_3_cmle.ics	31	1	0	1.2995999999999999	0.1459114905355603	1.0	0.26182090496753924	3.2088694929446047	0.33713070077164187	0.4784745912060523	0.33713070077164187	0.16906886872018229	0.8638553634778703	0.9892602133319602	138.0	2.6860941915531504	78.0	0.17984652352012742
142	Feb25-FISH2-3L1-rep3-m1bp-100x_Position004_3_cmle.ics	32	1	0	1.9493999999999998	1.449626260897894	1.0	0.30285078534171667	3.712604835633804	0.8265672393706903	0.8967217330156698	0.8228623306289948	0.7430073783310068	0.5518791063825365	0.9947222607015223	238.0	4.710217547525809	190.0	0.4380876854977463
143	Feb25-FISH2-3L1-rep3-m1bp-100x_Position004_3_cmle.ics	33	1	0	2.166	2.562787849030847	1.0	0.2507644752732388	3.274408800407624	0.969037819397433	0.9922746846479823	0.9673435043005144	0.9147435873029169	0.33015806068196596	0.9957984135469952	314.0	6.127780214048464	262.0	0.604099861054787
144	Feb25-FISH2-3L1-rep3-m1bp-100x_Position004_3_cmle.ics	35	1	0	1.2995999999999999	2.2119648004745165	1.0	0.30389344048010053	3.0979881281285615	0.877110495482188	0.9218705581351274	0.877110495482188	0.8324173220885056	0.48363415887070743	0.9915415904782521	156.0	3.041542401068868	101.0	0.23287819071195984
145	Feb25-FISH2-3L1-rep3-m1bp-100x_Position004_3_cmle.ics	35	2	0	1.9493999999999998	0.8754689432133618	1.0	0.28447427099721895	3.080441033333678	0.5920312595804929	0.6881566992380198	0.5895730793027909	0.445497795441497	0.7454383460584663	0.9990771606790885	298.0	5.793622167603054	258.0	0.5948769624127291
146	Feb25-FISH2-3L1-rep3-m1bp-100x_Position004_3_cmle.ics	36	1	0	1.2995999999999999	2.4249577813365413	1.0	0.292485254811594	2.1738787839206997	0.9872479422815954	0.9977087211800086	0.9866342068833834	0.9672231200943788	0.2679093613608039	0.9917748321083356	202.0	3.8120791377710073	146.0	0.3366358004351103
147	Feb25-FISH2-3L1-rep3-m1bp-100x_Position004_3_cmle.ics	37	1	0	1.5162	0.41270001764292574	1.0	0.2800901754771584	3.124130857665752	0.4739392943689161	0.5775352199449624	0.4653824564285812	0.31815692556235536	0.7868581921311726	0.9957955229021304	204.0	3.9738007938838353	145.0	0.33433007577459584
148	Feb25-FISH2-3L1-rep3-m1bp-100x_Position005_4_cmle.ics	1	1	0	1.9493999999999998	2.3586920984420576	1.0	0.292574384653552	2.67316461900727	0.927414364367373	0.9644232435280431	0.9247552131033921	0.8808102631923252	0.35464320794096105	0.9978945916245044	314.0	6.0575644675272065	283.0	0.6525200789255905
149	Feb25-FISH2-3L1-rep3-m1bp-100x_Position005_4_cmle.ics	2	1	0	1.2995999999999999	0.0	1.0	0.20740935294967336	1.950156686336311	0.09487511059688288	0.26762403865786427	0.09487511059688288	0.03458789899952358	0.9524335175869235	0.9268854006690882	144.0	2.7733699296044962	74.0	0.17062362487806956
150	Feb25-FISH2-3L1-rep3-m1bp-100x_Position005_4_cmle.ics	3	1	0	1.5162	0.751125369937127	1.0	0.28877185231211383	3.0877156873905833	0.5077183189607148	0.5928649419524478	0.5040276756467679	0.38873058582347303	0.7796530299056366	0.9763405909326257	178.0	3.439570936725203	120.0	0.2766869592617345
151	Feb25-FISH2-3L1-rep3-m1bp-100x_Position005_4_cmle.ics	3	2	0	2.166	1.8600138437455773	1.0	0.2299468287690163	3.355783418483082	0.8257180738462909	0.8840427724669653	0.8257180738462909	0.7635091472246363	0.5660807247381451	0.9742295561232895	304.0	5.95111365217566	239.0	0.5510681938629545
152	Feb25-FISH2-3L1-rep3-m1bp-100x_Position005_4_cmle.ics	4	1	0	1.5162	0.0	1.0	0.18722402629002435	2.9040418279684754	0.1446326870489545	0.28946069864506446	0.09408475029298682	0.03380142689721817	0.9633739107591007	0.9224695818519795	176.0	3.3948755248144744	95.0	0.21904384274887315
153	Feb25-FISH2-3L1-rep3-m1bp-100x_Position005_4_cmle.ics	5	1	0	0.8664	0.6275890508929507	1.0	0.34804409190663904	2.265105396168241	0.6586048559567241	0.743033714932696	0.6526449867907913	0.5428984777959491	0.6885642169464036	0.9997658722838738	110.0	2.0837636736433693	64.0	0.14756637827292504
154	Feb25-FISH2-3L1-rep3-m1bp-100x_Position005_4_cmle.ics	6	1	0	1.083	0.20635000882146287	1.0	0.19899077326921458	1.8641319212488863	0.45331194728628404	0.5987009421420727	0.44724293393445463	0.2385338997745795	0.7769429516408313	0.9820129401457538	138.0	2.6158784450318904	68.0	0.15678927691498287
155	Feb25-FISH2-3L1-rep3-m1bp-100x_Position005_4_cmle.ics	7	1	0	1.7328	0.9733510449106972	1.0	0.2936098280805139	3.023759915685497	0.7164888469688989	0.8023506498278966	0.7146881928537305	0.5932267231769909	0.6008493834398493	1.003809719462903	218.0	4.239858179578097	164.0	0.3781388443243705
156	Feb25-FISH2-3L1-rep3-m1bp-100x_Position005_4_cmle.ics	8	1	0	1.5162	0.5556144027286182	1.0	0.27464307876870475	2.4238068583562513	0.5489564662636328	0.655068809429778	0.5400613664671751	0.393483610292554	0.7576122353159548	1.0033212932921571	222.0	4.282438505718716	163.0	0.375833119663856
157	Feb25-FISH2-3L1-rep3-m1bp-100x_Position005_4_cmle.ics	9	1	0	1.9493999999999998	3.0250961800952134	1.0	0.2784473696035449	3.0088612350127457	0.9841784632585779	0.9955793891171414	0.983653886653163	0.9608080011333918	0.27458008335063033	0.9943730708922901	304.0	5.880897905654401	263.0	0.6064055857153013
158	Feb25-FISH2-3L1-rep3-m1bp-100x_Position005_4_cmle.ics	10	1	0	1.9493999999999998	1.2536039404732575	1.0	0.3138940612113712	3.310389032308305	0.7478530710304205	0.8281218718059492	0.7420155316481039	0.6528191943352687	0.6165047200436783	0.9965587448398595	236.0	4.61871163793424	191.0	0.4403934101582607
159	Feb25-FISH2-3L1-rep3-m1bp-100x_Position005_4_cmle.ics	11	1	0	1.9493999999999998	0.5556144027286182	1.0	0.2796693067323539	3.0344436358329263	0.5186683977720449	0.6365128343478286	0.5171115270260397	0.3835353893019936	0.7437826458405328	0.9925370106698398	234.0	4.52720572834267	178.0	0.4104189895715728
160	Feb25-FISH2-3L1-rep3-m1bp-100x_Position005_4_cmle.ics	12	1	0	1.5162	0.0	1.0	0.13635384781205698	2.7341151062820974	0.15186927623097657	0.36581894891928546	0.10668184633929917	0.03859934035393193	0.9438801883160812	0.6571828351722842	144.0	2.7499646807640765	60.0	0.13834347963086724
161	Feb25-FISH2-3L1-rep3-m1bp-100x_Position005_4_cmle.ics	13	1	0	1.2995999999999999	0.3720027687491155	1.0	0.2884923288803605	2.2683168770642337	0.43969129426438774	0.5684388662599962	0.4256137410431811	0.2882065573983486	0.8029825828986729	0.9777442317903918	202.0	3.7886738889305875	145.0	0.33433007577459584
162	Feb25-FISH2-3L1-rep3-m1bp-100x_Position005_4_cmle.ics	14	1	0	1.7328	0.3720027687491155	1.0	0.17675176188410585	2.0336795782525545	0.47590639251022965	0.7281042067738795	0.47590639251022965	0.28818267661203545	0.7779470756360034	0.7575685171653223	220.0	4.0739063519250465	129.0	0.29743848120636457
163	Feb25-FISH2-3L1-rep3-m1bp-100x_Position005_4_cmle.ics	15	1	0	1.5162	0.9971598751598192	1.0	0.22942951060255357	2.5033696402091663	0.7362378629248401	0.8378568181355552	0.7336866174963869	0.6161427340394493	0.6047938881495515	0.9503879115512561	214.0	4.080251609235379	141.0	0.325107177132538
164	Feb25-FISH2-3L1-rep3-m1bp-100x_Position005_4_cmle.ics	16	1	0	1.2995999999999999	1.4930362603455627	1.0	0.3096605046790387	2.2239499386586847	0.8584206543451436	0.9086487002406582	0.856286771974557	0.7917964835254736	0.5122368655455902	0.9920449829257799	200.0	3.767383725860279	148.0	0.3412472497561391
165	Feb25-FISH2-3L1-rep3-m1bp-100x_Position005_4_cmle.ics	17	1	0	1.2995999999999999	0.5158750220536572	1.0	0.3159124829187753	2.3874794776285007	0.5088529638183218	0.649829027695723	0.5088529638183218	0.37651950516497484	0.7696639966516157	0.9990666680901397	164.0	3.1032978045096833	111.0	0.2559354373171044
166	Feb25-FISH2-3L1-rep3-m1bp-100x_Position005_4_cmle.ics	18	1	0	1.5162	0.32626801153583	1.0	0.2736859450455289	2.6819766281477864	0.4184504284917867	0.5427843538914314	0.412512478769885	0.23853897913938624	0.814434814643695	0.9985004514544839	214.0	4.080251609235379	154.0	0.3550815977192259
167	Feb25-FISH2-3L1-rep3-m1bp-100x_Position005_4_cmle.ics	19	1	0	1.7328	0.6190500264643886	1.0	0.27576914664657454	2.5600925658862126	0.5627325387100368	0.6869583379748245	0.5627325387100368	0.41338420407708587	0.6748988638211991	0.9940117898973863	228.0	4.416524741450902	170.0	0.39197319228745714
168	Feb25-FISH2-3L1-rep3-m1bp-100x_Position005_4_cmle.ics	20	1	0	1.9493999999999998	0.10317500441073144	1.0	0.28808024480989475	3.312610538460167	0.27453687116693715	0.41726116461885393	0.26285590844907164	0.05968513561929651	0.8990827416213237	1.0000891403690273	242.0	4.752797873666426	190.0	0.4380876854977463
169	Feb25-FISH2-3L1-rep3-m1bp-100x_Position005_4_cmle.ics	21	1	0	1.9493999999999998	1.991746015737557	1.0	0.24031046824227795	3.5068103267276887	0.9420756379592498	0.9699228514395669	0.9365307725046607	0.8920579543342865	0.3557496679310255	0.9695756010243843	234.0	4.597421474863929	165.0	0.3804445689848849
170	Feb25-FISH2-3L1-rep3-m1bp-100x_Position005_4_cmle.ics	22	1	0	1.5162	1.2927790998539732	1.0	0.2965056235327329	2.4587386394358166	0.8045660901471127	0.8689287515806494	0.8041445836414016	0.7237819498476358	0.47835253136616035	0.9990215752194438	202.0	3.8354843866114274	147.0	0.33894152509562475
171	Feb25-FISH2-3L1-rep3-m1bp-100x_Position005_4_cmle.ics	23	1	0	1.5162	0.815064591942846	1.0	0.2916720758385471	3.0337319465536283	0.6586064960335279	0.7485443795838946	0.6506735518634935	0.5415955695255201	0.7120728139007584	0.9998145787822821	190.0	3.660932910508735	133.0	0.3066613798484224
172	Feb25-FISH2-3L1-rep3-m1bp-100x_Position005_4_cmle.ics	25	1	0	1.5162	2.776936129137868	1.0	0.279023031733304	2.1813623542227156	0.9942391596776269	0.9997543601080816	0.9934086629001884	0.9796440560994725	0.14783385180220152	0.9640526437784255	228.0	4.2526879995679625	171.0	0.3942789169479716
173	Feb25-FISH2-3L1-rep3-m1bp-100x_Position005_4_cmle.ics	26	1	0	1.5162	0.7610319551488771	1.0	0.274326673206773	3.9756083746867925	0.7317427586874992	0.8271288005646356	0.7305941128440748	0.5881205109398138	0.6201334315107434	1.0085354532003863	130.0	2.600933539271915	73.0	0.16831790021755516
174	Feb25-FISH2-3L1-rep3-m1bp-100x_Position005_4_cmle.ics	28	1	0	1.5162	1.7328	1.0	0.28265193913446984	3.3788918057635464	0.9724079451910883	0.9909164584318227	0.966840008104275	0.9105678245274382	0.30699656957682325	0.9831372799221993	192.0	3.752438820100303	133.0	0.3066613798484224
175	Feb25-FISH2-3L1-rep3-m1bp-100x_Position005_4_cmle.ics	29	1	0	1.5162	0.32626801153583	1.0	0.1739588333752309	1.5552069640110475	0.47738240514754826	0.6369674950077657	0.47316674062569336	0.24804124140226314	0.7973465449783962	0.8857286636071036	238.0	4.476165059121606	144.0	0.33202435111408135
176	Feb25-FISH2-3L1-rep3-m1bp-100x_Position005_4_cmle.ics	31	1	0	1.7328	0.0	1.0	0.2840055858713987	3.1164221747053857	0.19443772672309553	0.3828322523908981	0.19443772672309553	0.025079696603275806	0.9258484848252477	1.0009269203442268	224.0	4.373944415310285	168.0	0.3873617429664282
177	Feb25-FISH2-3L1-rep3-m1bp-100x_Position005_4_cmle.ics	32	1	0	1.7328	0.20635000882146287	1.0	0.2307150547795286	2.302955260657202	0.35317690568247756	0.5092728662917754	0.3493538818604298	0.17553102072024684	0.8701088813621922	0.9712489821851968	256.0	4.901829015158589	185.0	0.426559062195174
178	Feb25-FISH2-3L1-rep3-m1bp-100x_Position005_4_cmle.ics	33	1	0	1.5162	0.3720027687491155	1.0	0.27813572834450284	2.6110980976385583	0.45689208178969437	0.5791482870304269	0.4482952965665462	0.2972466240334253	0.8246747838833064	0.9979647515852179	194.0	3.7269184854897723	134.0	0.30896710450893683
179	Feb25-FISH2-3L1-rep3-m1bp-100x_Position005_4_cmle.ics	34	1	0	1.2995999999999999	0.5556144027286182	1.0	0.3319086735427636	3.0089407282703298	0.5851144669033835	0.6808881029027757	0.5827380870141892	0.485893698448445	0.7002738079423405	1.011317283275374	122.0	2.375341393948161	73.0	0.16831790021755516
180	Feb25-FISH2-3L1-rep3-m1bp-100x_Position005_4_cmle.ics	36	1	0	1.9493999999999998	1.2381000529287771	1.0	0.2935643801854462	2.496472439643341	0.6782486634491244	0.7710245012665101	0.6782486634491244	0.5904666591571426	0.6734622510938078	0.9903377925581928	360.0	6.851506453069772	348.0	0.8023921818590299
181	Feb25-FISH2-3L1-rep3-m1bp-100x_Position005_4_cmle.ics	37	1	0	1.2995999999999999	0.3095250132321943	1.0	0.3199428132226949	3.0971117658706317	0.4018485481456247	0.5484011223968372	0.400270737895237	0.25639864810349	0.8204427683205137	1.0007333690610372	142.0	2.752079766534188	90.0	0.20751521944630086
182	Feb25-FISH2-3L1-rep3-m1bp-100x_Position005_4_cmle.ics	38	1	0	1.5162	0.5595020986366908	1.0	0.2727950530544802	2.973551829983352	0.5901991478130243	0.721979263918235	0.5781112897225128	0.41234196985757104	0.7397579618072934	0.9990392087083018	202.0	3.9057001331326866	141.0	0.325107177132538
183	Feb25-FISH2-3L1-rep3-m1bp-100x_Position005_4_cmle.ics	39	1	0	1.7328	0.0	1.0	0.20315968378126173	2.245374146917896	0.0797524458137398	0.20303857449146892	0.0797524458137398	0.02884979190314037	0.9627596128401321	0.9437697155094953	190.0	3.8013644035512537	111.0	0.2559354373171044
184	Feb25-FISH2-3L1-rep3-m1bp-100x_Position005_4_cmle.ics	40	1	0	1.5162	1.4973853800157155	1.0	0.28380753372595546	2.9487053215470445	0.898184290937351	0.9531147888443401	0.8974512955472738	0.8243195506649946	0.4737428698606374	1.0002921503801905	172.0	3.3288899498334374	113.0	0.2605468866381333
185	Feb25-FISH2-3L1-rep3-m1bp-100x_Position005_4_cmle.ics	41	1	0	1.5162	0.3720027687491155	1.0	0.29004013690776226	2.0957332741045804	0.4165166599316704	0.5522727551032903	0.4113368355313912	0.27505724746825366	0.8155318952447748	0.9795153761706552	218.0	4.146237184216418	163.0	0.375833119663856
186	Feb25-FISH2-3L1-rep3-m1bp-100x_Position005_4_cmle.ics	43	1	0	2.166	1.1368333649278028	1.0	0.28627743052173404	3.267781464687931	0.6706071729706251	0.7672844290382382	0.6661499720360323	0.5386527329455285	0.6879702233197773	0.9980964766700399	344.0	6.704590397347716	321.0	0.7401376160251398
187	Feb25-FISH2-3L1-rep3-m1bp-100x_Position005_4_cmle.ics	44	1	0	1.083	0.8972608143895275	1.0	0.3228775687081416	2.9130153110126646	0.8154609273193493	0.8941947959140779	0.8104866394832345	0.6783597461011391	0.6286152974293547	1.017053225170761	122.0	2.351936145107741	72.0	0.16601217555704068
188	Feb25-FISH2-3L1-rep3-m1bp-100x_Position005_4_cmle.ics	45	1	0	1.5162	1.5394492374569102	1.0	0.286050250349916	2.7938013327799784	0.8911514066975978	0.938396097758087	0.8816194881193763	0.8082287660458773	0.43873391122374644	0.9922687681208295	196.0	3.771613897400501	138.0	0.3181900031509946
189	Feb25-FISH2-3L1-rep3-m1bp-100x_Position006_5_cmle.ics	1	1	0	1.2995999999999999	1.2225574214657589	1.0	0.2970299522544141	2.270720284037734	0.7846823283522167	0.8581739710579608	0.781393728634434	0.6888642227509697	0.5893680227519542	0.9888218653565821	186.0	3.5247315890064383	130.0	0.29974420586687905
190	Feb25-FISH2-3L1-rep3-m1bp-100x_Position006_5_cmle.ics	2	1	0	1.2995999999999999	0.0	1.0	0.2896249227309447	2.4217769681979324	0.20143281018193177	0.4245627391270399	0.2196064652143359	0.025197808490148618	0.9366164646307935	0.9869605730338045	210.0	3.9674555365735023	154.0	0.3550815977192259
191	Feb25-FISH2-3L1-rep3-m1bp-100x_Position006_5_cmle.ics	4	1	0	1.5162	0.23070632344123612	1.0	0.2615972668257219	2.726135640885116	0.40414466753140776	0.5443058016819823	0.3777457052207221	0.1656770861878924	0.8139940511288734	0.9356213079800811	186.0	3.5949473355276975	122.0	0.2812984085827634
192	Feb25-FISH2-3L1-rep3-m1bp-100x_Position006_5_cmle.ics	5	1	0	1.7328	1.827185369470136	1.0	0.2618084357118758	3.227596816512804	0.9179245522350196	0.956235095641585	0.9170683444111827	0.8506773555228576	0.4182544654025299	0.9924942397013956	220.0	4.307958840329246	157.0	0.3619987717007692
193	Feb25-FISH2-3L1-rep3-m1bp-100x_Position006_5_cmle.ics	6	1	0	2.166	0.10317500441073144	1.0	0.26478149027078185	2.753888185519966	0.28499374323463256	0.47239538150914717	0.28497071219647013	0.05344352405591936	0.899408782208589	0.9836563032174689	306.0	5.995809064086389	259.0	0.5971826870732435
194	Feb25-FISH2-3L1-rep3-m1bp-100x_Position006_5_cmle.ics	7	1	0	1.9493999999999998	2.5991999999999997	1.0	0.28953587925699903	2.55492630369904	0.9430113406718813	0.9716468343596205	0.9391805948503364	0.8979502983761679	0.38336369886242483	0.9932350067278777	354.0	6.787635963858844	337.0	0.777029210593371
195	Feb25-FISH2-3L1-rep3-m1bp-100x_Position006_5_cmle.ics	8	1	0	1.9493999999999998	0.65584944557845	1.0	0.2945243112740431	3.169474543732017	0.597268360151648	0.7104115983550885	0.5891919927880757	0.43315385850303173	0.7581115788507296	0.9918196758196159	216.0	4.195162767667369	162.0	0.37352739500334153
196	Feb25-FISH2-3L1-rep3-m1bp-100x_Position006_5_cmle.ics	9	1	0	1.2995999999999999	1.1349250485180458	1.0	0.29388427730391214	2.6919010291247907	0.7742602690552298	0.8613527973880788	0.7759098135074615	0.6943000974342319	0.5200912105150999	0.9972489065463237	174.0	3.3501801129037463	117.0	0.26976978528019113
197	Feb25-FISH2-3L1-rep3-m1bp-100x_Position006_5_cmle.ics	11	1	0	1.7328	2.324680235742603	1.0	0.29243170897385756	3.137133794600222	0.8976852493120039	0.942433088625393	0.895947291530004	0.8425135835121382	0.5024116053376234	0.9862731126862853	250.0	4.861363774788083	201.0	0.4634506567634053
198	Feb25-FISH2-3L1-rep3-m1bp-100x_Position006_5_cmle.ics	11	2	0	1.5162	0.1459114905355603	1.0	0.2956017363072781	2.363752047591215	0.2647001173448187	0.38170126465830184	0.2526258843330293	0.11057331699043209	0.8937104850478629	0.9805460029009908	234.0	4.433584732980991	183.0	0.42194761287414506
199	Feb25-FISH2-3L1-rep3-m1bp-100x_Position006_5_cmle.ics	13	1	0	1.7328	0.1459114905355603	1.0	0.2873966673070089	3.0667537845073087	0.333988890644846	0.5082647046772844	0.318922778860618	0.13697928555959427	0.8750612093576431	0.9850087701934135	224.0	4.350539166469865	169.0	0.38966746762694277
200	Feb25-FISH2-3L1-rep3-m1bp-100x_Position006_5_cmle.ics	14	1	0	1.5162	0.2918229810711206	1.0	0.27015406696471006	2.7806189222305413	0.3710121759104772	0.5179844949208837	0.3836459440792792	0.2319864039546488	0.8429219041445759	0.9896522720888649	190.0	3.6609329105087354	128.0	0.2951327565458501
201	Feb25-FISH2-3L1-rep3-m1bp-100x_Position006_5_cmle.ics	16	1	0	1.9493999999999998	0.8254000352858515	1.0	0.08749215321232703	2.2753591091741154	0.6592040603460326	0.8186688817918858	0.6540264739722786	0.502970525930944	0.6687262435324572	0.4387267816196132	222.0	4.118601763835776	92.0	0.21212666876732977
202	Feb25-FISH2-3L1-rep3-m1bp-100x_Position006_5_cmle.ics	16	2	0	1.083	0.928575039696583	1.0	0.23543358560236521	2.2364623206588212	0.6404776498166608	0.7325989010398185	0.636611933718292	0.5399448369302235	0.7046612348759979	0.8616393109677994	124.0	2.3264158104972097	63.0	0.1452606536124106
203	Feb25-FISH2-3L1-rep3-m1bp-100x_Position006_5_cmle.ics	17	1	0	1.7328	1.5872369395983157	1.0	0.27558102470748985	2.7660958257697104	0.8238652163245277	0.8998630080968348	0.8230391755949947	0.7332215588451787	0.562823709592401	0.9885010493532658	270.0	5.191291649693272	219.0	0.5049537006526654
204	Feb25-FISH2-3L1-rep3-m1bp-100x_Position006_5_cmle.ics	18	1	0	1.7328	0.5097226605744432	1.0	0.29363206800955105	3.1695637707733773	0.5076697210550296	0.6314104186705817	0.5035842656811623	0.3292841593681972	0.7871136405766609	0.9886059853966198	248.0	4.793263114036934	199.0	0.4588392074423764
205	Feb25-FISH2-3L1-rep3-m1bp-100x_Position006_5_cmle.ics	19	1	0	1.5162	1.059277487276398	1.0	0.20141440503856425	3.9541887084844833	0.850304229895169	0.9255369840920754	0.8490702050191824	0.7346724335948	0.4351005404994959	0.9093968430005999	132.0	2.575413204661384	64.0	0.14756637827292504
206	Feb25-FISH2-3L1-rep3-m1bp-100x_Position006_5_cmle.ics	20	1	0	1.2995999999999999	1.3842379406474168	1.0	0.3201768082576564	2.5283429498154564	0.8219625047126161	0.8861740411968331	0.8216060595674676	0.7352914967268739	0.5333117735620154	1.0042046586226712	196.0	3.7248033997196615	146.0	0.3366358004351103
207	Feb25-FISH2-3L1-rep3-m1bp-100x_Position006_5_cmle.ics	21	1	0	1.5162	1.7307810795238614	1.0	0.23598430975864487	2.9776358285564566	0.8966816657792029	0.9370944241920667	0.8934926477041996	0.8378984078315262	0.5001220076262525	0.9465350247999501	214.0	4.127062106916219	143.0	0.3297186264535669
208	Feb25-FISH2-3L1-rep3-m1bp-100x_Position006_5_cmle.ics	22	1	0	1.5162	0.43046674663324214	1.0	0.31393021536638965	2.735187896547613	0.49425434828690323	0.6346462798299733	0.48837481731058874	0.293948657302556	0.8018693465075727	1.0042160402752927	226.0	4.348424080699755	179.0	0.4127247142320873
209	Feb25-FISH2-3L1-rep3-m1bp-100x_Position006_5_cmle.ics	23	1	0	1.9493999999999998	0.5556144027286182	1.0	0.28721793698886766	3.415559308280768	0.4806750094221347	0.6008495304315722	0.4759293301439087	0.3267365571135194	0.7882833500446166	0.9939753696673747	254.0	4.974159847449959	204.0	0.47036783074494865
210	Feb25-FISH2-3L1-rep3-m1bp-100x_Position006_5_cmle.ics	23	2	0	1.083	0.4773698211006071	1.0	0.3020209672689776	2.6227116799758687	0.39991000899910006	0.4745813880150446	0.3965680355041419	0.3012410297431795	0.8392527787145537	1.0058786305928336	108.0	2.062473510573061	58.0	0.13373203030983835
211	Feb25-FISH2-3L1-rep3-m1bp-100x_Position006_5_cmle.ics	24	1	0	1.083	0.20635000882146287	1.0	0.2815510562887972	2.6958924053035473	0.3992934104371364	0.5408486105496283	0.3992934104371364	0.25114688977554356	0.8129528056613247	0.9886148710189365	108.0	2.062473510573061	56.0	0.12912058098880944
212	Feb25-FISH2-3L1-rep3-m1bp-100x_Position006_5_cmle.ics	26	1	0	1.9493999999999998	0.0	1.0	0.19786674826516848	2.8877804463402277	0.08013040137876618	0.2560061463070247	0.08013040137876618	0.028277857375222353	0.9525561793032712	0.9524410608230568	228.0	4.533550985653004	144.0	0.33202435111408135
213	Feb25-FISH2-3L1-rep3-m1bp-100x_Position006_5_cmle.ics	28	1	0	1.2995999999999999	0.639412489864916	1.0	0.24367050941419885	2.8920124721833904	0.6490442593182983	0.7440014970267386	0.644969019863327	0.5225108465131753	0.6821349217444529	0.9855962060046521	134.0	2.5732981188912727	72.0	0.16601217555704068
214	Feb25-FISH2-3L1-rep3-m1bp-100x_Position006_5_cmle.ics	29	1	0	1.2995999999999999	0.8779414014559871	1.0	0.2520606655820932	2.965356165603886	0.6553721290599733	0.7331655901440648	0.6529250218628699	0.5692209147117937	0.6993094254059378	0.9930852393727486	148.0	2.8861660022663735	85.0	0.19598659614372857
215	Feb25-FISH2-3L1-rep3-m1bp-100x_Position006_5_cmle.ics	31	1	0	1.083	0.7748934119142009	1.0	0.21128366681908478	1.931946242387561	0.7015228955877751	0.8254563471367476	0.7007405862104934	0.5481068113069782	0.6303907481283255	0.9295431570729227	116.0	2.194444660535135	54.0	0.12450913166778053
216	Feb25-FISH2-3L1-rep3-m1bp-100x_Position006_5_cmle.ics	32	1	0	1.9493999999999998	0.0	1.0	0.10176846950404253	3.6073122983182992	0.23877175310014243	0.4159817986036333	0.21075410747160372	0.027413248115599708	0.9116969081814901	0.4443275025595305	252.0	4.74222244481587	120.0	0.2766869592617345
217	Feb25-FISH2-3L1-rep3-m1bp-100x_Position006_5_cmle.ics	33	1	0	1.5162	0.6016084874694266	1.0	0.2910939842943082	2.8306469592339196	0.5444351107377629	0.6558228995826499	0.5432083950024668	0.42448364601250715	0.7740858064881725	0.9997003383571214	206.0	3.995090956954144	150.0	0.3458586990771681
218	Feb25-FISH2-3L1-rep3-m1bp-100x_Position006_5_cmle.ics	35	1	0	1.7328	0.8972608143895275	1.0	0.269318629583146	2.883171013034741	0.6986379587224172	0.797665496936894	0.6919645512401118	0.5460149884018319	0.6803397634756773	1.0005036185264302	228.0	4.439929990291323	168.0	0.3873617429664282
219	Feb25-FISH2-3L1-rep3-m1bp-100x_Position006_5_cmle.ics	36	1	0	1.5162	1.321284742879191	1.0	0.2942017354324395	2.6369934380991156	0.803735556722689	0.8774422268907563	0.800282300420168	0.7230731355042017	0.551616852325858	0.9997598810643987	208.0	4.039786368864873	153.0	0.35277587305871144
220	Feb25-FISH2-3L1-rep3-m1bp-100x_Position006_5_cmle.ics	37	1	0	1.5162	0.0	1.0	0.28517285725903474	2.672073272304277	0.20163917539047913	0.32128095182910343	0.19297330706532237	0.02532802822523532	0.9278737749814551	0.9949646550855014	212.0	4.058961446165071	155.0	0.35738732237974036
221	Feb25-FISH2-3L1-rep3-m1bp-100x_Position006_5_cmle.ics	39	1	0	1.5162	1.0841098665386142	1.0	0.2836736067019555	2.860068771093617	0.7562629059883786	0.8304373229178339	0.7538697955851515	0.6620151750412191	0.6292914305089994	0.9989393905956506	184.0	3.573657172457389	125.0	0.28821558256430674
222	Feb25-FISH2-3L1-rep3-m1bp-100x_Position006_5_cmle.ics	40	1	0	1.7328	0.4773698211006071	1.0	0.27728379833731087	3.068636056028727	0.5491062280775767	0.6700065089256657	0.5394332413244458	0.34397261429794007	0.7948952970371996	0.9917218260406181	224.0	4.350539166469866	166.0	0.3827502936453994
223	Feb25-FISH2-3L1-rep3-m1bp-100x_Position006_5_cmle.ics	41	1	0	1.2995999999999999	0.7857574237886386	1.0	0.2500362665175166	2.3315412756520253	0.668894017657618	0.7774920320914386	0.6671795435395831	0.534102648642708	0.6775247482261227	0.9814759295210185	204.0	3.8801797985221556	137.0	0.3158842784904802
224	Feb25-FISH2-3L1-rep3-m1bp-100x_Position007_6_cmle.ics	1	1	0	0.8664	0.9788040346074901	1.0	0.30264009229581673	2.4976876343164784	0.7414882032667877	0.8224909255898366	0.7400090744101634	0.6530671506352087	0.5896843143813246	1.001696947600232	120.0	2.283835484356593	68.0	0.15678927691498287
225	Feb25-FISH2-3L1-rep3-m1bp-100x_Position007_6_cmle.ics	2	1	0	1.7328	1.1535316172061805	1.0	0.18981795765370843	2.2658633004185633	0.7930395387149918	0.8936242574010284	0.7930395387149918	0.6624388447905746	0.5038335292472443	0.8726840259435977	248.0	4.67623686983483	160.0	0.3689159456823127
226	Feb25-FISH2-3L1-rep3-m1bp-100x_Position007_6_cmle.ics	3	1	0	1.7328	1.2569038551385865	1.0	0.317889759114801	3.2528098389445703	0.7732285095998895	0.8533225516828583	0.7709148671669966	0.6837820571849532	0.5694873819071058	1.0071659342762793	220.0	4.307958840329247	173.0	0.3988903662690006
227	Feb25-FISH2-3L1-rep3-m1bp-100x_Position007_6_cmle.ics	4	1	0	2.5991999999999997	0.0	1.0	0.23524062326942186	3.4474472819825364	0.32547767675227307	0.5410440765082786	0.32418520583286875	0.018718328837601154	0.884521987597571	0.9812723307954082	426.0	8.303049797283398	401.0	0.9245955888662961
228	Feb25-FISH2-3L1-rep3-m1bp-100x_Position007_6_cmle.ics	6	1	0	2.3826	1.1961505589055579	1.0	0.2869572391373398	3.059965934751001	0.6650897416623425	0.7736817602071745	0.6668404436404902	0.5411718064237668	0.6840609622717753	0.998225122060944	386.0	7.5495730521113416	382.0	0.8807868203165214
229	Feb25-FISH2-3L1-rep3-m1bp-100x_Position007_6_cmle.ics	7	1	0	1.5162	0.0	1.0	0.12665009249725656	2.175015872108719	0.10097837728312155	0.20701508090427534	0.10097837728312155	0.036233247459982056	0.9660230024171869	0.8703940871458031	162.0	3.152223387960634	69.0	0.1590950015754973
230	Feb25-FISH2-3L1-rep3-m1bp-100x_Position007_6_cmle.ics	8	1	0	1.9493999999999998	0.9378659497950863	1.0	0.2780232694705515	3.64730297973091	0.750905279207166	0.8486446940494414	0.7441056948056339	0.5804730199130687	0.6831788637029291	1.0005314421786624	222.0	4.399464749920815	164.0	0.3781388443243705
231	Feb25-FISH2-3L1-rep3-m1bp-100x_Position007_6_cmle.ics	9	1	0	1.2995999999999999	0.0	1.0	0.2770363892054491	3.3059425716030844	0.19115907114652678	0.3534162021924135	0.18512922125130077	0.03830308905076193	0.915427524412162	0.9805206255340385	126.0	2.4413269689291983	70.0	0.1614007262360118
232	Feb25-FISH2-3L1-rep3-m1bp-100x_Position007_6_cmle.ics	10	1	0	1.9493999999999998	1.1094504182004423	1.0	0.28530389870926887	3.0309351147957635	0.7222796612559097	0.8125793050294662	0.7192343481244067	0.5937890650700705	0.6797249279774189	0.9921751093385526	262.0	5.082725748571615	213.0	0.4911193526895787
233	Feb25-FISH2-3L1-rep3-m1bp-100x_Position007_6_cmle.ics	11	1	0	1.5162	0.0	1.0	0.25723049236076545	3.019416919391249	0.10309370187963705	0.2920436757912419	0.10309370187963705	0.03695643874317566	0.9546680960711341	0.9459273825253294	140.0	2.730789603463879	79.0	0.18215224818064185
234	Feb25-FISH2-3L1-rep3-m1bp-100x_Position007_6_cmle.ics	12	1	0	2.166	0.32626801153583	1.0	0.3013572478181142	3.184105629283621	0.3739153812746874	0.5307445277901697	0.3739153812746874	0.19124741862959144	0.8033923578420588	0.9968496584671775	350.0	6.838676633079904	338.0	0.7793349352538855
235	Feb25-FISH2-3L1-rep3-m1bp-100x_Position007_6_cmle.ics	13	1	0	1.5162	0.46141264688247224	1.0	0.2745277607007527	3.138954499223794	0.5038804504490235	0.6513771639450718	0.5038804504490235	0.364679189698592	0.7831167599929744	0.9801222795383405	188.0	3.663047996278846	127.0	0.29282703188533565
236	Feb25-FISH2-3L1-rep3-m1bp-100x_Position007_6_cmle.ics	15	1	0	2.166	2.985677222806186	1.0	0.2868545588388902	3.051606374022654	0.9742586574738837	0.9913003796092292	0.9744098035682105	0.9431618018939768	0.14669341635930064	0.9864094478569445	360.0	7.015343194952707	344.0	0.7931692832169722
237	Feb25-FISH2-3L1-rep3-m1bp-100x_Position007_6_cmle.ics	16	1	0	1.083	0.0	1.0	0.23157980616031013	2.7680350777200102	0.20371622152704635	0.39873139138226465	0.19604483360319433	0.03919010265197365	0.9312424481011835	0.9709123726130151	126.0	2.3945164712483584	64.0	0.14756637827292504
238	Feb25-FISH2-3L1-rep3-m1bp-100x_Position007_6_cmle.ics	17	1	0	1.5162	1.938482339849791	1.0	0.3028541812597983	2.4949268822799326	0.9454329309714167	0.9804305795056697	0.9437281183048545	0.8947653759732456	0.37595680376388485	0.9900761408142248	206.0	3.9248752104328846	153.0	0.35277587305871144
239	Feb25-FISH2-3L1-rep3-m1bp-100x_Position007_6_cmle.ics	18	1	0	1.5162	1.1600066841569678	1.0	0.2615972668257219	2.9918096729417263	0.805241593088154	0.8788365938713427	0.8050684671761515	0.701675199300901	0.5592267915621584	0.9902791072318624	186.0	3.594947335527698	122.0	0.2812984085827634
240	Feb25-FISH2-3L1-rep3-m1bp-100x_Position007_6_cmle.ics	19	1	0	1.9493999999999998	1.1736910802652911	1.0	0.2695646238779378	3.0874564148149597	0.7475645423758631	0.8224947222588732	0.7453215023969741	0.6485519197783348	0.6340893458840628	0.9778106236415768	236.0	4.618711637934239	177.0	0.40811326491105837
241	Feb25-FISH2-3L1-rep3-m1bp-100x_Position007_6_cmle.ics	20	1	0	1.7328	1.6688505429120026	1.0	0.19584997454351696	3.9888727134867477	0.8438564604228918	0.9095074510401004	0.842119787602535	0.7758502559808157	0.5285549502374312	0.8820248464878225	136.0	2.664804028482841	66.0	0.15217782759395398
242	Feb25-FISH2-3L1-rep3-m1bp-100x_Position007_6_cmle.ics	20	2	0	1.083	0.10317500441073144	1.0	0.16813588532839244	1.6066609565981385	0.25771748853320137	0.4265744247568658	0.25771748853320137	0.059306187313248195	0.9010655733220164	0.7797784578897825	206.0	3.737633219709526	114.0	0.26285261129864773
243	Feb25-FISH2-3L1-rep3-m1bp-100x_Position007_6_cmle.ics	21	1	0	1.2995999999999999	0.72222503087512	1.0	0.27728379833731087	2.15133216952499	0.623677185049786	0.7490499783539372	0.6187647313483092	0.4557458271201116	0.7158600427340194	0.9862149427458973	224.0	4.186702424586925	166.0	0.3827502936453994
244	Feb25-FISH2-3L1-rep3-m1bp-100x_Position007_6_cmle.ics	22	1	0	1.5162	0.7252201245704302	1.0	0.30486576872387017	2.5822992848539887	0.6085189616209955	0.7098438380270545	0.6049108414516037	0.4629692929983479	0.708944812218134	0.9993748413511596	210.0	4.037671283094762	158.0	0.3643044963612837
245	Feb25-FISH2-3L1-rep3-m1bp-100x_Position007_6_cmle.ics	23	1	0	1.9493999999999998	1.1321417835580119	1.0	0.2651327438332454	3.3371864089232908	0.7272063292626245	0.816000898926906	0.726813048741247	0.6133720484807624	0.6171614667441482	0.9907799192690183	254.0	4.974159847449959	196.0	0.451922033460833
246	Feb25-FISH2-3L1-rep3-m1bp-100x_Position007_6_cmle.ics	24	1	0	1.2995999999999999	0.0	1.0	0.16013076715716856	3.1075348649060355	0.1589193034648903	0.40412941195492247	0.16732687674820934	0.040445278015812706	0.9445501423099194	0.69859725067711	138.0	2.5222574496702106	61.0	0.1406492042913817
247	Feb25-FISH2-3L1-rep3-m1bp-100x_Position007_6_cmle.ics	27	1	0	1.9493999999999998	0.815064591942846	1.0	0.21752019947408685	3.855454153750551	0.6418934752770246	0.7314050416792206	0.6395835425663687	0.5303304208094808	0.7092906213520439	0.9373019167201313	226.0	4.418639827221014	149.0	0.34355297441665367
248	Feb25-FISH2-3L1-rep3-m1bp-100x_Position007_6_cmle.ics	29	1	0	1.5162	1.95901061895917	1.0	0.28215104633056787	2.835493333861195	0.9599878970459583	0.9827204020285604	0.9507725499740182	0.8973781318038005	0.4655061823605408	0.988185702227354	210.0	4.037671283094762	152.0	0.350470148398197
249	Feb25-FISH2-3L1-rep3-m1bp-100x_Position007_6_cmle.ics	30	1	0	1.5162	0.687545504971255	1.0	0.2703216929263457	2.6080773745848997	0.6063550799524396	0.7075652009645409	0.5983209432054316	0.43757431298685423	0.74555584799138	0.9665978715302218	234.0	4.43358473298099	175.0	0.40350181559002946
250	Feb25-FISH2-3L1-rep3-m1bp-100x_Position007_6_cmle.ics	31	1	0	1.2995999999999999	1.1926825638357912	1.0	0.2564324582006051	2.3938162046125773	0.8422065286310865	0.9104827601285611	0.8389269081924918	0.7499070774209065	0.5623314938845247	0.9753946389998187	154.0	2.9500364914772996	91.0	0.20982094410681532
251	Feb25-FISH2-3L1-rep3-m1bp-100x_Position007_6_cmle.ics	32	1	0	1.2995999999999999	1.2653448004921624	1.0	0.30483523818301894	3.188854823480643	0.5875658174444844	0.6551656473820192	0.5875658174444844	0.5166963341571708	0.7641508055412999	1.0092946910421257	140.0	2.754194852304299	86.0	0.19829232080424306
252	Feb25-FISH2-3L1-rep3-m1bp-100x_Position007_6_cmle.ics	32	2	0	2.8158	1.5627088357751586	1.0	0.33675060358653514	3.4424709749200844	0.7290556082458493	0.8163520043854936	0.707553296361878	0.591167186042419	0.7086710179636888	0.9887317496993826	470.0	9.28634885931943	556.0	1.2819829112460366
253	Feb25-FISH2-3L1-rep3-m1bp-100x_Position007_6_cmle.ics	33	1	0	1.9493999999999998	1.059277487276398	1.0	0.29878064635968177	3.291608202048667	0.7215166125734012	0.8245642834362044	0.7194670093615744	0.5786400390221939	0.6476668998700773	0.9994278890517091	258.0	5.063550671271416	213.0	0.4911193526895787
254	Feb25-FISH2-3L1-rep3-m1bp-100x_Position007_6_cmle.ics	34	1	0	1.9493999999999998	0.0	1.0	0.26143481718052525	3.6536862877898475	0.14826384449916347	0.32804362205337145	0.14826384449916347	0.026430028514415622	0.9338208170035348	0.946411702017779	242.0	4.682582127145166	181.0	0.41733616355311615
255	Feb25-FISH2-3L1-rep3-m1bp-100x_Position007_6_cmle.ics	35	1	0	1.5162	1.9024530800922563	1.0	0.31296224369759135	2.720184668198579	0.9289941169352748	0.968956894018404	0.9281009974128344	0.8720361396493209	0.4141196015948807	0.9999546200331387	222.0	4.259033256878296	174.0	0.40119609092951497
256	Feb25-FISH2-3L1-rep3-m1bp-100x_Position007_6_cmle.ics	36	1	0	1.5162	1.0542408233015097	1.0	0.27424073648752295	2.7908085975093857	0.7311707531698732	0.8197438769115902	0.7278975507646361	0.6287381838059811	0.6192230324495289	0.996665071696009	212.0	4.1057719438459115	152.0	0.350470148398197
257	Feb25-FISH2-3L1-rep3-m1bp-100x_Position007_6_cmle.ics	37	1	0	1.2995999999999999	0.0	1.0	0.28876307284321046	3.030801125540726	0.20004074690854975	0.3831006625801651	0.20004074690854975	0.030949934450625376	0.9304313833960625	0.9921847201865709	170.0	3.3075997867631286	112.0	0.25824116197761887
258	Feb25-FISH2-3L1-rep3-m1bp-100x_Position007_6_cmle.ics	38	1	0	1.7328	0.0	1.0	0.21683067436845707	2.742752401039469	0.10839018725504428	0.28816591667876323	0.10839018725504428	0.027409638554216867	0.9590613437770172	0.9654620706824277	216.0	4.26537851418863	139.0	0.32049572781150915
259	Feb25-FISH2-3L1-rep3-m1bp-100x_Position007_6_cmle.ics	41	1	0	1.5162	0.6275890508929507	1.0	0.28517285725903474	3.0701713856024573	0.5725779286399088	0.6839323193325214	0.5725779286399088	0.43982393180110385	0.7235886703484197	0.9952014136115402	212.0	4.129177192686331	155.0	0.35738732237974036
260	Feb25-FISH2-3L1-rep3-m1bp-100x_Position007_6_cmle.ics	42	1	0	1.5162	0.5097226605744432	1.0	0.2747748676609148	2.5230141567140096	0.5240117130307467	0.6303473978437375	0.5144948755490483	0.35552043125249566	0.795312298777327	1.0022800711420943	210.0	3.9908607854139215	150.0	0.3458586990771681
261	Feb25-FISH2-3L1-rep3-m1bp-100x_Position007_6_cmle.ics	44	1	0	1.7328	2.561582608372122	1.0	0.27737321229142964	3.161839186914924	0.9894643020385776	0.9980288417588445	0.9878359539263186	0.9672902002011152	0.2644229689881261	0.9975784400660693	232.0	4.529320814112781	175.0	0.40350181559002946
262	Feb25-FISH2-3L1-rep3-m1bp-100x_Position007_6_cmle.ics	45	1	0	1.5162	0.1459114905355603	1.0	0.28557019232898284	2.5077997840463113	0.34353562005277044	0.5106860158311346	0.34353562005277044	0.1482742637096199	0.8208223032154455	0.993454544276102	198.0	3.7929040604708093	140.0	0.3228014524720236
263	Feb25-FISH2-3L1-rep3-m1bp-100x_Position007_6_cmle.ics	46	1	0	1.2995999999999999	0.6275890508929507	1.0	0.259770442543706	2.994032423890595	0.699696437130532	0.7865473717846301	0.6968844863396709	0.5547451669595782	0.6517547372197822	0.9908149472926548	120.0	2.3306459820374323	63.0	0.1452606536124106
264	Feb25-FISH2-3L1-rep3-m1bp-100x_Position007_6_cmle.ics	47	1	0	1.5162	0.1459114905355603	1.0	0.2800901754771584	2.718114786267957	0.32975065969423256	0.4827756075043233	0.32813845655663726	0.13994129927037474	0.8449957046063368	0.9889990716412298	204.0	3.9269902962029954	145.0	0.33433007577459584
265	Feb25-FISH2-3L1-rep3-m1bp-100x_Position008_7_cmle.ics	1	1	0	0.8664	1.5490250415242273	1.0	0.2210113972288008	1.6274478222221422	0.9244542498838829	0.9531641895030191	0.9237575476079889	0.8801149558755226	0.3532679194967077	0.9617063976694646	110.0	2.060358424802949	51.0	0.11759195768623716
266	Feb25-FISH2-3L1-rep3-m1bp-100x_Position008_7_cmle.ics	3	1	0	1.083	0.0	1.0	0.20125112377508414	2.2036134823344913	0.07539740496456801	0.1632354401687182	0.07539740496456801	0.02693765956079522	0.9629003320695184	0.9878807264609846	112.0	2.175269583234938	50.0	0.11528623302572269
267	Feb25-FISH2-3L1-rep3-m1bp-100x_Position008_7_cmle.ics	3	2	0	1.5162	0.8754689432133618	1.0	0.24920087695577656	2.7802099925646173	0.6551967892132521	0.7589952854714237	0.6527022369182055	0.540251675205786	0.6650692423556104	0.9643984785974613	188.0	3.5928322497575866	121.0	0.27899268392224896
268	Feb25-FISH2-3L1-rep3-m1bp-100x_Position008_7_cmle.ics	4	1	0	1.5162	0.10317500441073144	1.0	0.33331211119629434	2.8302398797457635	0.327628590956192	0.5120736600745199	0.31847344401084726	0.08052505677183235	0.8713940782986414	0.9960668396529937	224.0	4.303728668789026	182.0	0.41964188821363063
269	Feb25-FISH2-3L1-rep3-m1bp-100x_Position008_7_cmle.ics	5	1	0	1.7328	0.4773698211006071	1.0	0.2658212984027631	3.5537494236243683	0.5715490732859433	0.6896025520102449	0.5700844279831604	0.3612881210364474	0.7676618599540044	0.9994920896629145	194.0	3.8205394808514517	131.0	0.3020499305273935
270	Feb25-FISH2-3L1-rep3-m1bp-100x_Position008_7_cmle.ics	6	1	0	1.5162	2.409544494405231	1.0	0.29859181146401315	2.580417016055368	0.9648478667346592	0.9842378766907068	0.9593647555911707	0.9255506180034482	0.32727664047975347	0.9901152345811969	254.0	4.833728354407442	208.0	0.4795907293870064
271	Feb25-FISH2-3L1-rep3-m1bp-100x_Position008_7_cmle.ics	7	1	0	1.7328	0.23070632344123612	1.0	0.24996563869112579	3.3027793011318836	0.37356922139530835	0.5133176654915785	0.36678707693200446	0.2099490795142969	0.8531609630033575	0.9910290367013811	206.0	4.065306703475404	139.0	0.32049572781150915
272	Feb25-FISH2-3L1-rep3-m1bp-100x_Position008_7_cmle.ics	8	1	0	1.9493999999999998	0.42540144110901373	1.0	0.26598320265653785	3.803613722231203	0.4580601447835633	0.6048509116473842	0.4566846499875187	0.30414991874391856	0.7953689354835014	0.9947956401357839	252.0	4.976274933220069	194.0	0.44731058413980407
273	Feb25-FISH2-3L1-rep3-m1bp-100x_Position008_7_cmle.ics	9	1	0	2.166	0.5260913608053412	1.0	0.2608405057439121	3.2392988611578097	0.5265107222012926	0.6723184711506001	0.5232179813982162	0.34425531706696544	0.7407821185683289	0.9642633939265148	264.0	5.197636907003604	206.0	0.47497928006597756
274	Feb25-FISH2-3L1-rep3-m1bp-100x_Position008_7_cmle.ics	10	1	0	1.7328	0.0	1.0	0.28329584155178056	2.7366257256909075	0.1620834287328829	0.33605810685074317	0.1418765862712335	0.023234458804444726	0.941509781297981	0.9771839015370494	256.0	4.94863951283943	205.0	0.472673555405463
275	Feb25-FISH2-3L1-rep3-m1bp-100x_Position008_7_cmle.ics	11	1	0	1.2995999999999999	0.5556144027286182	1.0	0.31014455052289863	2.5504949164935726	0.5746874666096805	0.6868878441428927	0.5720162410513944	0.44302721088435376	0.6946754205210826	0.9916834867653743	166.0	3.147993216420412	112.0	0.25824116197761887
276	Feb25-FISH2-3L1-rep3-m1bp-100x_Position008_7_cmle.ics	12	1	0	1.2995999999999999	0.10317500441073144	1.0	0.18902269847857445	2.30993011071921	0.25021724114881577	0.513318553508166	0.25021724114881577	0.07865243644303825	0.8872989428062193	0.815731616921395	132.0	2.5051974581401244	62.0	0.14295492895189613
277	Feb25-FISH2-3L1-rep3-m1bp-100x_Position008_7_cmle.ics	13	1	0	1.7328	0.9971598751598192	1.0	0.222182509182427	4.084517939910764	0.7576576972038102	0.8276765725824151	0.7572362934023967	0.647754707870594	0.5561997730131797	0.9525825799618198	142.0	2.8691060107362865	75.0	0.17292934953858405
278	Feb25-FISH2-3L1-rep3-m1bp-100x_Position008_7_cmle.ics	14	1	0	1.5162	1.2748075358549043	1.0	0.30585216939996784	2.9569285435612858	0.8316244309900933	0.9055812729128813	0.8179617728069444	0.7167373983165654	0.5972821247409232	1.0034367962544344	208.0	4.039786368864873	156.0	0.35969304704025484
279	Feb25-FISH2-3L1-rep3-m1bp-100x_Position008_7_cmle.ics	15	1	0	1.9493999999999998	2.294124127466882	1.0	0.25110022134354015	2.9560978172184535	0.9666732338576717	0.9884331027903649	0.965102292640944	0.931003017451446	0.3444530616458945	0.9817426704003588	256.0	4.948639512839429	193.0	0.44500485947928964
280	Feb25-FISH2-3L1-rep3-m1bp-100x_Position008_7_cmle.ics	16	1	0	1.5162	0.7817319754002556	1.0	0.30452714796360547	2.7436312009286294	0.6183783962597036	0.7273178369795342	0.6158036344389556	0.4993273641496119	0.6739356491734105	0.9994698400578784	230.0	4.414409655680793	181.0	0.41733616355311615
281	Feb25-FISH2-3L1-rep3-m1bp-100x_Position008_7_cmle.ics	17	1	0	1.083	0.0	1.0	0.27481492814606734	2.067687094388122	0.1438403419321184	0.3565719285846501	0.10456526494690965	0.036540629680111736	0.9428950564447672	0.9697903600895167	114.0	2.1731544974648265	60.0	0.13834347963086724
282	Feb25-FISH2-3L1-rep3-m1bp-100x_Position008_7_cmle.ics	18	1	0	1.2995999999999999	0.0	1.0	0.27258798385801636	2.650425341686562	0.16623684656363533	0.30481147525553903	0.1420100521431395	0.03165295634659187	0.9417781624739324	0.9827363876616573	166.0	3.2182089629416715	105.0	0.24210108935401767
283	Feb25-FISH2-3L1-rep3-m1bp-100x_Position008_7_cmle.ics	19	1	0	1.9493999999999998	0.5097226605744432	1.0	0.26158503929469396	2.712000542062849	0.5152464009777403	0.6646881321086315	0.5146305761751595	0.3286562229096301	0.7592975841896439	0.9814552898226198	268.0	5.123190988942124	211.0	0.48650790336854977
284	Feb25-FISH2-3L1-rep3-m1bp-100x_Position008_7_cmle.ics	20	1	0	1.7328	2.1380072994357717	1.0	0.26515419648307303	3.1025643080096788	0.9651430699600426	0.9877287446581534	0.9646759542731617	0.928827981492119	0.19658865010460505	0.9817161809632354	220.0	4.2143378449675675	158.0	0.3643044963612837
285	Feb25-FISH2-3L1-rep3-m1bp-100x_Position008_7_cmle.ics	21	1	0	1.5162	1.449626260897894	1.0	0.30810692250685695	2.5797786327415215	0.8418601044922108	0.9139639048596035	0.8418601044922108	0.757938306653625	0.4558636910966356	0.9947297165161524	218.0	4.193047681897259	168.0	0.3873617429664282
286	Feb25-FISH2-3L1-rep3-m1bp-100x_Position008_7_cmle.ics	22	1	0	1.7328	0.20635000882146287	1.0	0.23117330307136685	2.773642361837246	0.33710906686793823	0.4757736375863302	0.33343169913684007	0.15774659077366596	0.8467179255409101	0.9553204697996942	238.0	4.499570307962027	166.0	0.3827502936453994
287	Feb25-FISH2-3L1-rep3-m1bp-100x_Position008_7_cmle.ics	23	1	0	0.8664	1.1961505589055579	1.0	0.19318113780395854	2.228732442626485	0.8221355073226415	0.9073760737040665	0.8234794083597121	0.7084382412707151	0.5061338004781321	0.9033912294424772	138.0	2.475446951989371	67.0	0.15448355225446841
288	Feb25-FISH2-3L1-rep3-m1bp-100x_Position008_7_cmle.ics	24	1	0	1.2995999999999999	0.3916201927270152	1.0	0.274326673206773	3.2015219764710703	0.5385188352621488	0.6657378926024525	0.5344497013669531	0.365084072444377	0.762819842363306	1.0049000910443984	130.0	2.5541230415910756	73.0	0.16831790021755516
289	Feb25-FISH2-3L1-rep3-m1bp-100x_Position008_7_cmle.ics	25	1	0	1.7328	0.0	1.0	0.12837906764829812	5.3235103418220335	0.2335995317138437	0.4557166450641803	0.2335995317138437	0.03104486348622319	0.8939193510854617	0.7671992572603149	172.0	3.211863705631338	76.0	0.1752350741990985
290	Feb25-FISH2-3L1-rep3-m1bp-100x_Position008_7_cmle.ics	27	1	0	1.2995999999999999	0.0	1.0	0.15353964049482655	2.542655180587972	0.3736892377333416	0.7376970036753255	0.3736892377333416	0.031582881704354325	0.9118418932074477	0.7594775270662505	146.0	2.771254843834385	65.0	0.14987210293343953
291	Feb25-FISH2-3L1-rep3-m1bp-100x_Position008_7_cmle.ics	29	1	0	1.083	1.2225574214657589	1.0	0.18481398547975286	1.7348355672415294	0.8723044177957743	0.947464050251778	0.8667912578518403	0.7611275502258216	0.5309935802657566	0.9113334357929752	178.0	3.345949941363523	96.0	0.22134956740938755
292	Feb25-FISH2-3L1-rep3-m1bp-100x_Position008_7_cmle.ics	30	1	0	1.5162	0.0	1.0	0.2869183232007768	3.002536602164573	0.18230888352839572	0.3300016379284672	0.16394174930760297	0.027130051520295424	0.9437029635273599	0.9789307239295826	192.0	3.6822230735790438	134.0	0.30896710450893683
293	Feb25-FISH2-3L1-rep3-m1bp-100x_Position008_7_cmle.ics	31	1	0	1.5162	0.8254000352858515	1.0	0.3205269339391078	2.8538785334545054	0.6245847566747609	0.704678947089916	0.6183818298340202	0.5126968914811179	0.7274669783936518	0.979219953182482	216.0	4.148352269986528	169.0	0.38966746762694277
294	Feb25-FISH2-3L1-rep3-m1bp-100x_Position008_7_cmle.ics	32	1	0	1.7328	1.3071749302078512	1.0	0.2769837522915001	3.2766200196692075	0.8291678184843705	0.9053937590451566	0.8231133226011025	0.6878194600278604	0.5693100331417013	0.9966354800217692	240.0	4.661291964074857	184.0	0.42425333753465955
295	Feb25-FISH2-3L1-rep3-m1bp-100x_Position008_7_cmle.ics	33	1	0	1.5162	1.2611313899024936	1.0	0.2706218226372091	3.1956412244235324	0.8428233470653016	0.9033731696373944	0.8394685320389933	0.7592282905738875	0.5178468523153746	0.9965845146048173	160.0	3.130933224890325	99.0	0.22826674139093092
296	Feb25-FISH2-3L1-rep3-m1bp-100x_Position008_7_cmle.ics	34	1	0	1.2995999999999999	1.2551781017859014	1.0	0.3345968221641887	2.8475031724312	0.8023885287762719	0.8599096444706344	0.7987507365939894	0.7228717344333137	0.5807930052792454	0.9988210178351332	176.0	3.394875524814475	127.0	0.29282703188533565
297	Feb25-FISH2-3L1-rep3-m1bp-100x_Position008_7_cmle.ics	35	1	0	1.7328	1.3452374738224686	1.0	0.2902334008222169	2.883916666388666	0.777375134597863	0.8456731963886358	0.7621759297606229	0.684311066015075	0.6199483343080205	0.984540256749957	238.0	4.546380805642869	186.0	0.42886478685568846
298	Feb25-FISH2-3L1-rep3-m1bp-100x_Position008_7_cmle.ics	36	1	0	1.7328	1.2269033092775323	1.0	0.29451598412987623	2.9869423944843887	0.77423396614796	0.8584389578136012	0.7734061237959928	0.672196802738592	0.5918725932833472	1.0037173506836754	230.0	4.437814904521213	178.0	0.4104189895715728
299	Feb25-FISH2-3L1-rep3-m1bp-100x_Position008_7_cmle.ics	37	1	0	2.166	1.4430823792346341	1.0	0.2767585061003246	3.5684602321934644	0.8081356596745736	0.8796020388159185	0.8046853558125857	0.7179817682807292	0.5469129710781141	0.9948335893529675	258.0	5.110361168952255	205.0	0.472673555405463
300	Feb25-FISH2-3L1-rep3-m1bp-100x_Position008_7_cmle.ics	38	1	0	1.5162	0.0	1.0	0.15858488590695766	2.358546415219959	0.09367446582229527	0.2609252634632118	0.09367446582229527	0.033609687711495695	0.9561624020309133	0.8708948572179291	170.0	3.3310050356035483	83.0	0.1913751468226997
301	Feb25-FISH2-3L1-rep3-m1bp-100x_Position008_7_cmle.ics	39	1	0	1.5162	0.0	1.0	0.211761212708583	2.5043355531666958	0.07900581922350385	0.294081828938355	0.10924363933269214	0.02765342061015354	0.9478761393787022	0.9166297672570752	184.0	3.5268466747765492	108.0	0.24901826333556107
302	Feb25-FISH2-3L1-rep3-m1bp-100x_Position008_7_cmle.ics	40	1	0	1.7328	0.43046674663324214	1.0	0.2846721377975464	3.2723046195032053	0.462200309358082	0.6135924207269915	0.45592216004731356	0.29404371957599745	0.7868031873238175	0.9972489146490873	230.0	4.508030651042472	175.0	0.40350181559002946
303	Feb25-FISH2-3L1-rep3-m1bp-100x_Position009_8_cmle.ics	1	1	0	0.8664	1.7153360421684174	1.0	0.3176904155016142	2.384999808322169	0.7907844633132206	0.8367680230388417	0.789641768468888	0.7420630595819586	0.6114878010135456	1.0254963425981576	100.0	1.9070971117705653	53.0	0.12220340700726606
304	Feb25-FISH2-3L1-rep3-m1bp-100x_Position009_8_cmle.ics	1	2	0	1.9493999999999998	0.65253602307166	1.0	0.29354426799289396	2.8121779239018316	0.4994699349060249	0.6219166229073988	0.4966990650378311	0.37337223779942075	0.7699182274376243	0.9931457059994874	288.0	5.570145108049412	249.0	0.5741254404680991
305	Feb25-FISH2-3L1-rep3-m1bp-100x_Position009_8_cmle.ics	2	1	0	1.7328	0.46141264688247224	1.0	0.26873236478411233	2.6939128372658754	0.4829906618401638	0.617002700867443	0.4829906618401638	0.3075721294986802	0.7693302184841133	0.9742711098274526	252.0	4.835843440177552	195.0	0.4496163088003185
306	Feb25-FISH2-3L1-rep3-m1bp-100x_Position009_8_cmle.ics	3	1	0	2.3826	1.7559927174645722	1.0	0.2809700127616338	3.2653733056805225	0.8385919065370278	0.9142615579724069	0.8341647131163291	0.707697628838246	0.60460234857705	0.9951642423994487	366.0	7.196239928365731	349.0	0.8046979065195444
307	Feb25-FISH2-3L1-rep3-m1bp-100x_Position009_8_cmle.ics	4	1	0	2.5991999999999997	1.083	1.0	0.25632251574021947	3.6874687708609257	0.7926198069526705	0.8644814634301395	0.7806761954206884	0.5663626683336689	0.5815539947711124	0.9910252742885243	398.0	7.864556021256552	378.0	0.8715639216744637
308	Feb25-FISH2-3L1-rep3-m1bp-100x_Position009_8_cmle.ics	5	1	0	1.5162	0.3095250132321943	1.0	0.28380753372595546	2.472922209279556	0.4570769729862432	0.6114876417104329	0.45230726065951793	0.2522204589094544	0.8293482281223422	0.9890695408854074	172.0	3.3054847009930177	113.0	0.2605468866381333
309	Feb25-FISH2-3L1-rep3-m1bp-100x_Position009_8_cmle.ics	6	1	0	1.5162	0.5158750220536572	1.0	0.28505580124249996	2.715011582091908	0.5282402422789496	0.6692293004778751	0.5225545366309011	0.34310475594426737	0.7606150394767033	0.9865552284191749	242.0	4.588961131783488	189.0	0.43578196083723186
310	Feb25-FISH2-3L1-rep3-m1bp-100x_Position009_8_cmle.ics	8	1	0	1.9493999999999998	1.0987399361686254	1.0	0.2577665769314364	4.263787710177281	0.7416669226751866	0.8129960165074294	0.7395932536634819	0.6187341914738923	0.6168659458490057	0.9835759432651768	194.0	3.914160476213131	129.0	0.29743848120636457
311	Feb25-FISH2-3L1-rep3-m1bp-100x_Position009_8_cmle.ics	8	2	0	1.2995999999999999	1.2653448004921624	1.0	0.2349147765947995	2.9921640391036077	0.7511187572322406	0.8129960165074294	0.7511187572322406	0.6813103540085814	0.5847896804818009	0.9668050741277538	128.0	2.509427629680347	66.0	0.15217782759395398
312	Feb25-FISH2-3L1-rep3-m1bp-100x_Position009_8_cmle.ics	9	1	0	1.5162	1.3842379406474168	1.0	0.3085728174108098	2.5487686573283543	0.8120896913792257	0.8958441685883911	0.8113684313821696	0.7157892154457584	0.550041630504086	0.9983508459117746	248.0	4.723047367515673	204.0	0.47036783074494865
313	Feb25-FISH2-3L1-rep3-m1bp-100x_Position009_8_cmle.ics	10	1	0	1.083	0.0	1.0	0.2908258893381307	2.3905425342596924	0.19298676197634643	0.36212820788145605	0.19567118160482275	0.03767391204307343	0.9312453974919292	0.9560997566514047	118.0	2.239140072445864	65.0	0.14987210293343953
314	Feb25-FISH2-3L1-rep3-m1bp-100x_Position009_8_cmle.ics	12	1	0	1.5162	0.3634229110571259	1.0	0.32751670396731686	2.5350141656226444	0.4946313167579212	0.640999461448703	0.4670025132393861	0.2433298177901445	0.7738774179284315	1.0057824012724166	222.0	4.212222759197455	178.0	0.4104189895715728
315	Feb25-FISH2-3L1-rep3-m1bp-100x_Position009_8_cmle.ics	13	1	0	1.2995999999999999	0.5556144027286182	1.0	0.2656974836399739	2.3767806800837943	0.5642886444154391	0.6795674063024426	0.5627745664739885	0.39779600969606566	0.7522114646826475	0.9908510254191989	196.0	3.6779929020388216	133.0	0.3066613798484224
316	Feb25-FISH2-3L1-rep3-m1bp-100x_Position009_8_cmle.ics	14	1	0	2.3826	0.41270001764292574	1.0	0.29148211926161693	3.3006885846682663	0.3863921816936204	0.5705458905104943	0.41450673669787624	0.23752050073698852	0.8222925611700413	0.9860391931058416	386.0	7.5495730521113416	385.0	0.8877039942980649
317	Feb25-FISH2-3L1-rep3-m1bp-100x_Position009_8_cmle.ics	16	1	0	1.5162	0.0	1.0	0.2659033223465699	2.8507001340738722	0.21896155082991828	0.3847019632741575	0.21896155082991828	0.029527445434831007	0.9072550736544832	0.9872860563834363	186.0	3.5949473355276975	123.0	0.2836041332432778
318	Feb25-FISH2-3L1-rep3-m1bp-100x_Position009_8_cmle.ics	17	1	0	2.3826	1.0841098665386142	1.0	0.2880724829822955	3.588200868169099	0.6590162677845978	0.7636557408946987	0.6590162677845978	0.5299205773618948	0.6670817981292348	0.999783184924166	356.0	7.042978615333347	339.0	0.7816406599143998
319	Feb25-FISH2-3L1-rep3-m1bp-100x_Position009_8_cmle.ics	18	1	0	1.7328	0.687545504971255	1.0	0.2895291789548354	3.023562442224782	0.593522035328872	0.7045150820924017	0.5917485581077551	0.4325852575309982	0.7239088930341188	0.9909743926562967	250.0	4.837958525947662	200.0	0.46114493210289076
320	Feb25-FISH2-3L1-rep3-m1bp-100x_Position009_8_cmle.ics	20	1	0	1.9493999999999998	0.0	1.0	0.13744895476561456	2.633387300612465	0.08355355199751283	0.23490595367635628	0.08355355199751283	0.029500233172703248	0.952480348596563	0.8867250185218232	238.0	4.757028045206649	128.0	0.2951327565458501
321	Feb25-FISH2-3L1-rep3-m1bp-100x_Position009_8_cmle.ics	21	1	0	0.6497999999999999	0.10317500441073144	1.0	0.1211456503975871	1.6424086705995313	0.3456681627486059	0.5008003515269451	0.3456681627486059	0.10756619901028426	0.8640729506756862	0.4886679985620371	158.0	2.7351590803732986	65.0	0.14987210293343953
322	Feb25-FISH2-3L1-rep3-m1bp-100x_Position009_8_cmle.ics	22	1	0	1.5162	1.827185369470136	1.0	0.29417701231778276	2.607163955332462	0.7692839860532296	0.8403260379580308	0.7675231602866631	0.6777155263617881	0.6709376564315607	0.9916103082329544	242.0	4.635771629464326	192.0	0.4426991348187751
323	Feb25-FISH2-3L1-rep3-m1bp-100x_Position009_8_cmle.ics	22	2	0	2.3826	0.3095250132321943	1.0	0.16192353898800768	2.1593914071861984	0.3974111997350482	0.6026734376581201	0.39079108363462406	0.1544696823337841	0.8232520983291715	0.8090254683405671	444.0	8.564877011437446	354.0	0.8162265298221167
324	Feb25-FISH2-3L1-rep3-m1bp-100x_Position009_8_cmle.ics	23	1	0	0.8664	0.8779414014559871	1.0	0.20441668113216552	1.6716194512383258	0.7528233612980547	0.8228715312989767	0.7456209090070988	0.6327613625887342	0.6038711118877411	0.9328744114132614	146.0	2.7244443461535455	75.0	0.17292934953858405
325	Feb25-FISH2-3L1-rep3-m1bp-100x_Position009_8_cmle.ics	25	1	0	1.2995999999999999	0.46141264688247224	1.0	0.3157075706016337	2.886146085106691	0.5087506528686384	0.6506997866558076	0.5087506528686384	0.36419004452785425	0.7439736560815673	1.001564530269055	166.0	3.1948037141012513	113.0	0.2605468866381333
326	Feb25-FISH2-3L1-rep3-m1bp-100x_Position009_8_cmle.ics	27	1	0	1.7328	0.622541700711641	1.0	0.2575185811242874	2.877680728948085	0.5418924287877653	0.6669219386080578	0.5359847067155714	0.40494958858992003	0.769091830912559	0.9939855580660455	236.0	4.571901140253399	173.0	0.3988903662690006
327	Feb25-FISH2-3L1-rep3-m1bp-100x_Position009_8_cmle.ics	28	1	0	1.7328	0.3720027687491155	1.0	0.2882878852715724	2.7288762609621933	0.4680937647741758	0.6284059150563438	0.4680937647741758	0.2929281443934434	0.7959302134345311	0.9940471416922705	222.0	4.282438505718716	167.0	0.3850560183059138
328	Feb25-FISH2-3L1-rep3-m1bp-100x_Position009_8_cmle.ics	29	1	0	1.2995999999999999	1.8177762540415314	1.0	0.2965696386911721	2.506230123912324	0.9037793969551566	0.9404596884070849	0.896664889520763	0.8466234227830105	0.4203788248656675	0.9932325666324537	188.0	3.569427000917167	132.0	0.30435565518790797
329	Feb25-FISH2-3L1-rep3-m1bp-100x_Position009_8_cmle.ics	30	1	0	1.5162	1.1535316172061807	1.0	0.27576914664657454	2.61678815054264	0.7606880147233299	0.8420483022449605	0.7567293835763107	0.6521237130108168	0.6022791973283145	0.9775349634672781	228.0	4.346308994929643	170.0	0.39197319228745714
330	Feb25-FISH2-3L1-rep3-m1bp-100x_Position009_8_cmle.ics	31	1	0	1.5162	0.32626801153583	1.0	0.28396681001051644	2.53845283839447	0.3629476818214449	0.49848867831140026	0.3629476818214449	0.20416255776082579	0.8676737789282679	0.9808026135855357	204.0	3.8567745496817363	146.0	0.3366358004351103
331	Feb25-FISH2-3L1-rep3-m1bp-100x_Position009_8_cmle.ics	31	2	0	1.083	0.3720027687491155	1.0	0.18141719661728778	1.2017700232103106	0.30211320555108456	0.39780820572110825	0.30211320555108456	0.23640282768287937	0.8866060036740261	0.8002193024625411	128.0	2.322185638956987	58.0	0.13373203030983835
332	Feb25-FISH2-3L1-rep3-m1bp-100x_Position009_8_cmle.ics	31	3	0	1.5162	0.0	1.0	0.08054351210962128	2.179242196182306	0.04167847386735885	0.07025189954244736	0.04167847386735885	0.020835458629457928	0.9740573901492722	0.7869327719435567	154.0	3.113873233360238	51.0	0.11759195768623716
333	Feb25-FISH2-3L1-rep3-m1bp-100x_Position009_8_cmle.ics	32	1	0	1.9493999999999998	1.7703076583449529	1.0	0.26158503929469396	3.1210968377401094	0.8831445463194816	0.9332200453467512	0.8820416451687723	0.8079815962245753	0.4511819637198842	0.9940885560084943	268.0	5.240217233144221	211.0	0.48650790336854977
334	Feb25-FISH2-3L1-rep3-m1bp-100x_Position009_8_cmle.ics	33	1	0	1.7328	1.8410516456738788	1.0	0.2953487154518275	2.9865984163126433	0.916552829490815	0.9633362100850696	0.9146689680680558	0.8494439649858218	0.44107652489233234	1.0000944990777128	250.0	4.884769023628502	202.0	0.4657563814239197
335	Feb25-FISH2-3L1-rep3-m1bp-100x_Position009_8_cmle.ics	34	1	0	1.083	0.0	1.0	0.32945969384938023	2.8910926671067565	0.21413006935538095	0.40428459364221586	0.22595908406071397	0.03325820871362578	0.9187115734419669	0.9968605475925928	130.0	2.507312543910236	80.0	0.18445797284115634
336	Feb25-FISH2-3L1-rep3-m1bp-100x_Position009_8_cmle.ics	35	1	0	1.7328	0.3095250132321943	1.0	0.30209828376829984	2.933559312830742	0.42653029059624675	0.5851000809778207	0.41888902777702297	0.21928956907842892	0.8298419669709413	0.9912074621857909	234.0	4.550610977183092	185.0	0.426559062195174
337	Feb25-FISH2-3L1-rep3-m1bp-100x_Position009_8_cmle.ics	36	1	0	0.8664	0.2918229810711206	1.0	0.12018652711488416	1.784358953650632	0.5085934808076632	0.6662394045896217	0.5046378609330853	0.27952587692095654	0.7779862495073487	0.7399407823230152	140.0	2.4967371150596795	54.0	0.12450913166778053
338	Feb25-FISH2-3L1-rep3-m1bp-100x_Position009_8_cmle.ics	38	1	0	1.7328	1.4199491695140265	1.0	0.3069542060863775	2.7417001494553688	0.8336610965646668	0.8929422275163788	0.8315484284221291	0.7466568150403992	0.5544212174346373	0.9950862243947829	226.0	4.348424080699753	177.0	0.40811326491105837
339	Feb25-FISH2-3L1-rep3-m1bp-100x_Position009_8_cmle.ics	39	1	0	1.083	0.815064591942846	1.0	0.33269332524203793	2.4638107373179277	0.6979200659533175	0.7896535733301273	0.6960136028717173	0.5728492176631228	0.6483274526452701	0.9822872280615292	166.0	3.1245879675799917	116.0	0.2674640606196767
340	Feb25-FISH2-3L1-rep3-m1bp-100x_Position009_8_cmle.ics	41	1	0	1.7328	0.913592684735068	1.0	0.2723482521007374	2.9567785430924967	0.6707911455231288	0.7635819932499504	0.6707117331745086	0.5322860829859043	0.6043060114657067	0.9954325505518958	256.0	4.925234263999009	201.0	0.4634506567634053
341	Feb25-FISH2-3L1-rep3-m1bp-100x_Position009_8_cmle.ics	42	1	0	1.9493999999999998	0.2918229810711206	1.0	0.28775957494463944	3.4429816411426035	0.4232837169607671	0.5884133637892517	0.42327869675443663	0.1909284871608223	0.817828434217396	0.9886091159182411	248.0	4.8634788605581925	197.0	0.4542277581213474
342	Feb25-FISH2-3L1-rep3-m1bp-100x_Position009_8_cmle.ics	43	1	0	1.5162	0.9479040472602467	1.0	0.2186439259810582	3.1946665086202817	0.7278942380063	0.8284956652635687	0.7256223343461656	0.5934128731915368	0.6873875260869142	0.8805684653737319	206.0	3.9014699615924644	130.0	0.29974420586687905
343	Feb25-FISH2-3L1-rep3-m1bp-100x_Position009_8_cmle.ics	44	1	0	1.5162	0.6190500264643886	1.0	0.30692987816408457	2.458422983119118	0.5560878043902195	0.6918520926046302	0.5569778488924446	0.40290014500725035	0.7501636783329358	0.9982663454677975	246.0	4.701757204445365	201.0	0.4634506567634053
344	Feb25-FISH2-3L1-rep3-m1bp-100x_Position009_8_cmle.ics	45	1	0	1.7328	3.268594902043122	1.0	0.3010456802429819	2.721307742714801	0.9964290296369157	0.9999700637215071	0.9962066458538255	0.9856690758243168	0.06971215752479325	0.990563594457144	274.0	5.233871975833892	234.0	0.5395395705603823
345	Feb25-FISH2-3L1-rep3-m1bp-100x_Position009_8_cmle.ics	47	1	0	1.9493999999999998	1.809623133471384	1.0	0.2739812405626786	3.2357999647579927	0.8846261661560252	0.932939573815156	0.883908153379332	0.8149838447125244	0.44285232813156294	0.9917974581369922	240.0	4.684697212915276	183.0	0.42194761287414506
346	Feb25-FISH2-3L1-rep3-m1bp-100x_Position009_8_cmle.ics	48	1	0	2.5991999999999997	1.7672985383515813	1.0	0.24576652754425546	3.6332002523733324	0.8179300510721267	0.9033121704926302	0.8179300510721267	0.7183333414169242	0.5287624391293502	0.9761238126488545	410.0	8.039107497359247	387.0	0.8923154436190937
347	Feb25-FISH2-3L1-rep3-m1bp-100x_Position009_8_cmle.ics	49	1	0	1.7328	0.6190500264643886	1.0	0.2575185811242874	3.029280699990718	0.5735321651596419	0.694888046961904	0.5622267255526063	0.41630505413174446	0.7617683903656346	0.9592435171850606	236.0	4.571901140253399	173.0	0.3988903662690006
348	Feb25-FISH2-3L1-rep3-m1bp-100x_Position009_8_cmle.ics	51	1	0	1.5162	0.8421824239572849	1.0	0.29498817492864543	2.715399918959838	0.6755578789165877	0.7813179991505211	0.6611690136243343	0.525085764694351	0.6693769071060174	0.989142859356965	206.0	3.9482804592733043	151.0	0.3481644237376825
349	Feb25-FISH2-3L1-rep3-m1bp-100x_Position009_8_cmle.ics	52	1	0	1.7328	0.9733510449106972	1.0	0.3142901650528789	2.7914903872235426	0.6709232687433571	0.7634494317717275	0.6682558662415174	0.5469759218379527	0.6563909573691993	1.0027136654633062	240.0	4.614481466394017	196.0	0.451922033460833
350	Feb25-FISH2-3L1-rep3-m1bp-100x_Position009_8_cmle.ics	53	1	0	1.5162	1.0024833655297731	1.0	0.28397891367137323	2.9063122965138843	0.7696421332275287	0.8471368070590062	0.7671666508534808	0.6640718666172145	0.5622619642561565	1.0065026917117585	176.0	3.4182807736548946	117.0	0.26976978528019113
351	Feb25-FISH2-3L1-rep3-m1bp-100x_Position009_8_cmle.ics	55	1	0	1.083	0.0	1.0	0.10026359532733381	1.3991006967425232	0.21393819195139707	0.329093967313534	0.20959505937288178	0.025586824994351418	0.8961772492865028	0.6815260245049591	282.0	5.178601135072604	141.0	0.325107177132538
352	Feb25-FISH2-3L1-rep3-m1bp-100x_Position009_8_cmle.ics	56	1	0	1.2995999999999999	0.7748934119142009	1.0	0.30350133109819233	3.1154897812172297	0.6932750025434937	0.799984739037542	0.6932750025434937	0.550925831722454	0.6603295761570266	0.9910233536780105	154.0	2.97344174031772	99.0	0.22826674139093092
353	Feb25-FISH2-3L1-rep3-m1bp-100x_Position010_9_cmle.ics	1	1	0	2.166	0.8779414014559871	1.0	0.27327288718028625	2.8082237321447283	0.6223434738594052	0.7197851787031794	0.6195707005713698	0.47591153206019116	0.6514720177364709	0.9757722709011898	328.0	6.300216604381048	292.0	0.6732716008702206
354	Feb25-FISH2-3L1-rep3-m1bp-100x_Position010_9_cmle.ics	2	1	0	1.083	0.0	1.0	0.28234828361144393	2.4822964996808112	0.1691246750694525	0.33786523980097727	0.17228688575843926	0.029692622401672218	0.9332559824057117	0.9750131923284868	138.0	2.6158784450318904	81.0	0.18676369750167077
355	Feb25-FISH2-3L1-rep3-m1bp-100x_Position010_9_cmle.ics	4	1	0	1.5162	0.20635000882146287	1.0	0.2829659389148797	2.655570664154021	0.3389020025888982	0.4946166146348892	0.3379273585624001	0.17195614101880757	0.8682069846246616	0.9897192849044136	190.0	3.684338159349155	131.0	0.3020499305273935
356	Feb25-FISH2-3L1-rep3-m1bp-100x_Position010_9_cmle.ics	5	1	0	1.5162	1.401081809291592	1.0	0.2689393410727736	2.5563083444467534	0.8323902048174671	0.894890651939077	0.8311954958757503	0.746278159718993	0.5468544769385889	0.9926852341126964	202.0	3.8354843866114274	140.0	0.3228014524720236
357	Feb25-FISH2-3L1-rep3-m1bp-100x_Position010_9_cmle.ics	6	1	0	1.5162	1.9722550530270564	1.0	0.26606354324709613	2.256081708803338	0.8889658892409472	0.9407250099128031	0.8876977648861725	0.8159915839409019	0.3489732119966826	0.9705350873813117	258.0	4.829498182867218	201.0	0.4634506567634053
358	Feb25-FISH2-3L1-rep3-m1bp-100x_Position010_9_cmle.ics	6	2	0	1.2995999999999999	0.32626801153583	1.0	0.27660059285691496	2.902619621463051	0.3042033857134182	0.409238018010938	0.3110834068607314	0.20421445947538946	0.8781849503382962	0.968863723867205	132.0	2.5520079558209643	75.0	0.17292934953858405
359	Feb25-FISH2-3L1-rep3-m1bp-100x_Position010_9_cmle.ics	7	1	0	1.083	0.0	1.0	0.27870573951843647	2.5479019193269705	0.24461700540962844	0.42514115934137475	0.2332295600089963	0.03386048603795026	0.9181501003072253	0.9665875773920305	142.0	2.6584587711725085	84.0	0.1936808714832141
360	Feb25-FISH2-3L1-rep3-m1bp-100x_Position010_9_cmle.ics	8	1	0	1.083	0.10317500441073144	1.0	0.27365459734503106	2.4682539446254688	0.2758193319068832	0.44667181124089467	0.2758193319068832	0.08120827341073579	0.8364217404700225	0.9965018183589003	144.0	2.726559431923657	85.0	0.19598659614372857
361	Feb25-FISH2-3L1-rep3-m1bp-100x_Position010_9_cmle.ics	9	1	0	1.7328	0.0	1.0	0.2685212001798017	3.006018050445903	0.27098938728236377	0.4470182417886773	0.26814422217466294	0.027211612302191785	0.917100337463347	0.9882422181187134	220.0	4.261148342648408	159.0	0.3666102210217982
362	Feb25-FISH2-3L1-rep3-m1bp-100x_Position010_9_cmle.ics	10	1	0	1.5162	1.5627088357751586	1.0	0.2941108768666829	2.598966877857148	0.8588138562884802	0.9176365220285231	0.8573847674794202	0.7711426837504772	0.4253235165628977	0.9954948394556044	252.0	4.789032942496712	204.0	0.47036783074494865
363	Feb25-FISH2-3L1-rep3-m1bp-100x_Position010_9_cmle.ics	11	1	0	1.083	0.3095250132321943	1.0	0.31196564599881965	2.6831453049406586	0.4775913928736696	0.6044076816288755	0.4775913928736696	0.28459046737621474	0.8190702265506673	1.0002108125387978	140.0	2.683979105783039	87.0	0.20059804546475749
364	Feb25-FISH2-3L1-rep3-m1bp-100x_Position010_9_cmle.ics	12	1	0	1.2995999999999999	1.1736910802652913	1.0	0.28863867318537334	2.7556201114311283	0.6885548744646905	0.7480896800738936	0.6857806313260172	0.5819306019364798	0.6822441636529039	0.9945551119770649	180.0	3.460861099795512	122.0	0.2812984085827634
365	Feb25-FISH2-3L1-rep3-m1bp-100x_Position010_9_cmle.ics	12	2	0	1.5162	0.751125369937127	1.0	0.30088433503742873	2.582844135613189	0.5493711930860306	0.6550927869678395	0.5500752501340292	0.4103861333057739	0.7696295939341635	0.9900680726466059	236.0	4.501685393732141	187.0	0.4311705115162029
366	Feb25-FISH2-3L1-rep3-m1bp-100x_Position010_9_cmle.ics	13	1	0	0.6497999999999999	0.744005537498231	1.0	0.18559273729974424	1.3339937178235888	0.5825059927601635	0.690727477411904	0.5825059927601635	0.4537999437117264	0.7228180632644454	0.8550903085711204	144.0	2.4691016946790376	70.0	0.1614007262360118
367	Feb25-FISH2-3L1-rep3-m1bp-100x_Position010_9_cmle.ics	16	1	0	1.5162	0.2918229810711206	1.0	0.28338322808811234	2.8812272368031433	0.43300260812126745	0.5839808238394542	0.4314976608625186	0.21205115458736526	0.8456198270460806	0.9852751717225394	206.0	3.971685708113724	148.0	0.3412472497561391
368	Feb25-FISH2-3L1-rep3-m1bp-100x_Position010_9_cmle.ics	17	1	0	1.7328	0.8508028822180275	1.0	0.26778895740694936	2.916232892632833	0.6537885404519217	0.7519651422074975	0.6339639028626913	0.5075726895246088	0.670783266867132	0.9929401371035708	260.0	5.014625087820465	204.0	0.47036783074494865
369	Feb25-FISH2-3L1-rep3-m1bp-100x_Position010_9_cmle.ics	18	1	0	1.9493999999999998	0.6606423714395955	1.0	0.2796734677806533	2.827031950842093	0.5541597754407228	0.6627654963155614	0.5499640183317132	0.3941633946494628	0.7471674431896498	0.9940279814266623	284.0	5.457349035387534	238.0	0.5487624692024401
370	Feb25-FISH2-3L1-rep3-m1bp-100x_Position010_9_cmle.ics	19	1	0	1.7328	1.5938084136021913	1.0	0.3019435556309265	3.2683578417946415	0.9030915769968466	0.9542212541854946	0.9016611943694939	0.8159487662949839	0.4777311185169935	0.9943875937241887	208.0	4.039786368864873	155.0	0.35738732237974036
371	Feb25-FISH2-3L1-rep3-m1bp-100x_Position010_9_cmle.ics	20	1	0	2.3826	0.9755754663213545	1.0	0.2812113435275165	3.1949267848641227	0.5658668762669093	0.6765702781340063	0.5642107585598257	0.40102662750451606	0.7525850213576113	0.9887470068368527	412.0	7.990181913908297	417.0	0.9614871834345272
372	Feb25-FISH2-3L1-rep3-m1bp-100x_Position010_9_cmle.ics	20	2	0	1.083	1.8497044106137501	1.0	0.31319262146556703	2.595984536264338	0.7019498338366497	0.7452846840138446	0.7014120437402612	0.6512362277472111	0.7290929892961162	1.0214741397330154	130.0	2.507312543910236	78.0	0.17984652352012742
373	Feb25-FISH2-3L1-rep3-m1bp-100x_Position010_9_cmle.ics	20	3	0	1.9493999999999998	1.3412750573395087	1.0	0.243329579458161	2.7996749632387523	0.6272935368662006	0.7267867731215267	0.6256319033632566	0.52425088597471	0.7160796834392862	0.9655194964910818	278.0	5.323262799655348	215.0	0.4957308020106076
374	Feb25-FISH2-3L1-rep3-m1bp-100x_Position010_9_cmle.ics	21	1	0	1.7328	0.6190500264643886	1.0	0.28700228329612587	2.7734851039731856	0.5643554052296085	0.6895225705736958	0.5595681019903733	0.4050032522440484	0.7145032237964624	1.001102823893335	244.0	4.7038722902154735	192.0	0.4426991348187751
375	Feb25-FISH2-3L1-rep3-m1bp-100x_Position010_9_cmle.ics	22	1	0	1.2995999999999999	0.3720027687491155	1.0	0.2933122770712693	2.5568409535998518	0.5187239633044005	0.6533343813512694	0.5185667606139888	0.3305804147905274	0.7641293789542821	0.9947341223940196	144.0	2.7499646807640765	88.0	0.20290377012527194
376	Feb25-FISH2-3L1-rep3-m1bp-100x_Position010_9_cmle.ics	23	1	0	1.7328	0.8058225447605828	1.0	0.3073547808593895	2.872509239054506	0.5932354007079347	0.6933763919158421	0.5883702111392983	0.47692510090303875	0.7227355198352734	0.9913098794064915	236.0	4.5719011402533996	189.0	0.43578196083723186
377	Feb25-FISH2-3L1-rep3-m1bp-100x_Position010_9_cmle.ics	24	1	0	1.5162	2.1969426868455963	1.0	0.2780232694705515	2.9167421553970754	0.9613241859163838	0.9874466299310295	0.9602233332116922	0.9255191037477648	0.281212506661684	0.9742054421493129	222.0	4.235628008037877	164.0	0.3781388443243705
378	Feb25-FISH2-3L1-rep3-m1bp-100x_Position010_9_cmle.ics	25	1	0	1.2995999999999999	1.2779016819528852	1.0	0.2891758034925718	2.1430691518624605	0.8000788906420143	0.8824529433987421	0.7982399608880197	0.6969571546034357	0.5988858692996404	0.9911520652334775	234.0	4.3399637376193105	181.0	0.41733616355311615
379	Feb25-FISH2-3L1-rep3-m1bp-100x_Position010_9_cmle.ics	27	1	0	1.7328	0.0	1.0	0.24574787649072044	2.5438682385149445	0.15154884265556437	0.30383987604527657	0.15154884265556437	0.0265266656415958	0.9530044323714089	0.9754231710795745	236.0	4.571901140253399	169.0	0.38966746762694277
380	Feb25-FISH2-3L1-rep3-m1bp-100x_Position010_9_cmle.ics	29	1	0	1.7328	1.2944547249242173	1.0	0.26926399189746725	2.7545330202662694	0.7669781719832034	0.8567379831269133	0.768073606399375	0.6482572827282261	0.5790534112142234	0.9767845329123493	286.0	5.455233949617423	236.0	0.5441510198814111
381	Feb25-FISH2-3L1-rep3-m1bp-100x_Position010_9_cmle.ics	30	1	0	1.7328	2.294124127466882	1.0	0.3001216933189012	2.8519057421053904	0.9581594516628693	0.9848444657076135	0.9570889247836446	0.9177020619484536	0.32819527658041825	0.9965005967843807	256.0	4.92523426399901	211.0	0.48650790336854977
382	Feb25-FISH2-3L1-rep3-m1bp-100x_Position010_9_cmle.ics	31	1	0	1.083	2.449219091227068	1.0	0.36089139198911313	3.0750239027302153	0.9798825516656808	0.9918956990493148	0.9787117271491033	0.9516912926024624	0.35554591916203737	1.0042679671566217	124.0	2.39663155701847	78.0	0.17984652352012742
383	Feb25-FISH2-3L1-rep3-m1bp-100x_Position010_9_cmle.ics	31	2	0	1.2995999999999999	0.9479040472602467	1.0	0.3182819548224721	2.863608236688736	0.6633879514839591	0.7627464372175843	0.6634184417057449	0.5681761359132126	0.6360491219117586	1.0082240781561231	138.0	2.6860941915531504	86.0	0.19829232080424306
384	Feb25-FISH2-3L1-rep3-m1bp-100x_Position010_9_cmle.ics	32	1	0	1.9493999999999998	0.0	1.0	0.23620804242224133	2.6846669987274354	0.14125346761404198	0.28341007201138385	0.12202168486515233	0.024437396091358154	0.9451077799588707	0.9475385565114323	254.0	4.974159847449959	185.0	0.426559062195174
385	Feb25-FISH2-3L1-rep3-m1bp-100x_Position010_9_cmle.ics	33	1	0	0.8664	0.8595614345612763	1.0	0.3211068079082337	1.8699432328861898	0.6989994202649604	0.7947147488888412	0.6989994202649604	0.5949960277413953	0.6483592831900625	0.9768829456209936	146.0	2.6776338484727065	94.0	0.2167381180883587
386	Feb25-FISH2-3L1-rep3-m1bp-100x_Position010_9_cmle.ics	35	1	0	1.7328	0.42540144110901373	1.0	0.2978344479076305	2.800401447499433	0.4485077175440463	0.5955665410734581	0.45167087487893226	0.29765590446705	0.7844612066660915	0.9871580969195778	230.0	4.437814904521212	179.0	0.4127247142320873
387	Feb25-FISH2-3L1-rep3-m1bp-100x_Position010_9_cmle.ics	37	1	0	1.2995999999999999	0.10317500441073144	1.0	0.24651396263244926	2.1995967524026185	0.24376077255448256	0.3808466932684816	0.25450381318914833	0.11580643637994947	0.9026484525178895	0.9649156219641081	142.0	2.681864020012928	79.0	0.18215224818064185
388	Feb25-FISH2-3L1-rep3-m1bp-100x_Position010_9_cmle.ics	38	1	0	1.2995999999999999	0.0	1.0	0.22776085162664939	2.5815526742377353	0.16279408763592898	0.3129257650408637	0.16279408763592898	0.03372107713089026	0.9369794660446858	0.9594621045569389	174.0	3.326774864063326	103.0	0.23748964003298878
389	Feb25-FISH2-3L1-rep3-m1bp-100x_Position010_9_cmle.ics	39	1	0	1.2995999999999999	2.760059628257659	1.0	0.2912166652001647	2.483465254029185	0.9922466524227317	0.9988710923885866	0.9908778203748883	0.9753256658534492	0.2788564721154951	0.9833900855778612	192.0	3.6120073270577837	135.0	0.31127282916945126
390	Feb25-FISH2-3L1-rep3-m1bp-100x_Position010_9_cmle.ics	40	1	0	1.2995999999999999	0.5097226605744432	1.0	0.2761165418194154	2.9442012915532856	0.5548586180468719	0.6891613892138276	0.5544249929409867	0.40112339155338633	0.7784178963009573	1.0028828887735677	160.0	3.0841227272094858	100.0	0.23057246605144538
391	Feb25-FISH2-3L1-rep3-m1bp-100x_Position010_9_cmle.ics	41	1	0	1.5162	0.0	1.0	0.24852531213715642	2.5315195863636557	0.09048624341348711	0.30784975027032596	0.1390419305562707	0.032318967440742835	0.9610787122777613	0.9269645200981923	184.0	3.5034414259361295	117.0	0.26976978528019113
392	Feb25-FISH2-3L1-rep3-m1bp-100x_Position010_9_cmle.ics	42	1	0	1.7328	0.41270001764292574	1.0	0.3029329692968933	2.7315442715729787	0.4415700951436173	0.5826847634937097	0.4353564503765162	0.2875975109347522	0.7988713588654808	0.9967901873896171	264.0	5.057205413961086	222.0	0.5118708746342088
393	Feb25-FISH2-3L1-rep3-m1bp-100x_Position010_9_cmle.ics	43	1	0	1.9493999999999998	0.0	1.0	0.2635836942077267	3.081967601402137	0.14974700849114667	0.32113037368670444	0.14974700849114667	0.0263966275060865	0.9324382341576537	0.9842659995472084	244.0	4.774088036736734	184.0	0.42425333753465955
394	Feb25-FISH2-3L1-rep3-m1bp-100x_Position010_9_cmle.ics	44	1	0	1.9493999999999998	1.3439124374638693	1.0	0.28890181959335376	2.9222191587489452	0.8058610893947721	0.8840089479917331	0.7928996601930475	0.653925196027587	0.43687238517796584	0.9936843431980192	298.0	5.746811669922216	260.0	0.5994884117337581
395	Feb25-FISH2-3L1-rep3-m1bp-100x_Position010_9_cmle.ics	45	1	0	1.5162	1.4862789544080075	1.0	0.28668396502484983	3.243285482018775	0.9291459567682082	0.9701486456599425	0.9246528303204553	0.8506559266200282	0.4810592409566625	0.9848451864025974	144.0	2.843585676125756	87.0	0.20059804546475749
396	Feb25-FISH2-3L1-rep3-m1bp-100x_Position010_9_cmle.ics	46	1	0	1.5162	0.20635000882146287	1.0	0.19951563783404488	2.2418485217027406	0.36218158066623124	0.5156533492996589	0.36218158066623124	0.19598211045794325	0.8319567234013067	0.8901520958229505	190.0	3.567311915147055	110.0	0.2536297126565899
397	Feb25-FISH2-3L1-rep3-m1bp-100x_Position010_9_cmle.ics	47	1	0	1.7328	1.5046059768529831	1.0	0.27653578180210564	2.7072087951421517	0.865637484531189	0.917751131554114	0.8572348829456007	0.7642157666031903	0.5373611213763184	0.9910389052813248	234.0	4.50380047950225	177.0	0.40811326491105837
398	Feb25-FISH2-3L1-rep3-m1bp-100x_Position010_9_cmle.ics	49	1	0	1.9493999999999998	0.0	1.0	0.2417803921851875	2.48744532826157	0.16698628953636174	0.3555329310280997	0.17045154443251515	0.017538533683807832	0.9489118297185011	0.96112784820095	344.0	6.540753655464782	295.0	0.680188774851764
399	Feb25-FISH2-3L1-rep3-m1bp-100x_Position010_9_cmle.ics	49	2	0	1.5162	0.0	1.0	0.2550689676855709	2.6374814673625306	0.09732824898498142	0.1726802660644429	0.05070280009378895	0.017538533683807832	0.9741151117259187	0.9265448448421445	174.0	3.3969906105845857	109.0	0.25132398799607547
400	Feb25-FISH2-3L1-rep3-m1bp-100x_Position010_9_cmle.ics	50	1	0	1.5162	0.1459114905355603	1.0	0.3382186641889182	2.5718919745580755	0.3278619286221659	0.47054400481227643	0.30556035503337237	0.1436835672278856	0.8509270980531066	1.0055654767203002	202.0	3.882294884292267	157.0	0.3619987717007692
401	Feb25-FISH2-3L1-rep3-m1bp-100x_Position010_9_cmle.ics	51	1	0	1.2995999999999999	0.41270001764292574	1.0	0.26406189311984274	2.45631963626128	0.49415261281984124	0.6360385802293406	0.4940273523349693	0.3744719131830967	0.7975874003120529	0.9877433356793933	148.0	2.7925450069046938	87.0	0.20059804546475749
402	Feb25-FISH2-3L1-rep3-m1bp-100x_Position010_9_cmle.ics	53	1	0	2.166	1.9429500038207494	1.0	0.27138468240067287	3.4167754507361345	0.9241216459371657	0.965383458794879	0.9241315053906562	0.8588791773272008	0.3384285442818604	0.9800779124906133	258.0	5.086955920111835	203.0	0.4680621060844342
403	Feb25-FISH2-3L1-rep3-m1bp-100x_Position011_10_cmle.ics	1	1	0	1.7328	0.0	1.0	0.21752019947408685	2.707537888796948	0.12860131120808913	0.31533485260604277	0.09781933129724059	0.02472716579898819	0.9485702049217095	0.9212493369168931	226.0	4.442045076061435	149.0	0.34355297441665367
404	Feb25-FISH2-3L1-rep3-m1bp-100x_Position011_10_cmle.ics	2	1	0	1.2995999999999999	0.20635000882146287	1.0	0.3352140309385934	3.3231632427364186	0.38970105230618635	0.5346668555751619	0.3883486392148276	0.1992104483571401	0.824894223334496	1.0093006649863416	126.0	2.4647322177696185	77.0	0.17754079885961296
405	Feb25-FISH2-3L1-rep3-m1bp-100x_Position011_10_cmle.ics	3	1	0	1.7328	1.1321417835580119	1.0	0.29336257929680026	2.941727969526988	0.7461983859304652	0.8290474456214801	0.7424403169023377	0.6294501712771629	0.6576954901535037	0.9875595622254344	238.0	4.593191303323708	187.0	0.4311705115162029
406	Feb25-FISH2-3L1-rep3-m1bp-100x_Position011_10_cmle.ics	4	1	0	1.7328	0.2918229810711206	1.0	0.3028541812597983	2.8761447897020584	0.4275485342526114	0.577227132526373	0.42600632435654856	0.21908452347010188	0.8440417922593074	0.9993368725262249	206.0	3.9950909569541437	153.0	0.35277587305871144
407	Feb25-FISH2-3L1-rep3-m1bp-100x_Position011_10_cmle.ics	5	1	0	1.7328	0.42540144110901373	1.0	0.2620674177856512	2.412608143271579	0.44823247739832567	0.61007533006673	0.4429928173657304	0.2915204569705528	0.8040454213374674	0.9654497139395224	248.0	4.723047367515672	188.0	0.4334762361767174
408	Feb25-FISH2-3L1-rep3-m1bp-100x_Position011_10_cmle.ics	7	1	0	1.5162	0.0	1.0	0.21129618088668137	3.7702451374196193	0.11424896612839701	0.2870901437573848	0.09522695943284758	0.033816217014572665	0.9464289727711334	0.9207422585657157	152.0	2.99896207492825	81.0	0.18676369750167077
409	Feb25-FISH2-3L1-rep3-m1bp-100x_Position011_10_cmle.ics	8	1	0	1.5162	2.1355163616571726	1.0	0.3293483259147287	2.7495565069999697	0.9670423592750278	0.9865405660151289	0.9659640069973081	0.9349154491936321	0.2687656540746574	0.995427200982213	176.0	3.3714702759740547	126.0	0.2905213072248212
410	Feb25-FISH2-3L1-rep3-m1bp-100x_Position011_10_cmle.ics	9	1	0	1.2995999999999999	0.0	1.0	0.23032127625956297	2.7245972380879864	0.10034416723581482	0.2768403572911226	0.10034416723581482	0.036110776318080164	0.9477350080236752	0.9607624696898399	134.0	2.620108616572113	70.0	0.1614007262360118
411	Feb25-FISH2-3L1-rep3-m1bp-100x_Position011_10_cmle.ics	10	1	0	1.9493999999999998	0.0	1.0	0.22860935565213505	2.600309702451258	0.14886590914086023	0.3069985054616585	0.1466405855073738	0.026286292006417723	0.9287769005531604	0.9587741857211647	254.0	4.857133603247861	182.0	0.41964188821363063
412	Feb25-FISH2-3L1-rep3-m1bp-100x_Position011_10_cmle.ics	11	1	0	1.083	1.1368333649278028	1.0	0.2836736067019555	2.0838371294789773	0.8119574158819912	0.8995775131577897	0.8090024039421456	0.6769013904529155	0.5729103412918588	0.9863053300561765	184.0	3.4332256794148703	125.0	0.28821558256430674
413	Feb25-FISH2-3L1-rep3-m1bp-100x_Position011_10_cmle.ics	12	1	0	1.9493999999999998	1.3309465686852426	1.0	0.29272890730921325	2.9922767037766196	0.7446328745243576	0.820502581929744	0.7411385063473193	0.6369958551806628	0.650559825774894	0.9934214296405293	308.0	5.92347823179502	275.0	0.634074281641475
414	Feb25-FISH2-3L1-rep3-m1bp-100x_Position011_10_cmle.ics	13	1	0	1.7328	0.10317500441073144	1.0	0.27946206123070927	2.861726088175244	0.29539571634202544	0.477071248092617	0.2909353744648516	0.06485720110458328	0.8981723526916369	0.9845109230996982	218.0	4.169642433056838	160.0	0.3689159456823127
415	Feb25-FISH2-3L1-rep3-m1bp-100x_Position011_10_cmle.ics	14	1	0	1.7328	0.0	1.0	0.1667250637005698	2.64792612956735	0.10185397628387718	0.27485632103504815	0.10185397628387718	0.025750292394388266	0.9325185079067603	0.8899401048729073	222.0	4.329249003399556	127.0	0.29282703188533565
416	Feb25-FISH2-3L1-rep3-m1bp-100x_Position011_10_cmle.ics	16	1	0	1.083	0.8254000352858515	1.0	0.2714970799337216	2.5586127226806776	0.7216733844411075	0.8101899417792882	0.7185384230353803	0.6274862351484496	0.6082226173159909	0.980448803092561	134.0	2.5264876212104332	76.0	0.1752350741990985
417	Feb25-FISH2-3L1-rep3-m1bp-100x_Position011_10_cmle.ics	17	1	0	1.5162	0.1459114905355603	1.0	0.3116977405028503	2.8567632307103743	0.31967605794456483	0.5027318352914338	0.31903159575681533	0.13792916619139955	0.8574906442837104	0.9959318102189596	224.0	4.303728668789025	176.0	0.4058075402505439
418	Feb25-FISH2-3L1-rep3-m1bp-100x_Position011_10_cmle.ics	18	1	0	2.3826	1.3742323914031862	1.0	0.2566860909441012	3.267925708539577	0.7777019582310812	0.8689759978965292	0.7736045725446987	0.6519100265437973	0.6427044848477077	0.9919476343259765	356.0	6.972762868812088	320.0	0.7378318913646253
419	Feb25-FISH2-3L1-rep3-m1bp-100x_Position011_10_cmle.ics	19	1	0	1.7328	1.4772412513556012	1.0	0.17605446586602655	4.0936346964011	0.8548254189944134	0.8961627094972067	0.8527653631284916	0.7845216480446927	0.4725511219646052	0.8570648352417074	172.0	3.328889949833437	89.0	0.2052094947857864
420	Feb25-FISH2-3L1-rep3-m1bp-100x_Position011_10_cmle.ics	21	1	0	1.7328	2.0495994678846956	1.0	0.2888991932135533	3.086280304689781	0.9353904274862793	0.9665175100637515	0.9336857805958202	0.8805509004106126	0.35637094037357664	0.982939161844694	228.0	4.416524741450902	174.0	0.40119609092951497
421	Feb25-FISH2-3L1-rep3-m1bp-100x_Position011_10_cmle.ics	22	1	0	1.9493999999999998	1.7467653457051828	1.0	0.3236879490667124	2.675826245338916	0.8507189969695169	0.9196387188781271	0.8489690415354447	0.7485530928753936	0.47769931183323616	0.9951875792358587	324.0	6.257636278240431	312.0	0.7193860940805097
422	Feb25-FISH2-3L1-rep3-m1bp-100x_Position011_10_cmle.ics	23	1	0	2.166	0.10317500441073144	1.0	0.2884518653385457	3.1137377082637916	0.2697549016943256	0.4336728869851658	0.25738311762435656	0.06411611865171471	0.8862968283830136	0.9783375347674089	328.0	6.393837599742726	300.0	0.6917173981543362
423	Feb25-FISH2-3L1-rep3-m1bp-100x_Position011_10_cmle.ics	23	2	0	1.083	1.3934633376079517	1.0	0.3182908668164536	2.9900518683096875	0.690417303103274	0.7674555762718314	0.690417303103274	0.6235017693390662	0.5855771010456781	1.0121601736875663	118.0	2.2859505701267038	68.0	0.15678927691498287
424	Feb25-FISH2-3L1-rep3-m1bp-100x_Position011_10_cmle.ics	24	1	0	1.7328	1.9819271143187867	1.0	0.2613000840067389	2.6260037860571144	0.9221944534867847	0.961307242389558	0.9215959088952127	0.861463179006836	0.34429180852407704	0.9893264175849034	250.0	4.814553277107241	190.0	0.4380876854977463
425	Feb25-FISH2-3L1-rep3-m1bp-100x_Position011_10_cmle.ics	25	1	0	1.2995999999999999	0.6275890508929507	1.0	0.30258378519591916	2.5470084058752067	0.5886005626433204	0.7279611665786716	0.5881829142402345	0.45336916178753517	0.7251286531904287	1.0001947097690567	182.0	3.5055565117062404	127.0	0.29282703188533565
426	Feb25-FISH2-3L1-rep3-m1bp-100x_Position011_10_cmle.ics	26	1	0	1.083	1.0317500441073144	1.0	0.2708035121517532	2.383553753753671	0.659723455537232	0.7373791703666117	0.6558163135861982	0.5814816694151973	0.694369271467591	0.9608579717643968	112.0	2.1050538367136777	58.0	0.13373203030983835
427	Feb25-FISH2-3L1-rep3-m1bp-100x_Position011_10_cmle.ics	26	2	0	1.5162	0.744005537498231	1.0	0.24996563869112579	2.7494614199575493	0.5571482937967779	0.66393758721299	0.5566611696054802	0.4501154382849169	0.7283862083147687	0.9516074425641226	206.0	3.9482804592733043	139.0	0.32049572781150915
428	Feb25-FISH2-3L1-rep3-m1bp-100x_Position011_10_cmle.ics	27	1	0	1.5162	1.6162859307598463	1.0	0.2733111669236868	2.26958004052081	0.8797352133253944	0.9343236982072362	0.8786044161133599	0.7795796036205525	0.512556093002358	0.9687661182603249	254.0	4.83372835440744	199.0	0.4588392074423764
429	Feb25-FISH2-3L1-rep3-m1bp-100x_Position011_10_cmle.ics	28	1	0	1.5162	0.8318234787411565	1.0	0.26962149742260655	2.5996214658467274	0.6577622919086333	0.7711898309459285	0.6534972254484449	0.5392211898309459	0.6551152772555271	0.9742098016574742	216.0	4.148352269986529	155.0	0.35738732237974036
430	Feb25-FISH2-3L1-rep3-m1bp-100x_Position011_10_cmle.ics	29	1	0	1.2995999999999999	0.1459114905355603	1.0	0.2792263383051301	2.550348885866896	0.3534151957022256	0.5173829623944743	0.3489724567237998	0.15477530485205082	0.8677281879343426	0.9980581232655297	178.0	3.3927604390443635	118.0	0.27207550994070556
431	Feb25-FISH2-3L1-rep3-m1bp-100x_Position011_10_cmle.ics	30	1	0	2.3826	2.018196472182868	1.0	0.1885578924029588	1.6989672114690269	0.8922308845253885	0.950479302127476	0.8888967963855552	0.7434089218128296	0.5264569814659309	0.8499118292520047	504.0	9.695092129195537	462.0	1.0652447931576776
432	Feb25-FISH2-3L1-rep3-m1bp-100x_Position011_10_cmle.ics	31	1	0	1.9493999999999998	1.1179489136237186	1.0	0.2856662689865448	2.721911192312957	0.720628080302945	0.8188761768465738	0.7201818634978574	0.5834586224362633	0.5833011417197042	0.9896326788999256	282.0	5.436058872317224	238.0	0.5487624692024401
433	Feb25-FISH2-3L1-rep3-m1bp-100x_Position011_10_cmle.ics	32	1	0	1.5162	0.5097226605744432	1.0	0.2724168370193775	2.4897250024018276	0.5282526763301238	0.6481928216316	0.5214770685182466	0.3532615916035605	0.7941536571592329	0.9863095733209963	204.0	3.856774549681736	143.0	0.3297186264535669
434	Feb25-FISH2-3L1-rep3-m1bp-100x_Position011_10_cmle.ics	33	1	0	1.5162	1.0542408233015097	1.0	0.23669180782201996	3.058358486886718	0.7621926022737101	0.8311630901699997	0.7596651899403223	0.6800276766065405	0.5644802320370426	0.9539975595370787	174.0	3.373585361744166	105.0	0.24210108935401767
435	Feb25-FISH2-3L1-rep3-m1bp-100x_Position011_10_cmle.ics	36	1	0	1.7328	1.2147909720415644	1.0	0.27946206123070927	3.1321198095783673	0.7809473057270931	0.8494686686937714	0.7798438920410018	0.6909971474248456	0.5495255879621761	0.9919611146098982	218.0	4.263263428418519	160.0	0.3689159456823127
436	Feb25-FISH2-3L1-rep3-m1bp-100x_Position011_10_cmle.ics	37	1	0	0.8664	1.2147909720415644	1.0	0.1818200728941245	1.524205148943601	0.7733061036725192	0.8445748618187647	0.7723790870628907	0.7023475127377659	0.5610521667375566	0.9126110656771587	138.0	2.5456626985106308	65.0	0.14987210293343953
437	Feb25-FISH2-3L1-rep3-m1bp-100x_Position011_10_cmle.ics	38	1	0	1.2995999999999999	0.20635000882146287	1.0	0.2942017354324395	2.4975710823735766	0.36843136870577625	0.5363786040494718	0.3587944360597686	0.16501368771111416	0.8747861921587747	0.9819727853529663	208.0	3.969570622343613	153.0	0.35277587305871144
438	Feb25-FISH2-3L1-rep3-m1bp-100x_Position011_10_cmle.ics	39	1	0	1.083	0.23070632344123612	1.0	0.274326673206773	2.5396857868949914	0.3487701366795904	0.4767847090894141	0.3487701366795904	0.20258432580467658	0.8173782789928006	0.984232087098256	130.0	2.4839072950698156	73.0	0.16831790021755516
439	Feb25-FISH2-3L1-rep3-m1bp-100x_Position011_10_cmle.ics	39	2	0	0.8664	0.9512265400461282	1.0	0.23543358560236521	1.7153509604778263	0.7063191383050719	0.7947181339219642	0.7070591434914331	0.580749112942501	0.6076869914029382	0.997758336563478	124.0	2.32641581049721	63.0	0.1452606536124106
440	Feb25-FISH2-3L1-rep3-m1bp-100x_Position011_10_cmle.ics	40	1	0	1.7328	0.5689355674538337	1.0	0.2742730925682213	2.9757469992969057	0.5284610589353418	0.6651277937314134	0.5265142611877	0.38652621789827596	0.763196643718976	0.990342477497657	252.0	4.906059186698812	197.0	0.4542277581213474
441	Feb25-FISH2-3L1-rep3-m1bp-100x_Position011_10_cmle.ics	42	1	0	1.2995999999999999	0.7748934119142009	1.0	0.2896643364128831	2.364819434083212	0.616812836287728	0.7229092462332329	0.61772912346453	0.48572865498687573	0.6929526669181681	0.9801186350394105	198.0	3.74609356278997	141.0	0.325107177132538
442	Feb25-FISH2-3L1-rep3-m1bp-100x_Position012_11_cmle.ics	1	1	0	1.7328	0.0	1.0	0.16151522849038397	2.52161590775862	0.08201045513404633	0.2374426486339584	0.08201045513404633	0.029746774735024697	0.9540384394285477	0.9432955732655711	222.0	4.352654252239977	125.0	0.28821558256430674
443	Feb25-FISH2-3L1-rep3-m1bp-100x_Position012_11_cmle.ics	2	1	0	1.9493999999999998	0.9971598751598192	1.0	0.263464019388522	3.3481864785531945	0.6431046800524627	0.7549841296922262	0.6426212843397561	0.532837141851761	0.7170976203252329	0.9784929232710918	284.0	5.5509700307492125	231.0	0.5326223965788388
444	Feb25-FISH2-3L1-rep3-m1bp-100x_Position012_11_cmle.ics	3	1	0	1.2995999999999999	1.449626260897894	1.0	0.22544199781854254	1.4391251567643026	0.8662274008510027	0.9392747924858017	0.8652579040916354	0.7531104687696368	0.43464185901783	0.9522355621653844	240.0	4.427239475670657	166.0	0.3827502936453994
445	Feb25-FISH2-3L1-rep3-m1bp-100x_Position012_11_cmle.ics	6	1	0	1.5162	1.7558828029119742	1.0	0.30767807005250525	2.92740188813096	0.9146857640712569	0.9596229539598485	0.9097734139906202	0.837413570444336	0.5194001796509716	1.0011520078249	212.0	4.058961446165071	161.0	0.37122167034282705
446	Feb25-FISH2-3L1-rep3-m1bp-100x_Position012_11_cmle.ics	7	1	0	1.2995999999999999	0.0	1.0	0.25802639206161404	2.7929138635088977	0.09325939963969022	0.296179312603823	0.15376336538686508	0.033316955616387076	0.9388373569503887	0.9677430086124876	148.0	2.839355504585534	86.0	0.19829232080424306
447	Feb25-FISH2-3L1-rep3-m1bp-100x_Position012_11_cmle.ics	8	1	0	0.8664	0.0	1.0	0.21037804168030128	1.4711212788835342	0.2368074056134119	0.46638613062081213	0.2368074056134119	0.027168940555959205	0.8921786073471841	0.9308924909070155	126.0	2.3243007247270984	61.0	0.1406492042913817
448	Feb25-FISH2-3L1-rep3-m1bp-100x_Position012_11_cmle.ics	9	1	0	1.5162	1.7941989459020498	1.0	0.305373037991179	2.6674889905782893	0.9003210427985483	0.944985182640067	0.9003210427985483	0.8321262911503855	0.38385970315279594	0.9939491900191733	234.0	4.480395230661832	186.0	0.42886478685568846
449	Feb25-FISH2-3L1-rep3-m1bp-100x_Position012_11_cmle.ics	10	1	0	2.166	1.8148458414482778	1.0	0.2928056274489048	3.11267089893482	0.8233549185931536	0.8928522177460764	0.8233138410710671	0.740475149566192	0.5127443818223989	0.9851240377018855	322.0	6.283156612850959	294.0	0.6778830501912495
450	Feb25-FISH2-3L1-rep3-m1bp-100x_Position012_11_cmle.ics	11	1	0	1.5162	0.42540144110901373	1.0	0.27786103706875104	2.646878699660586	0.4684280826304137	0.6392573753194396	0.4646405503814978	0.30127653864685683	0.7866935831590812	0.9944008502338472	212.0	4.05896144616507	153.0	0.35277587305871144
451	Feb25-FISH2-3L1-rep3-m1bp-100x_Position012_11_cmle.ics	12	1	0	1.7328	0.0	1.0	0.15132004614790837	2.5330211939055327	0.07854437309501967	0.2251353830674992	0.07854437309501967	0.028134524901606842	0.9680412203098288	0.9389776596431797	240.0	4.637886715234438	136.0	0.31357855382996574
452	Feb25-FISH2-3L1-rep3-m1bp-100x_Position012_11_cmle.ics	13	1	0	1.083	1.1926825638357912	1.0	0.30521351950515235	2.9700021400752425	0.864303480967326	0.9198387789917827	0.8602013309197932	0.7773313886103478	0.5281122526001762	0.9928960593454839	130.0	2.530717792750656	77.0	0.17754079885961296
453	Feb25-FISH2-3L1-rep3-m1bp-100x_Position012_11_cmle.ics	14	1	0	1.5162	0.8344252714560013	1.0	0.25700078123191744	3.058094505544519	0.5292556138872352	0.6401957676457626	0.527500509006188	0.4075954032231045	0.7619716324007333	0.9770768808629229	208.0	4.0163811200244535	143.0	0.3297186264535669
454	Feb25-FISH2-3L1-rep3-m1bp-100x_Position012_11_cmle.ics	14	2	0	1.9493999999999998	0.815064591942846	1.0	0.2841888789902334	3.049739728352465	0.574617729909719	0.6932535417810319	0.5731151951877653	0.41026543061923504	0.7292944220474089	0.9960026303664823	288.0	5.57014510804941	245.0	0.5649025418260412
455	Feb25-FISH2-3L1-rep3-m1bp-100x_Position012_11_cmle.ics	15	1	0	1.7328	0.23070632344123612	1.0	0.2879348290748342	2.700811151635108	0.44779175030165785	0.6340475904544597	0.44491527846877915	0.18947542989815117	0.8262195415525225	0.9839538948707688	230.0	4.484625402202052	176.0	0.4058075402505439
456	Feb25-FISH2-3L1-rep3-m1bp-100x_Position012_11_cmle.ics	17	1	0	1.9493999999999998	1.4532932869245503	1.0	0.11031756209875618	4.638796114974811	0.832994719772709	0.9051488916883326	0.832994719772709	0.7419550242568818	0.4792071414534341	0.6409551163217897	204.0	3.7865588031604767	91.0	0.20982094410681532
457	Feb25-FISH2-3L1-rep3-m1bp-100x_Position012_11_cmle.ics	18	1	0	1.083	0.8508028822180275	1.0	0.2645999334001833	2.6840558826989653	0.7747295764296099	0.8516145525428603	0.7735312445076453	0.6694521226452778	0.5339017077076076	0.9914880469037818	118.0	2.239140072445864	62.0	0.14295492895189613
458	Feb25-FISH2-3L1-rep3-m1bp-100x_Position012_11_cmle.ics	19	1	0	1.7328	0.1459114905355603	1.0	0.2757759719652211	2.824153370270078	0.31189089260176495	0.4587498691966933	0.3066866650388922	0.14592765705117025	0.8821987745756514	0.992071840615198	206.0	3.971685708113724	146.0	0.3366358004351103
459	Feb25-FISH2-3L1-rep3-m1bp-100x_Position012_11_cmle.ics	20	1	0	1.5162	0.0	1.0	0.2739999386659563	2.5929184644978376	0.1591779241310586	0.296061947897233	0.1360935661998846	0.027680999797702804	0.9440472109215492	0.9505483335145748	194.0	3.7503237343301925	133.0	0.3066613798484224
460	Feb25-FISH2-3L1-rep3-m1bp-100x_Position012_11_cmle.ics	21	1	0	1.9493999999999998	1.2225574214657589	1.0	0.28318290322728734	2.870922799495419	0.7513110644352599	0.8397249136120334	0.7491157937529643	0.6496442848431465	0.6023822801615003	0.9916970959684714	270.0	5.238102147374111	222.0	0.5118708746342088
461	Feb25-FISH2-3L1-rep3-m1bp-100x_Position012_11_cmle.ics	22	1	0	1.7328	1.7222161654900674	1.0	0.2962219750727617	2.9858883681587476	0.9108658487226421	0.9555265590170173	0.9088783776436687	0.8363628675160236	0.48794888637219397	0.990690567507899	220.0	4.284553591488827	167.0	0.3850560183059138
462	Feb25-FISH2-3L1-rep3-m1bp-100x_Position012_11_cmle.ics	24	1	0	0.8664	1.077178670106234	1.0	0.15610143965574813	2.0683584277510083	0.733294714332374	0.8482581392625825	0.731156289864361	0.6251194005016362	0.6135091631643873	0.6481490488003354	154.0	2.7861997495943607	71.0	0.16370645089652625
463	Feb25-FISH2-3L1-rep3-m1bp-100x_Position012_11_cmle.ics	25	1	0	1.083	0.7252201245704302	1.0	0.3191784862749187	2.5878816949288552	0.6500319022878498	0.7400647160696381	0.6453035274815423	0.5282620089326406	0.6851737010368871	1.0082898968467868	140.0	2.6839791057830396	88.0	0.20290377012527194
464	Feb25-FISH2-3L1-rep3-m1bp-100x_Position012_11_cmle.ics	26	1	0	1.2995999999999999	0.46141264688247224	1.0	0.27915298410555317	2.6957971873567113	0.5088069628309573	0.6509395684826884	0.507534050407332	0.34938661532586557	0.7424286996478355	0.9853875340573724	184.0	3.5268466747765497	124.0	0.28590985790379225
465	Feb25-FISH2-3L1-rep3-m1bp-100x_Position012_11_cmle.ics	27	1	0	1.5162	0.10317500441073144	1.0	0.2844528950677704	2.577139485351437	0.2782346926462463	0.43910400934858407	0.277637704262116	0.0898880329232743	0.9036137233677101	0.9740826343710618	214.0	4.05684636039496	157.0	0.3619987717007692
466	Feb25-FISH2-3L1-rep3-m1bp-100x_Position012_11_cmle.ics	28	1	0	1.7328	0.5158750220536572	1.0	0.26908048231545906	2.9548496720652415	0.5176171773048742	0.660496145546212	0.5176171773048742	0.35963868076465233	0.7548755728765687	0.9804339902190737	218.0	4.2164529307376775	157.0	0.3619987717007692
467	Feb25-FISH2-3L1-rep3-m1bp-100x_Position012_11_cmle.ics	29	1	0	1.2995999999999999	2.0748369030026867	1.0	0.3126327383164187	2.572757170691224	0.9566221701989889	0.9862245660349165	0.9554578736333524	0.9044996637860184	0.27915370669219736	0.9913294667676211	210.0	3.990860785413922	160.0	0.3689159456823127
468	Feb25-FISH2-3L1-rep3-m1bp-100x_Position012_11_cmle.ics	31	1	0	1.083	0.10317500441073144	1.0	0.30231754564522684	2.2171874417417725	0.25306412312816057	0.43032410525155806	0.27429564961859165	0.11064514944105007	0.9024795227925007	0.9977501505380288	136.0	2.571183033121162	82.0	0.18906942216218525
469	Feb25-FISH2-3L1-rep3-m1bp-100x_Position012_11_cmle.ics	32	1	0	1.9493999999999998	0.20635000882146287	1.0	0.22610406655354415	2.8573850528652627	0.297201529485246	0.4403973005499444	0.29034626692869003	0.13143823408436542	0.8976516675769033	0.9520871375482614	254.0	4.903944100928698	181.0	0.41733616355311615
470	Feb25-FISH2-3L1-rep3-m1bp-100x_Position012_11_cmle.ics	32	2	0	1.5162	2.3825999999999996	1.0	0.2878700880801862	2.6203670430378025	0.9664823362734792	0.9942202519689838	0.9660405526865012	0.8857014456987036	0.2176642639157556	0.9711135960213815	204.0	3.9035850473625757	147.0	0.33894152509562475
471	Feb25-FISH2-3L1-rep3-m1bp-100x_Position012_11_cmle.ics	33	1	0	1.9493999999999998	0.23070632344123612	1.0	0.2624823077918739	3.439822668158938	0.3380308539227629	0.5001162369001013	0.3294897665033151	0.14880880424776127	0.8412961570702291	0.9616722891554612	266.0	5.172116572393072	209.0	0.4818964540475209
472	Feb25-FISH2-3L1-rep3-m1bp-100x_Position012_11_cmle.ics	35	1	0	1.5162	0.9077480443748005	1.0	0.2462481524187905	3.4651585594801895	0.6610213900119711	0.7466988909719242	0.6600275562984211	0.5150949788810336	0.6819739948285578	0.9595655613384577	164.0	3.220324048711782	98.0	0.2259610167304165
473	Feb25-FISH2-3L1-rep3-m1bp-100x_Position012_11_cmle.ics	35	2	0	1.7328	0.7252201245704302	1.0	0.24174578479085276	3.1098370213693	0.5826621191245228	0.6921080568292187	0.5781943848395185	0.4273552729654643	0.7642236649408993	0.9600999857676266	192.0	3.752438820100303	123.0	0.2836041332432778
474	Feb25-FISH2-3L1-rep3-m1bp-100x_Position012_11_cmle.ics	36	1	0	1.2995999999999999	1.2551781017859014	1.0	0.23595223191451273	2.101934444549479	0.8272666393035363	0.9115198778740288	0.8254160275935567	0.7345020270318925	0.43615663129521287	0.9507325212368642	210.0	3.9440502877330825	139.0	0.32049572781150915
475	Feb25-FISH2-3L1-rep3-m1bp-100x_Position012_11_cmle.ics	37	1	0	1.2995999999999999	0.622541700711641	1.0	0.12981560368594725	2.231479858035472	0.7242589859177404	0.7948830467679951	0.7166792994774006	0.5037499501336419	0.6071987487691929	0.6529321149293055	148.0	2.7691397580642736	61.0	0.1406492042913817
476	Feb25-FISH2-3L1-rep3-m1bp-100x_Position012_11_cmle.ics	38	1	0	1.5162	0.10317500441073144	1.0	0.269318629583146	2.337732073978113	0.30145821311790727	0.45688173206385846	0.30145821311790727	0.09194376322369686	0.857958405478514	0.9929821375240456	228.0	4.322903746089223	168.0	0.3873617429664282
477	Feb25-FISH2-3L1-rep3-m1bp-100x_Position012_11_cmle.ics	39	1	0	1.5162	0.3095250132321943	1.0	0.3131877441933184	2.8468542824419094	0.44150455817959944	0.5661115497810638	0.44150455817959944	0.2486899720048812	0.8024722980201705	0.9944100922420667	192.0	3.6822230735790438	140.0	0.3228014524720236
478	Feb25-FISH2-3L1-rep3-m1bp-100x_Position012_11_cmle.ics	41	1	0	1.9493999999999998	1.5464734475585327	1.0	0.2733378590213401	3.2858419416896147	0.8831143147102448	0.9495719378594291	0.8831143147102448	0.7799994795597075	0.47405558864238345	0.995482389298463	248.0	4.816668362877352	192.0	0.4426991348187751
479	Feb25-FISH2-3L1-rep3-m1bp-100x_Position012_11_cmle.ics	42	1	0	0.8664	0.0	1.0	0.13495568014105902	1.1894675507363701	0.13423033130606238	0.2289983059790608	0.13423033130606238	0.027329973062289983	0.9296986108964119	0.5946506383495883	138.0	2.5222574496702115	56.0	0.12912058098880944
480	Feb25-FISH2-3L1-rep3-m1bp-100x_Position012_11_cmle.ics	43	1	0	1.5162	1.3625635475001732	1.0	0.3108236876742558	2.723498465678339	0.8380294374967835	0.90984444959086	0.835430497658381	0.7312831300499202	0.556442320190246	0.9978401221660873	206.0	3.9482804592733043	155.0	0.35738732237974036
481	Feb25-FISH2-3L1-rep3-m1bp-100x_Position012_11_cmle.ics	44	1	0	1.2995999999999999	0.3095250132321943	1.0	0.3191784862749187	2.5074413370542685	0.49828178694158076	0.6196490748958832	0.48123620309050774	0.2766891968776314	0.7918994661500519	0.9965526813320577	140.0	2.6605738569426194	88.0	0.20290377012527194
482	Feb25-FISH2-3L1-rep3-m1bp-100x_Position012_11_cmle.ics	45	1	0	1.9493999999999998	0.5158750220536572	1.0	0.1707020801631247	1.7989953263420817	0.4384462616266056	0.5454896152325798	0.43375037505179287	0.32020612370279705	0.8096516097540801	0.836557999389236	308.0	5.8532624852737625	210.0	0.48420217870803534
483	Feb25-FISH2-3L1-rep3-m1bp-100x_Position012_11_cmle.ics	46	1	0	1.083	1.6162859307598463	1.0	0.31092308323314777	2.1995288288954216	0.9328705326882173	0.9596276558446112	0.9234742771661641	0.8806944347053737	0.42027504669717003	1.0116034555451878	138.0	2.592473196191471	85.0	0.19598659614372857
484	Feb25-FISH2-3L1-rep3-m1bp-100x_Position012_11_cmle.ics	47	1	0	1.5162	1.9085460214927574	1.0	0.26113296207454734	2.1715687397015615	0.949526166404729	0.9813809199878023	0.9422075484975722	0.8790258262766532	0.4757383734398763	0.9544608044986564	234.0	4.433584732980991	172.0	0.3965846416084861
485	Feb25-FISH2-3L1-rep3-m1bp-100x_Position012_11_cmle.ics	48	1	0	1.5162	0.5595020986366908	1.0	0.2949886840383556	2.8132630765149957	0.5771888153287464	0.7148746308957411	0.575687129542058	0.4177105067467566	0.7562971034121756	0.9987183961771993	194.0	3.7269184854897723	138.0	0.3181900031509946
486	Feb25-FISH2-3L1-rep3-m1bp-100x_Position012_11_cmle.ics	49	1	0	2.5991999999999997	0.815064591942846	1.0	0.2179707334198841	3.2942731551630886	0.5868197644040001	0.7266990693078527	0.5837338396353797	0.42551746793794004	0.7570651577972556	0.8745142578373064	426.0	8.256239299602564	386.0	0.8900097189585793
487	Feb25-FISH2-3L1-rep3-m1bp-100x_Position013_12_cmle.ics	1	1	0	2.166	1.8066794966622155	1.0	0.2904875554979341	3.501593566370631	0.9018991306090748	0.9587582157860012	0.9006297029372218	0.818085586149876	0.5294658050148089	1.0015486325291998	282.0	5.5530851165193225	240.0	0.553373918523469
488	Feb25-FISH2-3L1-rep3-m1bp-100x_Position013_12_cmle.ics	2	1	0	1.7328	2.8859641360124635	1.0	0.2686648466470639	2.408758480674062	0.9819604651079766	0.9973010313915753	0.9818033822789148	0.9518362625710889	0.16983311516314797	0.9820290080071397	320.0	6.098029707897714	279.0	0.6432971802835327
489	Feb25-FISH2-3L1-rep3-m1bp-100x_Position013_12_cmle.ics	3	1	0	1.5162	1.1736910802652911	1.0	0.26060776564257615	2.6389939797985758	0.8042711789120084	0.8904026873585875	0.8026609847170362	0.6865291986507683	0.566003539672087	0.9746614116744542	208.0	3.969570622343613	144.0	0.33202435111408135
490	Feb25-FISH2-3L1-rep3-m1bp-100x_Position013_12_cmle.ics	4	1	0	1.7328	1.5036929604517426	1.0	0.27772375486933853	2.1669702930593093	0.7911096694939234	0.8710498347124549	0.7900606629445338	0.6842559299926155	0.5790255376522059	0.981211820956531	324.0	6.117204785197914	289.0	0.6663544268886772
491	Feb25-FISH2-3L1-rep3-m1bp-100x_Position013_12_cmle.ics	5	1	0	1.7328	0.815064591942846	1.0	0.26282879297454687	2.625255500298377	0.6317274645113602	0.741411776131563	0.6229274688277283	0.49131061125169284	0.6925112783211274	0.985809719058603	246.0	4.725162453285783	186.0	0.42886478685568846
492	Feb25-FISH2-3L1-rep3-m1bp-100x_Position013_12_cmle.ics	7	1	0	1.7328	0.5963412819178956	1.0	0.2780232694705515	2.807792945152866	0.5885139207676057	0.7245070045235645	0.5793450268187104	0.4163414530200729	0.6813067611822016	0.9990096278431441	222.0	4.282438505718717	164.0	0.3781388443243705
493	Feb25-FISH2-3L1-rep3-m1bp-100x_Position013_12_cmle.ics	8	1	0	1.9493999999999998	1.7328	1.0	0.2645903116102027	1.9514445884006546	0.9538729941654258	0.9858688914309085	0.9344648871108953	0.7963714444565155	0.3977615937651369	0.980497279758726	348.0	6.583333981605399	314.0	0.7239975434015384
494	Feb25-FISH2-3L1-rep3-m1bp-100x_Position013_12_cmle.ics	9	1	0	1.7328	0.0	1.0	0.16002639083498355	2.9874398363290604	0.07587273918830358	0.18884745052732568	0.07587273918830358	0.026454114896865773	0.9592856982307544	0.8462427427155423	144.0	2.7499646807640765	65.0	0.14987210293343953
495	Feb25-FISH2-3L1-rep3-m1bp-100x_Position013_12_cmle.ics	12	1	0	1.2995999999999999	0.8318234787411565	1.0	0.27481492814606734	3.8358400946376925	0.6283304508156128	0.6890042742531486	0.6262276096944023	0.5493596239266748	0.7140525576949323	0.9659123813838242	114.0	2.2667754928265063	60.0	0.13834347963086724
496	Feb25-FISH2-3L1-rep3-m1bp-100x_Position013_12_cmle.ics	14	1	0	1.2995999999999999	0.20635000882146287	1.0	0.2792526803190927	2.6143104204127847	0.32457753334387246	0.48417466115303653	0.32457753334387246	0.17874229325967034	0.8591683616394304	0.9937568193781848	180.0	3.437455850955092	120.0	0.2766869592617345
497	Feb25-FISH2-3L1-rep3-m1bp-100x_Position013_12_cmle.ics	15	1	0	1.9493999999999998	2.3918076883891235	1.0	0.19670055275122145	3.2785723092933887	0.9410081093973605	0.9683858437634872	0.9353406174045386	0.8966089695537939	0.41200501090515035	0.9018501988806498	242.0	4.705987375985586	157.0	0.3619987717007692
498	Feb25-FISH2-3L1-rep3-m1bp-100x_Position013_12_cmle.ics	16	1	0	1.083	1.1736910802652911	1.0	0.26451517135375124	2.219387163823623	0.7860707968093431	0.8728077385923495	0.782756511846596	0.684508348184048	0.6265052536237298	0.9702900279959071	174.0	3.256559117542067	111.0	0.2559354373171044
499	Feb25-FISH2-3L1-rep3-m1bp-100x_Position013_12_cmle.ics	17	1	0	1.083	0.0	1.0	0.1728299591701743	2.012880661509976	0.1075625473843821	0.2449930502906242	0.1075625473843821	0.03737838008592368	0.9463333574401023	0.910121255035809	136.0	2.6413987796424214	62.0	0.14295492895189613
500	Feb25-FISH2-3L1-rep3-m1bp-100x_Position013_12_cmle.ics	18	1	0	1.2995999999999999	0.1459114905355603	1.0	0.2469875885055565	3.2008303043328055	0.31646278084272805	0.42952946350043975	0.29219637003278165	0.19764931638282562	0.8729651319141739	0.9608259006711892	106.0	2.064588596343172	51.0	0.11759195768623716
501	Feb25-FISH2-3L1-rep3-m1bp-100x_Position013_12_cmle.ics	19	1	0	1.2995999999999999	1.5627088357751586	1.0	0.22801836559387398	2.4592056853067823	0.8790761404531101	0.9203277449227886	0.8721542810794636	0.8146650497287167	0.564203989476903	0.9030948513985602	200.0	3.7907889747006984	127.0	0.29282703188533565
502	Feb25-FISH2-3L1-rep3-m1bp-100x_Position013_12_cmle.ics	20	1	0	1.5162	0.8318234787411565	1.0	0.29707140608219007	2.26831992893272	0.6474294965220976	0.7589624505508981	0.6471405565493769	0.49234309072290233	0.7082568537149435	0.9945512796778201	276.0	5.231756890063779	235.0	0.5418452952208966
503	Feb25-FISH2-3L1-rep3-m1bp-100x_Position013_12_cmle.ics	22	1	0	0.6497999999999999	0.0	1.0	0.21767321547513097	1.3711155244396014	0.1515061447604771	0.34263985629918714	0.13646408125815748	0.034620006978276885	0.9393064943115224	0.8900041327648069	112.0	2.081648587873258	52.0	0.1198976823467516
504	Feb25-FISH2-3L1-rep3-m1bp-100x_Position013_12_cmle.ics	23	1	0	1.083	0.65253602307166	1.0	0.12299736862864867	2.0844075554208934	0.573181279663912	0.6544740265875871	0.5676718780663309	0.4557503470632273	0.7502195652031435	0.6383541823241472	176.0	3.0906072898890167	77.0	0.17754079885961296
505	Feb25-FISH2-3L1-rep3-m1bp-100x_Position013_12_cmle.ics	24	1	0	1.5162	1.7239222080596044	1.0	0.3056246804602093	2.7829785831203186	0.9388284938312247	0.9786879849166149	0.9327083504792117	0.8819515625818326	0.4939818231053694	0.9946569875770126	188.0	3.639642747438426	134.0	0.30896710450893683
506	Feb25-FISH2-3L1-rep3-m1bp-100x_Position013_12_cmle.ics	25	1	0	1.5162	0.5556144027286182	1.0	0.2720111564350147	2.8758861757743412	0.5117187722161873	0.628707437339688	0.505690187625477	0.3616240779393615	0.7479252912821623	0.9932329695866136	206.0	3.971685708113724	145.0	0.33433007577459584
507	Feb25-FISH2-3L1-rep3-m1bp-100x_Position013_12_cmle.ics	26	1	0	1.5162	0.10317500441073144	1.0	0.2829659389148797	2.910386341872267	0.2953159325887576	0.44561243144424134	0.29590739403622507	0.0934854746286083	0.8722948962302886	0.9827378497700954	190.0	3.6843381593491547	131.0	0.3020499305273935
508	Feb25-FISH2-3L1-rep3-m1bp-100x_Position013_12_cmle.ics	27	1	0	1.7328	0.0	1.0	0.23935944027350803	2.7034663602876017	0.13703380620066355	0.3262069557258895	0.13703380620066355	0.027492563779887885	0.9610023945022438	0.9393024826759169	210.0	4.061076531935182	140.0	0.3228014524720236
509	Feb25-FISH2-3L1-rep3-m1bp-100x_Position013_12_cmle.ics	28	1	0	1.083	1.9576080692149802	1.0	0.30929561366189423	2.4009375941300215	0.9667525217801767	0.9873269643205304	0.9658495038532185	0.933576874531816	0.25559412422408767	0.9937808236954676	152.0	2.9053410795665715	98.0	0.2259610167304165
510	Feb25-FISH2-3L1-rep3-m1bp-100x_Position013_12_cmle.ics	30	1	0	1.9493999999999998	2.6556613543167424	1.0	0.2953491875031426	2.917226496911006	0.9857005254302451	0.9988900234397284	0.9849688090385578	0.9517087851440903	0.22018367931513178	0.9946132812412113	282.0	5.459464121157645	242.0	0.5579853678444979
511	Feb25-FISH2-3L1-rep3-m1bp-100x_Position013_12_cmle.ics	31	1	0	1.2995999999999999	0.5963412819178956	1.0	0.25363962448022553	2.2870574496256624	0.4569114413914359	0.5464499344159609	0.4548400400636305	0.35206380412233673	0.7650627525000889	0.9867684867863845	150.0	2.8372404188154223	87.0	0.20059804546475749
512	Feb25-FISH2-3L1-rep3-m1bp-100x_Position013_12_cmle.ics	31	2	0	1.7328	1.1736910802652911	1.0	0.2726673126577674	2.600613938260391	0.6949923562810284	0.7758700350711811	0.6897456331573055	0.5786946450554596	0.7366763200025981	0.9941700793982496	284.0	5.457349035387533	235.0	0.5418452952208966
513	Feb25-FISH2-3L1-rep3-m1bp-100x_Position013_12_cmle.ics	32	1	0	1.5162	0.10317500441073144	1.0	0.2965696386911721	2.6334285762538965	0.24150225095930145	0.43531513430220264	0.24150225095930145	0.06660724536967097	0.8962600383844812	1.0018663366216385	188.0	3.5928322497575866	132.0	0.30435565518790797
514	Feb25-FISH2-3L1-rep3-m1bp-100x_Position013_12_cmle.ics	34	1	0	1.7328	1.7066936201320784	1.0	0.24995600798534717	2.8042067897627785	0.9119191480450177	0.9533573262388794	0.9098249396945558	0.8550420005119176	0.4430646484000963	0.9940860538592075	196.0	3.84182964392176	129.0	0.29743848120636457
515	Feb25-FISH2-3L1-rep3-m1bp-100x_Position013_12_cmle.ics	35	1	0	1.083	0.20635000882146287	1.0	0.21629714138363917	2.346149023280817	0.3624468484242121	0.561276732116058	0.35987525012506255	0.17302792021010505	0.8173282993928053	0.8922686286307194	142.0	2.6116482734916686	74.0	0.17062362487806956
516	Feb25-FISH2-3L1-rep3-m1bp-100x_Position013_12_cmle.ics	36	1	0	1.9493999999999998	1.3828107060241546	1.0	0.2532325180362991	3.8043110558581192	0.7953863102588316	0.865687271494637	0.7947204668167841	0.7199674342025617	0.4900485049181919	0.9909737586138697	210.0	4.154697527296863	144.0	0.33202435111408135
517	Feb25-FISH2-3L1-rep3-m1bp-100x_Position013_12_cmle.ics	37	1	0	1.5162	0.0	1.0	0.2747748676609148	2.9904374953001014	0.28302913821837533	0.42880087092091823	0.25256034621794526	0.026829874737917318	0.8761035906806627	0.9932857381379303	210.0	4.107887029616022	150.0	0.3458586990771681
518	Feb25-FISH2-3L1-rep3-m1bp-100x_Position013_12_cmle.ics	38	1	0	1.083	0.2918229810711206	1.0	0.2785234620207688	3.1236678992287645	0.4967541447700242	0.6322014870735239	0.48019133462408276	0.29595854416478207	0.8147132383130665	0.9586798217590846	116.0	2.241255158215975	62.0	0.14295492895189613
519	Feb25-FISH2-3L1-rep3-m1bp-100x_Position013_12_cmle.ics	39	1	0	1.5162	0.10317500441073144	1.0	0.2674963867219857	2.6726003328610726	0.3110330316834515	0.4723374120755282	0.3034679522535221	0.0671664657937205	0.8886964205100105	0.9934165840655	210.0	4.014266034254343	148.0	0.3412472497561391
520	Feb25-FISH2-3L1-rep3-m1bp-100x_Position013_12_cmle.ics	40	1	0	1.2995999999999999	0.7748934119142009	1.0	0.31897580368259437	2.6409067528798125	0.66512621985644	0.766166626340834	0.6616340027421567	0.5316961045245584	0.6345605518179945	0.9997839076214454	176.0	3.371470275974055	124.0	0.28590985790379225
521	Feb25-FISH2-3L1-rep3-m1bp-100x_Position013_12_cmle.ics	41	1	0	1.5162	0.3095250132321943	1.0	0.2991993003418851	3.0509954964628583	0.4340245787723106	0.5553725073783163	0.4312684457908462	0.24954715095488686	0.8255099704010077	0.9916428038456687	168.0	3.2394991260119803	112.0	0.25824116197761887
522	Feb25-FISH2-3L1-rep3-m1bp-100x_Position013_12_cmle.ics	42	1	0	1.083	1.3742323914031862	1.0	0.3273992772007014	2.2283740171224573	0.863256543196679	0.9160564434229516	0.86108290127746	0.774391113011563	0.5544684373431622	1.006009160971483	164.0	3.1032978045096837	113.0	0.2605468866381333
523	Feb25-FISH2-3L1-rep3-m1bp-100x_Position013_12_cmle.ics	43	1	0	0.8664	0.0	1.0	0.31252526369301753	2.4371858093928975	0.2053651823788247	0.4105095054450315	0.2053651823788247	0.03772446951292027	0.9031041785781355	0.9969840910561564	108.0	2.0390682617326408	59.0	0.13603775497035278
524	Feb25-FISH2-3L1-rep3-m1bp-100x_Position013_12_cmle.ics	44	1	0	1.5162	0.1459114905355603	1.0	0.26282582420971307	2.4816815603094358	0.3000456767775879	0.4495243412111677	0.2912317504356211	0.13498051688067084	0.8804325797393933	0.9751647363310512	238.0	4.499570307962028	177.0	0.40811326491105837
525	Feb25-FISH2-3L1-rep3-m1bp-100x_Position013_12_cmle.ics	45	1	0	1.083	1.9319612809801423	1.0	0.2567560264848119	2.7168121987949845	0.9318546107545476	0.960091117688138	0.9316816866748695	0.8918193608459978	0.3484282967498183	0.9894833308893661	128.0	2.4158066343186673	69.0	0.1590950015754973
526	Feb25-FISH2-3L1-rep3-m1bp-100x_Position013_12_cmle.ics	45	2	0	1.2995999999999999	0.0	1.0	0.22089323345553233	2.9314161914666057	0.22990256393202754	0.41518406438096506	0.21539689401749193	0.028096837484619733	0.8979052967240899	0.8950984125576988	128.0	2.368996136637828	64.0	0.14756637827292504
527	Feb25-FISH2-3L1-rep3-m1bp-100x_Position014_13_cmle.ics	1	1	0	1.7328	0.3164505769875799	1.0	0.29534243436091545	3.0930260263207114	0.5132321109759374	0.6769942963676868	0.48633603505390277	0.2505016352519236	0.847670497406376	0.9948503085092159	240.0	4.661291964074857	190.0	0.4380876854977463
528	Feb25-FISH2-3L1-rep3-m1bp-100x_Position014_13_cmle.ics	3	1	0	1.083	0.1459114905355603	1.0	0.21354520236042196	1.9941982107998415	0.2755611213724144	0.4300230154048487	0.2724569428192904	0.13209198425668944	0.8923693341428593	0.7967498256863053	124.0	2.2796053128163702	60.0	0.13834347963086724
529	Feb25-FISH2-3L1-rep3-m1bp-100x_Position014_13_cmle.ics	4	1	0	1.7328	0.72222503087512	1.0	0.2733111669236868	2.7954052640971945	0.5983937774046558	0.7049678603759654	0.5910251806747551	0.44411599597432877	0.7193365306939522	0.9912701630905625	254.0	4.9039441009287	199.0	0.4588392074423764
530	Feb25-FISH2-3L1-rep3-m1bp-100x_Position014_13_cmle.ics	5	1	0	2.3826	0.6190500264643886	1.0	0.26594779576695615	3.170492957362095	0.5323092373331286	0.6741139106906411	0.5323092373331286	0.3591836016707925	0.7133344361763364	0.9820544861222821	334.0	6.551329084315332	296.0	0.6824944995122783
531	Feb25-FISH2-3L1-rep3-m1bp-100x_Position014_13_cmle.ics	7	1	0	0.8664	0.3720027687491155	1.0	0.2567560264848119	2.009874847033504	0.471927849291377	0.6134145067496198	0.4782073752510069	0.3222232539783873	0.7790314037043681	0.9612754513697307	128.0	2.392401385478247	69.0	0.1590950015754973
532	Feb25-FISH2-3L1-rep3-m1bp-100x_Position014_13_cmle.ics	8	1	0	2.166	2.3610293312482917	1.0	0.28157209172141073	3.0535570005885586	0.9245549388101063	0.9659375799789199	0.9233881065670089	0.8550334776279181	0.3341239097143898	0.9853098023871518	372.0	7.21329991989582	358.0	0.8254494284641746
533	Feb25-FISH2-3L1-rep3-m1bp-100x_Position014_13_cmle.ics	9	1	0	1.5162	0.0	1.0	0.27346259897054487	2.595887207179035	0.24258319026920408	0.41716769551083027	0.23616174160791906	0.026357891660883224	0.9070201071150478	0.9902435030272713	198.0	3.7694988116303896	137.0	0.3158842784904802
534	Feb25-FISH2-3L1-rep3-m1bp-100x_Position014_13_cmle.ics	12	1	0	1.5162	1.0987399361686254	1.0	0.24375869427393557	2.6147243636677353	0.7838167713819966	0.8492426910884114	0.7801059986729687	0.6857147538029277	0.5477971679568823	0.9095544513058714	152.0	2.905341079566571	87.0	0.20059804546475749
535	Feb25-FISH2-3L1-rep3-m1bp-100x_Position014_13_cmle.ics	13	1	0	1.5162	1.3229242629964544	1.0	0.2718072810232834	2.512783794671637	0.8251979816385171	0.8922898124138575	0.822978718433901	0.7192778050318873	0.5160173380748093	0.9838598695480179	230.0	4.367599157999952	171.0	0.3942789169479716
536	Feb25-FISH2-3L1-rep3-m1bp-100x_Position014_13_cmle.ics	14	1	0	1.083	1.1600066841569678	1.0	0.3096022994467427	2.478334966560742	0.8586521292137871	0.9146353011200693	0.849913424598236	0.7729357177641902	0.4501942712686431	1.0147679174561974	126.0	2.4179217200887786	74.0	0.17062362487806956
537	Feb25-FISH2-3L1-rep3-m1bp-100x_Position014_13_cmle.ics	15	1	0	1.7328	0.0	1.0	0.2780232694705515	2.8713099124627277	0.19371502895847648	0.3728127760871699	0.1803524099342299	0.028087268086777264	0.9118502822047315	0.9906118378946178	222.0	4.282438505718717	164.0	0.3781388443243705
538	Feb25-FISH2-3L1-rep3-m1bp-100x_Position014_13_cmle.ics	16	1	0	1.5162	0.20635000882146287	1.0	0.2938803076779628	2.916758902379596	0.39040014435873144	0.561009608878062	0.37823792123426714	0.18025894347453422	0.8606509946345507	0.9948723557216868	168.0	3.23949912601198	111.0	0.2559354373171044
539	Feb25-FISH2-3L1-rep3-m1bp-100x_Position014_13_cmle.ics	18	1	0	1.7328	1.1792185774793633	1.0	0.33359811298165415	2.902982400919239	0.7791253498504419	0.8571023246419743	0.7668048435651563	0.6269656545449299	0.6047776647440601	0.997921217505318	244.0	4.727277539055896	207.0	0.477285004726492
540	Feb25-FISH2-3L1-rep3-m1bp-100x_Position014_13_cmle.ics	19	1	0	1.9493999999999998	0.0	1.0	0.23898291222837456	2.8020300510270824	0.1557206002946804	0.24419806257625357	0.07919702919469575	0.027844632749528312	0.9505038809757121	0.9901653446766651	220.0	4.331364089169668	150.0	0.3458586990771681
541	Feb25-FISH2-3L1-rep3-m1bp-100x_Position014_13_cmle.ics	20	1	0	1.7328	2.3131205728517283	1.0	0.29004013690776226	2.9571655863742237	0.9673656804150996	0.9881822154652945	0.9667994115728117	0.935276086836096	0.23304200561181462	0.9949479367894568	218.0	4.2164529307376775	163.0	0.375833119663856
542	Feb25-FISH2-3L1-rep3-m1bp-100x_Position014_13_cmle.ics	21	1	0	1.7328	0.0	1.0	0.19365982111169958	3.0144793526462497	0.10376117111683755	0.20939333296781623	0.10376117111683755	0.036069685838039364	0.9415830138126202	0.9318920464011626	146.0	2.958496834557744	73.0	0.16831790021755516
543	Feb25-FISH2-3L1-rep3-m1bp-100x_Position014_13_cmle.ics	22	1	0	1.9493999999999998	0.8533468100660392	1.0	0.2563313355147283	3.199629230760198	0.641775781619355	0.7387536228905014	0.6374848403872638	0.5173487635922629	0.6718218917718385	0.9799710784037267	256.0	4.995450010520267	195.0	0.4496163088003185
544	Feb25-FISH2-3L1-rep3-m1bp-100x_Position014_13_cmle.ics	23	1	0	1.2995999999999999	0.3095250132321943	1.0	0.19223520707931618	2.9777982203061164	0.4092137448389991	0.52598469947791	0.40730257256046937	0.23679591688907958	0.8072721869511509	0.8838988391977047	172.0	3.258674203312178	93.0	0.21443239342784423
545	Feb25-FISH2-3L1-rep3-m1bp-100x_Position014_13_cmle.ics	23	2	0	1.083	0.3720027687491155	1.0	0.17845008011093177	2.4274378410653137	0.457394230822807	0.5511976865343148	0.457394230822807	0.2854277292710243	0.7642471498782407	0.7685556580209514	136.0	2.454156788919062	63.0	0.1452606536124106
546	Feb25-FISH2-3L1-rep3-m1bp-100x_Position014_13_cmle.ics	25	1	0	1.5162	1.1471882507794313	1.0	0.2898571046908421	2.7704684232175216	0.7850656493552086	0.8803742364312964	0.7835385119479487	0.6408564841903246	0.5499516385515549	0.9921624960475538	226.0	4.348424080699754	172.0	0.3965846416084861
547	Feb25-FISH2-3L1-rep3-m1bp-100x_Position014_13_cmle.ics	26	1	0	2.166	2.0261881085337166	1.0	0.300105320698223	2.9060450144784236	0.8887894602768179	0.9388639228724273	0.88361626942396	0.8103457285250527	0.52851179204222	0.9976260859972231	328.0	6.370432350902308	306.0	0.7055517461174229
548	Feb25-FISH2-3L1-rep3-m1bp-100x_Position014_13_cmle.ics	27	1	0	1.5162	0.2918229810711206	1.0	0.3192089895487175	2.474449255255319	0.4241252420539042	0.5600088923730351	0.41089198691885126	0.21665798880263026	0.8159752580259954	0.9983568509705643	218.0	4.169642433056838	171.0	0.3942789169479716
549	Feb25-FISH2-3L1-rep3-m1bp-100x_Position014_13_cmle.ics	28	1	0	1.2995999999999999	1.7191228691225526	1.0	0.24528456725117653	2.354935569763182	0.7980086858164248	0.8716063174651939	0.7976288559020263	0.7314085824803452	0.5511630884034837	0.9624186805317873	154.0	2.90322599379646	89.0	0.2052094947857864
550	Feb25-FISH2-3L1-rep3-m1bp-100x_Position014_13_cmle.ics	28	2	0	1.9493999999999998	0.7252201245704302	1.0	0.28356824877985487	2.931151720197109	0.5429026266914301	0.6807361997458491	0.5429026266914301	0.38211168675203533	0.6922484631873479	0.9735436264792555	296.0	5.6553057603306485	255.0	0.5879597884311858
551	Feb25-FISH2-3L1-rep3-m1bp-100x_Position014_13_cmle.ics	29	1	0	1.7328	0.9876225359930936	1.0	0.30969823326391144	2.8602313424599344	0.7202800057144023	0.827807710361436	0.7131421049409171	0.5612231882283312	0.684681472709046	1.0056619222044263	242.0	4.659176878304746	197.0	0.4542277581213474
552	Feb25-FISH2-3L1-rep3-m1bp-100x_Position014_13_cmle.ics	30	1	0	1.2995999999999999	0.0	1.0	0.23638454560973546	2.978123537548904	0.24578125392953248	0.41413499987425495	0.23679048361542138	0.03420893795739758	0.9011716498145551	0.976170751365415	144.0	2.7733699296044962	79.0	0.18215224818064185
553	Feb25-FISH2-3L1-rep3-m1bp-100x_Position014_13_cmle.ics	31	1	0	1.2995999999999999	0.7857574237886386	1.0	0.28393860949740635	3.0173632280323237	0.68340146998865	0.752989013653043	0.6783876406351586	0.577471928065323	0.6627982083377644	1.0085612856747435	140.0	2.707384354623459	83.0	0.1913751468226997
554	Feb25-FISH2-3L1-rep3-m1bp-100x_Position014_13_cmle.ics	32	1	0	1.083	0.72222503087512	1.0	0.13776906559109758	1.9970774855892466	0.5891143023579769	0.6783628397031634	0.5848593065369906	0.45369906035508956	0.6537229263511519	0.7875781000681095	168.0	3.0522571352886207	76.0	0.1752350741990985
555	Feb25-FISH2-3L1-rep3-m1bp-100x_Position014_13_cmle.ics	33	1	0	1.5162	1.401081809291592	1.0	0.2739999386659563	2.6413810191294247	0.8474820687051717	0.905515288788222	0.8462212155530389	0.7594299735749339	0.49385808317105023	0.9970387974091897	194.0	3.7035132366493526	133.0	0.3066613798484224
556	Feb25-FISH2-3L1-rep3-m1bp-100x_Position014_13_cmle.ics	34	1	0	1.7328	0.5963412819178956	1.0	0.29222941578032335	2.9546041650317925	0.5499948447112466	0.6584334795907847	0.5413683281971382	0.40799814409604873	0.7934249417470657	0.9904008630190441	228.0	4.393119492610485	175.0	0.40350181559002946
557	Feb25-FISH2-3L1-rep3-m1bp-100x_Position014_13_cmle.ics	35	1	0	1.5162	1.242391573779135	1.0	0.28845733034735277	2.83216853021783	0.8189413018209997	0.8833664277411856	0.8174399457574584	0.7422672090920832	0.47371631060958413	0.9941971004213123	182.0	3.5055565117062404	124.0	0.28590985790379225
558	Feb25-FISH2-3L1-rep3-m1bp-100x_Position014_13_cmle.ics	36	1	0	2.166	0.6275890508929507	1.0	0.1758559153029855	3.5424443390462925	0.5533769777754454	0.6506225236808271	0.5533769777754454	0.44326441184959725	0.7343692216209113	0.8339093323618054	210.0	4.061076531935181	120.0	0.2766869592617345
559	Feb25-FISH2-3L1-rep3-m1bp-100x_Position014_13_cmle.ics	38	1	0	1.9493999999999998	1.1961505589055579	1.0	0.2761925431501166	3.2945540958166886	0.7616307700282507	0.8429437835316071	0.7591426275820957	0.6424461550423761	0.6117396765663685	0.9895624802401011	248.0	4.886884109398613	193.0	0.44500485947928964
560	Feb25-FISH2-3L1-rep3-m1bp-100x_Position014_13_cmle.ics	39	1	0	1.2995999999999999	0.0	1.0	0.2968001223977527	2.6817758484146546	0.23612028399240487	0.462297737967473	0.2486275076364237	0.03357446545034261	0.9062330324314167	0.9953503406912803	152.0	2.9287463284069912	96.0	0.22134956740938755
561	Feb25-FISH2-3L1-rep3-m1bp-100x_Position014_13_cmle.ics	40	1	0	1.083	1.3842379406474168	1.0	0.2932823503008304	2.420897006789315	0.8600408764675127	0.9249964351917866	0.8600408764675127	0.7941347022196873	0.49022549963756556	0.9935006512112581	162.0	3.0820076414393744	105.0	0.24210108935401767
562	Feb25-FISH2-3L1-rep3-m1bp-100x_Position014_13_cmle.ics	41	1	0	1.7328	0.10317500441073144	1.0	0.30285078534171667	3.073109914488853	0.28619018618862463	0.4592045472290323	0.2884804572213807	0.08791777926992406	0.8985457422251996	0.9885973517843936	238.0	4.593191303323708	190.0	0.4380876854977463
563	Feb25-FISH2-3L1-rep3-m1bp-100x_Position014_13_cmle.ics	42	1	0	1.2995999999999999	1.511536735387343	1.0	0.3275901193684669	2.7351555663146003	0.8864972345826778	0.9232681151726335	0.8839972587137189	0.8376125713072268	0.4314361454215961	1.0044479287417873	144.0	2.796775178444917	93.0	0.21443239342784423
564	Feb25-FISH2-3L1-rep3-m1bp-100x_Position014_13_cmle.ics	43	1	0	1.7328	0.0	1.0	0.20309575336414404	3.54008638346689	0.09331344093313441	0.35372304353723044	0.13081513630815136	0.0331841403318414	0.9567279079421172	0.9115225864025929	164.0	3.220324048711782	89.0	0.2052094947857864
565	Feb25-FISH2-3L1-rep3-m1bp-100x_Position014_13_cmle.ics	44	1	0	1.2995999999999999	1.2105610395370967	1.0	0.16957180788630763	2.3824674580859933	0.8201530076083453	0.8874336196387788	0.8067158009780157	0.7000203169443315	0.5957768384877172	0.8766864262367366	154.0	2.9032259937964597	74.0	0.17062362487806956
566	Feb25-FISH2-3L1-rep3-m1bp-100x_Position014_13_cmle.ics	46	1	0	1.7328	0.0	1.0	0.2611066558550442	3.059116003965515	0.20562512067621588	0.3653610989938285	0.18729663822879494	0.030034969285668314	0.9205203026904542	0.988089522742374	204.0	3.973800793883835	140.0	0.3228014524720236
567	Feb25-FISH2-3L1-rep3-m1bp-100x_Position014_13_cmle.ics	48	1	0	1.5162	0.42540144110901373	1.0	0.30212160755784634	2.670365562343448	0.4682789996650664	0.5920369543373898	0.46263397342860335	0.31230113319191694	0.8062046428784986	0.9960811368701089	198.0	3.7929040604708097	144.0	0.33202435111408135
568	Feb25-FISH2-3L1-rep3-m1bp-100x_Position014_13_cmle.ics	49	1	0	1.7328	1.636764285244746	1.0	0.25867938991854766	3.0506026012111236	0.9069127648094676	0.9581492834654539	0.8987898659425231	0.8031145684487635	0.42401348699980096	0.9755061186496685	232.0	4.459105067591522	169.0	0.38966746762694277
569	Feb25-FISH2-3L1-rep3-m1bp-100x_Position014_13_cmle.ics	50	1	0	1.5162	0.23070632344123612	1.0	0.17301827891026492	4.123969039394277	0.40127869648493353	0.5056988319080633	0.3993768377889881	0.24893441959588875	0.7956325078946008	0.8405285035622184	146.0	2.818065341515225	69.0	0.1590950015754973
570	Feb25-FISH2-3L1-rep3-m1bp-100x_Position014_13_cmle.ics	51	1	0	2.3826	0.8664	1.0	0.24617176696266665	2.6357521033979117	0.8701551637805773	0.9450598567860731	0.8463691183834213	0.5093893901273935	0.6314586845588962	0.9683356410708935	364.0	7.198355014135843	324.0	0.7470547900066831
571	Feb25-FISH2-3L1-rep3-m1bp-100x_Position014_13_cmle.ics	52	1	0	1.5162	0.0	1.0	0.2890909267796596	2.7118637765723443	0.22169286447361314	0.3961783611516232	0.22169286447361314	0.025995246583481877	0.9207438819277682	0.9662077927725825	200.0	3.8375994723815383	143.0	0.3297186264535669
572	Feb25-FISH2-3L1-rep3-m1bp-100x_Position014_13_cmle.ics	53	1	0	2.166	0.8595614345612763	1.0	0.23537806384975152	3.219820203836817	0.5399079081131415	0.6274229648803574	0.536270791153028	0.4101858496288133	0.789179655859233	0.9745245862118495	310.0	6.0617946390674255	249.0	0.5741254404680991
573	Feb25-FISH2-3L1-rep3-m1bp-100x_Position014_13_cmle.ics	53	2	0	1.7328	0.1459114905355603	1.0	0.31297254595863955	2.991424517750315	0.24863955167140794	0.39621615964871815	0.24863955167140794	0.10479189625567031	0.8959184342907408	0.9878246365045804	258.0	4.99333492475016	218.0	0.5026479759921509
574	Feb25-FISH2-3L1-rep3-m1bp-100x_Position015_14_cmle.ics	1	1	0	1.2995999999999999	1.1286481129264143	1.0	0.2929320392162178	2.773151733218255	0.8470092923382748	0.9235609065421437	0.8421521468020666	0.7156788282839649	0.5927851873783038	1.0004434645950209	160.0	3.0841227272094858	103.0	0.23748964003298878
575	Feb25-FISH2-3L1-rep3-m1bp-100x_Position015_14_cmle.ics	2	1	0	1.5162	0.0	1.0	0.1433613447588142	1.6634781530756002	0.1864923968875553	0.4532556917391378	0.18964891759480582	0.021112410788452083	0.9056983873794779	0.7756526716379875	300.0	5.440428349226645	185.0	0.426559062195174
576	Feb25-FISH2-3L1-rep3-m1bp-100x_Position015_14_cmle.ics	2	2	0	1.2995999999999999	1.1321417835580119	1.0	0.24122169185380646	2.2214624422369726	0.6585465086711082	0.7213955144179424	0.6565325738697045	0.5656020614012782	0.6434019532939452	0.9467208645636084	174.0	3.3033696152229064	106.0	0.24440681401453213
577	Feb25-FISH2-3L1-rep3-m1bp-100x_Position015_14_cmle.ics	4	1	0	1.083	1.8940413082472753	1.0	0.3033506929168382	2.679272087668961	0.983384148371034	0.9955065305089936	0.982625251301442	0.9551718169593524	0.21950706764116676	0.983670926414231	128.0	2.4158066343186673	75.0	0.17292934953858405
578	Feb25-FISH2-3L1-rep3-m1bp-100x_Position015_14_cmle.ics	6	1	0	1.2995999999999999	1.0542408233015097	1.0	0.22185937968729583	2.5487451043135487	0.6991583663299742	0.7659275809026945	0.6946606853553402	0.602671704381291	0.6134364802666893	0.9348821512340967	152.0	2.8819358307261513	83.0	0.1913751468226997
579	Feb25-FISH2-3L1-rep3-m1bp-100x_Position015_14_cmle.ics	7	1	0	2.3826	2.7133829797310405	1.0	0.25457518885746144	3.2037444537000317	0.9373906951332049	0.9749758843074157	0.9370796092342842	0.8884913902402681	0.3540569669106229	0.9704495349732358	348.0	6.793981221169174	308.0	0.7101631954384519
580	Feb25-FISH2-3L1-rep3-m1bp-100x_Position015_14_cmle.ics	8	1	0	1.7328	0.0	1.0	0.1497710863134176	2.436305677450888	0.07881753477838888	0.22100452927855063	0.07881753477838888	0.026107381645637872	0.9678836748527163	0.9242972518023979	224.0	4.350539166469863	122.0	0.2812984085827634
581	Feb25-FISH2-3L1-rep3-m1bp-100x_Position015_14_cmle.ics	9	1	0	2.166	0.8595614345612763	1.0	0.26767961626315023	2.9892695828216067	0.59869257546291	0.7006193923744464	0.5925084574024743	0.4571867492523166	0.7486377373651699	0.9841496619490008	340.0	6.544983827005001	305.0	0.7032460214569085
582	Feb25-FISH2-3L1-rep3-m1bp-100x_Position015_14_cmle.ics	10	1	0	1.5162	0.0	1.0	0.22256764280534103	2.521586504439223	0.15860051832654573	0.31534246575342467	0.13512773047019622	0.02674564975934839	0.9381742481420724	0.9523919553948965	210.0	4.014266034254343	135.0	0.31127282916945126
583	Feb25-FISH2-3L1-rep3-m1bp-100x_Position015_14_cmle.ics	11	1	0	1.5162	0.5260913608053412	1.0	0.1893026338470714	2.2349903106790934	0.7277598600002892	0.8457906078706449	0.7241803219414836	0.38968876097363436	0.5624938854481822	0.7440349683794629	226.0	4.207992587657233	139.0	0.32049572781150915
584	Feb25-FISH2-3L1-rep3-m1bp-100x_Position015_14_cmle.ics	12	1	0	1.5162	1.5490250415242273	1.0	0.27728379833731087	2.395297672581002	0.8796025821342277	0.9324083089905875	0.8688376789642612	0.7974893913712479	0.6363377009110585	0.9968377234084725	224.0	4.280323419948605	166.0	0.3827502936453994
585	Feb25-FISH2-3L1-rep3-m1bp-100x_Position015_14_cmle.ics	14	1	0	1.7328	1.6071109437153837	1.0	0.2796734677806533	2.553983238148292	0.8553557499736482	0.9201201644355433	0.8557436492041741	0.7575608727732687	0.3944197938003707	0.9650743675717217	284.0	5.340322791185436	238.0	0.5487624692024401
586	Feb25-FISH2-3L1-rep3-m1bp-100x_Position015_14_cmle.ics	15	1	0	1.7328	1.8958080945204934	1.0	0.3116977405028503	2.592793934593393	0.9125010020499078	0.9549106171482232	0.9107316682126865	0.8590888789638231	0.42433925107781845	0.9899793474370767	224.0	4.280323419948605	176.0	0.4058075402505439
587	Feb25-FISH2-3L1-rep3-m1bp-100x_Position015_14_cmle.ics	16	1	0	1.5162	0.72222503087512	1.0	0.3127218492563916	2.645082743458355	0.5111126090766565	0.6339840785591118	0.5098296740692742	0.34766886360226407	0.78876648817407	0.9691114482753661	262.0	4.965699504369517	223.0	0.5141765992947233
588	Feb25-FISH2-3L1-rep3-m1bp-100x_Position015_14_cmle.ics	16	2	0	1.5162	2.5991999999999997	1.0	0.2681815053981304	1.7938819075543713	0.9543188158727328	0.9889276185464564	0.9543188158727328	0.8705105428989547	0.2955998778421464	0.9908529325235921	288.0	5.359497868485633	238.0	0.5487624692024401
589	Feb25-FISH2-3L1-rep3-m1bp-100x_Position015_14_cmle.ics	17	1	0	1.7328	1.0317500441073144	1.0	0.2715795335537436	3.0500573324654705	0.7349694756350158	0.8033665376648861	0.7267047312765725	0.6329308841164286	0.6873452735447435	0.9940328789628085	208.0	4.039786368864873	147.0	0.33894152509562475
590	Feb25-FISH2-3L1-rep3-m1bp-100x_Position015_14_cmle.ics	18	1	0	1.2995999999999999	0.3164505769875799	1.0	0.27365459734503106	2.8716056654804243	0.6424526642827832	0.8120640131308986	0.6363678996424175	0.3566152763936925	0.7808040351742318	0.986223749899087	144.0	2.7967751784449164	85.0	0.19598659614372857
591	Feb25-FISH2-3L1-rep3-m1bp-100x_Position015_14_cmle.ics	19	1	0	1.5162	2.627746203921848	1.0	0.2038767968473632	4.057310562131978	0.977408337599181	0.9939211671359099	0.9734970885589966	0.930065427437932	0.260430181566049	0.9186908403877471	150.0	2.930861414177102	78.0	0.17984652352012742
592	Feb25-FISH2-3L1-rep3-m1bp-100x_Position015_14_cmle.ics	19	2	0	1.7328	3.0324	1.0	0.2641782186969013	2.630332211194696	0.9961607371384694	0.9992481443562836	0.9925734259022267	0.975472709239826	0.1774800994759043	0.9551678166324916	234.0	4.45698998182141	173.0	0.3988903662690006
593	Feb25-FISH2-3L1-rep3-m1bp-100x_Position015_14_cmle.ics	20	1	0	1.5162	1.0389843448820495	1.0	0.27451374210420326	2.838214240572239	0.7802909010817725	0.8719747219327895	0.7775547027878726	0.6586020822214881	0.5736098127978349	0.985436211253884	178.0	3.4161656878847837	117.0	0.26976978528019113
594	Feb25-FISH2-3L1-rep3-m1bp-100x_Position015_14_cmle.ics	21	1	0	1.5162	0.744005537498231	1.0	0.2788680532780167	3.0237279969839954	0.6285137735229246	0.7286709840912291	0.6113848608569149	0.4980993946219907	0.7200188054430603	1.0003538907125795	188.0	3.6396427474384265	128.0	0.2951327565458501
595	Feb25-FISH2-3L1-rep3-m1bp-100x_Position015_14_cmle.ics	22	1	0	1.5162	0.2918229810711206	1.0	0.30696027392889	2.8159552048174272	0.41323806163255705	0.5509880028228652	0.4123853211009174	0.21182368854387204	0.8286053407025493	0.9956927376414868	220.0	4.237743093807987	170.0	0.39197319228745714
596	Feb25-FISH2-3L1-rep3-m1bp-100x_Position015_14_cmle.ics	23	1	0	1.2995999999999999	1.1396051716664168	1.0	0.2888820830887166	2.6045276197482	0.7906866158313944	0.8726117894808348	0.787425912402561	0.7067871881527775	0.6071253618705297	0.9892479219415409	174.0	3.3033696152229064	116.0	0.2674640606196767
597	Feb25-FISH2-3L1-rep3-m1bp-100x_Position015_14_cmle.ics	26	1	0	2.8158	1.5036929604517426	1.0	0.21647900488903	2.5705366089520143	0.7861392814513116	0.8832353825547385	0.7803405953584999	0.6161313542720207	0.6849554927241462	0.8913636862774131	540.0	10.56982529010994	549.0	1.2658428386224352
598	Feb25-FISH2-3L1-rep3-m1bp-100x_Position015_14_cmle.ics	27	1	0	1.2995999999999999	1.1349250485180458	1.0	0.3241432621232026	2.4319075737720754	0.7522903453136012	0.8309459090189987	0.751528095381916	0.6668248694826768	0.6363491862998213	0.9938465435576638	188.0	3.5928322497575866	138.0	0.3181900031509946
599	Feb25-FISH2-3L1-rep3-m1bp-100x_Position015_14_cmle.ics	28	1	0	1.2995999999999999	0.8508028822180275	1.0	0.28397891367137323	2.041132507303098	0.7128329463773206	0.808645254148711	0.7077953788028066	0.5825801255964977	0.6823274475253713	0.9851641231299849	176.0	3.2778492806123753	117.0	0.26976978528019113
600	Feb25-FISH2-3L1-rep3-m1bp-100x_Position015_14_cmle.ics	29	1	0	2.166	0.0	1.0	0.15371056121780785	3.033495128010928	0.07837243564591	0.22484508376951723	0.07837243564591	0.028203267862563206	0.9608000321287198	0.8860653005373517	206.0	4.112117201156244	109.0	0.25132398799607547
601	Feb25-FISH2-3L1-rep3-m1bp-100x_Position015_14_cmle.ics	30	1	0	2.3826	0.7748934119142009	1.0	0.26813008433808944	3.312810587556007	0.5395877778058851	0.671557343182144	0.5390677920844119	0.39084234876145024	0.7571692203990003	0.9864342626376758	376.0	7.372906490238536	355.0	0.8185322544826312
602	Feb25-FISH2-3L1-rep3-m1bp-100x_Position015_14_cmle.ics	31	1	0	1.083	0.8815276241084421	1.0	0.30679615757712825	2.2444781049113267	0.7175423265974877	0.7897269251774987	0.7102676133260514	0.6240851993446205	0.6331262386897629	1.0023292508829698	144.0	2.749964680764077	90.0	0.20751521944630086
603	Feb25-FISH2-3L1-rep3-m1bp-100x_Position015_14_cmle.ics	32	1	0	1.2995999999999999	0.46141264688247224	1.0	0.307367644407585	2.65890866554101	0.5056423036486118	0.6593512713679374	0.5046298820139402	0.34804719442389315	0.7888761939670482	1.0018477302484812	182.0	3.4821512628658207	128.0	0.2951327565458501
604	Feb25-FISH2-3L1-rep3-m1bp-100x_Position015_14_cmle.ics	33	1	0	1.7328	0.0	1.0	0.17032731254402492	3.157371771210661	0.09560125781617089	0.24112962494427778	0.09560125781617089	0.03371043722364791	0.9671151657872464	0.9215231875087598	166.0	3.265019460622511	83.0	0.1913751468226997
605	Feb25-FISH2-3L1-rep3-m1bp-100x_Position015_14_cmle.ics	34	1	0	1.5162	0.8779414014559871	1.0	0.28397891367137323	3.1306216183224422	0.7083503505547614	0.8117810223946634	0.7066401198012389	0.5927140766455653	0.6524741260429364	1.0024503935609392	176.0	3.4416860224953143	117.0	0.26976978528019113
606	Feb25-FISH2-3L1-rep3-m1bp-100x_Position015_14_cmle.ics	35	1	0	1.7328	0.687545504971255	1.0	0.2592141188446328	2.718819173484578	0.6022843656766265	0.7116377966780959	0.5951039764884001	0.4452676225675736	0.7247171107563475	0.97858675867509	240.0	4.5910762175535975	178.0	0.4104189895715728
607	Feb25-FISH2-3L1-rep3-m1bp-100x_Position015_14_cmle.ics	36	1	0	1.083	0.0	1.0	0.17080328267852782	1.3382009453032728	0.08290204946096151	0.2533640142045002	0.11639091039380862	0.04143510040288549	0.962579984600372	0.8372078257020266	138.0	2.61587844503189	63.0	0.1452606536124106
608	Feb25-FISH2-3L1-rep3-m1bp-100x_Position015_14_cmle.ics	37	1	0	1.2995999999999999	0.9733510449106972	1.0	0.2937876203123271	2.5187701565100586	0.7277617026069938	0.8249061890580889	0.7256073950479087	0.5996824860427623	0.5364502744410625	0.9948499416606119	198.0	3.7694988116303905	142.0	0.3274129017930525
609	Feb25-FISH2-3L1-rep3-m1bp-100x_Position015_14_cmle.ics	38	1	0	1.7328	0.5556144027286182	1.0	0.2742122898068677	2.7544309063763346	0.5198494201646537	0.6374841954105188	0.5166970839459698	0.3662717187955902	0.7622181289900507	0.9955238689300528	232.0	4.45910506759152	174.0	0.40119609092951497
610	Feb25-FISH2-3L1-rep3-m1bp-100x_Position015_14_cmle.ics	39	1	0	2.166	1.2995999999999999	1.0	0.2548301911331998	2.981125450673451	0.8526395188423633	0.9008545311988249	0.8265271891779231	0.5982760502992348	0.6200488881768711	0.9755948478372192	288.0	5.616955605730251	232.0	0.5349281212393534
611	Feb25-FISH2-3L1-rep3-m1bp-100x_Position015_14_cmle.ics	39	2	0	1.9493999999999998	2.2024064017851592	1.0	0.29154788854918073	3.2886625235302955	0.8653632005716725	0.9195668787280288	0.8651766130392926	0.7905028930992387	0.4930474047604453	0.9973566069465456	284.0	5.527564781908792	243.0	0.5602910925050123
612	Feb25-FISH2-3L1-rep3-m1bp-100x_Position015_14_cmle.ics	40	1	0	1.7328	1.0161559471409798	1.0	0.26566250611420195	2.415588006119014	0.701168827032708	0.7948236143401595	0.6949425140928055	0.5829246154336125	0.645387954859488	0.9430961540219157	246.0	4.608136209083683	187.0	0.4311705115162029
613	Feb25-FISH2-3L1-rep3-m1bp-100x_Position015_14_cmle.ics	42	1	0	1.7328	0.10317500441073144	1.0	0.3043615681759195	2.4791402236810316	0.2747950731728252	0.44454696746443884	0.2747950731728252	0.07977244658073807	0.899782727986833	0.9951760835958902	254.0	4.833728354407441	210.0	0.48420217870803534
614	Feb25-FISH2-3L1-rep3-m1bp-100x_Position015_14_cmle.ics	43	1	0	1.5162	1.9396002206044687	1.0	0.2651327438332454	2.3650379449930536	0.8733007052053852	0.9195674948790518	0.8732131409003487	0.8012993917408097	0.4473091497586656	0.9746367198194756	254.0	4.763512607886181	196.0	0.451922033460833
615	Feb25-FISH2-3L1-rep3-m1bp-100x_Position015_14_cmle.ics	43	2	0	1.5162	0.0	1.0	0.24967135219492856	2.8569395711431436	0.05827717229840664	0.18924835426015982	0.05827717229840664	0.020169499476177816	0.9755605196556889	0.9361797652514845	192.0	3.799249317781143	125.0	0.28821558256430674
616	Feb25-FISH2-3L1-rep3-m1bp-100x_Position015_14_cmle.ics	45	1	0	2.166	0.0	1.0	0.16648975116531367	3.0032651173903857	0.07603518452079029	0.2359088715962935	0.07603518452079029	0.02677809256349668	0.959544921989428	0.9196760049156644	258.0	5.086955920111835	159.0	0.3666102210217982
617	Feb25-FISH2-3L1-rep3-m1bp-100x_Position016_15_cmle.ics	1	1	0	1.7328	0.0	1.0	0.2205440954382813	2.554180361554231	0.12303876105126249	0.29028257206987196	0.12303876105126249	0.026789193223538708	0.9536076451091001	0.936677195090653	258.0	4.99333492475016	183.0	0.42194761287414506
618	Feb25-FISH2-3L1-rep3-m1bp-100x_Position016_15_cmle.ics	2	1	0	1.5162	1.2944547249242173	1.0	0.2949886840383556	2.706557478163223	0.8253039953676896	0.8811160972785177	0.8220975680370585	0.7487044006948466	0.4895246062198498	0.9989804289643183	194.0	3.7269184854897723	138.0	0.3181900031509946
619	Feb25-FISH2-3L1-rep3-m1bp-100x_Position016_15_cmle.ics	3	1	0	1.7328	0.5556144027286182	1.0	0.255800228274075	2.1675432010497104	0.5129484160071776	0.6189762193843468	0.5008021142659314	0.34430937717899585	0.7652628792119505	0.9827905840132329	264.0	5.033800165120665	204.0	0.47036783074494865
620	Feb25-FISH2-3L1-rep3-m1bp-100x_Position016_15_cmle.ics	4	1	0	1.5162	0.0	1.0	0.3000813737509119	2.8784503878999628	0.23671531540742255	0.41221820366015743	0.2254434618137205	0.028102954708107555	0.9018917114999031	0.9997983281225166	212.0	4.082366695005491	159.0	0.3666102210217982
621	Feb25-FISH2-3L1-rep3-m1bp-100x_Position016_15_cmle.ics	5	1	0	1.7328	0.0	1.0	0.2722488835878425	2.8464350292077265	0.227990656208478	0.4073657365736574	0.227990656208478	0.025877587758775876	0.9015336147993916	0.9870286980142199	244.0	4.703872290215475	187.0	0.4311705115162029
622	Feb25-FISH2-3L1-rep3-m1bp-100x_Position016_15_cmle.ics	6	1	0	1.7328	0.687545504971255	1.0	0.30555500847467465	3.0821819884400368	0.5981330003735965	0.7345399846628783	0.5937579880842362	0.4296262068151877	0.7320825925943101	0.9931210796826241	248.0	4.816668362877354	203.0	0.4680621060844342
623	Feb25-FISH2-3L1-rep3-m1bp-100x_Position016_15_cmle.ics	7	1	0	1.9493999999999998	0.0	1.0	0.1530737935950324	2.289476288284554	0.07229316989176779	0.2664449409642506	0.07229316989176779	0.02553347408986553	0.9645862415964851	0.9126939388952285	304.0	5.904303154494823	195.0	0.4496163088003185
624	Feb25-FISH2-3L1-rep3-m1bp-100x_Position016_15_cmle.ics	8	1	0	1.9493999999999998	1.8951854028581037	1.0	0.18506836722965325	3.39907598655683	0.9153238638007348	0.9543321665171984	0.9142592646165418	0.8657187490959586	0.3564582570368088	0.8999934914477156	220.0	4.307958840329247	132.0	0.30435565518790797
625	Feb25-FISH2-3L1-rep3-m1bp-100x_Position016_15_cmle.ics	9	1	0	1.9493999999999998	0.0	1.0	0.2575858052884112	3.0452254413166777	0.15831544047298876	0.3333252503163399	0.15831544047298876	0.023947040072658975	0.9427805633894093	0.9825124605080826	282.0	5.459464121157645	226.0	0.5210937732762666
626	Feb25-FISH2-3L1-rep3-m1bp-100x_Position016_15_cmle.ics	10	1	0	1.5162	0.41270001764292574	1.0	0.2398035208677075	3.2136949022898214	0.43921456601163716	0.5598231871419765	0.44349656447805624	0.3034986693930327	0.36019697740179835	0.9804351175254193	154.0	2.996846989158139	88.0	0.20290377012527194
627	Feb25-FISH2-3L1-rep3-m1bp-100x_Position016_15_cmle.ics	10	2	0	1.9493999999999998	0.5097226605744432	1.0	0.2901926729683545	2.9163755594747958	0.52442453128054	0.6896062305483304	0.5256634240952625	0.3399708318924689	0.7093492087790789	0.9990986934258912	286.0	5.525449696138681	245.0	0.5649025418260412
628	Feb25-FISH2-3L1-rep3-m1bp-100x_Position016_15_cmle.ics	11	1	0	1.9493999999999998	0.1459114905355603	1.0	0.26926399189746725	3.280482030870064	0.3066472300757439	0.4750944173013666	0.303479681900865	0.1265779977230622	0.8543338516810597	0.9896993707775611	286.0	5.595665442659941	236.0	0.5441510198814111
629	Feb25-FISH2-3L1-rep3-m1bp-100x_Position016_15_cmle.ics	12	1	0	2.5991999999999997	1.6138406844254058	1.0	0.24361654879615477	3.22198973895023	0.9209581373523859	0.9724367926530886	0.9092674315975287	0.7598310746645514	0.3534425953431279	0.9728915258617745	452.0	8.743658659080358	446.0	1.0283531985894465
630	Feb25-FISH2-3L1-rep3-m1bp-100x_Position016_15_cmle.ics	13	1	0	1.2995999999999999	0.10317500441073144	1.0	0.3082640887312631	2.5793845887346007	0.3485779438778742	0.49142226726631616	0.3417263149004455	0.11997740757163067	0.8839090956986809	1.0030855571591502	148.0	2.815950255745114	94.0	0.2167381180883587
631	Feb25-FISH2-3L1-rep3-m1bp-100x_Position016_15_cmle.ics	14	1	0	1.5162	0.3720027687491155	1.0	0.28277752348369806	2.4681290375302067	0.46294882612131194	0.594656943495788	0.4567546573452797	0.2855176985817028	0.8000127428721302	0.9963190481310988	208.0	3.9929758711840333	150.0	0.3458586990771681
632	Feb25-FISH2-3L1-rep3-m1bp-100x_Position016_15_cmle.ics	15	1	0	1.7328	0.0	1.0	0.2531136464717909	2.925947896003044	0.17678777147245808	0.38661358108972993	0.18934270597772754	0.024565857404957973	0.934540164386578	0.979458071232947	250.0	4.791148028266821	187.0	0.4311705115162029
633	Feb25-FISH2-3L1-rep3-m1bp-100x_Position016_15_cmle.ics	16	1	0	2.3826	0.2166	1.0	0.27253047823253573	3.681543709176764	0.6179621279548458	0.7476063327669444	0.5685538939847541	0.19515038727758202	0.7378327063512146	0.99529699121942	320.0	6.378892693982748	281.0	0.6479086296045616
634	Feb25-FISH2-3L1-rep3-m1bp-100x_Position016_15_cmle.ics	16	2	0	1.2995999999999999	1.0389843448820495	1.0	0.293128628165803	2.3867793743532935	0.5893509085514911	0.688205380939421	0.5885270702003448	0.4844525030219666	0.7363874469297675	0.9874693175265539	182.0	3.4821512628658207	125.0	0.28821558256430674
635	Feb25-FISH2-3L1-rep3-m1bp-100x_Position016_15_cmle.ics	17	1	0	1.7328	0.1459114905355603	1.0	0.29237994306913556	2.9808176645356688	0.3153292181069959	0.4774851763352361	0.3152628434886499	0.13729313243948849	0.863256882739061	0.9878021251071598	234.0	4.52720572834267	182.0	0.41964188821363063
636	Feb25-FISH2-3L1-rep3-m1bp-100x_Position016_15_cmle.ics	18	1	0	1.7328	0.5556144027286182	1.0	0.2680253044902479	2.813710070313104	0.5313594607098011	0.6734215627960258	0.5330227127530677	0.3793619060207521	0.7376737881196482	0.9948223373776403	240.0	4.614481466394018	181.0	0.41733616355311615
637	Feb25-FISH2-3L1-rep3-m1bp-100x_Position016_15_cmle.ics	19	1	0	1.5162	1.3107987492438529	1.0	0.2965056235327329	2.8341125752162535	0.8047864471808867	0.863137737008842	0.798193768026857	0.714187769769594	0.5765130384821932	0.9992684190943543	202.0	3.9057001331326866	147.0	0.33894152509562475
638	Feb25-FISH2-3L1-rep3-m1bp-100x_Position016_15_cmle.ics	20	1	0	1.5162	0.2991586303963464	1.0	0.14569588230591907	2.040210431003273	0.5039039039039039	0.6479258919936886	0.5155799867664275	0.26826487504453606	0.7916022411180889	0.7065065036838686	190.0	3.5439066663066354	94.0	0.2167381180883587
639	Feb25-FISH2-3L1-rep3-m1bp-100x_Position016_15_cmle.ics	22	1	0	1.7328	1.6116450895211656	1.0	0.27839344130272625	2.1260090225630455	0.8562745088534826	0.9209221387958488	0.8547524757274494	0.7696737323257539	0.5045910414133765	0.9771910851726888	260.0	4.967814590139628	208.0	0.4795907293870064
640	Feb25-FISH2-3L1-rep3-m1bp-100x_Position016_15_cmle.ics	23	1	0	1.2995999999999999	0.0	1.0	0.207899513840501	3.1660175888114077	0.1416021353983339	0.346254253197231	0.15367241581602722	0.03599084829285463	0.961030773688374	0.9449627538770096	136.0	2.6179935308020017	68.0	0.15678927691498287
641	Feb25-FISH2-3L1-rep3-m1bp-100x_Position016_15_cmle.ics	24	1	0	1.2995999999999999	0.23070632344123612	1.0	0.2824135301216581	3.1370176969292722	0.4177585604472397	0.5409605753552295	0.4177585604472397	0.2633793384579548	0.8021339071257241	0.9919976847445529	124.0	2.4434420546993096	69.0	0.1590950015754973
642	Feb25-FISH2-3L1-rep3-m1bp-100x_Position016_15_cmle.ics	25	1	0	1.7328	1.9181368521382045	1.0	0.3012261577846107	2.8480731278855256	0.8990147783251231	0.9463454922198764	0.8945724841660803	0.8381959105481273	0.4405525225193626	0.9835442649091574	250.0	4.791148028266824	204.0	0.47036783074494865
643	Feb25-FISH2-3L1-rep3-m1bp-100x_Position016_15_cmle.ics	26	1	0	2.3826	2.5339522877969003	1.0	0.2718494375548512	3.1742518230076193	0.9426044576406931	0.9839455589631395	0.9414397476217452	0.8612456781200555	0.40359672617489134	0.9851995848327789	412.0	8.013587162748715	410.0	0.945347110810926
644	Feb25-FISH2-3L1-rep3-m1bp-100x_Position016_15_cmle.ics	27	1	0	2.166	0.0	1.0	0.2576752256206293	3.3566529866224526	0.5738535102794221	0.8765991980141302	0.5738535102794221	0.10158885494239704	0.8061442737847789	0.9916393505212981	304.0	5.974518901016079	253.0	0.5833483391101568
645	Feb25-FISH2-3L1-rep3-m1bp-100x_Position016_15_cmle.ics	28	1	0	1.2995999999999999	0.0	1.0	0.2564324582006051	2.9629169500359107	0.14971617525489114	0.33349131992284375	0.1750564893910168	0.03612565445026178	0.94961323814161	0.975656821117504	154.0	2.9500364914772996	91.0	0.20982094410681532
646	Feb25-FISH2-3L1-rep3-m1bp-100x_Position016_15_cmle.ics	29	1	0	1.9493999999999998	1.7125684438020754	1.0	0.26256393257480687	3.4159543376495005	0.9084567962613105	0.9622104007159192	0.9041662523615392	0.8050959530675151	0.5159500817178412	0.9852978983933549	260.0	5.108246083182144	202.0	0.4657563814239197
647	Feb25-FISH2-3L1-rep3-m1bp-100x_Position016_15_cmle.ics	30	1	0	1.7328	1.0841098665386142	1.0	0.2850093715513681	2.938652999948854	0.7292240107458217	0.8228563406953956	0.7292240107458217	0.624650430493471	0.6098330364410179	0.9922237080678601	236.0	4.5719011402533996	182.0	0.41964188821363063
648	Feb25-FISH2-3L1-rep3-m1bp-100x_Position016_15_cmle.ics	31	1	0	2.166	0.0	1.0	0.16389816011091868	2.9194225814449233	0.12723953287841852	0.26759423869188925	0.10367054515260228	0.02619042549794011	0.9474318407338456	0.9117052190964668	290.0	5.685056266481402	188.0	0.4334762361767174
649	Feb25-FISH2-3L1-rep3-m1bp-100x_Position016_15_cmle.ics	32	1	0	0.8664	1.517785507063743	1.0	0.235411739881758	1.8410135111844468	0.9004252558742972	0.9457573518812167	0.9004252558742972	0.8287263946951131	0.4405106552626429	0.9285962174274548	116.0	2.1944446605351353	57.0	0.13142630564932387
650	Feb25-FISH2-3L1-rep3-m1bp-100x_Position016_15_cmle.ics	32	2	0	1.083	1.5338067085748235	1.0	0.30414293636913303	2.6989935310604194	0.8798652155110278	0.9160209744846476	0.8795498774686464	0.8326681202248811	0.4386792681223273	1.0188988010861313	104.0	1.996487935592023	55.0	0.12681485632829495
651	Feb25-FISH2-3L1-rep3-m1bp-100x_Position016_15_cmle.ics	33	1	0	2.8158	0.2918229810711206	1.0	0.2809301512441629	2.761439375762712	0.36883148156444606	0.5488980388423458	0.36372278347744275	0.1628217261771426	0.8811067139421357	0.9807734283280622	586.0	11.410577773333351	707.0	1.6301473349837188
652	Feb25-FISH2-3L1-rep3-m1bp-100x_Position016_15_cmle.ics	34	1	0	1.2995999999999999	0.3720027687491155	1.0	0.27201651905570057	2.9703991461722525	0.4821815837289725	0.5986313815133931	0.47728738057558173	0.3152511576109255	0.7964402683144375	0.993785103008808	164.0	3.1501083021905227	103.0	0.23748964003298878
653	Feb25-FISH2-3L1-rep3-m1bp-100x_Position016_15_cmle.ics	35	1	0	2.166	0.0	1.0	0.15175066554909616	2.5117773991117955	0.07140864019133988	0.23463799890378195	0.07140864019133988	0.02605012706163735	0.9643390733164456	0.884464285119596	308.0	5.923478231795023	198.0	0.45653348278186184
654	Feb25-FISH2-3L1-rep3-m1bp-100x_Position016_15_cmle.ics	36	1	0	1.9493999999999998	0.8875449473696695	1.0	0.2953487154518275	3.127100907670279	0.6325598709517309	0.7464127062911031	0.6309368407991066	0.5165454771063407	0.6448189628724309	0.9985496181003358	250.0	4.884769023628502	202.0	0.4657563814239197
655	Feb25-FISH2-3L1-rep3-m1bp-100x_Position016_15_cmle.ics	38	1	0	2.166	2.802163618583184	1.0	0.2668056913248646	2.9300088947607925	0.9561195224803821	0.9774167987321711	0.9559303352178944	0.9144119566349892	0.3113472554516539	0.9871400648174816	358.0	6.923837285361137	329.0	0.7585834133092554
656	Feb25-FISH2-3L1-rep3-m1bp-100x_Position016_15_cmle.ics	39	1	0	3.4656	0.0	1.0	0.06530816776876158	1.501102832684149	0.31669335939738685	0.5531652507536311	0.31486047013244944	0.009429636954548723	0.9243203176965223	0.4805449358284438	986.0	17.68146178767144	744.0	1.7154591474227538
657	Feb25-FISH2-3L1-rep3-m1bp-100x_Position016_15_cmle.ics	39	2	0	3.4656	0.622541700711641	1.0	0.10665608427741434	3.005474766315345	0.44425630439924685	0.6497644544523371	0.4361541836036124	0.23431858512202416	0.8331078580480736	0.7707596178053829	1084.0	19.87153697129731	1096.0	2.5270742279238414
658	Feb25-FISH2-3L1-rep3-m1bp-100x_Position016_15_cmle.ics	40	1	0	1.5162	1.433352969887323	1.0	0.30998039757996954	2.7799430505538116	0.8604723073796924	0.9115329228105205	0.8598362031646185	0.8007271024569526	0.4334274503842842	1.0112316115678117	168.0	3.2394991260119803	114.0	0.26285261129864773
659	Feb25-FISH2-3L1-rep3-m1bp-100x_Position016_15_cmle.ics	41	1	0	1.2995999999999999	2.1380072994357717	1.0	0.2886090189841206	2.7145414407309216	0.9143327262008465	0.9485059261410131	0.9128588900914218	0.873954016313386	0.42695507544544115	0.9909066656100489	168.0	3.1926886283311404	110.0	0.2536297126565899
660	Feb25-FISH2-3L1-rep3-m1bp-100x_Position016_15_cmle.ics	41	2	0	1.5162	1.0521827216106825	1.0	0.261217473189161	2.782208503633943	0.6595086626367148	0.738385291555579	0.6595086626367148	0.5761511319941223	0.6615077546916546	0.9648931817696861	182.0	3.4821512628658207	118.0	0.27207550994070556
661	Feb25-FISH2-3L1-rep3-m1bp-100x_Position016_15_cmle.ics	42	1	0	1.7328	0.20635000882146287	1.0	0.2713755149105038	2.6230501355840015	0.32758575190926315	0.4620680737421558	0.30788880620253234	0.15543803537216777	0.8559081919024	0.9837251291899876	246.0	4.725162453285785	189.0	0.43578196083723186
662	Feb25-FISH2-3L1-rep3-m1bp-100x_Position016_15_cmle.ics	43	1	0	2.3826	0.0	1.0	0.09193451790889713	2.6292024335584605	0.13313120420051447	0.2812806618992478	0.06629599837353817	0.023643362886616164	0.9547198843972738	0.6761633105959058	364.0	7.12813926761459	198.0	0.45653348278186184
663	Feb25-FISH2-3L1-rep3-m1bp-100x_Position016_15_cmle.ics	44	1	0	1.9493999999999998	0.5158750220536572	1.0	0.14488726617743214	5.036853645519951	0.4892735370409645	0.5820105388518199	0.48182619051503334	0.38445600926635887	0.7725650871666211	0.8707941347417835	178.0	3.4161656878847833	85.0	0.19598659614372857
664	Feb25-FISH2-3L1-rep3-m1bp-100x_Position016_15_cmle.ics	45	1	0	2.166	0.0	1.0	0.2573790586029299	3.4201133144439466	0.20703308346848961	0.3861922177867211	0.18512150123383353	0.024314188388487937	0.9042014192147045	0.9611904217798061	272.0	5.3296080569656805	214.0	0.4934250773500932
665	Feb25-FISH2-3L1-rep3-m1bp-100x_Position016_15_cmle.ics	46	1	0	1.9493999999999998	0.7857574237886386	1.0	0.29468186297173443	2.550605985772421	0.5897466785984719	0.7155849165920929	0.5877002019228563	0.4187956047360088	0.7221709632668637	0.9865780215989666	330.0	6.368317265132196	306.0	0.7055517461174229
666	Feb25-FISH2-3L1-rep3-m1bp-100x_Position016_15_cmle.ics	46	2	0	2.3826	1.2269033092775323	1.0	0.28415873251358137	2.7894246550451056	0.7224148711594502	0.8299466797457608	0.7205032009361878	0.584940254927606	0.8001908072292004	0.9890390901244874	396.0	7.6794291163033055	395.0	0.9107612409032094
667	Feb25-FISH2-3L1-rep3-m1bp-100x_Position016_15_cmle.ics	47	1	0	2.166	0.0	1.0	0.16093952102675954	2.966156327419759	0.09637310412260955	0.25717761557177615	0.09637310412260955	0.024326352411487822	0.9408955833934088	0.8997184360900681	324.0	6.421473020123369	220.0	0.5072594253131798
668	Feb25-FISH2-3L1-rep3-m1bp-100x_Position016_15_cmle.ics	48	1	0	1.9493999999999998	0.5595020986366908	1.0	0.29070580909847354	3.0332862027604315	0.5746270881149373	0.7261530141670322	0.5725448282029117	0.35582372754331654	0.7479613070860595	0.9917130804561719	278.0	5.393478546176607	235.0	0.5418452952208966
669	Feb25-FISH2-3L1-rep3-m1bp-100x_Position016_15_cmle.ics	50	1	0	2.166	0.6497999999999999	1.0	0.2783336540708043	3.608449336755113	0.7421421223045694	0.8238786222011092	0.7098508715431896	0.40543880254249887	0.653032778358376	0.9977860532431482	274.0	5.4445192153976665	225.0	0.5187880486157521
670	Feb25-FISH2-3L1-rep3-m1bp-100x_Position016_15_cmle.ics	50	2	0	1.7328	0.0	1.0	0.20019642105368277	3.74118855148094	0.2388124513664037	0.3562150457410813	0.23277969964473796	0.01982793542915597	0.913011512672568	0.9418320742216587	200.0	3.861004721221958	119.0	0.27438123460122005
671	Feb25-FISH2-3L1-rep3-m1bp-100x_Position016_15_cmle.ics	51	1	0	2.8158	0.4332	1.0	0.26134417909943	3.845109339451583	0.8360735882231985	0.9242076131246879	0.7913104964771149	0.3437519670665844	0.6733238621654601	0.9942514081402981	412.0	8.200829153472073	402.0	0.9269013135268106
672	Feb25-FISH2-3L1-rep3-m1bp-100x_Position016_15_cmle.ics	51	2	0	1.083	1.1961505589055579	1.0	0.3033506929168382	2.818083784678621	0.7129803314323602	0.7824980381789265	0.713672738870075	0.6226631248977126	0.7967967156565282	0.9973324505243173	128.0	2.462617131999507	75.0	0.17292934953858405
673	Feb25-FISH2-3L1-rep3-m1bp-100x_Position017_16_cmle.ics	1	1	0	2.166	0.5158750220536572	1.0	0.2695466204396699	3.052733936481647	0.47777915297202395	0.5909713913756984	0.4836283124991405	0.33377339549211327	0.7689007750728295	0.9770495843754583	272.0	5.2827975592848375	219.0	0.5049537006526654
674	Feb25-FISH2-3L1-rep3-m1bp-100x_Position017_16_cmle.ics	2	1	0	1.2995999999999999	0.10317500441073144	1.0	0.25979805419788793	2.8022539352296882	0.2513601090081258	0.37265491284335067	0.2529852606390934	0.0724106415859353	0.8508979107665996	0.988755579033991	160.0	3.0607174783690656	97.0	0.22365529206990203
675	Feb25-FISH2-3L1-rep3-m1bp-100x_Position017_16_cmle.ics	2	2	0	1.7328	1.0542408233015097	1.0	0.29224174786166923	3.266262023781295	0.6511507336446268	0.7496950763555393	0.6491168015420662	0.5512886555110587	0.6870409965415843	0.9948928365263301	240.0	4.684697212915278	189.0	0.43578196083723186
676	Feb25-FISH2-3L1-rep3-m1bp-100x_Position017_16_cmle.ics	3	1	0	1.2995999999999999	0.0	1.0	0.22841427570996245	2.501695410692342	0.164518329368966	0.34413477682943894	0.16191234084231146	0.03144676087869036	0.9406373012698717	0.9538352106612646	186.0	3.571542086687278	114.0	0.26285261129864773
677	Feb25-FISH2-3L1-rep3-m1bp-100x_Position017_16_cmle.ics	4	1	0	2.166	0.5963412819178956	1.0	0.271365947878945	3.1516610614537117	0.4399765622553909	0.5656033206453431	0.43526217622142405	0.31428159287206303	0.8288026433757452	0.99413824434956	334.0	6.504518586634493	299.0	0.6894116734938217
678	Feb25-FISH2-3L1-rep3-m1bp-100x_Position017_16_cmle.ics	4	2	0	1.5162	3.0324	1.0	0.27022066957772195	2.6743165217098515	0.9832335141856502	0.9956646881751211	0.9809053947068269	0.9326656856211226	0.25989902755131455	0.9844587433183482	184.0	3.5034414259361295	122.0	0.2812984085827634
679	Feb25-FISH2-3L1-rep3-m1bp-100x_Position017_16_cmle.ics	5	1	0	1.5162	1.3880777203971526	1.0	0.317889759114801	2.894337130393507	0.8293640923000387	0.8903980424709754	0.8236141400234858	0.7357335816880796	0.5934175523457036	1.0013169182022517	220.0	4.261148342648408	173.0	0.3988903662690006
680	Feb25-FISH2-3L1-rep3-m1bp-100x_Position017_16_cmle.ics	6	1	0	1.9493999999999998	0.0	1.0	0.2356933583877917	2.9691749033240753	0.15131069279003093	0.23829182861342674	0.07447674919054209	0.026978619717004243	0.9556121102812394	0.9444015177655724	222.0	4.399464749920817	151.0	0.3481644237376825
681	Feb25-FISH2-3L1-rep3-m1bp-100x_Position017_16_cmle.ics	7	1	0	2.3826	1.9429500038207494	1.0	0.2770692046244587	3.109494713804874	0.8421532939748962	0.9050210047617591	0.8401879212423399	0.755003925647222	0.5530009533829848	0.9937105645703659	398.0	7.747529777054455	393.0	0.9061497915821805
682	Feb25-FISH2-3L1-rep3-m1bp-100x_Position017_16_cmle.ics	8	1	0	2.166	0.8664	1.0	0.27307004896058773	4.1467189584301005	0.8483156986099414	0.9616757743899342	0.8431224578771447	0.5131380586104316	0.6665832345219046	0.9956009878606243	270.0	5.401938889257049	218.0	0.5026479759921509
683	Feb25-FISH2-3L1-rep3-m1bp-100x_Position017_16_cmle.ics	8	2	0	1.083	2.5451331646719577	1.0	0.2643994242775595	2.8423115699049695	0.9449702080272864	0.9670581149201491	0.9446988147995105	0.9165063112057388	0.28321772857528904	0.9877175932567933	134.0	2.573298118891273	75.0	0.17292934953858405
684	Feb25-FISH2-3L1-rep3-m1bp-100x_Position017_16_cmle.ics	8	3	0	1.7328	1.2927790998539732	1.0	0.27614473244522364	2.817757090311378	0.7422464705748458	0.8193361546556195	0.7406863972461466	0.6267485165295985	0.6298596633336017	0.9868538678011031	282.0	5.436058872317225	234.0	0.5395395705603823
685	Feb25-FISH2-3L1-rep3-m1bp-100x_Position017_16_cmle.ics	9	1	0	0.8664	1.5490250415242273	1.0	0.2472031385421709	1.4336476832874165	0.9218765781234218	0.9608625391374609	0.9218765781234218	0.8842225532774467	0.3968566978711582	0.8815869775042139	122.0	2.258315149746062	63.0	0.1452606536124106
686	Feb25-FISH2-3L1-rep3-m1bp-100x_Position017_16_cmle.ics	10	1	0	1.7328	0.8595614345612763	1.0	0.3145139984161779	3.0119606584260903	0.6612859745668179	0.7736414255967874	0.6596452740388191	0.5158841191343794	0.6487998512389249	0.9873041518705966	256.0	4.94863951283943	216.0	0.49803652667112214
687	Feb25-FISH2-3L1-rep3-m1bp-100x_Position017_16_cmle.ics	11	1	0	2.166	0.7540056732031717	1.0	0.2781510039367514	3.1557691374527046	0.562298263397978	0.6922666524395124	0.5584902766292315	0.4091818497078987	0.7773807982041009	0.9972037096409382	332.0	6.483228423564184	300.0	0.6917173981543362
688	Feb25-FISH2-3L1-rep3-m1bp-100x_Position017_16_cmle.ics	12	1	0	1.7328	0.23070632344123612	1.0	0.25342180738957665	2.6989227137505316	0.4160141478587716	0.5524175892912991	0.41235208152078107	0.19503630790926718	0.800041598944251	0.9718010026389862	240.0	4.637886715234437	176.0	0.4058075402505439
689	Feb25-FISH2-3L1-rep3-m1bp-100x_Position017_16_cmle.ics	13	1	0	1.7328	1.0703829119356776	1.0	0.2749956089666159	2.5624356836640594	0.7551290957508394	0.8425118675466018	0.7523156188491374	0.6133900659951372	0.5898850171102169	0.9923285798949233	230.0	4.391004406840372	172.0	0.3965846416084861
690	Feb25-FISH2-3L1-rep3-m1bp-100x_Position017_16_cmle.ics	14	1	0	1.9493999999999998	0.2918229810711206	1.0	0.27779508232022193	2.953815297629897	0.39227144389024976	0.5381607295694005	0.38859211600704385	0.19937972828065204	0.8366396638743303	0.9899146864394002	256.0	4.925234263999009	203.0	0.4680621060844342
691	Feb25-FISH2-3L1-rep3-m1bp-100x_Position017_16_cmle.ics	15	1	0	1.7328	0.10317500441073144	1.0	0.30816578328059757	2.714258519033806	0.27790363560240655	0.4499251544227714	0.27090084251458196	0.059801902970308386	0.9044193714761446	0.9930678117159604	224.0	4.3037286687890255	175.0	0.40350181559002946
692	Feb25-FISH2-3L1-rep3-m1bp-100x_Position017_16_cmle.ics	16	1	0	1.7328	0.622541700711641	1.0	0.28221609563188294	3.16963731295878	0.619725470259278	0.7523610730906105	0.6174083923194243	0.4690762973681123	0.6872701813008679	0.9999936679398402	162.0	3.175628636801054	103.0	0.23748964003298878
693	Feb25-FISH2-3L1-rep3-m1bp-100x_Position017_16_cmle.ics	17	1	0	1.7328	0.0	1.0	0.31142580743084713	2.614040140940813	0.25577398984063493	0.4089837693849341	0.25577398984063493	0.023514014293697243	0.8782266848102579	0.9934345888803766	274.0	5.280682473514732	238.0	0.5487624692024401
694	Feb25-FISH2-3L1-rep3-m1bp-100x_Position017_16_cmle.ics	18	1	0	1.9493999999999998	0.6016084874694266	1.0	0.23458213361577784	5.090230749027532	0.6046224639196821	0.6891131562434637	0.6011503869483372	0.47945513490901487	0.6919917735797317	0.9335237702751985	148.0	2.9797869976280524	82.0	0.18906942216218525
695	Feb25-FISH2-3L1-rep3-m1bp-100x_Position017_16_cmle.ics	19	1	0	1.7328	0.1459114905355603	1.0	0.2837493997674514	2.7484545280172097	0.317242002836655	0.4814911086122428	0.317242002836655	0.1377444637196345	0.8712430683401147	0.9827863865760859	232.0	4.50591556527236	177.0	0.40811326491105837
696	Feb25-FISH2-3L1-rep3-m1bp-100x_Position017_16_cmle.ics	20	1	0	1.7328	0.0	1.0	0.2532325180362991	3.240100397231463	0.2401920543050104	0.41430335474168556	0.23608054691326513	0.027973426969005028	0.8975533923455712	0.9872620629405938	210.0	4.107887029616022	144.0	0.33202435111408135
697	Feb25-FISH2-3L1-rep3-m1bp-100x_Position017_16_cmle.ics	21	1	0	1.5162	0.8318234787411565	1.0	0.26489347276424613	2.8216753281360676	0.682992910047325	0.7593330518463784	0.6758941609049806	0.5611750321071057	0.6264393099533937	0.9750573995311278	176.0	3.4182807736548946	113.0	0.2605468866381333
698	Feb25-FISH2-3L1-rep3-m1bp-100x_Position017_16_cmle.ics	23	1	0	1.9493999999999998	1.2611313899024936	1.0	0.2710685809997767	3.1725231081253895	0.7653933443226069	0.8543634582765952	0.7628562555244989	0.668835853699324	0.6000506570407508	0.9830766775439793	264.0	5.174231658163184	210.0	0.48420217870803534
699	Feb25-FISH2-3L1-rep3-m1bp-100x_Position017_16_cmle.ics	24	1	0	1.2995999999999999	0.10317500441073144	1.0	0.28191961503978014	2.3738916544211763	0.2776643450952284	0.4288769221338338	0.2741513375363679	0.05932503100406	0.9008382160192054	0.9660241621737613	196.0	3.7248033997196615	137.0	0.3158842784904802
700	Feb25-FISH2-3L1-rep3-m1bp-100x_Position017_16_cmle.ics	27	1	0	2.8158	0.2166	1.0	0.264250100696428	2.830217900448174	0.6803630580470003	0.8743737340618192	0.6650982567207719	0.17945947312457292	0.7415530933148062	0.981234240588325	562.0	11.108285318808798	644.0	1.4848866813713082
701	Feb25-FISH2-3L1-rep3-m1bp-100x_Position017_16_cmle.ics	27	2	0	2.166	1.5627088357751586	1.0	0.3127293187710914	3.0537301399728554	0.7306022265190492	0.8222925393532492	0.7306022265190492	0.6230828984583516	0.8049823677402002	0.9925328789039539	390.0	7.592153378251959	405.0	0.9338184875083538
702	Feb25-FISH2-3L1-rep3-m1bp-100x_Position017_16_cmle.ics	27	3	0	1.9493999999999998	2.5991999999999997	1.0	0.2788226311914013	3.26694844293551	0.9548996595564735	0.9868254330619387	0.9537865532467771	0.8644362151014743	0.4662206984239705	0.988867936819459	300.0	5.814912330673363	258.0	0.5948769624127291
703	Feb25-FISH2-3L1-rep3-m1bp-100x_Position017_16_cmle.ics	28	1	0	0.8664	1.2269033092775323	1.0	0.28060139833013986	1.7034731454289114	0.8700907872442657	0.9276863161621526	0.8699011202994209	0.7998318286422376	0.444888305614852	0.9841573804166797	136.0	2.5243725354403224	79.0	0.18215224818064185
704	Feb25-FISH2-3L1-rep3-m1bp-100x_Position017_16_cmle.ics	30	1	0	2.166	0.815064591942846	1.0	0.25663244519661454	3.4880061209527113	0.6052389079865702	0.7323012572417607	0.6050826542304703	0.468865437470452	0.7021459204719654	0.9915736310224796	302.0	5.929823489105351	250.0	0.5764311651286135
705	Feb25-FISH2-3L1-rep3-m1bp-100x_Position017_16_cmle.ics	31	1	0	1.5162	1.857150079393166	1.0	0.2986476516318797	2.9633062630627705	0.9521664973841053	0.9694524827044326	0.9489660987715836	0.9150984074663192	0.32776251022816244	0.9947145905167293	160.0	3.1075279760499055	104.0	0.2397953646935032
706	Feb25-FISH2-3L1-rep3-m1bp-100x_Position017_16_cmle.ics	32	1	0	1.083	1.9587150345353928	1.0	0.2827433388230814	2.4390797867121097	0.971510906461835	0.9863143645332322	0.970803293987345	0.9452728410128088	0.26155849322854935	1.0028363901218529	100.0	1.9070971117705653	50.0	0.11528623302572269
707	Feb25-FISH2-3L1-rep3-m1bp-100x_Position017_16_cmle.ics	33	1	0	1.083	0.1459114905355603	1.0	0.31605719623863293	2.774822720260963	0.35814819411691695	0.5104133052004468	0.33935708079930493	0.17028670721112077	0.8620318875899416	0.9875038667377998	134.0	2.573298118891273	82.0	0.18906942216218525
708	Feb25-FISH2-3L1-rep3-m1bp-100x_Position017_16_cmle.ics	34	1	0	1.2995999999999999	0.0	1.0	0.15011007301012388	2.253927303022583	0.08506444647997906	0.17710514263281862	0.06260632033499083	0.03129498168018843	0.9692238546383274	0.9258980444930346	130.0	2.5307177927506554	54.0	0.12450913166778053
709	Feb25-FISH2-3L1-rep3-m1bp-100x_Position017_16_cmle.ics	35	1	0	1.5162	1.2551781017859014	1.0	0.29967127155655016	2.7789718482859618	0.7942900218716158	0.8771128405495509	0.7922355764126303	0.689730957891831	0.586972126034524	0.9942265917133101	238.0	4.569786054483289	189.0	0.43578196083723186
710	Feb25-FISH2-3L1-rep3-m1bp-100x_Position017_16_cmle.ics	36	1	0	1.7328	0.3634229110571259	1.0	0.2500724230128214	2.359381630126588	0.3924249384056458	0.5178853301039796	0.39473420470205034	0.22201319580740803	0.8433502919450719	0.9465227570567597	202.0	3.9057001331326866	135.0	0.31127282916945126
711	Feb25-FISH2-3L1-rep3-m1bp-100x_Position017_16_cmle.ics	36	2	0	1.2995999999999999	0.0	1.0	0.14607818349216864	3.0188303869064907	0.06463857685722638	0.18975028187246837	0.06463857685722638	0.02300496930722011	0.9716673828601057	0.796298075400636	136.0	2.6648040284828416	57.0	0.13142630564932387
712	Feb25-FISH2-3L1-rep3-m1bp-100x_Position017_16_cmle.ics	38	1	0	1.083	1.5837581932427913	1.0	0.22089323345553233	2.5980798881140257	0.9600211725877261	0.9882071799981318	0.9600211725877261	0.916773048541271	0.314289220033654	0.9441505470022971	128.0	2.392401385478247	64.0	0.14756637827292504
713	Feb25-FISH2-3L1-rep3-m1bp-100x_Position018_17_cmle.ics	1	1	0	1.083	0.0	1.0	0.27959054898357405	3.1877402674253856	0.294231398566031	0.4592717103501621	0.294231398566031	0.0366152976526939	0.8798136265674646	0.9996576372361754	122.0	2.351936145107741	67.0	0.15448355225446841
714	Feb25-FISH2-3L1-rep3-m1bp-100x_Position018_17_cmle.ics	2	1	0	1.9493999999999998	1.7068067023615012	1.0	0.27049800442050537	3.3204211617473423	0.858717156448673	0.926517416529587	0.8573528431067443	0.7784227315164718	0.6397943696885723	0.9831486530324361	248.0	4.863478860558193	191.0	0.4403934101582607
715	Feb25-FISH2-3L1-rep3-m1bp-100x_Position018_17_cmle.ics	2	2	0	1.5162	0.20635000882146287	1.0	0.29004013690776226	2.745040070727494	0.31779331347530343	0.4723149979993776	0.31089394478282134	0.157082203352154	0.8944451485005745	1.0040054927474913	218.0	4.193047681897258	163.0	0.375833119663856
716	Feb25-FISH2-3L1-rep3-m1bp-100x_Position018_17_cmle.ics	3	1	0	1.7328	0.5963412819178956	1.0	0.2558851097911697	3.2275184182594767	0.5746653685416625	0.7085643134839423	0.574579268413837	0.4231092743083842	0.7654516328074696	0.9864593508088064	216.0	4.195162767667369	151.0	0.3481644237376825
717	Feb25-FISH2-3L1-rep3-m1bp-100x_Position018_17_cmle.ics	4	1	0	1.2995999999999999	0.23070632344123612	1.0	0.257727098576907	2.285157511113002	0.382793425832192	0.5469764187459061	0.382793425832192	0.17724647174417912	0.7975047583196619	0.9880450647276326	198.0	3.72268831394955	133.0	0.3066613798484224
718	Feb25-FISH2-3L1-rep3-m1bp-100x_Position018_17_cmle.ics	5	1	0	1.2995999999999999	0.46141264688247224	1.0	0.26155533140608933	2.070389499892686	0.5003565129282846	0.6105216883165621	0.4998793753250165	0.3223252148459489	0.7409112437948632	0.9823052030036421	164.0	3.126703053350103	101.0	0.23287819071195984
719	Feb25-FISH2-3L1-rep3-m1bp-100x_Position018_17_cmle.ics	5	2	0	1.083	1.7215306853589103	1.0	0.30483523818301894	2.3224626214671917	0.8836159524792392	0.9261455323300934	0.8831066482959754	0.8299218888215774	0.4834946500195677	0.9915663766021874	140.0	2.6839791057830396	86.0	0.19829232080424306
720	Feb25-FISH2-3L1-rep3-m1bp-100x_Position018_17_cmle.ics	6	1	0	1.9493999999999998	1.1190041972733815	1.0	0.24866473970035435	3.540776244888686	0.7780973580926718	0.8599906273797668	0.7748286567863628	0.6486028937964969	0.6185284811297816	0.9830120166653049	236.0	4.61871163793424	170.0	0.39197319228745714
721	Feb25-FISH2-3L1-rep3-m1bp-100x_Position018_17_cmle.ics	7	1	0	1.7328	0.0	1.0	0.15418278143966693	2.2977241290358528	0.07058327973178354	0.20943880600413253	0.07058327973178354	0.02543844170333392	0.9560265243692168	0.9255314960515559	242.0	4.7527978736664265	139.0	0.32049572781150915
722	Feb25-FISH2-3L1-rep3-m1bp-100x_Position018_17_cmle.ics	8	1	0	1.5162	1.5036929604517426	1.0	0.30184140664634446	2.750001227519077	0.8471590605897106	0.8999875488411528	0.846530573524093	0.7747526073319538	0.49139101782582734	0.9920258247437665	216.0	4.148352269986529	164.0	0.3781388443243705
723	Feb25-FISH2-3L1-rep3-m1bp-100x_Position018_17_cmle.ics	9	1	0	0.8664	1.0967653411156157	1.0	0.34041510409914155	2.5819339485157844	0.8661249950335731	0.9116075330764035	0.866005800786682	0.7942806627200127	0.4726121369820908	1.0058351917376624	94.0	1.7964161248787982	50.0	0.11528623302572269
724	Feb25-FISH2-3L1-rep3-m1bp-100x_Position018_17_cmle.ics	10	1	0	1.2995999999999999	0.20635000882146287	1.0	0.28838696088162386	2.7803669299337814	0.2733276760203028	0.3993316107132982	0.2733276760203028	0.1517860264368145	0.8679580463177446	1.0027386266693865	166.0	3.1948037141012513	108.0	0.24901826333556107
725	Feb25-FISH2-3L1-rep3-m1bp-100x_Position018_17_cmle.ics	10	2	0	1.7328	2.5991999999999997	1.0	0.3101508947258935	2.810191611935198	0.9941901302135476	0.9999952326013787	0.9898772235941736	0.9366619310507028	0.3059778484299612	0.9989843767630564	250.0	4.791148028266823	207.0	0.477285004726492
726	Feb25-FISH2-3L1-rep3-m1bp-100x_Position018_17_cmle.ics	11	1	0	1.5162	0.23070632344123612	1.0	0.298179806429609	2.980926057221964	0.38722121369294604	0.5451447419605809	0.3865080394190871	0.2145276841286307	0.8416057076850103	1.0020971161253351	180.0	3.484266348635932	124.0	0.28590985790379225
727	Feb25-FISH2-3L1-rep3-m1bp-100x_Position018_17_cmle.ics	12	1	0	1.7328	0.2991586303963464	1.0	0.27106948149127175	3.197626469700607	0.4144956231763235	0.5630934185540272	0.4144956231763235	0.22190090778565144	0.8295698608971163	0.9929268568380455	232.0	4.505915565272361	173.0	0.3988903662690006
728	Feb25-FISH2-3L1-rep3-m1bp-100x_Position018_17_cmle.ics	13	1	0	1.5162	0.41270001764292574	1.0	0.2295191342724868	2.330189522820261	0.4556205419162026	0.6236530895761099	0.45197235550263254	0.29394167571416896	0.8110324249807415	0.9322941824850394	218.0	4.216452930737678	145.0	0.33433007577459584
729	Feb25-FISH2-3L1-rep3-m1bp-100x_Position018_17_cmle.ics	14	1	0	0.8664	1.8066794966622155	1.0	0.31252526369301753	2.299275636104897	0.9896926284638149	0.9982176486413774	0.9886333064299166	0.9575430454667743	0.2985820096990901	1.0066581215232193	108.0	2.0156630128922206	59.0	0.13603775497035278
730	Feb25-FISH2-3L1-rep3-m1bp-100x_Position018_17_cmle.ics	15	1	0	0.8664	0.9733510449106972	1.0	0.35840336189703553	2.326962260976587	0.7921168118314925	0.8693852079502905	0.7881175096962946	0.700468374646035	0.5783886923601718	1.003353912226759	120.0	2.2604302355161727	74.0	0.17062362487806956
731	Feb25-FISH2-3L1-rep3-m1bp-100x_Position018_17_cmle.ics	16	1	0	1.083	0.8595614345612763	1.0	0.2373967594247948	2.3420892507180584	0.7345637454797261	0.8233101869662229	0.7345637454797261	0.5984457951835039	0.6777347758727338	0.9090855396228903	106.0	2.017778098662332	50.0	0.11528623302572269
732	Feb25-FISH2-3L1-rep3-m1bp-100x_Position018_17_cmle.ics	16	2	0	1.083	1.1763760451361116	1.0	0.2386855112709348	2.532133697572263	0.8031949680695545	0.860674578748942	0.7996364545664384	0.7329576056012926	0.5425542029965906	0.9808302259905088	110.0	2.107168922483789	53.0	0.12220340700726606
733	Feb25-FISH2-3L1-rep3-m1bp-100x_Position018_17_cmle.ics	17	1	0	1.7328	0.9018655279647406	1.0	0.27464307876870475	3.2184588981341724	0.695813085707666	0.7850266140685686	0.6868197864777362	0.5517770149563139	0.6623634104789259	0.9949702445146185	222.0	4.3760595010803955	163.0	0.375833119663856
734	Feb25-FISH2-3L1-rep3-m1bp-100x_Position018_17_cmle.ics	18	1	0	1.5162	0.32626801153583	1.0	0.2483458153268144	2.4851696911314254	0.44147065321892	0.5984366695926862	0.4337196873339185	0.23935735057893384	0.8150140118128679	0.9733880154609993	222.0	4.212222759197457	155.0	0.35738732237974036
735	Feb25-FISH2-3L1-rep3-m1bp-100x_Position018_17_cmle.ics	19	1	0	1.2995999999999999	1.0703829119356776	1.0	0.3288580113149757	2.753530434285912	0.7622463947020637	0.851097201446476	0.7598283398928214	0.6538441988468856	0.5964902458493503	1.0000583503265092	188.0	3.616237498598007	139.0	0.32049572781150915
736	Feb25-FISH2-3L1-rep3-m1bp-100x_Position018_17_cmle.ics	20	1	0	1.9493999999999998	0.3916201927270152	1.0	0.26784508161767023	3.3209943311508927	0.455642592488775	0.6197091935804457	0.4529567357922258	0.2784703358085346	0.7870759093271998	0.9857509264976315	254.0	4.997565096290379	197.0	0.4542277581213474
737	Feb25-FISH2-3L1-rep3-m1bp-100x_Position018_17_cmle.ics	21	1	0	1.2995999999999999	1.403331779731213	1.0	0.2960746109874471	2.240494550626443	0.8591094875211475	0.9179517314688665	0.8591094875211475	0.7736776308894645	0.3874513441995829	0.9980521168345929	190.0	3.543906666306636	134.0	0.30896710450893683
738	Feb25-FISH2-3L1-rep3-m1bp-100x_Position018_17_cmle.ics	22	1	0	1.2995999999999999	1.1554092027302227	1.0	0.31319262146556703	3.3650694236716805	0.5852892913132024	0.6442348077495983	0.5611035412362827	0.4855244458119057	0.8165896150518966	1.007099841439399	130.0	2.5307177927506554	78.0	0.17984652352012742
739	Feb25-FISH2-3L1-rep3-m1bp-100x_Position018_17_cmle.ics	22	2	0	1.7328	0.32626801153583	1.0	0.2648382073669778	2.7194002022299726	0.3116578514253342	0.4491811104762184	0.31159436215257935	0.15812064426960476	0.8918040687189812	0.9857675994808733	232.0	4.435699818751102	171.0	0.3942789169479716
740	Feb25-FISH2-3L1-rep3-m1bp-100x_Position018_17_cmle.ics	22	3	0	1.083	2.0464242661713827	1.0	0.3033506929168382	2.4915590648728716	0.7589996044129929	0.7982066722341875	0.7589996044129929	0.7167462724471207	0.682955485590564	1.0012817343657303	128.0	2.4158066343186673	75.0	0.17292934953858405
741	Feb25-FISH2-3L1-rep3-m1bp-100x_Position018_17_cmle.ics	22	4	0	2.3826	0.0	1.0	0.26921168579467264	2.8190995550838496	0.1338488173902002	0.3087385658261664	0.1338488173902002	0.014879687828129654	0.9495209571038996	0.9553990938476704	386.0	7.432546807909246	370.0	0.853118124390348
742	Feb25-FISH2-3L1-rep3-m1bp-100x_Position018_17_cmle.ics	22	5	0	1.5162	0.0	1.0	0.28382355299330775	2.852914122877914	0.14756738409544878	0.2452608920731201	0.14436361771643738	0.014879687828129654	1.3664768069382873	0.9826650253602658	182.0	3.482151262865821	123.0	0.2836041332432778
743	Feb25-FISH2-3L1-rep3-m1bp-100x_Position018_17_cmle.ics	23	1	0	1.9493999999999998	0.3634229110571259	1.0	0.2686375439134397	3.1495977235623953	0.44468380007681646	0.5964074389503977	0.440742781757761	0.2491970453495427	0.7942044326560973	0.9696768493080684	230.0	4.461220153361632	170.0	0.39197319228745714
744	Feb25-FISH2-3L1-rep3-m1bp-100x_Position018_17_cmle.ics	24	1	0	1.5162	0.0	1.0	0.1102796319254118	1.5349003497031921	0.35273647204142716	0.6208430329231792	0.35196446387001756	0.03327355218775239	0.8313106760904547	0.5488386877914511	198.0	3.6524725674282905	87.0	0.20059804546475749
745	Feb25-FISH2-3L1-rep3-m1bp-100x_Position018_17_cmle.ics	25	1	0	0.8664	0.5556144027286182	1.0	0.23694888849478715	1.635304173391306	0.5958188153310104	0.679653253905811	0.5883303360683376	0.4880507474429583	0.701205071306345	0.9870415735035681	134.0	2.5264876212104332	71.0	0.16370645089652625
746	Feb25-FISH2-3L1-rep3-m1bp-100x_Position018_17_cmle.ics	26	1	0	1.9493999999999998	0.5595020986366908	1.0	0.27615319737818206	2.889832135566712	0.5465443044537771	0.6899586941117506	0.5391334404866837	0.3503689877464959	0.7508465967016388	0.9881276283485645	286.0	5.478639198457842	239.0	0.5510681938629545
747	Feb25-FISH2-3L1-rep3-m1bp-100x_Position018_17_cmle.ics	26	2	0	1.083	0.20635000882146287	1.0	0.29416616971153386	3.2068099033358006	0.2528577107205199	0.3464423359430359	0.24947028222809836	0.1370698743540554	0.9243892822155293	0.9933488425014007	100.0	1.9305023606109852	51.0	0.11759195768623716
748	Feb25-FISH2-3L1-rep3-m1bp-100x_Position018_17_cmle.ics	27	1	0	2.166	1.0967653411156157	1.0	0.3112701484227136	2.9690147269700615	0.6301951417144931	0.7126264220539219	0.6290642096027321	0.505771482117602	0.7330208216296062	0.9917991416779197	338.0	6.5470989127751125	326.0	0.751666239327712
749	Feb25-FISH2-3L1-rep3-m1bp-100x_Position018_17_cmle.ics	27	2	0	1.083	0.7857574237886386	1.0	0.2859744172986084	2.3905994586320363	0.4847100464055001	0.5642990830750417	0.4847100464055001	0.4036495552081288	0.8122690272097457	1.0007495632410317	134.0	2.5264876212104337	78.0	0.17984652352012742
750	Feb25-FISH2-3L1-rep3-m1bp-100x_Position018_17_cmle.ics	28	1	0	1.2995999999999999	0.2918229810711206	1.0	0.2829662534828599	2.3601326297608773	0.39776143821112614	0.5368658900227807	0.3875070225152643	0.2095827236864038	0.8380870746558242	0.9793643203165574	218.0	4.122831935375999	161.0	0.37122167034282705
751	Feb25-FISH2-3L1-rep3-m1bp-100x_Position018_17_cmle.ics	29	1	0	1.2995999999999999	1.6776879206634818	1.0	0.3288580113149757	2.680373314011911	0.899823149384632	0.9407839174215902	0.8949651712563612	0.8388205146713826	0.49931622845386653	0.9988417423827819	188.0	3.6162374985980064	139.0	0.32049572781150915
752	Feb25-FISH2-3L1-rep3-m1bp-100x_Position018_17_cmle.ics	30	1	0	1.5162	1.7605819372761258	1.0	0.28338543426035845	3.1755701507355583	0.9506202224561725	0.9818922506522635	0.948175950931478	0.8844738408019408	0.3667950392441737	0.9942984775991875	168.0	3.2629043748524	109.0	0.25132398799607547
753	Feb25-FISH2-3L1-rep3-m1bp-100x_Position018_17_cmle.ics	31	1	0	1.2995999999999999	0.0	1.0	0.23950023994425718	2.1626250095544557	0.14806155667357207	0.3186840288053665	0.14806155667357207	0.03008779717865246	0.9413688353273401	0.9375826097688555	170.0	3.237384040241869	102.0	0.23518391537247432
754	Feb25-FISH2-3L1-rep3-m1bp-100x_Position018_17_cmle.ics	32	1	0	1.2995999999999999	0.20635000882146287	1.0	0.3157075706016337	2.505257696108438	0.38019754659869365	0.558799320269768	0.38019754659869365	0.20551218735064522	0.841044591317584	0.999779081371325	166.0	3.1713984652608316	113.0	0.2605468866381333
755	Feb25-FISH2-3L1-rep3-m1bp-100x_Position018_17_cmle.ics	33	1	0	1.7328	0.0	1.0	0.2608315189686978	2.764386415108384	0.15075982151215403	0.3042468873841545	0.14866290136362217	0.02774362654850688	0.9542349244785481	0.9484452513660674	224.0	4.350539166469865	161.0	0.37122167034282705
756	Feb25-FISH2-3L1-rep3-m1bp-100x_Position018_17_cmle.ics	34	1	0	1.2995999999999999	0.46141264688247224	1.0	0.2577247513313282	2.3454237776695526	0.5116975849893444	0.6605262537058736	0.5105494522777853	0.3535147802426806	0.777355600134276	0.9690504990539514	192.0	3.658817824738624	127.0	0.29282703188533565
757	Feb25-FISH2-3L1-rep3-m1bp-100x_Position018_17_cmle.ics	35	1	0	1.083	0.32626801153583	1.0	0.2665735764620092	2.2812894059688076	0.45210268183241153	0.5862986538662215	0.45210268183241153	0.3042953667953668	0.7762585741292869	0.9758240504585652	136.0	2.547777784280742	77.0	0.17754079885961296
758	Feb25-FISH2-3L1-rep3-m1bp-100x_Position018_17_cmle.ics	36	1	0	2.3826	0.2918229810711206	1.0	0.2734400649238858	3.095985518562592	0.3547588417871437	0.5136353426447766	0.3501643796455117	0.16265799844809278	0.8630777897398997	0.9905314482356218	384.0	7.481472391360193	370.0	0.853118124390348
759	Feb25-FISH2-3L1-rep3-m1bp-100x_Position018_17_cmle.ics	37	1	0	1.9493999999999998	0.0	1.0	0.2888643768680903	3.717311010478231	0.24412973902112076	0.4307722896743697	0.23558009915786368	0.02708561826146633	0.8971093257370731	1.0092554445426394	212.0	4.19939293920759	156.0	0.35969304704025484
760	Feb25-FISH2-3L1-rep3-m1bp-100x_Position018_17_cmle.ics	38	1	0	1.7328	0.4377344716066809	1.0	0.25301746619494625	3.3289337885119243	0.4821517937327328	0.6346002234881983	0.47473417929786316	0.318522098595315	0.7954925241424156	0.9840352952228091	212.0	4.152582441526751	146.0	0.3366358004351103
761	Feb25-FISH2-3L1-rep3-m1bp-100x_Position019_18_cmle.ics	1	1	0	1.7328	0.5097226605744432	1.0	0.2670713543528941	3.41822053667221	0.5233570389848403	0.6352118568098966	0.5206079802386502	0.3506477552673692	0.777215366161055	0.9877382133551847	212.0	4.175987690367171	150.0	0.3458586990771681
762	Feb25-FISH2-3L1-rep3-m1bp-100x_Position019_18_cmle.ics	2	1	0	1.2995999999999999	0.10317500441073144	1.0	0.2614318905481626	2.9011530777013856	0.1942620024385479	0.3601388355596872	0.1942620024385479	0.07284319867429218	0.9129742760000741	0.9964850033213545	126.0	2.4413269689291983	68.0	0.15678927691498287
763	Feb25-FISH2-3L1-rep3-m1bp-100x_Position019_18_cmle.ics	2	2	0	1.5162	2.3245972107497854	1.0	0.28452684573903236	2.646128742227959	0.9458096720085686	0.9773727003886856	0.9448564826977616	0.9028386853397463	0.3002336155384124	0.9874461004150411	202.0	3.882294884292267	144.0	0.33202435111408135
764	Feb25-FISH2-3L1-rep3-m1bp-100x_Position019_18_cmle.ics	2	3	0	1.2995999999999999	1.401081809291592	1.0	0.2520606655820932	2.9242611739683197	0.7559128050711018	0.8145406840059549	0.7546935311116949	0.6708111876806175	0.625263676654067	0.9886524646026138	148.0	2.8861660022663735	85.0	0.19598659614372857
765	Feb25-FISH2-3L1-rep3-m1bp-100x_Position019_18_cmle.ics	3	1	0	1.7328	2.1249575529968823	1.0	0.27190944680206175	3.2227721441736743	0.9711484242841927	0.9921433494141971	0.968986905582357	0.9179500031326358	0.43260399132726357	0.9794345064839362	220.0	4.261148342648407	160.0	0.3689159456823127
766	Feb25-FISH2-3L1-rep3-m1bp-100x_Position019_18_cmle.ics	4	1	0	1.9493999999999998	0.0	1.0	0.2970696297598231	2.8775044309749402	0.2782535207316389	0.5101922375582113	0.2782535207316389	0.02196073893283959	0.9000027320156394	0.9868324789035333	296.0	5.772332004532745	261.0	0.6017941363942725
767	Feb25-FISH2-3L1-rep3-m1bp-100x_Position019_18_cmle.ics	5	1	0	1.2995999999999999	1.0024833655297731	1.0	0.32031780354063294	2.615780738751793	0.7342640479741092	0.8311292318431323	0.7299235333312181	0.605076625313323	0.5650877364397959	1.0093325785869107	186.0	3.5247315890064383	135.0	0.31127282916945126
768	Feb25-FISH2-3L1-rep3-m1bp-100x_Position019_18_cmle.ics	6	1	0	1.2995999999999999	1.4686736615067262	1.0	0.25075954422735086	3.416819996696988	0.7380588819897372	0.8014507534820112	0.7380588819897372	0.6641173931058062	0.6616360455824245	0.9872722056904186	140.0	2.7776001011447184	78.0	0.17984652352012742
769	Feb25-FISH2-3L1-rep3-m1bp-100x_Position019_18_cmle.ics	6	2	0	1.7328	1.8725829911983065	1.0	0.2759451381575736	2.583758588818914	0.8373226398092318	0.9011027696729648	0.8372125366889673	0.7732368289142384	0.5457951192959574	0.9856573278046895	308.0	5.876667734114181	267.0	0.6156284843573592
770	Feb25-FISH2-3L1-rep3-m1bp-100x_Position019_18_cmle.ics	7	1	0	1.7328	1.7630552482168842	1.0	0.26851141342618756	2.459765949871331	0.8727867066194498	0.9198817665247292	0.8714868074572156	0.8018657376210889	0.44232669180231315	0.9909302294907345	246.0	4.725162453285785	188.0	0.4334762361767174
771	Feb25-FISH2-3L1-rep3-m1bp-100x_Position019_18_cmle.ics	8	1	0	1.5162	0.10317500441073144	1.0	0.3016172195643787	3.1753261037250216	0.30543460732139976	0.4467861366446272	0.30290141375047036	0.09207520292425952	0.8904463863477575	0.9873989049018186	186.0	3.6183525843681177	131.0	0.3020499305273935
772	Feb25-FISH2-3L1-rep3-m1bp-100x_Position019_18_cmle.ics	9	1	0	1.5162	1.0317500441073144	1.0	0.2725343459298552	2.6290937306290467	0.7157270418027472	0.7949363172892164	0.7156199620461752	0.6143968732711081	0.6060839388655141	0.9920059520275544	228.0	4.346308994929643	169.0	0.38966746762694277
773	Feb25-FISH2-3L1-rep3-m1bp-100x_Position019_18_cmle.ics	11	1	0	1.5162	2.5991999999999997	1.0	0.2880880389659548	2.836485067901634	0.9998673564133174	0.9999747345549176	0.9988377895262097	0.9916402958583619	0.20269313557396293	0.9942915912204253	214.0	4.103656858075801	158.0	0.3643044963612837
774	Feb25-FISH2-3L1-rep3-m1bp-100x_Position019_18_cmle.ics	12	1	0	1.7328	0.5223245085971322	1.0	0.28220164422203037	3.3313871308418497	0.6741636279092533	0.7909926335625658	0.6503511906218644	0.42715547832896894	0.7417719747198153	0.9949077331836883	220.0	4.307958840329247	163.0	0.375833119663856
775	Feb25-FISH2-3L1-rep3-m1bp-100x_Position019_18_cmle.ics	13	1	0	1.083	0.1459114905355603	1.0	0.274326673206773	2.462534556954941	0.34478776833289276	0.5060518371151519	0.34367478679447405	0.17304080468565228	0.8645144759222018	0.9819421838215402	130.0	2.460502046229396	73.0	0.16831790021755516
776	Feb25-FISH2-3L1-rep3-m1bp-100x_Position019_18_cmle.ics	14	1	0	2.166	0.3720027687491155	1.0	0.2691567134194444	2.844368209225126	0.38595837753435763	0.5499809289962693	0.38136047772864345	0.22904871449515476	0.8458061056466721	0.9863560208674252	362.0	7.013228109182597	336.0	0.7747234859328564
777	Feb25-FISH2-3L1-rep3-m1bp-100x_Position019_18_cmle.ics	17	1	0	1.9493999999999998	2.5281186987465705	1.0	0.26216501883688553	3.0785322731782374	0.9651734999258361	0.987765135981712	0.9645801886380888	0.9353138005950563	0.2862986242034291	0.9901702714358629	282.0	5.436058872317225	228.0	0.5257052225972955
778	Feb25-FISH2-3L1-rep3-m1bp-100x_Position019_18_cmle.ics	18	1	0	1.5162	2.786503126319254	1.0	0.31744761330392385	2.7280913731496286	0.9635618591179775	0.9837534986719658	0.9628572541837948	0.9363160526537955	0.2522966693979844	0.9981076573594191	226.0	4.348424080699754	180.0	0.4150304388926017
779	Feb25-FISH2-3L1-rep3-m1bp-100x_Position019_18_cmle.ics	18	2	0	1.2995999999999999	0.9512265400461282	1.0	0.27015406696471006	2.223941284857295	0.6064732737179113	0.6906443401066323	0.6077948138479222	0.4832128686187795	0.7516446633590812	0.9829888503646144	190.0	3.6141224128278955	128.0	0.2951327565458501
780	Feb25-FISH2-3L1-rep3-m1bp-100x_Position019_18_cmle.ics	19	1	0	0.8664	0.8779414014559871	1.0	0.33754049705226374	2.627352516715977	0.7878487951577906	0.8579314020328144	0.7853363279911683	0.7083729871711903	0.5726641705524368	1.026639163430571	98.0	1.862401699859836	53.0	0.12220340700726606
781	Feb25-FISH2-3L1-rep3-m1bp-100x_Position019_18_cmle.ics	20	1	0	1.7328	0.5158750220536572	1.0	0.2805888053876096	2.7707100454581193	0.5291650281819373	0.6526205407344551	0.5112555277300606	0.36046319100937557	0.8025333278984111	0.9923600485030029	202.0	3.905700133132687	143.0	0.3297186264535669
782	Feb25-FISH2-3L1-rep3-m1bp-100x_Position019_18_cmle.ics	21	1	0	1.083	0.3095250132321943	1.0	0.3094437279165693	2.8153866615574006	0.4904223143273216	0.5958488694010146	0.47488357950999377	0.3205124101841924	0.813999315444738	1.0052629653780936	112.0	2.1518643343945176	62.0	0.14295492895189613
783	Feb25-FISH2-3L1-rep3-m1bp-100x_Position019_18_cmle.ics	22	1	0	1.5162	1.7829554541206016	1.0	0.2692737504861274	4.030153397255138	0.9405547617427593	0.9739175795513824	0.939299781512478	0.8800133058144898	0.38829682887746597	1.0011617110913602	132.0	2.622223702342224	74.0	0.17062362487806956
784	Feb25-FISH2-3L1-rep3-m1bp-100x_Position019_18_cmle.ics	22	2	0	1.083	0.23070632344123612	1.0	0.24374425760610463	2.51110304429284	0.31952099067836975	0.42661389701601987	0.3158014107187408	0.17583331443302866	0.8615224817283266	0.9750727365156927	116.0	2.217849909375555	58.0	0.13373203030983835
785	Feb25-FISH2-3L1-rep3-m1bp-100x_Position019_18_cmle.ics	23	1	0	1.2995999999999999	0.3720027687491155	1.0	0.28785502777740146	2.824883556534478	0.43057205728306186	0.5512615912430312	0.4210108196652161	0.2865699763078156	0.824528222272817	0.994262556759759	146.0	2.794660092674805	89.0	0.2052094947857864
786	Feb25-FISH2-3L1-rep3-m1bp-100x_Position019_18_cmle.ics	23	2	0	1.083	0.10317500441073144	1.0	0.30414293636913303	3.1748099261362106	0.21154238229483763	0.32470244163075346	0.21154238229483763	0.09632946899979612	0.9231821633044605	1.0130754228099204	104.0	2.0198931844324433	55.0	0.12681485632829495
787	Feb25-FISH2-3L1-rep3-m1bp-100x_Position019_18_cmle.ics	25	1	0	1.9493999999999998	0.0	1.0	0.2353273410561789	3.300494858227879	0.147350518203561	0.3046850916821685	0.147350518203561	0.026255647090087694	0.9606335457116668	0.9535292292558353	246.0	4.865593946328304	176.0	0.4058075402505439
788	Feb25-FISH2-3L1-rep3-m1bp-100x_Position019_18_cmle.ics	26	1	0	2.5991999999999997	0.0	1.0	0.08861168071468707	2.2031639489508144	0.1495108902930535	0.3972895385154567	0.1495108902930535	0.02555714182635317	0.09783544887616497	0.5738941579262842	518.0	9.797312773006885	330.0	0.7608891379697698
789	Feb25-FISH2-3L1-rep3-m1bp-100x_Position019_18_cmle.ics	26	2	0	0.8664	0.0	1.0	0.3176904155016142	2.635642953861914	0.1495108902930535	0.2787332625524414	0.1495108902930535	0.02555714182635317	0.45314569179148373	1.0163738723699156	100.0	1.907097111770565	53.0	0.12220340700726606
790	Feb25-FISH2-3L1-rep3-m1bp-100x_Position019_18_cmle.ics	27	1	0	2.5991999999999997	0.7610319551488771	1.0	0.22959708762121128	2.328358163498587	0.47474732522958324	0.6303391792436631	0.4724766568182222	0.32219733795953653	0.8217067520737417	0.9679269477181031	548.0	10.654985942391166	578.0	1.3327088537773544
791	Feb25-FISH2-3L1-rep3-m1bp-100x_Position019_18_cmle.ics	27	2	0	1.5162	2.014971786093599	1.0	0.2853860083053709	2.889909157679334	0.7487876939837649	0.809362288549555	0.7487876939837649	0.7008742221406452	0.6766826544917934	0.9734602631326421	154.0	2.9500364914772996	96.0	0.22134956740938755
792	Feb25-FISH2-3L1-rep3-m1bp-100x_Position019_18_cmle.ics	28	1	0	1.2995999999999999	2.116974096747531	1.0	0.27424073648752295	2.5071753795257874	0.9506564558565264	0.9766241651487553	0.9496641009068296	0.9140307238315347	0.4067420909700507	0.9740678018994184	212.0	4.012150948484232	152.0	0.350470148398197
793	Feb25-FISH2-3L1-rep3-m1bp-100x_Position019_18_cmle.ics	29	1	0	2.166	0.6071479441599268	1.0	0.2671042899046207	3.9164846301759746	0.7370794339893105	0.8634509450576454	0.7261564925357852	0.4697602031413184	0.7234246305694481	0.9792798825158823	290.0	5.70846151532182	240.0	0.553373918523469
794	Feb25-FISH2-3L1-rep3-m1bp-100x_Position019_18_cmle.ics	30	1	0	1.083	0.3634229110571259	1.0	0.29678254433846746	2.8089923513461628	0.549296888593619	0.6905360730160237	0.5466078235973363	0.3372245685632484	0.7603923018561966	0.9971880852149465	116.0	2.241255158215975	64.0	0.14756637827292504
795	Feb25-FISH2-3L1-rep3-m1bp-100x_Position019_18_cmle.ics	31	1	0	2.166	2.0495994678846956	1.0	0.28610944931818294	3.03616418957271	0.8732958413497114	0.9326639040994524	0.8715791031522865	0.79415125055498	0.5094187304866092	0.989869940104355	354.0	6.904662208060942	335.0	0.7724177612723421
796	Feb25-FISH2-3L1-rep3-m1bp-100x_Position019_18_cmle.ics	32	1	0	1.2995999999999999	0.0	1.0	0.2655920340875803	3.0179040788566773	0.15504055337701245	0.29171030518547386	0.09980027766276153	0.034756557956012374	0.9372292063216822	0.9760616186564894	142.0	2.7754850153746076	82.0	0.18906942216218525
797	Feb25-FISH2-3L1-rep3-m1bp-100x_Position019_18_cmle.ics	33	1	0	1.9493999999999998	0.10317500441073144	1.0	0.3069194009472712	3.258819186599832	0.29620655746418734	0.4444183594822775	0.29620655746418734	0.08101152561592502	0.8968770492174386	1.0052373421061456	266.0	5.195521821233493	226.0	0.5210937732762666
798	Feb25-FISH2-3L1-rep3-m1bp-100x_Position019_18_cmle.ics	34	1	0	1.083	1.9562917787640053	1.0	0.2898016182361211	2.51277935100028	0.9568921943822659	0.9809372517871326	0.9557930376039987	0.9198377740871784	0.4105058189049865	1.0037689164566186	112.0	2.1050538367136777	60.0	0.13834347963086724
799	Feb25-FISH2-3L1-rep3-m1bp-100x_Position019_18_cmle.ics	34	2	0	1.2995999999999999	0.3095250132321943	1.0	0.24296698579674678	3.178392593870865	0.3999406294878892	0.5096316621336479	0.39254338460057286	0.25461926653348416	0.768928663256749	0.9632921138198713	124.0	2.3966315570184697	64.0	0.14756637827292504
800	Feb25-FISH2-3L1-rep3-m1bp-100x_Position020_19_cmle.ics	1	1	0	1.9493999999999998	0.8595614345612763	1.0	0.2709509491234113	3.0198041045746895	0.6517462278025216	0.7613035081567392	0.6458295170854508	0.48767853497951	0.7487623589295032	0.995900453544033	306.0	5.94899856640555	262.0	0.604099861054787
801	Feb25-FISH2-3L1-rep3-m1bp-100x_Position020_19_cmle.ics	1	2	0	1.083	2.494205855656181	1.0	0.33703604508111007	2.182017080078964	0.960765482626695	0.9766969000727486	0.9600615484458495	0.9319447424752315	0.3138711540659284	1.0088102273020496	170.0	3.1905735425610295	121.0	0.27899268392224896
802	Feb25-FISH2-3L1-rep3-m1bp-100x_Position020_19_cmle.ics	2	1	0	1.7328	0.8595614345612763	1.0	0.26001027400722243	2.569070242520827	0.6671179611597907	0.772135994887736	0.666511421361032	0.5277004559879559	0.6483030971648445	0.9941462935582157	246.0	4.795378199807044	185.0	0.426559062195174
803	Feb25-FISH2-3L1-rep3-m1bp-100x_Position020_19_cmle.ics	3	1	0	1.2995999999999999	0.20635000882146287	1.0	0.3044184873559055	2.9862310374351777	0.3226734729624903	0.4637696118909992	0.3191076745990041	0.18368866201236145	0.8597326584344833	0.9967519750756838	160.0	3.1075279760499055	105.0	0.24210108935401767
804	Feb25-FISH2-3L1-rep3-m1bp-100x_Position020_19_cmle.ics	3	2	0	1.083	0.0	1.0	0.257039398930074	2.8404442843071673	0.07513825288391762	0.21510522233065585	0.07513825288391762	0.027165753321822687	0.9406330144278336	0.9761360698992549	110.0	2.1305741713242092	55.0	0.12681485632829495
805	Feb25-FISH2-3L1-rep3-m1bp-100x_Position020_19_cmle.ics	4	1	0	1.9493999999999998	1.4245214444092165	1.0	0.2572069492122286	3.3055961332536183	0.8374115718093914	0.9102878022031717	0.8352670354907188	0.7370662743160558	0.5443844525018109	0.9718815878473301	246.0	4.818783448647463	184.0	0.42425333753465955
806	Feb25-FISH2-3L1-rep3-m1bp-100x_Position020_19_cmle.ics	5	1	0	1.5162	0.0	1.0	0.18501965713947702	2.957053657386765	0.1997679424741607	0.3988183386513183	0.19332529274362223	0.03824369093601625	0.9324627321544932	0.7883489534717337	140.0	2.660573856942619	67.0	0.15448355225446841
807	Feb25-FISH2-3L1-rep3-m1bp-100x_Position020_19_cmle.ics	6	1	0	1.9493999999999998	2.8244470792865046	1.0	0.2683343411126272	2.377485773335397	0.9914908241116228	0.9999862533507458	0.9905629252869613	0.9604422984397553	0.21189446705664022	0.9874677362676417	330.0	6.344912016291778	292.0	0.6732716008702206
808	Feb25-FISH2-3L1-rep3-m1bp-100x_Position020_19_cmle.ics	7	1	0	1.7328	0.10317500441073144	1.0	0.29222941578032335	2.9689653758867305	0.28382680857911313	0.4355503321762718	0.27618330613089354	0.08371071929380934	0.88854603341564	1.0012572915165179	228.0	4.416524741450902	175.0	0.40350181559002946
809	Feb25-FISH2-3L1-rep3-m1bp-100x_Position020_19_cmle.ics	8	1	0	1.7328	0.9755754663213545	1.0	0.3115120277172157	3.0141395430589184	0.7343444739583013	0.8312728415681102	0.7316081080248245	0.5964353287028763	0.5540716040324316	0.9865879509188816	212.0	4.105771943845911	162.0	0.37352739500334153
810	Feb25-FISH2-3L1-rep3-m1bp-100x_Position020_19_cmle.ics	9	1	0	1.7328	2.1056702427406435	1.0	0.3092482823299623	3.0520619987805513	0.9585184745158608	0.9848194130925508	0.9533325412854936	0.9054859213496496	0.3878206998849265	1.0098628841328376	216.0	4.218568016507789	166.0	0.3827502936453994
811	Feb25-FISH2-3L1-rep3-m1bp-100x_Position020_19_cmle.ics	10	1	0	1.7328	0.913592684735068	1.0	0.30663665225595566	3.411967173973875	0.5962298482102012	0.7135676965992619	0.5942056402654	0.44995975661350185	0.8377975121933131	0.9955584566765016	232.0	4.552726062953202	184.0	0.42425333753465955
812	Feb25-FISH2-3L1-rep3-m1bp-100x_Position020_19_cmle.ics	10	2	0	2.3826	0.10317500441073144	1.0	0.26625680835952226	3.12007707988605	0.27674207428860353	0.46393315470314483	0.27354496080569324	0.061899143882145354	0.8162057550075656	0.9895668028312319	404.0	7.88161601278664	394.0	0.9084555162426948
813	Feb25-FISH2-3L1-rep3-m1bp-100x_Position020_19_cmle.ics	11	1	0	1.9493999999999998	2.8530552313243036	1.0	0.2535275962204661	2.8059741458704894	0.985802606491359	0.998383486694852	0.9846769373072073	0.9596155272538471	0.2247040047398195	0.9870309513875082	286.0	5.572260193819522	229.0	0.5280109472578101
814	Feb25-FISH2-3L1-rep3-m1bp-100x_Position020_19_cmle.ics	12	1	0	1.7328	0.0	1.0	0.23796266865688775	2.7994053398605985	0.1485233333958642	0.3126574996404475	0.1485233333958642	0.027685544737714247	0.9487898150571608	0.9344155406024226	230.0	4.414409655680792	160.0	0.3689159456823127
815	Feb25-FISH2-3L1-rep3-m1bp-100x_Position020_19_cmle.ics	13	1	0	1.5162	0.6190500264643886	1.0	0.2756908970497942	2.3993242208462937	0.5531577152886071	0.7032155652810615	0.5531577152886071	0.40965340308868653	0.7066323573838807	0.9782813087007705	236.0	4.525090642572561	179.0	0.4127247142320873
816	Feb25-FISH2-3L1-rep3-m1bp-100x_Position020_19_cmle.ics	14	1	0	1.7328	0.4883922886704704	1.0	0.2710685809997767	2.5307942360106437	0.4958969406638155	0.6650262357939004	0.4958969406638155	0.31016036420895393	0.7426767962901185	0.9859194364984516	264.0	5.010394916280246	210.0	0.48420217870803534
817	Feb25-FISH2-3L1-rep3-m1bp-100x_Position020_19_cmle.ics	15	1	0	1.5162	0.4883922886704704	1.0	0.2745277607007527	2.589121586619131	0.5774299634591961	0.7465712545676005	0.5748051157125457	0.3520584652862363	0.7484247181611903	0.9807974019493683	188.0	3.5460217520767467	127.0	0.29282703188533565
818	Feb25-FISH2-3L1-rep3-m1bp-100x_Position020_19_cmle.ics	16	1	0	1.7328	0.20635000882146287	1.0	0.3058090572582092	3.2223415699773486	0.3929526844700847	0.5408544244905555	0.3886491579045315	0.17717735181911232	0.8438142810517938	1.0038067582468142	222.0	4.352654252239976	172.0	0.3965846416084861
819	Feb25-FISH2-3L1-rep3-m1bp-100x_Position020_19_cmle.ics	17	1	0	2.3826	1.077178670106234	1.0	0.276518827321868	3.4491902559715295	0.6379856714117946	0.7406764758880804	0.6379856714117946	0.5387045862666758	0.6658199211189884	0.9923867686233534	348.0	6.887602216530852	321.0	0.7401376160251398
820	Feb25-FISH2-3L1-rep3-m1bp-100x_Position020_19_cmle.ics	18	1	0	1.5162	0.5260913608053412	1.0	0.2608315189686978	2.3155453767884233	0.5596661473681576	0.68997879009704	0.5571322209083345	0.3789471379144221	0.7738019345980887	0.9896802695902266	224.0	4.256918171108185	161.0	0.37122167034282705
821	Feb25-FISH2-3L1-rep3-m1bp-100x_Position020_19_cmle.ics	19	1	0	1.7328	1.8410516456738788	1.0	0.24734297751646567	3.0067832612925973	0.9209481993031965	0.9563721502164314	0.9193272927133728	0.8566584482769328	0.3439482120991497	0.9363804900071985	228.0	4.416524741450905	161.0	0.37122167034282705
822	Feb25-FISH2-3L1-rep3-m1bp-100x_Position020_19_cmle.ics	20	1	0	2.166	1.0194453211488863	1.0	0.25562320389464654	3.342550949173583	0.7140617734503797	0.8280058898955882	0.7129204300469218	0.5406497907537093	0.6577702487783464	0.9836058731092696	330.0	6.438533011653456	285.0	0.6571315282466194
823	Feb25-FISH2-3L1-rep3-m1bp-100x_Position020_19_cmle.ics	21	1	0	2.166	1.059277487276398	1.0	0.2654788904193615	3.079605353975245	0.7307056021502037	0.8443164631631237	0.727445701588259	0.5821916289301761	0.6545481120845335	0.9947940804939185	280.0	5.484984455768175	227.0	0.5233994979367811
824	Feb25-FISH2-3L1-rep3-m1bp-100x_Position020_19_cmle.ics	23	1	0	1.7328	1.0194453211488863	1.0	0.29448272374548884	3.1320123020497714	0.702077105453046	0.8072415214926296	0.7004484073806824	0.5818395010823626	0.6736407632507478	0.994678114414946	236.0	4.618711637934241	185.0	0.426559062195174
825	Feb25-FISH2-3L1-rep3-m1bp-100x_Position020_19_cmle.ics	25	1	0	1.5162	0.6190500264643886	1.0	0.2597859867630793	2.195274231864567	0.5317056751655908	0.6574705182300119	0.532529121136716	0.4144127087165062	0.7587148148078493	0.9613690875072662	228.0	4.276093248408382	165.0	0.3804445689848849
826	Feb25-FISH2-3L1-rep3-m1bp-100x_Position020_19_cmle.ics	26	1	0	2.166	0.23070632344123612	1.0	0.27810353085994227	4.059644400370802	0.40352152663167784	0.5407713820240818	0.3928762848849242	0.1880721286768803	0.8317229247228273	0.9916311386988346	244.0	4.867709032098414	189.0	0.43578196083723186
827	Feb25-FISH2-3L1-rep3-m1bp-100x_Position020_19_cmle.ics	27	1	0	1.7328	1.8008849621272118	1.0	0.30184140664634446	3.3909154360240477	0.907659640870738	0.9559002195793439	0.9064502825551456	0.8274128648973996	0.47020649957003574	1.0026603553785798	216.0	4.241973265348209	164.0	0.3781388443243705
828	Feb25-FISH2-3L1-rep3-m1bp-100x_Position020_19_cmle.ics	28	1	0	1.7328	2.2152612910684377	1.0	0.2706441755822373	2.6608119469605733	0.9152436097908377	0.953615828830642	0.9136954064807791	0.872532550974594	0.3731832312661995	0.9879756053835975	212.0	4.058961446165071	151.0	0.3481644237376825
829	Feb25-FISH2-3L1-rep3-m1bp-100x_Position020_19_cmle.ics	28	2	0	1.5162	0.0	1.0	0.293554258334312	3.0133595992562188	0.1742696350884798	0.30673778080537534	0.1742696350884798	0.02180450836803889	0.9182513275005232	1.004433250038712	164.0	3.220324048711783	107.0	0.2467125386750466
830	Feb25-FISH2-3L1-rep3-m1bp-100x_Position020_19_cmle.ics	29	1	0	1.2995999999999999	0.2918229810711206	1.0	0.34303476820586326	2.7060947229764927	0.43986543313709	0.5821631322840322	0.4345263126276583	0.22707031719331972	0.809015355380989	1.0031300747381116	180.0	3.4608610997955123	133.0	0.3066613798484224
831	Feb25-FISH2-3L1-rep3-m1bp-100x_Position020_19_cmle.ics	30	1	0	1.2995999999999999	0.4883922886704704	1.0	0.2845622701287482	2.9131962762503854	0.541153854652319	0.6673884702918885	0.5368524942734457	0.35209286224598774	0.7743255147953706	0.9930115996919698	152.0	2.952151577247411	94.0	0.2167381180883587
832	Feb25-FISH2-3L1-rep3-m1bp-100x_Position020_19_cmle.ics	31	1	0	1.9493999999999998	0.0	1.0	0.28808024480989475	3.4073445542094	0.18926244434386283	0.34759428649621593	0.18926244434386283	0.025320253044640695	0.9334180267518994	0.9927191957627025	242.0	4.752797873666426	190.0	0.4380876854977463
833	Feb25-FISH2-3L1-rep3-m1bp-100x_Position020_19_cmle.ics	32	1	0	1.083	1.8725829911983063	1.0	0.282425622565585	2.9675318874897263	0.8173219113195777	0.8576041498186188	0.8172641465837935	0.7654852815453222	0.5752811277678517	1.009431938624608	104.0	1.996487935592023	53.0	0.12220340700726606
834	Feb25-FISH2-3L1-rep3-m1bp-100x_Position020_19_cmle.ics	32	2	0	2.166	0.6952437723139506	1.0	0.2603278084680375	3.1226898303285697	0.5318052635227246	0.6672462395157005	0.5312796044270893	0.3653980567942882	0.7672476983224474	0.9661607057520948	328.0	6.464053346263985	285.0	0.6571315282466194
835	Feb25-FISH2-3L1-rep3-m1bp-100x_Position020_19_cmle.ics	33	1	0	2.166	1.8532166921928226	1.0	0.2738931282531644	3.51587213002867	0.8751474533629806	0.9443835492502932	0.8747055282397114	0.7862578685290157	0.5431482888391461	0.9922049459857583	324.0	6.374662522442528	287.0	0.6617429775676483
836	Feb25-FISH2-3L1-rep3-m1bp-100x_Position020_19_cmle.ics	34	1	0	1.7328	0.8165114261796649	1.0	0.24202889036438277	3.7507838141224634	0.7635492589698593	0.8700955589429592	0.7553255536910602	0.5341469506961969	0.642374460313469	0.9855754278327298	194.0	3.8205394808514512	125.0	0.28821558256430674
837	Feb25-FISH2-3L1-rep3-m1bp-100x_Position021_20_cmle.ics	1	1	0	1.5162	0.6606423714395955	1.0	0.30101892057661733	2.726900175170599	0.5566716020136215	0.686108972460764	0.5516493929523245	0.4325170269469944	0.7777074941786101	1.0029192508720859	210.0	4.037671283094762	157.0	0.3619987717007692
838	Feb25-FISH2-3L1-rep3-m1bp-100x_Position021_20_cmle.ics	2	1	0	1.7328	0.2918229810711206	1.0	0.2819951883234477	2.78150127297086	0.40680554187302415	0.5764425617281187	0.4065861238234267	0.1969232215943184	0.787088114684289	0.9919158834201597	272.0	5.2593923104444205	224.0	0.5164823239552377
839	Feb25-FISH2-3L1-rep3-m1bp-100x_Position021_20_cmle.ics	3	1	0	1.7328	1.3842379406474168	1.0	0.2756908970497942	2.805617524414169	0.8142960256236749	0.8842620787657328	0.8142960256236749	0.7176771777868002	0.5072120044132551	0.9886974066894983	236.0	4.525090642572559	179.0	0.4127247142320873
840	Feb25-FISH2-3L1-rep3-m1bp-100x_Position021_20_cmle.ics	4	1	0	1.7328	0.6606423714395955	1.0	0.09667214750490323	3.8786403288292584	0.6604348133984845	0.7727321011259826	0.6559615702381796	0.5069459197884947	0.6392363080245441	0.5098732686174658	194.0	3.609892241287673	79.0	0.18215224818064185
841	Feb25-FISH2-3L1-rep3-m1bp-100x_Position021_20_cmle.ics	5	1	0	2.3826	1.1961505589055579	1.0	0.30697396019561674	2.988508049295011	0.6872549524643554	0.7911522457086274	0.6850742082639331	0.5560869092386856	0.6799635426924286	0.9917738944214882	354.0	6.857851710380103	347.0	0.8000864571985156
842	Feb25-FISH2-3L1-rep3-m1bp-100x_Position021_20_cmle.ics	6	1	0	1.2995999999999999	0.3720027687491155	1.0	0.23320610524243574	1.7188486816125113	0.4661442880689743	0.6551160136934195	0.46504374286801065	0.27594522632179536	0.8094521165520097	0.87215081009746	266.0	4.891253586308036	197.0	0.4542277581213474
843	Feb25-FISH2-3L1-rep3-m1bp-100x_Position021_20_cmle.ics	7	1	0	1.2995999999999999	0.0	1.0	0.18091700994033588	2.6912736844433445	0.13246286535697174	0.33911715380929564	0.13246286535697174	0.03362482031624341	0.9682207500757142	0.8705053291363791	164.0	3.126703053350103	84.0	0.1936808714832141
844	Feb25-FISH2-3L1-rep3-m1bp-100x_Position021_20_cmle.ics	8	1	0	1.9493999999999998	2.0102690754538086	1.0	0.27523367574394036	2.8991342789343175	0.9350764094002825	0.9690509824065751	0.9346654680878387	0.8792757159368177	0.37333089681377984	0.9939389952694736	250.0	4.837958525947663	195.0	0.4496163088003185
845	Feb25-FISH2-3L1-rep3-m1bp-100x_Position021_20_cmle.ics	9	1	0	1.7328	1.9429500038207494	1.0	0.25986443010374005	2.510673516838474	0.9373201151263192	0.9722406231440449	0.9347903056329663	0.8833746402302526	0.394370435505378	0.9831274258476771	238.0	4.569786054483289	176.0	0.4058075402505439
846	Feb25-FISH2-3L1-rep3-m1bp-100x_Position021_20_cmle.ics	10	1	0	1.083	0.23070632344123612	1.0	0.33467294424092653	2.3935112094156366	0.3711060332900088	0.49551905580478806	0.3701417131357176	0.19096683577208504	0.8486095586122193	1.005496441390582	144.0	2.7499646807640765	94.0	0.2167381180883587
847	Feb25-FISH2-3L1-rep3-m1bp-100x_Position021_20_cmle.ics	11	1	0	1.7328	0.5158750220536572	1.0	0.2599707244376721	2.488332057630645	0.5109250307414285	0.6223384394804574	0.5086100891625885	0.33591295819663564	0.8046588686562708	0.9729740021621119	260.0	4.967814590139626	201.0	0.4634506567634053
848	Feb25-FISH2-3L1-rep3-m1bp-100x_Position021_20_cmle.ics	12	1	0	1.5162	1.7941989459020498	1.0	0.26143481718052525	2.4114214161233747	0.9347979486495647	0.9751832158196234	0.9347812800382267	0.8729768472988515	0.24079283314176936	0.9536126425180701	242.0	4.612366380623906	181.0	0.41733616355311615
849	Feb25-FISH2-3L1-rep3-m1bp-100x_Position021_20_cmle.ics	13	1	0	1.083	1.5464734475585327	1.0	0.32663122297097663	2.937651992389037	0.8343410547114338	0.8865209151661672	0.8323271951781364	0.7452396445347937	0.5718518379895937	0.997843961705994	110.0	2.107168922483789	62.0	0.14295492895189613
850	Feb25-FISH2-3L1-rep3-m1bp-100x_Position021_20_cmle.ics	13	2	0	1.083	1.0161559471409798	1.0	0.28382355299330775	1.7493526729850362	0.6604461838786745	0.7370915878617467	0.6593395110691029	0.5655739262186462	0.7005767353261093	0.9810442113518176	182.0	3.341719769823302	123.0	0.2836041332432778
851	Feb25-FISH2-3L1-rep3-m1bp-100x_Position021_20_cmle.ics	15	1	0	2.166	0.8254000352858515	1.0	0.27989642310103124	2.6360271647580475	0.5704855794176085	0.7123122287044888	0.5730267404042065	0.425253420063529	0.7425405813583347	0.9553475816024778	398.0	7.653908781692777	395.0	0.9107612409032094
852	Feb25-FISH2-3L1-rep3-m1bp-100x_Position021_20_cmle.ics	16	1	0	0.6497999999999999	1.693476355552663	1.0	0.27481492814606734	1.486145365997564	0.8543833101119241	0.9019395259141699	0.8537973924356644	0.7995331112689962	0.4977336839515818	0.9727935608926455	114.0	2.079533502103147	60.0	0.13834347963086724
853	Feb25-FISH2-3L1-rep3-m1bp-100x_Position021_20_cmle.ics	17	1	0	1.5162	0.3095250132321943	1.0	0.28863867318537334	3.354714780338834	0.4531336661120355	0.5980414069419955	0.45209062838883785	0.253060819032955	0.7867998645509043	0.9953008857123434	180.0	3.5310768463167714	122.0	0.2812984085827634
854	Feb25-FISH2-3L1-rep3-m1bp-100x_Position021_20_cmle.ics	18	1	0	1.7328	0.5963412819178956	1.0	0.26350718523610217	2.995537076599903	0.5342109548331943	0.6719325652873048	0.5342211321215575	0.3962247348816381	0.7496026358389765	0.9632774258342301	236.0	4.548495891412979	175.0	0.40350181559002946
855	Feb25-FISH2-3L1-rep3-m1bp-100x_Position021_20_cmle.ics	19	1	0	1.7328	0.639412489864916	1.0	0.19510436508635615	2.4400202074506283	0.5738872957259585	0.7071736525769956	0.5738872957259585	0.40503221244500315	0.733700952280436	0.8828897750642248	288.0	5.453118863847311	203.0	0.4680621060844342
856	Feb25-FISH2-3L1-rep3-m1bp-100x_Position021_20_cmle.ics	20	1	0	1.5162	1.761934896820061	1.0	0.30081470934661814	2.7599306079007415	0.858776658073588	0.9173142723224748	0.8573986407311929	0.794722287321303	0.46349123453958097	0.9895136882913766	218.0	4.193047681897258	166.0	0.3827502936453994
857	Feb25-FISH2-3L1-rep3-m1bp-100x_Position021_20_cmle.ics	21	1	0	2.166	0.10317500441073144	1.0	0.28953587925699903	3.1446523252392513	0.26307034502389903	0.4401604734738415	0.26307034502389903	0.06556966304128664	0.8859383164800159	0.997912619267389	354.0	6.904662208060941	337.0	0.777029210593371
858	Feb25-FISH2-3L1-rep3-m1bp-100x_Position021_20_cmle.ics	22	1	0	1.9493999999999998	0.913592684735068	1.0	0.30612306115154797	2.7996880874229593	0.642309989457777	0.7440244034424567	0.6415523924432704	0.5099549851086089	0.688386003370332	0.9964181382548424	284.0	5.480754284227954	249.0	0.5741254404680991
859	Feb25-FISH2-3L1-rep3-m1bp-100x_Position021_20_cmle.ics	23	1	0	1.7328	2.1969426868455963	1.0	0.30159289474462014	2.7724219138046	0.9437602349821944	0.9725013646642926	0.93946609134153	0.8983546047672273	0.3887274812282927	0.9997541306710375	240.0	4.614481466394018	192.0	0.4426991348187751
860	Feb25-FISH2-3L1-rep3-m1bp-100x_Position021_20_cmle.ics	26	1	0	2.166	0.0	1.0	0.16354607631463805	2.759047023641995	0.12439103255011856	0.26499514981677086	0.07072644966587627	0.025231730976503556	0.9480565118272699	0.9255975899088348	284.0	5.6211857772704725	182.0	0.41964188821363063
861	Feb25-FISH2-3L1-rep3-m1bp-100x_Position021_20_cmle.ics	27	1	0	2.5991999999999997	0.0	1.0	0.19832470769832686	2.449427106792019	0.13649627263045794	0.28715654952076675	0.12086528221512247	0.01825346112886049	0.9250866242679814	0.9358183767172895	432.0	8.43713603301559	376.0	0.8669524723534348
862	Feb25-FISH2-3L1-rep3-m1bp-100x_Position021_20_cmle.ics	28	1	0	1.7328	1.3625635475001732	1.0	0.24833201226693832	2.8933806649894227	0.7926020932178339	0.8629388217257774	0.7899918335445923	0.6934848720171145	0.6229669835582566	0.9881231232992991	264.0	5.057205413961085	201.0	0.4634506567634053
863	Feb25-FISH2-3L1-rep3-m1bp-100x_Position021_20_cmle.ics	29	1	0	2.166	1.2779016819528852	1.0	0.26496593004632696	3.4245580506049396	0.7825139487934345	0.8735336806312215	0.7795247747840353	0.6509656224430639	0.5186457326195508	0.9841224761559112	294.0	5.774447090302855	244.0	0.5625968171655268
864	Feb25-FISH2-3L1-rep3-m1bp-100x_Position021_20_cmle.ics	30	1	0	1.5162	1.6456566907434287	1.0	0.2620993027665646	2.7160362678084287	0.9523336536281485	0.9804314263195967	0.9512324152748237	0.9015309372402103	0.25542363356176345	0.993582780003304	154.0	2.9500364914772996	92.0	0.21212666876732977
865	Feb25-FISH2-3L1-rep3-m1bp-100x_Position021_20_cmle.ics	31	1	0	1.7328	1.4751040190545512	1.0	0.2991319523328198	3.0705429761450023	0.8504527491676261	0.905597908952298	0.8480007468027507	0.7729999688832188	0.48805139021855964	1.0004714932896357	214.0	4.19727785343748	161.0	0.37122167034282705
866	Feb25-FISH2-3L1-rep3-m1bp-100x_Position021_20_cmle.ics	32	1	0	1.5162	0.6016084874694266	1.0	0.2515988115424935	2.3858486860856103	0.5587819281226795	0.6920048562571459	0.5518157922653497	0.4184720470538314	0.7482921204827209	0.9681093256120474	236.0	4.478280144891719	171.0	0.3942789169479716
867	Feb25-FISH2-3L1-rep3-m1bp-100x_Position021_20_cmle.ics	33	1	0	1.9493999999999998	0.2918229810711206	1.0	0.2895291789548354	3.0605471772374733	0.4237124971943038	0.5811382397685613	0.4237124971943038	0.20035912911190362	0.7798317520206879	0.9909699283356982	250.0	4.8613637747880825	200.0	0.46114493210289076
868	Feb25-FISH2-3L1-rep3-m1bp-100x_Position021_20_cmle.ics	34	1	0	1.7328	0.928575039696583	1.0	0.2742548105671506	2.7413129083868792	0.6807123465719107	0.7936857331530455	0.680235422366173	0.5432402544993344	0.676177331063643	0.9870184820479375	246.0	4.748567702126204	190.0	0.4380876854977463
869	Feb25-FISH2-3L1-rep3-m1bp-100x_Position021_20_cmle.ics	35	1	0	1.7328	2.1380072994357717	1.0	0.25974947800156245	2.428122531330335	0.9512876952446193	0.982637647141785	0.9509804415386862	0.9063203598394222	0.29310608987665504	0.9797101426415645	254.0	4.83372835440744	194.0	0.44731058413980407
870	Feb25-FISH2-3L1-rep3-m1bp-100x_Position021_20_cmle.ics	36	1	0	2.166	0.0	1.0	0.1623592799989931	2.7545779291719734	0.09811427761236353	0.2325566740709233	0.07049272439886363	0.024791131695994874	0.9667027717694259	0.9312601434707957	294.0	5.774447090302856	191.0	0.4403934101582607
871	Feb25-FISH2-3L1-rep3-m1bp-100x_Position021_20_cmle.ics	37	1	0	1.5162	1.5169929606713315	1.0	0.25640165807870735	3.0801570784234977	0.9463507165486489	0.9809317615278426	0.9383460289400244	0.8523601910796397	0.49745180936550915	0.9842269464515457	164.0	3.173513551030943	100.0	0.23057246605144538
872	Feb25-FISH2-3L1-rep3-m1bp-100x_Position021_20_cmle.ics	38	1	0	1.7328	0.9755754663213545	1.0	0.26852531355006715	2.8444728449120826	0.7103188099670629	0.801513497064299	0.6928075325791208	0.5338634899040527	0.6469784474644685	0.972262490558896	274.0	5.233871975833888	221.0	0.5095651499736944
873	Feb25-FISH2-3L1-rep3-m1bp-100x_Position021_20_cmle.ics	39	1	0	2.3826	0.2918229810711206	1.0	0.2973021257192644	3.3384711808247625	0.3471248057301169	0.519692208933036	0.34492702209608755	0.15290475707818096	0.814250301793136	0.9981966292595924	366.0	7.172834679525312	359.0	0.827755153124689
874	Feb25-FISH2-3L1-rep3-m1bp-100x_Position021_20_cmle.ics	39	2	0	1.9493999999999998	1.0622516852075932	1.0	0.30773534223211707	3.2923000105663514	0.602714710453409	0.7188323535374012	0.5998766808568147	0.49732329887154536	0.7285051699782215	0.9974061186584561	272.0	5.3296080569656805	234.0	0.5395395705603823
875	Feb25-FISH2-3L1-rep3-m1bp-100x_Position021_20_cmle.ics	41	1	0	1.2995999999999999	0.1459114905355603	1.0	0.20072148954082583	3.2106945602571884	0.23186541651152556	0.35506211285245237	0.2364282571167451	0.13920048742510915	0.9172892225647535	0.8492810524045102	118.0	2.2859505701267038	54.0	0.12450913166778053
876	Feb25-FISH2-3L1-rep3-m1bp-100x_Position021_20_cmle.ics	42	1	0	1.5162	2.18723040467705	1.0	0.2949886840383556	3.153560825597784	0.9739569492426255	0.9925088521952726	0.9732387183888646	0.9453785435714748	0.21482952826114146	1.0063911321656511	194.0	3.7737289831706122	138.0	0.3181900031509946
877	Feb25-FISH2-3L1-rep3-m1bp-100x_Position021_20_cmle.ics	43	1	0	1.9493999999999998	0.5963412819178956	1.0	0.2715969641606709	3.1725942986765228	0.5294778240650134	0.6667272439213054	0.5257127146997698	0.38515484478243445	0.7299517678006643	0.9979520817046916	268.0	5.240217233144221	215.0	0.4957308020106076
878	Feb25-FISH2-3L1-rep3-m1bp-100x_Position021_20_cmle.ics	44	1	0	2.166	0.3095250132321943	1.0	0.30025116500217025	3.7237927242823687	0.40962627428766313	0.5777871643142612	0.40547877542940136	0.20622242432676646	0.9166095271909602	0.9959888937351559	282.0	5.6233008630405825	244.0	0.5625968171655268
879	Feb25-FISH2-3L1-rep3-m1bp-100x_Position021_20_cmle.ics	44	2	0	2.166	0.10317500441073144	1.0	0.27063864766350443	3.2228391727669043	0.36323740118819176	0.5694529652852778	0.33238988841346406	0.05360975485459253	0.8416228988392922	0.993762534579919	310.0	6.061794639067427	267.0	0.6156284843573592
880	Feb25-FISH2-3L1-rep3-m1bp-100x_Position021_20_cmle.ics	46	1	0	1.5162	0.9077480443748005	1.0	0.2742150448010988	2.8517760715188865	0.6889374012472426	0.7919036096756711	0.6868001435015915	0.5832729049149296	0.6652855257514729	0.9710169421432289	192.0	3.6588178247386245	131.0	0.3020499305273935
881	Feb25-FISH2-3L1-rep3-m1bp-100x_Position021_20_cmle.ics	47	1	0	1.7328	1.1160083062473465	1.0	0.2672443024498217	3.2566426222749345	0.7323889070859264	0.8221421552571241	0.7317884048476908	0.6278223605197074	0.6212653053017985	0.9660387409448175	242.0	4.682582127145166	183.0	0.42194761287414506
882	Feb25-FISH2-3L1-rep3-m1bp-100x_Position021_20_cmle.ics	48	1	0	1.083	1.4199491695140265	1.0	0.2708035121517532	2.882853272144627	0.9636548854395083	0.9882676934233472	0.9567311842809538	0.9074451370064057	0.4848098404855124	1.008034391811	112.0	2.175269583234938	58.0	0.13373203030983835
883	Feb25-FISH2-3L1-rep3-m1bp-100x_Position021_20_cmle.ics	49	1	0	1.7328	0.6606423714395955	1.0	0.2497276119465799	3.558416850164611	0.5687936434854794	0.6780270528570133	0.5650754452420317	0.4517855025148414	0.6962151875310196	0.9494063201150158	210.0	4.084481780775602	143.0	0.3297186264535669
884	Feb25-FISH2-3L1-rep3-m1bp-100x_Position021_20_cmle.ics	50	1	0	1.2995999999999999	0.2918229810711206	1.0	0.29082171993231226	2.5197643883853824	0.40544957827803824	0.5322226596518855	0.40148885150853586	0.2569223244216981	0.8317653529624479	0.9693763341496522	140.0	2.6605738569426194	84.0	0.1936808714832141
885	Feb25-FISH2-3L1-rep3-m1bp-100x_Position021_20_cmle.ics	52	1	0	1.5162	0.0	1.0	0.2736187900809741	3.673738593000129	0.35758635110934767	0.5751825678530449	0.34710947637073336	0.03150568882502439	0.8642278875366372	0.9762018797788379	154.0	3.0436574868389794	94.0	0.2167381180883587
886	Feb25-FISH2-3L1-rep3-m1bp-100x_Position022_21_cmle.ics	1	1	0	1.7328	1.401081809291592	1.0	0.2753189363498532	3.040492793727585	0.8396492385439293	0.9099166661480342	0.8374772061065852	0.7384972522856129	0.5193705042797829	0.9914667266567037	220.0	4.261148342648407	161.0	0.37122167034282705
887	Feb25-FISH2-3L1-rep3-m1bp-100x_Position022_21_cmle.ics	2	1	0	1.9493999999999998	1.2995999999999999	1.0	0.2953491875031426	2.836047875128902	0.9115215893099592	0.9846421452713159	0.9104321163425072	0.6904431761438434	0.44038594036682466	1.0005264153272697	282.0	5.459464121157645	242.0	0.5579853678444979
888	Feb25-FISH2-3L1-rep3-m1bp-100x_Position022_21_cmle.ics	3	1	0	1.5162	0.9971598751598192	1.0	0.30212160755784634	2.803063678500613	0.7330549465845426	0.8089710129797821	0.7267982044054703	0.6253227546368793	0.6668738666030819	0.9976227612775301	198.0	3.839714558151649	144.0	0.33202435111408135
889	Feb25-FISH2-3L1-rep3-m1bp-100x_Position022_21_cmle.ics	4	1	0	1.5162	0.0	1.0	0.28150518806062647	2.6951082258945984	0.23562436570145323	0.43166130436973216	0.23562436570145323	0.027686006924200875	0.9074739578397822	0.9751922155171601	198.0	3.7929040604708097	139.0	0.32049572781150915
890	Feb25-FISH2-3L1-rep3-m1bp-100x_Position022_21_cmle.ics	5	1	0	1.5162	0.0	1.0	0.3308768948571609	3.09595330084419	0.2679018936192298	0.4515325414831621	0.25087859780239335	0.02713643845366787	0.8674937465300836	1.0021116040707592	184.0	3.597062421297809	135.0	0.31127282916945126
891	Feb25-FISH2-3L1-rep3-m1bp-100x_Position022_21_cmle.ics	6	1	0	1.9493999999999998	1.0024833655297731	1.0	0.2578847556396721	3.2558734788316395	0.6907393544409706	0.7754331982914263	0.6853835483728918	0.5841048703157339	0.676383759716212	0.9777964728713099	244.0	4.797493285577156	182.0	0.41964188821363063
892	Feb25-FISH2-3L1-rep3-m1bp-100x_Position022_21_cmle.ics	7	1	0	1.5162	1.0653987500596882	1.0	0.23157980616031013	4.19298318212019	0.8623755222567776	0.9256039330254767	0.8603807369710678	0.755795872208086	0.5017366703116984	0.9441467192544953	126.0	2.4881374666100378	64.0	0.14756637827292504
893	Feb25-FISH2-3L1-rep3-m1bp-100x_Position022_21_cmle.ics	8	1	0	1.5162	2.339285095099747	1.0	0.3046286893447269	2.915054353788177	0.9830797534478359	0.9966797373333154	0.9813877287926196	0.9480004565780815	0.3079614298940614	0.9917865601119008	202.0	3.905700133132687	149.0	0.34355297441665367
894	Feb25-FISH2-3L1-rep3-m1bp-100x_Position022_21_cmle.ics	9	1	0	1.5162	0.5689355674538337	1.0	0.27786103706875104	2.709486964382334	0.5536699275431954	0.690216729770073	0.5515942418942553	0.404262202661234	0.7309519582491179	0.9934813000315077	212.0	4.082366695005491	153.0	0.35277587305871144
895	Feb25-FISH2-3L1-rep3-m1bp-100x_Position022_21_cmle.ics	10	1	0	2.166	0.5963412819178956	1.0	0.2257883039120706	2.2948785858197533	0.535666898732794	0.6988177115366003	0.5315053182688075	0.3511040832191214	0.7881346604865973	0.9553123922138986	370.0	7.215415005665932	318.0	0.7332204420435964
896	Feb25-FISH2-3L1-rep3-m1bp-100x_Position022_21_cmle.ics	11	1	0	1.2995999999999999	0.0	1.0	0.25279432155867254	2.5185659504119924	0.16485081869697255	0.34638474061550983	0.16485081869697255	0.029245327322250398	0.9498736711827862	0.9327832077893766	142.0	2.728674517693768	80.0	0.18445797284115634
897	Feb25-FISH2-3L1-rep3-m1bp-100x_Position022_21_cmle.ics	12	1	0	1.5162	1.6138406844254058	1.0	0.2739999386659563	2.883998912081157	0.9252960642860912	0.9751275846732551	0.923132590063095	0.838572408542331	0.46646841143146484	0.993779488461377	194.0	3.7737289831706122	133.0	0.3066613798484224
898	Feb25-FISH2-3L1-rep3-m1bp-100x_Position022_21_cmle.ics	13	1	0	1.7328	0.42540144110901373	1.0	0.24632599678266848	3.1719933873543873	0.46160336916968653	0.5613637904665758	0.45404684592377176	0.3279779708135882	0.8210969318753243	0.9705370472023189	200.0	3.907815218902798	132.0	0.30435565518790797
899	Feb25-FISH2-3L1-rep3-m1bp-100x_Position022_21_cmle.ics	14	1	0	1.7328	1.2829802844612073	1.0	0.28557019232898284	3.366207217542043	0.8393321847449197	0.9008729752524852	0.834740233994853	0.7261121243358972	0.5323543860397975	0.9852640231312844	198.0	3.8631198069920694	140.0	0.3228014524720236
900	Feb25-FISH2-3L1-rep3-m1bp-100x_Position022_21_cmle.ics	15	1	0	1.083	1.3077824382341616	1.0	0.30612945552490844	2.7419841426302596	0.9048964787668128	0.9532189814115158	0.9032492065890887	0.8387335650596948	0.4580715507152746	1.0040108415090667	116.0	2.2178499093755555	65.0	0.14987210293343953
901	Feb25-FISH2-3L1-rep3-m1bp-100x_Position022_21_cmle.ics	16	1	0	1.7328	0.41270001764292574	1.0	0.28396681001051644	3.0890581494813287	0.4925738857415876	0.6494300730325575	0.4870043000477783	0.3228892225786636	0.7996512400644057	0.9930844704845933	204.0	3.9503955450434156	146.0	0.3366358004351103
902	Feb25-FISH2-3L1-rep3-m1bp-100x_Position022_21_cmle.ics	17	1	0	1.9493999999999998	0.0	1.0	0.2516984753425665	2.433403574811064	0.15334492934899446	0.29282154513651376	0.13403170011921747	0.02176011882658745	0.9483454154116299	0.9438266981394334	308.0	5.87666773411418	255.0	0.5879597884311858
903	Feb25-FISH2-3L1-rep3-m1bp-100x_Position022_21_cmle.ics	18	1	0	1.9493999999999998	0.0	1.0	0.1673175013993742	3.037971580717397	0.07719864450540584	0.19638938195901243	0.07719864450540584	0.027162336614490884	0.9692304866696668	0.933659385122845	184.0	3.6438729189786483	96.0	0.22134956740938755
904	Feb25-FISH2-3L1-rep3-m1bp-100x_Position022_21_cmle.ics	19	1	0	1.2995999999999999	1.2321921245870329	1.0	0.2986224021847657	2.4671013836468165	0.8209619363432815	0.8911125754612703	0.8192047161522547	0.6946263072867953	0.560959972076992	0.9853938780922379	196.0	3.7248033997196615	141.0	0.325107177132538
905	Feb25-FISH2-3L1-rep3-m1bp-100x_Position022_21_cmle.ics	20	1	0	2.166	0.5963412819178956	1.0	0.2307150547795286	3.015245585943408	0.6015840724767407	0.7413350693031708	0.5958933463531071	0.3966935199500909	0.7172442689728966	0.9190541735797249	256.0	4.948639512839428	185.0	0.426559062195174
906	Feb25-FISH2-3L1-rep3-m1bp-100x_Position022_21_cmle.ics	21	1	0	0.8664	1.2594114294931633	1.0	0.3324903357742127	2.5837194721346117	0.913867674563591	0.9508552836658354	0.9109258104738155	0.8530042082294265	0.4614561984557282	0.9826622275522677	96.0	1.817706287949107	51.0	0.11759195768623716
907	Feb25-FISH2-3L1-rep3-m1bp-100x_Position022_21_cmle.ics	22	1	0	1.5162	1.335967992318592	1.0	0.2888529022086707	2.451579679196937	0.8377093171623631	0.914579524078873	0.8354402073111377	0.7240400678759816	0.5290603505399534	0.9973631970372712	172.0	3.3054847009930177	114.0	0.26285261129864773
908	Feb25-FISH2-3L1-rep3-m1bp-100x_Position022_21_cmle.ics	23	1	0	1.5162	0.46141264688247224	1.0	0.20053600855007908	2.502252342710071	0.4610187365116735	0.6023089562487738	0.4610187365116735	0.3275057631940357	0.7826794441033075	0.86739488528298	178.0	3.3927604390443626	100.0	0.23057246605144538
909	Feb25-FISH2-3L1-rep3-m1bp-100x_Position022_21_cmle.ics	25	1	0	1.2995999999999999	0.5836459621422412	1.0	0.2609282382159057	2.4597563953973838	0.6160038563509279	0.7333634610749579	0.6193299590262714	0.4799469751747409	0.6839982101131239	1.0022568272241694	144.0	2.7265594319236564	83.0	0.1913751468226997
910	Feb25-FISH2-3L1-rep3-m1bp-100x_Position022_21_cmle.ics	26	1	0	1.7328	0.0	1.0	0.1933454951397527	3.021639062490296	0.07374164135618802	0.21444831404375878	0.07374164135618802	0.026772403639760235	0.9716092382091553	0.947796588268978	192.0	3.729033571259883	110.0	0.2536297126565899
911	Feb25-FISH2-3L1-rep3-m1bp-100x_Position022_21_cmle.ics	27	1	0	1.7328	1.7066936201320784	1.0	0.2891758034925718	3.066148397369166	0.882064153129051	0.9357034503682048	0.8790357724025706	0.8133850015169485	0.48766131506633037	0.9811650415756843	234.0	4.527205728342672	181.0	0.41733616355311615
912	Feb25-FISH2-3L1-rep3-m1bp-100x_Position022_21_cmle.ics	29	1	0	1.7328	0.8254000352858515	1.0	0.2774693236078138	2.8591306498801052	0.678834317481561	0.7656501628808212	0.6721058320893601	0.5575083278794608	0.664453964405787	0.9800170382136326	198.0	3.8397145581516496	138.0	0.3181900031509946
913	Feb25-FISH2-3L1-rep3-m1bp-100x_Position022_21_cmle.ics	30	1	0	1.7328	0.10317500441073144	1.0	0.2757759719652211	2.745379420577633	0.2968908310186302	0.4592485887777678	0.2968908310186302	0.0897289212679289	0.8923368099194912	0.9845321630028452	206.0	3.971685708113724	146.0	0.3366358004351103
914	Feb25-FISH2-3L1-rep3-m1bp-100x_Position022_21_cmle.ics	31	1	0	0.8664	0.0	1.0	0.19260757078406693	1.3267625683163375	0.21650618982118294	0.3729395144800922	0.21650618982118294	0.02851778876538161	0.9208301429996054	0.7845395066517327	184.0	3.38641518173403	103.0	0.23748964003298878
915	Feb25-FISH2-3L1-rep3-m1bp-100x_Position022_21_cmle.ics	32	1	0	1.083	0.639412489864916	1.0	0.30679615757712825	2.3260137511042043	0.6408124965502014	0.7402881271733731	0.6343655130540377	0.49848208864602306	0.7084106664014014	0.9849777985349749	144.0	2.726559431923657	90.0	0.20751521944630086
916	Feb25-FISH2-3L1-rep3-m1bp-100x_Position022_21_cmle.ics	33	1	0	0.8664	0.6016084874694266	1.0	0.2934412732759675	2.26137137456585	0.6562267688031287	0.7515595203464882	0.6521219173211804	0.5336953359837099	0.6771132546766432	1.0023115151098374	114.0	2.1497492486244067	62.0	0.14295492895189613
917	Feb25-FISH2-3L1-rep3-m1bp-100x_Position022_21_cmle.ics	34	1	0	1.083	0.2918229810711206	1.0	0.34699486583515193	2.901599756044855	0.42647571502279985	0.5582197989150898	0.42647571502279985	0.26992372160477474	0.8232960442639716	1.0176233687656568	118.0	2.262545321286284	71.0	0.16370645089652625
918	Feb25-FISH2-3L1-rep3-m1bp-100x_Position022_21_cmle.ics	35	1	0	1.5162	1.3625635475001732	1.0	0.3058090572582092	2.62848856967731	0.8121489336907121	0.8762294604358466	0.8110593170959096	0.7206968884745367	0.49769846464681367	0.9950538047902354	222.0	4.235628008037875	172.0	0.3965846416084861
919	Feb25-FISH2-3L1-rep3-m1bp-100x_Position022_21_cmle.ics	36	1	0	1.2995999999999999	0.20635000882146287	1.0	0.2549151063769329	2.868725349693628	0.3573952115118637	0.5068437685874605	0.3573952115118637	0.1934529141554933	0.8608235192963305	0.978215937378496	132.0	2.528602706980544	72.0	0.16601217555704068
920	Feb25-FISH2-3L1-rep3-m1bp-100x_Position022_21_cmle.ics	36	2	0	1.2995999999999999	1.466392331574739	1.0	0.1826438973261409	3.2216754878128113	0.8274725353475273	0.8636119332392166	0.8274725353475273	0.7864350056971686	0.4455359848789618	0.8872567785327353	142.0	2.7520797665341874	68.0	0.15678927691498287
921	Feb25-FISH2-3L1-rep3-m1bp-100x_Position022_21_cmle.ics	37	1	0	1.5162	1.6261351280190972	1.0	0.3038678520637373	2.636865281255285	0.8893904354385922	0.9371544996970109	0.888129011513585	0.8105576235762605	0.4471828327943277	0.9977778787126661	212.0	4.058961446165071	160.0	0.3689159456823127
922	Feb25-FISH2-3L1-rep3-m1bp-100x_Position022_21_cmle.ics	40	1	0	2.166	0.4883922886704704	1.0	0.3091336521110492	2.923368119510922	0.4605720572690904	0.6054051952316081	0.46161467498840736	0.2770252561181787	0.7694550456070188	0.9961024337918186	336.0	6.478998252023964	322.0	0.7424433406856541
923	Feb25-FISH2-3L1-rep3-m1bp-100x_Position022_21_cmle.ics	41	1	0	1.5162	1.0967653411156157	1.0	0.31233731489967453	2.8211817410391213	0.7368469514959202	0.8126416591115141	0.7338721101541251	0.6447897778785131	0.6228149222745838	0.9919379612492563	194.0	3.7269184854897723	142.0	0.3274129017930525
924	Feb25-FISH2-3L1-rep3-m1bp-100x_Position022_21_cmle.ics	42	1	0	1.9493999999999998	0.0	1.0	0.1616200212991974	2.6382427917248648	0.13132863215073015	0.2831609972353149	0.07110843168061189	0.025847369895380418	0.9649548915526929	0.9160074465939482	266.0	5.195521821233494	164.0	0.3781388443243705
925	Feb25-FISH2-3L1-rep3-m1bp-100x_Position022_21_cmle.ics	43	1	0	1.5162	0.9479040472602467	1.0	0.3013478505176401	2.8858407784827897	0.7142288447943335	0.8083968784532283	0.7138925303884088	0.5814979031826325	0.6490408179378633	1.0016369823125801	200.0	3.861004721221958	146.0	0.3366358004351103
926	Feb25-FISH2-3L1-rep3-m1bp-100x_Position022_21_cmle.ics	44	1	0	1.083	0.23070632344123612	1.0	0.2771993517873347	2.613786884287999	0.36176593959731546	0.4613779362416107	0.35286633109619686	0.2092491610738255	0.848551952634336	0.9131976205837451	102.0	1.9986030213621342	51.0	0.11759195768623716
927	Feb25-FISH2-3L1-rep3-m1bp-100x_Position022_21_cmle.ics	46	1	0	0.8664	0.0	1.0	0.2469875885055565	2.1798956923084596	0.24976377952755904	0.44031496062992126	0.2679527559055118	0.03885826771653543	0.8955954173097407	0.9591348189226089	106.0	1.9709676009814918	51.0	0.11759195768623716
928	Feb25-FISH2-3L1-rep3-m1bp-100x_Position022_21_cmle.ics	47	1	0	1.2995999999999999	0.9512265400461282	1.0	0.19899077326921458	2.7627538637368634	0.7825945866214322	0.8476583818865698	0.7798805221624013	0.6845342576886201	0.5648065900811156	0.9006313601549417	138.0	2.6392836938723105	68.0	0.15678927691498287
929	Feb25-FISH2-3L1-rep3-m1bp-100x_Position022_21_cmle.ics	48	1	0	1.7328	0.7252201245704302	1.0	0.2650718801466388	2.863917243857642	0.5958131061220409	0.7025155800442129	0.5933636232350948	0.4506743020917806	0.738358561449888	0.9900071760154265	240.0	4.591076217553597	180.0	0.4150304388926017
930	Feb25-FISH2-3L1-rep3-m1bp-100x_Position022_21_cmle.ics	50	1	0	2.166	1.3107987492438529	1.0	0.29426673731309777	3.0960554416432227	0.676556192876752	0.7672599693707048	0.6758743940642182	0.5841789102065799	0.7136717026483685	1.000275195596028	350.0	6.815271384239484	334.0	0.7701120366118276
931	Feb25-FISH2-3L1-rep3-m1bp-100x_Position022_21_cmle.ics	50	2	0	0.8664	1.80482546240828	1.0	0.32492328374130336	2.583181489425653	0.7711712735433652	0.815911738044632	0.7709207641311843	0.722372298307641	0.5792397338479093	1.0025144086749205	98.0	1.8858069487002562	52.0	0.1198976823467516
932	Feb25-FISH2-3L1-rep3-m1bp-100x_Position022_21_cmle.ics	51	1	0	1.5162	1.2653448004921624	1.0	0.2829662534828599	2.286285835393656	0.789930350974032	0.8759434869167747	0.7894900053957838	0.6914728009079801	0.5693121100254771	0.9900314186423367	218.0	4.169642433056837	161.0	0.37122167034282705
933	Feb25-FISH2-3L1-rep3-m1bp-100x_Position023_22_cmle.ics	1	1	0	1.7328	0.23070632344123612	1.0	0.298855660963638	2.7251443756853724	0.3815908211937605	0.5280807761563957	0.38703855414672284	0.17730291474505858	0.8524858327888301	1.0000573543725204	262.0	5.035915250890776	218.0	0.5026479759921509
934	Feb25-FISH2-3L1-rep3-m1bp-100x_Position023_22_cmle.ics	2	1	0	2.3826	0.42540144110901373	1.0	0.2752030768146776	3.1933736229751664	0.44393567155439756	0.5975878381936979	0.44393567155439756	0.2652324641165372	0.8174723967967206	0.9898529769595603	350.0	6.838676633079902	323.0	0.7447490653461686
935	Feb25-FISH2-3L1-rep3-m1bp-100x_Position023_22_cmle.ics	3	1	0	1.083	0.9479040472602467	1.0	0.2850995333132737	2.9719646834591664	0.5650046906571731	0.6422531992687386	0.5650046906571731	0.4795385114981237	0.7413354500262198	0.9981955998827295	120.0	2.3072407331970126	66.0	0.15217782759395398
936	Feb25-FISH2-3L1-rep3-m1bp-100x_Position023_22_cmle.ics	3	2	0	1.7328	0.0	1.0	0.2953491875031426	2.864285726758266	0.23581978254594438	0.442770975656692	0.23581978254594438	0.019870646107957277	0.9234904780621227	0.9959698892202086	282.0	5.459464121157645	242.0	0.5579853678444979
937	Feb25-FISH2-3L1-rep3-m1bp-100x_Position023_22_cmle.ics	4	1	0	1.7328	0.0	1.0	0.16532110101065747	2.1383040423458235	0.10358382777053216	0.26965349596184107	0.07489728564693204	0.02618833311902619	0.9586157237066166	0.9141692375184026	264.0	5.174231658163184	164.0	0.3781388443243705
938	Feb25-FISH2-3L1-rep3-m1bp-100x_Position023_22_cmle.ics	5	1	0	1.9493999999999998	0.6275890508929507	1.0	0.2960825383572537	2.9272733995036644	0.560467011910507	0.6722157111631095	0.5566185028529254	0.3948919051539201	0.7195524689082532	0.9733138750152441	270.0	5.238102147374109	227.0	0.5233994979367811
939	Feb25-FISH2-3L1-rep3-m1bp-100x_Position023_22_cmle.ics	6	1	0	1.5162	0.3095250132321943	1.0	0.2731117070250386	2.7616078927987804	0.43007772680937817	0.5657460499490315	0.4198521916411825	0.23439092762487257	0.8169810656335273	0.9944841384992376	216.0	4.101541772305689	156.0	0.35969304704025484
940	Feb25-FISH2-3L1-rep3-m1bp-100x_Position023_22_cmle.ics	7	1	0	1.2995999999999999	1.466392331574739	1.0	0.29783744644865845	2.5883625622438475	0.8583953641386636	0.9107390584001205	0.8577849651596946	0.7901178783482762	0.5023203200686721	1.0025286752543	182.0	3.4821512628658207	126.0	0.2905213072248212
941	Feb25-FISH2-3L1-rep3-m1bp-100x_Position023_22_cmle.ics	8	1	0	1.5162	0.9228252937649445	1.0	0.3028594173458788	2.4205234180037785	0.702352905180063	0.7938836704096931	0.7019796224336812	0.5694489489948903	0.6481014289061497	0.9970745530869138	214.0	4.12706210691622	162.0	0.37352739500334153
942	Feb25-FISH2-3L1-rep3-m1bp-100x_Position023_22_cmle.ics	9	1	0	1.083	0.7295574526778015	1.0	0.31588787659755735	1.7463442872650599	0.6617792709688696	0.7828734002679976	0.6611578272774941	0.5296545161478259	0.6744390275110899	0.9968165392930367	154.0	2.8564154961156207	101.0	0.23287819071195984
943	Feb25-FISH2-3L1-rep3-m1bp-100x_Position023_22_cmle.ics	10	1	0	2.166	0.43046674663324214	1.0	0.2739279465428411	2.917744314974068	0.5253132370048758	0.7297182615107846	0.5336535099708217	0.3272969124462046	0.4454562508102034	0.9881768258785704	344.0	6.657779899666879	314.0	0.7239975434015384
944	Feb25-FISH2-3L1-rep3-m1bp-100x_Position023_22_cmle.ics	11	1	0	1.9493999999999998	0.8754689432133618	1.0	0.2957553193561064	2.674116510681163	0.6171878885127855	0.7399935683003405	0.6171878885127855	0.47010751547420526	0.7215499084359741	0.9948619065081384	326.0	6.30233169015116	301.0	0.6940231228148507
945	Feb25-FISH2-3L1-rep3-m1bp-100x_Position023_22_cmle.ics	12	1	0	1.5162	0.10317500441073144	1.0	0.2936098280805139	2.8289110195800826	0.33162677902162996	0.5200622198270582	0.3172843740048502	0.08457548440829925	0.8750745817142858	0.9940404418795243	218.0	4.193047681897258	164.0	0.3781388443243705
946	Feb25-FISH2-3L1-rep3-m1bp-100x_Position023_22_cmle.ics	13	1	0	1.2995999999999999	1.0317500441073144	1.0	0.29377057465850803	2.3560131853852213	0.626738382815218	0.7274052567895837	0.626738382815218	0.530794429785806	0.6864617693489057	0.9914647475326547	176.0	3.3246597782932152	119.0	0.27438123460122005
947	Feb25-FISH2-3L1-rep3-m1bp-100x_Position023_22_cmle.ics	13	2	0	1.7328	1.321284742879191	1.0	0.2821850143460514	2.7908769955297363	0.7265724340284299	0.7980027647868374	0.7099221364597798	0.6215136130345229	0.6682106589530727	0.9967286057062555	258.0	4.946524427069317	207.0	0.477285004726492
948	Feb25-FISH2-3L1-rep3-m1bp-100x_Position023_22_cmle.ics	14	1	0	1.7328	0.3164505769875799	1.0	0.279023031733304	2.965430766740782	0.5349277569670275	0.7051796225838131	0.5338751315781736	0.24408559785005673	0.749451113582895	0.9915993395953676	228.0	4.439929990291323	171.0	0.3942789169479716
949	Feb25-FISH2-3L1-rep3-m1bp-100x_Position023_22_cmle.ics	16	1	0	1.5162	1.6456566907434287	1.0	0.28396681001051644	2.576205793283003	0.8938419900877378	0.9398412947295943	0.89241037038047	0.8328174957562702	0.47056166818241424	0.9956616810111191	204.0	3.880179798522156	146.0	0.3366358004351103
950	Feb25-FISH2-3L1-rep3-m1bp-100x_Position023_22_cmle.ics	17	1	0	1.9493999999999998	1.2536039404732575	1.0	0.27307004896058773	3.222267775241757	0.7987373992630235	0.8851943063506795	0.7945608924583958	0.6590610440807549	0.6278050175292084	0.9973266166125063	270.0	5.30831789389537	218.0	0.5026479759921509
951	Feb25-FISH2-3L1-rep3-m1bp-100x_Position023_22_cmle.ics	18	1	0	1.9493999999999998	0.0	1.0	0.13844979009654032	3.2282998718252993	0.049220131520778074	0.1232325168545535	0.049220131520778074	0.017689510112732097	0.9797193140652325	0.9342737863139855	212.0	4.293013934569272	108.0	0.24901826333556107
952	Feb25-FISH2-3L1-rep3-m1bp-100x_Position023_22_cmle.ics	18	2	0	3.4656	0.72222503087512	1.0	0.2074101260433659	3.977964085761359	0.5370782907824934	0.6718024701591512	0.5327662190539346	0.36827976486516356	0.552705172881917	0.8262917567540838	456.0	8.856454731742245	417.0	0.9614871834345272
953	Feb25-FISH2-3L1-rep3-m1bp-100x_Position023_22_cmle.ics	20	1	0	1.5162	2.166	1.0	0.19190319230051558	1.399025569724589	0.9761150571816904	0.9964599102608577	0.9709172386731345	0.9213019568592438	0.33028170809206286	0.8647422865566385	244.0	4.563440797172953	157.0	0.3619987717007692
954	Feb25-FISH2-3L1-rep3-m1bp-100x_Position023_22_cmle.ics	21	1	0	1.083	0.0	1.0	0.18176662801178028	1.829162988761125	0.23618102944649538	0.48138307789834806	0.24494412748132405	0.025761022237138134	0.9002552749843236	0.8157491581724542	210.0	3.8036187946905633	122.0	0.2812984085827634
955	Feb25-FISH2-3L1-rep3-m1bp-100x_Position023_22_cmle.ics	22	1	0	1.7328	0.0	1.0	0.24946050287531116	2.6173938971381236	0.15976046928466678	0.3271549617076748	0.14124979631741894	0.02981098256477106	0.9336104426144329	0.9471905367292124	190.0	3.6843381593491547	123.0	0.2836041332432778
956	Feb25-FISH2-3L1-rep3-m1bp-100x_Position023_22_cmle.ics	23	1	0	1.5162	0.10317500441073144	1.0	0.30873138643558196	2.663276597500015	0.3205366904091436	0.47165479542819283	0.30118270664237207	0.08839158522444923	0.8773088237033169	0.9999420135688039	202.0	3.858889635451847	150.0	0.3458586990771681
957	Feb25-FISH2-3L1-rep3-m1bp-100x_Position023_22_cmle.ics	24	1	0	1.083	0.0	1.0	0.3156212800630772	2.803923469681355	0.19419401095296934	0.3060805760224551	0.16784891614418868	0.03586410995682882	0.9446601045994608	0.9901878399759123	116.0	2.241255158215975	66.0	0.15217782759395398
958	Feb25-FISH2-3L1-rep3-m1bp-100x_Position023_22_cmle.ics	25	1	0	1.2995999999999999	0.9077480443748005	1.0	0.22542318143751228	2.153473354307374	0.6910846434810227	0.7788502461489598	0.6922471017945053	0.5557884707003334	0.6473195291830253	0.9050338561929564	206.0	3.8312542150712043	132.0	0.30435565518790797
959	Feb25-FISH2-3L1-rep3-m1bp-100x_Position023_22_cmle.ics	27	1	0	1.2995999999999999	0.751125369937127	1.0	0.30966363748412645	2.937399558960587	0.6544571052263974	0.7688182235437329	0.6514437947755982	0.5451846899882261	0.6938836172072006	0.9929669259511847	154.0	2.97344174031772	100.0	0.23057246605144538
960	Feb25-FISH2-3L1-rep3-m1bp-100x_Position023_22_cmle.ics	28	1	0	1.083	0.6921189703237084	1.0	0.2877501921667834	2.5789145020144573	0.6673015236567763	0.7652303027265437	0.661249498797113	0.5316071070569367	0.682303098105429	0.9990923575568442	136.0	2.617993530802002	80.0	0.18445797284115634
961	Feb25-FISH2-3L1-rep3-m1bp-100x_Position023_22_cmle.ics	29	1	0	1.2995999999999999	0.3720027687491155	1.0	0.23370504099595318	2.325183826496669	0.48583763926321394	0.6030118620500232	0.4773144730743481	0.311194273256313	0.8127652860018458	0.9441096205924364	160.0	3.013906980688226	92.0	0.21212666876732977
962	Feb25-FISH2-3L1-rep3-m1bp-100x_Position023_22_cmle.ics	30	1	0	1.5162	1.969554495985222	1.0	0.3071540416617009	2.6732617276762776	0.9355283318524323	0.9682679054928602	0.9302880410827602	0.8933891178260839	0.4567564816475635	1.008674107316898	196.0	3.771613897400501	143.0	0.3297186264535669
963	Feb25-FISH2-3L1-rep3-m1bp-100x_Position023_22_cmle.ics	31	1	0	1.7328	0.23070632344123612	1.0	0.2640817246176654	2.815370042185935	0.3571835063280177	0.5058548081800299	0.34547388996795786	0.16247479308681076	0.8432596952343262	0.9975511973956289	224.0	4.327133917629444	162.0	0.37352739500334153
964	Feb25-FISH2-3L1-rep3-m1bp-100x_Position023_22_cmle.ics	32	1	0	1.5162	0.0	1.0	0.20422924247587565	2.707027281333671	0.08064830928874649	0.26116162191174797	0.08064830928874649	0.028597335848933852	0.9520695011904435	0.9321015025524493	202.0	3.9525106308135265	122.0	0.2812984085827634
965	Feb25-FISH2-3L1-rep3-m1bp-100x_Position023_22_cmle.ics	34	1	0	1.083	0.6606423714395955	1.0	0.2721093876902648	2.5942154808216267	0.6327377269915208	0.7403714351565438	0.6321433336972476	0.5077513737763383	0.7126728145722117	0.9969074516139954	142.0	2.681864020012928	83.0	0.1913751468226997
966	Feb25-FISH2-3L1-rep3-m1bp-100x_Position023_22_cmle.ics	35	1	0	1.5162	0.4660867564761642	1.0	0.31808625617596653	2.4949727574985	0.5668211035702179	0.6985688551505926	0.5556870226470529	0.35220920107153064	0.7434714301578363	0.9956857159762275	200.0	3.8375994723815383	150.0	0.3458586990771681
967	Feb25-FISH2-3L1-rep3-m1bp-100x_Position023_22_cmle.ics	36	1	0	1.5162	0.2918229810711206	1.0	0.11169698486065577	1.4415971128626823	0.4337260762112765	0.6046698086096902	0.4337260762112765	0.21428530375308927	0.7666246376388756	0.637459546704234	286.0	5.291397207734481	152.0	0.350470148398197
968	Feb25-FISH2-3L1-rep3-m1bp-100x_Position023_22_cmle.ics	39	1	0	1.7328	0.10317500441073144	1.0	0.2839228261629219	3.4809315789544244	0.2550728597449909	0.40702944748026715	0.2550728597449909	0.06825440194292653	0.8780498660262849	1.0099314304120903	174.0	3.4672063571058453	115.0	0.2651583359591622
969	Feb25-FISH2-3L1-rep3-m1bp-100x_Position023_22_cmle.ics	39	2	0	2.166	0.0	1.0	0.20381583802072006	3.4975075517214536	0.1268882817243473	0.2725850030358227	0.1268882817243473	0.020124468731026107	0.9541555264280625	0.9504491355549145	294.0	5.751041841462437	214.0	0.4934250773500932
970	Feb25-FISH2-3L1-rep3-m1bp-100x_Position024_23_cmle.ics	1	1	0	1.7328	0.3095250132321943	1.0	0.30978591894887436	3.207965444113278	0.4365607433750143	0.5615495902005022	0.4303340853759576	0.2459115648859827	0.8196255236200043	0.9847392330772766	208.0	4.063191617705293	157.0	0.3619987717007692
971	Feb25-FISH2-3L1-rep3-m1bp-100x_Position024_23_cmle.ics	2	1	0	1.9493999999999998	1.1160083062473465	1.0	0.3029329692968933	3.223990402623447	0.7196347401502583	0.8001883848806521	0.7196347401502583	0.5997742978279538	0.6076183144720256	0.9950030576426239	264.0	5.150826409322764	222.0	0.5118708746342088
972	Feb25-FISH2-3L1-rep3-m1bp-100x_Position024_23_cmle.ics	3	1	0	2.166	0.0	1.0	0.09483125331696807	2.2800385056513326	0.07015485928898492	0.20118588259505069	0.07015485928898492	0.02582445850697124	0.9751794952441657	0.7657083475001065	306.0	6.019214312926812	155.0	0.35738732237974036
973	Feb25-FISH2-3L1-rep3-m1bp-100x_Position024_23_cmle.ics	5	1	0	1.5162	0.41270001764292574	1.0	0.2805888053876096	2.8820129181025185	0.47108825763118106	0.59738857186653	0.47108825763118106	0.3131240289012911	0.7985808874411985	0.9983648987649445	202.0	3.9057001331326866	143.0	0.3297186264535669
974	Feb25-FISH2-3L1-rep3-m1bp-100x_Position024_23_cmle.ics	7	1	0	1.7328	0.0	1.0	0.27017298527101924	2.879143691682956	0.150859759364801	0.33789598454219233	0.150859759364801	0.025573578839690195	0.9298331125221423	0.9724459563033211	242.0	4.659176878304747	184.0	0.42425333753465955
975	Feb25-FISH2-3L1-rep3-m1bp-100x_Position024_23_cmle.ics	9	1	0	1.7328	0.46141264688247224	1.0	0.27883246521259236	2.684618952309894	0.49002068123489395	0.629718685371141	0.4852316049136621	0.30484140233722873	0.778158694564041	0.9889084258870183	254.0	4.857133603247861	201.0	0.4634506567634053
976	Feb25-FISH2-3L1-rep3-m1bp-100x_Position024_23_cmle.ics	10	1	0	1.5162	1.7171743025207962	1.0	0.29523433221848683	3.0090809118937285	0.8319264470830003	0.8915989981733075	0.8307704932069871	0.7651344331544697	0.5190799178177085	0.9978592546906455	222.0	4.282438505718717	169.0	0.38966746762694277
977	Feb25-FISH2-3L1-rep3-m1bp-100x_Position024_23_cmle.ics	10	2	0	1.5162	1.3107987492438529	1.0	0.2991993003418851	3.004521679057369	0.7202948395935609	0.7864928216691404	0.7173871161091449	0.6465813734444571	0.6258242603625073	0.9992811731008504	168.0	3.2629043748524	112.0	0.25824116197761887
978	Feb25-FISH2-3L1-rep3-m1bp-100x_Position024_23_cmle.ics	11	1	0	1.2995999999999999	1.6195756516777404	1.0	0.28382355299330775	2.5083257554426326	0.698993311001522	0.7518356959827345	0.6980354801632355	0.6178439491453337	0.648053701721484	0.996424928244686	182.0	3.458746014025401	123.0	0.2836041332432778
979	Feb25-FISH2-3L1-rep3-m1bp-100x_Position024_23_cmle.ics	11	2	0	2.166	0.42540144110901373	1.0	0.31038336198017913	2.7057462103925145	0.3947299971528698	0.5450470479477815	0.3952554859980949	0.21194511717171008	0.849957693978149	0.9922755264777449	378.0	7.230359911425912	385.0	0.8877039942980649
980	Feb25-FISH2-3L1-rep3-m1bp-100x_Position024_23_cmle.ics	11	3	0	1.083	0.2918229810711206	1.0	0.32320912073969066	3.0472365735913116	0.2381940758602024	0.32940154026228746	0.2381940758602024	0.1417949925658267	0.9124422119860827	1.015375705334481	108.0	2.0858787594134807	60.0	0.13834347963086724
981	Feb25-FISH2-3L1-rep3-m1bp-100x_Position024_23_cmle.ics	12	1	0	1.5162	0.42540144110901373	1.0	0.2997801650992731	2.698380992705224	0.4834404732825337	0.6202002990783383	0.47512943181073464	0.3058105797472728	0.7788259229319329	0.988144796210448	220.0	4.2143378449675675	168.0	0.3873617429664282
982	Feb25-FISH2-3L1-rep3-m1bp-100x_Position024_23_cmle.ics	13	1	0	1.9493999999999998	1.8810907217703936	1.0	0.30441789278970866	3.0597876990275137	0.9038396225976189	0.9396909878432886	0.8997780807004647	0.8398505650335205	0.4740523725766483	0.9990796013745575	258.0	5.016740173590577	215.0	0.4957308020106076
983	Feb25-FISH2-3L1-rep3-m1bp-100x_Position024_23_cmle.ics	14	1	0	1.2995999999999999	1.1554092027302227	1.0	0.22296703256133688	1.8824861774795072	0.7785941461749066	0.8334903542771873	0.7750026872711867	0.6684065430311155	0.5365514035478378	0.9213320203961608	214.0	4.03344111155454	139.0	0.32049572781150915
984	Feb25-FISH2-3L1-rep3-m1bp-100x_Position024_23_cmle.ics	15	1	0	1.7328	0.6921189703237084	1.0	0.29019804391933707	2.884483242299229	0.5767580612723738	0.6966408571875489	0.574741346562088	0.4494340908583048	0.7148761751581502	1.00104216452163	232.0	4.482510316431941	179.0	0.4127247142320873
985	Feb25-FISH2-3L1-rep3-m1bp-100x_Position024_23_cmle.ics	16	1	0	1.7328	0.0	1.0	0.27576914664657454	2.8535260996876364	0.2015072122460995	0.3721931115690315	0.2015072122460995	0.02710038269060936	0.927234590080858	0.9914095818910631	228.0	4.416524741450903	170.0	0.39197319228745714
986	Feb25-FISH2-3L1-rep3-m1bp-100x_Position024_23_cmle.ics	17	1	0	1.5162	0.687545504971255	1.0	0.33275980698678875	2.675570187517122	0.6090706890517212	0.7185083153628162	0.6084892346253288	0.4445473123257048	0.6784044171310727	0.9878198989672401	220.0	4.237743093807987	177.0	0.40811326491105837
987	Feb25-FISH2-3L1-rep3-m1bp-100x_Position024_23_cmle.ics	18	1	0	1.5162	1.845650587529889	1.0	0.30117150251887354	2.9415679922751554	0.9048342757526316	0.9453126746083186	0.9047728136244776	0.8413997720313792	0.3616437750418586	0.991576153921486	230.0	4.414409655680793	180.0	0.4150304388926017
988	Feb25-FISH2-3L1-rep3-m1bp-100x_Position024_23_cmle.ics	19	1	0	1.5162	0.9077480443748005	1.0	0.2787496688231761	2.4003073921834397	0.6714931177793877	0.7768211194570481	0.6708163343119686	0.5170911655927098	0.6964762861049513	0.9721181126873619	220.0	4.237743093807986	162.0	0.37352739500334153
989	Feb25-FISH2-3L1-rep3-m1bp-100x_Position024_23_cmle.ics	20	1	0	2.166	0.7817319754002556	1.0	0.24515169016818855	4.335941107346867	0.5203255369283065	0.6178224466934487	0.5145289323238567	0.39955288164400493	0.7877418331923357	0.9524594035602154	222.0	4.422869998761235	154.0	0.3550815977192259
990	Feb25-FISH2-3L1-rep3-m1bp-100x_Position024_23_cmle.ics	20	2	0	2.166	1.3412750573395087	1.0	0.2297427686208446	3.051036577693614	0.692671314894932	0.7920368510506799	0.6962178422435105	0.5808724119283065	0.5513944755335125	0.9489233609967689	320.0	6.23846120094023	258.0	0.5948769624127291
991	Feb25-FISH2-3L1-rep3-m1bp-100x_Position024_23_cmle.ics	21	1	0	1.7328	0.10317500441073144	1.0	0.29237994306913556	2.6839016700768528	0.24250423566704923	0.4224299065420561	0.24250423566704923	0.06290922009072526	0.9069858468805474	0.9951600831928051	234.0	4.5038004795022495	182.0	0.41964188821363063
992	Feb25-FISH2-3L1-rep3-m1bp-100x_Position024_23_cmle.ics	23	1	0	1.7328	1.9319612809801423	1.0	0.2873966673070089	2.7862844170238446	0.9319085397664921	0.9690635100533098	0.9300256055072829	0.8778611306000803	0.4230080437275975	0.9988205074213442	224.0	4.303728668789025	169.0	0.38966746762694277
993	Feb25-FISH2-3L1-rep3-m1bp-100x_Position024_23_cmle.ics	24	1	0	1.9493999999999998	2.0043779515382347	1.0	0.292272810972624	2.4667671154311672	0.9127134595681964	0.966299171860268	0.9085574438971922	0.8377264790276081	0.5501767954603999	0.9870814690730185	320.0	6.168245454418975	291.0	0.670965876209706
994	Feb25-FISH2-3L1-rep3-m1bp-100x_Position024_23_cmle.ics	25	1	0	1.7328	0.0	1.0	0.2860664445470877	2.498375278461624	0.20720842724344402	0.3995371400381122	0.20720842724344402	0.02455527718395419	0.9085720692691336	0.9772785944966018	256.0	4.925234263999009	206.0	0.47497928006597756
995	Feb25-FISH2-3L1-rep3-m1bp-100x_Position024_23_cmle.ics	26	1	0	1.7328	1.8066794966622155	1.0	0.262944449999758	2.96001911295977	0.9164821677816817	0.9545079896038889	0.9159888338066131	0.8448855705828561	0.38054636370881845	0.9781792110056107	228.0	4.416524741450903	166.0	0.3827502936453994
996	Feb25-FISH2-3L1-rep3-m1bp-100x_Position024_23_cmle.ics	27	1	0	1.5162	0.1459114905355603	1.0	0.1835105710164633	2.8724395447148523	0.22777958086053413	0.40880586980712164	0.22777958086053413	0.14110024109792285	0.8993079549863541	0.8680621282300927	158.0	3.039427315298757	80.0	0.18445797284115634
997	Feb25-FISH2-3L1-rep3-m1bp-100x_Position024_23_cmle.ics	27	2	0	1.2995999999999999	0.7252201245704302	1.0	0.15343034885773074	2.3169859830278012	0.5564145956973294	0.6526016552299704	0.55078125	0.458268615541543	0.7327689771217456	0.7574755171610716	176.0	3.2076335340911153	86.0	0.19829232080424306
998	Feb25-FISH2-3L1-rep3-m1bp-100x_Position025_24_cmle.ics	1	1	0	1.7328	0.9767845773409408	1.0	0.2773027964433953	2.8598200239250886	0.7109648496492754	0.8227077410393219	0.7096017620611615	0.5455790525892174	0.6305465627625474	0.9798158248178958	280.0	5.391363460406496	232.0	0.5349281212393534
999	Feb25-FISH2-3L1-rep3-m1bp-100x_Position025_24_cmle.ics	2	1	0	2.3826	0.72222503087512	1.0	0.2783148633656346	3.152367117151327	0.4817377174579681	0.5891965229356345	0.4817377174579681	0.3496776179257559	0.7968440108926657	0.9814099585781774	340.0	6.662010071207099	311.0	0.7170803694199952
1000	Feb25-FISH2-3L1-rep3-m1bp-100x_Position025_24_cmle.ics	2	2	0	1.7328	2.148491600780476	1.0	0.2829659389148797	3.529496632558137	0.8346764976791659	0.8849687801985665	0.8351291225640295	0.7856436439018981	0.5111736043556087	1.0091461894151845	190.0	3.7545539058704143	131.0	0.3020499305273935
1001	Feb25-FISH2-3L1-rep3-m1bp-100x_Position025_24_cmle.ics	3	1	0	1.2995999999999999	0.5158750220536572	1.0	0.28397904170776694	2.580397027900322	0.5589059014908853	0.675631823441614	0.5589059014908853	0.3978223683107213	0.7466220398480681	0.9902587485991038	178.0	3.3927604390443635	119.0	0.27438123460122005
1002	Feb25-FISH2-3L1-rep3-m1bp-100x_Position025_24_cmle.ics	4	1	0	1.9493999999999998	1.242391573779135	1.0	0.28694739429829336	3.014489181496424	0.7478425987148839	0.8406235695030772	0.7449943203974027	0.6436854686943696	0.546492079046317	0.9890908901956428	280.0	5.461579206927755	236.0	0.5441510198814111
1003	Feb25-FISH2-3L1-rep3-m1bp-100x_Position025_24_cmle.ics	5	1	0	1.5162	0.23070632344123612	1.0	0.17000533993072042	3.9454236804036924	0.3690090126955223	0.4631410420353756	0.36702437826723	0.2304784605784084	0.827345700894132	0.8847227456674311	158.0	2.9692115687774967	77.0	0.17754079885961296
1004	Feb25-FISH2-3L1-rep3-m1bp-100x_Position025_24_cmle.ics	6	1	0	1.5162	0.5595020986366908	1.0	0.29719649686204547	2.6097840451472676	0.5389393765098355	0.6628960721909071	0.5389393765098355	0.40264516788731675	0.7533740587585998	0.9737689474185703	210.0	3.9674555365735023	156.0	0.35969304704025484
1005	Feb25-FISH2-3L1-rep3-m1bp-100x_Position025_24_cmle.ics	7	1	0	1.7328	0.72222503087512	1.0	0.27653578180210564	2.8485347686074647	0.618182126927344	0.7207417302510924	0.6091765345167206	0.4657549754341477	0.6639640699465112	0.9956505241960453	234.0	4.52720572834267	177.0	0.40811326491105837
1006	Feb25-FISH2-3L1-rep3-m1bp-100x_Position025_24_cmle.ics	8	1	0	1.5162	1.1696425475498735	1.0	0.2837493997674514	2.894238712879459	0.8014982115942682	0.8863996805614919	0.7878995793309788	0.6533867230558118	0.5912289299289003	0.9677186360016417	232.0	4.459105067591523	177.0	0.40811326491105837
1007	Feb25-FISH2-3L1-rep3-m1bp-100x_Position025_24_cmle.ics	9	1	0	1.7328	0.1459114905355603	1.0	0.23469518807589984	2.7018405849568334	0.3065340384339105	0.4359012950408078	0.3065340384339105	0.14121280947917877	0.874993293396373	0.9428588539949104	196.0	3.7716138974005005	125.0	0.28821558256430674
1008	Feb25-FISH2-3L1-rep3-m1bp-100x_Position025_24_cmle.ics	10	1	0	1.7328	1.5394492374569102	1.0	0.27607823128651293	3.1347314895680913	0.8617113177479329	0.9216106583105741	0.8589104528064989	0.7670935928873054	0.5017226520159921	0.9815959129164658	242.0	4.705987375985585	186.0	0.42886478685568846
1009	Feb25-FISH2-3L1-rep3-m1bp-100x_Position025_24_cmle.ics	11	1	0	1.9493999999999998	2.116974096747531	1.0	0.23359842353894997	1.8198415836773214	0.9045913188847096	0.9563929189802376	0.9045525105976476	0.8185787211176787	0.3052671743611071	0.9635248476061464	378.0	7.253765160266329	334.0	0.7701120366118276
1010	Feb25-FISH2-3L1-rep3-m1bp-100x_Position025_24_cmle.ics	12	1	0	0.8664	0.1459114905355603	1.0	0.09667809741429692	1.9836189802853095	0.4219600725952813	0.6017838252278308	0.4170637732076827	0.12801712006366645	0.8028784264222945	0.6280403075395613	236.0	4.220822407647098	106.0	0.24440681401453213
1011	Feb25-FISH2-3L1-rep3-m1bp-100x_Position025_24_cmle.ics	13	1	0	1.7328	1.449626260897894	1.0	0.2796693067323539	3.202183668639185	0.8230634400090467	0.8879989822458442	0.8217686305552414	0.747164423838064	0.5037725518389919	0.9868488306979117	234.0	4.550610977183092	178.0	0.4104189895715728
1012	Feb25-FISH2-3L1-rep3-m1bp-100x_Position025_24_cmle.ics	14	1	0	1.5162	0.0	1.0	0.305373037991179	2.630415737062746	0.22408852932191428	0.41958200339200874	0.22408852932191428	0.026580391661136217	0.9188386503171458	0.9862836100691467	234.0	4.456989981821409	186.0	0.42886478685568846
1013	Feb25-FISH2-3L1-rep3-m1bp-100x_Position025_24_cmle.ics	15	1	0	1.7328	1.7345341872721707	1.0	0.29193861035649477	2.77829150774068	0.8828035980620119	0.9307252633236681	0.8802838429970263	0.7991259599618331	0.4718422297466824	0.9944174138022621	260.0	5.014625087820465	213.0	0.4911193526895787
1014	Feb25-FISH2-3L1-rep3-m1bp-100x_Position025_24_cmle.ics	16	1	0	1.7328	1.3828107060241546	1.0	0.2796693067323539	2.6035916228768077	0.8060550047611046	0.8693328852293732	0.8032935641068728	0.7073461042961967	0.5625275871507356	0.9968617887736722	234.0	4.50380047950225	178.0	0.4104189895715728
1015	Feb25-FISH2-3L1-rep3-m1bp-100x_Position025_24_cmle.ics	18	1	0	1.2995999999999999	0.42540144110901373	1.0	0.274133124179535	2.7601718557181996	0.49937743258422074	0.6448666486717111	0.4930211498776633	0.3328036431077869	0.7445299875287523	0.9770418414518287	174.0	3.3033696152229064	113.0	0.2605468866381333
1016	Feb25-FISH2-3L1-rep3-m1bp-100x_Position025_24_cmle.ics	19	1	0	1.9493999999999998	0.8484788251675598	1.0	0.2651327438332454	3.2856946744430626	0.6694532034188727	0.7876942886980502	0.6676231128775513	0.5053356517859858	0.6921320560804924	0.9890288667201282	254.0	4.997565096290379	196.0	0.451922033460833
1017	Feb25-FISH2-3L1-rep3-m1bp-100x_Position025_24_cmle.ics	20	1	0	1.7328	0.1459114905355603	1.0	0.28775957494463944	3.222905302280793	0.32264733906254334	0.5016327323521521	0.31628754590614333	0.129915541946883	0.8410734078391151	0.9848537291521922	248.0	4.840073611717774	197.0	0.4542277581213474
1018	Feb25-FISH2-3L1-rep3-m1bp-100x_Position025_24_cmle.ics	21	1	0	1.7328	1.8008849621272118	1.0	0.30344186451236144	2.718390297244491	0.9092599517460057	0.9632639575446811	0.9077693028783353	0.8284473176004139	0.45784898024594445	1.0031888796404465	242.0	4.635771629464326	195.0	0.4496163088003185
1019	Feb25-FISH2-3L1-rep3-m1bp-100x_Position025_24_cmle.ics	22	1	0	1.5162	1.30507204614332	1.0	0.30873138643558196	2.833537998451515	0.8197077752652635	0.8763263176204558	0.8162623600090986	0.7357466850422147	0.5608351140398665	0.9997566090150447	202.0	3.882294884292267	150.0	0.3458586990771681
1020	Feb25-FISH2-3L1-rep3-m1bp-100x_Position025_24_cmle.ics	23	1	0	1.2995999999999999	0.7252201245704302	1.0	0.30679615757712825	2.789209125117448	0.6423446120483465	0.7338552795229135	0.6221736773288261	0.5023918104410499	0.738015110879171	1.0041058656955748	144.0	2.7733699296044967	90.0	0.20751521944630086
1021	Feb25-FISH2-3L1-rep3-m1bp-100x_Position025_24_cmle.ics	24	1	0	1.7328	0.6190500264643886	1.0	0.3065620688259533	2.9334439262252783	0.5380671791647228	0.6638303482687978	0.5333056124622219	0.40156386280197154	0.7516865560685846	0.996220586904252	242.0	4.705987375985585	196.0	0.451922033460833
1022	Feb25-FISH2-3L1-rep3-m1bp-100x_Position025_24_cmle.ics	25	1	0	1.7328	0.10317500441073144	1.0	0.28608946224838927	2.9002737394020364	0.2825542436925317	0.4502172958970681	0.2853534001990987	0.0857890624163732	0.9003554032772206	0.9855509777475259	240.0	4.637886715234437	187.0	0.4311705115162029
1023	Feb25-FISH2-3L1-rep3-m1bp-100x_Position025_24_cmle.ics	26	1	0	1.9493999999999998	1.3229242629964544	1.0	0.2627300053320099	3.136835112522057	0.7735631142714797	0.8510892703473889	0.7609221432130079	0.6744304542778206	0.5746739450468071	0.9890721880080686	276.0	5.372188383106296	221.0	0.5095651499736944
1024	Feb25-FISH2-3L1-rep3-m1bp-100x_Position025_24_cmle.ics	27	1	0	1.9493999999999998	0.0	1.0	0.2769837522915001	3.400328649769436	0.19389236356571996	0.3955501351796189	0.19389236356571996	0.025454780933467883	0.9302261301803465	0.9927384083117048	240.0	4.708102461755697	184.0	0.42425333753465955
1025	Feb25-FISH2-3L1-rep3-m1bp-100x_Position025_24_cmle.ics	28	1	0	1.2995999999999999	0.10317500441073144	1.0	0.3044184873559055	3.0314222829437436	0.32940052543587295	0.49769285884881775	0.32940052543587295	0.10632911392405063	0.849488193687293	0.9939497209742372	160.0	3.0841227272094858	105.0	0.24210108935401767
1026	Feb25-FISH2-3L1-rep3-m1bp-100x_Position025_24_cmle.ics	29	1	0	2.166	0.4377344716066809	1.0	0.2525312832799959	3.308978181440055	0.43571438749483465	0.5751055633926578	0.4381177655233997	0.2912860922308193	0.8141207066371786	0.9677493317269709	266.0	5.218927070073913	205.0	0.472673555405463
1027	Feb25-FISH2-3L1-rep3-m1bp-100x_Position025_24_cmle.ics	30	1	0	2.5991999999999997	0.0	1.0	0.13560081037874008	2.757843178000643	0.09297882639183383	0.22057305387426054	0.06575255621093934	0.023469593190862323	0.9614918185367924	0.9094116102396407	342.0	6.847136976160346	219.0	0.5049537006526654
1028	Feb25-FISH2-3L1-rep3-m1bp-100x_Position025_24_cmle.ics	31	1	0	1.5162	0.0	1.0	0.134821401978465	1.677343966713828	0.0801885383052468	0.24729218955420101	0.0801885383052468	0.027645810923867576	0.9711044555348255	0.6683135116124059	188.0	3.4992112543959073	89.0	0.2052094947857864
1029	Feb25-FISH2-3L1-rep3-m1bp-100x_Position025_24_cmle.ics	32	1	0	1.9493999999999998	0.41270001764292574	1.0	0.2941108768666829	3.165040941161934	0.459830080457295	0.6029085018499305	0.4507761877728403	0.2991161443141554	0.8252079634618772	0.9988814242443166	252.0	4.90605918669881	204.0	0.47036783074494865
1030	Feb25-FISH2-3L1-rep3-m1bp-100x_Position025_24_cmle.ics	33	1	0	1.7328	0.9547396422012142	1.0	0.26934491625739937	3.0310991968145706	0.7438775947846972	0.8475054683479156	0.7349620432321153	0.5739701278092297	0.707204283408579	0.9704323890501846	244.0	4.657061792534635	186.0	0.42886478685568846
1031	Feb25-FISH2-3L1-rep3-m1bp-100x_Position025_24_cmle.ics	34	1	0	1.7328	0.5556144027286182	1.0	0.13844979009654032	2.9277019759060483	0.5427472662825549	0.6654121446851606	0.5427472662825549	0.3826554352735086	0.7224606563462033	0.8057009368718816	212.0	3.9653404508033905	108.0	0.24901826333556107
1032	Feb25-FISH2-3L1-rep3-m1bp-100x_Position025_24_cmle.ics	35	1	0	1.7328	1.3934633376079517	1.0	0.2742548105671506	3.2049763415851475	0.8167705447830101	0.8824498447074625	0.8146667506085788	0.7152821497523714	0.5357089291321511	0.9975456443306967	246.0	4.795378199807043	190.0	0.4380876854977463
1033	Feb25-FISH2-3L1-rep3-m1bp-100x_Position025_24_cmle.ics	36	1	0	1.7328	0.639412489864916	1.0	0.2723482521007374	2.8833889884272312	0.553295317740665	0.6872581707927291	0.5490396191174504	0.4076676888930725	0.7118730809154907	0.9991706342441893	256.0	4.925234263999009	201.0	0.4634506567634053
1034	Feb25-FISH2-3L1-rep3-m1bp-100x_Position025_24_cmle.ics	37	1	0	1.7328	0.7817319754002556	1.0	0.30580551739253803	2.9151977140289653	0.6090306604193761	0.7320798667403039	0.6046658709091233	0.4630017281003367	0.6896009034135349	0.9896363366304101	260.0	5.038030336660888	218.0	0.5026479759921509
1035	Feb25-FISH2-3L1-rep3-m1bp-100x_Position025_24_cmle.ics	38	1	0	1.7328	0.42540144110901373	1.0	0.2962219750727617	3.528644220592508	0.4472114553279126	0.5806472765424183	0.441392475155189	0.2989683210445021	0.8074202399106323	0.9825886399290183	220.0	4.331364089169667	167.0	0.3850560183059138
1036	Feb25-FISH2-3L1-rep3-m1bp-100x_Position025_24_cmle.ics	39	1	0	1.2995999999999999	0.751125369937127	1.0	0.2620452549928	3.4129432524110612	0.574098987467252	0.6858942586833262	0.590809318133541	0.4713043099363286	0.7014997187553365	0.9952174373856876	132.0	2.5754132046613845	73.0	0.16831790021755516
1037	Feb25-FISH2-3L1-rep3-m1bp-100x_Position025_24_cmle.ics	39	2	0	1.2995999999999999	0.5158750220536572	1.0	0.27385015451777717	2.4699895300070547	0.46985550030228923	0.6099052827085115	0.469185562012865	0.3514833958790625	0.7669246811203126	0.9757736914828667	172.0	3.2820794521525976	111.0	0.2559354373171044
1038	Feb25-FISH2-3L1-rep3-m1bp-100x_Position025_24_cmle.ics	40	1	0	1.7328	1.0024833655297731	1.0	0.2787798465844803	2.924049091579864	0.6984643813276784	0.7926219060818069	0.6964050159461671	0.5816816666388374	0.6408287390796975	0.9997317773147476	236.0	4.5719011402533996	180.0	0.4150304388926017
1039	Feb25-FISH2-3L1-rep3-m1bp-100x_Position025_24_cmle.ics	41	1	0	1.2995999999999999	0.10317500441073144	1.0	0.2888820830887166	2.3503609436158377	0.30060392856833407	0.44727538969422326	0.27207111973728676	0.09819254663766885	0.8898877898732349	0.9936748961285314	174.0	3.3033696152229064	116.0	0.2674640606196767
1040	Feb25-FISH2-3L1-rep3-m1bp-100x_Position025_24_cmle.ics	42	1	0	1.7328	0.6952437723139506	1.0	0.3318625214307889	2.7996953026163895	0.5381410517487412	0.641278015609397	0.5345479338818042	0.3789064974793871	0.8096325178919443	0.9980530310704725	272.0	5.235987061604001	243.0	0.5602910925050123
1041	Feb25-FISH2-3L1-rep3-m1bp-100x_Position025_24_cmle.ics	42	2	0	1.083	0.6952437723139506	1.0	0.31530322262928967	3.0265116474445732	0.4628213366639816	0.5424989516301774	0.46200074215532766	0.3789064974793871	0.7779868060387332	0.9884924811085634	104.0	2.019893184432443	56.0	0.12912058098880944
1042	Feb25-FISH2-3L1-rep3-m1bp-100x_Position025_24_cmle.ics	43	1	0	1.7328	0.0	1.0	0.13786811716015232	2.5798384095920883	0.09294100690710334	0.21764027628413363	0.09294100690710334	0.03340465869153076	0.9610835726466567	0.9045273820974622	188.0	3.686453245119266	90.0	0.20751521944630086
1043	Feb25-FISH2-3L1-rep3-m1bp-100x_Position025_24_cmle.ics	44	1	0	1.7328	0.5158750220536572	1.0	0.2831554328544259	2.7404500624769947	0.5040439052570769	0.6358363102606728	0.5059361699619189	0.3472659427722562	0.7558781038418421	1.0034476871443276	226.0	4.395234578380594	170.0	0.39197319228745714
1044	Feb25-FISH2-3L1-rep3-m1bp-100x_Position025_24_cmle.ics	46	1	0	1.7328	1.6911427235896943	1.0	0.27251917564700884	3.0894717451459246	0.9279819242794395	0.9736807129023684	0.9265958658751156	0.8451728459133429	0.44155185931850116	0.9915209182527044	218.0	4.239858179578098	158.0	0.3643044963612837
1045	Feb25-FISH2-3L1-rep3-m1bp-100x_Position025_24_cmle.ics	47	1	0	1.5162	0.0	1.0	0.20745044464268628	2.2810479302918005	0.1362688108017803	0.27254404715498004	0.1362688108017803	0.023911618682076568	0.9455470347173084	0.9129126344494687	176.0	3.348065027133635	100.0	0.23057246605144538
1046	Feb25-FISH2-3L1-rep3-m1bp-100x_Position025_24_cmle.ics	48	1	0	2.166	0.8595614345612763	1.0	0.2716936329172113	3.2898711515245496	0.6000018135161358	0.7234176316083772	0.5991585285130074	0.44828003107157643	0.7074103238567182	0.9865352223633338	358.0	6.9472425342015605	332.0	0.7655005872907988
1047	Feb25-FISH2-3L1-rep3-m1bp-100x_Position025_24_cmle.ics	49	1	0	1.7328	0.3095250132321943	1.0	0.2848455727040962	3.117509755369756	0.39861480649841335	0.532122955147824	0.39861480649841335	0.22156944166756382	0.8263666838594261	0.9921123452066068	248.0	4.769857865196514	196.0	0.451922033460833
1048	Feb25-FISH2-3L1-rep3-m1bp-100x_Position025_24_cmle.ics	51	1	0	1.7328	0.0	1.0	0.1920362105171885	2.8408605049267917	0.160383636153223	0.3297289086911237	0.13455473903483392	0.028280870269644716	0.9434557390766399	0.9234170608466628	226.0	4.371829329540176	140.0	0.3228014524720236
1049	Feb25-FISH2-3L1-rep3-m1bp-100x_Position026_25_cmle.ics	1	1	0	1.9493999999999998	2.2642835671160237	1.0	0.2780160137332487	2.622715001926146	0.9277247635756771	0.9646861226411058	0.9248719813998603	0.8703499650534183	0.491457168863323	0.9845094920717408	308.0	5.87666773411418	268.0	0.6179342090178737
1050	Feb25-FISH2-3L1-rep3-m1bp-100x_Position026_25_cmle.ics	3	1	0	1.083	0.6736388337817686	1.0	0.2567992828564918	2.4967001093311385	0.6921151010049045	0.7771461398634976	0.689731453853277	0.5724440100147478	0.6872941176119522	0.9955963029383719	114.0	2.1731544974648265	58.0	0.13373203030983835
1051	Feb25-FISH2-3L1-rep3-m1bp-100x_Position026_25_cmle.ics	4	1	0	2.166	0.5158750220536572	1.0	0.26527358375448307	2.912196013516825	0.44509738916646374	0.5911679365349466	0.44403533529510136	0.27727380746312885	0.8285015238056811	0.9918225114399871	344.0	6.681185148507296	309.0	0.7124689200989662
1052	Feb25-FISH2-3L1-rep3-m1bp-100x_Position026_25_cmle.ics	5	1	0	1.9493999999999998	0.7748934119142009	1.0	0.27017298527101924	3.2028441285867317	0.6193601620222781	0.729660149699155	0.6140826506501786	0.4794927159627306	0.7036995384814172	0.981835523062583	242.0	4.705987375985586	184.0	0.42425333753465955
1053	Feb25-FISH2-3L1-rep3-m1bp-100x_Position026_25_cmle.ics	7	1	0	1.083	0.1459114905355603	1.0	0.3299326784738781	2.4526043649568954	0.3759704968944099	0.511465727595386	0.3710486912156167	0.17545890638864242	0.8370145676945565	0.9970896114316449	120.0	2.2838354843565924	71.0	0.16370645089652625
1054	Feb25-FISH2-3L1-rep3-m1bp-100x_Position026_25_cmle.ics	9	1	0	1.083	0.2918229810711206	1.0	0.3128724720416008	2.5605293593481626	0.40750439229641566	0.5499658687794452	0.4037219816250937	0.24559371537919228	0.8238128773135769	0.9841051453221863	142.0	2.705269268853348	89.0	0.2052094947857864
1055	Feb25-FISH2-3L1-rep3-m1bp-100x_Position026_25_cmle.ics	10	1	0	1.9493999999999998	1.6456566907434287	1.0	0.28034457636602517	2.8646575672185803	0.8397204111765386	0.9119446012913272	0.8385525351327275	0.7593666815135393	0.5657961004188822	0.9949193300956682	320.0	6.168245454418972	285.0	0.6571315282466194
1056	Feb25-FISH2-3L1-rep3-m1bp-100x_Position026_25_cmle.ics	11	1	0	2.3826	0.0	1.0	0.19736037440245005	2.418270822943021	0.12079844258360446	0.2692303589524775	0.12079844258360446	0.018607659075150676	0.9652178785133324	0.9332989141577759	418.0	8.100862900800069	357.0	0.82314370380366
1057	Feb25-FISH2-3L1-rep3-m1bp-100x_Position026_25_cmle.ics	12	1	0	1.9493999999999998	1.5838800525577283	1.0	0.27324989158744234	3.7240272599467086	0.875093372216014	0.9335548371289761	0.8722130260964139	0.7868633508823301	0.47364225234509966	1.0031437949241333	226.0	4.442045076061435	167.0	0.3850560183059138
1058	Feb25-FISH2-3L1-rep3-m1bp-100x_Position026_25_cmle.ics	13	1	0	1.2995999999999999	0.9971598751598192	1.0	0.2659493000774543	2.6919204127439875	0.7383549257003849	0.8257860075059816	0.7378587947218066	0.6326670240943609	0.6358776367495117	0.9864470632662914	188.0	3.5928322497575866	125.0	0.28821558256430674
1059	Feb25-FISH2-3L1-rep3-m1bp-100x_Position026_25_cmle.ics	14	1	0	1.7328	1.0246530360797799	1.0	0.2795666625162536	3.069140176436539	0.7257268090747981	0.8298881207808547	0.722669408406499	0.6236826796899309	0.60243204124833	1.0016853554820389	206.0	3.995090956954144	147.0	0.33894152509562475
1060	Feb25-FISH2-3L1-rep3-m1bp-100x_Position026_25_cmle.ics	15	1	0	1.7328	0.5158750220536572	1.0	0.28517285725903474	2.8781912995049095	0.5307827276128549	0.6525299634890531	0.5271896892054031	0.3551528170195198	0.7597618259481997	0.9976613796086966	212.0	4.105771943845911	155.0	0.35738732237974036
1061	Feb25-FISH2-3L1-rep3-m1bp-100x_Position026_25_cmle.ics	16	1	0	1.9493999999999998	0.0	1.0	0.24438940435742454	2.869334543560387	0.12509707106181253	0.29471933423739816	0.1424887281662552	0.02542102762033914	0.963127239877406	0.9395952479125718	242.0	4.705987375985586	175.0	0.40350181559002946
1062	Feb25-FISH2-3L1-rep3-m1bp-100x_Position026_25_cmle.ics	17	1	0	1.2995999999999999	1.1554092027302227	1.0	0.26161726395200086	2.5533398374529446	0.8057333642060606	0.8840666850907135	0.8013115929580306	0.701788128440504	0.6063382824064774	0.9892995386868288	198.0	3.74609356278997	134.0	0.30896710450893683
1063	Feb25-FISH2-3L1-rep3-m1bp-100x_Position026_25_cmle.ics	18	1	0	1.9493999999999998	0.0	1.0	0.2531136464717909	3.0876369724376893	0.16919213416191367	0.353555695071082	0.15998233591555291	0.024979782072018387	0.9332583256216606	0.9621004267722695	250.0	4.837958525947663	187.0	0.4311705115162029
1064	Feb25-FISH2-3L1-rep3-m1bp-100x_Position026_25_cmle.ics	20	1	0	1.2995999999999999	1.4426656410597385	1.0	0.2620993027665646	3.1381965947699344	0.920136076462012	0.9662346778983747	0.918699713807441	0.8275986824342567	0.4831488676351024	0.9814185510664598	154.0	2.9968469891581395	92.0	0.21212666876732977
1065	Feb25-FISH2-3L1-rep3-m1bp-100x_Position026_25_cmle.ics	21	1	0	2.3826	0.0	1.0	0.1920014287030901	2.9132303858561746	0.12464538793051415	0.25452545360165146	0.10884025254415297	0.01941463355746828	0.9589439781334568	0.9221236959873216	330.0	6.5321540070151345	247.0	0.5695139911470701
1066	Feb25-FISH2-3L1-rep3-m1bp-100x_Position026_25_cmle.ics	21	2	0	1.5162	0.744005537498231	1.0	0.2625618704319815	4.287854702795387	0.46679020244576697	0.5520977944638266	0.46465649407873294	0.3886533191689704	0.7891929467555776	0.977868363337724	146.0	2.8882810880364844	85.0	0.19598659614372857
1067	Feb25-FISH2-3L1-rep3-m1bp-100x_Position026_25_cmle.ics	23	1	0	2.166	1.3742323914031862	1.0	0.2866250196398508	2.867137349782299	0.7293291470370584	0.8178976347020005	0.7256808568304945	0.6219786645065215	0.6831015262945671	0.9869242690236181	346.0	6.702475311577607	324.0	0.7470547900066831
1068	Feb25-FISH2-3L1-rep3-m1bp-100x_Position026_25_cmle.ics	24	1	0	1.7328	0.0	1.0	0.2618084357118758	3.127076746081379	0.19634167232398342	0.40063319650028867	0.1889755286683205	0.026086046201772697	0.9066338314870934	0.9693161833775382	220.0	4.261148342648408	157.0	0.3619987717007692
1069	Feb25-FISH2-3L1-rep3-m1bp-100x_Position026_25_cmle.ics	25	1	0	1.5162	0.0	1.0	0.25680881862154736	3.033478410529337	0.22094742746417828	0.39317219927591657	0.21123349140788333	0.030735301616439753	0.9002072377968903	0.9719618165756545	182.0	3.5055565117062404	117.0	0.26976978528019113
1070	Feb25-FISH2-3L1-rep3-m1bp-100x_Position026_25_cmle.ics	26	1	0	1.7328	1.1321417835580119	1.0	0.2778844712924937	2.8638954548498683	0.7430023776338444	0.817916974119319	0.7404061107922714	0.6255554644584734	0.588665247706345	0.9917762166457731	238.0	4.616596552164128	182.0	0.41964188821363063
1071	Feb25-FISH2-3L1-rep3-m1bp-100x_Position026_25_cmle.ics	27	1	0	1.5162	1.1380407399924948	1.0	0.3046309795115301	2.8071025379245818	0.7912626603646185	0.8670155300472654	0.7844226873733964	0.6607461174881837	0.5748267604847289	0.990524490056563	166.0	3.1948037141012513	111.0	0.2559354373171044
1072	Feb25-FISH2-3L1-rep3-m1bp-100x_Position026_25_cmle.ics	28	1	0	1.9493999999999998	0.5595020986366908	1.0	0.26566250611420195	3.158915679830998	0.5651277066796263	0.7089448674334468	0.5585938765592094	0.38746692585992765	0.7277553783483817	0.9813357782981865	246.0	4.7719729509666236	187.0	0.4311705115162029
1073	Feb25-FISH2-3L1-rep3-m1bp-100x_Position026_25_cmle.ics	29	1	0	1.5162	0.0	1.0	0.30101892057661733	2.6226179932860307	0.21357423989606286	0.41127450356010137	0.20786788775809142	0.028197404119272948	0.9120524985243592	0.9946347983878466	210.0	4.061076531935182	157.0	0.3619987717007692
1074	Feb25-FISH2-3L1-rep3-m1bp-100x_Position026_25_cmle.ics	31	1	0	1.2995999999999999	0.5983172607926928	1.0	0.2879988190020152	3.465384502650367	0.681862455726092	0.8141750295159386	0.6747638724911452	0.5359725501770957	0.6617260164628481	0.9973008206187666	122.0	2.398746642788581	68.0	0.15678927691498287
1075	Feb25-FISH2-3L1-rep3-m1bp-100x_Position026_25_cmle.ics	32	1	0	1.7328	1.5386823371520422	1.0	0.2718072810232834	3.040741591354746	0.8516072815217456	0.9134711708881393	0.8504098967996633	0.7786557281818128	0.529797065133	0.9912584220376546	230.0	4.437814904521213	171.0	0.3942789169479716
1076	Feb25-FISH2-3L1-rep3-m1bp-100x_Position026_25_cmle.ics	33	1	0	1.083	0.3095250132321943	1.0	0.2991712012340393	2.7802065970093044	0.38376167848714965	0.5276264941712052	0.38376167848714965	0.24288681271339563	0.8380785964386145	0.9919828810177476	132.0	2.5520079558209647	78.0	0.17984652352012742
1077	Feb25-FISH2-3L1-rep3-m1bp-100x_Position026_25_cmle.ics	33	2	0	1.083	0.6275890508929507	1.0	0.29335409900733317	2.072637393927932	0.5486461635406151	0.6288797011336089	0.5399463738016088	0.44971097150867084	0.7598996495530665	0.9899238772861887	134.0	2.5264876212104337	79.0	0.18215224818064185
1078	Feb25-FISH2-3L1-rep3-m1bp-100x_Position026_25_cmle.ics	35	1	0	1.2995999999999999	1.8685788031363997	1.0	0.3285581964084495	2.763009760967232	0.9431452155400967	0.9728982169567179	0.9429473634226834	0.9020434166686452	0.28359019500337146	1.0075384773352085	178.0	3.4161656878847833	128.0	0.2951327565458501
1079	Feb25-FISH2-3L1-rep3-m1bp-100x_Position026_25_cmle.ics	36	1	0	1.7328	2.7095281946955994	1.0	0.2805402391491104	2.100927246740951	0.9696831055277021	0.9940427397678099	0.9682152366064904	0.9288051801157774	0.24016661360478533	0.9732756323799859	342.0	6.449247745873214	315.0	0.7263032680620531
1080	Feb25-FISH2-3L1-rep3-m1bp-100x_Position027_26_cmle.ics	1	1	0	2.3826	1.1736910802652911	1.0	0.27989642310103124	2.8347974172560995	0.667234023352702	0.7739818913783508	0.6624185939246878	0.5333432766979339	0.7361479200355693	0.9844071918665178	398.0	7.677314030533197	395.0	0.9107612409032094
1081	Feb25-FISH2-3L1-rep3-m1bp-100x_Position027_26_cmle.ics	2	1	0	1.7328	0.10317500441073144	1.0	0.2742122898068677	2.982948156959492	0.2708507282679284	0.4250017394934595	0.2708507282679284	0.060392313758233604	0.8942199921796659	0.9772923501470587	232.0	4.459105067591522	174.0	0.40119609092951497
1082	Feb25-FISH2-3L1-rep3-m1bp-100x_Position027_26_cmle.ics	3	1	0	1.5162	0.6190500264643886	1.0	0.27786103706875104	2.7483033181421312	0.5506979658163166	0.6684907101043522	0.5476502796431532	0.42675764042524034	0.7824122637813031	0.9938746580792767	212.0	4.058961446165071	153.0	0.35277587305871144
1083	Feb25-FISH2-3L1-rep3-m1bp-100x_Position027_26_cmle.ics	4	1	0	1.5162	0.8344252714560013	1.0	0.3231823554997752	3.1690554139651894	0.6912634926066932	0.779569662488771	0.6722562062426032	0.5326139652935221	0.6698161066539068	1.013177274978059	190.0	3.707743408189575	140.0	0.3228014524720236
1084	Feb25-FISH2-3L1-rep3-m1bp-100x_Position027_26_cmle.ics	5	1	0	1.5162	1.4481301952605736	1.0	0.2790547944808091	2.4386126399590955	0.8225566494261207	0.8847595722625934	0.8210205758664583	0.7438355649367041	0.4916174713254123	0.9825391810905928	242.0	4.588961131783486	187.0	0.4311705115162029
1085	Feb25-FISH2-3L1-rep3-m1bp-100x_Position027_26_cmle.ics	6	1	0	1.5162	0.0	1.0	0.1614352499861963	3.2271393060984273	0.10303022000602756	0.27611030439190115	0.10303022000602756	0.03574755472752678	0.9605408471714446	0.7657764077288219	130.0	2.4839072950698156	56.0	0.12912058098880944
1086	Feb25-FISH2-3L1-rep3-m1bp-100x_Position027_26_cmle.ics	7	1	0	1.5162	0.7252201245704302	1.0	0.3096605046790387	3.02391148253942	0.646084773258123	0.786404237989782	0.6453847241200584	0.4834007579378168	0.6751351812360123	0.9976468588225874	200.0	3.861004721221958	148.0	0.3412472497561391
1087	Feb25-FISH2-3L1-rep3-m1bp-100x_Position027_26_cmle.ics	8	1	0	2.3826	1.7328	1.0	0.28998749682507724	3.203543235022398	0.8480371840411709	0.9107229580433628	0.8437629517375352	0.742052241747121	0.5135682922708958	0.9934706944692709	392.0	7.660254039003107	393.0	0.9061497915821805
1088	Feb25-FISH2-3L1-rep3-m1bp-100x_Position027_26_cmle.ics	9	1	0	1.7328	2.038606639979773	1.0	0.26282879297454687	2.914763794894001	0.9421638299351375	0.9717556721262386	0.9412120142665404	0.8879183577436621	0.2932457249095128	0.9871733816419932	246.0	4.748567702126204	186.0	0.42886478685568846
1089	Feb25-FISH2-3L1-rep3-m1bp-100x_Position027_26_cmle.ics	10	1	0	1.5162	1.650800070571703	1.0	0.33171316037091503	2.8554584619354033	0.8642312834951246	0.916043417290822	0.8635573045189203	0.798001978454414	0.4834602473138659	1.0017467850960697	226.0	4.371829329540176	184.0	0.42425333753465955
1090	Feb25-FISH2-3L1-rep3-m1bp-100x_Position027_26_cmle.ics	11	1	0	1.5162	1.6313400576791501	1.0	0.29631863511402884	2.668388188944426	0.8807624618579152	0.9266184272166723	0.8784771020878439	0.8055924842683684	0.4097022219057352	0.9979527209500751	212.0	4.058961446165071	158.0	0.3643044963612837
1091	Feb25-FISH2-3L1-rep3-m1bp-100x_Position027_26_cmle.ics	12	1	0	1.7328	1.1321417835580119	1.0	0.2530677208665535	2.81964440486547	0.7781761887570597	0.8588085200119931	0.7728404731164373	0.6518629112692517	0.6204116934199414	0.9747408125591293	230.0	4.414409655680792	165.0	0.3804445689848849
1092	Feb25-FISH2-3L1-rep3-m1bp-100x_Position027_26_cmle.ics	14	1	0	1.7328	0.3720027687491155	1.0	0.2965085362082447	2.703464940916731	0.43198997319086746	0.5855375860166662	0.4254328658672319	0.2667629666192426	0.8145759435578672	1.0022098390274696	238.0	4.569786054483288	188.0	0.4334762361767174
1093	Feb25-FISH2-3L1-rep3-m1bp-100x_Position027_26_cmle.ics	15	1	0	1.2995999999999999	1.2536039404732575	1.0	0.2938803076779628	3.1147309476295235	0.8681149720528915	0.9314934066530398	0.8582927844002677	0.7539569126132808	0.5216074026802434	0.9888238748803091	168.0	3.23949912601198	111.0	0.2559354373171044
1094	Feb25-FISH2-3L1-rep3-m1bp-100x_Position027_26_cmle.ics	16	1	0	1.9493999999999998	0.0	1.0	0.2724168370193775	3.045324280776653	0.20898008780181876	0.3671605518971464	0.20898008780181876	0.02762752168913975	0.9133888962912163	0.9959811095652936	204.0	4.020611291564675	143.0	0.3297186264535669
1095	Feb25-FISH2-3L1-rep3-m1bp-100x_Position027_26_cmle.ics	17	1	0	1.9493999999999998	2.085350454691538	1.0	0.2501411170009307	1.9274988978995182	0.9039923669161021	0.9456367804228201	0.9014630077471001	0.8266278811591246	0.4440594543531008	0.9748062896645547	368.0	7.123909096074363	332.0	0.7655005872907988
1096	Feb25-FISH2-3L1-rep3-m1bp-100x_Position027_26_cmle.ics	18	1	0	1.7328	0.0	1.0	0.21463175247664623	2.3630047919117603	0.14757256456338166	0.3278730397104803	0.14757256456338166	0.02446822915384426	0.9348020961507797	0.9222802477642054	242.0	4.659176878304745	164.0	0.3781388443243705
1097	Feb25-FISH2-3L1-rep3-m1bp-100x_Position027_26_cmle.ics	20	1	0	1.083	1.7672985383515813	1.0	0.2625618704319815	2.1415868944295604	0.9635873703942358	0.9847577763458497	0.9584910081424638	0.9225704410989397	0.3500363152371134	0.9794084800725628	146.0	2.7244443461535455	85.0	0.19598659614372857
1098	Feb25-FISH2-3L1-rep3-m1bp-100x_Position027_26_cmle.ics	21	1	0	1.7328	3.220659039560043	1.0	0.30969823326391144	3.219722034696677	0.9773491069922081	0.9921362206837034	0.9768263302455391	0.9574296533353986	0.2890535081947149	0.9915643536457281	242.0	4.729392624826008	197.0	0.4542277581213474
1099	Feb25-FISH2-3L1-rep3-m1bp-100x_Position027_26_cmle.ics	21	2	0	1.5162	3.2489999999999997	1.0	0.2597859867630793	2.48858365639417	0.9936685927347862	0.9983735834548074	0.9904351217461297	0.9671024061560419	0.1955482944749105	0.9414140132595296	228.0	4.346308994929644	165.0	0.3804445689848849
1100	Feb25-FISH2-3L1-rep3-m1bp-100x_Position027_26_cmle.ics	22	1	0	1.5162	0.0	1.0	0.19004122280095376	1.9273819555321585	0.16069687317168302	0.33501964134805584	0.17387468541339698	0.024554006742136494	0.9265392725372686	0.8998833206370596	300.0	5.510644095747907	213.0	0.4911193526895787
1101	Feb25-FISH2-3L1-rep3-m1bp-100x_Position027_26_cmle.ics	23	1	0	1.2995999999999999	0.0	1.0	0.270147343717604	2.3797081449248845	0.29743719149669495	0.5366111104272578	0.2969263531062667	0.024329447679070398	0.91082650118098	0.9863510732528368	182.0	3.4353407651849808	120.0	0.2766869592617345
1102	Feb25-FISH2-3L1-rep3-m1bp-100x_Position027_26_cmle.ics	24	1	0	1.7328	0.9077480443748005	1.0	0.30117150251887354	2.7871880488312306	0.6698828586063292	0.7635709195376701	0.664493463688395	0.530295859964813	0.682213566944542	0.9922889138195053	230.0	4.484625402202052	180.0	0.4150304388926017
1103	Feb25-FISH2-3L1-rep3-m1bp-100x_Position027_26_cmle.ics	25	1	0	1.5162	0.0	1.0	0.18888577306413729	2.2720429432703835	0.08630256430581427	0.24336134120724506	0.08630256430581427	0.03137509413023661	0.9672674621483809	0.8941466536029009	184.0	3.573657172457389	102.0	0.23518391537247432
1104	Feb25-FISH2-3L1-rep3-m1bp-100x_Position027_26_cmle.ics	26	1	0	1.5162	0.9018655279647406	1.0	0.29004013690776226	2.7948743322291345	0.6849378422376794	0.7904796260667949	0.6691764096492526	0.5487364954861625	0.6992137687619858	0.9981998044798942	218.0	4.193047681897259	163.0	0.375833119663856
1105	Feb25-FISH2-3L1-rep3-m1bp-100x_Position027_26_cmle.ics	27	1	0	1.5162	0.0	1.0	0.2666233797576278	2.5577168216072583	0.17453115150241647	0.33639223051061146	0.15848261189325488	0.026623896827064508	0.939677010511634	0.972342324221694	214.0	4.08025160923538	152.0	0.350470148398197
1106	Feb25-FISH2-3L1-rep3-m1bp-100x_Position027_26_cmle.ics	28	1	0	1.5162	1.2737298093406069	1.0	0.305741149747505	2.5510230862895966	0.8011304610091486	0.8879592497849667	0.7989912981311648	0.7070435987086828	0.5680494390031448	0.9971042191696665	228.0	4.346308994929643	179.0	0.4127247142320873
1107	Feb25-FISH2-3L1-rep3-m1bp-100x_Position027_26_cmle.ics	29	1	0	1.7328	0.0	1.0	0.11704948068629224	1.8244005192593307	0.09121453512357151	0.21367813989886317	0.06703611239883127	0.023021601092175718	0.9617007793600274	0.8005149299772704	314.0	5.9639434721655284	179.0	0.4127247142320873
1108	Feb25-FISH2-3L1-rep3-m1bp-100x_Position027_26_cmle.ics	30	1	0	1.7328	0.0	1.0	0.3028594173458788	3.0933444075131438	0.27644241142709186	0.438820425248596	0.24949602677993477	0.027128246543082775	0.8928264642011908	0.9930619186221641	214.0	4.15046735575664	162.0	0.37352739500334153
1109	Feb25-FISH2-3L1-rep3-m1bp-100x_Position027_26_cmle.ics	31	1	0	2.166	1.7215306853589103	1.0	0.2931936713006431	2.7402364507433514	0.8301848211234156	0.9021707061294478	0.8292529744603907	0.739905237913014	0.5784160249818752	0.9909939276712355	356.0	6.879141873450411	342.0	0.7885578338959432
1110	Feb25-FISH2-3L1-rep3-m1bp-100x_Position027_26_cmle.ics	32	1	0	1.5162	0.6639153385791856	1.0	0.25446882713043023	2.8995528535006767	0.6441896908755107	0.7587075350260246	0.639115348021566	0.4955506221666698	0.6708042121162461	0.9540917113899277	172.0	3.3054847009930177	107.0	0.2467125386750466
1111	Feb25-FISH2-3L1-rep3-m1bp-100x_Position027_26_cmle.ics	33	1	0	1.7328	1.1179489136237186	1.0	0.2498357742519763	3.064077737488714	0.6350508592459501	0.7325441214825977	0.634816124264642	0.543993972237517	0.671458411365198	0.9806870150334661	194.0	3.7971342320110315	127.0	0.29282703188533565
1112	Feb25-FISH2-3L1-rep3-m1bp-100x_Position027_26_cmle.ics	33	2	0	1.9493999999999998	1.0389843448820495	1.0	0.2792292942081498	3.32242264006271	0.6219028023299621	0.723837192453705	0.621204393311502	0.5254325209377807	0.7058088530313447	0.99390979834283	268.0	5.240217233144222	218.0	0.5026479759921509
1113	Feb25-FISH2-3L1-rep3-m1bp-100x_Position027_26_cmle.ics	34	1	0	1.7328	0.20635000882146287	1.0	0.30005657893310705	2.8499764752049668	0.31868301466175086	0.48123410214638884	0.3277944496841865	0.1601703392494784	0.8518333841954208	0.9916510308796433	226.0	4.348424080699755	175.0	0.40350181559002946
1114	Feb25-FISH2-3L1-rep3-m1bp-100x_Position027_26_cmle.ics	35	1	0	1.7328	0.0	1.0	0.24279107306518433	2.6111995476647754	0.12912298338838624	0.28235255397577674	0.12912298338838624	0.025892814399923404	0.9582495498710911	0.9646892924575252	210.0	4.084481780775602	141.0	0.325107177132538
1115	Feb25-FISH2-3L1-rep3-m1bp-100x_Position028_27_cmle.ics	2	1	0	1.2995999999999999	0.3095250132321943	1.0	0.2876507629637746	2.606666407156191	0.453415532230218	0.5885547967181556	0.4470443537913859	0.2365548272753663	0.8058052910009774	0.9811318073412971	188.0	3.569427000917167	130.0	0.29974420586687905
1116	Feb25-FISH2-3L1-rep3-m1bp-100x_Position028_27_cmle.ics	3	1	0	1.9493999999999998	3.2864583567343417	1.0	0.2573903858198283	2.992415525489053	0.9745355284665762	0.9889010266984327	0.9745355284665762	0.957197305584342	0.2665469112433012	0.9786449952819368	260.0	5.061435585501306	200.0	0.46114493210289076
1117	Feb25-FISH2-3L1-rep3-m1bp-100x_Position028_27_cmle.ics	3	2	0	1.9493999999999998	1.7153360421684174	1.0	0.2545500920171378	3.3475489225604775	0.7837309430454803	0.850931079796156	0.7824141836091495	0.7155011698592963	0.5872230744854311	0.9753552882436461	236.0	4.595306389093819	172.0	0.3965846416084861
1118	Feb25-FISH2-3L1-rep3-m1bp-100x_Position028_27_cmle.ics	4	1	0	1.2995999999999999	0.815064591942846	1.0	0.2829662534828599	2.1028974511028418	0.6501444295034613	0.7671883559938244	0.6501444295034613	0.5160553314408088	0.687131227971559	0.9915870998578544	218.0	4.099426686535578	161.0	0.37122167034282705
1119	Feb25-FISH2-3L1-rep3-m1bp-100x_Position028_27_cmle.ics	5	1	0	1.7328	0.0	1.0	0.23245569219353243	2.799095704176813	0.1628268033687294	0.35418894177956795	0.1628268033687294	0.02865250823874039	0.9279964749270537	0.9743727080042995	208.0	4.039786368864873	136.0	0.31357855382996574
1120	Feb25-FISH2-3L1-rep3-m1bp-100x_Position028_27_cmle.ics	6	1	0	1.7328	1.2611313899024936	1.0	0.3148472534127238	3.258517901106523	0.7885505715109019	0.8680626260685813	0.7873275061633529	0.6916402522972497	0.5467630070275162	0.9999922945522223	206.0	4.018496205794564	156.0	0.35969304704025484
1121	Feb25-FISH2-3L1-rep3-m1bp-100x_Position028_27_cmle.ics	7	1	0	1.5162	0.32626801153583	1.0	0.3143224270587024	3.427113151171399	0.44734404208506345	0.5711715661135833	0.43486244602888385	0.25835414977915266	0.8036917693521064	0.9985527568357644	174.0	3.4203958594250055	121.0	0.27899268392224896
1122	Feb25-FISH2-3L1-rep3-m1bp-100x_Position028_27_cmle.ics	8	1	0	1.5162	0.5097226605744432	1.0	0.26850545931466896	3.053860427204035	0.3832114925296945	0.5034389466076672	0.3832114925296945	0.27175603897831047	0.8297852666192028	0.9618286701943635	170.0	3.284194537922709	108.0	0.24901826333556107
1123	Feb25-FISH2-3L1-rep3-m1bp-100x_Position028_27_cmle.ics	8	2	0	1.083	1.4532932869245503	1.0	0.17671458676442586	2.975512088094508	0.7254431002103668	0.7812883691064381	0.7253705599303614	0.653966744311633	0.5992120072253755	0.8220153277692379	160.0	2.9436912341669665	80.0	0.18445797284115634
1124	Feb25-FISH2-3L1-rep3-m1bp-100x_Position028_27_cmle.ics	8	3	0	1.2995999999999999	1.1961505589055579	1.0	0.15017588586048985	1.9568347088997011	0.6662609784340434	0.7369702880386452	0.6620939423492841	0.5538987713825909	0.677973392177908	0.7600274929084062	180.0	3.3204296067529926	88.0	0.20290377012527194
1125	Feb25-FISH2-3L1-rep3-m1bp-100x_Position028_27_cmle.ics	9	1	0	1.5162	0.1459114905355603	1.0	0.2814280373537474	2.184155729548667	0.34288919285513975	0.5284729892918667	0.34288919285513975	0.1360179022131668	0.8358536055362673	0.9860852898684916	230.0	4.297383411478691	174.0	0.40119609092951497
1126	Feb25-FISH2-3L1-rep3-m1bp-100x_Position028_27_cmle.ics	10	1	0	1.5162	1.7642842860844399	1.0	0.26850545931466896	3.615879564788368	0.9087102635209902	0.946435157989645	0.9076925178617778	0.8563168535948963	0.41198239543352894	0.9859289540024149	170.0	3.354410284443968	108.0	0.24901826333556107
1127	Feb25-FISH2-3L1-rep3-m1bp-100x_Position028_27_cmle.ics	11	1	0	1.5162	1.1321417835580119	1.0	0.2580522344981725	2.002067980105295	0.7939787447920947	0.8939483982727773	0.7904383175383916	0.6524438431337839	0.5386144409177637	0.9763026280872921	222.0	4.235628008037875	158.0	0.3643044963612837
1128	Feb25-FISH2-3L1-rep3-m1bp-100x_Position028_27_cmle.ics	12	1	0	1.7328	0.65253602307166	1.0	0.28887920143534357	3.2914190062089967	0.5697878775493522	0.6941032819716353	0.5655730167163935	0.4303756079617444	0.7202600709436173	0.9968455364780926	246.0	4.795378199807045	195.0	0.4496163088003185
1129	Feb25-FISH2-3L1-rep3-m1bp-100x_Position028_27_cmle.ics	13	1	0	1.083	0.20635000882146287	1.0	0.2933122770712693	2.550043780700378	0.3766754665246604	0.4913889801606635	0.36344168866631166	0.20542380946985578	0.846563074091244	0.9833373344202448	144.0	2.7499646807640765	88.0	0.20290377012527194
1130	Feb25-FISH2-3L1-rep3-m1bp-100x_Position028_27_cmle.ics	14	1	0	1.7328	0.43046674663324214	1.0	0.2912161111856108	2.891098035424186	0.5079609278228064	0.648910356841873	0.5006193403883462	0.29871154574917563	0.7891734392932189	0.9993040991856839	230.0	4.437814904521212	177.0	0.40811326491105837
1131	Feb25-FISH2-3L1-rep3-m1bp-100x_Position028_27_cmle.ics	15	1	0	2.8158	0.46141264688247224	1.0	0.2305522539944666	3.0798359579777967	0.42252992102981207	0.5785261835094667	0.41566698044525646	0.24754464389221473	0.821406551530307	0.9422728095049068	450.0	8.698963247169639	431.0	0.9937673286817297
1132	Feb25-FISH2-3L1-rep3-m1bp-100x_Position028_27_cmle.ics	16	1	0	1.5162	0.0	1.0	0.2356487569091774	2.47419026130306	0.1373364369816267	0.28887658478157696	0.10830376581015014	0.027386682938220826	0.9449434856976756	0.9555738848509008	204.0	3.9972060427242546	133.0	0.3066613798484224
1133	Feb25-FISH2-3L1-rep3-m1bp-100x_Position028_27_cmle.ics	17	1	0	2.3826	0.0	1.0	0.2604850780086025	2.4772934453994937	0.20936696634379146	0.36141883726962715	0.20936696634379146	0.01681017847765708	0.932520836482118	0.9598851249918096	424.0	8.141328141170574	419.0	0.9660986327555563
1134	Feb25-FISH2-3L1-rep3-m1bp-100x_Position028_27_cmle.ics	18	1	0	2.3826	0.0	1.0	0.2184650752034414	2.7483779567764883	0.129227558057793	0.2905460018395162	0.12471857570661884	0.0192390472916686	0.9629351659884372	0.9036363925347907	378.0	7.39419665330885	323.0	0.7447490653461686
1135	Feb25-FISH2-3L1-rep3-m1bp-100x_Position028_27_cmle.ics	20	1	0	2.166	2.2240402671168664	1.0	0.2539160155905801	3.4636324709749613	0.9270518469961275	0.967713985699892	0.914317710040424	0.8450386637046748	0.5197682498716528	0.9860566372825719	290.0	5.708461515321817	234.0	0.5395395705603823
1136	Feb25-FISH2-3L1-rep3-m1bp-100x_Position028_27_cmle.ics	20	2	0	1.083	2.051901668922075	1.0	0.2853860083053709	2.1727164445943563	0.8779513699212159	0.92034791264552	0.8753839057018342	0.8062323221287495	0.46372593427513237	0.9797840296890832	154.0	2.90322599379646	96.0	0.22134956740938755
1137	Feb25-FISH2-3L1-rep3-m1bp-100x_Position028_27_cmle.ics	21	1	0	1.7328	0.751125369937127	1.0	0.3028541812597983	2.905040086912824	0.6499846183048718	0.7399478985986294	0.6441461195583162	0.49194588261475725	0.6752339087387499	0.9983522261414024	206.0	3.995090956954144	153.0	0.35277587305871144
1138	Feb25-FISH2-3L1-rep3-m1bp-100x_Position028_27_cmle.ics	22	1	0	1.7328	0.5158750220536572	1.0	0.10112936351555715	2.118087932949499	0.5166736422275838	0.6482132305874243	0.5138793145895908	0.36162538775912156	0.735202634491583	0.43986709808795954	210.0	4.014266034254342	91.0	0.20982094410681532
1139	Feb25-FISH2-3L1-rep3-m1bp-100x_Position028_27_cmle.ics	22	2	0	1.7328	0.1459114905355603	1.0	0.15124869475766553	4.7090332922358344	0.29746664040573145	0.4573772711605692	0.29746664040573145	0.14241223103057757	0.8644549803499937	0.7499908604002571	136.0	2.6648040284828416	58.0	0.13373203030983835
1140	Feb25-FISH2-3L1-rep3-m1bp-100x_Position028_27_cmle.ics	23	1	0	1.7328	2.3825999999999996	1.0	0.2726691396657386	2.7696131090603378	0.966291156798769	0.9871103336347147	0.9579629244843291	0.8777692916790683	0.3295017826583822	0.9770650732240224	292.0	5.589320185349609	245.0	0.5649025418260412
1141	Feb25-FISH2-3L1-rep3-m1bp-100x_Position028_27_cmle.ics	23	2	0	1.2995999999999999	1.6776879206634818	1.0	0.24647187327997555	2.449334929613364	0.7675086623724511	0.814952349931768	0.7648973150857252	0.7152241546816122	0.665296843120827	0.9868696564303201	176.0	3.3714702759740547	109.0	0.25132398799607547
1142	Feb25-FISH2-3L1-rep3-m1bp-100x_Position028_27_cmle.ics	24	1	0	1.5162	0.8318234787411565	1.0	0.26235384219421876	2.377881951401144	0.5294827590862086	0.617017082963207	0.5256352448504059	0.4274574815926819	0.770530655893	0.9822402399838444	230.0	4.414409655680792	168.0	0.3873617429664282
1143	Feb25-FISH2-3L1-rep3-m1bp-100x_Position028_27_cmle.ics	24	2	0	1.5162	0.0	1.0	0.20031168451996822	3.4020167673947377	0.03751123879158353	0.14192602512629296	0.052177693057464315	0.018752919385801727	0.9766828893487094	0.8862168413744572	156.0	3.088352898749708	82.0	0.18906942216218525
1144	Feb25-FISH2-3L1-rep3-m1bp-100x_Position028_27_cmle.ics	24	3	0	1.2995999999999999	1.0841098665386142	1.0	0.35647917455988787	2.655262332059015	0.6171547834726988	0.7071164163307404	0.6168928825036653	0.5222359322729494	0.7204394088988867	0.981999563239621	140.0	2.683979105783039	93.0	0.21443239342784423
1145	Feb25-FISH2-3L1-rep3-m1bp-100x_Position028_27_cmle.ics	25	1	0	1.2995999999999999	0.0	1.0	0.2315593589901708	2.968776999368025	0.10641961702713873	0.2534095605455297	0.10641961702713873	0.03730713596914176	0.9526048679696892	0.9818710079686834	118.0	2.3561663166479634	58.0	0.13373203030983835
1146	Feb25-FISH2-3L1-rep3-m1bp-100x_Position028_27_cmle.ics	26	1	0	1.083	1.1736910802652911	1.0	0.32484299037578285	2.945101033693184	0.8542489128769577	0.9157111375608377	0.846070447930047	0.7667605501019362	0.5013784359129748	0.9986079094588909	136.0	2.594588281961582	85.0	0.19598659614372857
1147	Feb25-FISH2-3L1-rep3-m1bp-100x_Position028_27_cmle.ics	27	1	0	1.9493999999999998	0.2918229810711206	1.0	0.2561445038089531	3.5198881230363077	0.4144685175774934	0.5942162886312191	0.4144685175774934	0.21167771515683467	0.8154895432001052	0.9579084956528536	230.0	4.484625402202052	166.0	0.3827502936453994
1148	Feb25-FISH2-3L1-rep3-m1bp-100x_Position028_27_cmle.ics	29	1	0	1.7328	2.0102690754538086	1.0	0.29859181146401315	2.933230138281967	0.9102081077829905	0.9495224347407675	0.9095488993143269	0.8521592686154217	0.36525059786868586	1.0054947994764207	254.0	4.903944100928699	208.0	0.4795907293870064
1149	Feb25-FISH2-3L1-rep3-m1bp-100x_Position028_27_cmle.ics	30	1	0	1.083	0.32626801153583	1.0	0.26378387295447825	2.5382981246799634	0.4893503263910476	0.6368728629157601	0.4893503263910476	0.3034752875349705	0.7653513392885983	0.994302037814215	140.0	2.637168608102199	80.0	0.18445797284115634
1150	Feb25-FISH2-3L1-rep3-m1bp-100x_Position028_27_cmle.ics	32	1	0	1.7328	1.1349250485180458	1.0	0.2978594854789702	2.685801297271687	0.6992708619221291	0.7968712421943746	0.7003177423598949	0.5761676253639324	0.6591498014808921	0.9954009992406754	298.0	5.700001172241376	264.0	0.6087113103758159
1151	Feb25-FISH2-3L1-rep3-m1bp-100x_Position028_27_cmle.ics	32	2	0	1.083	1.7672985383515813	1.0	0.30588112908599374	2.6318904954067137	0.8190509604420665	0.8647741709131344	0.8194583949908186	0.7664508772575128	0.6418534960469924	1.0037025829673647	142.0	2.728674517693768	88.0	0.20290377012527194
1152	Feb25-FISH2-3L1-rep3-m1bp-100x_Position028_27_cmle.ics	33	1	0	1.7328	0.20635000882146287	1.0	0.26462655035864513	3.0497700401096917	0.32348530293941213	0.4551714657068586	0.31946110777844433	0.16350792341531695	0.8844084186904086	0.9914544678880892	222.0	4.282438505718716	160.0	0.3689159456823127
1153	Feb25-FISH2-3L1-rep3-m1bp-100x_Position028_27_cmle.ics	35	1	0	1.9493999999999998	0.7748934119142009	1.0	0.24611869530076286	2.9015350637631974	0.5955672485947924	0.7198690223957694	0.5996077676023044	0.44447460120121174	0.7064449327696158	0.974738554476546	288.0	5.61695560573025	228.0	0.5257052225972955
1154	Feb25-FISH2-3L1-rep3-m1bp-100x_Position028_27_cmle.ics	36	1	0	1.5162	0.9733510449106972	1.0	0.23620804242224133	2.6185259003756043	0.6793783402592771	0.7909301659524569	0.6793783402592771	0.5471216354233652	0.6997122095280542	0.9607411669814027	254.0	4.857133603247862	185.0	0.426559062195174
1155	Feb25-FISH2-3L1-rep3-m1bp-100x_Position028_27_cmle.ics	39	1	0	1.5162	0.10317500441073144	1.0	0.2962219750727617	2.7195588714918966	0.2792561233746598	0.4373601451466586	0.2792561233746598	0.06102207438766254	0.8997145004377007	0.9976481707126093	220.0	4.190932596127148	167.0	0.3850560183059138
1156	Feb25-FISH2-3L1-rep3-m1bp-100x_Position028_27_cmle.ics	40	1	0	1.7328	0.0	1.0	0.24866473970035435	2.3652846253379933	0.22700868999488824	0.4218713694874297	0.22700868999488824	0.027228844277150426	0.8957924936202886	0.9701866885564264	236.0	4.501685393732139	170.0	0.39197319228745714
1157	Feb25-FISH2-3L1-rep3-m1bp-100x_Position029_28_cmle.ics	1	1	0	1.9493999999999998	1.1961505589055579	1.0	0.2928174730508405	2.7203337994168764	0.7120607490507961	0.8156653802284339	0.7108982672145747	0.5826799581256543	0.5989018916027765	0.9919187154810836	340.0	6.544983827005002	319.0	0.7355261667041109
1158	Feb25-FISH2-3L1-rep3-m1bp-100x_Position029_28_cmle.ics	2	1	0	1.9493999999999998	0.751125369937127	1.0	0.1376988444130824	1.616229722225091	0.610149900884553	0.6821538295693419	0.5965013145523036	0.4782095737736335	0.7476841259622359	0.7482764983979252	284.0	5.480754284227952	167.0	0.3850560183059138
1159	Feb25-FISH2-3L1-rep3-m1bp-100x_Position029_28_cmle.ics	3	1	0	1.5162	0.3777847188762272	1.0	0.2794714328294241	3.6754842981596285	0.4085767951300097	0.5297110140532711	0.40803819955192466	0.26210821697707576	0.8299704986340899	0.9906428356220811	154.0	3.043657486838979	95.0	0.21904384274887315
1160	Feb25-FISH2-3L1-rep3-m1bp-100x_Position029_28_cmle.ics	3	2	0	1.2995999999999999	0.0	1.0	0.2220252734009231	2.3320123892520264	0.06531037135938808	0.19178528593088778	0.06531037135938808	0.024053497476747607	0.9632984898172849	0.9490640105621001	180.0	3.460861099795512	107.0	0.2467125386750466
1161	Feb25-FISH2-3L1-rep3-m1bp-100x_Position029_28_cmle.ics	4	1	0	1.2995999999999999	1.7328	1.0	0.25202554398798116	2.4943059347213583	0.9862087757541663	0.998637578229379	0.9806008719499332	0.9094912453413966	0.3701161705262064	0.9799758986375606	180.0	3.4140506021146724	114.0	0.26285261129864773
1162	Feb25-FISH2-3L1-rep3-m1bp-100x_Position029_28_cmle.ics	5	1	0	1.5162	1.1792185774793633	1.0	0.28215104633056787	2.7274994264737145	0.7739990256876144	0.8571249884794143	0.7736501165224947	0.6585430079919948	0.6120202571534368	0.9927453999066732	210.0	3.9908607854139224	152.0	0.350470148398197
1163	Feb25-FISH2-3L1-rep3-m1bp-100x_Position029_28_cmle.ics	6	1	0	1.083	0.46141264688247224	1.0	0.30521351950515235	2.5025933796190922	0.5383750533076596	0.6518719065403652	0.5331024411677285	0.39714529406443444	0.7742240026211388	1.0013118130799132	130.0	2.483907295069816	77.0	0.17754079885961296
1164	Feb25-FISH2-3L1-rep3-m1bp-100x_Position029_28_cmle.ics	7	1	0	1.083	0.5223245085971322	1.0	0.2595009869835509	2.617774985964383	0.7288847082607963	0.8419792778120964	0.7219071151794239	0.5145097433593531	0.6948200580079301	0.9854695547494273	130.0	2.530717792750656	71.0	0.16370645089652625
1165	Feb25-FISH2-3L1-rep3-m1bp-100x_Position029_28_cmle.ics	8	1	0	1.9493999999999998	0.20635000882146287	1.0	0.3284530677153577	2.8744633189208337	0.35063860163011873	0.4818111609903787	0.3460171627072648	0.14894909955785568	0.8936018702682478	0.9886341613857249	332.0	6.3662021793620855	326.0	0.751666239327712
1166	Feb25-FISH2-3L1-rep3-m1bp-100x_Position029_28_cmle.ics	9	1	0	1.7328	1.9097941614020073	1.0	0.26312671753175515	2.9595888791644036	0.9254548689595181	0.9629976210402842	0.9236624117774981	0.8709397879364996	0.41465276446321064	0.9935192598960919	214.0	4.12706210691622	151.0	0.3481644237376825
1167	Feb25-FISH2-3L1-rep3-m1bp-100x_Position029_28_cmle.ics	10	1	0	1.7328	2.3586920984420576	1.0	0.3085728174108098	3.2574139126641524	0.9624132641881528	0.9874710880627176	0.9618240693399557	0.9285102135222653	0.34983434278251957	0.9990237788070969	248.0	4.863478860558193	204.0	0.47036783074494865
1168	Feb25-FISH2-3L1-rep3-m1bp-100x_Position029_28_cmle.ics	11	1	0	1.7328	2.42300086223866	1.0	0.22089323345553233	2.180894200398515	0.9698669825855836	0.9877970180036952	0.9680868695177122	0.9416951587062875	0.37764578821414957	0.9290008017812954	200.0	3.7907889747006984	125.0	0.28821558256430674
1169	Feb25-FISH2-3L1-rep3-m1bp-100x_Position029_28_cmle.ics	12	1	0	1.2995999999999999	0.10317500441073144	1.0	0.3045614175595653	2.5625154383568263	0.24642709326807147	0.37745766676863834	0.2419967249104749	0.052316855914055896	0.9135540608052252	0.9949250555639966	162.0	3.0820076414393744	107.0	0.2467125386750466
1170	Feb25-FISH2-3L1-rep3-m1bp-100x_Position029_28_cmle.ics	12	2	0	1.7328	0.65253602307166	1.0	0.3022634749623883	2.7894368193389285	0.514685717370571	0.6373450180849723	0.514685717370571	0.38851739216497816	0.749471591997473	0.9946982835061463	222.0	4.282438505718716	171.0	0.3942789169479716
1171	Feb25-FISH2-3L1-rep3-m1bp-100x_Position029_28_cmle.ics	13	1	0	1.9493999999999998	0.0	1.0	0.1423389021939877	2.1912011479874423	0.0751205616755709	0.24297610042078388	0.0751205616755709	0.027111602288307883	0.9697345898812959	0.9050575498682616	282.0	5.482869369998065	168.0	0.3873617429664282
1172	Feb25-FISH2-3L1-rep3-m1bp-100x_Position029_28_cmle.ics	14	1	0	1.7328	1.0622516852075932	1.0	0.14511547698342064	4.79023101765893	0.8594714719546287	0.9273827001588802	0.8574904973553487	0.7066297286969813	0.4218566690464282	0.8288485111165245	168.0	3.2160938771715593	78.0	0.17984652352012742
1173	Feb25-FISH2-3L1-rep3-m1bp-100x_Position029_28_cmle.ics	15	1	0	1.2995999999999999	0.0	1.0	0.28863867318537334	2.5799640930336825	0.22765833899841378	0.3741148311806028	0.20800759120779516	0.02694099818717426	0.9133397325552175	0.9969054504029958	180.0	3.4374558509550917	122.0	0.2812984085827634
1174	Feb25-FISH2-3L1-rep3-m1bp-100x_Position029_28_cmle.ics	16	1	0	1.7328	0.0	1.0	0.2788687177183417	2.4409592726835503	0.15562043525862826	0.328374963620657	0.13768253190988086	0.024095828963962507	0.9465478590900149	0.9430566304968349	264.0	5.010394916280247	213.0	0.4911193526895787
1175	Feb25-FISH2-3L1-rep3-m1bp-100x_Position029_28_cmle.ics	17	1	0	1.7328	0.0	1.0	0.27099509129559457	3.04902822880182	0.1772134008121375	0.31049038100881177	0.14716866258242325	0.02327692583673536	0.9496655686549572	0.9903714904119836	240.0	4.637886715234437	182.0	0.41964188821363063
1176	Feb25-FISH2-3L1-rep3-m1bp-100x_Position029_28_cmle.ics	18	1	0	1.5162	0.23070632344123612	1.0	0.296637158654	2.681827893126662	0.3436217486835833	0.4951178884730662	0.3427505301282719	0.190500978066114	0.8611003356193464	0.9771667923700809	226.0	4.325018831859335	174.0	0.40119609092951497
1177	Feb25-FISH2-3L1-rep3-m1bp-100x_Position029_28_cmle.ics	19	1	0	1.5162	0.8058225447605828	1.0	0.2871210007844945	2.622800935466422	0.6195078846458045	0.7243183095057574	0.6188587854754515	0.4935035536815923	0.7175972021159249	0.992301586336758	238.0	4.52297555680245	185.0	0.426559062195174
1178	Feb25-FISH2-3L1-rep3-m1bp-100x_Position029_28_cmle.ics	20	1	0	1.9493999999999998	0.0	1.0	0.26314502138716667	2.7377134091013677	0.25201941472401335	0.4311539006589669	0.22293718557358463	0.023792336852547297	0.9080028335003748	0.9853490081151716	280.0	5.414768709246915	226.0	0.5210937732762666
1179	Feb25-FISH2-3L1-rep3-m1bp-100x_Position029_28_cmle.ics	21	1	0	0.8664	0.0	1.0	0.1728299591701743	1.8193840144387072	0.18203164239075842	0.3998493219487695	0.18203164239075842	0.03144148669010548	0.9278767136218052	0.8383161919792429	136.0	2.500967286599902	62.0	0.14295492895189613
1180	Feb25-FISH2-3L1-rep3-m1bp-100x_Position029_28_cmle.ics	22	1	0	1.7328	0.4377344716066809	1.0	0.27714930039612806	3.205228548668019	0.46877989867779224	0.6356504645241569	0.4609271661673751	0.3003513339711718	0.7799406970206185	0.9698897683877673	246.0	4.748567702126205	191.0	0.4403934101582607
1181	Feb25-FISH2-3L1-rep3-m1bp-100x_Position029_28_cmle.ics	23	1	0	1.2995999999999999	0.5963412819178956	1.0	0.2203309367503993	2.8007736364934197	0.5193110014714792	0.6115410138780691	0.5136789866989815	0.4074093309097204	0.7730492388709186	0.9298353182101262	156.0	2.9479214057071883	86.0	0.19829232080424306
1182	Feb25-FISH2-3L1-rep3-m1bp-100x_Position029_28_cmle.ics	23	2	0	1.5162	0.3095250132321943	1.0	0.18114168965970917	4.259616071933954	0.3534954845783202	0.43977321907729594	0.34254306240803256	0.2325110360945209	0.8426243772923502	0.8073050758354668	116.0	2.2412551582159748	50.0	0.11528623302572269
1183	Feb25-FISH2-3L1-rep3-m1bp-100x_Position029_28_cmle.ics	24	1	0	1.7328	0.0	1.0	0.24264857034559567	2.999189303618374	0.08075314950946902	0.23733592034906495	0.08075314950946902	0.029094817770247496	0.9608178669957589	0.9687005758595889	178.0	3.556597180927302	110.0	0.2536297126565899
1184	Feb25-FISH2-3L1-rep3-m1bp-100x_Position029_28_cmle.ics	25	1	0	1.7328	1.7630552482168842	1.0	0.2895291789548354	2.503157098524119	0.8820074479518133	0.93063907425458	0.8813276349004023	0.8102896703406564	0.4194111427668991	0.9842428138870832	250.0	4.767742779426403	200.0	0.46114493210289076
1185	Feb25-FISH2-3L1-rep3-m1bp-100x_Position029_28_cmle.ics	26	1	0	1.5162	0.6016084874694266	1.0	0.2976906622881044	2.769544647662073	0.4652030610129465	0.5910717451198957	0.4623307324137475	0.3430915389491964	0.8086349976072319	0.9951344151349056	224.0	4.350539166469866	172.0	0.3965846416084861
1186	Feb25-FISH2-3L1-rep3-m1bp-100x_Position029_28_cmle.ics	26	2	0	1.7328	1.8148458414482778	1.0	0.27128356201610476	2.913820381546418	0.8185024832422461	0.8742304653112241	0.8183312251563105	0.746979698405497	0.5075660296020041	0.9870984104087905	222.0	4.282438505718715	162.0	0.37352739500334153
1187	Feb25-FISH2-3L1-rep3-m1bp-100x_Position029_28_cmle.ics	28	1	0	1.083	0.6275890508929507	1.0	0.2472031385421709	2.6408948777046413	0.6485913934296645	0.7436446706927625	0.6485913934296645	0.5364482878553135	0.6413994777689516	0.9881211344910276	122.0	2.351936145107741	63.0	0.1452606536124106
1188	Feb25-FISH2-3L1-rep3-m1bp-100x_Position029_28_cmle.ics	29	1	0	1.7328	2.1132397913556575	1.0	0.273117628216583	3.010328448890274	0.9667351531161334	0.9945727206513822	0.9642565958973356	0.9205231060235463	0.4268234778999426	0.9884371430690684	242.0	4.6825821271451655	185.0	0.426559062195174
1189	Feb25-FISH2-3L1-rep3-m1bp-100x_Position029_28_cmle.ics	30	1	0	1.5162	0.3095250132321943	1.0	0.2567618485586993	2.809816985000858	0.41939548343325533	0.5450687454135109	0.4118078728382925	0.2410589424421583	0.8283006152490807	0.986019064707752	210.0	3.990860785413922	145.0	0.33433007577459584
1190	Feb25-FISH2-3L1-rep3-m1bp-100x_Position029_28_cmle.ics	31	1	0	1.7328	1.5837581932427913	1.0	0.2917507717704062	3.3290807590987503	0.7659683433894019	0.8248136826550155	0.7647866886459783	0.672161494593196	0.626569399625809	0.9993039526828894	222.0	4.329249003399557	168.0	0.3873617429664282
1191	Feb25-FISH2-3L1-rep3-m1bp-100x_Position029_28_cmle.ics	31	2	0	1.9493999999999998	0.65253602307166	1.0	0.27306546031625584	3.134024668210211	0.498791671334603	0.6045351002139249	0.470765381517106	0.3531040443000496	0.8028542995488002	0.9873061512799498	260.0	5.061435585501307	206.0	0.47497928006597756
1192	Feb25-FISH2-3L1-rep3-m1bp-100x_Position029_28_cmle.ics	32	1	0	1.5162	2.4989425030406127	1.0	0.28191961503978014	2.7928605846845214	0.9852697140935575	0.9956357415949647	0.9833544114099406	0.9629842170286491	0.2657591927682444	0.9924129385481426	196.0	3.7950191462409206	137.0	0.3158842784904802
1193	Feb25-FISH2-3L1-rep3-m1bp-100x_Position029_28_cmle.ics	33	1	0	1.5162	0.7857574237886386	1.0	0.25378568574272303	2.3597522259951575	0.6511343546289301	0.7401926806283537	0.646290080140811	0.5470759118061667	0.6840674014174151	0.9974735766949223	194.0	3.6801079878089324	128.0	0.2951327565458501
1194	Feb25-FISH2-3L1-rep3-m1bp-100x_Position029_28_cmle.ics	34	1	0	1.2995999999999999	0.0	1.0	0.12061133996022391	1.4732404624912683	0.3537047655453619	0.5785948649337411	0.33604102956167176	0.02945814220183486	0.8856751750535518	0.6263825036967734	246.0	4.537920462562423	126.0	0.2905213072248212
1195	Feb25-FISH2-3L1-rep3-m1bp-100x_Position029_28_cmle.ics	35	1	0	2.3826	2.455494121914529	1.0	0.2607000028600118	3.4806890069911374	0.9378702625792265	0.9674977363859786	0.9367578579743888	0.8899689561505627	0.3570267611190725	0.9850027966580263	346.0	6.772691058098866	309.0	0.7124689200989662
1196	Feb25-FISH2-3L1-rep3-m1bp-100x_Position029_28_cmle.ics	38	1	0	1.5162	0.0	1.0	0.15202054307486554	2.9315982252155637	0.10276937519557734	0.22879289663085428	0.10276937519557734	0.035718942317721915	0.9654666103779254	0.8907802964459732	164.0	3.2203240487117823	77.0	0.17754079885961296
1197	Feb25-FISH2-3L1-rep3-m1bp-100x_Position029_28_cmle.ics	40	1	0	1.7328	0.0	1.0	0.12705589880640702	2.0244934003559987	0.11295452471055754	0.3252111578400466	0.078123135035702	0.028568620154603347	0.9398294020153892	0.7268885491395456	210.0	3.990860785413922	102.0	0.23518391537247432
1198	Feb25-FISH2-3L1-rep3-m1bp-100x_Position029_28_cmle.ics	41	1	0	1.7328	0.2991586303963464	1.0	0.2687989477322422	3.0879580739651127	0.4064622076250499	0.5462418445697039	0.4007811459766544	0.21229361768230437	0.8359125051241475	0.9750202165339149	238.0	4.640001801004548	179.0	0.4127247142320873
1199	Feb25-FISH2-3L1-rep3-m1bp-100x_Position029_28_cmle.ics	42	1	0	1.083	0.0	1.0	0.207899513840501	2.883254150875282	0.17242711552919557	0.31977800517918303	0.167843120875449	0.028997159802856904	0.9330109807677789	0.8863254923216098	136.0	2.500967286599902	68.0	0.15678927691498287
1200	Feb25-FISH2-3L1-rep3-m1bp-100x_Position029_28_cmle.ics	43	1	0	1.083	0.0	1.0	0.07494147312717041	2.211807680798592	0.07341327077675029	0.31408557261589204	0.07341327077675029	0.02685234070114899	0.9552245936067415	0.626677077075128	352.0	6.2982408239801355	170.0	0.39197319228745714
1201	Feb25-FISH2-3L1-rep3-m1bp-100x_Position029_28_cmle.ics	44	1	0	1.2995999999999999	0.0	1.0	0.2920931800722684	2.367016609303594	0.24490250268693384	0.4538000921234454	0.24490250268693384	0.02731844004299094	0.905618042624031	0.9966089111175256	188.0	3.569427000917167	131.0	0.3020499305273935
1202	Feb25-FISH2-3L1-rep3-m1bp-100x_Position029_28_cmle.ics	45	1	0	1.9493999999999998	1.5762738440862263	1.0	0.3137060980576575	2.8497493924780577	0.8053415627221612	0.883240160279196	0.7996025334453565	0.7029567633942998	0.5690025975390379	0.9967613316463406	326.0	6.278926441310741	310.0	0.7147746447594807
1203	Feb25-FISH2-3L1-rep3-m1bp-100x_Position029_28_cmle.ics	46	1	0	1.083	0.43046674663324214	1.0	0.3139710308367558	2.814963766103213	0.5515128782195549	0.6714873162735128	0.5502764580033898	0.37438526298241226	0.7313902391147008	1.0129861500890789	122.0	2.351936145107741	71.0	0.16370645089652625
1204	Feb25-FISH2-3L1-rep3-m1bp-100x_Position030_29_cmle.ics	1	1	0	1.2995999999999999	0.0	1.0	0.3085208285484633	2.980103089239207	0.10909218588156809	0.2503730622706764	0.10909218588156809	0.03699899931532101	0.9409019924796828	1.011974014138129	106.0	2.0879938451835915	57.0	0.13142630564932387
1205	Feb25-FISH2-3L1-rep3-m1bp-100x_Position030_29_cmle.ics	2	1	0	1.083	0.46141264688247224	1.0	0.12767628893729768	1.320797940955662	0.47881872441273743	0.6221146795005658	0.47881872441273743	0.30741866710698207	0.778545123398779	0.5728804944901732	160.0	2.8968807364861267	68.0	0.15678927691498287
1206	Feb25-FISH2-3L1-rep3-m1bp-100x_Position030_29_cmle.ics	3	1	0	1.083	1.30507204614332	1.0	0.32238678937204435	2.3087170935651713	0.9229741682762604	0.9591403866635377	0.9208982435871979	0.8667888152788057	0.4019915369065213	0.9970788169131729	102.0	1.928387274840874	55.0	0.12681485632829495
1207	Feb25-FISH2-3L1-rep3-m1bp-100x_Position030_29_cmle.ics	4	1	0	1.2995999999999999	1.7430385742657564	1.0	0.31512099044568787	2.780443099765597	0.9214074976750153	0.9577093288009493	0.91940320046179	0.871127697784049	0.42552575352092864	1.0045778253619573	170.0	3.284194537922709	117.0	0.26976978528019113
1208	Feb25-FISH2-3L1-rep3-m1bp-100x_Position030_29_cmle.ics	5	1	0	1.7328	1.3318330934235014	1.0	0.25970918148696104	2.5694101870900905	0.7257133715694174	0.8025178342892354	0.7231626534578376	0.612379722235389	0.6853285162114258	0.9725205575297159	300.0	5.674480837630845	249.0	0.5741254404680991
1209	Feb25-FISH2-3L1-rep3-m1bp-100x_Position030_29_cmle.ics	5	2	0	1.2995999999999999	2.166	1.0	0.26406189311984274	2.5585684625807823	0.9362024221453287	0.9657771247096744	0.9310595108309239	0.8509059344930558	0.3909361596624229	0.9793176667694015	148.0	2.815950255745114	87.0	0.20059804546475749
1210	Feb25-FISH2-3L1-rep3-m1bp-100x_Position030_29_cmle.ics	6	1	0	1.2995999999999999	1.2944547249242173	1.0	0.2703216929263457	2.2284136966432095	0.8056893926866957	0.8850147395070105	0.8057064984975396	0.7176885488000274	0.551346741473552	0.9730388403048871	234.0	4.38677423530015	175.0	0.40350181559002946
1211	Feb25-FISH2-3L1-rep3-m1bp-100x_Position030_29_cmle.ics	7	1	0	1.083	0.2991586303963464	1.0	0.2743532130399526	2.320266412118511	0.4397675023857031	0.5809534137242994	0.4397675023857031	0.2422876724212718	0.8117046968057761	0.9734440341583763	176.0	3.3246597782932152	115.0	0.2651583359591622
1212	Feb25-FISH2-3L1-rep3-m1bp-100x_Position030_29_cmle.ics	8	1	0	1.083	2.0557473992337476	1.0	0.28738770534290325	1.9935514038272117	0.9950810662269854	0.9997183292113218	0.9950398461115691	0.9768823852706787	0.15477561473523893	0.9961440197750113	128.0	2.4158066343186673	73.0	0.16831790021755516
1213	Feb25-FISH2-3L1-rep3-m1bp-100x_Position030_29_cmle.ics	11	1	0	1.7328	0.0	1.0	0.23921963950302935	3.0498058840236157	0.20710594930935183	0.3630991687714019	0.20710594930935183	0.02652647200985765	0.9243077690582004	0.9549692420860164	216.0	4.171757518826949	146.0	0.3366358004351103
1214	Feb25-FISH2-3L1-rep3-m1bp-100x_Position030_29_cmle.ics	12	1	0	1.5162	0.8875449473696695	1.0	0.29671914474708655	2.165467060526814	0.6876113835357147	0.8021966770347904	0.6833552871896481	0.5309992140888412	0.6582717344269575	0.9956844642841953	232.0	4.3420788233894205	181.0	0.41733616355311615
1215	Feb25-FISH2-3L1-rep3-m1bp-100x_Position030_29_cmle.ics	13	1	0	1.5162	0.6190500264643886	1.0	0.3043034387968141	3.2624456698234034	0.5599834437086093	0.6672682119205298	0.5570364238410596	0.42366721854304634	0.7276274350897015	0.9873854668250962	192.0	3.705628322419464	138.0	0.3181900031509946
1216	Feb25-FISH2-3L1-rep3-m1bp-100x_Position030_29_cmle.ics	15	1	0	1.7328	1.6294049638174177	1.0	0.28055224894495756	2.9838518345188305	0.8858313184468781	0.9405404636609301	0.8857971838998719	0.8031176219598919	0.4246979106649207	0.9894131518408602	232.0	4.529320814112781	176.0	0.4058075402505439
1217	Feb25-FISH2-3L1-rep3-m1bp-100x_Position030_29_cmle.ics	16	1	0	0.8664	0.0	1.0	0.20938166917559753	1.9123010095873265	0.13184844872204937	0.28046872728330086	0.10631851356459539	0.02687621761507371	0.9451674157065809	0.889395699153199	112.0	2.058243339032838	51.0	0.11759195768623716
1218	Feb25-FISH2-3L1-rep3-m1bp-100x_Position030_29_cmle.ics	16	2	0	1.083	0.0	1.0	0.1467821900927231	1.756344299216488	0.15334825971911256	0.3315954755604664	0.1549300689133785	0.02687621761507371	0.9397275608136888	0.6236746005093531	180.0	3.273619109072153	87.0	0.20059804546475749
1219	Feb25-FISH2-3L1-rep3-m1bp-100x_Position030_29_cmle.ics	17	1	0	1.5162	1.1368333649278028	1.0	0.2826828280317748	3.262094057534399	0.8060038734667527	0.8751376599703794	0.7928549728477575	0.6978363650172787	0.5704406371060992	0.9949354094115102	164.0	3.1735135510309425	105.0	0.24210108935401767
1220	Feb25-FISH2-3L1-rep3-m1bp-100x_Position030_29_cmle.ics	19	1	0	2.166	0.0	1.0	0.23472168277319352	2.7248779102497194	0.1784890055679956	0.37487452706354724	0.1784890055679956	0.023039833903859847	0.926772018882191	0.9331542231547896	296.0	5.702116258011488	232.0	0.5349281212393534
1221	Feb25-FISH2-3L1-rep3-m1bp-100x_Position030_29_cmle.ics	20	1	0	1.2995999999999999	1.5930676819351215	1.0	0.2825870437667758	2.7421749991807527	0.9041285083979088	0.9473369545066924	0.903980200956583	0.8511549441993252	0.4076156326568355	1.0000755898241316	148.0	2.839355504585534	90.0	0.20751521944630086
1222	Feb25-FISH2-3L1-rep3-m1bp-100x_Position030_29_cmle.ics	21	1	0	1.7328	0.0	1.0	0.1713135729480646	2.5203511587587473	0.0796374334101932	0.2608769976942037	0.0796374334101932	0.027864355569690705	0.9523055696427077	0.9446773625904769	220.0	4.331364089169667	127.0	0.29282703188533565
1223	Feb25-FISH2-3L1-rep3-m1bp-100x_Position030_29_cmle.ics	22	1	0	1.7328	0.2918229810711206	1.0	0.2756908970497942	2.968475077005486	0.4360730593607306	0.5823552624161452	0.42037882631489937	0.20447883195219574	0.8407418662286881	0.9934763711221097	236.0	4.5719011402533996	179.0	0.4127247142320873
1224	Feb25-FISH2-3L1-rep3-m1bp-100x_Position030_29_cmle.ics	23	1	0	1.7328	1.4058527462478245	1.0	0.2618084357118758	2.6727161877638377	0.8519841686806067	0.9270603481489265	0.8481022264252274	0.7348049688860869	0.5175133622370658	0.9804547819106865	220.0	4.214337844967567	157.0	0.3619987717007692
1225	Feb25-FISH2-3L1-rep3-m1bp-100x_Position030_29_cmle.ics	26	1	0	1.5162	0.6016084874694266	1.0	0.24890681477036725	2.6648055986085293	0.5664143928832238	0.6858494323839872	0.5664143928832238	0.43386775542720574	0.746514706314472	0.9788625093671603	218.0	4.122831935375998	151.0	0.3481644237376825
1226	Feb25-FISH2-3L1-rep3-m1bp-100x_Position030_29_cmle.ics	27	1	0	1.2995999999999999	1.9505459086905699	1.0	0.25721064452245074	2.071309738490463	0.9170885358133397	0.9507521471507078	0.9110672344286466	0.8562646279474992	0.4252909824544932	0.9446606618576593	206.0	3.8078489662307855	141.0	0.325107177132538
1227	Feb25-FISH2-3L1-rep3-m1bp-100x_Position030_29_cmle.ics	27	2	0	0.8664	0.10317500441073144	1.0	0.282425622565585	1.7081016610831028	0.26726226685500415	0.34988761612141583	0.26726226685500415	0.08476476713854149	0.9056439949948266	0.9886532320468187	104.0	1.9262721890707628	53.0	0.12220340700726606
1228	Feb25-FISH2-3L1-rep3-m1bp-100x_Position030_29_cmle.ics	28	1	0	1.5162	0.9077480443748005	1.0	0.2518986109514725	2.485693206306065	0.6806057033380002	0.7714427824036548	0.6816066121386289	0.5542363618500233	0.680049288354647	0.9434774183260163	220.0	4.120716849605886	154.0	0.3550815977192259
1229	Feb25-FISH2-3L1-rep3-m1bp-100x_Position030_29_cmle.ics	29	1	0	1.083	0.8058225447605828	1.0	0.29498890793847904	2.5255495747865426	0.716014909032758	0.8096576581009435	0.7124598673932565	0.6095973823084399	0.6949899822851329	1.0020361854569155	136.0	2.571183033121162	81.0	0.18676369750167077
1230	Feb25-FISH2-3L1-rep3-m1bp-100x_Position030_29_cmle.ics	30	1	0	0.8664	0.3095250132321943	1.0	0.12546777676489604	1.1493156964266544	0.41660440459671966	0.5244304503030087	0.41660440459671966	0.23201219150626773	0.8143685362378997	0.7239648325396023	194.0	3.5162712459259935	90.0	0.20751521944630086
1231	Feb25-FISH2-3L1-rep3-m1bp-100x_Position030_29_cmle.ics	31	1	0	1.7328	1.2944547249242173	1.0	0.23221861428342688	2.741345713124273	0.8197004645305543	0.8820554995149094	0.8169762466188215	0.7059611541945888	0.5600406180554467	0.9455710674773512	228.0	4.393119492610483	156.0	0.35969304704025484
1232	Feb25-FISH2-3L1-rep3-m1bp-100x_Position030_29_cmle.ics	32	1	0	1.5162	0.3095250132321943	1.0	0.1186763449458377	2.0339257759095775	0.43023108978406366	0.5289125310434819	0.42504314517826325	0.27199877930715155	0.7910820391281215	0.6792952133551877	202.0	3.741863391249747	93.0	0.21443239342784423
1233	Feb25-FISH2-3L1-rep3-m1bp-100x_Position030_29_cmle.ics	33	1	0	0.8664	0.0	1.0	0.2561332862076176	1.9929788474269314	0.1650134798311206	0.30370313851162317	0.1316063889312783	0.0333498652016888	0.9448681699273064	0.9676684925493542	118.0	2.192329574765024	61.0	0.1406492042913817
1234	Feb25-FISH2-3L1-rep3-m1bp-100x_Position030_29_cmle.ics	35	1	0	2.3826	3.665518098236309	1.0	0.28951901624650994	2.8900322171850283	0.9891266504191328	0.9980304328807235	0.9888856155762071	0.9684824624833731	0.18255845715226154	0.99473192623827	428.0	8.324339960353708	448.0	1.0329646479104755
1235	Feb25-FISH2-3L1-rep3-m1bp-100x_Position030_29_cmle.ics	36	1	0	1.2995999999999999	0.42540144110901373	1.0	0.29896878435587376	2.685118384100466	0.5217188495494676	0.6566225994356968	0.5212523891872213	0.35954992263584235	0.7171638975459956	1.0009743506125066	142.0	2.728674517693768	87.0	0.20059804546475749
1236	Feb25-FISH2-3L1-rep3-m1bp-100x_Position030_29_cmle.ics	37	1	0	1.2995999999999999	0.0	1.0	0.23419023945646394	3.108435090979808	0.19013483087911803	0.3511296291503843	0.19013483087911803	0.03452938588545845	0.9356584349313244	0.9513636805278786	142.0	2.7286745176937677	77.0	0.17754079885961296
1237	Feb25-FISH2-3L1-rep3-m1bp-100x_Position030_29_cmle.ics	38	1	0	1.083	0.41270001764292574	1.0	0.2815510562887972	3.004550518349274	0.536931385329022	0.6518393742910833	0.5300072796221368	0.39819533088422016	0.7459590724424108	0.9787153028256821	108.0	2.0858787594134807	56.0	0.12912058098880944
1238	Feb25-FISH2-3L1-rep3-m1bp-100x_Position030_29_cmle.ics	39	1	0	1.9493999999999998	0.3720027687491155	1.0	0.24031046824227795	2.9728558681672053	0.4496158781568876	0.5952179492208294	0.4458278932415849	0.2808992541704257	0.7850039386931921	0.9206074339682995	234.0	4.5038004795022495	165.0	0.3804445689848849
1239	Feb25-FISH2-3L1-rep3-m1bp-100x_Position030_29_cmle.ics	40	1	0	1.5162	0.8595614345612763	1.0	0.30212160755784634	2.7699343360407993	0.6674115945839358	0.772481025094615	0.662921270574886	0.5530155742979111	0.6512634487173804	0.9987527946204086	198.0	3.81630930931123	144.0	0.33202435111408135
1240	Feb25-FISH2-3L1-rep3-m1bp-100x_Position030_29_cmle.ics	41	1	0	1.2995999999999999	0.9512265400461283	1.0	0.2836736067019555	2.1087026036702654	0.7528892130642678	0.8483264446065322	0.7507496555636599	0.6226436502147662	0.6062026290120495	0.9968822307155903	184.0	3.4566309282552896	125.0	0.28821558256430674
1241	Feb25-FISH2-3L1-rep3-m1bp-100x_Position030_29_cmle.ics	42	1	0	1.5162	1.3625635475001732	1.0	0.23124235107563948	2.5174085364777734	0.7708271480315896	0.8299710033054253	0.7697187419591077	0.6974521505057103	0.5783429071592359	0.9372682754926648	172.0	3.3054847009930173	102.0	0.23518391537247432
1242	Feb25-FISH2-3L1-rep3-m1bp-100x_Position030_29_cmle.ics	43	1	0	1.9493999999999998	2.065215357823672	1.0	0.2904734463771345	2.285162745516815	0.8462182216275392	0.908192434010461	0.8452256416494344	0.7679710497506386	0.5128860889539558	0.9800154842118949	348.0	6.559928732764981	329.0	0.7585834133092554
1243	Feb25-FISH2-3L1-rep3-m1bp-100x_Position030_29_cmle.ics	43	2	0	1.083	0.3634229110571259	1.0	0.29498890793847904	2.6645225428569983	0.3129716579491546	0.4072691886631797	0.31663058022138424	0.18188298260552244	0.8923277742194723	0.999169118715036	136.0	2.617993530802002	81.0	0.18676369750167077
1244	Feb25-FISH2-3L1-rep3-m1bp-100x_Position030_29_cmle.ics	44	1	0	1.083	0.8484788251675598	1.0	0.274326673206773	2.92196232420683	0.7538848930871858	0.8476231549366314	0.7526606474589947	0.6372824529430586	0.6000935081588038	0.993416870180906	130.0	2.5073125439102357	73.0	0.16831790021755516
1245	Feb25-FISH2-3L1-rep3-m1bp-100x_Position030_29_cmle.ics	46	1	0	1.5162	0.9479040472602467	1.0	0.26566364822117994	2.9189317350123476	0.7239840421935222	0.8162485631212387	0.7228429914125364	0.6245942930556495	0.5888055539076676	0.979514030985745	182.0	3.5055565117062404	119.0	0.27438123460122005
1246	Feb25-FISH2-3L1-rep3-m1bp-100x_Position030_29_cmle.ics	47	1	0	1.2995999999999999	1.528648458193712	1.0	0.24632599678266848	1.6187991199719096	0.8948508746013348	0.942940690741877	0.8906085467754521	0.8115307985424574	0.5220837599986119	0.9432289486198892	200.0	3.8141942235411186	132.0	0.30435565518790797
1247	Feb25-FISH2-3L1-rep3-m1bp-100x_Position030_29_cmle.ics	48	1	0	1.083	1.1396051716664168	1.0	0.31092308323314777	2.0550408145405568	0.8273632957916258	0.8892952952716358	0.8266305825070612	0.7458016710590071	0.5317819604715585	1.001290435234453	138.0	2.569067947351051	85.0	0.19598659614372857
1248	Feb25-FISH2-3L1-rep3-m1bp-100x_Position030_29_cmle.ics	50	1	0	1.5162	1.8725829911983063	1.0	0.2818860047516716	2.638167792320408	0.9153459175496393	0.9545732793161784	0.913103241029294	0.8590925785771525	0.4117701008114956	0.991317114872119	236.0	4.5016853937321395	181.0	0.41733616355311615
1249	Feb25-FISH2-3L1-rep3-m1bp-100x_Position030_29_cmle.ics	53	1	0	1.9493999999999998	1.7191228691225526	1.0	0.26808257310632905	2.529834576840281	0.884906580016247	0.9415364976209818	0.8827526981548103	0.7975838458860393	0.48374154824745697	0.9890015350900179	270.0	5.144481152012433	216.0	0.49803652667112214
1250	Feb25-FISH2-3L1-rep3-m1bp-100x_Position030_29_cmle.ics	54	1	0	1.5162	0.0	1.0	0.18592284697934588	2.706736974726944	0.09652762887378126	0.2696668894971179	0.09652762887378126	0.03459758081808206	0.9513241263483159	0.9250503786829246	156.0	3.018137152228448	79.0	0.18215224818064185
1251	Feb25-FISH2-3L1-rep3-m1bp-100x_Position030_29_cmle.ics	56	1	0	1.5162	0.10317500441073144	1.0	0.257727098576907	2.534808010607523	0.23511213107134557	0.4161921914943063	0.2386489077387869	0.06566639553799675	0.899859300765023	0.9908339675758527	198.0	3.7694988116303896	133.0	0.3066613798484224
1252	Feb25-FISH2-3L1-rep3-m1bp-100x_Position030_29_cmle.ics	57	1	0	1.9493999999999998	1.6116450895211656	1.0	0.2630121136397148	2.113961335560679	0.822564248123894	0.9048305205017624	0.8208727839357244	0.713983253346	0.49974247525860166	0.9878126688044924	372.0	7.0728684268533035	346.0	0.7977807325380012
1253	Feb25-FISH2-3L1-rep3-m1bp-100x_Position030_29_cmle.ics	58	1	0	1.083	1.7672985383515813	1.0	0.2533592821096046	2.4472433681781176	0.9446125649987214	0.9762328445997783	0.9426306367743585	0.9019691415906572	0.4021577185249287	0.9740531787977156	158.0	2.969211568777497	94.0	0.2167381180883587
1254	Feb25-FISH2-3L1-rep3-m1bp-100x_Position030_29_cmle.ics	60	1	0	0.6497999999999999	0.0	1.0	0.13296497832623966	1.2604795037714946	0.09912638834013784	0.23632146567745146	0.09912638834013784	0.03476154938027715	0.9696516046473488	0.8407054115337425	132.0	2.364765965097605	52.0	0.1198976823467516
1255	Feb25-FISH2-3L1-rep3-m1bp-100x_Position030_29_cmle.ics	61	1	0	1.5162	2.2801611835602227	1.0	0.2965085362082447	2.4164195122694623	0.9744356267817244	0.9942137298713306	0.9739887510594036	0.9407042145003467	0.35063248085823717	0.9960158627648783	238.0	4.54638080564287	188.0	0.4334762361767174
1256	Feb25-FISH2-3L1-rep3-m1bp-100x_Position030_29_cmle.ics	62	1	0	1.7328	0.0	1.0	0.2780232694705515	2.3654218806009353	0.20080196658269747	0.3643197887383934	0.20080196658269747	0.02595438891119954	0.9329112989239352	0.9898715924942643	222.0	4.212222759197456	164.0	0.3781388443243705
1257	Feb25-FISH2-3L1-rep3-m1bp-100x_Position030_29_cmle.ics	64	1	0	1.2995999999999999	0.20635000882146287	1.0	0.21404424892212104	2.650620029537129	0.3760809422180065	0.5329618211999051	0.3812821120860011	0.2417911627539325	0.8151355561013617	0.8590029270525068	128.0	2.462617131999507	63.0	0.1452606536124106
1258	Feb25-FISH2-3L1-rep3-m1bp-100x_Position030_29_cmle.ics	66	1	0	1.5162	0.0	1.0	0.2942017354324395	2.733554735723293	0.18845061820638934	0.36007029945488683	0.18845061820638934	0.024738001338418455	0.9226847786326862	0.9621536996592314	208.0	3.9695706223436127	153.0	0.35277587305871144
1259	Feb25-FISH2-3L1-rep3-m1bp-100x_Position030_29_cmle.ics	68	1	0	1.2995999999999999	0.0	1.0	0.2267304136219337	2.1069049492192757	0.17146305511312485	0.3329491605908016	0.16817862548598678	0.03275031409831525	0.9297774147375134	0.9454909665141442	172.0	3.211863705631338	101.0	0.23287819071195984
1260	Feb25-FISH2-3L1-rep3-m1bp-100x_Position031_30_cmle.ics	1	1	0	1.083	1.6071109437153837	1.0	0.2583896948561106	2.534986461625304	0.960113873830219	0.9849707744026167	0.9589175929010569	0.9170856173718163	0.42193057304319787	0.9868801711299113	124.0	2.37322630817805	66.0	0.15217782759395398
1261	Feb25-FISH2-3L1-rep3-m1bp-100x_Position031_30_cmle.ics	2	1	0	1.7328	0.928575039696583	1.0	0.2611066558550442	3.0000331100531796	0.7069138027689272	0.7996466105122728	0.7050333165390538	0.5805699647320129	0.65005010733436	0.9815385213060079	204.0	3.9738007938838353	140.0	0.3228014524720236
1262	Feb25-FISH2-3L1-rep3-m1bp-100x_Position031_30_cmle.ics	3	1	0	1.083	1.2927790998539732	1.0	0.2859744172986084	2.31817887845924	0.8800448719601826	0.9214418340769013	0.8766536864636253	0.8082755241509142	0.498887509560883	0.9923828816951604	134.0	2.5498928700508534	78.0	0.17984652352012742
1263	Feb25-FISH2-3L1-rep3-m1bp-100x_Position031_30_cmle.ics	4	1	0	1.5162	1.4199491695140265	1.0	0.26060776564257615	3.0110177263580287	0.768638156458758	0.8457162444241547	0.7648507318152893	0.6803807099576682	0.6961365574847788	0.9892637203189497	208.0	4.039786368864873	144.0	0.33202435111408135
1264	Feb25-FISH2-3L1-rep3-m1bp-100x_Position031_30_cmle.ics	4	2	0	1.7328	0.42540144110901373	1.0	0.29423920551536176	2.9317399927922914	0.39148198360217284	0.5048480265119725	0.3852874538484477	0.25728971646576715	0.8448327187815811	0.9946549671117079	224.0	4.3037286687890255	171.0	0.3942789169479716
1265	Feb25-FISH2-3L1-rep3-m1bp-100x_Position031_30_cmle.ics	5	1	0	2.166	1.9702516435534818	1.0	0.2512736249171332	3.2123273981190685	0.9094456093384549	0.962358892571457	0.9071138435687764	0.8206480528865836	0.4584203264846453	0.9796735398090183	328.0	6.3704323509023055	280.0	0.6456029049440472
1266	Feb25-FISH2-3L1-rep3-m1bp-100x_Position031_30_cmle.ics	6	1	0	1.083	0.10317500441073144	1.0	0.1959228515359414	2.6865540218012924	0.27512878329575247	0.40561696823039833	0.26290124475242443	0.09120240517699683	0.8987606554517312	0.9689339636132144	116.0	2.194444660535135	52.0	0.1198976823467516
1267	Feb25-FISH2-3L1-rep3-m1bp-100x_Position031_30_cmle.ics	8	1	0	1.7328	0.0	1.0	0.2711234149751098	3.1299517579779113	0.23650289455996185	0.355846577480974	0.22163981700310054	0.026560568938227707	0.8966489112719211	0.9807730091241623	210.0	4.084481780775603	149.0	0.34355297441665367
1268	Feb25-FISH2-3L1-rep3-m1bp-100x_Position031_30_cmle.ics	9	1	0	1.7328	2.4122417731431285	1.0	0.28969086928979143	2.3847000131568272	0.9453371063847539	0.9783594179117968	0.9447322130059029	0.8858211601437839	0.33837560708023456	0.9918461513469065	318.0	6.100144793667825	287.0	0.6617429775676483
1269	Feb25-FISH2-3L1-rep3-m1bp-100x_Position031_30_cmle.ics	14	1	0	2.8158	0.687545504971255	1.0	0.21901773042470724	3.803307343275451	0.5958357062874342	0.7265242619081027	0.5915712670336836	0.36419549290039643	0.737106047117926	0.9206983435372138	406.0	7.949716673537785	360.0	0.8300608777852034
1270	Feb25-FISH2-3L1-rep3-m1bp-100x_Position031_30_cmle.ics	15	1	0	1.7328	1.6776879206634818	1.0	0.2555440387245966	3.3227191340470483	0.8110170108976605	0.8607989536025424	0.8081061108084947	0.7426715748351126	0.6046320058375815	0.9683332142974699	218.0	4.239858179578098	153.0	0.35277587305871144
1271	Feb25-FISH2-3L1-rep3-m1bp-100x_Position031_30_cmle.ics	15	2	0	1.5162	0.0	1.0	0.3102032636103427	3.0895907355619805	0.19715016289244242	0.35352864235481063	0.18913217706876873	0.021084076092801853	0.9264170097096629	0.9947882572828743	188.0	3.6162374985980064	135.0	0.31127282916945126
1272	Feb25-FISH2-3L1-rep3-m1bp-100x_Position031_30_cmle.ics	16	1	0	1.2995999999999999	1.8725829911983063	1.0	0.3045659969758873	2.53283516415071	0.9374900264189081	0.9651988510434583	0.9310537420876257	0.8936860582634444	0.35122308388163304	0.9932647178385648	168.0	3.2160938771715606	113.0	0.2605468866381333
1273	Feb25-FISH2-3L1-rep3-m1bp-100x_Position031_30_cmle.ics	17	1	0	1.2995999999999999	0.0	1.0	0.3037496357219828	2.330972829129365	0.23162148330796684	0.4181017007729578	0.22715520965565827	0.025604641734402935	0.9062614482449027	0.9741618340414533	204.0	3.9035850473625757	151.0	0.3481644237376825
1274	Feb25-FISH2-3L1-rep3-m1bp-100x_Position031_30_cmle.ics	18	1	0	1.7328	1.0298344167305078	1.0	0.3195582336348489	3.1689156849537077	0.7546380521814914	0.8534342829130127	0.7516694809085462	0.6062503404324854	0.5977038166266522	0.9954957135678011	228.0	4.4633352391317445	183.0	0.42194761287414506
1275	Feb25-FISH2-3L1-rep3-m1bp-100x_Position031_30_cmle.ics	20	1	0	1.083	0.23070632344123612	1.0	0.18285074411304972	2.1440392447627032	0.343325903460372	0.5937698688201118	0.34256586399678446	0.1737311360397559	0.8328108256128847	0.8524371045973643	222.0	3.9547650219528356	133.0	0.3066613798484224
1276	Feb25-FISH2-3L1-rep3-m1bp-100x_Position031_30_cmle.ics	21	1	0	1.9493999999999998	1.7191228691225526	1.0	0.2829838625710746	3.155437956901037	0.8860466796733868	0.9369045038349179	0.8848234286127198	0.8063082592672881	0.47921905011233357	0.999329415089448	246.0	4.795378199807044	193.0	0.44500485947928964
1277	Feb25-FISH2-3L1-rep3-m1bp-100x_Position031_30_cmle.ics	22	1	0	1.5162	0.23070632344123612	1.0	0.27464307876870475	2.870987670477312	0.37721680779677264	0.5562267258225079	0.3714036402964347	0.16355217717256382	0.8494673880319655	0.9990506358444221	222.0	4.282438505718717	163.0	0.375833119663856
1278	Feb25-FISH2-3L1-rep3-m1bp-100x_Position031_30_cmle.ics	23	1	0	1.9493999999999998	1.5009357274113917	1.0	0.2726691396657386	2.888575814574854	0.8361217339155224	0.9114598950909636	0.8329999301701794	0.7263615788111678	0.5691141070792483	0.9922384020534942	292.0	5.63613068303045	245.0	0.5649025418260412
1279	Feb25-FISH2-3L1-rep3-m1bp-100x_Position031_30_cmle.ics	24	1	0	1.2995999999999999	0.20635000882146287	1.0	0.26031560351378047	2.1693679511190593	0.35686425050898346	0.5352963757634752	0.35686425050898346	0.1674401387451244	0.8635407465268707	0.9905566720452729	210.0	3.967455536573502	146.0	0.3366358004351103
1280	Feb25-FISH2-3L1-rep3-m1bp-100x_Position031_30_cmle.ics	25	1	0	1.2995999999999999	0.23070632344123612	1.0	0.09977382871766105	3.015085786983336	0.4215714477494582	0.6655639299618358	0.41557511714579776	0.16695433711140517	0.8044447368307244	0.4462596889653725	172.0	3.1416479591100788	67.0	0.15448355225446841
1281	Feb25-FISH2-3L1-rep3-m1bp-100x_Position031_30_cmle.ics	26	1	0	1.7328	1.7060019029756524	1.0	0.08347009059519397	2.3792046452982207	0.8201980775246708	0.8823159286750277	0.8190534084122515	0.7298474248499843	0.5275112757483514	0.5096759202250731	232.0	4.13143158382564	96.0	0.22134956740938755
1282	Feb25-FISH2-3L1-rep3-m1bp-100x_Position031_30_cmle.ics	26	2	0	1.7328	0.1459114905355603	1.0	0.17105971998796424	2.9665236422682852	0.2836682023718113	0.45258332622358727	0.2836682023718113	0.11549604698120183	0.8875840866657729	0.736718620303773	200.0	3.743978477019859	110.0	0.2536297126565899
1283	Feb25-FISH2-3L1-rep3-m1bp-100x_Position031_30_cmle.ics	27	1	0	1.083	0.0	1.0	0.26627900372109287	2.135929867839978	0.253538170924278	0.42458051091335725	0.253538170924278	0.037883148123551896	0.8943069674473805	0.9898112186731266	124.0	2.34982105933763	67.0	0.15448355225446841
1284	Feb25-FISH2-3L1-rep3-m1bp-100x_Position031_30_cmle.ics	28	1	0	2.5991999999999997	0.0	1.0	0.2757657705564612	3.1071012437367993	0.11626239813911984	0.3097485656133209	0.131186536692476	0.01797087862920509	0.9554507450446128	0.9576111065778738	402.0	7.836920600875914	398.0	0.9176784148847528
1285	Feb25-FISH2-3L1-rep3-m1bp-100x_Position031_30_cmle.ics	29	1	0	1.7328	1.8788873947202098	1.0	0.30209828376829984	3.0053180258679233	0.9048374819829303	0.9444912303431746	0.9035850594630779	0.8521250695040514	0.41582494552181964	0.988875410789416	234.0	4.527205728342672	185.0	0.426559062195174
1286	Feb25-FISH2-3L1-rep3-m1bp-100x_Position031_30_cmle.ics	31	1	0	1.9493999999999998	0.10317500441073144	1.0	0.2391147261405256	3.0664930195312436	0.226278641032394	0.3640136950223861	0.226278641032394	0.09010007900974454	0.9203938129837893	0.936690445881461	218.0	4.263263428418517	148.0	0.3412472497561391
1287	Feb25-FISH2-3L1-rep3-m1bp-100x_Position031_30_cmle.ics	32	1	0	1.9493999999999998	1.4686736615067262	1.0	0.29884118320699954	3.1800721390860045	0.8354902002830553	0.9110010936226788	0.8325470686623494	0.7449044688424754	0.5266028263150617	0.9927280360441394	234.0	4.59742147486393	184.0	0.42425333753465955
1288	Feb25-FISH2-3L1-rep3-m1bp-100x_Position031_30_cmle.ics	33	1	0	1.083	0.42540144110901373	1.0	0.2714970799337216	3.1878756652987366	0.4445544418320065	0.5429092934042816	0.43888957637256115	0.3216426734865047	0.8002418438957993	0.9579637059257758	134.0	2.5264876212104337	76.0	0.1752350741990985
1289	Feb25-FISH2-3L1-rep3-m1bp-100x_Position031_30_cmle.ics	33	2	0	0.8664	0.0	1.0	0.1603961742173836	1.9156822983296427	0.07347825489144633	0.17636362386393323	0.07347825489144633	0.025914697025945635	0.9643970339179779	0.8570179519327213	124.0	2.30301056165679	52.0	0.1198976823467516
1290	Feb25-FISH2-3L1-rep3-m1bp-100x_Position031_30_cmle.ics	36	1	0	1.5162	0.4773698211006071	1.0	0.3037496357219828	2.796993677236471	0.5520854654579308	0.6958099212296884	0.5427030167774821	0.34327150997339106	0.7709627748207749	0.991611365671841	204.0	3.903585047362576	151.0	0.3481644237376825
1291	Feb25-FISH2-3L1-rep3-m1bp-100x_Position031_30_cmle.ics	38	1	0	1.2995999999999999	1.6592549201289784	1.0	0.25075954422735086	2.7680571378041376	0.9562154323918539	0.9823681137474816	0.955920284368704	0.9119560614421189	0.28165443210023494	0.9997695522855703	140.0	2.6839791057830387	78.0	0.17984652352012742
1292	Feb25-FISH2-3L1-rep3-m1bp-100x_Position031_30_cmle.ics	39	1	0	1.7328	0.7610319551488771	1.0	0.29319608447573	2.86855315239617	0.6005332274441955	0.7165338325249833	0.598193266585359	0.4408084446587439	0.7004690867858315	0.9980343669375589	258.0	4.993334924750158	211.0	0.48650790336854977
1293	Feb25-FISH2-3L1-rep3-m1bp-100x_Position031_30_cmle.ics	40	1	0	0.6497999999999999	0.5595020986366908	1.0	0.19855378558553366	1.4719135320647152	0.6100903712372407	0.7326831805474286	0.610129380404395	0.47930563682465377	0.6396271563284748	0.8793518214433663	114.0	2.079533502103147	51.0	0.11759195768623716
1294	Feb25-FISH2-3L1-rep3-m1bp-100x_Position031_30_cmle.ics	41	1	0	1.2995999999999999	0.0	1.0	0.24296698579674678	2.348729268473751	0.10748472825744694	0.24738648529504376	0.10748472825744694	0.036046035644562	0.9536652086289998	0.9995205739533182	124.0	2.4200368058588895	64.0	0.14756637827292504
1295	Feb25-FISH2-3L1-rep3-m1bp-100x_Position031_30_cmle.ics	42	1	0	1.5162	0.0	1.0	0.2138246499849553	3.1974473386310027	0.10113825935971492	0.3048900893130724	0.10113825935971492	0.03615079950520331	0.9546901569969479	0.9379521388446026	160.0	3.130933224890325	88.0	0.20290377012527194
1296	Feb25-FISH2-3L1-rep3-m1bp-100x_Position031_30_cmle.ics	43	1	0	1.2995999999999999	2.483988337886634	1.0	0.20913791734457493	3.2769846426921276	0.958723328956069	0.9810427202369311	0.958723328956069	0.925451463589543	0.2742995562999845	0.9472819278954493	150.0	2.860645667655842	79.0	0.18215224818064185
1297	Feb25-FISH2-3L1-rep3-m1bp-100x_Position032_31_cmle.ics	1	1	0	1.7328	0.6606423714395955	1.0	0.2577665769314364	2.9865370816648715	0.5396699362409246	0.6560338146565046	0.5369645735368933	0.4031774936645065	0.7418744054370865	0.9939306255051982	194.0	3.7269184854897723	129.0	0.29743848120636457
1298	Feb25-FISH2-3L1-rep3-m1bp-100x_Position032_31_cmle.ics	1	2	0	0.8664	0.10317500441073144	1.0	0.24374425760610463	2.1925128669464353	0.18574288118750684	0.3033928766706447	0.18574288118750684	0.08321248745976427	0.9034262646127494	0.9384612475793871	116.0	2.1710394116947156	58.0	0.13373203030983835
1299	Feb25-FISH2-3L1-rep3-m1bp-100x_Position032_31_cmle.ics	2	1	0	1.9493999999999998	1.0521827216106825	1.0	0.26570688414325466	2.9736500023204284	0.6857481051566467	0.7744191374405773	0.6695775024341817	0.556184730521774	0.6280260473863406	0.9672693527283475	308.0	5.946883480635436	262.0	0.604099861054787
1300	Feb25-FISH2-3L1-rep3-m1bp-100x_Position032_31_cmle.ics	3	1	0	1.5162	0.0	1.0	0.21898291418577578	2.59350150018786	0.13856461974165918	0.2960634876777724	0.13856461974165918	0.027127320730967894	0.9463259285261162	0.9708585995235092	208.0	4.0163811200244535	132.0	0.30435565518790797
1301	Feb25-FISH2-3L1-rep3-m1bp-100x_Position032_31_cmle.ics	4	1	0	1.9493999999999998	0.0	1.0	0.2225559542244641	2.955402194911731	0.15518836748182419	0.29126059003785376	0.1049149792705642	0.026527669290392356	0.9465857886800577	0.9439339472020755	242.0	4.752797873666427	167.0	0.3850560183059138
1302	Feb25-FISH2-3L1-rep3-m1bp-100x_Position032_31_cmle.ics	5	1	0	1.083	0.20635000882146287	1.0	0.28738770534290325	2.9248409207685335	0.3291579023315444	0.4593963847464494	0.3257613177860041	0.16388242933494654	0.8815199885115153	0.946549305986602	128.0	2.4392118831590874	73.0	0.16831790021755516
1303	Feb25-FISH2-3L1-rep3-m1bp-100x_Position032_31_cmle.ics	6	1	0	1.7328	0.4660867564761642	1.0	0.2934495372487288	2.8347940129588665	0.5251267455305524	0.6492928933558658	0.5159710486524949	0.32917982300097837	0.7747543565487824	0.9954973434862272	232.0	4.482510316431942	180.0	0.4150304388926017
1304	Feb25-FISH2-3L1-rep3-m1bp-100x_Position032_31_cmle.ics	8	1	0	1.5162	0.0	1.0	0.26282879297454687	2.4943239121195524	0.18390198778074177	0.34706834609758197	0.17984682901643576	0.025323229498322004	0.9312207016863665	0.9699556256176762	246.0	4.6783519556049455	186.0	0.42886478685568846
1305	Feb25-FISH2-3L1-rep3-m1bp-100x_Position032_31_cmle.ics	9	1	0	2.166	1.2076324649147852	1.0	0.28171155575877965	2.6954445103390694	0.688539274293314	0.7928592690500054	0.6861278984982836	0.5767298139444701	0.609093239323502	0.9880180089706132	348.0	6.676954976967077	324.0	0.7470547900066831
1306	Feb25-FISH2-3L1-rep3-m1bp-100x_Position032_31_cmle.ics	11	1	0	1.5162	0.7748934119142009	1.0	0.3022634749623883	2.6569786020377912	0.627124773960217	0.7336317552544985	0.6266089585865473	0.4817567367266475	0.6869864291248678	0.9938560004988767	222.0	4.259033256878297	171.0	0.3942789169479716
1307	Feb25-FISH2-3L1-rep3-m1bp-100x_Position032_31_cmle.ics	12	1	0	1.7328	2.04382171327147	1.0	0.2669553508933269	2.818764559129868	0.9333336654527701	0.9711404815399715	0.9333336654527701	0.8766533320712795	0.27524973217141274	0.9934686942600867	256.0	4.972044761679848	199.0	0.4588392074423764
1308	Feb25-FISH2-3L1-rep3-m1bp-100x_Position032_31_cmle.ics	13	1	0	1.083	1.5627088357751586	1.0	0.21242925531411075	2.5668403846099994	0.9338501875478278	0.9633685847979627	0.9295472507621091	0.888819891360255	0.4314810413219743	0.9265633626684443	110.0	2.0369531759625294	50.0	0.11528623302572269
1309	Feb25-FISH2-3L1-rep3-m1bp-100x_Position032_31_cmle.ics	15	1	0	1.5162	1.0452244593809161	1.0	0.27713793152279875	3.780006675286253	0.8077175578087388	0.8785226250395117	0.8032436112529482	0.6991453303182824	0.5760566237815206	0.9691667894324784	140.0	2.7776001011447184	82.0	0.18906942216218525
1310	Feb25-FISH2-3L1-rep3-m1bp-100x_Position032_31_cmle.ics	16	1	0	1.9493999999999998	0.1459114905355603	1.0	0.26158503929469396	2.8209440621743225	0.32642227184980505	0.5048118778152088	0.3221166584654983	0.1332445399144555	0.8374716274072064	0.9859386748213318	268.0	5.170001486622961	211.0	0.48650790336854977
1311	Feb25-FISH2-3L1-rep3-m1bp-100x_Position032_31_cmle.ics	17	1	0	1.2995999999999999	0.2918229810711206	1.0	0.2877226213926332	2.6557087657529026	0.4206684484294623	0.5619210468335393	0.41911659051067623	0.24683641310074622	0.8360097524896115	0.9910608173174379	162.0	3.105412890279794	104.0	0.2397953646935032
1312	Feb25-FISH2-3L1-rep3-m1bp-100x_Position032_31_cmle.ics	18	1	0	2.166	0.0	1.0	0.1265242034523586	2.828647123576163	0.07847552171783667	0.16724864998950523	0.07847552171783667	0.028078310149407523	0.9629867430401015	0.9208715461010684	256.0	5.159286752403205	137.0	0.3158842784904802
1313	Feb25-FISH2-3L1-rep3-m1bp-100x_Position032_31_cmle.ics	19	1	0	1.7328	0.2918229810711206	1.0	0.11095300769661111	3.9311043162484736	0.36316639967541325	0.5286846541822023	0.36316639967541325	0.2269483949045477	0.8297762964845229	0.568226906198576	142.0	2.7052692688533475	53.0	0.12220340700726606
1314	Feb25-FISH2-3L1-rep3-m1bp-100x_Position032_31_cmle.ics	20	1	0	1.5162	0.46141264688247224	1.0	0.26877613753839935	4.0378813486528164	0.4440395813239024	0.55004524940759	0.4440395813239024	0.3179187654056371	0.8067597201657458	0.9838340100085537	146.0	2.911686336876904	86.0	0.19829232080424306
1315	Feb25-FISH2-3L1-rep3-m1bp-100x_Position032_31_cmle.ics	21	1	0	1.7328	2.5069769324029507	1.0	0.24359934425437688	3.128382448412133	0.9410139492599222	0.9680406403591011	0.9409038609051393	0.9017781044916049	0.2777822481218722	0.9226759484524345	232.0	4.388889321070261	164.0	0.3781388443243705
1316	Feb25-FISH2-3L1-rep3-m1bp-100x_Position032_31_cmle.ics	21	2	0	1.9493999999999998	0.0	1.0	0.09731580945348446	2.6443549859308053	0.23688883206909286	0.3747194522571664	0.19824071706582574	0.021076593085030824	0.9077782416473893	0.546581642514719	234.0	4.3633689864597285	105.0	0.24210108935401767
1317	Feb25-FISH2-3L1-rep3-m1bp-100x_Position032_31_cmle.ics	22	1	0	1.5162	0.4773698211006071	1.0	0.23864358257249474	2.4303828051479397	0.49867931263066645	0.6287721176890521	0.49256539697108764	0.32417775738106164	0.8200089161985277	0.959332263159918	224.0	4.256918171108184	154.0	0.3550815977192259
1318	Feb25-FISH2-3L1-rep3-m1bp-100x_Position032_31_cmle.ics	23	1	0	1.5162	0.20635000882146287	1.0	0.30081470934661814	2.358394853985602	0.33326693828278253	0.49996076656103816	0.33162516976007245	0.1793994265881998	0.8628074394604588	0.9930960408861534	218.0	4.146237184216417	166.0	0.3827502936453994
1319	Feb25-FISH2-3L1-rep3-m1bp-100x_Position032_31_cmle.ics	25	1	0	1.7328	0.23070632344123612	1.0	0.3161731016481541	2.8376590750943667	0.3968960649118496	0.566432016497786	0.3923861561218639	0.18239111894884433	0.8246845024231867	0.9986716349582191	250.0	4.791148028266822	209.0	0.4818964540475209
1320	Feb25-FISH2-3L1-rep3-m1bp-100x_Position032_31_cmle.ics	26	1	0	1.2995999999999999	0.6016084874694266	1.0	0.27870573951843647	2.5865808898914904	0.591586731791522	0.6935944212322721	0.5880656741011004	0.46316130171246983	0.7390598152403729	0.9775721361209172	142.0	2.705269268853348	84.0	0.1936808714832141
1321	Feb25-FISH2-3L1-rep3-m1bp-100x_Position032_31_cmle.ics	27	1	0	1.9493999999999998	2.514976831506556	1.0	0.20895353374363124	3.1015640796125443	0.969758384803131	0.9875052352366327	0.9671251209520187	0.934411511262378	0.3225933437989945	0.9253672553680873	254.0	4.8103231055670195	174.0	0.40119609092951497
1322	Feb25-FISH2-3L1-rep3-m1bp-100x_Position032_31_cmle.ics	29	1	0	1.7328	0.0	1.0	0.07533696262941003	2.5161728055475194	0.09722296681498954	0.20495362676245107	0.06890312550260012	0.034438160081488235	0.9593146379508398	0.7085226761619484	200.0	3.9546257165836374	73.0	0.16831790021755516
1323	Feb25-FISH2-3L1-rep3-m1bp-100x_Position032_31_cmle.ics	30	1	0	1.083	1.245083401423282	1.0	0.28194623496543986	2.70251953712578	0.8979248543422079	0.9472114752343523	0.8942700289021761	0.8182833024941507	0.5117659405635577	0.9958782038688571	118.0	2.285950570126704	64.0	0.14756637827292504
1324	Feb25-FISH2-3L1-rep3-m1bp-100x_Position032_31_cmle.ics	31	1	0	1.7328	1.1736910802652913	1.0	0.25680881862154736	4.07226135693043	0.7489463716347422	0.8167142137942608	0.7473305684079303	0.6412341476278378	0.5989392565251458	0.9568563237031051	182.0	3.55236700938708	117.0	0.26976978528019113
1325	Feb25-FISH2-3L1-rep3-m1bp-100x_Position032_31_cmle.ics	32	1	0	1.5162	1.7328	1.0	0.2731442024700378	2.9854323443291553	0.9842107881104818	0.9986605461560872	0.9760390537842236	0.8881751451371075	0.314716077229548	0.9703982117927148	200.0	3.837599472381538	139.0	0.32049572781150915
1326	Feb25-FISH2-3L1-rep3-m1bp-100x_Position032_31_cmle.ics	33	1	0	1.9493999999999998	0.46141264688247224	1.0	0.2924811048428378	2.5363673790212715	0.44798289650097417	0.594802331383081	0.44735015623388535	0.2633230849851013	0.8411186205782325	0.9837481066521452	368.0	7.030288100712686	359.0	0.827755153124689
1327	Feb25-FISH2-3L1-rep3-m1bp-100x_Position032_31_cmle.ics	34	1	0	1.2995999999999999	2.059387696586258	1.0	0.24620625817270406	3.1807157995356596	0.9424723673982697	0.971830229339535	0.9424723673982697	0.9063240582164728	0.32162458350633427	0.9489298813917659	136.0	2.664804028482841	74.0	0.17062362487806956
[truncated: 4,588 more rows]
