# Supplementary material for: M1BP cooperates with CP190 to activate transcription at TAD borders and promote chromatin insulator activity
Source: Nat Commun. 2021 Jul 7;12:4170. doi: 10.1038/s41467-021-24407-y (PMC8263732; doi:10.1038/s41467-021-24407-y)
Supplement: Supplementary file 6 — Source Data [file 41467_2021_24407_MOESM6_ESM.zip › Source Data_updated_060121/Source Data 8/Figure 8c/Figure 8c-tango-slide2/rep3-mock-m1bp/nucleus.xls]

	Label	nuc.idx	idx	tag	nbObjects.nucleus	nbObjects.B	nbObjects.C	nbObjects.A	ZThickness	allObjects	compacity	elongation	rad_dist	ratioEllVolume	surface_pix	surface_unit	volume_pix	volume_unit
1	Feb25-FISH2-3L1-rep3-m1bp-100x_Position001_0_cmle.ics	2	1	0	1	1	1	2	10.83	1.0	0.2814750097604687	1.176195042298775	0.0	0.9378761183987158	28120.0	485.5518525428748	235243.0	542.4055863134017
2	Feb25-FISH2-3L1-rep3-m1bp-100x_Position001_0_cmle.ics	3	1	0	1	0	0	0	5.415	0.0	0.2927066529721657	1.2811504039288921	0.0	0.9745293181108259	6500.0	113.75662377067353	26660.0	61.47061944931534
3	Feb25-FISH2-3L1-rep3-m1bp-100x_Position001_0_cmle.ics	4	1	0	1	1	1	1	8.664	1.0	0.2852624683594257	1.0089241401928977	0.0	0.953166975002105	21114.0	358.5212486561439	154082.0	355.2706671413881
4	Feb25-FISH2-3L1-rep3-m1bp-100x_Position001_0_cmle.ics	5	1	0	1	1	1	1	8.014199999999999	1.0	0.30400365667014195	1.3252827253482065	0.0	0.9655681333672897	12038.0	214.4874544924926	68477.0	157.88910757804828
5	Feb25-FISH2-3L1-rep3-m1bp-100x_Position001_0_cmle.ics	6	1	0	1	1	1	1	7.5809999999999995	1.0	0.2613841271497353	1.0878112305176615	0.0	0.9439213043438079	19630.0	322.31457066910826	132219.0	304.8606088885606
6	Feb25-FISH2-3L1-rep3-m1bp-100x_Position001_0_cmle.ics	7	1	0	1	1	1	2	10.83	1.0	0.3113116249609496	1.412819319252234	0.0	0.9399676935449367	22432.0	390.8543707127159	176268.0	406.4254744595618
7	Feb25-FISH2-3L1-rep3-m1bp-100x_Position001_0_cmle.ics	8	1	0	1	1	1	1	10.83	1.0	0.2913438605165293	1.342178756070031	0.0	0.9320371742307265	21498.0	377.84577696078463	159983.0	368.8767483630839
8	Feb25-FISH2-3L1-rep3-m1bp-100x_Position001_0_cmle.ics	9	1	0	1	1	1	1	8.8806	1.0	0.2879471950096984	1.1207301813867248	0.0	0.945158179917811	20980.0	354.35639361610833	153334.0	353.5459850953233
9	Feb25-FISH2-3L1-rep3-m1bp-100x_Position001_0_cmle.ics	10	1	0	1	1	1	1	6.2814	1.0	0.2984496889844425	1.1778772000886064	0.0	0.9691754128715799	10788.0	182.92500847803592	57560.0	132.71751145921198
10	Feb25-FISH2-3L1-rep3-m1bp-100x_Position001_0_cmle.ics	11	1	0	1	1	1	1	8.2308	1.0	0.28729661657601197	1.0731723777197315	0.0	0.9501591097571258	17016.0	292.1946131498789	111873.0	257.9483349457335
11	Feb25-FISH2-3L1-rep3-m1bp-100x_Position001_0_cmle.ics	12	1	0	1	1	1	1	7.3644	1.0	0.3026519589941263	1.16384634114846	0.0	0.9604619637852168	14948.0	252.43940591423333	94541.0	217.98551512969698
12	Feb25-FISH2-3L1-rep3-m1bp-100x_Position001_0_cmle.ics	13	1	0	1	1	1	1	10.83	1.0	0.29339269181830874	1.3575220107393697	0.0	0.9382079434793164	21868.0	379.7716057285096	164707.0	379.7689916593542
13	Feb25-FISH2-3L1-rep3-m1bp-100x_Position001_0_cmle.ics	14	1	0	1	1	2	1	10.83	2.0	0.28175432713345944	1.1496759618230228	0.0	0.944716106457318	31650.0	545.4810030045734	281041.0	648.0031643156427
14	Feb25-FISH2-3L1-rep3-m1bp-100x_Position001_0_cmle.ics	15	1	0	1	1	1	1	10.83	1.0	0.2950394869035333	1.2758261867625413	0.0	0.9449684177721078	24044.0	418.008283402254	190425.0	439.0676184784649
15	Feb25-FISH2-3L1-rep3-m1bp-100x_Position001_0_cmle.ics	16	1	0	1	1	2	1	10.83	2.0	0.29466694294878154	1.1656652544814619	0.0	0.9308543469002954	32008.0	545.8045601169176	292299.0	673.9610125437144
16	Feb25-FISH2-3L1-rep3-m1bp-100x_Position001_0_cmle.ics	17	1	0	1	1	1	1	9.5304	1.0	0.2892379251190797	1.1252016871117545	0.0	0.946112789088152	21042.0	360.3761906557488	154359.0	355.90935287235055
17	Feb25-FISH2-3L1-rep3-m1bp-100x_Position001_0_cmle.ics	18	1	0	1	1	1	1	9.097199999999999	1.0	0.3011275614265404	1.1267247876721633	0.0	0.9565100186449826	19848.0	341.2997356181775	144286.0	332.6837883669885
18	Feb25-FISH2-3L1-rep3-m1bp-100x_Position001_0_cmle.ics	19	1	0	1	1	1	1	8.8806	1.0	0.31082400971356433	1.462220791206324	0.0	0.9648868053567374	14452.0	254.95339333664998	91080.0	210.00540207965648
19	Feb25-FISH2-3L1-rep3-m1bp-100x_Position001_0_cmle.ics	21	1	0	1	1	1	1	10.83	1.0	0.29150294994641784	1.2806179034683032	0.0	0.9445501048575284	23500.0	406.3192363393387	182893.0	421.70090033546995
20	Feb25-FISH2-3L1-rep3-m1bp-100x_Position001_0_cmle.ics	22	1	0	1	1	1	1	8.664	1.0	0.2714117487848716	1.1075154059744838	0.0	0.9540724251141922	21624.0	364.2076979763225	155773.0	359.16964754231805
21	Feb25-FISH2-3L1-rep3-m1bp-100x_Position001_0_cmle.ics	23	1	0	1	1	1	1	9.097199999999999	1.0	0.2993484263496534	1.445031216397726	0.0	0.9782838050369166	14248.0	252.38390747319087	87497.0	201.74399062103316
22	Feb25-FISH2-3L1-rep3-m1bp-100x_Position001_0_cmle.ics	25	1	0	1	1	1	2	10.83	1.0	0.3038804743785827	1.3207444361497744	0.0	0.9454227430037555	25004.0	437.02793524001237	204946.0	472.5490462737953
23	Feb25-FISH2-3L1-rep3-m1bp-100x_Position001_0_cmle.ics	26	1	0	1	1	1	1	8.8806	1.0	0.28199348889698717	1.0341147503717174	0.0	0.9532080424472759	23144.0	387.73747004565024	175813.0	405.3763697390277
24	Feb25-FISH2-3L1-rep3-m1bp-100x_Position001_0_cmle.ics	27	1	0	1	0	1	1	8.664	1.0	0.30001246891872374	1.590772059878596	0.0	0.9861174329518152	12172.0	216.70967387877684	69165.0	159.4754461444822
25	Feb25-FISH2-3L1-rep3-m1bp-100x_Position001_0_cmle.ics	28	1	0	1	1	2	2	9.9636	2.0	0.31175780466470726	1.3687460811850434	0.0	0.9627456626965677	21290.0	368.32916236325303	163097.0	376.0567749559259
26	Feb25-FISH2-3L1-rep3-m1bp-100x_Position001_0_cmle.ics	29	1	0	1	1	1	1	7.5809999999999995	1.0	0.31507006200084364	1.2504393690886404	0.0	0.9650908729318644	12688.0	220.33011604368454	75434.0	173.93003404124732
27	Feb25-FISH2-3L1-rep3-m1bp-100x_Position001_0_cmle.ics	30	1	0	1	1	1	1	9.313799999999999	1.0	0.29774966204801745	1.1605713096837307	0.0	0.9561670137439808	20840.0	355.9555750481236	154364.0	355.92088149565313
28	Feb25-FISH2-3L1-rep3-m1bp-100x_Position001_0_cmle.ics	31	1	0	1	1	1	1	9.747	1.0	0.3126771755180081	1.371374347747392	0.0	0.9539152677747985	18526.0	323.3884770188778	132585.0	305.70450411430886
29	Feb25-FISH2-3L1-rep3-m1bp-100x_Position001_0_cmle.ics	32	1	0	1	1	1	1	9.313799999999999	1.0	0.2939432309417918	1.1645865236262418	0.0	0.9333298585003453	19828.0	339.86976104776545	142339.0	328.19454245296686
30	Feb25-FISH2-3L1-rep3-m1bp-100x_Position001_0_cmle.ics	33	1	0	1	2	2	1	10.83	2.0	0.28578927308895824	1.2646296543883566	0.0	0.9376258932168543	24200.0	423.9286714106988	189243.0	436.3422519297368
31	Feb25-FISH2-3L1-rep3-m1bp-100x_Position001_0_cmle.ics	34	1	0	1	0	0	0	6.497999999999999	0.0	0.2913453631513854	1.1383623718081806	0.0	0.968168163989428	10746.0	183.62477224673893	56539.0	130.36336658082672
32	Feb25-FISH2-3L1-rep3-m1bp-100x_Position001_0_cmle.ics	35	1	0	1	1	1	1	10.1802	1.0	0.29284990217635093	1.2670579270193993	0.0	0.9417108138208717	21692.0	375.97884097340415	162572.0	374.8462695091558
33	Feb25-FISH2-3L1-rep3-m1bp-100x_Position001_0_cmle.ics	36	1	0	1	1	1	1	9.9636	1.0	0.3075547365664831	1.334083051166181	0.0	0.9530438425105001	19796.0	344.163357709055	145245.0	334.8949783164219
34	Feb25-FISH2-3L1-rep3-m1bp-100x_Position001_0_cmle.ics	37	1	0	1	0	0	0	5.1983999999999995	0.0	0.2929744807084497	1.5023155674910533	0.0	0.9942300857834496	4910.0	86.57944513766715	17511.0	40.3755445302686
35	Feb25-FISH2-3L1-rep3-m1bp-100x_Position001_0_cmle.ics	38	1	0	1	1	1	1	10.83	1.0	0.3196639617336897	1.306249534250671	0.0	0.96362758489683	26688.0	463.3099263812522	231790.0	534.4439190606453
36	Feb25-FISH2-3L1-rep3-m1bp-100x_Position001_0_cmle.ics	39	1	0	1	0	0	1	6.7146	0.0	0.2821421555774231	1.1294213353816658	0.0	0.9746370107401792	11244.0	192.53043117266785	59551.0	137.30820925829627
37	Feb25-FISH2-3L1-rep3-m1bp-100x_Position001_0_cmle.ics	40	1	0	1	2	1	1	9.097199999999999	1.0	0.28724535378606114	1.1051282294471478	0.0	0.9436248322838436	22520.0	377.04583111831386	170315.0	392.69949555551926
38	Feb25-FISH2-3L1-rep3-m1bp-100x_Position001_0_cmle.ics	41	1	0	1	1	1	1	10.83	1.0	0.30940760689748986	1.4462771160796788	0.0	0.9466772133847213	24998.0	437.73643796253526	206727.0	476.6555418941716
39	Feb25-FISH2-3L1-rep3-m1bp-100x_Position001_0_cmle.ics	42	1	0	1	1	1	1	8.2308	1.0	0.2943709090750204	1.1350574069860786	0.0	0.9563420889014405	18778.0	317.4345007436013	131279.0	302.693227707677
40	Feb25-FISH2-3L1-rep3-m1bp-100x_Position001_0_cmle.ics	43	1	0	1	1	1	1	10.83	1.0	0.28597179427142794	1.2133519944889475	0.0	0.9482784057976754	26160.0	450.26985944826265	212761.0	490.5682844957158
41	Feb25-FISH2-3L1-rep3-m1bp-100x_Position002_1_cmle.ics	1	1	0	1	1	1	1	10.83	1.0	0.26247698468870095	1.0577387061210786	0.0	0.9270060522754253	36468.0	609.6887032008183	335496.0	773.5614007039574
42	Feb25-FISH2-3L1-rep3-m1bp-100x_Position002_1_cmle.ics	2	1	0	1	1	1	1	10.83	1.0	0.305513133615073	1.509671523364936	0.0	0.9464170298718659	21840.0	384.6695086881118	167752.0	386.78992325062063
43	Feb25-FISH2-3L1-rep3-m1bp-100x_Position002_1_cmle.ics	3	1	0	1	0	1	1	7.5809999999999995	1.0	0.31087475790600827	1.3955118071067287	0.0	0.9822729710126262	11268.0	197.51377339527264	62710.0	144.59199346086143
44	Feb25-FISH2-3L1-rep3-m1bp-100x_Position002_1_cmle.ics	4	1	0	1	1	1	1	9.313799999999999	1.0	0.3006020603485228	1.2435332527182128	0.0	0.9637326887418495	19408.0	335.4222320518552	139393.0	321.40187760309124
45	Feb25-FISH2-3L1-rep3-m1bp-100x_Position002_1_cmle.ics	6	1	0	1	1	1	1	8.8806	1.0	0.29168087815552407	1.0306024424377327	0.0	0.9604544373908128	24324.0	403.9966955739185	192655.0	444.20938447141214
46	Feb25-FISH2-3L1-rep3-m1bp-100x_Position002_1_cmle.ics	7	1	0	1	1	1	1	10.83	1.0	0.2934372934845324	1.091493180638732	0.0	0.9341327162183164	34438.0	582.3214964697337	325528.0	750.5779372879493
47	Feb25-FISH2-3L1-rep3-m1bp-100x_Position002_1_cmle.ics	8	1	0	1	1	1	1	9.097199999999999	1.0	0.2836020047958847	1.1904062570966296	0.0	0.9743176292883802	18314.0	316.28683322346944	124109.0	286.1611818917884
48	Feb25-FISH2-3L1-rep3-m1bp-100x_Position002_1_cmle.ics	9	1	0	1	1	1	1	10.83	1.0	0.29977337159787276	1.443676085328004	0.0	0.9347045817910032	22370.0	392.39446904853804	172254.0	397.1702956722567
49	Feb25-FISH2-3L1-rep3-m1bp-100x_Position002_1_cmle.ics	10	1	0	1	1	1	1	8.4474	1.0	0.29133125114783975	1.075142892585715	0.0	0.9599520783077718	20886.0	351.43652554688174	153197.0	353.2301008168328
50	Feb25-FISH2-3L1-rep3-m1bp-100x_Position002_1_cmle.ics	11	1	0	1	1	1	1	9.9636	1.0	0.29545039387704625	1.1995227986579051	0.0	0.9486508896243496	22118.0	381.42645041215906	168126.0	387.6522642736531
51	Feb25-FISH2-3L1-rep3-m1bp-100x_Position002_1_cmle.ics	12	1	0	1	1	1	1	10.83	1.0	0.28597438599557035	1.1938593858679263	0.0	0.94777199441808	26934.0	460.99010893356063	222274.0	512.5026431911898
52	Feb25-FISH2-3L1-rep3-m1bp-100x_Position002_1_cmle.ics	13	1	0	1	1	1	1	10.83	1.0	0.28340910535460434	1.2379642303883944	0.0	0.9419402061233142	23128.0	405.5657850994044	176071.0	405.97124670144046
53	Feb25-FISH2-3L1-rep3-m1bp-100x_Position002_1_cmle.ics	14	1	0	1	1	1	1	10.83	1.0	0.2964957676868539	1.3459246551989836	0.0	0.9397204737832586	25458.0	442.4927439756606	207979.0	479.5423091691356
54	Feb25-FISH2-3L1-rep3-m1bp-100x_Position002_1_cmle.ics	15	1	0	1	1	1	1	9.097199999999999	1.0	0.2950374781760905	1.1300906800983372	0.0	0.9540519783571619	21408.0	363.0786228067505	159984.0	368.87905408774435
55	Feb25-FISH2-3L1-rep3-m1bp-100x_Position002_1_cmle.ics	16	1	0	1	2	3	1	10.83	3.0	0.24820880049802063	1.114003335711812	0.0	0.9169834013571199	46346.0	753.2254267030778	467413.0	1077.7256807450426
56	Feb25-FISH2-3L1-rep3-m1bp-100x_Position002_1_cmle.ics	17	1	0	1	1	1	1	10.1802	1.0	0.2989554771479321	1.2605752021311416	0.0	0.9533607333865696	19892.0	349.95995629988516	144243.0	332.5846422065864
57	Feb25-FISH2-3L1-rep3-m1bp-100x_Position002_1_cmle.ics	19	1	0	1	1	2	1	10.83	2.0	0.2892354228387264	1.2788551676126458	0.0	0.9445092774028729	22316.0	386.71729039842245	168587.0	388.7152033421503
58	Feb25-FISH2-3L1-rep3-m1bp-100x_Position002_1_cmle.ics	20	1	0	1	1	1	1	10.83	1.0	0.303927091727534	1.3858775195407436	0.0	0.94851761918459	22894.0	398.18313901252344	179573.0	414.04589446256205
59	Feb25-FISH2-3L1-rep3-m1bp-100x_Position002_1_cmle.ics	21	1	0	1	2	2	2	10.83	2.0	0.2825669975866737	1.1660777548749788	0.0	0.9269780871376604	33168.0	559.3465223885511	301935.0	696.1789753724316
60	Feb25-FISH2-3L1-rep3-m1bp-100x_Position002_1_cmle.ics	22	1	0	1	1	1	1	8.8806	1.0	0.30888268760072785	1.2768365923590543	0.0	0.9764873965403141	18212.0	313.07115726240687	128442.0	296.1518868457975
61	Feb25-FISH2-3L1-rep3-m1bp-100x_Position002_1_cmle.ics	23	1	0	1	1	1	1	10.83	1.0	0.2990811603530471	1.3028899634288758	0.0	0.9391761622464309	22896.0	403.5174206623777	178159.0	410.7855997925946
62	Feb25-FISH2-3L1-rep3-m1bp-100x_Position002_1_cmle.ics	25	1	0	1	0	1	1	10.83	1.0	0.30112485134007794	1.4498224448332846	0.0	0.9437809600158344	21744.0	380.1836040323472	165446.0	381.4729221834744
63	Feb25-FISH2-3L1-rep3-m1bp-100x_Position002_1_cmle.ics	26	1	0	1	1	1	1	9.5304	1.0	0.29495205074585673	1.2620529532560494	0.0	0.9491063642981689	19640.0	338.66426417973696	140560.0	324.09265828191167
64	Feb25-FISH2-3L1-rep3-m1bp-100x_Position003_2_cmle.ics	1	1	0	1	1	1	1	9.747	1.0	0.2809666019955421	1.210984219408828	0.0	0.9482589242028282	21132.0	362.6917524266623	153113.0	353.0364199453496
65	Feb25-FISH2-3L1-rep3-m1bp-100x_Position003_2_cmle.ics	2	1	0	1	1	1	1	6.7146	1.0	0.29682901941821305	1.2647674034935668	0.0	0.969205555881362	10040.0	174.82205599669754	51538.0	118.83243755359395
66	Feb25-FISH2-3L1-rep3-m1bp-100x_Position003_2_cmle.ics	3	1	0	1	1	1	1	7.797599999999999	1.0	0.3040001021775105	1.3450217276457885	0.0	0.9621991382700407	12298.0	215.9912922542514	70707.0	163.0308735709955
67	Feb25-FISH2-3L1-rep3-m1bp-100x_Position003_2_cmle.ics	4	1	0	1	1	1	1	9.747	1.0	0.2912116769152033	1.303393933876895	0.0	0.9492233418956967	19664.0	340.37087156469164	139922.0	322.62160594850343
68	Feb25-FISH2-3L1-rep3-m1bp-100x_Position003_2_cmle.ics	5	1	0	1	2	2	2	9.747	2.0	0.27247546428522545	1.042937693904898	0.0	0.9307864297236674	30206.0	508.0149503624207	257678.0	594.1345190720435
69	Feb25-FISH2-3L1-rep3-m1bp-100x_Position003_2_cmle.ics	6	1	0	1	1	1	1	8.664	1.0	0.2942536664414379	1.1718765973384184	0.0	0.9559068977404303	18282.0	312.5524295324623	126087.0	290.72190527028596
70	Feb25-FISH2-3L1-rep3-m1bp-100x_Position003_2_cmle.ics	7	1	0	1	1	1	1	9.747	1.0	0.3063972765858742	1.2682466532644818	0.0	0.9541303498209044	19970.0	351.164756641074	146887.0	338.6809782089866
71	Feb25-FISH2-3L1-rep3-m1bp-100x_Position003_2_cmle.ics	8	1	0	1	1	1	2	9.747	1.0	0.2817603423699971	1.0857788300323745	0.0	0.9333288869483635	39068.0	644.0832216093604	385430.0	888.695455902086
72	Feb25-FISH2-3L1-rep3-m1bp-100x_Position003_2_cmle.ics	9	1	0	1	1	1	1	9.097199999999999	1.0	0.29872718342090027	1.1574301294408187	0.0	0.9485901577879364	19150.0	328.01815649652997	136196.0	314.03047586342655
73	Feb25-FISH2-3L1-rep3-m1bp-100x_Position003_2_cmle.ics	11	1	0	1	1	1	1	9.747	1.0	0.28859654107604016	1.2377977725863354	0.0	0.9607795293892832	20972.0	363.44609050929046	153419.0	353.74197169146703
74	Feb25-FISH2-3L1-rep3-m1bp-100x_Position003_2_cmle.ics	12	1	0	1	1	1	1	9.747	1.0	0.31599088230927624	1.3266176955378235	0.0	0.9546776525079339	23890.0	411.19638085209795	195180.0	450.03133923921115
75	Feb25-FISH2-3L1-rep3-m1bp-100x_Position003_2_cmle.ics	13	1	0	1	1	1	1	7.3644	1.0	0.2909093097383094	1.1904264077195532	0.0	0.9612871261964563	12638.0	219.3765674877999	72056.0	166.1412961380295
76	Feb25-FISH2-3L1-rep3-m1bp-100x_Position003_2_cmle.ics	14	1	0	1	1	1	1	7.3644	1.0	0.2809873093142464	1.1669509112029144	0.0	0.9348951441887271	14294.0	242.73910847591623	85182.0	196.4062380319422
77	Feb25-FISH2-3L1-rep3-m1bp-100x_Position003_2_cmle.ics	15	1	0	1	0	1	0	8.664	1.0	0.3116940603020249	1.4608247507394974	0.0	0.9754759668683443	13156.0	232.23996785889605	79218.0	182.65489615663404
78	Feb25-FISH2-3L1-rep3-m1bp-100x_Position003_2_cmle.ics	16	1	0	1	2	1	1	9.747	1.0	0.2632760127212117	1.0932818382646128	0.0	0.9311131581965899	33744.0	559.3459141565971	299071.0	689.5753799447183
79	Feb25-FISH2-3L1-rep3-m1bp-100x_Position003_2_cmle.ics	17	1	0	1	1	1	1	9.747	1.0	0.31910962377307783	1.330899298247269	0.0	0.9479339588342327	21520.0	373.2116769957417	167690.0	386.6469683216688
80	Feb25-FISH2-3L1-rep3-m1bp-100x_Position003_2_cmle.ics	18	1	0	1	1	1	0	7.797599999999999	1.0	0.30607355783933865	1.433807077900085	0.0	0.9844082965771429	11272.0	198.07126919590203	62257.0	143.5475001896484
81	Feb25-FISH2-3L1-rep3-m1bp-100x_Position003_2_cmle.ics	19	1	0	1	1	1	1	9.747	1.0	0.283274103664023	1.240439840979374	0.0	0.9414177795611959	23264.0	400.2259940244487	177584.0	409.4598081127988
82	Feb25-FISH2-3L1-rep3-m1bp-100x_Position003_2_cmle.ics	20	1	0	1	1	1	1	9.747	1.0	0.30476427786943716	1.417880595322145	0.0	0.9503479017793071	21362.0	371.3191068736258	162076.0	373.7026300775407
83	Feb25-FISH2-3L1-rep3-m1bp-100x_Position003_2_cmle.ics	21	1	0	1	2	2	1	9.747	2.0	0.28863470862425106	1.049389026099927	0.0	0.9232771353776247	41176.0	667.5060739367026	422099.0	973.2440734784903
84	Feb25-FISH2-3L1-rep3-m1bp-100x_Position003_2_cmle.ics	22	1	0	1	1	1	1	9.747	1.0	0.3145162654802271	1.2975108300047342	0.0	0.9651508229148541	21180.0	368.56251832481723	162549.0	374.79323784196396
85	Feb25-FISH2-3L1-rep3-m1bp-100x_Position003_2_cmle.ics	23	1	0	1	1	1	0	8.4474	1.0	0.30671324915569215	1.5057220129705624	0.0	0.9835334389145192	12094.0	214.2878005978876	69262.0	159.69910143655213
86	Feb25-FISH2-3L1-rep3-m1bp-100x_Position003_2_cmle.ics	24	1	0	1	1	1	1	8.2308	1.0	0.31335728914599786	1.3020667887380206	0.0	0.9533662314092723	15240.0	263.973659305029	99031.0	228.3382188554069
87	Feb25-FISH2-3L1-rep3-m1bp-100x_Position003_2_cmle.ics	25	1	0	1	1	1	1	9.747	1.0	0.29762287441332097	1.2894083791070046	0.0	0.9475901291483331	21886.0	378.34825502615223	166095.0	382.96933748814826
88	Feb25-FISH2-3L1-rep3-m1bp-100x_Position003_2_cmle.ics	26	1	0	1	1	2	1	9.747	2.0	0.2749257401190272	1.1036085470813204	0.0	0.927329474789993	35628.0	590.2144727330873	331565.0	764.4975970634748
89	Feb25-FISH2-3L1-rep3-m1bp-100x_Position003_2_cmle.ics	27	1	0	1	1	1	1	9.747	1.0	0.2896347405059768	1.530552756436389	0.0	0.9900857850044853	14590.0	261.8290270706232	89183.0	205.63144239866057
90	Feb25-FISH2-3L1-rep3-m1bp-100x_Position003_2_cmle.ics	29	1	0	1	0	1	1	7.5809999999999995	1.0	0.3010036489975721	1.3209754239331912	0.0	0.981438508649424	11996.0	208.68055908356405	67782.0	156.28662893899073
91	Feb25-FISH2-3L1-rep3-m1bp-100x_Position003_2_cmle.ics	30	1	0	1	0	1	1	7.3644	1.0	0.292436787135834	1.345304165275279	0.0	0.9759125278323996	11076.0	194.27625004966276	59274.0	136.66952352733375
92	Feb25-FISH2-3L1-rep3-m1bp-100x_Position003_2_cmle.ics	31	1	0	1	1	1	1	9.747	1.0	0.3223976548199747	1.4373666016077793	0.0	0.937446051892561	21428.0	372.7004344713137	167472.0	386.14432034567665
93	Feb25-FISH2-3L1-rep3-m1bp-100x_Position003_2_cmle.ics	32	1	0	1	1	1	1	9.747	1.0	0.2845026371723297	1.11636368789342	0.0	0.9418554849152402	20124.0	347.3506762176583	143182.0	330.13826834178053
94	Feb25-FISH2-3L1-rep3-m1bp-100x_Position003_2_cmle.ics	33	1	0	1	2	2	1	9.747	2.0	0.2853878555649284	1.0332811240995956	0.0	0.9380431511296027	37262.0	612.0087227435376	361319.0	833.1021286124219
95	Feb25-FISH2-3L1-rep3-m1bp-100x_Position003_2_cmle.ics	34	1	0	1	1	1	1	9.747	1.0	0.31920287190071617	1.2684642447197623	0.0	0.9595905033196889	23350.0	403.5054011693602	189556.0	437.06394374847787
96	Feb25-FISH2-3L1-rep3-m1bp-100x_Position003_2_cmle.ics	35	1	0	1	1	1	1	7.147799999999999	1.0	0.2519240075437152	1.1527064260613096	0.0	0.9480577502007435	19450.0	318.0813363575787	128023.0	295.1857882130419
97	Feb25-FISH2-3L1-rep3-m1bp-100x_Position003_2_cmle.ics	36	1	0	1	1	1	1	8.4474	1.0	0.2950948104040727	1.132164288763667	0.0	0.9599881909036689	19286.0	325.81466876619993	136810.0	315.44619080498245
98	Feb25-FISH2-3L1-rep3-m1bp-100x_Position003_2_cmle.ics	37	1	0	1	2	1	2	9.747	1.0	0.2860403715794476	1.0278670346110677	0.0	0.9415615737447038	35682.0	585.5933418934274	338970.0	781.5714881745845
99	Feb25-FISH2-3L1-rep3-m1bp-100x_Position003_2_cmle.ics	38	1	0	1	0	0	0	6.7146	0.0	0.2841605556885349	1.4155453338120418	0.0	0.9865031091618552	8216.0	145.55181751476326	37329.0	86.07039585234405
100	Feb25-FISH2-3L1-rep3-m1bp-100x_Position003_2_cmle.ics	40	1	0	1	1	1	1	9.097199999999999	1.0	0.31375985015656743	1.5754701890008345	0.0	0.9746261593289098	13518.0	240.2830269170539	82783.0	190.87480457136806
101	Feb25-FISH2-3L1-rep3-m1bp-100x_Position003_2_cmle.ics	41	1	0	1	1	1	0	9.747	1.0	0.29826956802728083	1.3244095245602092	0.0	0.9536405634563299	21100.0	368.1556115299718	157399.0	362.91875584031453
102	Feb25-FISH2-3L1-rep3-m1bp-100x_Position003_2_cmle.ics	42	1	0	1	1	1	1	9.747	1.0	0.3114378319222851	1.417753291190704	0.0	0.9460861531931105	17040.0	298.7929175424695	116725.0	269.13571099854965
103	Feb25-FISH2-3L1-rep3-m1bp-100x_Position003_2_cmle.ics	45	1	0	1	1	1	1	9.747	1.0	0.3378369931287493	1.4930563213458568	0.0	0.9569703970576888	20980.0	370.64644680906844	166087.0	382.9508916908641
104	Feb25-FISH2-3L1-rep3-m1bp-100x_Position003_2_cmle.ics	46	1	0	1	1	1	1	9.747	1.0	0.30491036362762985	1.2991541385641432	0.0	0.9549258819819874	20414.0	354.0889686819647	151444.0	349.188165486951
105	Feb25-FISH2-3L1-rep3-m1bp-100x_Position003_2_cmle.ics	47	1	0	1	1	1	1	9.747	1.0	0.27331597255838525	1.1434222683815904	0.0	0.9327486241238241	34914.0	579.7584441584675	320705.0	739.4574272502879
106	Feb25-FISH2-3L1-rep3-m1bp-100x_Position003_2_cmle.ics	48	1	0	1	1	1	1	9.747	1.0	0.29505765175691007	1.2072698150038708	0.0	0.9543731258793208	20656.0	354.7458480085529	151634.0	349.6262531724487
107	Feb25-FISH2-3L1-rep3-m1bp-100x_Position004_3_cmle.ics	1	1	0	1	0	0	1	8.014199999999999	0.0	0.2931480908168924	1.2320563846952155	0.0	0.9833837061985635	13738.0	239.46523626133327	81979.0	189.0210019443144
108	Feb25-FISH2-3L1-rep3-m1bp-100x_Position004_3_cmle.ics	2	1	0	1	1	2	2	10.83	2.0	0.2992842733007194	1.2173929147077664	0.0	0.9373707289420193	31964.0	541.5445262172326	293973.0	677.8207956254156
109	Feb25-FISH2-3L1-rep3-m1bp-100x_Position004_3_cmle.ics	3	1	0	1	1	2	1	9.5304	2.0	0.2804365376538064	1.1510986461283228	0.0	0.9603655633456163	24114.0	409.13388183628547	186464.0	429.93464309816716
110	Feb25-FISH2-3L1-rep3-m1bp-100x_Position004_3_cmle.ics	4	1	0	1	0	1	1	10.83	1.0	0.30938540630816197	1.46988706961568	0.0	0.962177529208334	22318.0	391.56006182263025	174384.0	402.0814891991526
111	Feb25-FISH2-3L1-rep3-m1bp-100x_Position004_3_cmle.ics	5	1	0	1	0	1	1	9.9636	1.0	0.2985790400701657	1.5462804554487475	0.0	0.9885214307182137	14744.0	265.05992654817766	91987.0	212.09669434674305
112	Feb25-FISH2-3L1-rep3-m1bp-100x_Position004_3_cmle.ics	6	1	0	1	1	1	1	7.797599999999999	1.0	0.298030818058342	1.4792848964875451	0.0	0.9960683376312733	10640.0	187.20084862093233	56340.0	129.90452737338435
113	Feb25-FISH2-3L1-rep3-m1bp-100x_Position004_3_cmle.ics	7	1	0	1	1	1	1	9.747	1.0	0.30397845226367626	1.2529880529603958	0.0	0.9541568793286148	19976.0	347.53059781349333	146372.0	337.49353000882166
114	Feb25-FISH2-3L1-rep3-m1bp-100x_Position004_3_cmle.ics	8	1	0	1	1	1	1	9.097199999999999	1.0	0.2905822425612478	1.1562817769692055	0.0	0.9627530827968461	20484.0	349.75518539104934	148604.0	342.6399074510899
115	Feb25-FISH2-3L1-rep3-m1bp-100x_Position004_3_cmle.ics	9	1	0	1	1	1	1	10.613399999999999	1.0	0.2975560952074796	1.170049898773954	0.0	0.9524447728891161	23940.0	416.26925320390774	189996.0	438.07846259910417
116	Feb25-FISH2-3L1-rep3-m1bp-100x_Position004_3_cmle.ics	11	1	0	1	1	1	1	9.747	1.0	0.3085419643569881	1.4799809345609645	0.0	0.9724838230781215	16384.0	289.16495093647103	109537.0	252.56216213877175
117	Feb25-FISH2-3L1-rep3-m1bp-100x_Position004_3_cmle.ics	12	1	0	1	1	1	2	10.83	1.0	0.2977777813507238	1.0584381151796138	0.0	0.9361131474546052	36722.0	618.8524025906977	361085.0	832.5625890418615
118	Feb25-FISH2-3L1-rep3-m1bp-100x_Position004_3_cmle.ics	13	1	0	1	1	1	1	10.83	1.0	0.3083402550866256	1.4696666361764827	0.0	0.9486961322280612	21918.0	385.07853056872443	169430.0	390.65892923096396
119	Feb25-FISH2-3L1-rep3-m1bp-100x_Position004_3_cmle.ics	14	1	0	1	1	1	1	8.4474	1.0	0.29072794030670396	1.3182071604726724	0.0	0.9823981166583301	15958.0	275.3850729105483	102208.0	235.6635061018613
120	Feb25-FISH2-3L1-rep3-m1bp-100x_Position004_3_cmle.ics	15	1	0	1	1	1	1	10.83	1.0	0.28684500821605097	1.218097128134951	0.0	0.9390418326917753	24242.0	423.1118813977928	190086.0	438.2859778185505
121	Feb25-FISH2-3L1-rep3-m1bp-100x_Position004_3_cmle.ics	16	1	0	1	1	1	1	9.313799999999999	1.0	0.2718522493727417	1.235915945381987	0.0	0.9426725428177575	21856.0	368.7136135416009	158415.0	365.26137209539723
122	Feb25-FISH2-3L1-rep3-m1bp-100x_Position004_3_cmle.ics	17	1	0	1	1	1	3	10.83	1.0	0.30257912037329215	1.2111375433334683	0.0	0.9427072330574084	30750.0	528.0362660125527	278908.0	643.0850536147653
123	Feb25-FISH2-3L1-rep3-m1bp-100x_Position004_3_cmle.ics	18	1	0	1	1	1	1	10.83	1.0	0.32614290917389965	1.3449355918229533	0.0	0.9656744246883036	29284.0	503.65360816686234	269106.0	620.4843404924027
124	Feb25-FISH2-3L1-rep3-m1bp-100x_Position004_3_cmle.ics	19	1	0	1	1	1	1	10.83	1.0	0.30406381072568145	1.4958676968294675	0.0	0.9374312136856171	22390.0	393.6372016282233	173715.0	400.53895940126836
125	Feb25-FISH2-3L1-rep3-m1bp-100x_Position004_3_cmle.ics	20	1	0	1	1	1	1	10.83	1.0	0.310800496824953	1.4236522897667836	0.0	0.9510449792184721	21968.0	382.63831804274207	170687.0	393.5572251292306
126	Feb25-FISH2-3L1-rep3-m1bp-100x_Position004_3_cmle.ics	21	1	0	1	1	1	1	10.83	1.0	0.26840804828174375	1.0722980381829708	0.0	0.909457351773512	42734.0	711.1475786279278	430360.0	992.2916648990004
127	Feb25-FISH2-3L1-rep3-m1bp-100x_Position004_3_cmle.ics	22	1	0	1	1	1	1	10.83	1.0	0.3080211127473019	1.4315289465702976	0.0	0.9539177309145821	21656.0	378.52127414320114	166315.0	383.4765969134614
128	Feb25-FISH2-3L1-rep3-m1bp-100x_Position004_3_cmle.ics	23	1	0	1	0	1	2	9.097199999999999	1.0	0.3097506013057806	1.346808416246365	0.0	0.9707263783750746	17078.0	297.27820023591244	116798.0	269.3040288987672
129	Feb25-FISH2-3L1-rep3-m1bp-100x_Position004_3_cmle.ics	25	1	0	1	1	1	1	10.83	1.0	0.3020585701276303	1.4470313448633871	0.0	0.9536848601622132	24216.0	422.39040954991196	194748.0	449.03526618586886
130	Feb25-FISH2-3L1-rep3-m1bp-100x_Position004_3_cmle.ics	26	1	0	1	1	1	1	9.097199999999999	1.0	0.2828464679319882	1.0321223505955774	0.0	0.9661101879129405	25440.0	425.40254284521245	202920.0	467.87764811159303
131	Feb25-FISH2-3L1-rep3-m1bp-100x_Position004_3_cmle.ics	27	1	0	1	1	1	1	10.83	1.0	0.30550787218068465	1.521909840764003	0.0	0.9690587188638706	23544.0	413.83259982786564	187761.0	432.9251679828544
132	Feb25-FISH2-3L1-rep3-m1bp-100x_Position004_3_cmle.ics	28	1	0	1	0	0	0	7.147799999999999	0.0	0.29240270769813986	1.347726370220357	0.0	0.9719318040538463	9420.0	166.4433065330303	46488.0	107.18852801799594
133	Feb25-FISH2-3L1-rep3-m1bp-100x_Position004_3_cmle.ics	29	1	0	1	1	0	1	9.097199999999999	0.0	0.28936142873372794	1.5555063595359915	0.0	0.9914083580028304	11992.0	215.54252716534148	66425.0	153.1577605746726
134	Feb25-FISH2-3L1-rep3-m1bp-100x_Position004_3_cmle.ics	30	1	0	1	1	1	1	9.9636	1.0	0.2965797173427527	1.2600794737785512	0.0	0.9571362263363882	20640.0	359.98213918613845	151848.0	350.11967824979877
135	Feb25-FISH2-3L1-rep3-m1bp-100x_Position004_3_cmle.ics	31	1	0	1	0	1	1	8.664	1.0	0.3022876600426394	1.4696052159698818	0.0	0.9792876565462221	13316.0	235.72197981639107	79441.0	183.16907275592874
136	Feb25-FISH2-3L1-rep3-m1bp-100x_Position004_3_cmle.ics	32	1	0	1	1	1	1	10.83	1.0	0.3045554621782158	1.411122483230641	0.0	0.9486262099524944	23802.0	417.18756733378234	190558.0	439.37427985831334
137	Feb25-FISH2-3L1-rep3-m1bp-100x_Position004_3_cmle.ics	33	1	0	1	1	1	1	10.83	1.0	0.3093324943413758	1.2328533281153102	0.0	0.9763000940545346	29326.0	500.84737200252096	262643.0	605.5824420114977
138	Feb25-FISH2-3L1-rep3-m1bp-100x_Position004_3_cmle.ics	35	1	0	1	1	2	1	10.83	2.0	0.28563615839738166	1.0673976135811027	0.0	0.929955151439742	37078.0	623.6718825661729	358802.0	827.2986196419071
139	Feb25-FISH2-3L1-rep3-m1bp-100x_Position004_3_cmle.ics	36	1	0	1	1	1	1	10.83	1.0	0.3080565137318065	1.6157014678707025	0.0	0.9469971927727153	19912.0	354.6666657079521	146643.0	338.11838139182106
140	Feb25-FISH2-3L1-rep3-m1bp-100x_Position004_3_cmle.ics	37	1	0	1	1	1	1	9.5304	1.0	0.31158157730928965	1.3285882478600273	0.0	0.9582334319093165	19786.0	339.72693585822464	146082.0	336.82486985727246
141	Feb25-FISH2-3L1-rep3-m1bp-100x_Position005_4_cmle.ics	1	1	0	1	1	1	1	10.613399999999999	1.0	0.2918201008111901	1.2034388450083693	0.0	0.9434254734240786	31412.0	537.7281031077911	282797.0	652.052016819506
142	Feb25-FISH2-3L1-rep3-m1bp-100x_Position005_4_cmle.ics	2	1	0	1	0	1	1	7.5809999999999995	1.0	0.3015378006023904	1.226760106255913	0.0	0.9753104898254513	12650.0	217.93615679391468	73465.0	169.39006218469436
143	Feb25-FISH2-3L1-rep3-m1bp-100x_Position005_4_cmle.ics	3	1	0	1	2	2	2	10.613399999999999	2.0	0.2807204665337948	1.02483009150758	0.0	0.9363680694232164	37308.0	628.2501289637434	359016.0	827.7920447192572
144	Feb25-FISH2-3L1-rep3-m1bp-100x_Position005_4_cmle.ics	4	1	0	1	1	1	1	9.9636	1.0	0.3035302403870982	1.5484409434753093	0.0	0.9878429866617502	15220.0	271.32065304976135	97274.0	224.287060626883
145	Feb25-FISH2-3L1-rep3-m1bp-100x_Position005_4_cmle.ics	5	1	0	1	0	1	0	7.3644	1.0	0.3114830268258298	1.3176123493766347	0.0	0.9744688447482752	11366.0	199.6102275835357	63592.0	146.62564261143515
146	Feb25-FISH2-3L1-rep3-m1bp-100x_Position005_4_cmle.ics	6	1	0	1	0	1	1	7.797599999999999	1.0	0.3207733579269502	1.3509565538835886	0.0	0.9700737313335458	11908.0	209.17151208773504	69204.0	159.56536940624227
147	Feb25-FISH2-3L1-rep3-m1bp-100x_Position005_4_cmle.ics	7	1	0	1	1	1	1	10.613399999999999	1.0	0.3189517491198383	1.6479412677963878	0.0	0.9297766891894681	21144.0	374.1710390926988	163274.0	376.464888220837
148	Feb25-FISH2-3L1-rep3-m1bp-100x_Position005_4_cmle.ics	8	1	0	1	1	1	1	10.396799999999999	1.0	0.2999810773563448	1.284738175434476	0.0	0.9448974404836783	21696.0	375.1554270924503	164585.0	379.48769325077143
149	Feb25-FISH2-3L1-rep3-m1bp-100x_Position005_4_cmle.ics	9	1	0	1	1	1	2	10.613399999999999	1.0	0.29846812218970964	1.1697133819937202	0.0	0.942442365333918	29566.0	500.0084304890833	261163.0	602.1699695139363
150	Feb25-FISH2-3L1-rep3-m1bp-100x_Position005_4_cmle.ics	10	1	0	1	1	1	1	9.9636	1.0	0.29349051933097586	1.223466429750191	0.0	0.967946760985882	24034.0	411.816467888385	189806.0	437.6403749136065
151	Feb25-FISH2-3L1-rep3-m1bp-100x_Position005_4_cmle.ics	11	1	0	1	1	1	1	10.613399999999999	1.0	0.3084341355234958	1.4090566445134296	0.0	0.9536439950728001	22642.0	395.1963102307407	177921.0	410.23683732339214
152	Feb25-FISH2-3L1-rep3-m1bp-100x_Position005_4_cmle.ics	12	1	0	1	0	1	1	7.797599999999999	1.0	0.27653743614491105	1.2796973066243251	0.0	0.9824545335866958	11342.0	197.0142207426522	59729.0	137.71862824786783
153	Feb25-FISH2-3L1-rep3-m1bp-100x_Position005_4_cmle.ics	13	1	0	1	1	1	1	9.313799999999999	1.0	0.28772568578274954	1.090711590228859	0.0	0.9477210118316042	21040.0	358.7867488203655	153933.0	354.9271141669715
154	Feb25-FISH2-3L1-rep3-m1bp-100x_Position005_4_cmle.ics	14	1	0	1	1	1	1	9.5304	1.0	0.30531735429876466	1.3284039675834762	0.0	0.9544197957624445	19050.0	329.69206245734705	136613.0	314.99196304686114
155	Feb25-FISH2-3L1-rep3-m1bp-100x_Position005_4_cmle.ics	15	1	0	1	1	1	1	10.613399999999999	1.0	0.2970648492368718	1.4106349415568145	0.0	0.9457041179991094	20222.0	353.14515972271994	147379.0	339.8153947419597
156	Feb25-FISH2-3L1-rep3-m1bp-100x_Position005_4_cmle.ics	16	1	0	1	1	1	1	10.613399999999999	1.0	0.3088672192214177	1.521985975429392	0.0	0.9465116998729358	19898.0	350.5387422635839	146681.0	338.2059989289206
157	Feb25-FISH2-3L1-rep3-m1bp-100x_Position005_4_cmle.ics	17	1	0	1	1	1	1	8.014199999999999	1.0	0.2882047063134492	1.118084050741754	0.0	0.9541186926790323	16982.0	289.0474557656826	111714.0	257.5817247247117
158	Feb25-FISH2-3L1-rep3-m1bp-100x_Position005_4_cmle.ics	18	1	0	1	1	1	2	8.4474	1.0	0.2851183568746533	1.1109214164670491	0.0	0.9550711225125919	21134.0	357.7979403332319	154262.0	355.6856975802807
159	Feb25-FISH2-3L1-rep3-m1bp-100x_Position005_4_cmle.ics	19	1	0	1	1	1	1	10.613399999999999	1.0	0.29255647244585836	1.1397255604243701	0.0	0.9532366028780498	23184.0	400.6382709390244	179540.0	413.96980554876507
160	Feb25-FISH2-3L1-rep3-m1bp-100x_Position005_4_cmle.ics	20	1	0	1	1	1	1	10.613399999999999	1.0	0.2925092572655533	1.285675295292692	0.0	0.9520610665210936	24060.0	413.6379864317687	189796.0	437.61731766700126
161	Feb25-FISH2-3L1-rep3-m1bp-100x_Position005_4_cmle.ics	21	1	0	1	1	1	1	10.613399999999999	1.0	0.29810050892128626	1.3734499148545596	0.0	0.9403840231493258	21938.0	384.3786274946457	166821.0	384.6432935916817
162	Feb25-FISH2-3L1-rep3-m1bp-100x_Position005_4_cmle.ics	22	1	0	1	1	1	1	9.5304	1.0	0.286013827781919	1.203821195836895	0.0	0.947255634307489	20232.0	349.7642284608374	144719.0	333.6821671449913
163	Feb25-FISH2-3L1-rep3-m1bp-100x_Position005_4_cmle.ics	23	1	0	1	1	1	1	8.2308	1.0	0.290710151326739	1.0534702236627154	0.0	0.95578596708706	19080.0	324.4877761770541	133620.0	308.0909291379414
164	Feb25-FISH2-3L1-rep3-m1bp-100x_Position005_4_cmle.ics	24	1	0	1	0	0	0	7.147799999999999	0.0	0.30190693622216863	1.5461290651363	0.0	0.9772826972266901	8960.0	158.50388667760706	43820.0	101.03685462374337
165	Feb25-FISH2-3L1-rep3-m1bp-100x_Position005_4_cmle.ics	25	1	0	1	1	1	1	10.613399999999999	1.0	0.29927849085986763	1.3264802563513698	0.0	0.9431986556517071	22272.0	386.5531750458011	170982.0	394.2374139040824
166	Feb25-FISH2-3L1-rep3-m1bp-100x_Position005_4_cmle.ics	26	1	0	1	1	1	1	7.797599999999999	1.0	0.2994633358230119	1.3127374099124314	0.0	0.9643540249813638	12540.0	219.43339619285356	72259.0	166.6093582441139
167	Feb25-FISH2-3L1-rep3-m1bp-100x_Position005_4_cmle.ics	28	1	0	1	1	1	1	9.313799999999999	1.0	0.27981749359998276	1.0562146420112208	0.0	0.9433065798610233	19290.0	333.1128762328788	133263.0	307.2677854341377
168	Feb25-FISH2-3L1-rep3-m1bp-100x_Position005_4_cmle.ics	29	1	0	1	1	1	1	9.097199999999999	1.0	0.30361396340247	1.2428219477463647	0.0	0.9618795976067812	19788.0	337.92261661173853	144224.0	332.5408334380366
169	Feb25-FISH2-3L1-rep3-m1bp-100x_Position005_4_cmle.ics	31	1	0	1	1	1	1	9.9636	1.0	0.2834500704523233	1.1198132116381974	0.0	0.9458038415546054	23638.0	403.08380257425233	181940.0	419.5035447339998
170	Feb25-FISH2-3L1-rep3-m1bp-100x_Position005_4_cmle.ics	32	1	0	1	1	1	1	9.097199999999999	1.0	0.26482191279119427	1.020099274867529	0.0	0.9413303120631186	24398.0	408.061166445183	184409.0	425.19637892080993
171	Feb25-FISH2-3L1-rep3-m1bp-100x_Position005_4_cmle.ics	33	1	0	1	1	1	1	8.664	1.0	0.28752035892298644	1.1967628525520022	0.0	0.9558700382711458	19098.0	326.13051307279954	133073.0	306.82969774863994
172	Feb25-FISH2-3L1-rep3-m1bp-100x_Position005_4_cmle.ics	34	1	0	1	1	1	1	8.4474	1.0	0.31075095717968393	1.5489683934545762	0.0	0.9704587300121734	12400.0	218.31756875937873	72379.0	166.8860452033757
173	Feb25-FISH2-3L1-rep3-m1bp-100x_Position005_4_cmle.ics	36	1	0	1	1	1	1	10.613399999999999	1.0	0.2996771568503203	1.1361753096654648	0.0	0.9339641799327358	35632.0	598.7297531394879	346227.0	798.3041320359378
174	Feb25-FISH2-3L1-rep3-m1bp-100x_Position005_4_cmle.ics	37	1	0	1	1	1	1	8.2308	1.0	0.295304899618495	1.1658115344649869	0.0	0.9631778978837089	16828.0	286.5187137533398	111547.0	257.19666870640583
175	Feb25-FISH2-3L1-rep3-m1bp-100x_Position005_4_cmle.ics	38	1	0	1	1	1	1	9.747	1.0	0.29168601868900146	1.2484722631607619	0.0	0.9602030127067529	19890.0	349.3301296669652	142457.0	328.46661796290755
176	Feb25-FISH2-3L1-rep3-m1bp-100x_Position005_4_cmle.ics	39	1	0	1	1	1	1	8.014199999999999	1.0	0.297083765254837	1.1813857882538108	0.0	0.9536954129787891	16740.0	283.5690951779787	111006.0	255.94927166506747
177	Feb25-FISH2-3L1-rep3-m1bp-100x_Position005_4_cmle.ics	40	1	0	1	1	1	1	7.797599999999999	1.0	0.297780986265846	1.0569985569379876	0.0	0.9556438724339248	16950.0	287.58336121222203	113234.0	261.0864262086937
178	Feb25-FISH2-3L1-rep3-m1bp-100x_Position005_4_cmle.ics	41	1	0	1	1	1	1	10.613399999999999	1.0	0.29434969982101566	1.3120280617100233	0.0	0.9578112266062145	21722.0	378.9897970361176	163326.0	376.58478590318373
179	Feb25-FISH2-3L1-rep3-m1bp-100x_Position005_4_cmle.ics	43	1	0	1	2	1	2	10.613399999999999	1.0	0.29205903359274205	1.1363202715896537	0.0	0.9310397355931388	36354.0	609.2007266198722	352239.0	812.1661486949508
180	Feb25-FISH2-3L1-rep3-m1bp-100x_Position005_4_cmle.ics	44	1	0	1	1	1	1	7.3644	1.0	0.29878436356817983	1.1878513895160407	0.0	0.9645631484329237	12446.0	215.83477590726469	71367.0	164.55265184693505
181	Feb25-FISH2-3L1-rep3-m1bp-100x_Position005_4_cmle.ics	45	1	0	1	1	1	1	9.5304	1.0	0.28308208079801045	1.1991697621461443	0.0	0.9511681877587196	19724.0	340.26060849391547	138587.0	319.5434635267166
182	Feb25-FISH2-3L1-rep3-m1bp-100x_Position006_5_cmle.ics	1	1	0	1	1	1	1	10.83	1.0	0.3156765046772101	1.574268458285548	0.0	0.9472753608109826	21742.0	384.79655313968755	169373.0	390.5275029253146
183	Feb25-FISH2-3L1-rep3-m1bp-100x_Position006_5_cmle.ics	2	1	0	1	1	1	1	8.2308	1.0	0.27126889947110666	1.043817724335667	0.0	0.9509834558620375	21434.0	356.4976570164134	153684.0	354.3529887265034
184	Feb25-FISH2-3L1-rep3-m1bp-100x_Position006_5_cmle.ics	4	1	0	1	1	1	2	10.83	1.0	0.29436582230957964	1.509439647635133	0.0	0.9361893079191926	21800.0	382.1372330310592	164211.0	378.625352227739
185	Feb25-FISH2-3L1-rep3-m1bp-100x_Position006_5_cmle.ics	5	1	0	1	1	1	1	9.313799999999999	1.0	0.2839374515973044	1.1409026050864737	0.0	0.9483505446723719	21474.0	366.09831782327325	157672.0	363.54821867263496
186	Feb25-FISH2-3L1-rep3-m1bp-100x_Position006_5_cmle.ics	6	1	0	1	1	1	1	10.83	1.0	0.2819168955295931	1.1766094255909971	0.0	0.9316556631585738	30084.0	514.8378717627794	260518.0	600.6827771079045
187	Feb25-FISH2-3L1-rep3-m1bp-100x_Position006_5_cmle.ics	7	1	0	1	1	1	1	10.83	1.0	0.27250551796418965	1.1637211659517859	0.0	0.9262003264010901	36086.0	602.4157629632548	336488.0	775.8486795671876
188	Feb25-FISH2-3L1-rep3-m1bp-100x_Position006_5_cmle.ics	8	1	0	1	1	1	1	9.5304	1.0	0.30133364805853685	1.206082229577792	0.0	0.970863874812838	21432.0	368.78752774342684	161954.0	373.42133166895786
189	Feb25-FISH2-3L1-rep3-m1bp-100x_Position006_5_cmle.ics	9	1	0	1	1	1	1	9.097199999999999	1.0	0.30974407401931225	1.3097520106168197	0.0	0.9692922331556671	17098.0	298.3102855760256	117002.0	269.77439672951215
190	Feb25-FISH2-3L1-rep3-m1bp-100x_Position006_5_cmle.ics	10	1	0	1	1	0	1	9.097199999999999	0.0	0.281277137621154	1.1832287578466354	0.0	0.9450899444136156	17904.0	311.2201923288315	119472.0	275.4695366409829
191	Feb25-FISH2-3L1-rep3-m1bp-100x_Position006_5_cmle.ics	11	1	0	1	1	2	1	10.83	2.0	0.2727137063415581	1.0549297500431187	0.0	0.933743940308295	39304.0	651.5105631081382	382633.0	882.2463440266271
192	Feb25-FISH2-3L1-rep3-m1bp-100x_Position006_5_cmle.ics	13	1	0	1	1	1	1	10.83	1.0	0.31087372962582416	1.4733914234938752	0.0	0.9513463338332895	21980.0	384.40442643999745	170847.0	393.92614107491295
193	Feb25-FISH2-3L1-rep3-m1bp-100x_Position006_5_cmle.ics	14	1	0	1	1	1	1	9.313799999999999	1.0	0.29345420001817873	1.2130610681942615	0.0	0.9500796081101575	18566.0	322.76104408246044	128861.0	297.11798547855307
194	Feb25-FISH2-3L1-rep3-m1bp-100x_Position006_5_cmle.ics	16	1	0	1	1	2	1	9.5304	2.0	0.3085067027813466	1.1288780480716796	0.0	0.9521076416601353	23320.0	394.0814069243638	185994.0	428.8509525077253
195	Feb25-FISH2-3L1-rep3-m1bp-100x_Position006_5_cmle.ics	17	1	0	1	1	1	1	10.83	1.0	0.31724629080554145	1.3617514806224087	0.0	0.9510015161421852	27728.0	481.2619543368947	244540.0	563.8419084822046
196	Feb25-FISH2-3L1-rep3-m1bp-100x_Position006_5_cmle.ics	18	1	0	1	1	1	1	10.83	1.0	0.30437126687440497	1.3487604696530824	0.0	0.9491748407966897	24384.0	423.3361942895593	197530.0	455.44979219142004
197	Feb25-FISH2-3L1-rep3-m1bp-100x_Position006_5_cmle.ics	19	1	0	1	1	1	1	8.4474	1.0	0.30171520319981526	1.2942522406455919	0.0	0.9595649457112969	13592.0	238.89407480849826	81846.0	188.71434056446597
198	Feb25-FISH2-3L1-rep3-m1bp-100x_Position006_5_cmle.ics	20	1	0	1	1	1	1	8.664	1.0	0.28360304569928146	1.1290079006218336	0.0	0.9550483028287436	20398.0	347.55241969279575	145885.0	336.3706420991511
199	Feb25-FISH2-3L1-rep3-m1bp-100x_Position006_5_cmle.ics	21	1	0	1	1	1	1	10.83	1.0	0.2826169888421619	1.2841987581770418	0.0	0.9374634573985513	22694.0	396.21795944737414	170899.0	394.0460387572597
200	Feb25-FISH2-3L1-rep3-m1bp-100x_Position006_5_cmle.ics	22	1	0	1	1	1	1	10.83	1.0	0.29439853405924593	1.454696891893417	0.0	0.9653042019236231	23112.0	404.2954170993456	179266.0	413.3380369917841
201	Feb25-FISH2-3L1-rep3-m1bp-100x_Position006_5_cmle.ics	23	1	0	1	2	2	1	10.83	2.0	0.28739442451108593	1.1975720525050182	0.0	0.9268601345873302	29854.0	508.410610706823	260026.0	599.5483605749314
202	Feb25-FISH2-3L1-rep3-m1bp-100x_Position006_5_cmle.ics	24	1	0	1	1	1	1	7.5809999999999995	1.0	0.31840770914107835	1.5368786929324072	0.0	0.9758053722532709	10476.0	185.10397651656214	56893.0	131.17959311064882
203	Feb25-FISH2-3L1-rep3-m1bp-100x_Position006_5_cmle.ics	26	1	0	1	1	1	1	10.396799999999999	1.0	0.30165168187934366	1.321686483258027	0.0	0.9566358857730285	19854.0	349.1575539712624	144477.0	333.1241817771468
204	Feb25-FISH2-3L1-rep3-m1bp-100x_Position006_5_cmle.ics	28	1	0	1	0	1	1	7.797599999999999	1.0	0.29425857960912033	1.3021505344994413	0.0	0.973849142384815	12600.0	220.21253257800518	72143.0	166.34189418349425
205	Feb25-FISH2-3L1-rep3-m1bp-100x_Position006_5_cmle.ics	29	1	0	1	1	1	1	9.313799999999999	1.0	0.30571377400247884	1.2978966322201955	0.0	0.9647750811759301	18456.0	321.1687906344719	130358.0	300.5696552953432
206	Feb25-FISH2-3L1-rep3-m1bp-100x_Position006_5_cmle.ics	31	1	0	1	1	1	1	8.014199999999999	1.0	0.28527997994434434	1.159780269571326	0.0	0.9685734936792157	15388.0	263.9107639534039	95870.0	221.0498232035207
207	Feb25-FISH2-3L1-rep3-m1bp-100x_Position006_5_cmle.ics	32	1	0	1	1	1	1	9.313799999999999	1.0	0.289091579813877	1.1180167430646977	0.0	0.9551723700417937	20088.0	347.037669028916	143945.0	331.8975362577531
208	Feb25-FISH2-3L1-rep3-m1bp-100x_Position006_5_cmle.ics	33	1	0	1	1	1	1	9.747	1.0	0.29157995767710154	1.1927869203768788	0.0	0.9568778368076609	20588.0	359.4520001951502	149994.0	345.84486472920497
209	Feb25-FISH2-3L1-rep3-m1bp-100x_Position006_5_cmle.ics	34	1	0	1	1	0	0	8.2308	0.0	0.2613856295841746	1.418768672167006	0.0	0.9826718752466275	11344.0	200.24202999685667	58085.0	133.92801690598208
210	Feb25-FISH2-3L1-rep3-m1bp-100x_Position006_5_cmle.ics	35	1	0	1	1	1	1	10.396799999999999	1.0	0.3023007507140792	1.2895514187062338	0.0	0.9505051741770327	21950.0	380.9253654004791	168130.0	387.6614871722951
211	Feb25-FISH2-3L1-rep3-m1bp-100x_Position006_5_cmle.ics	36	1	0	1	1	1	1	9.747	1.0	0.305833754942778	1.318566362409136	0.0	0.9486670517501408	20472.0	355.50216187157935	152320.0	351.2079802895616
212	Feb25-FISH2-3L1-rep3-m1bp-100x_Position006_5_cmle.ics	37	1	0	1	1	1	1	8.8806	1.0	0.2821856087868363	1.0705187698163787	0.0	0.9527066457623755	21304.0	361.1289453688382	155322.0	358.12976572042606
213	Feb25-FISH2-3L1-rep3-m1bp-100x_Position006_5_cmle.ics	38	1	0	1	0	0	0	7.3644	0.0	0.3037390968263788	1.6415352279079611	0.0	0.994141337957184	7660.0	137.50327453673935	34743.0	80.10779188025367
214	Feb25-FISH2-3L1-rep3-m1bp-100x_Position006_5_cmle.ics	39	1	0	1	1	1	1	8.8806	1.0	0.3093824135523931	1.2213055709572254	0.0	0.9569353171179773	17870.0	308.8922186540329	124942.0	288.08185053399694
215	Feb25-FISH2-3L1-rep3-m1bp-100x_Position006_5_cmle.ics	40	1	0	1	1	1	1	10.1802	1.0	0.28305896358309107	1.1341416522079382	0.0	0.9509316850091974	22240.0	387.1955528879771	165926.0	382.57967002052123
216	Feb25-FISH2-3L1-rep3-m1bp-100x_Position006_5_cmle.ics	41	1	0	1	1	1	1	9.747	1.0	0.3188937068398716	1.3920761787657108	0.0	0.9512763273836554	18764.0	327.18588986162297	136485.0	314.69683029031523
217	Feb25-FISH2-3L1-rep3-m1bp-100x_Position006_5_cmle.ics	42	1	0	1	0	0	0	5.6316	0.0	0.29659882004313176	1.5522388450536913	0.0	0.9986598144660151	5206.0	92.72626112364811	19236.0	44.35291956965604
218	Feb25-FISH2-3L1-rep3-m1bp-100x_Position007_6_cmle.ics	1	1	0	1	1	1	1	9.5304	1.0	0.3137797776555651	1.3883140391512085	0.0	0.9514841524728003	16358.0	289.3562837933462	110200.0	254.09085758869278
219	Feb25-FISH2-3L1-rep3-m1bp-100x_Position007_6_cmle.ics	2	1	0	1	1	1	1	10.83	1.0	0.2789448530581284	1.2963244912734182	0.0	0.9680067218689871	21836.0	385.0950333387857	160248.0	369.4877653981202
220	Feb25-FISH2-3L1-rep3-m1bp-100x_Position007_6_cmle.ics	3	1	0	1	1	1	2	10.83	1.0	0.29375978333996183	1.383843523178021	0.0	0.9533067275009136	22652.0	393.0324519085684	173752.0	400.62427121370735
221	Feb25-FISH2-3L1-rep3-m1bp-100x_Position007_6_cmle.ics	4	1	0	1	2	1	1	10.83	1.0	0.28313812690718076	1.0156365765277124	0.0	0.932161120994576	39982.0	670.5007685556551	400009.0	922.3106157277261
222	Feb25-FISH2-3L1-rep3-m1bp-100x_Position007_6_cmle.ics	5	1	0	1	0	0	0	6.0648	0.0	0.2995521805092557	1.687520918279099	0.0	0.9969212801682446	5530.0	99.10092364609224	21164.0	48.79835671512791
223	Feb25-FISH2-3L1-rep3-m1bp-100x_Position007_6_cmle.ics	6	1	0	1	2	1	1	10.83	1.0	0.28895938634670587	1.123243977564177	0.0	0.919193867513978	40528.0	673.2937059734134	412406.0	950.8946843441239
224	Feb25-FISH2-3L1-rep3-m1bp-100x_Position007_6_cmle.ics	7	1	0	1	0	1	0	8.014199999999999	1.0	0.30266728420390077	1.422000307288095	0.0	0.981809979024111	12128.0	212.5432609744468	69094.0	159.31173969358568
225	Feb25-FISH2-3L1-rep3-m1bp-100x_Position007_6_cmle.ics	8	1	0	1	1	1	1	10.396799999999999	1.0	0.2952746206463367	1.1899789787483048	0.0	0.9627411527059301	21640.0	377.81263211531115	162657.0	375.04225610529954
226	Feb25-FISH2-3L1-rep3-m1bp-100x_Position007_6_cmle.ics	9	1	0	1	1	1	1	8.664	1.0	0.29078700488977244	1.3855656973483117	0.0	0.9838353209242258	12416.0	219.5645315105984	70151.0	161.74889065974943
227	Feb25-FISH2-3L1-rep3-m1bp-100x_Position007_6_cmle.ics	10	1	0	1	1	1	1	10.83	1.0	0.29922316970983426	1.318861842812517	0.0	0.9755274096216622	25770.0	450.963164159534	212786.0	490.62592761222857
228	Feb25-FISH2-3L1-rep3-m1bp-100x_Position007_6_cmle.ics	11	1	0	1	1	1	1	9.747	1.0	0.30964197636860175	1.7099611319911685	0.0	0.9888633686094132	13114.0	236.56754519786094	78579.0	181.18153809856528
229	Feb25-FISH2-3L1-rep3-m1bp-100x_Position007_6_cmle.ics	12	1	0	1	1	1	1	10.83	1.0	0.30123690136561554	1.1095056789385547	0.0	0.9406515557402018	35038.0	590.3469128096591	338483.0	780.448600264914
230	Feb25-FISH2-3L1-rep3-m1bp-100x_Position007_6_cmle.ics	13	1	0	1	1	1	1	10.613399999999999	1.0	0.28490883961636226	1.6464153682504568	0.0	0.9321829665451686	18498.0	326.57779681311206	126274.0	291.15307578180216
231	Feb25-FISH2-3L1-rep3-m1bp-100x_Position007_6_cmle.ics	15	1	0	1	2	1	2	10.83	1.0	0.30766210606461825	1.1168740928234269	0.0	0.9457314542956772	35172.0	599.3800596085078	344038.0	793.2569007540718
232	Feb25-FISH2-3L1-rep3-m1bp-100x_Position007_6_cmle.ics	16	1	0	1	1	1	1	9.313799999999999	1.0	0.25859420835714153	1.5015220103037719	0.0	0.9798051005620552	12096.0	213.67714904226767	63613.0	146.67406282930594
233	Feb25-FISH2-3L1-rep3-m1bp-100x_Position007_6_cmle.ics	17	1	0	1	1	1	1	10.83	1.0	0.2839569124973102	1.3080501314231996	0.0	0.9497503287197204	21056.0	367.3361492098228	153096.0	352.99722262612084
234	Feb25-FISH2-3L1-rep3-m1bp-100x_Position007_6_cmle.ics	18	1	0	1	1	1	1	9.097199999999999	1.0	0.2888794431313781	1.2166675542276004	0.0	0.9619626925551852	17926.0	311.6182208644929	121299.0	279.68209559574274
235	Feb25-FISH2-3L1-rep3-m1bp-100x_Position007_6_cmle.ics	19	1	0	1	1	1	1	10.83	1.0	0.30317880343289483	1.3946595948380591	0.0	0.9557261702327687	23110.0	405.7486576132213	181896.0	419.4020928489371
236	Feb25-FISH2-3L1-rep3-m1bp-100x_Position007_6_cmle.ics	20	1	0	1	1	2	1	10.83	2.0	0.3220421667948709	1.4962932829512234	0.0	0.9662639877991084	24940.0	438.85101164769225	210172.0	484.59876334964383
237	Feb25-FISH2-3L1-rep3-m1bp-100x_Position007_6_cmle.ics	21	1	0	1	1	1	1	9.097199999999999	1.0	0.28560854686682774	1.0967663158217786	0.0	0.961772004635139	22208.0	374.61396513529246	166312.0	383.46967973947983
238	Feb25-FISH2-3L1-rep3-m1bp-100x_Position007_6_cmle.ics	22	1	0	1	1	1	1	10.1802	1.0	0.30012269767633065	1.3222802264715785	0.0	0.9536987605675973	21108.0	364.1682588840125	157977.0	364.2514646940919
239	Feb25-FISH2-3L1-rep3-m1bp-100x_Position007_6_cmle.ics	23	1	0	1	1	1	1	10.83	1.0	0.3000620373824002	1.4417404675076182	0.0	0.9701963340013962	24356.0	425.63611462786827	195789.0	451.4355255574645
240	Feb25-FISH2-3L1-rep3-m1bp-100x_Position007_6_cmle.ics	24	1	0	1	0	1	1	9.097199999999999	1.0	0.28166062194810326	1.5206914171343004	0.0	0.9874063374051291	11538.0	207.6669777991292	61849.0	142.60676452815846
241	Feb25-FISH2-3L1-rep3-m1bp-100x_Position007_6_cmle.ics	25	1	0	1	0	0	0	6.2814	0.0	0.28358104200149253	1.4214847600611318	0.0	0.9866429161587748	7488.0	131.24872848185456	32446.0	74.81154233505198
242	Feb25-FISH2-3L1-rep3-m1bp-100x_Position007_6_cmle.ics	26	1	0	1	1	0	1	6.9312	0.0	0.28685972130660775	1.1846704767311464	0.0	0.989171918654721	11934.0	204.13529272087686	65658.0	151.38926976005803
243	Feb25-FISH2-3L1-rep3-m1bp-100x_Position007_6_cmle.ics	27	1	0	1	1	1	1	10.396799999999999	1.0	0.294993175406036	1.3207925972806684	0.0	0.9595558585102132	20450.0	357.5148739664955	149355.0	344.3715066711363
244	Feb25-FISH2-3L1-rep3-m1bp-100x_Position007_6_cmle.ics	29	1	0	1	1	1	1	10.83	1.0	0.28632969644234246	1.4079427351063438	0.0	0.950038849910797	20900.0	366.705347439318	152029.0	350.537014413352
245	Feb25-FISH2-3L1-rep3-m1bp-100x_Position007_6_cmle.ics	30	1	0	1	1	1	1	10.83	1.0	0.28962947520936805	1.3349979297058001	0.0	0.9480452401963134	23300.0	404.2838410276704	179982.0	414.98893584871246
246	Feb25-FISH2-3L1-rep3-m1bp-100x_Position007_6_cmle.ics	31	1	0	1	1	1	1	9.5304	1.0	0.3141707091877337	1.6590869923071978	0.0	0.9812241486112319	14442.0	259.0364820637256	91474.0	210.91385759589915
247	Feb25-FISH2-3L1-rep3-m1bp-100x_Position007_6_cmle.ics	32	1	0	1	2	2	2	10.83	2.0	0.27912165765209285	1.1310637379667048	0.0	0.9288036062934513	55076.0	889.1758358734199	642117.0	1480.5450018355598
248	Feb25-FISH2-3L1-rep3-m1bp-100x_Position007_6_cmle.ics	33	1	0	1	1	1	1	10.83	1.0	0.3152302699160527	1.4588204371634612	0.0	0.9749166056003274	25360.0	445.8497127672262	213212.0	491.60816631760775
249	Feb25-FISH2-3L1-rep3-m1bp-100x_Position007_6_cmle.ics	34	1	0	1	1	1	1	10.83	1.0	0.3050655149982283	1.4007959666983487	0.0	0.9621516513242582	22894.0	404.3621247064068	179909.0	414.8206179484949
250	Feb25-FISH2-3L1-rep3-m1bp-100x_Position007_6_cmle.ics	35	1	0	1	1	1	1	10.83	1.0	0.3198233173016706	1.4946658821995489	0.0	0.9576712625011575	22002.0	390.9580354206974	173549.0	400.15620910762294
251	Feb25-FISH2-3L1-rep3-m1bp-100x_Position007_6_cmle.ics	36	1	0	1	1	1	1	9.9636	1.0	0.30171180833260663	1.3356062601541578	0.0	0.9590712383960049	20356.0	352.11404952018285	150006.0	345.8725334251312
252	Feb25-FISH2-3L1-rep3-m1bp-100x_Position007_6_cmle.ics	37	1	0	1	1	1	1	9.5304	1.0	0.3070443156526002	1.358765978390537	0.0	0.9705258943682266	16744.0	295.85262064765055	112892.0	260.29786837479776
253	Feb25-FISH2-3L1-rep3-m1bp-100x_Position007_6_cmle.ics	38	1	0	1	1	1	1	8.8806	1.0	0.29762437812589976	1.113891489078659	0.0	0.9572723516501989	19322.0	330.5746732346306	137780.0	317.68274372568146
254	Feb25-FISH2-3L1-rep3-m1bp-100x_Position007_6_cmle.ics	41	1	0	1	1	1	1	10.83	1.0	0.32467065606293477	1.7183649418420206	0.0	0.9533775477715299	20248.0	361.7307951809947	154372.0	355.93932729293726
255	Feb25-FISH2-3L1-rep3-m1bp-100x_Position007_6_cmle.ics	42	1	0	1	1	1	1	9.9636	1.0	0.3056982843484206	1.2653705614715864	0.0	0.955130840775015	20290.0	351.2944478946585	150260.0	346.45818748890184
256	Feb25-FISH2-3L1-rep3-m1bp-100x_Position007_6_cmle.ics	43	1	0	1	0	0	1	9.097199999999999	0.0	0.290318355343451	1.4608904106466656	0.0	0.992359739132197	12698.0	227.71559924840068	72496.0	167.15581498865586
257	Feb25-FISH2-3L1-rep3-m1bp-100x_Position007_6_cmle.ics	44	1	0	1	1	1	1	10.83	1.0	0.29736717226490206	1.3024756241304336	0.0	0.9680055738831851	22670.0	397.1561451814048	175024.0	403.5571529818818
258	Feb25-FISH2-3L1-rep3-m1bp-100x_Position007_6_cmle.ics	45	1	0	1	1	1	1	10.396799999999999	1.0	0.28965769059172386	1.3288136225245946	0.0	0.9495601239160493	19728.0	348.2843786746424	140230.0	323.3317691439419
259	Feb25-FISH2-3L1-rep3-m1bp-100x_Position007_6_cmle.ics	46	1	0	1	1	1	1	8.8806	1.0	0.29361079763641235	1.6134341692027565	0.0	0.9869342138297086	11470.0	206.1707390430052	62590.0	144.31530650159968
260	Feb25-FISH2-3L1-rep3-m1bp-100x_Position007_6_cmle.ics	47	1	0	1	2	1	0	10.613399999999999	1.0	0.3036126264400817	1.4917733522970398	0.0	0.9730899478552588	19872.0	348.810844715572	145143.0	334.6597944010494
261	Feb25-FISH2-3L1-rep3-m1bp-100x_Position008_7_cmle.ics	1	1	0	1	1	1	1	9.5304	1.0	0.3115241421588253	1.621742772116455	0.0	0.9773678689087446	13912.0	250.2114750078028	86120.0	198.56900776350477
262	Feb25-FISH2-3L1-rep3-m1bp-100x_Position008_7_cmle.ics	3	1	0	1	1	2	1	10.83	2.0	0.3074225710232462	1.4871387642765939	0.0	0.9388154867126952	22090.0	388.59466250927994	171173.0	394.6778073142406
263	Feb25-FISH2-3L1-rep3-m1bp-100x_Position008_7_cmle.ics	4	1	0	1	1	1	1	9.097199999999999	1.0	0.2668186798457715	1.028782156523781	0.0	0.9457418497150275	24074.0	400.91413071100465	181428.0	418.32301370781636
264	Feb25-FISH2-3L1-rep3-m1bp-100x_Position008_7_cmle.ics	5	1	0	1	1	1	1	9.5304	1.0	0.30554614399991326	1.2771377176447634	0.0	0.956404548983163	18464.0	320.97308830066595	130407.0	300.68263580370837
265	Feb25-FISH2-3L1-rep3-m1bp-100x_Position008_7_cmle.ics	6	1	0	1	1	1	1	10.83	1.0	0.30939607809217595	1.4114912182530936	0.0	0.9463698538925215	24932.0	433.52307525514885	205905.0	474.7602362232287
266	Feb25-FISH2-3L1-rep3-m1bp-100x_Position008_7_cmle.ics	7	1	0	1	1	1	1	10.396799999999999	1.0	0.30049109742078295	1.3544155570655954	0.0	0.9553363083712563	19268.0	339.4087488655971	137862.0	317.8718131478437
267	Feb25-FISH2-3L1-rep3-m1bp-100x_Position008_7_cmle.ics	8	1	0	1	1	1	1	10.83	1.0	0.290238185320434	1.3737384624704518	0.0	0.954566037823223	24670.0	432.0681630768453	196293.0	452.59761078636365
268	Feb25-FISH2-3L1-rep3-m1bp-100x_Position008_7_cmle.ics	9	1	0	1	1	1	1	10.83	1.0	0.32780820595743454	1.5129421480202438	0.0	0.9534474618526234	24336.0	424.11251906209645	204389.0	471.26475763788875
269	Feb25-FISH2-3L1-rep3-m1bp-100x_Position008_7_cmle.ics	10	1	0	1	1	1	1	9.9636	1.0	0.2904818237417865	1.1596229122862474	0.0	0.9540221968522272	25410.0	430.23234514406323	205277.0	473.31224113642554
270	Feb25-FISH2-3L1-rep3-m1bp-100x_Position008_7_cmle.ics	11	1	0	1	1	1	1	9.097199999999999	1.0	0.3040936834112302	1.2688781802730609	0.0	0.9461683378423763	16740.0	292.1354162535465	112308.0	258.9513251730573
271	Feb25-FISH2-3L1-rep3-m1bp-100x_Position008_7_cmle.ics	12	1	0	1	1	1	1	8.2308	1.0	0.302520906219039	1.2280039310314437	0.0	0.9648004947763565	14442.0	252.3659861442157	89762.0	206.96645697709843
272	Feb25-FISH2-3L1-rep3-m1bp-100x_Position008_7_cmle.ics	13	1	0	1	1	1	1	9.5304	1.0	0.295633482980687	1.4229964467041227	0.0	0.9617469460856282	17058.0	299.05474475665227	113905.0	262.6335674558989
273	Feb25-FISH2-3L1-rep3-m1bp-100x_Position008_7_cmle.ics	14	1	0	1	0	1	1	10.396799999999999	1.0	0.2796384757040952	1.2631680459547507	0.0	0.9409406402078218	21408.0	372.27688560105094	155753.0	359.1235330491078
274	Feb25-FISH2-3L1-rep3-m1bp-100x_Position008_7_cmle.ics	15	1	0	1	1	1	1	10.83	1.0	0.28701387655898625	1.2674057861029935	0.0	0.9349654996215134	24474.0	423.8495518997555	192878.0	444.7235610707068
275	Feb25-FISH2-3L1-rep3-m1bp-100x_Position008_7_cmle.ics	16	1	0	1	1	1	1	9.5304	1.0	0.27991542421441956	1.0240324524340587	0.0	0.9423569724267753	23688.0	403.0075201811587	181376.0	418.2031160254697
276	Feb25-FISH2-3L1-rep3-m1bp-100x_Position008_7_cmle.ics	17	1	0	1	0	1	1	7.147799999999999	1.0	0.2876699316131944	1.254365330243793	0.0	0.9866631993548297	11156.0	193.04478942567889	59427.0	137.02229940039246
277	Feb25-FISH2-3L1-rep3-m1bp-100x_Position008_7_cmle.ics	18	1	0	1	1	1	0	9.5304	1.0	0.29796073163895076	1.4792318416967474	0.0	0.9752614398014301	16242.0	284.6808827557536	106246.0	244.97402228101868
278	Feb25-FISH2-3L1-rep3-m1bp-100x_Position008_7_cmle.ics	19	1	0	1	1	1	1	10.83	1.0	0.29718780577115167	1.3512228369409947	0.0	0.9401482313651099	25692.0	447.93275440877966	211099.0	486.73617010994076
279	Feb25-FISH2-3L1-rep3-m1bp-100x_Position008_7_cmle.ics	20	1	0	1	1	1	1	10.83	1.0	0.2904315588809765	1.333932986823827	0.0	0.9428657419529923	21380.0	375.7470683813823	158419.0	365.27059499403924
280	Feb25-FISH2-3L1-rep3-m1bp-100x_Position008_7_cmle.ics	21	1	0	1	2	1	1	10.83	1.0	0.2814493890852201	1.2456617570455657	0.0	0.9445292588498304	22438.0	390.4033257274373	167668.0	386.59624237913744
281	Feb25-FISH2-3L1-rep3-m1bp-100x_Position008_7_cmle.ics	22	1	0	1	1	1	1	10.83	1.0	0.3058517555472455	1.475028412730105	0.0	0.9528177820411547	22560.0	394.46384503790154	176213.0	406.2986596032335
282	Feb25-FISH2-3L1-rep3-m1bp-100x_Position008_7_cmle.ics	23	1	0	1	0	1	1	9.9636	1.0	0.31202719909949034	1.4248175060972552	0.0	0.9628014721731696	17684.0	310.1655630773301	123521.0	284.8054157914059
283	Feb25-FISH2-3L1-rep3-m1bp-100x_Position008_7_cmle.ics	24	1	0	1	1	1	1	8.014199999999999	1.0	0.3144962382073851	1.485752262167556	0.0	0.9715017941372255	12364.0	216.92792012397558	72497.0	167.15812071331638
284	Feb25-FISH2-3L1-rep3-m1bp-100x_Position008_7_cmle.ics	25	1	0	1	1	1	1	7.797599999999999	1.0	0.31494020504536496	1.2228987434742558	0.0	0.9673346709633096	14868.0	255.3092339570441	95668.0	220.58406682209682
285	Feb25-FISH2-3L1-rep3-m1bp-100x_Position008_7_cmle.ics	27	1	0	1	0	1	1	8.2308	1.0	0.30209635326490475	1.2286722957513614	0.0	0.9597188398574403	15144.0	261.99211627520174	96318.0	222.0827878514312
286	Feb25-FISH2-3L1-rep3-m1bp-100x_Position008_7_cmle.ics	28	1	0	1	0	0	0	7.3644	0.0	0.27823614515868356	1.3827370793667257	0.0	0.9909332204448913	9710.0	171.987931306467	47458.0	109.42508093869495
287	Feb25-FISH2-3L1-rep3-m1bp-100x_Position008_7_cmle.ics	29	1	0	1	1	1	1	8.4474	1.0	0.3112344855428568	1.2937365627292232	0.0	0.9522194489781907	14994.0	260.5123802891342	96315.0	222.07587067744964
288	Feb25-FISH2-3L1-rep3-m1bp-100x_Position008_7_cmle.ics	30	1	0	1	1	1	1	8.8806	1.0	0.28416861679155586	1.1467721258280152	0.0	0.9406296497418594	19292.0	328.24246938829015	134316.0	309.69571350165944
289	Feb25-FISH2-3L1-rep3-m1bp-100x_Position008_7_cmle.ics	31	1	0	1	1	1	1	9.313799999999999	1.0	0.29430534868635577	1.1971468720761658	0.0	0.9543092662227596	22318.0	379.10846943949986	170081.0	392.15995598495886
290	Feb25-FISH2-3L1-rep3-m1bp-100x_Position008_7_cmle.ics	32	1	0	1	1	1	1	10.83	1.0	0.2881504765549798	1.3518696479280377	0.0	0.9464467221834024	23728.0	410.26765610398223	184491.0	425.3854483429721
291	Feb25-FISH2-3L1-rep3-m1bp-100x_Position008_7_cmle.ics	33	1	0	1	1	1	1	8.8806	1.0	0.297003075342558	1.356338791385678	0.0	0.9784000356169437	15414.0	270.2963060206466	98068.0	226.1178060073315
292	Feb25-FISH2-3L1-rep3-m1bp-100x_Position008_7_cmle.ics	34	1	0	1	1	1	1	8.2308	1.0	0.2965038788214089	1.140193817576301	0.0	0.9583467654681894	18350.0	310.4442599671621	127275.0	293.4611061669771
293	Feb25-FISH2-3L1-rep3-m1bp-100x_Position008_7_cmle.ics	35	1	0	1	1	1	1	9.747	1.0	0.2973982247085989	1.1931765255214555	0.0	0.9610068651156203	24210.0	410.4834831474266	193168.0	445.39222122225607
294	Feb25-FISH2-3L1-rep3-m1bp-100x_Position008_7_cmle.ics	36	1	0	1	1	1	1	10.83	1.0	0.2943234010427447	1.3373100838137248	0.0	0.9450696262919005	23072.0	398.3225698627448	178778.0	412.2128433574531
295	Feb25-FISH2-3L1-rep3-m1bp-100x_Position008_7_cmle.ics	37	1	0	1	1	1	1	10.83	1.0	0.29747237664138415	1.410474594861708	0.0	0.9637598934146778	25108.0	436.7541140380814	204040.0	470.4600597313692
296	Feb25-FISH2-3L1-rep3-m1bp-100x_Position008_7_cmle.ics	38	1	0	1	0	1	0	8.2308	1.0	0.30987451057167287	1.3881567960838117	0.0	0.9709562708694859	13570.0	236.9747050982159	82744.0	190.784881309608
297	Feb25-FISH2-3L1-rep3-m1bp-100x_Position008_7_cmle.ics	39	1	0	1	1	1	1	10.1802	1.0	0.30634954308689505	1.358473348408504	0.0	0.953743094401375	19756.0	346.1717003270579	144521.0	333.2256336622094
298	Feb25-FISH2-3L1-rep3-m1bp-100x_Position008_7_cmle.ics	40	1	0	1	1	1	2	9.747	1.0	0.28646511285558557	1.1691388805505654	0.0	0.95331405934789	23026.0	395.23491349083633	175848.0	405.45707010214574
299	Feb25-FISH2-3L1-rep3-m1bp-100x_Position008_7_cmle.ics	41	1	0	1	1	0	0	7.3644	0.0	0.29346266591474973	1.1739057329572284	0.0	0.9807060598259143	13986.0	238.89869739091694	84254.0	194.2665255469848
300	Feb25-FISH2-3L1-rep3-m1bp-100x_Position008_7_cmle.ics	42	1	0	1	0	0	0	6.2814	0.0	0.2868529742818322	1.655974959483622	0.0	0.9946069604970895	5440.0	97.79178757532169	20207.0	46.59177821501557
301	Feb25-FISH2-3L1-rep3-m1bp-100x_Position009_8_cmle.ics	1	1	0	1	2	2	3	10.83	2.0	0.3127332586294771	1.2475378685378018	0.0	0.9382878419336783	32126.0	550.4310355710986	302793.0	698.1572871311531
302	Feb25-FISH2-3L1-rep3-m1bp-100x_Position009_8_cmle.ics	2	1	0	1	1	1	1	10.83	1.0	0.283554748663326	1.2371340455287663	0.0	0.9523541419673286	24826.0	427.66683634664895	195863.0	451.6061491823425
303	Feb25-FISH2-3L1-rep3-m1bp-100x_Position009_8_cmle.ics	3	1	0	1	2	1	1	10.83	1.0	0.2791464114820119	1.0621912429467812	0.0	0.9448186681957511	39520.0	665.044420163094	390315.0	899.9589208686991
304	Feb25-FISH2-3L1-rep3-m1bp-100x_Position009_8_cmle.ics	4	1	0	1	1	1	1	10.83	1.0	0.2833437683129499	1.1212143086867015	0.0	0.9178967056533328	38460.0	641.7303358318786	377524.0	870.4663967360586
305	Feb25-FISH2-3L1-rep3-m1bp-100x_Position009_8_cmle.ics	5	1	0	1	1	1	1	8.664	1.0	0.2734731996765385	1.1455979277846227	0.0	0.9668475053448279	17522.0	300.2024122768095	114053.0	262.97481470565504
306	Feb25-FISH2-3L1-rep3-m1bp-100x_Position009_8_cmle.ics	6	1	0	1	1	1	1	10.83	1.0	0.2911940224815194	1.2011655710909472	0.0	0.9497605169982827	23990.0	416.66107578762364	188543.0	434.72824466737677
307	Feb25-FISH2-3L1-rep3-m1bp-100x_Position009_8_cmle.ics	7	1	0	1	0	0	0	7.3644	0.0	0.2796983957038807	1.498188116557645	0.0	0.9944842751488111	8496.0	150.9899914728491	38944.0	89.79414117907488
308	Feb25-FISH2-3L1-rep3-m1bp-100x_Position009_8_cmle.ics	8	1	0	1	1	2	1	10.83	2.0	0.3059853357780475	1.423822513223759	0.0	0.9390583108123708	24158.0	421.56234758130444	195306.0	450.3218605464359
309	Feb25-FISH2-3L1-rep3-m1bp-100x_Position009_8_cmle.ics	9	1	0	1	1	1	1	10.83	1.0	0.2802133708894346	1.256889400073563	0.0	0.9554503615373423	25594.0	448.83217207209805	203810.0	469.92974305945086
310	Feb25-FISH2-3L1-rep3-m1bp-100x_Position009_8_cmle.ics	10	1	0	1	1	1	1	8.2308	1.0	0.2900233499278165	1.4530714618356677	0.0	0.977476997733759	11834.0	209.13274401702668	65191.0	150.31249634359776
311	Feb25-FISH2-3L1-rep3-m1bp-100x_Position009_8_cmle.ics	12	1	0	1	1	1	1	9.9636	1.0	0.27451905722806247	1.1146228311716522	0.0	0.94369170817995	23568.0	398.1257020755152	178256.0	411.0092550846645
312	Feb25-FISH2-3L1-rep3-m1bp-100x_Position009_8_cmle.ics	13	1	0	1	1	1	1	10.1802	1.0	0.3044098129494347	1.3945455479047562	0.0	0.9473522371955367	18832.0	330.41411703194626	134075.0	309.1400338584754
313	Feb25-FISH2-3L1-rep3-m1bp-100x_Position009_8_cmle.ics	14	1	0	1	3	1	1	10.83	1.0	0.28935358111478676	1.04977071461084	0.0	0.935091015778701	38718.0	646.7704812543266	385352.0	888.5156093785658
314	Feb25-FISH2-3L1-rep3-m1bp-100x_Position009_8_cmle.ics	16	1	0	1	1	1	2	9.747	1.0	0.295547916371127	1.463481407735016	0.0	0.9681571879674143	17788.0	312.6067507408943	121277.0	279.63136965321144
315	Feb25-FISH2-3L1-rep3-m1bp-100x_Position009_8_cmle.ics	17	1	0	1	2	1	2	10.83	1.0	0.318155907114734	1.2388794798108647	0.0	0.9386321577518072	34454.0	584.8791531560162	339198.0	782.0971933971817
316	Feb25-FISH2-3L1-rep3-m1bp-100x_Position009_8_cmle.ics	18	1	0	1	1	1	1	10.83	1.0	0.31234817422341105	1.4519337041930425	0.0	0.9385599330333577	24298.0	424.76124216157586	199044.0	458.940659327439
317	Feb25-FISH2-3L1-rep3-m1bp-100x_Position009_8_cmle.ics	19	1	0	1	1	0	1	8.4474	0.0	0.3021487009672158	1.5096991200120353	0.0	0.9799444526774075	13042.0	229.94978711722976	76984.0	177.50390726504472
318	Feb25-FISH2-3L1-rep3-m1bp-100x_Position009_8_cmle.ics	20	1	0	1	1	1	1	9.5304	1.0	0.2803174482500848	1.166493498836926	0.0	0.9540976728943688	18832.0	328.37786038283303	128660.0	296.65453482178964
319	Feb25-FISH2-3L1-rep3-m1bp-100x_Position009_8_cmle.ics	21	1	0	1	0	1	0	8.4474	1.0	0.27164704111735477	1.2209692951535476	0.0	0.9652553393369342	15610.0	269.2464386569271	95583.0	220.38808022595305
320	Feb25-FISH2-3L1-rep3-m1bp-100x_Position009_8_cmle.ics	22	1	0	1	1	2	2	10.83	2.0	0.2746075687441552	1.130605168940487	0.0	0.9338740073128288	49550.0	810.3396275517466	543495.0	1253.1498243663032
321	Feb25-FISH2-3L1-rep3-m1bp-100x_Position009_8_cmle.ics	23	1	0	1	1	1	1	9.5304	1.0	0.3122309114738435	1.6529269992575213	0.0	0.9822301125327931	13972.0	249.84375419977505	86776.0	200.08156314080225
322	Feb25-FISH2-3L1-rep3-m1bp-100x_Position009_8_cmle.ics	25	1	0	1	1	1	1	9.9636	1.0	0.3000595694367325	1.471252972770062	0.0	0.9679512557138907	16880.0	298.3301826854141	112963.0	260.46157482569424
323	Feb25-FISH2-3L1-rep3-m1bp-100x_Position009_8_cmle.ics	26	1	0	1	0	0	0	5.415	0.0	0.29564983846635734	1.6343788096442784	0.0	0.9966363511884757	4262.0	76.59193945594888	14226.0	32.801239020478626
324	Feb25-FISH2-3L1-rep3-m1bp-100x_Position009_8_cmle.ics	27	1	0	1	1	1	1	9.9636	1.0	0.2924776809263278	1.2193221248912383	0.0	0.9568369750569679	22678.0	389.37714222328475	173671.0	400.4375075162057
325	Feb25-FISH2-3L1-rep3-m1bp-100x_Position009_8_cmle.ics	28	1	0	1	1	1	1	10.83	1.0	0.29240679424220956	1.620440415963955	0.0	0.9256481758116041	22104.0	388.88412514380775	167099.0	385.28428504730476
326	Feb25-FISH2-3L1-rep3-m1bp-100x_Position009_8_cmle.ics	29	1	0	1	1	1	1	10.83	1.0	0.32320625947619147	1.631523922774525	0.0	0.9534693022290714	21524.0	382.07803613473897	168810.0	389.22937994144496
327	Feb25-FISH2-3L1-rep3-m1bp-100x_Position009_8_cmle.ics	30	1	0	1	2	1	1	10.83	1.0	0.31248281213922224	1.400302219336039	0.0	0.9534087407305432	22108.0	389.83951017473714	172787.0	398.399246916311
328	Feb25-FISH2-3L1-rep3-m1bp-100x_Position009_8_cmle.ics	31	1	0	1	2	3	2	10.1802	3.0	0.2619590705949941	1.095401489037271	0.0	0.9441973235702218	31156.0	513.3765123062211	264669.0	610.2538401737
329	Feb25-FISH2-3L1-rep3-m1bp-100x_Position009_8_cmle.ics	32	1	0	1	1	1	1	10.83	1.0	0.337829678827277	1.518118521130672	0.0	0.9593443280343186	24630.0	434.2871529344097	211261.0	487.10969750494405
330	Feb25-FISH2-3L1-rep3-m1bp-100x_Position009_8_cmle.ics	33	1	0	1	1	1	1	10.83	1.0	0.2827757175421328	1.2596450930011993	0.0	0.9469806992209485	25430.0	447.25021544221454	202775.0	467.54331803581846
331	Feb25-FISH2-3L1-rep3-m1bp-100x_Position009_8_cmle.ics	34	1	0	1	1	1	1	7.797599999999999	1.0	0.2983363817020486	1.2944819172155395	0.0	0.9841398603280894	13472.0	231.25043733969017	80311.0	185.17505321057632
332	Feb25-FISH2-3L1-rep3-m1bp-100x_Position009_8_cmle.ics	35	1	0	1	1	1	1	10.83	1.0	0.29716496229636513	1.4933418170450936	0.0	0.9595315414197985	23444.0	412.9319284162329	184001.0	424.25564325932004
333	Feb25-FISH2-3L1-rep3-m1bp-100x_Position009_8_cmle.ics	36	1	0	1	1	1	1	9.097199999999999	1.0	0.290516458382708	1.5406018844516824	0.0	0.9895412441084458	12702.0	226.42408039063852	72555.0	167.2918527436262
334	Feb25-FISH2-3L1-rep3-m1bp-100x_Position009_8_cmle.ics	37	1	0	1	0	0	0	8.014199999999999	0.0	0.2997342529938613	1.693585789257523	0.0	0.9969809248766923	9248.0	166.15709893244974	45784.0	105.56529785699377
335	Feb25-FISH2-3L1-rep3-m1bp-100x_Position009_8_cmle.ics	38	1	0	1	1	1	1	10.83	1.0	0.2958168319507359	1.370448038139857	0.0	0.943521095602938	22964.0	402.86037652518144	177974.0	410.35904073039944
336	Feb25-FISH2-3L1-rep3-m1bp-100x_Position009_8_cmle.ics	39	1	0	1	1	1	1	10.83	1.0	0.2979382848782899	1.6522550802555105	0.0	0.9706110996409246	17266.0	311.70766269880033	116446.0	268.4924138182661
337	Feb25-FISH2-3L1-rep3-m1bp-100x_Position009_8_cmle.ics	41	1	0	1	1	1	1	10.83	1.0	0.2996893462229524	1.3538655198597584	0.0	0.935182384519353	24836.0	433.5777888744313	201480.0	464.55740460045223
338	Feb25-FISH2-3L1-rep3-m1bp-100x_Position009_8_cmle.ics	42	1	0	1	1	1	1	10.83	1.0	0.31499517304082114	1.4227631875149414	0.0	0.9681747101153696	24242.0	425.920511258651	199195.0	459.28882375117666
339	Feb25-FISH2-3L1-rep3-m1bp-100x_Position009_8_cmle.ics	43	1	0	1	1	1	1	9.5304	1.0	0.29012515137347317	1.1669902166306836	0.0	0.9484643964251164	20022.0	345.9840149149879	143492.0	330.85304298654
340	Feb25-FISH2-3L1-rep3-m1bp-100x_Position009_8_cmle.ics	44	1	0	1	1	1	1	10.83	1.0	0.2959160993029687	1.4128172103007652	0.0	0.942679857188534	24818.0	433.7372561394044	199990.0	461.1218748562856
341	Feb25-FISH2-3L1-rep3-m1bp-100x_Position009_8_cmle.ics	45	1	0	1	1	1	1	10.83	1.0	0.32487706177240094	1.4209448461251566	0.0	0.9554160979272279	26700.0	464.818577041253	233830.0	539.1475973680948
342	Feb25-FISH2-3L1-rep3-m1bp-100x_Position009_8_cmle.ics	46	1	0	1	1	0	1	9.747	0.0	0.2940986938820183	1.495739937713465	0.0	0.9860530701018048	15320.0	273.2277501615285	96696.0	222.95435177310563
343	Feb25-FISH2-3L1-rep3-m1bp-100x_Position009_8_cmle.ics	47	1	0	1	1	1	1	10.83	1.0	0.30635397671876224	1.3936729486835573	0.0	0.9630523694094962	24806.0	432.27541597708307	203339.0	468.8437467443485
344	Feb25-FISH2-3L1-rep3-m1bp-100x_Position009_8_cmle.ics	48	1	0	1	2	1	2	10.83	1.0	0.30057409174627986	1.0944577218694473	0.0	0.9220377487221805	39996.0	664.1899510171858	412358.0	950.7840095604192
345	Feb25-FISH2-3L1-rep3-m1bp-100x_Position009_8_cmle.ics	49	1	0	1	1	1	1	10.83	1.0	0.3012334319552359	1.4483714763071176	0.0	0.9421341372929275	23134.0	406.0743553165827	181594.0	418.7057640014617
346	Feb25-FISH2-3L1-rep3-m1bp-100x_Position009_8_cmle.ics	51	1	0	1	1	1	1	9.313799999999999	1.0	0.29621218732796656	1.209162250800854	0.0	0.9709526325848261	20756.0	353.04853679890533	153035.0	352.85657342182947
347	Feb25-FISH2-3L1-rep3-m1bp-100x_Position009_8_cmle.ics	52	1	0	1	1	1	1	10.83	1.0	0.3050064666876606	1.4148750199538833	0.0	0.9519273299514001	24216.0	420.4009633984732	195696.0	451.2210931640365
348	Feb25-FISH2-3L1-rep3-m1bp-100x_Position009_8_cmle.ics	53	1	0	1	1	1	1	9.9636	1.0	0.29896075441878633	1.4324540977539428	0.0	0.9481480801524158	17196.0	302.60683315528934	115937.0	267.3187999660642
349	Feb25-FISH2-3L1-rep3-m1bp-100x_Position009_8_cmle.ics	54	1	0	1	1	0	1	10.83	0.0	0.27683163444022135	1.2903888333143603	0.0	0.9372124657728105	23264.0	403.03462388530517	175553.0	404.7768813272939
350	Feb25-FISH2-3L1-rep3-m1bp-100x_Position009_8_cmle.ics	55	1	0	1	1	1	1	10.83	1.0	0.3174075807696751	1.4919523322098323	0.0	0.9496032698418315	24178.0	420.7688235118711	199165.0	459.2196520113613
351	Feb25-FISH2-3L1-rep3-m1bp-100x_Position009_8_cmle.ics	56	1	0	1	0	1	1	9.313799999999999	1.0	0.3043513849146084	1.4549203068173764	0.0	0.9858804324486768	15312.0	269.9594756669553	98290.0	226.62967688196565
352	Feb25-FISH2-3L1-rep3-m1bp-100x_Position010_9_cmle.ics	1	1	0	1	1	1	1	10.83	1.0	0.29507419269620155	1.1823409622181542	0.0	0.9362355756995919	31928.0	546.3572685245421	291405.0	671.8996946972145
353	Feb25-FISH2-3L1-rep3-m1bp-100x_Position010_9_cmle.ics	2	1	0	1	1	1	1	8.664	1.0	0.2859592457056044	1.1321938241633531	0.0	0.9496314176887213	17050.0	292.93102990352077	111947.0	258.1189585706116
354	Feb25-FISH2-3L1-rep3-m1bp-100x_Position010_9_cmle.ics	4	1	0	1	1	1	1	9.5304	1.0	0.28646900071572307	1.28807925056094	0.0	0.9623054162616204	18954.0	328.4126768927387	131330.0	302.8108196653632
355	Feb25-FISH2-3L1-rep3-m1bp-100x_Position010_9_cmle.ics	5	1	0	1	1	1	1	8.014199999999999	1.0	0.25801455110634264	1.021420716027389	0.0	0.9651844324715486	20460.0	340.6291141236846	139783.0	322.3011102206919
356	Feb25-FISH2-3L1-rep3-m1bp-100x_Position010_9_cmle.ics	6	1	0	1	2	2	2	10.83	2.0	0.3179785333596665	1.2794417417291335	0.0	0.9490823267702955	30320.0	525.1206536201122	279941.0	645.4668671890768
357	Feb25-FISH2-3L1-rep3-m1bp-100x_Position010_9_cmle.ics	7	1	0	1	0	1	1	8.8806	1.0	0.30592455511419353	1.565911312554859	0.0	0.9790325520043165	13818.0	245.11491879642804	84479.0	194.78531359560054
358	Feb25-FISH2-3L1-rep3-m1bp-100x_Position010_9_cmle.ics	8	1	0	1	1	1	1	8.4474	1.0	0.3073813126540572	1.3717339830302924	0.0	0.9671027302967485	13910.0	244.57292512303647	85527.0	197.20171303981974
359	Feb25-FISH2-3L1-rep3-m1bp-100x_Position010_9_cmle.ics	9	1	0	1	1	1	1	10.83	1.0	0.27589422144701137	1.3577024186543687	0.0	0.9758712275401622	21790.0	378.98809986645904	158866.0	366.3012539172893
360	Feb25-FISH2-3L1-rep3-m1bp-100x_Position010_9_cmle.ics	10	1	0	1	1	1	2	10.83	1.0	0.28044895177270995	1.301491102805028	0.0	0.9355409857767631	25630.0	448.88772152359024	204326.0	471.11949698427634
361	Feb25-FISH2-3L1-rep3-m1bp-100x_Position010_9_cmle.ics	11	1	0	1	1	1	1	8.664	1.0	0.312628481101868	1.4159704594355826	0.0	0.9673007178703388	13930.0	245.79225245387687	86440.0	199.3068396548694
362	Feb25-FISH2-3L1-rep3-m1bp-100x_Position010_9_cmle.ics	12	1	0	1	1	2	2	10.83	2.0	0.29106385615848757	1.1261544892315933	0.0	0.9306981277769176	33398.0	570.1505649776745	309634.0	713.9307495337324
363	Feb25-FISH2-3L1-rep3-m1bp-100x_Position010_9_cmle.ics	13	1	0	1	1	1	1	10.83	1.0	0.29857812050147614	1.3793056132015469	0.0	0.9346002508284778	25244.0	439.7231863014811	206082.0	475.1683494881396
364	Feb25-FISH2-3L1-rep3-m1bp-100x_Position010_9_cmle.ics	14	1	0	1	1	0	0	10.1802	0.0	0.31034361181531445	1.577203581426597	0.0	0.9610821706875037	16378.0	292.91613600824184	109796.0	253.15934482584498
365	Feb25-FISH2-3L1-rep3-m1bp-100x_Position010_9_cmle.ics	16	1	0	1	1	1	1	9.313799999999999	1.0	0.28753261589175116	1.0758886233766565	0.0	0.9505455831468617	20394.0	349.3120435273736	146849.0	338.593360671887
366	Feb25-FISH2-3L1-rep3-m1bp-100x_Position010_9_cmle.ics	17	1	0	1	1	1	1	10.83	1.0	0.30005119888664683	1.3056154424619306	0.0	0.9485324448927024	25110.0	436.0264362382588	204947.0	472.5513519984558
367	Feb25-FISH2-3L1-rep3-m1bp-100x_Position010_9_cmle.ics	18	1	0	1	1	1	3	10.83	1.0	0.31930114213223293	1.4206064467712458	0.0	0.9495633470445294	27144.0	473.78134328298665	237621.0	547.8885995561051
368	Feb25-FISH2-3L1-rep3-m1bp-100x_Position010_9_cmle.ics	19	1	0	1	1	1	1	10.83	1.0	0.2944088069789066	1.4528661343850697	0.0	0.9414061051652519	20868.0	369.0094979491608	153805.0	354.6319814104256
369	Feb25-FISH2-3L1-rep3-m1bp-100x_Position010_9_cmle.ics	20	1	0	1	3	3	3	10.83	3.0	0.2648166514960342	1.3305334457216784	0.0	0.9212065728551772	60786.0	971.9367801001533	725190.0	1672.088466558477
370	Feb25-FISH2-3L1-rep3-m1bp-100x_Position010_9_cmle.ics	21	1	0	1	1	1	1	10.83	1.0	0.28908679667508613	1.3183309345869543	0.0	0.9564063511328118	24356.0	426.73616132337094	192175.0	443.1026366343652
371	Feb25-FISH2-3L1-rep3-m1bp-100x_Position010_9_cmle.ics	22	1	0	1	1	1	1	8.8806	1.0	0.30533563155101995	1.4766931507127754	0.0	0.9742700114231747	14322.0	252.1652178066556	89057.0	205.34092109143575
372	Feb25-FISH2-3L1-rep3-m1bp-100x_Position010_9_cmle.ics	23	1	0	1	0	1	2	10.83	1.0	0.3229851645216457	1.5447509269715023	0.0	0.9655057912601184	24220.0	426.38847693009075	201431.0	464.444424092087
373	Feb25-FISH2-3L1-rep3-m1bp-100x_Position010_9_cmle.ics	24	1	0	1	1	1	1	10.83	1.0	0.31844106441709197	1.5831024825101483	0.0	0.9545799833559235	21254.0	378.50170665503543	164418.0	379.10263723246555
374	Feb25-FISH2-3L1-rep3-m1bp-100x_Position010_9_cmle.ics	25	1	0	1	1	1	1	10.83	1.0	0.30123669391971014	1.4342642764613143	0.0	0.9413261924542703	22998.0	404.4159769882406	179996.0	415.0212159939597
375	Feb25-FISH2-3L1-rep3-m1bp-100x_Position010_9_cmle.ics	26	1	0	1	0	0	0	6.497999999999999	0.0	0.290199548223306	1.5689120221752095	0.0	0.9970260946722427	6304.0	111.92764552702718	25354.0	58.459343042683464
376	Feb25-FISH2-3L1-rep3-m1bp-100x_Position010_9_cmle.ics	27	1	0	1	1	1	1	10.83	1.0	0.2974077728345544	1.5821854200018053	0.0	0.9406603189523625	22154.0	390.2121576811499	169094.0	389.88420574503107
377	Feb25-FISH2-3L1-rep3-m1bp-100x_Position010_9_cmle.ics	29	1	0	1	1	1	1	10.83	1.0	0.3146604409174222	1.4025303447666009	0.0	0.9634679785080629	27116.0	471.8683188300101	235523.0	543.0511892183457
378	Feb25-FISH2-3L1-rep3-m1bp-100x_Position010_9_cmle.ics	30	1	0	1	2	1	1	10.83	1.0	0.322205555387693	1.4489024303931626	0.0	0.9485104387502927	25010.0	440.69621405064976	211111.0	486.76383880586684
379	Feb25-FISH2-3L1-rep3-m1bp-100x_Position010_9_cmle.ics	31	1	0	1	1	2	1	10.613399999999999	2.0	0.29788751929750645	1.3361783575520054	0.0	0.9495084045363272	21694.0	376.866125343576	163987.0	378.1088699037838
380	Feb25-FISH2-3L1-rep3-m1bp-100x_Position010_9_cmle.ics	32	1	0	1	1	1	1	10.83	1.0	0.3032252260539348	1.3637199040218935	0.0	0.9485020109464575	25328.0	442.2089300715963	208717.0	481.24393396859534
381	Feb25-FISH2-3L1-rep3-m1bp-100x_Position010_9_cmle.ics	33	1	0	1	1	1	1	8.2308	1.0	0.2846638714751991	1.281496299181749	0.0	0.9813639795356615	15106.0	261.1663086977393	93146.0	214.76902922827935
382	Feb25-FISH2-3L1-rep3-m1bp-100x_Position010_9_cmle.ics	34	1	0	1	0	0	0	7.797599999999999	0.0	0.31103152453874294	1.6572316709375703	0.0	0.9886152483031467	9372.0	168.55373048946814	47580.0	109.70637934727772
383	Feb25-FISH2-3L1-rep3-m1bp-100x_Position010_9_cmle.ics	35	1	0	1	1	1	1	10.83	1.0	0.30110076814462206	1.3127590139217513	0.0	0.9452169780346161	22884.0	399.5512188741204	178619.0	411.8462331364313
384	Feb25-FISH2-3L1-rep3-m1bp-100x_Position010_9_cmle.ics	36	1	0	1	1	0	1	10.83	0.0	0.3062612482623367	1.366371684041136	0.0	0.935399348737458	24702.0	429.1788813459805	202031.0	465.82785888839567
385	Feb25-FISH2-3L1-rep3-m1bp-100x_Position010_9_cmle.ics	37	1	0	1	1	1	1	8.8806	1.0	0.2989221508103152	1.4896463157824191	0.0	0.9770066474761978	13950.0	244.4838129099546	84706.0	195.30871309353734
386	Feb25-FISH2-3L1-rep3-m1bp-100x_Position010_9_cmle.ics	38	1	0	1	1	1	1	10.396799999999999	1.0	0.2906332733758069	1.5794190187945347	0.0	0.983806051909835	16032.0	284.1774040475817	102903.0	237.26598474091884
387	Feb25-FISH2-3L1-rep3-m1bp-100x_Position010_9_cmle.ics	39	1	0	1	1	1	1	10.83	1.0	0.29253349526946093	1.2650117353698764	0.0	0.9414828045389304	24746.0	430.11536991034154	197979.0	456.4850625639911
388	Feb25-FISH2-3L1-rep3-m1bp-100x_Position010_9_cmle.ics	40	1	0	1	1	1	1	8.8806	1.0	0.3091819079101719	1.348527189187297	0.0	0.9661415573628647	15322.0	269.3637690170963	99164.0	228.64488023525533
389	Feb25-FISH2-3L1-rep3-m1bp-100x_Position010_9_cmle.ics	41	1	0	1	1	1	1	10.83	1.0	0.29659221086225096	1.6817944989225888	0.0	0.9820932532602147	17300.0	309.9631230753622	116526.0	268.6768717911073
390	Feb25-FISH2-3L1-rep3-m1bp-100x_Position010_9_cmle.ics	42	1	0	1	1	1	1	10.83	1.0	0.3109163840371079	1.3254400581198391	0.0	0.951990209537847	26154.0	455.56579094351497	221770.0	511.3405579622904
391	Feb25-FISH2-3L1-rep3-m1bp-100x_Position010_9_cmle.ics	43	1	0	1	1	1	1	10.83	1.0	0.29399573250516553	1.3314798252446414	0.0	0.9347672401796665	23494.0	407.87032802011714	183603.0	423.3379648444353
392	Feb25-FISH2-3L1-rep3-m1bp-100x_Position010_9_cmle.ics	44	1	0	1	1	1	2	9.9636	1.0	0.2549765139961438	1.0801653118200052	0.0	0.9383810028380691	30938.0	515.0581820832714	258382.0	595.7577492330456
393	Feb25-FISH2-3L1-rep3-m1bp-100x_Position010_9_cmle.ics	45	1	0	1	1	1	1	9.747	1.0	0.2959972269026971	1.6326169000835529	0.0	0.9891177195710702	14128.0	251.69162890998243	85909.0	198.0824998601362
394	Feb25-FISH2-3L1-rep3-m1bp-100x_Position010_9_cmle.ics	46	1	0	1	1	1	0	10.83	1.0	0.2848143260734091	1.5465920704399319	0.0	0.9846320153070408	16898.0	301.330424013919	110232.0	254.16464077782928
395	Feb25-FISH2-3L1-rep3-m1bp-100x_Position010_9_cmle.ics	47	1	0	1	0	1	2	10.83	1.0	0.28601047566838517	1.3006490229710734	0.0	0.9414507596525847	23136.0	401.01670648127504	176969.0	408.0417874465824
396	Feb25-FISH2-3L1-rep3-m1bp-100x_Position010_9_cmle.ics	49	1	0	1	2	2	2	10.83	2.0	0.2493794263907213	1.1120104321541857	0.0	0.9355437177250605	42068.0	690.6233414911635	405165.0	934.1989320773388
397	Feb25-FISH2-3L1-rep3-m1bp-100x_Position010_9_cmle.ics	50	1	0	1	1	1	1	10.83	1.0	0.300441019584653	1.4942955976019658	0.0	0.9396468842450252	20948.0	367.77803732516884	156267.0	360.3086755246122
398	Feb25-FISH2-3L1-rep3-m1bp-100x_Position010_9_cmle.ics	51	1	0	1	1	1	1	9.313799999999999	1.0	0.31447099448656	1.5751740471626907	0.0	0.9746157149844836	14050.0	251.42303852240974	87817.0	202.48182251239783
399	Feb25-FISH2-3L1-rep3-m1bp-100x_Position010_9_cmle.ics	53	1	0	1	1	1	1	10.83	1.0	0.29827179488303884	1.3133516391745534	0.0	0.9418867575672184	24988.0	435.92140398182835	202851.0	467.71855311001747
400	Feb25-FISH2-3L1-rep3-m1bp-100x_Position011_10_cmle.ics	1	1	0	1	1	1	1	8.4474	1.0	0.266217896215178	1.0555216478364808	0.0	0.9535649720725559	21188.0	354.86198741006615	149633.0	345.0124981267593
401	Feb25-FISH2-3L1-rep3-m1bp-100x_Position011_10_cmle.ics	2	1	0	1	0	1	1	8.4474	1.0	0.2798106910546077	1.4128779954547301	0.0	0.9928184523581649	13456.0	235.7143553055269	77639.0	179.0141569176817
402	Feb25-FISH2-3L1-rep3-m1bp-100x_Position011_10_cmle.ics	3	1	0	1	1	1	1	10.83	1.0	0.2963218352380356	1.3574891540129157	0.0	0.9453279160650483	23928.0	417.007506432582	189459.0	436.84028845640796
403	Feb25-FISH2-3L1-rep3-m1bp-100x_Position011_10_cmle.ics	4	1	0	1	1	1	1	9.313799999999999	1.0	0.2648397077581251	1.151377951114527	0.0	0.9387675050792323	21666.0	370.2954563713493	154324.0	355.8286525092326
404	Feb25-FISH2-3L1-rep3-m1bp-100x_Position011_10_cmle.ics	5	1	0	1	1	1	1	9.9636	1.0	0.27335493865122507	1.1208656310973095	0.0	0.9376292496742759	24486.0	414.9662720745956	188371.0	434.33166002576826
405	Feb25-FISH2-3L1-rep3-m1bp-100x_Position011_10_cmle.ics	6	1	0	1	0	0	0	5.415	0.0	0.2969031209832986	1.5811676754525907	0.0	0.9974908591953535	4436.0	79.21655685480036	15138.0	34.90405991086781
406	Feb25-FISH2-3L1-rep3-m1bp-100x_Position011_10_cmle.ics	7	1	0	1	1	1	1	8.2308	1.0	0.29877082675690675	1.37628628090047	0.0	0.9923711087596785	13570.0	236.8108683563322	81248.0	187.33551721747835
407	Feb25-FISH2-3L1-rep3-m1bp-100x_Position011_10_cmle.ics	8	1	0	1	1	1	1	8.8806	1.0	0.29325102423132954	1.1873438466005897	0.0	0.9614495964620495	18216.0	313.7222740583809	125191.0	288.65597597446504
408	Feb25-FISH2-3L1-rep3-m1bp-100x_Position011_10_cmle.ics	9	1	0	1	0	1	0	8.014199999999999	1.0	0.2873098163285352	1.2110901790279744	0.0	0.9670103167576448	12996.0	227.82174594778473	74673.0	172.1753775745958
409	Feb25-FISH2-3L1-rep3-m1bp-100x_Position011_10_cmle.ics	10	1	0	1	1	1	2	10.83	1.0	0.28975890419008143	1.3365175560859102	0.0	0.9389703151763764	23470.0	408.5276507680542	181996.0	419.6326653149886
410	Feb25-FISH2-3L1-rep3-m1bp-100x_Position011_10_cmle.ics	11	1	0	1	1	1	1	8.4474	1.0	0.2857487866889903	1.1181765496582767	0.0	0.954213304051298	18376.0	309.878443128825	125211.0	288.7020904676753
411	Feb25-FISH2-3L1-rep3-m1bp-100x_Position011_10_cmle.ics	12	1	0	1	1	1	1	10.83	1.0	0.2997416932191891	1.1868301214750976	0.0	0.9392096382810455	30686.0	523.7739777217134	276731.0	638.0654910288254
412	Feb25-FISH2-3L1-rep3-m1bp-100x_Position011_10_cmle.ics	13	1	0	1	1	1	1	10.396799999999999	1.0	0.2929961251492529	1.2261620036394585	0.0	0.961573555491616	21626.0	375.9316125596237	161871.0	373.2299565221352
413	Feb25-FISH2-3L1-rep3-m1bp-100x_Position011_10_cmle.ics	14	1	0	1	1	1	1	10.83	1.0	0.27999304266152353	1.419090277133122	0.0	0.9408398395743645	23452.0	407.0721558630374	178697.0	412.0260796599514
414	Feb25-FISH2-3L1-rep3-m1bp-100x_Position011_10_cmle.ics	15	1	0	1	0	0	1	8.2308	0.0	0.27862259518879984	1.4509498091678663	0.0	0.987693830825002	11724.0	205.76169165716178	63008.0	145.2790994096947
415	Feb25-FISH2-3L1-rep3-m1bp-100x_Position011_10_cmle.ics	16	1	0	1	1	1	1	8.2308	1.0	0.3189752775687137	1.4440335856993078	0.0	0.978082618167663	12690.0	223.72176203977259	75918.0	175.04600477693631
416	Feb25-FISH2-3L1-rep3-m1bp-100x_Position011_10_cmle.ics	17	1	0	1	1	1	1	10.83	1.0	0.2863766068035905	1.26028984998819	0.0	0.9361269463042186	22984.0	397.99433915750507	175340.0	404.2857619746044
417	Feb25-FISH2-3L1-rep3-m1bp-100x_Position011_10_cmle.ics	18	1	0	1	1	1	2	10.83	1.0	0.28252240035824516	1.0979640178124026	0.0	0.9299613380915818	34442.0	587.0685318127981	319472.0	736.6144687438737
418	Feb25-FISH2-3L1-rep3-m1bp-100x_Position011_10_cmle.ics	19	1	0	1	1	1	1	10.396799999999999	1.0	0.2885130585721854	1.3449906340247277	0.0	0.949536767334414	20032.0	349.13314807960325	143200.0	330.1797713856698
419	Feb25-FISH2-3L1-rep3-m1bp-100x_Position011_10_cmle.ics	21	1	0	1	1	1	1	9.747	1.0	0.2952643668424329	1.1632234998049658	0.0	0.9497828805384715	22604.0	383.5572776889822	173643.0	400.3729472257113
420	Feb25-FISH2-3L1-rep3-m1bp-100x_Position011_10_cmle.ics	22	1	0	1	2	1	1	10.83	1.0	0.2658782544582713	1.0119687284394094	0.0	0.930547233426216	36390.0	616.114013981595	336580.0	776.0608062359549
421	Feb25-FISH2-3L1-rep3-m1bp-100x_Position011_10_cmle.ics	23	1	0	1	1	2	1	10.83	2.0	0.27915612559433084	1.0219819538222337	0.0	0.9280213162659585	37994.0	632.4397568010614	367934.0	848.3544972417252
422	Feb25-FISH2-3L1-rep3-m1bp-100x_Position011_10_cmle.ics	24	1	0	1	0	1	2	10.83	1.0	0.29493330140884344	1.341383089522411	0.0	0.962287993012331	24050.0	419.8041423056636	190462.0	439.15293029090395
423	Feb25-FISH2-3L1-rep3-m1bp-100x_Position011_10_cmle.ics	25	1	0	1	1	1	1	8.8806	1.0	0.2978696917598369	1.2508122201396907	0.0	0.9508470879622758	18286.0	315.26320822641156	126901.0	292.5987651439447
424	Feb25-FISH2-3L1-rep3-m1bp-100x_Position011_10_cmle.ics	26	1	0	1	1	2	1	10.83	2.0	0.2752677000547026	1.2484339639125306	0.0	0.9372667083473094	25176.0	432.6330930724919	197075.0	454.400687470886
425	Feb25-FISH2-3L1-rep3-m1bp-100x_Position011_10_cmle.ics	27	1	0	1	1	1	1	10.83	1.0	0.29219582611391	1.353424130805089	0.0	0.9399816223076618	24912.0	434.73789380371204	199859.0	460.8198249257582
426	Feb25-FISH2-3L1-rep3-m1bp-100x_Position011_10_cmle.ics	28	1	0	1	1	1	1	10.396799999999999	1.0	0.2966156717224605	1.3579171109219095	0.0	0.944230167937536	20922.0	365.32457706309293	154980.0	357.34120788653007
427	Feb25-FISH2-3L1-rep3-m1bp-100x_Position011_10_cmle.ics	29	1	0	1	1	1	1	8.4474	1.0	0.29382149893936055	1.1312437624682525	0.0	0.944592133314016	17428.0	295.78460828178197	117270.0	270.39233093853
428	Feb25-FISH2-3L1-rep3-m1bp-100x_Position011_10_cmle.ics	30	1	0	1	1	1	2	10.83	1.0	0.30402455958387975	1.0422996992491227	0.0	0.9386294617133536	43086.0	716.0180992726422	463695.0	1069.1529964572499
429	Feb25-FISH2-3L1-rep3-m1bp-100x_Position011_10_cmle.ics	31	1	0	1	2	1	2	10.83	1.0	0.2852392777301961	1.1611910990502217	0.0	0.9422605214287174	29058.0	500.89674100730997	248758.0	573.5674551002545
430	Feb25-FISH2-3L1-rep3-m1bp-100x_Position011_10_cmle.ics	32	1	0	1	1	1	1	8.2308	1.0	0.2813077485802261	1.0563215712810219	0.0	0.9555848112503826	20184.0	338.3698238363407	143013.0	329.7486008741536
431	Feb25-FISH2-3L1-rep3-m1bp-100x_Position011_10_cmle.ics	33	1	0	1	1	1	1	8.2308	1.0	0.29876247009296764	1.1852129259107815	0.0	0.9564758854648349	16004.0	275.3130206889965	104059.0	239.93140244847356
432	Feb25-FISH2-3L1-rep3-m1bp-100x_Position011_10_cmle.ics	35	1	0	1	0	0	1	8.014199999999999	0.0	0.3143228657340342	1.7141441834815623	0.0	0.9838212258152772	9912.0	178.16394057711855	52024.0	119.95301973860396
433	Feb25-FISH2-3L1-rep3-m1bp-100x_Position011_10_cmle.ics	36	1	0	1	1	1	1	10.83	1.0	0.3062175801552358	1.39714711039384	0.0	0.9428318872286271	21102.0	367.75560721391105	159505.0	367.77461197535797
434	Feb25-FISH2-3L1-rep3-m1bp-100x_Position011_10_cmle.ics	37	1	0	1	1	1	1	9.5304	1.0	0.29999682917426723	1.2374282969734487	0.0	0.94759236492757	19798.0	340.53342905301366	143471.0	330.8046227686692
435	Feb25-FISH2-3L1-rep3-m1bp-100x_Position011_10_cmle.ics	38	1	0	1	1	1	0	8.664	1.0	0.27814682272037516	1.063569693272419	0.0	0.9538687173520485	21198.0	357.42598935366476	153057.0	352.90729936436077
436	Feb25-FISH2-3L1-rep3-m1bp-100x_Position011_10_cmle.ics	39	1	0	1	1	2	1	10.83	2.0	0.2761436554022437	1.355761242630828	0.0	0.934678222508255	21714.0	379.6301990978903	158107.0	364.5512088999588
437	Feb25-FISH2-3L1-rep3-m1bp-100x_Position011_10_cmle.ics	40	1	0	1	1	1	1	10.83	1.0	0.3006215733629669	1.3831623781354458	0.0	0.94261033932041	24334.0	423.9273921571452	195706.0	451.24415041064174
438	Feb25-FISH2-3L1-rep3-m1bp-100x_Position011_10_cmle.ics	41	1	0	1	0	0	1	9.097199999999999	0.0	0.3012469505627731	1.4535997507984528	0.0	0.9700319921254703	14812.0	260.2835586150858	93037.0	214.51770524028325
439	Feb25-FISH2-3L1-rep3-m1bp-100x_Position011_10_cmle.ics	42	1	0	1	1	1	1	8.2308	1.0	0.28425367846502325	1.1012042888194857	0.0	0.9708841167596601	20314.0	340.9941626244634	145151.0	334.67824019833347
440	Feb25-FISH2-3L1-rep3-m1bp-100x_Position011_10_cmle.ics	43	1	0	1	0	0	0	7.3644	0.0	0.29193235572242304	1.7434766322341153	0.0	0.9898097244524607	7128.0	128.6569773177405	30575.0	70.49753149522944
441	Feb25-FISH2-3L1-rep3-m1bp-100x_Position012_11_cmle.ics	1	1	0	1	1	1	1	8.8806	1.0	0.2758870297856175	1.0213786679555945	0.0	0.9556136243984301	18582.0	319.8418725400894	125106.0	288.45998937832127
442	Feb25-FISH2-3L1-rep3-m1bp-100x_Position012_11_cmle.ics	2	1	0	1	2	1	1	10.83	1.0	0.3087883931582168	1.2046205290294543	0.0	0.9378210103055581	30720.0	524.791257461435	281343.0	648.6994931631181
443	Feb25-FISH2-3L1-rep3-m1bp-100x_Position012_11_cmle.ics	3	1	0	1	1	1	1	10.396799999999999	1.0	0.2847574465426894	1.2866609786821293	0.0	0.9521241390835598	22300.0	386.66399533806407	167097.0	385.2796735979838
444	Feb25-FISH2-3L1-rep3-m1bp-100x_Position012_11_cmle.ics	4	1	0	1	0	0	0	4.9818	0.0	0.2887765273185811	1.6761139224043657	0.0	0.995267604830408	3744.0	66.81803193177923	11576.0	26.691068670115317
445	Feb25-FISH2-3L1-rep3-m1bp-100x_Position012_11_cmle.ics	6	1	0	1	1	1	1	9.9636	1.0	0.2888475487616896	1.1687952392974092	0.0	0.9525526091370273	21726.0	373.5087386359075	161837.0	373.1515618836777
446	Feb25-FISH2-3L1-rep3-m1bp-100x_Position012_11_cmle.ics	7	1	0	1	1	1	1	7.797599999999999	1.0	0.27288283765345084	1.0986237071282818	0.0	0.9782434274765665	14468.0	249.03834994270767	85482.0	197.09795543009656
447	Feb25-FISH2-3L1-rep3-m1bp-100x_Position012_11_cmle.ics	8	1	0	1	1	1	1	9.747	1.0	0.29056844173936414	1.198953429769148	0.0	0.946649796407613	20488.0	354.5256259829559	148644.0	342.7321364375105
448	Feb25-FISH2-3L1-rep3-m1bp-100x_Position012_11_cmle.ics	9	1	0	1	1	1	1	10.83	1.0	0.30925717057740654	1.470237274135828	0.0	0.9410120315089162	23324.0	408.12032605710056	186268.0	429.4827210647063
449	Feb25-FISH2-3L1-rep3-m1bp-100x_Position012_11_cmle.ics	10	1	0	1	2	1	1	10.83	1.0	0.29131951673608386	1.0792104753515281	0.0	0.9430883898255334	35594.0	600.7593859205687	340819.0	785.8347730718757
450	Feb25-FISH2-3L1-rep3-m1bp-100x_Position012_11_cmle.ics	11	1	0	1	1	1	1	10.1802	1.0	0.26805854105594434	1.1270845822423783	0.0	0.9467256509922541	22468.0	388.24172179640476	163959.0	378.0443096132894
451	Feb25-FISH2-3L1-rep3-m1bp-100x_Position012_11_cmle.ics	12	1	0	1	1	1	1	9.097199999999999	1.0	0.2990044869768249	1.1744174044085838	0.0	0.9718301134831548	19048.0	329.015425326758	135172.0	311.66941381105977
452	Feb25-FISH2-3L1-rep3-m1bp-100x_Position012_11_cmle.ics	13	1	0	1	1	1	1	9.097199999999999	1.0	0.31488531011289683	1.68811367503157	0.0	0.9759580505978014	12842.0	229.34211198482504	76789.0	177.0542909562444
453	Feb25-FISH2-3L1-rep3-m1bp-100x_Position012_11_cmle.ics	14	1	0	1	1	2	2	10.83	2.0	0.30825688097646964	1.1640381158269073	0.0	0.9457558477205058	38084.0	637.6809746770045	388011.0	894.6465312508739
454	Feb25-FISH2-3L1-rep3-m1bp-100x_Position012_11_cmle.ics	15	1	0	1	1	1	1	10.83	1.0	0.30337036119797706	1.3784357190575267	0.0	0.9442793106153144	22506.0	391.7825382393633	174867.0	403.19515421018104
455	Feb25-FISH2-3L1-rep3-m1bp-100x_Position012_11_cmle.ics	17	1	0	1	2	1	1	10.83	1.0	0.2960222923488825	1.3036697558374057	0.0	0.9545851579701422	23690.0	413.44414607823813	186545.0	430.12140679566886
456	Feb25-FISH2-3L1-rep3-m1bp-100x_Position012_11_cmle.ics	18	1	0	1	1	1	1	8.4474	1.0	0.3177077889551982	1.634032022946949	0.0	0.9811602614477456	11172.0	200.28349588004292	62587.0	144.30838932761813
457	Feb25-FISH2-3L1-rep3-m1bp-100x_Position012_11_cmle.ics	19	1	0	1	1	1	1	10.1802	1.0	0.2607163028041985	1.1108118509819414	0.0	0.9434093287098023	20734.0	358.17414698959095	143345.0	330.5141014614444
458	Feb25-FISH2-3L1-rep3-m1bp-100x_Position012_11_cmle.ics	20	1	0	1	1	1	1	9.097199999999999	1.0	0.2994554528638943	1.2685963357556262	0.0	0.9571180660537769	18878.0	324.6545893421636	133467.0	307.73815326488267
459	Feb25-FISH2-3L1-rep3-m1bp-100x_Position012_11_cmle.ics	21	1	0	1	1	1	1	10.83	1.0	0.31176491178407495	1.3083194162142757	0.0	0.9447609672087208	26100.0	455.2952247755415	221385.0	510.4528539679924
460	Feb25-FISH2-3L1-rep3-m1bp-100x_Position012_11_cmle.ics	22	1	0	1	1	1	1	10.83	1.0	0.2953834887632618	1.480172104253276	0.0	0.9378321651117755	21892.0	384.84856894648976	165537.0	381.68274312758115
461	Feb25-FISH2-3L1-rep3-m1bp-100x_Position012_11_cmle.ics	24	1	0	1	0	1	1	9.9636	1.0	0.29208233860385924	1.165731319116518	0.0	0.973761428119087	21684.0	373.6467764324517	162269.0	374.1476349370199
462	Feb25-FISH2-3L1-rep3-m1bp-100x_Position012_11_cmle.ics	25	1	0	1	1	1	1	7.5809999999999995	1.0	0.3028605834371534	1.2425011114147848	0.0	0.9791806525379821	14222.0	243.21314079392437	87768.0	202.3688420040326
463	Feb25-FISH2-3L1-rep3-m1bp-100x_Position012_11_cmle.ics	26	1	0	1	1	1	1	8.664	1.0	0.279035575597749	1.0905380382331915	0.0	0.9572161180931112	18570.0	316.81188070545795	125696.0	289.82036692802484
464	Feb25-FISH2-3L1-rep3-m1bp-100x_Position012_11_cmle.ics	27	1	0	1	1	1	1	9.9636	1.0	0.293122449953191	1.304078157156516	0.0	0.962669826166156	21228.0	369.0032664919822	157457.0	363.05248787062436
465	Feb25-FISH2-3L1-rep3-m1bp-100x_Position012_11_cmle.ics	28	1	0	1	1	1	1	10.83	1.0	0.30214425017296087	1.487149439401711	0.0	0.9553360177424377	20982.0	369.1463957975087	157091.0	362.2085926448761
466	Feb25-FISH2-3L1-rep3-m1bp-100x_Position012_11_cmle.ics	29	1	0	1	1	1	1	9.747	1.0	0.29184367740499395	1.1600865945645638	0.0	0.9524811242009537	21542.0	373.1181953057499	160612.0	370.3270491745474
467	Feb25-FISH2-3L1-rep3-m1bp-100x_Position012_11_cmle.ics	31	1	0	1	1	1	1	7.5809999999999995	1.0	0.2906954855515105	1.1621240039425202	0.0	0.9730829462858837	13742.0	236.27789224749927	81671.0	188.310838748876
468	Feb25-FISH2-3L1-rep3-m1bp-100x_Position012_11_cmle.ics	32	1	0	1	1	2	1	10.83	2.0	0.2413088979219087	1.0796567171670797	0.0	0.92555761350495	36960.0	606.8980829638516	328215.0	756.7734194507516
469	Feb25-FISH2-3L1-rep3-m1bp-100x_Position012_11_cmle.ics	33	1	0	1	1	1	1	10.83	1.0	0.3072752326995387	1.3097250512395096	0.0	0.9455910545529764	25726.0	446.9137774993933	215078.0	495.91064853412774
470	Feb25-FISH2-3L1-rep3-m1bp-100x_Position012_11_cmle.ics	34	1	0	1	0	0	1	7.797599999999999	0.0	0.30967974142489113	1.5867071170291827	0.0	0.9874175663800867	9702.0	173.8454063079399	50006.0	115.30006737368579
471	Feb25-FISH2-3L1-rep3-m1bp-100x_Position012_11_cmle.ics	35	1	0	1	1	2	1	10.83	2.0	0.29746858094212103	1.3281500442558365	0.0	0.9508290288355553	26510.0	460.43208141669214	221365.0	510.4067394747821
472	Feb25-FISH2-3L1-rep3-m1bp-100x_Position012_11_cmle.ics	36	1	0	1	1	1	1	9.097199999999999	1.0	0.28381976540188997	1.0498376096715951	0.0	0.950822846896661	19734.0	340.46068030461777	138873.0	320.2029007796238
473	Feb25-FISH2-3L1-rep3-m1bp-100x_Position012_11_cmle.ics	37	1	0	1	1	1	0	7.797599999999999	1.0	0.3039803046994128	1.3610749748140463	0.0	0.9708211138352635	12814.0	223.42678998014435	75201.0	173.39280019534746
474	Feb25-FISH2-3L1-rep3-m1bp-100x_Position012_11_cmle.ics	38	1	0	1	1	1	1	10.83	1.0	0.3021499203881456	1.494915225097967	0.0	0.9367420629641648	21800.0	383.4011164684472	166368.0	383.5988003204687
475	Feb25-FISH2-3L1-rep3-m1bp-100x_Position012_11_cmle.ics	39	1	0	1	1	1	1	9.747	1.0	0.29501495544645406	1.2339610273620147	0.0	0.9551821482856621	19522.0	342.3700573127688	139310.0	321.2105024562686
476	Feb25-FISH2-3L1-rep3-m1bp-100x_Position012_11_cmle.ics	40	1	0	1	0	0	0	8.8806	0.0	0.32200094916016203	1.6083753058223125	0.0	0.9799412959147562	12674.0	226.10261285881376	76133.0	175.54173557894694
477	Feb25-FISH2-3L1-rep3-m1bp-100x_Position012_11_cmle.ics	41	1	0	1	1	1	1	10.83	1.0	0.26723326812565606	1.1959318913155275	0.0	0.92796064031215	25000.0	432.0000369108509	192145.0	443.0334648945498
478	Feb25-FISH2-3L1-rep3-m1bp-100x_Position012_11_cmle.ics	42	1	0	1	0	1	1	9.5304	1.0	0.27076539571200653	1.0990509990923085	0.0	0.9516503615700995	20540.0	358.42612080697353	144036.0	332.1073572018599
479	Feb25-FISH2-3L1-rep3-m1bp-100x_Position012_11_cmle.ics	43	1	0	1	1	1	1	10.396799999999999	1.0	0.2919161222286832	1.3550027147059496	0.0	0.9488294181950302	21076.0	366.4958146426988	155448.0	358.42028702765083
480	Feb25-FISH2-3L1-rep3-m1bp-100x_Position012_11_cmle.ics	44	1	0	1	0	1	1	7.5809999999999995	1.0	0.30609488302014987	1.2034691225116132	0.0	0.9790183859942594	14184.0	243.39375891659824	87882.0	202.63169461533124
481	Feb25-FISH2-3L1-rep3-m1bp-100x_Position012_11_cmle.ics	45	1	0	1	1	1	1	10.83	1.0	0.30142046511818144	1.3601138184104717	0.0	0.9473015352505179	25480.0	445.7228076210135	209971.0	484.13531269288046
482	Feb25-FISH2-3L1-rep3-m1bp-100x_Position012_11_cmle.ics	46	1	0	1	0	1	0	8.2308	1.0	0.29551689521371266	1.3217109622783996	0.0	0.9758429164752961	14098.0	246.17631122135882	85566.0	197.29163630157979
483	Feb25-FISH2-3L1-rep3-m1bp-100x_Position012_11_cmle.ics	47	1	0	1	1	1	2	10.83	1.0	0.3034444191192049	1.356893019474327	0.0	0.9468266955393285	22130.0	388.2012820612732	170524.0	393.18139200956676
484	Feb25-FISH2-3L1-rep3-m1bp-100x_Position012_11_cmle.ics	48	1	0	1	1	1	1	9.5304	1.0	0.29289908686789906	1.2215854023516188	0.0	0.9516417064275094	19494.0	337.92926598502555	138511.0	319.36822845251754
485	Feb25-FISH2-3L1-rep3-m1bp-100x_Position012_11_cmle.ics	49	1	0	1	1	1	1	10.83	1.0	0.28626928333057283	1.0341003495632142	0.0	0.9280485061067537	38940.0	654.3296545976881	386594.0	891.3793194069248
486	Feb25-FISH2-3L1-rep3-m1bp-100x_Position013_12_cmle.ics	1	1	0	1	1	1	1	10.613399999999999	1.0	0.282500820211231	1.120619908581665	0.0	0.917972215678449	28422.0	483.1494074447708	239478.0	552.1703302506803
487	Feb25-FISH2-3L1-rep3-m1bp-100x_Position013_12_cmle.ics	2	1	0	1	1	1	1	10.613399999999999	1.0	0.27428333260676047	1.1298036155958888	0.0	0.9287423912463522	31864.0	540.3863970683461	280107.0	645.8496174827221
488	Feb25-FISH2-3L1-rep3-m1bp-100x_Position013_12_cmle.ics	3	1	0	1	1	1	1	9.097199999999999	1.0	0.27720662036833776	1.081331945962117	0.0	0.9446800283765217	20384.0	350.65671814012643	144082.0	332.2134205362436
489	Feb25-FISH2-3L1-rep3-m1bp-100x_Position013_12_cmle.ics	4	1	0	1	1	1	1	10.613399999999999	1.0	0.2773548612704695	1.1342974747083034	0.0	0.9318750522755053	32474.0	543.8138092066857	289798.0	668.1943951677678
490	Feb25-FISH2-3L1-rep3-m1bp-100x_Position013_12_cmle.ics	5	1	0	1	0	1	1	10.613399999999999	1.0	0.28637178540010966	1.3214504490127312	0.0	0.9608981370313062	23850.0	411.98765053040046	185341.0	427.3453143044094
491	Feb25-FISH2-3L1-rep3-m1bp-100x_Position013_12_cmle.ics	6	1	0	1	1	0	0	7.5809999999999995	0.0	0.2924515367424234	1.258240594052869	0.0	0.9838438461769534	11140.0	195.44904549356056	59790.0	137.8592774521592
492	Feb25-FISH2-3L1-rep3-m1bp-100x_Position013_12_cmle.ics	7	1	0	1	1	1	2	10.613399999999999	1.0	0.27670053821285456	1.1806907819513723	0.0	0.9428757098220714	22258.0	387.71483783937595	164251.0	378.7175812141596
493	Feb25-FISH2-3L1-rep3-m1bp-100x_Position013_12_cmle.ics	8	1	0	1	1	1	1	10.613399999999999	1.0	0.2557680350262761	1.080197678792512	0.0	0.9241552322851931	35118.0	592.6730500094112	312962.0	721.6042012039246
494	Feb25-FISH2-3L1-rep3-m1bp-100x_Position013_12_cmle.ics	9	1	0	1	1	1	2	8.8806	1.0	0.2660131786496254	1.0865596736620262	0.0	0.9391953972560579	21040.0	357.3590286411051	148011.0	341.27261272740486
495	Feb25-FISH2-3L1-rep3-m1bp-100x_Position013_12_cmle.ics	12	1	0	1	0	1	1	9.5304	1.0	0.28450029509698027	1.302281325654414	0.0	0.956285045972018	18990.0	324.86381802281255	131251.0	302.6286674171826
496	Feb25-FISH2-3L1-rep3-m1bp-100x_Position013_12_cmle.ics	13	1	0	1	1	0	1	9.5304	0.0	0.2637034072977305	1.079306523294253	0.0	0.9423135635294402	21750.0	376.94733443504987	154889.0	357.13138694242326
497	Feb25-FISH2-3L1-rep3-m1bp-100x_Position013_12_cmle.ics	14	1	0	1	1	1	1	8.664	1.0	0.2999670832577065	1.167699473176116	0.0	0.9524295542493868	17594.0	302.44338882426086	120187.0	277.1181297732507
498	Feb25-FISH2-3L1-rep3-m1bp-100x_Position013_12_cmle.ics	15	1	0	1	1	1	1	10.613399999999999	1.0	0.2943025283897579	1.2497712095503728	0.0	0.9327456327190781	29930.0	509.7111471291404	264138.0	609.0295003789668
499	Feb25-FISH2-3L1-rep3-m1bp-100x_Position013_12_cmle.ics	16	1	0	1	1	1	1	9.313799999999999	1.0	0.2685938339203786	1.0249164825093933	0.0	0.9360949597228093	21354.0	364.1655610715215	152069.0	350.62924339977246
500	Feb25-FISH2-3L1-rep3-m1bp-100x_Position013_12_cmle.ics	17	1	0	1	0	1	1	8.014199999999999	1.0	0.2878970805671001	1.3485348512261612	0.0	0.9807278993319407	11634.0	205.31854979348654	63312.0	145.9800397064911
501	Feb25-FISH2-3L1-rep3-m1bp-100x_Position013_12_cmle.ics	18	1	0	1	1	1	1	6.7146	1.0	0.31187705233778357	1.2994822293847956	0.0	0.9692754430559254	9682.0	166.86838776236087	50028.0	115.35079331621709
502	Feb25-FISH2-3L1-rep3-m1bp-100x_Position013_12_cmle.ics	19	1	0	1	1	1	1	7.797599999999999	1.0	0.2710919582524978	1.0090725691886155	0.0	0.9426771443757525	18878.0	315.6435685385797	126989.0	292.80166891407
503	Feb25-FISH2-3L1-rep3-m1bp-100x_Position013_12_cmle.ics	20	1	0	1	2	1	1	10.613399999999999	1.0	0.2791453766656908	1.2140513550928875	0.0	0.9198688714308952	28206.0	485.3438776105446	235343.0	542.6361587794531
504	Feb25-FISH2-3L1-rep3-m1bp-100x_Position013_12_cmle.ics	21	1	0	1	0	0	0	5.848199999999999	0.0	0.27774462942168	1.2808697844944883	0.0	0.9820750399277365	7946.0	137.55189600422204	35101.0	80.93324130871785
505	Feb25-FISH2-3L1-rep3-m1bp-100x_Position013_12_cmle.ics	22	1	0	1	0	1	0	8.014199999999999	1.0	0.26200004768750346	1.284173284892416	0.0	0.9707791201432886	13724.0	239.15236837795828	77383.0	178.42389140459
506	Feb25-FISH2-3L1-rep3-m1bp-100x_Position013_12_cmle.ics	23	1	0	1	2	1	2	8.8806	1.0	0.31123425795983223	1.2423706827877505	0.0	0.9501348756776475	19018.0	324.2490756010003	137583.0	317.2285159675601
507	Feb25-FISH2-3L1-rep3-m1bp-100x_Position013_12_cmle.ics	24	1	0	1	0	1	1	8.014199999999999	1.0	0.2633800816308599	1.101284639678139	0.0	0.9416681273092713	19722.0	334.3411956230391	133657.0	308.17624095038036
508	Feb25-FISH2-3L1-rep3-m1bp-100x_Position013_12_cmle.ics	25	1	0	1	1	1	2	10.613399999999999	1.0	0.29322626486395525	1.2948221710473429	0.0	0.9389738327543558	22846.0	397.53174360579277	175829.0	405.413261333596
509	Feb25-FISH2-3L1-rep3-m1bp-100x_Position013_12_cmle.ics	26	1	0	1	1	1	0	8.8806	1.0	0.29625293851657786	1.2326204878229154	0.0	0.947561380469936	18634.0	317.3761396794886	130186.0	300.17307065373467
510	Feb25-FISH2-3L1-rep3-m1bp-100x_Position013_12_cmle.ics	27	1	0	1	1	1	1	8.8806	1.0	0.24681959620540672	1.0491785639927411	0.0	0.9388086264978736	20772.0	354.27209430128374	139856.0	322.46942812090947
511	Feb25-FISH2-3L1-rep3-m1bp-100x_Position013_12_cmle.ics	28	1	0	1	1	1	1	8.4474	1.0	0.31925792040809853	1.3284929056407322	0.0	0.9676432909429048	14984.0	261.78683915536243	97451.0	224.69517389179407
512	Feb25-FISH2-3L1-rep3-m1bp-100x_Position013_12_cmle.ics	30	1	0	1	1	1	2	9.747	1.0	0.2314200029609865	1.1269710379464797	0.0	0.9111279110481246	30580.0	502.16600634358065	241897.0	557.7478782044649
513	Feb25-FISH2-3L1-rep3-m1bp-100x_Position013_12_cmle.ics	31	1	0	1	1	2	2	10.613399999999999	2.0	0.2631229925179199	1.0347414164709632	0.0	0.9297665725750592	35490.0	598.5522507453992	322487.0	743.5662285953247
514	Feb25-FISH2-3L1-rep3-m1bp-100x_Position013_12_cmle.ics	32	1	0	1	1	1	1	9.097199999999999	1.0	0.3072490191882639	1.3056457063496925	0.0	0.9493165956763897	18616.0	320.41445255183766	132388.0	305.2502763561875
515	Feb25-FISH2-3L1-rep3-m1bp-100x_Position013_12_cmle.ics	33	1	0	1	0	0	0	5.848199999999999	0.0	0.2341597034113841	1.1085688380537413	0.0	0.9500652648281072	7516.0	129.650965608765	29649.0	68.36243045959304
516	Feb25-FISH2-3L1-rep3-m1bp-100x_Position013_12_cmle.ics	34	1	0	1	1	1	1	9.097199999999999	1.0	0.30266474927582293	1.268739562919569	0.0	0.954021608963756	18382.0	317.5724247400088	128927.0	297.270163306147
517	Feb25-FISH2-3L1-rep3-m1bp-100x_Position013_12_cmle.ics	35	1	0	1	1	1	1	8.4474	1.0	0.2919842577287439	1.1183013863178817	0.0	0.9543427144776853	18508.0	313.69433452202634	127936.0	294.9851901675772
518	Feb25-FISH2-3L1-rep3-m1bp-100x_Position013_12_cmle.ics	36	1	0	1	1	1	1	9.5304	1.0	0.2878389348956988	1.2024577630340292	0.0	0.948305162011497	22052.0	376.9556299675252	165204.0	380.9149368156299
519	Feb25-FISH2-3L1-rep3-m1bp-100x_Position013_12_cmle.ics	37	1	0	1	2	1	1	9.5304	1.0	0.28424472570960607	1.1416114105981638	0.0	0.967791674853607	20654.0	357.08848797837703	148808.0	343.1102752818349
520	Feb25-FISH2-3L1-rep3-m1bp-100x_Position013_12_cmle.ics	38	1	0	1	1	1	1	7.5809999999999995	1.0	0.30183713514266086	1.2401232980169696	0.0	0.9659409044062117	11228.0	198.07099058516337	61463.0	141.7167548091999
521	Feb25-FISH2-3L1-rep3-m1bp-100x_Position013_12_cmle.ics	39	1	0	1	1	1	1	9.9636	1.0	0.28791046248680857	1.1392387808561442	0.0	0.942363994477771	20386.0	353.1355594314449	146859.0	338.6164179184922
522	Feb25-FISH2-3L1-rep3-m1bp-100x_Position013_12_cmle.ics	40	1	0	1	1	1	1	8.8806	1.0	0.2877462660795539	1.122051123098501	0.0	0.9428681909316097	18214.0	313.1626631719714	123990.0	285.88680065718717
523	Feb25-FISH2-3L1-rep3-m1bp-100x_Position013_12_cmle.ics	41	1	0	1	0	1	2	8.4474	1.0	0.29282259744348027	1.1211499044927842	0.0	0.9394069964629876	18504.0	313.4879174539902	128078.0	295.31260306937025
524	Feb25-FISH2-3L1-rep3-m1bp-100x_Position013_12_cmle.ics	42	1	0	1	1	1	1	7.3644	1.0	0.2697806372022038	1.0809877041954326	0.0	0.9542375345753955	17416.0	289.0331818815413	112254.0	258.8268160413895
525	Feb25-FISH2-3L1-rep3-m1bp-100x_Position013_12_cmle.ics	43	1	0	1	1	1	1	6.9312	1.0	0.3117466790334995	1.2450763022953888	0.0	0.9683500588805231	10792.0	184.81660346256803	58861.0	135.7172592425413
526	Feb25-FISH2-3L1-rep3-m1bp-100x_Position013_12_cmle.ics	44	1	0	1	1	1	1	10.613399999999999	1.0	0.289434238875596	1.3593795741318797	0.0	0.9427759330692801	23076.0	399.74605987047363	177333.0	408.88107122300966
527	Feb25-FISH2-3L1-rep3-m1bp-100x_Position013_12_cmle.ics	45	1	0	1	1	2	1	10.613399999999999	2.0	0.3054522363695328	1.4773279481950832	0.0	0.9388933885281876	20304.0	355.63301857858914	150355.0	346.6772313316507
528	Feb25-FISH2-3L1-rep3-m1bp-100x_Position014_13_cmle.ics	1	1	0	1	1	1	1	10.83	1.0	0.25233178746493223	1.0926141997104708	0.0	0.9330080343474165	25282.0	441.9767140582252	189879.0	437.808692813824
529	Feb25-FISH2-3L1-rep3-m1bp-100x_Position014_13_cmle.ics	2	1	0	1	0	0	1	7.147799999999999	0.0	0.2828257600759295	1.2595327043490423	0.0	0.9807067910422307	10818.0	187.83178969680827	56267.0	129.73620947316678
530	Feb25-FISH2-3L1-rep3-m1bp-100x_Position014_13_cmle.ics	3	1	0	1	1	1	1	10.83	1.0	0.31616135803517953	1.4060153731905078	0.0	0.9534821221569075	24826.0	434.4309532615424	206818.0	476.8653628382784
531	Feb25-FISH2-3L1-rep3-m1bp-100x_Position014_13_cmle.ics	4	1	0	1	1	1	1	10.83	1.0	0.30961507905955327	1.424993789444395	0.0	0.9515714637436158	24262.0	426.5313021196387	197731.0	455.9132428481835
532	Feb25-FISH2-3L1-rep3-m1bp-100x_Position014_13_cmle.ics	5	1	0	1	2	1	2	10.83	1.0	0.31522195234835043	1.121100289847359	0.0	0.9349360640235597	32734.0	553.6967260533206	312666.0	720.9217067044123
533	Feb25-FISH2-3L1-rep3-m1bp-100x_Position014_13_cmle.ics	6	1	0	1	0	0	1	9.747	0.0	0.29548554396798826	1.5697563159010088	0.0	0.9859563780747553	13666.0	245.74377029176324	81659.0	188.2831700529498
534	Feb25-FISH2-3L1-rep3-m1bp-100x_Position014_13_cmle.ics	7	1	0	1	0	1	0	9.097199999999999	1.0	0.30022382548566545	1.4652433266570721	0.0	0.9911805693766873	14088.0	249.25297424830143	86153.0	198.64509667730175
535	Feb25-FISH2-3L1-rep3-m1bp-100x_Position014_13_cmle.ics	8	1	0	1	2	1	2	10.83	1.0	0.2815172105437856	1.0368721051105987	0.0	0.9354243716560787	37574.0	626.7049391189228	363377.0	837.8473099637608
536	Feb25-FISH2-3L1-rep3-m1bp-100x_Position014_13_cmle.ics	9	1	0	1	0	1	1	8.2308	1.0	0.2737496051836448	1.1108583630100097	0.0	0.9733587574263441	19782.0	331.30527644721644	136885.0	315.619120154521
537	Feb25-FISH2-3L1-rep3-m1bp-100x_Position014_13_cmle.ics	11	1	0	1	1	0	0	8.8806	0.0	0.31168726706980576	1.5559942630805885	0.0	0.9882994298664464	12098.0	216.41344807082376	69856.0	161.0687018848977
538	Feb25-FISH2-3L1-rep3-m1bp-100x_Position014_13_cmle.ics	12	1	0	1	1	1	1	9.5304	1.0	0.2811526233374268	1.2049522748660562	0.0	0.9611963146896146	18166.0	317.4029647729111	122077.0	281.475949381623
539	Feb25-FISH2-3L1-rep3-m1bp-100x_Position014_13_cmle.ics	13	1	0	1	1	1	1	10.83	1.0	0.30372628053680645	1.444691111774866	0.0	0.9448032035273816	22184.0	391.74858306691027	171228.0	394.8046221705689
540	Feb25-FISH2-3L1-rep3-m1bp-100x_Position014_13_cmle.ics	14	1	0	1	1	1	1	8.014199999999999	1.0	0.27416781346889624	1.2780866475575716	0.0	0.982115281963233	13112.0	226.13091930081245	73924.0	170.4483898038705
541	Feb25-FISH2-3L1-rep3-m1bp-100x_Position014_13_cmle.ics	15	1	0	1	1	1	1	10.83	1.0	0.31373776693480926	1.5052351366671208	0.0	0.9507439402133697	21236.0	378.63776867116826	162992.0	375.8146738665719
542	Feb25-FISH2-3L1-rep3-m1bp-100x_Position014_13_cmle.ics	16	1	0	1	1	1	1	8.014199999999999	1.0	0.29009661208401144	1.0627237996635173	0.0	0.9702888562867775	16856.0	285.9741870780702	110835.0	255.55499274811947
543	Feb25-FISH2-3L1-rep3-m1bp-100x_Position014_13_cmle.ics	17	1	0	1	1	0	1	9.5304	0.0	0.2682519586506948	1.4248557113747569	0.0	0.9909599394634626	15286.0	267.2953681653343	92042.0	212.2235092030714
544	Feb25-FISH2-3L1-rep3-m1bp-100x_Position014_13_cmle.ics	18	1	0	1	1	1	2	10.83	1.0	0.30056173110507356	1.3177191349645938	0.0	0.951092544946137	25340.0	440.7919246265482	207946.0	479.4662202553386
545	Feb25-FISH2-3L1-rep3-m1bp-100x_Position014_13_cmle.ics	19	1	0	1	1	1	1	9.9636	1.0	0.27887197839238226	1.1486907660140233	0.0	0.9512131109038857	20896.0	363.66689526160104	149993.0	345.8425590045445
546	Feb25-FISH2-3L1-rep3-m1bp-100x_Position014_13_cmle.ics	20	1	0	1	1	1	1	10.83	1.0	0.3036705324086174	1.490416350007493	0.0	0.9657799601698582	21422.0	377.1303717594814	162467.0	374.60416841980185
547	Feb25-FISH2-3L1-rep3-m1bp-100x_Position014_13_cmle.ics	21	1	0	1	0	1	1	8.664	1.0	0.30865257034140997	1.5377668704249416	0.0	0.9802589626384831	12494.0	223.53115121495466	72956.0	168.21644833249252
548	Feb25-FISH2-3L1-rep3-m1bp-100x_Position014_13_cmle.ics	22	1	0	1	0	1	2	10.83	1.0	0.27089615846537884	1.2514499102725982	0.0	0.9362708531424155	25098.0	428.2217736401626	194596.0	448.68479603747073
549	Feb25-FISH2-3L1-rep3-m1bp-100x_Position014_13_cmle.ics	23	1	0	1	1	2	0	10.83	2.0	0.26404387174706034	1.1550334046358286	0.0	0.9384339537330743	23984.0	417.135526021742	179471.0	413.81071054718956
550	Feb25-FISH2-3L1-rep3-m1bp-100x_Position014_13_cmle.ics	25	1	0	1	0	1	1	9.9636	1.0	0.27653396410972964	1.1512016963637777	0.0	0.9499606844569847	22860.0	392.1337307720965	170908.0	394.0667902792043
551	Feb25-FISH2-3L1-rep3-m1bp-100x_Position014_13_cmle.ics	26	1	0	1	1	1	1	10.83	1.0	0.28855428263319394	1.182470804684461	0.0	0.9276028831232467	33246.0	564.085515304649	306194.0	705.9990567015627
552	Feb25-FISH2-3L1-rep3-m1bp-100x_Position014_13_cmle.ics	27	1	0	1	1	1	1	10.83	1.0	0.3023534107043398	1.5816770804249882	0.0	0.9400790987764253	22192.0	394.0338371101928	170933.0	394.1244333957172
553	Feb25-FISH2-3L1-rep3-m1bp-100x_Position014_13_cmle.ics	28	1	0	1	2	2	1	10.83	2.0	0.2690982692002832	1.0393421489239685	0.0	0.9248277219025054	37770.0	634.2682033284551	358055.0	825.5762433205027
554	Feb25-FISH2-3L1-rep3-m1bp-100x_Position014_13_cmle.ics	29	1	0	1	1	1	1	10.83	1.0	0.2537472341575622	1.22617363006042	0.0	0.9383264905433246	25774.0	441.26916096804524	195996.0	451.9128105621909
555	Feb25-FISH2-3L1-rep3-m1bp-100x_Position014_13_cmle.ics	30	1	0	1	0	1	0	8.4474	1.0	0.27792563160106126	1.3342195666750227	0.0	0.9915422812789388	13704.0	238.5415775169684	79526.0	183.36505935207245
556	Feb25-FISH2-3L1-rep3-m1bp-100x_Position014_13_cmle.ics	31	1	0	1	1	1	1	9.313799999999999	1.0	0.2914256870868294	1.4748921572924634	0.0	0.9801701974321194	14730.0	261.0724345968687	90749.0	209.2422072170262
557	Feb25-FISH2-3L1-rep3-m1bp-100x_Position014_13_cmle.ics	32	1	0	1	1	1	1	10.83	1.0	0.3004543038274481	1.2848333675175425	0.0	0.9542576453563892	24480.0	428.59447215705757	197415.0	455.18463385546096
558	Feb25-FISH2-3L1-rep3-m1bp-100x_Position014_13_cmle.ics	33	1	0	1	1	1	1	9.097199999999999	1.0	0.29444106269521536	1.1814223513960753	0.0	0.962179140273229	18888.0	323.47375147129543	132450.0	305.39323128513945
559	Feb25-FISH2-3L1-rep3-m1bp-100x_Position014_13_cmle.ics	34	1	0	1	1	1	1	10.83	1.0	0.292357761487022	1.2772174227532762	0.0	0.9482033319459164	22760.0	399.1908439662252	174578.0	402.52879978329236
560	Feb25-FISH2-3L1-rep3-m1bp-100x_Position014_13_cmle.ics	35	1	0	1	1	1	1	9.747	1.0	0.31613123217952	1.4048958936487577	0.0	0.9557110359907486	17642.0	312.0121840392056	123888.0	285.6516167418147
561	Feb25-FISH2-3L1-rep3-m1bp-100x_Position014_13_cmle.ics	36	1	0	1	1	1	1	10.83	1.0	0.3034767874129431	1.5047286064844256	0.0	0.9563865005213079	20536.0	363.4390742303743	152444.0	351.49389014746544
562	Feb25-FISH2-3L1-rep3-m1bp-100x_Position014_13_cmle.ics	37	1	0	1	0	0	1	7.147799999999999	0.0	0.3072206805951069	1.4677263976528743	0.0	0.9852663535778221	9632.0	169.82351576282215	49269.0	113.60074829888663
563	Feb25-FISH2-3L1-rep3-m1bp-100x_Position014_13_cmle.ics	38	1	0	1	1	1	1	10.83	1.0	0.32234600089370113	1.480855669426622	0.0	0.9608382186050168	23548.0	413.92199065168626	192915.0	444.80887288314597
564	Feb25-FISH2-3L1-rep3-m1bp-100x_Position014_13_cmle.ics	39	1	0	1	0	1	1	9.747	1.0	0.27664760558613893	1.4444915949230368	0.0	0.9817284876214194	15658.0	275.6555252784	96904.0	223.43394250249267
565	Feb25-FISH2-3L1-rep3-m1bp-100x_Position014_13_cmle.ics	40	1	0	1	1	1	1	8.8806	1.0	0.30762201462115907	1.33785685354769	0.0	0.9542011162762668	15964.0	279.5448619468199	105195.0	242.550705662818
566	Feb25-FISH2-3L1-rep3-m1bp-100x_Position014_13_cmle.ics	41	1	0	1	1	1	1	10.83	1.0	0.3190339668262958	1.4416617846850133	0.0	0.9441822761879449	23564.0	415.6136531308723	192117.0	442.9689046040554
567	Feb25-FISH2-3L1-rep3-m1bp-100x_Position014_13_cmle.ics	42	1	0	1	1	1	1	9.313799999999999	1.0	0.3131969978728939	1.5088124349993666	0.0	0.9677308505138534	15708.0	277.1005840599102	103601.0	238.8753805539579
568	Feb25-FISH2-3L1-rep3-m1bp-100x_Position014_13_cmle.ics	43	1	0	1	1	1	1	8.664	1.0	0.29489373752021775	1.3599717284548185	0.0	0.9561601367752344	14426.0	252.10204384429204	88476.0	204.00129506367685
569	Feb25-FISH2-3L1-rep3-m1bp-100x_Position014_13_cmle.ics	44	1	0	1	1	1	1	8.8806	1.0	0.2939004794723256	1.181828276573093	0.0	0.962652312866817	19866.0	337.114565552654	142738.0	329.1145265925121
570	Feb25-FISH2-3L1-rep3-m1bp-100x_Position014_13_cmle.ics	45	1	0	1	0	0	0	6.0648	0.0	0.2857530107803186	1.5824984120553902	0.0	0.9950006832187201	5630.0	100.39948428801222	21234.0	48.95975744136391
571	Feb25-FISH2-3L1-rep3-m1bp-100x_Position014_13_cmle.ics	46	1	0	1	1	1	2	10.83	1.0	0.2921932708148197	1.3561013731726923	0.0	0.9590429971155839	19634.0	346.5113677986082	139837.0	322.4256193523597
572	Feb25-FISH2-3L1-rep3-m1bp-100x_Position014_13_cmle.ics	47	1	0	1	1	0	1	10.83	0.0	0.3046823146287606	1.443553122134122	0.0	0.9442988171579958	21918.0	383.90826812670184	168422.0	388.33475877316533
573	Feb25-FISH2-3L1-rep3-m1bp-100x_Position014_13_cmle.ics	48	1	0	1	0	1	1	9.313799999999999	1.0	0.2871545669520585	1.194557727140755	0.0	0.9538979280228473	20074.0	344.33746576381566	143312.0	330.4380125476474
574	Feb25-FISH2-3L1-rep3-m1bp-100x_Position014_13_cmle.ics	49	1	0	1	0	1	1	10.83	1.0	0.2891714242075673	1.3222861436280118	0.0	0.9542779569396378	22324.0	391.5537165653194	168659.0	388.8812155177073
575	Feb25-FISH2-3L1-rep3-m1bp-100x_Position014_13_cmle.ics	50	1	0	1	0	1	0	7.797599999999999	1.0	0.30448085067485126	1.246670066933835	0.0	0.978400555369651	12686.0	221.689735562198	74138.0	170.94181488122058
576	Feb25-FISH2-3L1-rep3-m1bp-100x_Position014_13_cmle.ics	51	1	0	1	2	1	1	10.83	1.0	0.2797657707938536	1.1757282790384989	0.0	0.919823422574244	34990.0	592.0360422869448	325527.0	750.5756315632887
577	Feb25-FISH2-3L1-rep3-m1bp-100x_Position014_13_cmle.ics	52	1	0	1	1	1	1	10.83	1.0	0.30525427817492334	1.3520730960022145	0.0	0.9571656621430218	23330.0	408.9097592603713	185130.0	426.8588064010408
578	Feb25-FISH2-3L1-rep3-m1bp-100x_Position014_13_cmle.ics	53	1	0	1	1	2	1	10.83	2.0	0.30386362175751785	1.0069323902580456	0.0	0.9406106483343695	43374.0	718.0774570546116	468228.0	1079.6048463433617
579	Feb25-FISH2-3L1-rep3-m1bp-100x_Position015_14_cmle.ics	1	1	0	1	1	1	1	8.2308	1.0	0.2991078351963169	1.1125688048927544	0.0	0.9645424098430948	16262.0	277.68496774361404	106647.0	245.898617869885
580	Feb25-FISH2-3L1-rep3-m1bp-100x_Position015_14_cmle.ics	2	1	0	1	1	2	2	10.83	2.0	0.2861297199775169	1.0808396387933834	0.0	0.9425235062009722	32518.0	553.925155316506	294945.0	680.0619599954356
581	Feb25-FISH2-3L1-rep3-m1bp-100x_Position015_14_cmle.ics	3	1	0	1	0	0	0	5.6316	0.0	0.289024365295746	1.3880327211704906	0.0	0.9951184859619967	4716.0	83.9993838453572	16372.0	37.74932414194264
582	Feb25-FISH2-3L1-rep3-m1bp-100x_Position015_14_cmle.ics	4	1	0	1	0	1	0	8.8806	1.0	0.30768152607418864	1.608942081275027	0.0	0.97951409033001	12752.0	227.6116814349277	75109.0	173.1806735265801
583	Feb25-FISH2-3L1-rep3-m1bp-100x_Position015_14_cmle.ics	5	1	0	1	1	0	0	7.3644	0.0	0.27478323582463826	1.1076417209197829	0.0	0.96402966741296	19932.0	327.4486156976459	138706.0	319.8178447613179
584	Feb25-FISH2-3L1-rep3-m1bp-100x_Position015_14_cmle.ics	6	1	0	1	1	1	1	10.83	1.0	0.2867999464272038	1.4618522709685329	0.0	0.9728925674781193	22590.0	396.655617391197	170977.0	394.2258852807798
585	Feb25-FISH2-3L1-rep3-m1bp-100x_Position015_14_cmle.ics	7	1	0	1	2	1	1	10.83	1.0	0.3140793068269233	1.182208813105352	0.0	0.9409279118860624	37490.0	631.5684434847097	382531.0	882.0111601112548
586	Feb25-FISH2-3L1-rep3-m1bp-100x_Position015_14_cmle.ics	8	1	0	1	0	1	1	9.747	1.0	0.2726272909817859	1.227324684651482	0.0	0.959537301386816	20902.0	361.5072671109654	148368.0	342.09575643120854
587	Feb25-FISH2-3L1-rep3-m1bp-100x_Position015_14_cmle.ics	9	1	0	1	2	1	1	10.83	1.0	0.2814810182877009	1.1463012393263219	0.0	0.9454116737923345	33504.0	567.4872933082635	305945.0	705.4249312610946
588	Feb25-FISH2-3L1-rep3-m1bp-100x_Position015_14_cmle.ics	10	1	0	1	1	1	1	8.4474	1.0	0.29016111413325424	1.0599783454628802	0.0	0.960919960559284	19228.0	326.4143269768666	135050.0	311.388115402477
589	Feb25-FISH2-3L1-rep3-m1bp-100x_Position015_14_cmle.ics	11	1	0	1	1	1	1	10.1802	1.0	0.30300228262833745	1.2990611426909813	0.0	0.9456972200766016	19254.0	336.2404406236808	138286.0	318.8494404039018
590	Feb25-FISH2-3L1-rep3-m1bp-100x_Position015_14_cmle.ics	12	1	0	1	1	1	1	10.1802	1.0	0.28191915102231085	1.1107943407983323	0.0	0.9376998756596566	22310.0	383.2128483296631	166374.0	383.61263466843184
591	Feb25-FISH2-3L1-rep3-m1bp-100x_Position015_14_cmle.ics	13	1	0	1	0	0	1	6.2814	0.0	0.27888799327842984	1.1262684349903287	0.0	0.9662318310873955	11260.0	189.91552786522243	59333.0	136.8055612823041
592	Feb25-FISH2-3L1-rep3-m1bp-100x_Position015_14_cmle.ics	14	1	0	1	2	1	1	10.83	1.0	0.24575796023893837	1.0664945669137837	0.0	0.9301674427492924	29582.0	503.2682446405803	237175.0	546.8602463575157
593	Feb25-FISH2-3L1-rep3-m1bp-100x_Position015_14_cmle.ics	15	1	0	1	1	1	1	10.613399999999999	1.0	0.28890102578758864	1.2851637074680902	0.0	0.942792290699546	22856.0	393.05076564841454	174642.0	402.67636616156534
594	Feb25-FISH2-3L1-rep3-m1bp-100x_Position015_14_cmle.ics	16	1	0	1	2	2	3	10.83	2.0	0.28895194086282144	1.051220692227482	0.0	0.9378884027115757	43582.0	721.2278439675406	459883.0	1060.3635740513687
595	Feb25-FISH2-3L1-rep3-m1bp-100x_Position015_14_cmle.ics	17	1	0	1	1	1	1	9.313799999999999	1.0	0.29486921869454735	1.1175779435273832	0.0	0.9608077980702671	20216.0	347.5342452583214	146768.0	338.40659697438537
596	Feb25-FISH2-3L1-rep3-m1bp-100x_Position015_14_cmle.ics	18	1	0	1	1	1	1	7.797599999999999	1.0	0.26072748574730276	1.0060592321646815	0.0	0.9731572733262811	14668.0	253.97599611058723	85295.0	196.6667849185804
597	Feb25-FISH2-3L1-rep3-m1bp-100x_Position015_14_cmle.ics	19	1	0	1	1	2	2	10.83	2.0	0.2681252482429863	1.0560257596134042	0.0	0.9345968491983146	29766.0	496.35635033252237	250048.0	576.5418399123182
598	Feb25-FISH2-3L1-rep3-m1bp-100x_Position015_14_cmle.ics	20	1	0	1	1	1	1	9.5304	1.0	0.3145284740182631	1.3833031424500484	0.0	0.963503028868657	17112.0	300.12108938518537	118047.0	272.18387899974977
599	Feb25-FISH2-3L1-rep3-m1bp-100x_Position015_14_cmle.ics	21	1	0	1	0	1	2	9.097199999999999	1.0	0.28963381927817333	1.321513311446023	0.0	0.9612807734796525	18550.0	319.19696169604674	127854.0	294.79612074541495
600	Feb25-FISH2-3L1-rep3-m1bp-100x_Position015_14_cmle.ics	22	1	0	1	1	1	1	10.83	1.0	0.29960734990610804	1.4574360959976778	0.0	0.9545347982146511	22182.0	388.4739633150171	170040.0	392.0654212738778
601	Feb25-FISH2-3L1-rep3-m1bp-100x_Position015_14_cmle.ics	23	1	0	1	1	1	1	9.313799999999999	1.0	0.28238169340377656	1.2693995456115623	0.0	0.9434662823871007	17710.0	308.3358628015915	117766.0	271.5359703701452
602	Feb25-FISH2-3L1-rep3-m1bp-100x_Position015_14_cmle.ics	26	1	0	1	1	1	2	10.83	1.0	0.25329140793253163	1.192968175396931	0.0	0.9158471593168829	51230.0	833.8640295012859	548745.0	1265.254878834004
603	Feb25-FISH2-3L1-rep3-m1bp-100x_Position015_14_cmle.ics	27	1	0	1	1	1	1	9.097199999999999	1.0	0.2987141706451696	1.1818402736805846	0.0	0.9531590859750092	19418.0	332.6264320109808	139062.0	320.638682740461
604	Feb25-FISH2-3L1-rep3-m1bp-100x_Position015_14_cmle.ics	28	1	0	1	1	1	1	9.097199999999999	1.0	0.310770140374504	1.2296259120487516	0.0	0.9574498839766388	17052.0	296.7205651298928	116723.0	269.1310995492286
605	Feb25-FISH2-3L1-rep3-m1bp-100x_Position015_14_cmle.ics	29	1	0	1	1	1	1	9.313799999999999	1.0	0.28890557190688293	1.2107695271710963	0.0	0.958653622661164	19258.0	330.9232189653702	135073.0	311.44114706966883
606	Feb25-FISH2-3L1-rep3-m1bp-100x_Position015_14_cmle.ics	30	1	0	1	1	1	1	10.83	1.0	0.298549810644145	1.218203327255097	0.0	0.9400441685822514	36330.0	617.2307027525216	355779.0	820.3284139931719
607	Feb25-FISH2-3L1-rep3-m1bp-100x_Position015_14_cmle.ics	31	1	0	1	1	1	1	8.664	1.0	0.31639874327913087	1.450703612836469	0.0	0.9558541104263466	14416.0	253.23607121748165	91550.0	211.08909267009827
608	Feb25-FISH2-3L1-rep3-m1bp-100x_Position015_14_cmle.ics	32	1	0	1	1	1	1	9.313799999999999	1.0	0.3015949475174423	1.3283232717550786	0.0	0.957679469346625	18354.0	319.2169981107874	128405.0	296.0665750333585
609	Feb25-FISH2-3L1-rep3-m1bp-100x_Position015_14_cmle.ics	33	1	0	1	0	1	0	8.2308	1.0	0.30142335185694735	1.2875887165008784	0.0	0.9769033823438619	13724.0	240.79073579678652	83001.0	191.3774525473602
610	Feb25-FISH2-3L1-rep3-m1bp-100x_Position015_14_cmle.ics	34	1	0	1	1	1	1	9.313799999999999	1.0	0.31662866737533213	1.3852245764227384	0.0	0.9514737524091028	17024.0	297.99065451921217	117528.0	270.98720790094274
611	Feb25-FISH2-3L1-rep3-m1bp-100x_Position015_14_cmle.ics	35	1	0	1	1	1	1	10.83	1.0	0.29537404887583285	1.4286554095519848	0.0	0.9517153277745287	23120.0	406.2061871611807	179656.0	414.2372696093848
612	Feb25-FISH2-3L1-rep3-m1bp-100x_Position015_14_cmle.ics	36	1	0	1	1	1	1	9.9636	1.0	0.2964856738140552	1.948284225564825	0.0	0.9864455810816657	11458.0	209.71762213252674	62797.0	144.79259150632618
613	Feb25-FISH2-3L1-rep3-m1bp-100x_Position015_14_cmle.ics	37	1	0	1	1	1	1	9.747	1.0	0.2859979708927046	1.1545693693193646	0.0	0.9549762645962171	19982.0	345.9326956350332	142041.0	327.5074365041336
614	Feb25-FISH2-3L1-rep3-m1bp-100x_Position015_14_cmle.ics	38	1	0	1	1	1	2	10.83	1.0	0.2967330046785138	1.3850520649088587	0.0	0.9363786102927453	22666.0	393.8602352664304	174791.0	403.0199191359819
615	Feb25-FISH2-3L1-rep3-m1bp-100x_Position015_14_cmle.ics	39	1	0	1	2	2	2	10.83	2.0	0.28053368418734237	1.1259453797692756	0.0	0.9301313226115981	46772.0	773.3013166670718	503785.0	1161.5894980972744
616	Feb25-FISH2-3L1-rep3-m1bp-100x_Position015_14_cmle.ics	40	1	0	1	1	1	1	10.83	1.0	0.31546346142198417	1.4519306371466463	0.0	0.9585684868264867	23346.0	407.02041866697243	188394.0	434.3846916929601
617	Feb25-FISH2-3L1-rep3-m1bp-100x_Position015_14_cmle.ics	41	1	0	1	0	0	0	7.147799999999999	0.0	0.2748483238289776	1.3420584734329468	0.0	0.9870321011102402	8262.0	144.28609760234866	37021.0	85.36023265690561
618	Feb25-FISH2-3L1-rep3-m1bp-100x_Position015_14_cmle.ics	42	1	0	1	1	1	2	10.613399999999999	1.0	0.27674580253104225	1.1215106764132436	0.0	0.9475512068044423	26194.0	442.83784435658697	209709.0	483.53121283182566
619	Feb25-FISH2-3L1-rep3-m1bp-100x_Position015_14_cmle.ics	43	1	0	1	1	2	1	10.83	2.0	0.2799570869227308	1.061953524120255	0.0	0.9333157371338745	34568.0	588.4566225839159	319765.0	737.2900460694044
620	Feb25-FISH2-3L1-rep3-m1bp-100x_Position015_14_cmle.ics	44	1	0	1	1	0	1	7.5809999999999995	0.0	0.2990750908245124	1.1879906271089264	0.0	0.9750378190718499	13250.0	227.74037204570632	78431.0	180.84029084880913
621	Feb25-FISH2-3L1-rep3-m1bp-100x_Position015_14_cmle.ics	45	1	0	1	2	1	1	10.613399999999999	1.0	0.2876667381684478	1.2666690034695836	0.0	0.9533102199594821	21740.0	377.61325683144133	161662.0	372.7480600680877
622	Feb25-FISH2-3L1-rep3-m1bp-100x_Position016_15_cmle.ics	1	1	0	1	1	1	2	10.83	1.0	0.3075984837563799	1.4185163266466143	0.0	0.9787340851044565	23026.0	402.2330828941419	182219.0	420.1468419142833
623	Feb25-FISH2-3L1-rep3-m1bp-100x_Position016_15_cmle.ics	2	1	0	1	1	1	1	10.83	1.0	0.3097280229750171	1.7562782092647673	0.0	0.947533099580885	19102.0	341.8312048732044	138160.0	318.55891909667696
624	Feb25-FISH2-3L1-rep3-m1bp-100x_Position016_15_cmle.ics	3	1	0	1	1	1	1	10.83	1.0	0.30384919654566994	1.422642979771939	0.0	0.9695678324505723	25016.0	438.723827890748	205083.0	472.8649305522858
625	Feb25-FISH2-3L1-rep3-m1bp-100x_Position016_15_cmle.ics	4	1	0	1	0	1	1	10.83	1.0	0.28550154341621853	1.4415492931788103	0.0	0.9659236277111078	21328.0	376.059518348656	156496.0	360.83668647187
626	Feb25-FISH2-3L1-rep3-m1bp-100x_Position016_15_cmle.ics	5	1	0	1	2	1	1	10.83	1.0	0.2900599293082097	1.4322700320504465	0.0	0.9658854480066262	23860.0	417.21985084181273	186648.0	430.35889643570187
627	Feb25-FISH2-3L1-rep3-m1bp-100x_Position016_15_cmle.ics	6	1	0	1	1	1	1	10.83	1.0	0.29874990297257686	1.3223411090563308	0.0	0.9529383372454465	25022.0	437.8046779286566	203428.0	469.04895623913444
628	Feb25-FISH2-3L1-rep3-m1bp-100x_Position016_15_cmle.ics	7	1	0	1	2	1	1	10.83	1.0	0.2688512126282059	1.2219504870232916	0.0	0.9463655499302833	25208.0	435.80577079131933	195136.0	449.92988735414855
629	Feb25-FISH2-3L1-rep3-m1bp-100x_Position016_15_cmle.ics	8	1	0	1	1	1	1	10.83	1.0	0.3015562967380994	1.3694422725673447	0.0	0.9579953381908791	22376.0	391.2880770957313	172835.0	398.50992170001564
630	Feb25-FISH2-3L1-rep3-m1bp-100x_Position016_15_cmle.ics	9	1	0	1	1	1	1	10.83	1.0	0.32114831681667777	1.4405747838742295	0.0	0.9557774510834277	26264.0	457.60274411948313	226813.0	522.9683274252649
631	Feb25-FISH2-3L1-rep3-m1bp-100x_Position016_15_cmle.ics	10	1	0	1	1	2	1	10.83	2.0	0.1813468554664224	1.5428565806998351	0.0	0.8227736405091516	41010.0	717.9561005647822	332555.0	766.7802644773842
632	Feb25-FISH2-3L1-rep3-m1bp-100x_Position016_15_cmle.ics	11	1	0	1	1	1	3	10.83	1.0	0.33284880275770845	1.4254264171573452	0.0	0.9621148831851486	26802.0	466.7469643160955	238039.0	548.8523924642001
633	Feb25-FISH2-3L1-rep3-m1bp-100x_Position016_15_cmle.ics	12	1	0	1	2	1	1	10.83	1.0	0.18821933014951434	1.6358392782056712	0.0	0.8238580006458074	49372.0	849.6146357487414	447535.0	1031.8924859433362
634	Feb25-FISH2-3L1-rep3-m1bp-100x_Position016_15_cmle.ics	13	1	0	1	0	1	1	10.83	1.0	0.28210300877304917	1.5872094670134937	0.0	0.9765446794875441	15322.0	276.03426493661925	94722.0	218.40285129325014
635	Feb25-FISH2-3L1-rep3-m1bp-100x_Position016_15_cmle.ics	14	1	0	1	1	1	1	10.83	1.0	0.3149843498771753	1.5341979523674776	0.0	0.9713291193784496	20006.0	353.13953649749806	149334.0	344.3230864532655
636	Feb25-FISH2-3L1-rep3-m1bp-100x_Position016_15_cmle.ics	15	1	0	1	1	1	1	9.5304	1.0	0.28475210270299345	1.1248233259755336	0.0	0.96173262359981	24080.0	407.9995758523594	187496.0	432.3141509478181
637	Feb25-FISH2-3L1-rep3-m1bp-100x_Position016_15_cmle.ics	16	1	0	1	1	2	1	10.83	2.0	0.2945195263050455	1.1006855182734632	0.0	0.9602550395327815	39974.0	669.9943134242358	407847.0	940.3828856168384
638	Feb25-FISH2-3L1-rep3-m1bp-100x_Position016_15_cmle.ics	17	1	0	1	1	1	1	10.83	1.0	0.2980371286571936	1.3868282461801191	0.0	0.949833076840193	23148.0	404.60842428808604	180792.0	416.8565728237292
639	Feb25-FISH2-3L1-rep3-m1bp-100x_Position016_15_cmle.ics	18	1	0	1	1	1	1	10.83	1.0	0.29790356986242966	1.4642607918499662	0.0	0.9762519517713896	23218.0	409.5431195379923	181572.0	418.6550380589304
640	Feb25-FISH2-3L1-rep3-m1bp-100x_Position016_15_cmle.ics	19	1	0	1	1	1	1	10.83	1.0	0.2899182926885797	1.492118515005361	0.0	0.9644506960182243	20448.0	358.10212027327754	148043.0	341.3463959165413
641	Feb25-FISH2-3L1-rep3-m1bp-100x_Position016_15_cmle.ics	20	1	0	1	0	1	1	10.1802	1.0	0.29732052524277924	1.5614915289145455	0.0	0.9689976197217895	15426.0	274.70720753687215	98235.0	226.5028620256374
642	Feb25-FISH2-3L1-rep3-m1bp-100x_Position016_15_cmle.ics	21	1	0	1	0	0	0	4.9818	0.0	0.2857246755385457	1.4008728545623603	0.0	0.99750330731184	4278.0	74.8898408532772	14064.0	32.427711625475276
643	Feb25-FISH2-3L1-rep3-m1bp-100x_Position016_15_cmle.ics	22	1	0	1	1	1	1	10.83	1.0	0.31337540571386957	1.3656931526495557	0.0	0.9511950118169269	24858.0	435.12267460327115	206303.0	475.67791463811335
644	Feb25-FISH2-3L1-rep3-m1bp-100x_Position016_15_cmle.ics	23	1	0	1	1	1	0	8.014199999999999	1.0	0.284631942143382	1.416825479950997	0.0	0.9957836394995837	12270.0	214.61658852460795	68184.0	157.21353025251753
645	Feb25-FISH2-3L1-rep3-m1bp-100x_Position016_15_cmle.ics	24	1	0	1	0	1	1	9.747	1.0	0.29212860985135986	1.787773242765464	0.0	0.9834101878882742	12224.0	221.63999965176018	68688.0	158.37561548141682
646	Feb25-FISH2-3L1-rep3-m1bp-100x_Position016_15_cmle.ics	25	1	0	1	1	1	2	10.83	1.0	0.30010900224538617	1.345438488586965	0.0	0.9604735840332478	25082.0	434.65173250861267	204624.0	471.8066029331096
647	Feb25-FISH2-3L1-rep3-m1bp-100x_Position016_15_cmle.ics	26	1	0	1	2	1	2	10.83	1.0	0.26951439779523895	1.053725941715682	0.0	0.9414869983944044	41288.0	685.058592008078	409544.0	944.2957003657316
648	Feb25-FISH2-3L1-rep3-m1bp-100x_Position016_15_cmle.ics	27	1	0	1	1	1	2	10.83	1.0	0.3283626516994255	1.4203349106360554	0.0	0.9638292784752999	27920.0	485.5995243780045	251376.0	579.6038422614814
649	Feb25-FISH2-3L1-rep3-m1bp-100x_Position016_15_cmle.ics	28	1	0	1	0	1	1	10.83	1.0	0.27983462346292937	1.809883211646655	0.0	0.9755702733374085	14928.0	269.33574118585096	90725.0	209.18686982517383
650	Feb25-FISH2-3L1-rep3-m1bp-100x_Position016_15_cmle.ics	29	1	0	1	1	1	1	10.83	1.0	0.28361987441184866	1.2177865426529793	0.0	0.9783498210314657	25268.0	442.4362193865866	201140.0	463.7734582158773
651	Feb25-FISH2-3L1-rep3-m1bp-100x_Position016_15_cmle.ics	30	1	0	1	1	1	1	10.83	1.0	0.31536544745859296	1.5705588619708255	0.0	0.9433120793260089	22788.0	402.88266733107065	181652.0	418.8394960317716
652	Feb25-FISH2-3L1-rep3-m1bp-100x_Position016_15_cmle.ics	31	1	0	1	1	1	1	10.83	1.0	0.3034719316535439	1.3795795340096082	0.0	0.9521633675023401	23606.0	413.5095744317422	187874.0	433.18571486949253
653	Feb25-FISH2-3L1-rep3-m1bp-100x_Position016_15_cmle.ics	32	1	0	1	1	2	1	10.83	2.0	0.29352334644831457	1.6991361609696198	0.0	0.9873527523396322	16806.0	301.5213389547043	110992.0	255.91699151982027
654	Feb25-FISH2-3L1-rep3-m1bp-100x_Position016_15_cmle.ics	33	1	0	1	2	1	1	10.83	1.0	0.16589445729977043	2.12825025005822	0.0	0.7664040116417167	70326.0	1186.1169153652418	714272.0	1646.91456471498
655	Feb25-FISH2-3L1-rep3-m1bp-100x_Position016_15_cmle.ics	34	1	0	1	1	1	1	9.313799999999999	1.0	0.3012642127329671	1.4271868114968689	0.0	0.9910987157288628	15786.0	279.8735360734168	102366.0	236.0278105982226
656	Feb25-FISH2-3L1-rep3-m1bp-100x_Position016_15_cmle.ics	35	1	0	1	1	1	1	10.83	1.0	0.29907449421978405	1.2716365585873723	0.0	0.9504528481999727	24788.0	433.956224416683	200690.0	462.73588211864575
657	Feb25-FISH2-3L1-rep3-m1bp-100x_Position016_15_cmle.ics	36	1	0	1	1	1	1	10.83	1.0	0.31955073868742045	1.4628430807768624	0.0	0.9586456614924476	24310.0	428.09550223114775	201475.0	464.5458759771496
658	Feb25-FISH2-3L1-rep3-m1bp-100x_Position016_15_cmle.ics	37	1	0	1	0	0	0	7.5809999999999995	0.0	0.2964284796827547	1.8304223891449014	0.0	0.99111386253212	7222.0	131.1555509078316	31421.0	72.44817455802466
659	Feb25-FISH2-3L1-rep3-m1bp-100x_Position016_15_cmle.ics	38	1	0	1	1	1	2	10.83	1.0	0.31519580068109776	1.1757502850967207	0.0	0.9397497783122462	36274.0	616.9388464214644	364718.0	840.9392867335106
660	Feb25-FISH2-3L1-rep3-m1bp-100x_Position016_15_cmle.ics	39	1	0	1	12	2	4	10.83	2.0	0.15421407851363855	1.5073542176074683	0.0	0.867190961392674	139278.0	2060.0565601922817	1919374.0	4425.54796455027
661	Feb25-FISH2-3L1-rep3-m1bp-100x_Position016_15_cmle.ics	40	1	0	1	1	1	1	10.613399999999999	1.0	0.2726933364697983	1.4426601401950838	0.0	0.9861944016199298	17450.0	309.9215178868085	113189.0	260.9826685989705
662	Feb25-FISH2-3L1-rep3-m1bp-100x_Position016_15_cmle.ics	41	1	0	1	1	2	1	10.83	2.0	0.32548848232494404	1.4239964615025602	0.0	0.9553677172027982	26184.0	456.61070610362225	227298.0	524.0866038856144
663	Feb25-FISH2-3L1-rep3-m1bp-100x_Position016_15_cmle.ics	42	1	0	1	1	1	1	10.83	1.0	0.30833951949566896	1.458715833078659	0.0	0.9627172118541107	23614.0	416.45017544256257	189471.0	436.86795715233404
664	Feb25-FISH2-3L1-rep3-m1bp-100x_Position016_15_cmle.ics	43	1	0	1	1	1	2	10.83	1.0	0.3020678901098486	1.268807321415211	0.0	0.9620644199695978	26762.0	462.78696847978676	226258.0	521.6886502386793
665	Feb25-FISH2-3L1-rep3-m1bp-100x_Position016_15_cmle.ics	44	1	0	1	0	1	1	10.1802	1.0	0.2941934658350438	1.5137706312634083	0.0	0.9835295887516928	17944.0	317.9654127771784	122594.0	282.668009031109
666	Feb25-FISH2-3L1-rep3-m1bp-100x_Position016_15_cmle.ics	45	1	0	1	1	1	1	10.83	1.0	0.31560307310341074	1.376493711784967	0.0	0.9588095054563716	25506.0	448.36350987381417	215183.0	496.1527496234817
667	Feb25-FISH2-3L1-rep3-m1bp-100x_Position016_15_cmle.ics	46	1	0	1	2	2	4	10.83	2.0	0.16894629553759444	1.8385938848709582	0.0	0.7893099373518092	68788.0	1137.796615297075	697296.0	1607.7725828780867
668	Feb25-FISH2-3L1-rep3-m1bp-100x_Position016_15_cmle.ics	47	1	0	1	2	1	1	10.83	1.0	0.30321227055614297	1.340191623838688	0.0	0.9503675791284653	26224.0	458.72168728154054	219885.0	506.9942669772207
669	Feb25-FISH2-3L1-rep3-m1bp-100x_Position016_15_cmle.ics	48	1	0	1	1	1	1	10.83	1.0	0.2987429440453374	1.256281742167504	0.0	0.9835875981372791	27536.0	475.4030431211586	234841.0	541.4786849998749
670	Feb25-FISH2-3L1-rep3-m1bp-100x_Position016_15_cmle.ics	49	1	0	1	1	0	1	10.1802	0.0	0.29318606032871464	1.4666808187183282	0.0	0.9851386880922165	17340.0	303.4375674311635	116257.0	268.05663185742884
671	Feb25-FISH2-3L1-rep3-m1bp-100x_Position016_15_cmle.ics	50	1	0	1	2	2	2	10.83	2.0	0.2673634090751871	1.136726361203917	0.0	0.9643592713484357	36792.0	623.6700715963294	343127.0	791.1563855883429
672	Feb25-FISH2-3L1-rep3-m1bp-100x_Position016_15_cmle.ics	51	1	0	1	3	2	2	10.83	2.0	0.16925788874871808	1.8956677855434656	0.0	0.7651089869947879	53342.0	921.4598439774505	476598.0	1098.9037617518677
673	Feb25-FISH2-3L1-rep3-m1bp-100x_Position017_16_cmle.ics	1	1	0	1	1	1	2	10.83	1.0	0.30209743446897663	1.3134443517084615	0.0	0.9399669370627086	26118.0	452.63139588463844	218151.0	502.99614041588865
674	Feb25-FISH2-3L1-rep3-m1bp-100x_Position017_16_cmle.ics	2	1	0	1	1	2	1	10.83	2.0	0.28555409484884725	1.0669260312847202	0.0	0.9357828646510343	32976.0	564.7221306162337	300895.0	693.7810217254967
675	Feb25-FISH2-3L1-rep3-m1bp-100x_Position017_16_cmle.ics	3	1	0	1	1	1	1	10.1802	1.0	0.3001701292949557	1.5376971271901134	0.0	0.9831872685675828	17016.0	302.1652491559291	114352.0	263.66422637914883
676	Feb25-FISH2-3L1-rep3-m1bp-100x_Position017_16_cmle.ics	4	1	0	1	2	2	1	10.83	2.0	0.2909324633146175	1.0341052138675508	0.0	0.9289732366203473	42676.0	709.5237381987646	447142.0	1030.986336151754
677	Feb25-FISH2-3L1-rep3-m1bp-100x_Position017_16_cmle.ics	5	1	0	1	1	1	1	10.83	1.0	0.2847874232539885	1.245425890450397	0.0	0.9475366217820861	22810.0	399.8869347848624	172871.0	398.59292778779417
678	Feb25-FISH2-3L1-rep3-m1bp-100x_Position017_16_cmle.ics	6	1	0	1	1	1	1	9.5304	1.0	0.30110455387173796	1.272377326390355	0.0	0.9492491296803396	20462.0	351.5572502463914	151027.0	348.22667830351645
679	Feb25-FISH2-3L1-rep3-m1bp-100x_Position017_16_cmle.ics	7	1	0	1	1	1	1	10.83	1.0	0.30201747219631003	1.099931971962555	0.0	0.9392188508940951	38626.0	649.7934313048055	392292.0	904.5173385225362
680	Feb25-FISH2-3L1-rep3-m1bp-100x_Position017_16_cmle.ics	8	1	0	1	4	3	3	10.83	3.0	0.15591885805640007	2.0357928931595013	0.0	0.7821728746563528	61850.0	1037.7037556562198	571127.0	1316.8616081856385
681	Feb25-FISH2-3L1-rep3-m1bp-100x_Position017_16_cmle.ics	9	1	0	1	0	1	0	8.014199999999999	1.0	0.27948360267807615	1.346192968453034	0.0	0.9647969506804457	13642.0	237.78796146642776	79208.0	182.63183891002888
682	Feb25-FISH2-3L1-rep3-m1bp-100x_Position017_16_cmle.ics	10	1	0	1	1	1	1	10.83	1.0	0.3039993180678742	1.3278962814327195	0.0	0.9366497222360272	25824.0	451.30394607401854	215152.0	496.08127215900583
683	Feb25-FISH2-3L1-rep3-m1bp-100x_Position017_16_cmle.ics	11	1	0	1	1	1	1	10.83	1.0	0.31422991608241685	1.2657441600395407	0.0	0.9414975553564868	31870.0	549.3208568680863	299896.0	691.4776027896427
684	Feb25-FISH2-3L1-rep3-m1bp-100x_Position017_16_cmle.ics	12	1	0	1	2	1	2	10.83	1.0	0.2990948386538029	1.4026894550393079	0.0	0.9408866582239714	22698.0	398.8117118971269	175857.0	405.4778216240903
685	Feb25-FISH2-3L1-rep3-m1bp-100x_Position017_16_cmle.ics	13	1	0	1	1	1	1	9.747	1.0	0.29243421975344913	1.1564632877335754	0.0	0.9514043492562514	22598.0	387.2616522630841	172740.0	398.29087785726676
686	Feb25-FISH2-3L1-rep3-m1bp-100x_Position017_16_cmle.ics	14	1	0	1	1	1	1	10.83	1.0	0.2895320480046743	1.4016579655048862	0.0	0.964025812589207	25274.0	441.77452716174196	203298.0	468.7492120332675
687	Feb25-FISH2-3L1-rep3-m1bp-100x_Position017_16_cmle.ics	15	1	0	1	1	1	1	9.747	1.0	0.28481369745807106	1.2210657825060958	0.0	0.9413983949418947	22940.0	388.421313771018	174359.0	402.0238460826397
688	Feb25-FISH2-3L1-rep3-m1bp-100x_Position017_16_cmle.ics	16	1	0	1	1	1	1	9.313799999999999	1.0	0.3029643739996683	1.5074569361762	0.0	0.9678819294947711	15748.0	278.27535528420657	102284.0	235.83874117606044
689	Feb25-FISH2-3L1-rep3-m1bp-100x_Position017_16_cmle.ics	17	1	0	1	1	1	1	10.83	1.0	0.31123961810628903	1.2813951702542838	0.0	0.9420794920038078	27406.0	476.6405703917102	238007.0	548.7786092750637
690	Feb25-FISH2-3L1-rep3-m1bp-100x_Position017_16_cmle.ics	18	1	0	1	1	1	1	9.747	1.0	0.3166644993735063	1.687284837743692	0.0	0.9675494584684852	14836.0	265.3137113353596	95620.0	220.4733920383921
691	Feb25-FISH2-3L1-rep3-m1bp-100x_Position017_16_cmle.ics	19	1	0	1	2	1	1	10.83	1.0	0.3098806996010741	1.3721911692470374	0.0	0.9718990014153831	22526.0	398.17442556395105	176969.0	408.0417874465824
692	Feb25-FISH2-3L1-rep3-m1bp-100x_Position017_16_cmle.ics	20	1	0	1	2	1	1	10.1802	1.0	0.29840668463024905	1.2920140107606213	0.0	0.9580750676480737	19970.0	350.20514143861664	144959.0	334.23554106351475
693	Feb25-FISH2-3L1-rep3-m1bp-100x_Position017_16_cmle.ics	21	1	0	1	1	1	1	9.747	1.0	0.29876497647431477	1.3825113102637692	0.0	0.97488827322943	16976.0	299.32870526395436	113682.0	262.1193908566042
694	Feb25-FISH2-3L1-rep3-m1bp-100x_Position017_16_cmle.ics	22	1	0	1	0	0	0	8.2308	0.0	0.30619794176489434	1.8170593530431536	0.0	0.9763240173098015	9226.0	167.39743781562277	46110.0	106.31696409632147
695	Feb25-FISH2-3L1-rep3-m1bp-100x_Position017_16_cmle.ics	23	1	0	1	1	1	1	10.83	1.0	0.3184399582507044	1.4335749171027778	0.0	0.9477142080651259	24964.0	437.44472093686045	209295.0	482.5766428223727
696	Feb25-FISH2-3L1-rep3-m1bp-100x_Position017_16_cmle.ics	24	1	0	1	1	1	1	10.83	1.0	0.30732929607112464	1.3464772654776669	0.0	0.9588231573609931	25484.0	446.5845716565735	212069.0	488.9727230306397
697	Feb25-FISH2-3L1-rep3-m1bp-100x_Position017_16_cmle.ics	25	1	0	1	1	0	0	9.5304	0.0	0.2979978448235302	1.5517305542521642	0.0	0.9872849978332066	14852.0	263.0498867605245	92909.0	214.2225724837374
698	Feb25-FISH2-3L1-rep3-m1bp-100x_Position017_16_cmle.ics	26	1	0	1	1	0	1	10.83	0.0	0.3096309478888967	1.432662833559108	0.0	0.9537462522378649	25770.0	447.8970765614299	216455.0	499.0856313916561
699	Feb25-FISH2-3L1-rep3-m1bp-100x_Position017_16_cmle.ics	27	1	0	1	4	3	6	10.83	3.0	0.1124881750229828	1.887986329975148	0.0	0.7276706674627431	119656.0	1894.7125331531502	1305356.0	3009.7915199505055
700	Feb25-FISH2-3L1-rep3-m1bp-100x_Position017_16_cmle.ics	28	1	0	1	1	1	1	10.1802	1.0	0.3091029035782791	1.8892089910738168	0.0	0.9860916287046879	13178.0	240.24470226768236	79086.0	182.35054050144612
701	Feb25-FISH2-3L1-rep3-m1bp-100x_Position017_16_cmle.ics	29	1	0	1	1	0	1	10.1802	0.0	0.30521317939082265	1.5979291629249885	0.0	0.962040667717898	16036.0	287.40309821598777	105492.0	243.23550588699078
702	Feb25-FISH2-3L1-rep3-m1bp-100x_Position017_16_cmle.ics	30	1	0	1	2	1	2	10.83	1.0	0.3215765702214557	1.4304222759501157	0.0	0.9426710512705054	27982.0	485.58076721680754	249594.0	575.4950409164446
703	Feb25-FISH2-3L1-rep3-m1bp-100x_Position017_16_cmle.ics	31	1	0	1	1	1	1	9.747	1.0	0.3087646773280222	1.6030618860527117	0.0	0.9792797125719354	15860.0	282.01877653975004	104362.0	240.63003702060945
704	Feb25-FISH2-3L1-rep3-m1bp-100x_Position017_16_cmle.ics	32	1	0	1	1	1	1	9.313799999999999	1.0	0.309258535873175	1.4487809851719091	0.0	0.9655423944875033	15150.0	269.2882086560798	97511.0	224.83351737142493
705	Feb25-FISH2-3L1-rep3-m1bp-100x_Position017_16_cmle.ics	33	1	0	1	1	1	1	9.097199999999999	1.0	0.2867746831519912	1.3600725653558865	0.0	0.9794919758834901	13680.0	242.8735243328436	80570.0	185.77223589764955
706	Feb25-FISH2-3L1-rep3-m1bp-100x_Position017_16_cmle.ics	34	1	0	1	0	1	1	9.747	1.0	0.3081473169583419	1.2997607655710046	0.0	0.9731754789688006	17638.0	311.6185249804753	122272.0	281.9255656904233
707	Feb25-FISH2-3L1-rep3-m1bp-100x_Position017_16_cmle.ics	35	1	0	1	1	1	1	9.9636	1.0	0.27043164462193753	1.2165759237701637	0.0	0.9256754806123012	24574.0	420.6777100131531	188372.0	434.3339657504287
708	Feb25-FISH2-3L1-rep3-m1bp-100x_Position017_16_cmle.ics	36	1	0	1	2	2	1	10.83	2.0	0.29729125674552803	1.28694216117474	0.0	0.9421389228704944	27942.0	480.965424412969	239470.0	552.1518844533963
709	Feb25-FISH2-3L1-rep3-m1bp-100x_Position017_16_cmle.ics	37	1	0	1	0	0	0	8.014199999999999	0.0	0.3014894179718101	1.7492488928713366	0.0	0.9955919094081785	8098.0	146.68303327533621	37625.0	86.75289035185632
710	Feb25-FISH2-3L1-rep3-m1bp-100x_Position017_16_cmle.ics	38	1	0	1	1	1	1	8.8806	1.0	0.3016009771900218	1.6157544599423184	0.0	0.9906360830469666	11566.0	207.61396134950755	64234.0	148.10591784348543
711	Feb25-FISH2-3L1-rep3-m1bp-100x_Position018_17_cmle.ics	1	1	0	1	1	1	1	7.797599999999999	1.0	0.3077880438942853	1.382366115202151	0.0	0.9756748707204065	11842.0	208.2582894668513	67226.0	155.00464602774468
712	Feb25-FISH2-3L1-rep3-m1bp-100x_Position018_17_cmle.ics	2	1	0	1	1	2	1	10.83	2.0	0.2093657950583755	1.425283510735567	0.0	0.8651015120420282	41206.0	690.6221387533119	359888.0	829.8026366232258
713	Feb25-FISH2-3L1-rep3-m1bp-100x_Position018_17_cmle.ics	3	1	0	1	1	1	1	10.613399999999999	1.0	0.29640258795367525	1.3088481930135238	0.0	0.9462566814332801	20566.0	360.57531283412203	150987.0	348.13444931709586
714	Feb25-FISH2-3L1-rep3-m1bp-100x_Position018_17_cmle.ics	4	1	0	1	1	1	1	9.097199999999999	1.0	0.2781008576615175	1.1084530507783084	0.0	0.9497242735254193	19434.0	336.4011616369738	134344.0	309.76027379215384
715	Feb25-FISH2-3L1-rep3-m1bp-100x_Position018_17_cmle.ics	5	1	0	1	1	2	1	10.83	2.0	0.2816820947494067	1.2774103444608418	0.0	0.9390871545441747	24084.0	420.6575853035015	186529.0	430.0845152011006
716	Feb25-FISH2-3L1-rep3-m1bp-100x_Position018_17_cmle.ics	6	1	0	1	1	1	1	9.9636	1.0	0.27837035895022194	1.0892901345635115	0.0	0.9427927242188062	22792.0	394.7568158118879	170710.0	393.61025679642245
717	Feb25-FISH2-3L1-rep3-m1bp-100x_Position018_17_cmle.ics	7	1	0	1	1	1	1	9.9636	1.0	0.2905840977774908	1.1849426180004765	0.0	0.935056308864631	22902.0	391.1062935196198	175679.0	405.06740263451877
718	Feb25-FISH2-3L1-rep3-m1bp-100x_Position018_17_cmle.ics	8	1	0	1	2	1	1	10.83	1.0	0.30840193307982167	1.5942844361619313	0.0	0.9436347061689992	21850.0	387.2803211293917	168659.0	388.8812155177073
719	Feb25-FISH2-3L1-rep3-m1bp-100x_Position018_17_cmle.ics	9	1	0	1	1	1	1	6.9312	1.0	0.29606833628004814	1.3078064495043724	0.0	0.9739453596035023	9892.0	172.73166845500538	50338.0	116.0655679609766
720	Feb25-FISH2-3L1-rep3-m1bp-100x_Position018_17_cmle.ics	10	1	0	1	3	2	1	10.83	2.0	0.30728598805453783	1.0828836319139044	0.0	0.9377342402272881	33152.0	565.6126445151185	314637.0	725.4662900102862
721	Feb25-FISH2-3L1-rep3-m1bp-100x_Position018_17_cmle.ics	11	1	0	1	1	1	1	9.5304	1.0	0.30625596961970214	1.3933861484138528	0.0	0.951357105854355	17782.0	311.11516007239754	123392.0	284.5079773101995
722	Feb25-FISH2-3L1-rep3-m1bp-100x_Position018_17_cmle.ics	12	1	0	1	1	1	1	10.83	1.0	0.28808885639511916	1.2936346234128915	0.0	0.9516745790914125	22710.0	395.7563390332491	172728.0	398.2632091613406
723	Feb25-FISH2-3L1-rep3-m1bp-100x_Position018_17_cmle.ics	13	1	0	1	1	1	1	9.097199999999999	1.0	0.2879450865065078	1.1387461154429017	0.0	0.949491498756293	22590.0	378.9378440189593	171318.0	395.01213739001525
724	Feb25-FISH2-3L1-rep3-m1bp-100x_Position018_17_cmle.ics	14	1	0	1	0	1	1	8.014199999999999	1.0	0.31719310220050345	1.6222105351812046	0.0	0.9761522299333018	10804.0	192.36380832339765	59472.0	137.1260570101156
725	Feb25-FISH2-3L1-rep3-m1bp-100x_Position018_17_cmle.ics	15	1	0	1	1	1	1	8.2308	1.0	0.29928365773879295	1.4603747462485341	0.0	0.9515632130235098	12802.0	224.67995868330777	74513.0	171.8064616289135
726	Feb25-FISH2-3L1-rep3-m1bp-100x_Position018_17_cmle.ics	16	1	0	1	1	2	1	8.014199999999999	2.0	0.2959499164630807	1.0791256408296603	0.0	0.9568847402726427	16046.0	274.21536769000926	103976.0	239.74002730165083
727	Feb25-FISH2-3L1-rep3-m1bp-100x_Position018_17_cmle.ics	17	1	0	1	1	1	1	10.83	1.0	0.31893279762412013	1.5331431185673476	0.0	0.9449321588173417	21208.0	374.24378784110326	164011.0	378.1642072956361
728	Feb25-FISH2-3L1-rep3-m1bp-100x_Position018_17_cmle.ics	18	1	0	1	1	1	1	9.9636	1.0	0.2883272958632132	1.2572521970986141	0.0	0.9469698975721276	22240.0	382.0229928942346	167463.0	386.12356882373194
729	Feb25-FISH2-3L1-rep3-m1bp-100x_Position018_17_cmle.ics	19	1	0	1	1	1	1	9.9636	1.0	0.2979865682906239	1.3274775424115692	0.0	0.9519317003926233	19308.0	337.9387269709257	137714.0	317.53056589808756
730	Feb25-FISH2-3L1-rep3-m1bp-100x_Position018_17_cmle.ics	20	1	0	1	1	1	1	10.83	1.0	0.31238933047369216	1.4369095937593157	0.0	0.9502793381275892	24066.0	421.0745103057245	196213.0	452.4131528135225
731	Feb25-FISH2-3L1-rep3-m1bp-100x_Position018_17_cmle.ics	21	1	0	1	1	1	1	9.5304	1.0	0.28946851744252144	1.1928478409959988	0.0	0.9578468104916691	19104.0	332.4435850024168	133586.0	308.0125344994839
732	Feb25-FISH2-3L1-rep3-m1bp-100x_Position018_17_cmle.ics	22	1	0	1	3	5	4	10.83	5.0	0.18274347263534252	1.5513466095251771	0.0	0.8054485568972751	74600.0	1189.6717879243658	819036.0	1888.4715030491163
733	Feb25-FISH2-3L1-rep3-m1bp-100x_Position018_17_cmle.ics	23	1	0	1	1	1	2	10.83	1.0	0.2897509151101874	1.3600534948891343	0.0	0.9431243343427773	23268.0	405.581565837371	179649.0	414.22112953676117
734	Feb25-FISH2-3L1-rep3-m1bp-100x_Position018_17_cmle.ics	24	1	0	1	1	1	1	7.797599999999999	1.0	0.3063992088902324	1.250418374485549	0.0	0.9721192095367146	13780.0	239.04633547871515	84196.0	194.13279351667498
735	Feb25-FISH2-3L1-rep3-m1bp-100x_Position018_17_cmle.ics	25	1	0	1	0	1	1	8.014199999999999	1.0	0.3032866617005876	1.3724844472212823	0.0	0.9706517679192519	12362.0	217.3513296888729	71176.0	164.11225843677678
736	Feb25-FISH2-3L1-rep3-m1bp-100x_Position018_17_cmle.ics	26	1	0	1	2	2	1	10.83	2.0	0.2726168072367233	1.0321212447858694	0.0	0.9357677430406905	32624.0	551.6597728773663	289305.0	667.0576729101341
737	Feb25-FISH2-3L1-rep3-m1bp-100x_Position018_17_cmle.ics	27	1	0	1	2	2	2	10.83	2.0	0.27129062239393975	1.0059594962991536	0.0	0.9340472035689803	40712.0	669.9862199868154	402323.0	927.6460625921566
738	Feb25-FISH2-3L1-rep3-m1bp-100x_Position018_17_cmle.ics	28	1	0	1	1	1	1	8.4474	1.0	0.28665462991854085	1.024162576806727	0.0	0.9549987009927262	21794.0	366.5556825606249	161979.0	373.4789747854707
739	Feb25-FISH2-3L1-rep3-m1bp-100x_Position018_17_cmle.ics	29	1	0	1	1	1	1	9.097199999999999	1.0	0.30772405641860434	1.2008629098051506	0.0	0.9531581758537497	19178.0	328.9481604982042	138535.0	319.4235658443699
740	Feb25-FISH2-3L1-rep3-m1bp-100x_Position018_17_cmle.ics	30	1	0	1	1	1	1	8.4474	1.0	0.2961962757586138	1.2633782461212781	0.0	0.9612642640720415	16578.0	285.0745163092553	109235.0	251.86583329129638
741	Feb25-FISH2-3L1-rep3-m1bp-100x_Position018_17_cmle.ics	31	1	0	1	1	1	1	8.014199999999999	1.0	0.28458686650249637	1.2094381290307399	0.0	0.9495597490598806	15984.0	270.6531217786295	101370.0	233.73130883635022
742	Feb25-FISH2-3L1-rep3-m1bp-100x_Position018_17_cmle.ics	32	1	0	1	1	1	1	8.8806	1.0	0.2990111262993193	1.2313089505650638	0.0	0.9504495507758007	16902.0	292.57263077601885	112986.0	260.51460649288606
743	Feb25-FISH2-3L1-rep3-m1bp-100x_Position018_17_cmle.ics	33	1	0	1	1	1	1	10.83	1.0	0.3017620859458512	1.4244223639541165	0.0	0.9544239286593935	21270.0	371.2993745748557	160235.0	369.45779097753353
744	Feb25-FISH2-3L1-rep3-m1bp-100x_Position018_17_cmle.ics	34	1	0	1	1	1	1	9.313799999999999	1.0	0.31005851170567994	1.3225759719418002	0.0	0.9451278821260313	18068.0	313.0362014471044	127163.0	293.2028650049995
745	Feb25-FISH2-3L1-rep3-m1bp-100x_Position018_17_cmle.ics	35	1	0	1	1	1	0	7.3644	1.0	0.3143013152986176	1.1371920870861598	0.0	0.9671111877322563	12836.0	220.85235191306967	76664.0	176.7660753736801
746	Feb25-FISH2-3L1-rep3-m1bp-100x_Position018_17_cmle.ics	36	1	0	1	2	1	1	10.83	1.0	0.2707082279437936	1.1245502427492333	0.0	0.9143155716463028	40026.0	666.8498283473048	391776.0	903.3275845977106
747	Feb25-FISH2-3L1-rep3-m1bp-100x_Position018_17_cmle.ics	37	1	0	1	1	1	1	10.396799999999999	1.0	0.28772718114812396	1.216607137674301	0.0	0.9489727861243948	21220.0	369.760694797954	155913.0	359.4924489947901
748	Feb25-FISH2-3L1-rep3-m1bp-100x_Position018_17_cmle.ics	38	1	0	1	0	1	1	8.664	1.0	0.2818793104060783	1.156945763533078	0.0	0.9577243112953576	20438.0	348.2122754426176	145869.0	336.3337505045829
749	Feb25-FISH2-3L1-rep3-m1bp-100x_Position018_17_cmle.ics	39	1	0	1	0	0	0	5.1983999999999995	0.0	0.2828144088360756	1.257337817486114	0.0	0.9974957253129022	5460.0	94.61092812416335	20175.0	46.51799502587911
750	Feb25-FISH2-3L1-rep3-m1bp-100x_Position019_18_cmle.ics	1	1	0	1	0	1	1	9.747	1.0	0.292903534964416	1.3467108290379948	0.0	0.9727816905114842	20612.0	353.0135809836396	150597.0	347.23521669949525
751	Feb25-FISH2-3L1-rep3-m1bp-100x_Position019_18_cmle.ics	2	1	0	1	2	3	1	10.396799999999999	3.0	0.2638495515730738	1.062438056248862	0.0	0.939808157851152	33556.0	574.1730127442877	296898.0	684.5650402574204
752	Feb25-FISH2-3L1-rep3-m1bp-100x_Position019_18_cmle.ics	3	1	0	1	1	1	1	10.396799999999999	1.0	0.2947322048594715	1.3539408791052565	0.0	0.949530409574892	21382.0	374.08318062794143	159610.0	368.01671306471206
753	Feb25-FISH2-3L1-rep3-m1bp-100x_Position019_18_cmle.ics	4	1	0	1	1	1	1	10.396799999999999	1.0	0.2575602042538406	1.1569793545782903	0.0	0.9303674617310881	32930.0	561.2365850140535	285168.0	657.5188899895859
754	Feb25-FISH2-3L1-rep3-m1bp-100x_Position019_18_cmle.ics	5	1	0	1	1	1	1	9.5304	1.0	0.26878959670047764	1.1204987778685778	0.0	0.9544120640722388	21862.0	371.7967611312301	157585.0	363.3476206271702
755	Feb25-FISH2-3L1-rep3-m1bp-100x_Position019_18_cmle.ics	6	1	0	1	2	2	2	10.396799999999999	2.0	0.2893221537432679	1.0216724322531676	0.0	0.9364604824025063	35976.0	604.3811073390169	345131.0	795.7770578080141
756	Feb25-FISH2-3L1-rep3-m1bp-100x_Position019_18_cmle.ics	7	1	0	1	1	1	1	10.396799999999999	1.0	0.3267010511232501	1.4011009884757188	0.0	0.9617484415988464	24748.0	433.4133949110778	209247.0	482.465968038668
757	Feb25-FISH2-3L1-rep3-m1bp-100x_Position019_18_cmle.ics	8	1	0	1	2	1	1	9.9636	1.0	0.2966258901316368	1.2553113516723295	0.0	0.9492565321948725	20364.0	352.2460206701403	148824.0	343.1471668764031
758	Feb25-FISH2-3L1-rep3-m1bp-100x_Position019_18_cmle.ics	9	1	0	1	1	1	1	9.9636	1.0	0.2900517428774273	1.1032337444461604	0.0	0.9489973156807187	22252.0	380.8400399375904	168099.0	387.59000970781915
759	Feb25-FISH2-3L1-rep3-m1bp-100x_Position019_18_cmle.ics	10	1	0	1	1	0	0	8.8806	0.0	0.2907236229503547	1.4876060875800508	0.0	0.9822983500908347	13166.0	233.2592233790233	76594.0	176.6046746474441
760	Feb25-FISH2-3L1-rep3-m1bp-100x_Position019_18_cmle.ics	11	1	0	1	1	1	1	10.396799999999999	1.0	0.29169917732460554	1.2847753286630523	0.0	0.938693633481647	21340.0	374.4552709128793	158319.0	365.04002252798784
761	Feb25-FISH2-3L1-rep3-m1bp-100x_Position019_18_cmle.ics	12	1	0	1	1	1	1	10.396799999999999	1.0	0.2848272698723296	1.1839294853698765	0.0	0.9424112637302228	21972.0	381.97874090367196	163444.0	376.8568614131244
762	Feb25-FISH2-3L1-rep3-m1bp-100x_Position019_18_cmle.ics	13	1	0	1	1	1	1	7.5809999999999995	1.0	0.29196984583040836	1.1998276635881446	0.0	0.9807670839664461	12602.0	218.92312880601244	71879.0	165.73318287311844
763	Feb25-FISH2-3L1-rep3-m1bp-100x_Position019_18_cmle.ics	14	1	0	1	1	1	1	10.396799999999999	1.0	0.33583421630394755	1.1918146637568772	0.0	0.9385382028023171	33598.0	570.2667298844314	335588.0	773.7735273727245
764	Feb25-FISH2-3L1-rep3-m1bp-100x_Position019_18_cmle.ics	15	1	0	1	0	0	0	6.2814	0.0	0.3012032871295192	1.7742997094504003	0.0	0.9939131503209575	5484.0	98.93892337924095	20958.0	48.32337743506193
765	Feb25-FISH2-3L1-rep3-m1bp-100x_Position019_18_cmle.ics	16	1	0	1	0	0	0	7.5809999999999995	0.0	0.29501677496001183	1.348673834379625	0.0	0.9787484716443653	10644.0	185.88592451433047	56086.0	129.31887330961368
766	Feb25-FISH2-3L1-rep3-m1bp-100x_Position019_18_cmle.ics	17	1	0	1	2	1	1	10.396799999999999	1.0	0.31290139022831204	1.312476610250407	0.0	0.9342174373495445	26680.0	459.5033311633219	229222.0	528.5228181324442
767	Feb25-FISH2-3L1-rep3-m1bp-100x_Position019_18_cmle.ics	18	1	0	1	2	2	1	10.396799999999999	2.0	0.2971973516122074	1.1483003723010103	0.0	0.9288033596043894	33048.0	560.6436899767793	307974.0	710.1032465972785
768	Feb25-FISH2-3L1-rep3-m1bp-100x_Position019_18_cmle.ics	19	1	0	1	1	1	1	7.5809999999999995	1.0	0.3203706350553479	1.5787253921037652	0.0	0.9714345254397446	9914.0	176.82772630744577	52538.0	121.13816221410839
769	Feb25-FISH2-3L1-rep3-m1bp-100x_Position019_18_cmle.ics	20	1	0	1	1	1	1	10.1802	1.0	0.2940238283866436	1.249943058285496	0.0	0.9512660208203265	20068.0	351.45900666862354	144951.0	334.2170952662306
770	Feb25-FISH2-3L1-rep3-m1bp-100x_Position019_18_cmle.ics	21	1	0	1	1	1	1	8.4474	1.0	0.2797389450491024	1.4365098034955337	0.0	0.9895211275621499	11644.0	204.98030088086966	62489.0	144.0824283108877
771	Feb25-FISH2-3L1-rep3-m1bp-100x_Position019_18_cmle.ics	22	1	0	1	0	2	1	10.1802	2.0	0.2977026055223593	1.3717016902135888	0.0	0.9566296012840917	18802.0	331.5224847651659	132273.0	304.98511802022836
772	Feb25-FISH2-3L1-rep3-m1bp-100x_Position019_18_cmle.ics	23	1	0	1	1	2	1	10.396799999999999	2.0	0.3131077995396263	1.4754918802098769	0.0	0.9616291797736548	19406.0	342.18846405251475	142241.0	327.96858143623643
773	Feb25-FISH2-3L1-rep3-m1bp-100x_Position019_18_cmle.ics	24	1	0	1	0	0	0	6.7146	0.0	0.2845763826087718	1.223255655025407	0.0	0.9790152316351559	10872.0	186.6044199389959	56864.0	131.1127270954939
774	Feb25-FISH2-3L1-rep3-m1bp-100x_Position019_18_cmle.ics	25	1	0	1	1	1	0	10.396799999999999	1.0	0.31856051669467905	1.2801475805689264	0.0	0.9477249776849136	23250.0	405.2729281255383	188150.0	433.8220948757945
775	Feb25-FISH2-3L1-rep3-m1bp-100x_Position019_18_cmle.ics	26	1	0	1	2	2	2	10.396799999999999	2.0	0.1413219539541357	2.036174786112704	0.0	0.6591172711036872	49394.0	851.3233582194464	388052.0	894.7410659619549
776	Feb25-FISH2-3L1-rep3-m1bp-100x_Position019_18_cmle.ics	27	1	0	1	3	2	2	10.396799999999999	2.0	0.26318871215907824	1.131956076377426	0.0	0.9227266645362676	58100.0	923.590061075498	675572.0	1557.6830203530708
777	Feb25-FISH2-3L1-rep3-m1bp-100x_Position019_18_cmle.ics	28	1	0	1	0	1	1	9.747	1.0	0.28246074680151423	1.1969140145986106	0.0	0.9647800522728057	21100.0	366.4470283646213	153171.0	353.17015197565945
778	Feb25-FISH2-3L1-rep3-m1bp-100x_Position019_18_cmle.ics	29	1	0	1	1	1	2	10.396799999999999	1.0	0.1739298546330512	1.7611726282451416	0.0	0.7668769519402491	33844.0	587.3498637254902	244165.0	562.9772617345117
779	Feb25-FISH2-3L1-rep3-m1bp-100x_Position019_18_cmle.ics	30	1	0	1	0	1	1	8.2308	1.0	0.2981359424352284	1.4832761706220496	0.0	0.9851463668957827	11488.0	201.4238430053135	63219.0	145.76560731306327
780	Feb25-FISH2-3L1-rep3-m1bp-100x_Position019_18_cmle.ics	31	1	0	1	1	1	1	10.396799999999999	1.0	0.30631092595319015	1.1418108695504483	0.0	0.9371555708440946	34800.0	584.0217330921289	337850.0	778.9890765548082
781	Feb25-FISH2-3L1-rep3-m1bp-100x_Position019_18_cmle.ics	32	1	0	1	1	1	1	9.097199999999999	1.0	0.29630893002553627	1.5380723442595652	0.0	0.9755677332534565	13704.0	243.83116375489942	82114.0	189.33227477348385
782	Feb25-FISH2-3L1-rep3-m1bp-100x_Position019_18_cmle.ics	33	1	0	1	1	1	1	10.396799999999999	1.0	0.3156371968294527	1.2013255359539625	0.0	0.9566397930020843	26334.0	456.7095324081084	225758.0	520.5357879084221
783	Feb25-FISH2-3L1-rep3-m1bp-100x_Position019_18_cmle.ics	34	1	0	1	1	2	1	8.664	2.0	0.2823226204755095	1.1041541941512403	0.0	0.9528870312569552	18394.0	313.6042471713633	124641.0	287.38782741118206
784	Feb25-FISH2-3L1-rep3-m1bp-100x_Position020_19_cmle.ics	1	1	0	1	2	2	1	10.396799999999999	2.0	0.1979555934307541	1.616929192583313	0.0	0.8279493563685902	43696.0	741.7507135558792	382138.0	881.1050103196724
785	Feb25-FISH2-3L1-rep3-m1bp-100x_Position020_19_cmle.ics	2	1	0	1	1	1	1	10.396799999999999	1.0	0.3192731603457174	1.4612410102607944	0.0	0.9503940199117249	22944.0	400.98570222680144	184654.0	425.76128146263596
786	Feb25-FISH2-3L1-rep3-m1bp-100x_Position020_19_cmle.ics	3	1	0	1	1	2	2	10.396799999999999	2.0	0.3077263305580643	1.3097975135931132	0.0	0.9596965852086955	21098.0	367.455569150527	159852.0	368.5746984325565
787	Feb25-FISH2-3L1-rep3-m1bp-100x_Position020_19_cmle.ics	4	1	0	1	1	1	1	10.396799999999999	1.0	0.3090218091977196	1.4389634694882383	0.0	0.954081047110032	23156.0	405.62979489398657	184189.0	424.6891194954968
788	Feb25-FISH2-3L1-rep3-m1bp-100x_Position020_19_cmle.ics	5	1	0	1	0	1	1	8.8806	1.0	0.2935316738282159	1.5676065191067954	0.0	0.9942833418829852	11824.0	210.31358188789676	65501.0	151.02727098835726
789	Feb25-FISH2-3L1-rep3-m1bp-100x_Position020_19_cmle.ics	6	1	0	1	1	1	2	10.396799999999999	1.0	0.2927812592258621	1.0696089430020974	0.0	0.9363737092942581	31980.0	549.9066846159466	290980.0	670.9197617164958
790	Feb25-FISH2-3L1-rep3-m1bp-100x_Position020_19_cmle.ics	7	1	0	1	1	1	1	9.313799999999999	1.0	0.2795406718577482	1.1513523017926155	0.0	0.9638019159260404	23052.0	391.4625775613537	174004.0	401.20531382815705
791	Feb25-FISH2-3L1-rep3-m1bp-100x_Position020_19_cmle.ics	8	1	0	1	1	1	1	10.396799999999999	1.0	0.30786774848906995	1.3258165479437034	0.0	0.9614228527579481	21306.0	377.4870992225538	162259.0	374.1245776904148
792	Feb25-FISH2-3L1-rep3-m1bp-100x_Position020_19_cmle.ics	9	1	0	1	1	1	2	10.396799999999999	1.0	0.2847747305027047	1.420962626084662	0.0	0.9427284595023087	22410.0	388.86478525590076	168340.0	388.14568935100317
793	Feb25-FISH2-3L1-rep3-m1bp-100x_Position020_19_cmle.ics	10	1	0	1	2	2	2	10.396799999999999	2.0	0.19312878149615179	1.7933171196079665	0.0	0.8399356453480107	58284.0	969.9719183770086	581462.0	1340.6912725520554
794	Feb25-FISH2-3L1-rep3-m1bp-100x_Position020_19_cmle.ics	11	1	0	1	1	1	1	10.396799999999999	1.0	0.3235542307743929	1.344651191228241	0.0	0.9591197079834303	26382.0	457.40773831251863	229197.0	528.4651750159313
795	Feb25-FISH2-3L1-rep3-m1bp-100x_Position020_19_cmle.ics	12	1	0	1	1	1	1	10.396799999999999	1.0	0.2837692594445062	1.1296765817411298	0.0	0.9763127868239367	21682.0	373.4148390298184	159921.0	368.73379343413205
796	Feb25-FISH2-3L1-rep3-m1bp-100x_Position020_19_cmle.ics	13	1	0	1	1	1	2	10.396799999999999	1.0	0.32469601116642055	1.4930249776408693	0.0	0.9691478050678621	22340.0	393.8071050166846	178911.0	412.51950473730153
797	Feb25-FISH2-3L1-rep3-m1bp-100x_Position020_19_cmle.ics	14	1	0	1	2	1	2	10.396799999999999	1.0	0.32107295041920664	1.3402899095642378	0.0	0.9653312087488792	24968.0	437.25324877459866	210209.0	484.68407516208276
798	Feb25-FISH2-3L1-rep3-m1bp-100x_Position020_19_cmle.ics	15	1	0	1	1	1	1	10.396799999999999	1.0	0.2780249630667912	1.309070074574535	0.0	0.9454457533080903	22218.0	385.79109865218345	164200.0	378.5999892564733
799	Feb25-FISH2-3L1-rep3-m1bp-100x_Position020_19_cmle.ics	16	1	0	1	1	1	1	10.396799999999999	1.0	0.2887743800544163	1.4061412757854235	0.0	0.9713976257841511	22624.0	394.6302147816641	171952.0	396.4739668247814
800	Feb25-FISH2-3L1-rep3-m1bp-100x_Position020_19_cmle.ics	17	1	0	1	2	1	2	10.396799999999999	1.0	0.3156065746780644	1.1559890808545643	0.0	0.942898136004725	33360.0	565.790564825308	321874.0	742.1528193784293
801	Feb25-FISH2-3L1-rep3-m1bp-100x_Position020_19_cmle.ics	18	1	0	1	1	1	1	10.396799999999999	1.0	0.2813426219944395	1.2660934860131727	0.0	0.939763824600197	21736.0	378.6239127031138	159831.0	368.5262782146857
802	Feb25-FISH2-3L1-rep3-m1bp-100x_Position020_19_cmle.ics	19	1	0	1	1	1	2	10.396799999999999	1.0	0.3181783812187158	1.5191171596529789	0.0	0.9592853108282144	20966.0	370.0995264372876	161021.0	371.2700905606979
803	Feb25-FISH2-3L1-rep3-m1bp-100x_Position020_19_cmle.ics	20	1	0	1	1	1	2	10.396799999999999	1.0	0.2567255984619368	1.02836777499852	0.0	0.9345806297358976	32866.0	551.8719524759894	283876.0	654.5398937282012
804	Feb25-FISH2-3L1-rep3-m1bp-100x_Position020_19_cmle.ics	21	1	0	1	1	1	1	10.396799999999999	1.0	0.32366537084434294	1.304433441005944	0.0	0.9531226450622133	26092.0	454.4610961603678	225467.0	519.8648220322125
805	Feb25-FISH2-3L1-rep3-m1bp-100x_Position020_19_cmle.ics	22	1	0	1	0	0	0	6.2814	0.0	0.2980038418157795	1.6257564209396023	0.0	0.9957311236660779	5520.0	98.99447283074068	21052.0	48.54011555315028
806	Feb25-FISH2-3L1-rep3-m1bp-100x_Position020_19_cmle.ics	23	1	0	1	1	1	1	10.396799999999999	1.0	0.32530276441733724	1.5028395444911358	0.0	0.9617536943735353	23566.0	414.3476546077228	194020.0	447.3566986330144
807	Feb25-FISH2-3L1-rep3-m1bp-100x_Position020_19_cmle.ics	24	1	0	1	1	0	0	6.9312	0.0	0.2825659390438287	1.0913800011701944	0.0	0.9797757348005453	11886.0	204.11583903283824	64772.0	149.34639771084218
808	Feb25-FISH2-3L1-rep3-m1bp-100x_Position020_19_cmle.ics	25	1	0	1	1	1	1	9.9636	1.0	0.2928856449211383	1.2332768419161135	0.0	0.9531367487811485	22028.0	377.42571072473635	166374.0	383.61263466843184
809	Feb25-FISH2-3L1-rep3-m1bp-100x_Position020_19_cmle.ics	26	1	0	1	1	1	1	10.396799999999999	1.0	0.30530644026073467	1.3588019778023992	0.0	0.9562030025467021	23606.0	415.054320855215	188441.0	434.4930607520043
810	Feb25-FISH2-3L1-rep3-m1bp-100x_Position020_19_cmle.ics	27	1	0	1	1	1	1	10.396799999999999	1.0	0.2978019443804057	1.3478615556964808	0.0	0.9509577469481237	23038.0	399.8798674954692	179434.0	413.72539873475057
811	Feb25-FISH2-3L1-rep3-m1bp-100x_Position020_19_cmle.ics	28	1	0	1	1	2	1	10.396799999999999	2.0	0.2969594366099799	1.1769522218266413	0.0	0.9391019094372508	29404.0	502.89476130195465	258364.0	595.7162461891563
812	Feb25-FISH2-3L1-rep3-m1bp-100x_Position020_19_cmle.ics	29	1	0	1	1	1	1	9.5304	1.0	0.29566525131603444	1.2639160404554481	0.0	0.9570479879673522	18930.0	327.1741744845934	133168.0	307.04874159138876
813	Feb25-FISH2-3L1-rep3-m1bp-100x_Position020_19_cmle.ics	30	1	0	1	2	1	1	10.1802	1.0	0.3100805707866551	1.4770581904352167	0.0	0.9616673768672543	18874.0	331.4697469262776	135771.0	313.05054288270793
814	Feb25-FISH2-3L1-rep3-m1bp-100x_Position020_19_cmle.ics	31	1	0	1	1	1	1	10.396799999999999	1.0	0.29068527423266394	1.3580658836940203	0.0	0.9634123975440287	24128.0	419.04290174425336	190006.0	438.1015198457094
815	Feb25-FISH2-3L1-rep3-m1bp-100x_Position020_19_cmle.ics	32	1	0	1	1	2	2	10.396799999999999	2.0	0.3003427962645346	1.1141475905864282	0.0	0.9346098369583474	35606.0	597.0954765868231	346232.0	798.3156606592404
816	Feb25-FISH2-3L1-rep3-m1bp-100x_Position020_19_cmle.ics	33	1	0	1	1	1	1	10.396799999999999	1.0	0.2896359833195507	1.1180358220372673	0.0	0.9328400681018195	31830.0	544.5182720735182	287379.0	662.6168472139833
817	Feb25-FISH2-3L1-rep3-m1bp-100x_Position020_19_cmle.ics	34	1	0	1	0	1	1	9.5304	1.0	0.3199327197875844	1.2850279063099275	0.0	0.9729796042710717	20502.0	354.861899115184	156134.0	360.0020141447638
818	Feb25-FISH2-3L1-rep3-m1bp-100x_Position021_20_cmle.ics	1	1	0	1	1	1	1	10.613399999999999	1.0	0.2938360475764561	1.285101917237442	0.0	0.9450814056014731	22222.0	384.42936404789725	168850.0	389.3216089278655
819	Feb25-FISH2-3L1-rep3-m1bp-100x_Position021_20_cmle.ics	2	1	0	1	1	1	1	10.613399999999999	1.0	0.2969903629956755	1.2121561270207897	0.0	0.9449589360082467	26680.0	465.47166961764646	223318.0	514.9098197367668
820	Feb25-FISH2-3L1-rep3-m1bp-100x_Position021_20_cmle.ics	3	1	0	1	1	1	1	10.613399999999999	1.0	0.3102573734493191	1.435789556799113	0.0	0.9540668859128432	22548.0	392.79135763600897	177336.0	408.8879883969912
821	Feb25-FISH2-3L1-rep3-m1bp-100x_Position021_20_cmle.ics	4	1	0	1	1	1	0	7.797599999999999	1.0	0.29919199123986595	1.2428894196460418	0.0	0.968920199454799	13948.0	241.79432437907798	84726.0	195.35482758674763
822	Feb25-FISH2-3L1-rep3-m1bp-100x_Position021_20_cmle.ics	5	1	0	1	1	1	1	10.613399999999999	1.0	0.2781697692528761	1.0065057193438873	0.0	0.9318660781605859	36752.0	613.2970375778192	349422.0	805.6709223262815
823	Feb25-FISH2-3L1-rep3-m1bp-100x_Position021_20_cmle.ics	6	1	0	1	1	1	1	10.613399999999999	1.0	0.29235428204540537	1.222399945259124	0.0	0.9399143519020633	24684.0	429.90007458312635	197175.0	454.63125993693757
824	Feb25-FISH2-3L1-rep3-m1bp-100x_Position021_20_cmle.ics	7	1	0	1	0	1	0	8.664	1.0	0.30665197677174166	1.462347820874114	0.0	0.9695606539892551	13698.0	240.9820686536811	83480.0	192.4818946597466
825	Feb25-FISH2-3L1-rep3-m1bp-100x_Position021_20_cmle.ics	8	1	0	1	2	1	1	10.613399999999999	1.0	0.3143578363368764	1.3853684235842534	0.0	0.9357410543621837	23890.0	416.8838563203253	194675.0	448.86694828565135
826	Feb25-FISH2-3L1-rep3-m1bp-100x_Position021_20_cmle.ics	9	1	0	1	1	1	1	10.613399999999999	1.0	0.29168151967521266	1.3640939024015861	0.0	0.937297807643007	22824.0	399.7551029402634	175112.0	403.7600567520071
827	Feb25-FISH2-3L1-rep3-m1bp-100x_Position021_20_cmle.ics	10	1	0	1	1	1	1	7.797599999999999	1.0	0.2888864566934324	1.1887397655827714	0.0	0.9616742759293636	15274.0	261.4333412210202	95404.0	219.97535551172098
828	Feb25-FISH2-3L1-rep3-m1bp-100x_Position021_20_cmle.ics	11	1	0	1	1	1	1	9.097199999999999	1.0	0.2703426177067031	1.0732817565486872	0.0	0.9543951390325716	25652.0	428.4550785912433	200869.0	463.1486068328779
829	Feb25-FISH2-3L1-rep3-m1bp-100x_Position021_20_cmle.ics	12	1	0	1	1	1	1	10.613399999999999	1.0	0.26172482292874993	1.163496209834425	0.0	0.921493342656284	24100.0	419.7980756590855	179979.0	414.9820186747309
830	Feb25-FISH2-3L1-rep3-m1bp-100x_Position021_20_cmle.ics	13	1	0	1	1	2	1	10.613399999999999	2.0	0.2979087578913766	1.2285037260703375	0.0	0.9555950154984608	25626.0	442.7597764989391	210541.0	485.44957574937365
831	Feb25-FISH2-3L1-rep3-m1bp-100x_Position021_20_cmle.ics	14	1	0	1	0	0	0	7.147799999999999	0.0	0.3138987305914979	1.623056831863768	0.0	0.9740363538967929	8084.0	144.77860847081547	38292.0	88.29080870041946
832	Feb25-FISH2-3L1-rep3-m1bp-100x_Position021_20_cmle.ics	15	1	0	1	1	1	1	10.613399999999999	1.0	0.30459484266724124	1.0119168800425982	0.0	0.9384067770358152	38700.0	648.4981001916137	395095.0	910.9802847459582
833	Feb25-FISH2-3L1-rep3-m1bp-100x_Position021_20_cmle.ics	16	1	0	1	1	1	1	10.613399999999999	1.0	0.27890898952336957	1.1688629720212493	0.0	0.9364598649864209	26708.0	462.2121340768787	216754.0	499.77504306515
834	Feb25-FISH2-3L1-rep3-m1bp-100x_Position021_20_cmle.ics	17	1	0	1	1	1	1	10.613399999999999	1.0	0.31007068893136663	1.5600647855326077	0.0	0.9703836864760991	17460.0	310.63650517199363	120801.0	278.53384471480655
835	Feb25-FISH2-3L1-rep3-m1bp-100x_Position021_20_cmle.ics	18	1	0	1	1	1	2	10.613399999999999	1.0	0.3002189633086492	1.4202649683378585	0.0	0.9320522695711291	24412.0	424.38322453542816	196516.0	453.11178738565843
836	Feb25-FISH2-3L1-rep3-m1bp-100x_Position021_20_cmle.ics	19	1	0	1	1	1	1	10.613399999999999	1.0	0.2930270077861349	1.2921315909246147	0.0	0.934811512583581	25202.0	433.12051243196777	203648.0	469.55621566444756
837	Feb25-FISH2-3L1-rep3-m1bp-100x_Position021_20_cmle.ics	20	1	0	1	1	1	1	10.613399999999999	1.0	0.2936435936986224	1.1817770218160952	0.0	0.9492850751294699	25978.0	445.96852447597877	213350.0	491.9263563207588
838	Feb25-FISH2-3L1-rep3-m1bp-100x_Position021_20_cmle.ics	21	1	0	1	2	1	1	10.613399999999999	1.0	0.30297577968935113	1.2064420946986028	0.0	0.9308456278390851	34886.0	590.7651170654229	337252.0	777.6102532078207
839	Feb25-FISH2-3L1-rep3-m1bp-100x_Position021_20_cmle.ics	22	1	0	1	1	1	1	10.613399999999999	1.0	0.277155437346107	1.330889292201797	0.0	0.9205725445634488	29394.0	501.7350742887572	249473.0	575.2160482325224
840	Feb25-FISH2-3L1-rep3-m1bp-100x_Position021_20_cmle.ics	23	1	0	1	1	1	1	10.613399999999999	1.0	0.2864414810089057	1.247273434434124	0.0	0.9525647149484872	24446.0	422.91954789807687	192355.0	443.5176670732578
841	Feb25-FISH2-3L1-rep3-m1bp-100x_Position021_20_cmle.ics	24	1	0	1	0	0	1	9.097199999999999	0.0	0.3002584198748016	1.4840478617979849	0.0	0.9787411551390467	14404.0	254.91053439976994	89073.0	205.37781268600395
842	Feb25-FISH2-3L1-rep3-m1bp-100x_Position021_20_cmle.ics	25	1	0	1	0	0	0	4.7652	0.0	0.29430260761066324	1.554559302072357	0.0	0.9980503905532032	3764.0	66.75007057639723	11780.0	27.16143650086027
843	Feb25-FISH2-3L1-rep3-m1bp-100x_Position021_20_cmle.ics	26	1	0	1	1	1	1	10.613399999999999	1.0	0.29679611959569413	1.2916186986689067	0.0	0.9447122452648252	23586.0	407.0006608629542	185560.0	427.85026800506205
844	Feb25-FISH2-3L1-rep3-m1bp-100x_Position021_20_cmle.ics	27	1	0	1	1	1	1	10.613399999999999	1.0	0.26984450635405627	1.0625741559652393	0.0	0.925323132607823	38958.0	649.8402162972391	375600.0	866.030182489229
845	Feb25-FISH2-3L1-rep3-m1bp-100x_Position021_20_cmle.ics	28	1	0	1	1	1	1	10.396799999999999	1.0	0.26925305725531035	1.1525657226460764	0.0	0.9294521279906953	25578.0	429.93765169516655	199597.0	460.2157250647035
846	Feb25-FISH2-3L1-rep3-m1bp-100x_Position021_20_cmle.ics	29	1	0	1	2	1	1	10.613399999999999	1.0	0.2754946116307005	1.0654982659680243	0.0	0.9419625574517959	28958.0	497.14062923714295	243211.0	560.7776004083809
847	Feb25-FISH2-3L1-rep3-m1bp-100x_Position021_20_cmle.ics	30	1	0	1	1	1	1	9.5304	1.0	0.2997846321252966	1.4395404034790307	0.0	0.9667894913452025	14792.0	263.41760756855297	92623.0	213.56313523083028
848	Feb25-FISH2-3L1-rep3-m1bp-100x_Position021_20_cmle.ics	31	1	0	1	1	1	1	10.613399999999999	1.0	0.3087415943205578	1.5335101412191876	0.0	0.9398297229106042	21148.0	373.04335697682137	160685.0	370.49536707476506
849	Feb25-FISH2-3L1-rep3-m1bp-100x_Position021_20_cmle.ics	32	1	0	1	1	1	1	7.5809999999999995	1.0	0.21071083848716693	1.2159725246236706	0.0	0.9374948296021386	24908.0	405.3685366804729	169678.0	391.2307489467715
850	Feb25-FISH2-3L1-rep3-m1bp-100x_Position021_20_cmle.ics	33	1	0	1	1	1	1	10.1802	1.0	0.28077444567802884	1.1822868652997658	0.0	0.9368836955047377	25298.0	430.39760044486934	200485.0	462.2632085632403
851	Feb25-FISH2-3L1-rep3-m1bp-100x_Position021_20_cmle.ics	34	1	0	1	1	1	1	10.613399999999999	1.0	0.28386239902992316	1.325443265144602	0.0	0.9504917855760335	24388.0	420.4531185106478	190806.0	439.9460995741209
852	Feb25-FISH2-3L1-rep3-m1bp-100x_Position021_20_cmle.ics	35	1	0	1	1	1	1	10.613399999999999	1.0	0.26941219465998556	1.1516722049359185	0.0	0.9313690644697474	25482.0	438.6054968877379	198533.0	457.76243402591604
853	Feb25-FISH2-3L1-rep3-m1bp-100x_Position021_20_cmle.ics	36	1	0	1	1	1	2	10.396799999999999	1.0	0.2795033314393667	1.1379848730098623	0.0	0.9395454118396098	24482.0	420.0026307468371	190431.0	439.081452826428
854	Feb25-FISH2-3L1-rep3-m1bp-100x_Position021_20_cmle.ics	37	1	0	1	1	1	1	9.9636	1.0	0.2972098377424932	1.5979795031330375	0.0	0.9824419985902761	15684.0	278.69411676147064	100691.0	232.16572179186088
855	Feb25-FISH2-3L1-rep3-m1bp-100x_Position021_20_cmle.ics	38	1	0	1	1	1	1	10.613399999999999	1.0	0.3198257849821796	1.4547651713893803	0.0	0.9442213945780903	26040.0	453.39263644604614	223456.0	515.2280097399179
856	Feb25-FISH2-3L1-rep3-m1bp-100x_Position021_20_cmle.ics	39	1	0	1	1	2	2	10.613399999999999	2.0	0.2072517662639399	1.4264489208467341	0.0	0.8588223429137509	57612.0	942.3622360989015	591960.0	1364.8967700381363
857	Feb25-FISH2-3L1-rep3-m1bp-100x_Position021_20_cmle.ics	40	1	0	1	1	0	1	7.3644	0.0	0.251026183606974	1.1505749755824195	0.0	0.9381770439156182	16934.0	281.163838467289	103818.0	239.37572280528963
858	Feb25-FISH2-3L1-rep3-m1bp-100x_Position021_20_cmle.ics	41	1	0	1	1	1	1	10.613399999999999	1.0	0.28956868131135943	1.569204388193028	0.0	0.9781408758121115	20426.0	363.69583544078205	147715.0	340.59011822789256
859	Feb25-FISH2-3L1-rep3-m1bp-100x_Position021_20_cmle.ics	42	1	0	1	1	1	1	10.613399999999999	1.0	0.2919800102920285	1.6364528032721128	0.0	0.9329999819568284	19582.0	346.07484980297403	139231.0	321.02835020808794
860	Feb25-FISH2-3L1-rep3-m1bp-100x_Position021_20_cmle.ics	43	1	0	1	1	1	1	10.613399999999999	1.0	0.30785115787557543	1.3353201590834323	0.0	0.9380630318051112	25672.0	444.48992843809145	214602.0	494.8131235957228
861	Feb25-FISH2-3L1-rep3-m1bp-100x_Position021_20_cmle.ics	44	1	0	1	2	2	2	10.613399999999999	2.0	0.1290334255017502	1.8034409656998152	0.0	0.6497880659377464	61104.0	1030.6051137892678	510187.0	1176.3507473738878
862	Feb25-FISH2-3L1-rep3-m1bp-100x_Position021_20_cmle.ics	45	1	0	1	1	0	1	10.613399999999999	0.0	0.28867936315040915	1.4081334973301003	0.0	0.9438467096986649	25130.0	437.8308947901101	201266.0	464.06397952310215
863	Feb25-FISH2-3L1-rep3-m1bp-100x_Position021_20_cmle.ics	46	1	0	1	1	1	1	8.664	1.0	0.2899993846885024	1.1289231441827265	0.0	0.9455395982716495	18846.0	320.5925121674026	131009.0	302.07068204933813
864	Feb25-FISH2-3L1-rep3-m1bp-100x_Position021_20_cmle.ics	47	1	0	1	1	1	1	10.613399999999999	1.0	0.30779371271085665	1.497961627150542	0.0	0.9368868382823664	23102.0	405.87414420049805	183180.0	422.36264331303767
865	Feb25-FISH2-3L1-rep3-m1bp-100x_Position021_20_cmle.ics	48	1	0	1	1	1	1	7.147799999999999	1.0	0.26236571969341327	1.1005030045378836	0.0	0.9791024005631638	11308.0	197.49487692871116	57917.0	133.54065516301563
866	Feb25-FISH2-3L1-rep3-m1bp-100x_Position021_20_cmle.ics	49	1	0	1	1	1	1	9.747	1.0	0.28129111986374716	1.1806429120191375	0.0	0.9512450525430353	20216.0	352.2152950264097	143349.0	330.52332436008646
867	Feb25-FISH2-3L1-rep3-m1bp-100x_Position021_20_cmle.ics	50	1	0	1	1	1	1	7.797599999999999	1.0	0.31108081625801404	1.2878834871570257	0.0	0.9772707830549657	13670.0	235.74549886537164	83823.0	193.27275821830307
868	Feb25-FISH2-3L1-rep3-m1bp-100x_Position021_20_cmle.ics	51	1	0	1	0	0	0	8.4474	0.0	0.3108189631874968	1.3305587450784864	0.0	0.9726116333817308	15220.0	265.4693408396711	98435.0	226.9640069577403
869	Feb25-FISH2-3L1-rep3-m1bp-100x_Position021_20_cmle.ics	52	1	0	1	0	1	1	8.014199999999999	1.0	0.28771140432600584	1.1551675908264478	0.0	0.9731358975091544	15064.0	259.38511608936403	93253.0	215.0157417669544
870	Feb25-FISH2-3L1-rep3-m1bp-100x_Position022_21_cmle.ics	1	1	0	1	1	1	1	10.1802	1.0	0.3067127457264921	1.4476074509213177	0.0	0.9404467943777456	21194.0	369.27327543847497	160679.0	370.4815327268019
871	Feb25-FISH2-3L1-rep3-m1bp-100x_Position022_21_cmle.ics	2	1	0	1	1	1	1	10.1802	1.0	0.2869958410488115	1.1720853164772582	0.0	0.9324318616967068	28496.0	483.2817965108384	242319.0	558.720894011202
872	Feb25-FISH2-3L1-rep3-m1bp-100x_Position022_21_cmle.ics	3	1	0	1	1	1	1	9.747	1.0	0.30318372355523626	1.216073408838669	0.0	0.9440684084003412	19748.0	342.5991575975443	143685.0	331.2980478460193
873	Feb25-FISH2-3L1-rep3-m1bp-100x_Position022_21_cmle.ics	4	1	0	1	1	1	1	9.5304	1.0	0.3071824406957924	1.277290084225121	0.0	0.9502513059597816	19226.0	332.6422382541914	138933.0	320.34124425925467
874	Feb25-FISH2-3L1-rep3-m1bp-100x_Position022_21_cmle.ics	5	1	0	1	1	1	0	9.097199999999999	1.0	0.2710744482503688	1.1347844201518362	0.0	0.939130832107307	19652.0	336.5685065183147	134874.0	310.98230786222643
875	Feb25-FISH2-3L1-rep3-m1bp-100x_Position022_21_cmle.ics	6	1	0	1	1	1	1	10.1802	1.0	0.31140005665729786	1.323631543536199	0.0	0.9621300357002311	22886.0	397.32560514850803	181672.0	418.88561052498187
876	Feb25-FISH2-3L1-rep3-m1bp-100x_Position022_21_cmle.ics	7	1	0	1	0	1	1	7.797599999999999	1.0	0.3053873499096739	1.4038302544863317	0.0	0.9781726731264472	11450.0	200.64484592553168	63666.0	146.79626623631324
877	Feb25-FISH2-3L1-rep3-m1bp-100x_Position022_21_cmle.ics	8	1	0	1	1	1	1	8.4474	1.0	0.29034076154825345	1.0890103721848214	0.0	0.9465472493909858	20520.0	344.38071711155	148934.0	343.40079658905967
878	Feb25-FISH2-3L1-rep3-m1bp-100x_Position022_21_cmle.ics	9	1	0	1	1	1	1	8.2308	1.0	0.26473984522743166	1.0723743090299225	0.0	0.9484189418631134	21834.0	360.56844763974425	156093.0	359.9074794336826
879	Feb25-FISH2-3L1-rep3-m1bp-100x_Position022_21_cmle.ics	10	1	0	1	1	1	1	10.1802	1.0	0.2691146835963816	1.0251863465446829	0.0	0.9293325709737323	35066.0	587.7427242364055	320311.0	738.5489717340453
880	Feb25-FISH2-3L1-rep3-m1bp-100x_Position022_21_cmle.ics	11	1	0	1	1	1	1	9.5304	1.0	0.3050269789996436	1.3033786566287366	0.0	0.9510329883603943	18224.0	318.1374057461415	127764.0	294.58860552596866
881	Feb25-FISH2-3L1-rep3-m1bp-100x_Position022_21_cmle.ics	12	1	0	1	1	1	1	8.664	1.0	0.28635481695837317	1.0072126199000653	0.0	0.947222058554562	19084.0	323.2898783146554	132657.0	305.870516289866
882	Feb25-FISH2-3L1-rep3-m1bp-100x_Position022_21_cmle.ics	13	1	0	1	1	1	1	7.797599999999999	1.0	0.2685586402124413	1.027328803581037	0.0	0.9486669029538546	19504.0	321.97971609582225	132733.0	306.045751364065
883	Feb25-FISH2-3L1-rep3-m1bp-100x_Position022_21_cmle.ics	14	1	0	1	1	1	1	9.313799999999999	1.0	0.29881788791307506	1.302127333070516	0.0	0.9419419926667806	19384.0	333.7624351645716	138721.0	319.85243063122556
884	Feb25-FISH2-3L1-rep3-m1bp-100x_Position022_21_cmle.ics	15	1	0	1	1	1	0	6.7146	1.0	0.29135101957082216	1.039468119296299	0.0	0.9610226617551426	11934.0	202.19265706712514	66170.0	152.56980078624144
885	Feb25-FISH2-3L1-rep3-m1bp-100x_Position022_21_cmle.ics	16	1	0	1	1	1	1	9.097199999999999	1.0	0.29140507938944193	1.1022129525028865	0.0	0.9455367993886842	20272.0	345.2047137192314	146510.0	337.8117200119726
886	Feb25-FISH2-3L1-rep3-m1bp-100x_Position022_21_cmle.ics	17	1	0	1	1	1	1	10.1802	1.0	0.27214396295940646	1.0460924200344022	0.0	0.930173316526725	30074.0	497.90304703114367	255835.0	589.8850685227153
887	Feb25-FISH2-3L1-rep3-m1bp-100x_Position022_21_cmle.ics	18	1	0	1	1	1	1	8.2308	1.0	0.2685943856574311	1.1296778750607968	0.0	0.944687260698681	18632.0	312.1120737761637	123940.0	285.7715144241614
888	Feb25-FISH2-3L1-rep3-m1bp-100x_Position022_21_cmle.ics	19	1	0	1	1	1	1	8.014199999999999	1.0	0.27856812471283643	1.0490671294409144	0.0	0.9585053914000952	20072.0	332.1454462037069	141132.0	325.41153278772595
889	Feb25-FISH2-3L1-rep3-m1bp-100x_Position022_21_cmle.ics	20	1	0	1	1	1	1	10.1802	1.0	0.30248260143815126	1.2955723134577273	0.0	0.9462196262155487	23334.0	403.54572710436196	184335.0	425.02575529593184
890	Feb25-FISH2-3L1-rep3-m1bp-100x_Position022_21_cmle.ics	21	1	0	1	1	1	1	6.7146	1.0	0.29707002006541894	1.2446748968857295	0.0	0.9668020754116463	10010.0	173.07498337137844	51328.0	118.3482353748859
891	Feb25-FISH2-3L1-rep3-m1bp-100x_Position022_21_cmle.ics	22	1	0	1	1	1	1	9.747	1.0	0.2880292600936836	1.3014235287957705	0.0	0.9594271437781661	20860.0	359.1643485304126	152042.0	350.56698883393864
892	Feb25-FISH2-3L1-rep3-m1bp-100x_Position022_21_cmle.ics	23	1	0	1	2	1	1	9.313799999999999	1.0	0.28637181589609745	1.1163541821427279	0.0	0.9472163692458403	21902.0	374.00136330450124	163104.0	376.0729150285495
893	Feb25-FISH2-3L1-rep3-m1bp-100x_Position022_21_cmle.ics	24	1	0	1	1	0	1	10.1802	0.0	0.2956047335023917	1.7051004485750376	0.0	0.9725539908791139	15874.0	284.7423850536984	102249.0	235.75804081294243
894	Feb25-FISH2-3L1-rep3-m1bp-100x_Position022_21_cmle.ics	25	1	0	1	0	1	1	8.2308	1.0	0.3072765127775852	1.378648638556608	0.0	0.9562231310458903	13634.0	238.21771628863598	82980.0	191.32903232948942
895	Feb25-FISH2-3L1-rep3-m1bp-100x_Position022_21_cmle.ics	26	1	0	1	1	1	0	10.1802	1.0	0.30328323533259477	1.4079572442206334	0.0	0.9431976322392278	21360.0	369.1211285683924	161659.0	372.7411428941061
896	Feb25-FISH2-3L1-rep3-m1bp-100x_Position022_21_cmle.ics	27	1	0	1	1	1	2	10.1802	1.0	0.2905339306835143	1.2555772809099586	0.0	0.9385113167682481	23388.0	400.4459374393073	181285.0	417.9932950813628
897	Feb25-FISH2-3L1-rep3-m1bp-100x_Position022_21_cmle.ics	28	1	0	1	1	0	1	7.5809999999999995	0.0	0.31920514486999274	1.5826568208514615	0.0	0.9750806263533393	9746.0	173.12012220462654	51115.0	117.85711602219632
898	Feb25-FISH2-3L1-rep3-m1bp-100x_Position022_21_cmle.ics	29	1	0	1	0	1	1	9.313799999999999	1.0	0.28206948119901676	1.1915094531188906	0.0	0.9332158617177754	19500.0	336.0036903227883	135989.0	313.5531908587001
899	Feb25-FISH2-3L1-rep3-m1bp-100x_Position022_21_cmle.ics	30	1	0	1	1	1	1	9.097199999999999	1.0	0.29625557186553864	1.2364028111390564	0.0	0.9531250731418714	20030.0	341.8796360248264	145087.0	334.5306738200606
900	Feb25-FISH2-3L1-rep3-m1bp-100x_Position022_21_cmle.ics	31	1	0	1	1	1	1	9.097199999999999	1.0	0.2735423453317079	1.1382701618108069	0.0	0.9300035097923876	19556.0	332.17622285791816	134495.0	310.1084382158915
901	Feb25-FISH2-3L1-rep3-m1bp-100x_Position022_21_cmle.ics	32	1	0	1	0	1	1	8.664	1.0	0.2941913565248828	1.2354589517591124	0.0	0.9597610146520119	14666.0	254.11854268940058	90585.0	208.86406837270184
902	Feb25-FISH2-3L1-rep3-m1bp-100x_Position022_21_cmle.ics	33	1	0	1	0	1	0	7.147799999999999	1.0	0.29805419439438274	1.1937139120942821	0.0	0.9604882989565737	11326.0	196.0715262263571	61878.0	142.67363054331338
903	Feb25-FISH2-3L1-rep3-m1bp-100x_Position022_21_cmle.ics	34	1	0	1	1	1	1	7.147799999999999	1.0	0.3025459487020633	1.1818861200223967	0.0	0.970681013013967	12434.0	213.2494838006006	71711.0	165.34582113015202
904	Feb25-FISH2-3L1-rep3-m1bp-100x_Position022_21_cmle.ics	35	1	0	1	1	1	1	10.1802	1.0	0.3019226074618564	1.3166258546983505	0.0	0.9473666355013532	22262.0	387.89784965855927	171620.0	395.70846623749054
905	Feb25-FISH2-3L1-rep3-m1bp-100x_Position022_21_cmle.ics	36	1	0	1	1	2	1	9.313799999999999	2.0	0.2932900609675381	1.1532052190503512	0.0	0.9514984017130802	19582.0	338.5149544275055	139543.0	321.74773630216845
906	Feb25-FISH2-3L1-rep3-m1bp-100x_Position022_21_cmle.ics	37	1	0	1	1	1	1	8.8806	1.0	0.2633877419081238	1.123120060859837	0.0	0.9450384273646004	22394.0	375.25985111691983	161722.0	372.8864035477186
907	Feb25-FISH2-3L1-rep3-m1bp-100x_Position022_21_cmle.ics	38	1	0	1	0	0	0	5.848199999999999	0.0	0.29365924380653735	1.1496843501642326	0.0	0.9727904391858263	8494.0	144.22798964374343	39890.0	91.97535670792158
908	Feb25-FISH2-3L1-rep3-m1bp-100x_Position022_21_cmle.ics	39	1	0	1	2	0	1	9.313799999999999	0.0	0.2820772052029985	1.115296660310534	0.0	0.9451762136591245	20832.0	356.7832191006215	150160.0	346.22761502285044
909	Feb25-FISH2-3L1-rep3-m1bp-100x_Position022_21_cmle.ics	40	1	0	1	2	1	1	10.1802	1.0	0.2606180583702535	1.0797295023599827	0.0	0.9241733398314714	37400.0	624.384589955002	347203.0	800.5545193046
910	Feb25-FISH2-3L1-rep3-m1bp-100x_Position022_21_cmle.ics	41	1	0	1	1	1	1	9.313799999999999	1.0	0.2979406092373808	1.2605604109078559	0.0	0.9503275389866714	19632.0	338.7429402693387	141184.0	325.5314304700727
911	Feb25-FISH2-3L1-rep3-m1bp-100x_Position022_21_cmle.ics	42	1	0	1	0	1	1	9.313799999999999	1.0	0.2938909862864142	1.0713635836362827	0.0	0.9454439107290016	21812.0	370.89002307301666	164214.0	378.6322694017205
912	Feb25-FISH2-3L1-rep3-m1bp-100x_Position022_21_cmle.ics	43	1	0	1	1	1	2	9.313799999999999	1.0	0.3050129233101627	1.2642121100107537	0.0	0.9535453489856157	19892.0	342.5404924174587	145697.0	335.9371658629744
913	Feb25-FISH2-3L1-rep3-m1bp-100x_Position022_21_cmle.ics	44	1	0	1	1	1	2	9.5304	1.0	0.27678083406870607	1.1196666811069211	0.0	0.933156403054991	20296.0	347.5900733205497	143040.0	329.8108554399875
914	Feb25-FISH2-3L1-rep3-m1bp-100x_Position022_21_cmle.ics	45	1	0	1	0	0	0	7.5809999999999995	0.0	0.30042363932217125	1.847615725373796	0.0	0.9899952995275008	7360.0	133.20970338069358	32543.0	75.03519762712187
915	Feb25-FISH2-3L1-rep3-m1bp-100x_Position022_21_cmle.ics	46	1	0	1	0	1	0	6.2814	1.0	0.29397505251325784	1.0950120122889218	0.0	0.9658418944201409	9976.0	169.45972101036725	50800.0	117.13081275413425
916	Feb25-FISH2-3L1-rep3-m1bp-100x_Position022_21_cmle.ics	47	1	0	1	0	1	1	6.7146	1.0	0.2829125222120449	1.1145798624311125	0.0	0.955122012080384	12248.0	207.290606332194	67795.0	156.31660335957739
917	Feb25-FISH2-3L1-rep3-m1bp-100x_Position022_21_cmle.ics	48	1	0	1	1	1	1	10.1802	1.0	0.31084900107023494	1.3667741477923996	0.0	0.942146436625053	22762.0	392.98633793772666	180038.0	415.11805642970126
918	Feb25-FISH2-3L1-rep3-m1bp-100x_Position022_21_cmle.ics	49	1	0	1	0	0	0	6.0648	0.0	0.30363677023695534	1.2383937927094042	0.0	0.9537656914343132	8462.0	145.97041418141586	40333.0	92.99679273252947
919	Feb25-FISH2-3L1-rep3-m1bp-100x_Position022_21_cmle.ics	50	1	0	1	1	2	2	10.1802	2.0	0.2473716047669087	1.0333224747990235	0.0	0.9246286392629469	40926.0	668.847101104656	387211.0	892.8019515224623
920	Feb25-FISH2-3L1-rep3-m1bp-100x_Position022_21_cmle.ics	51	1	0	1	0	1	1	8.4474	1.0	0.27832560342221546	1.0524013396028218	0.0	0.9503925518244005	21942.0	364.87782503899984	161237.0	371.768127087369
921	Feb25-FISH2-3L1-rep3-m1bp-100x_Position023_22_cmle.ics	1	1	0	1	2	1	1	10.83	1.0	0.2647343384395085	1.1593964481241532	0.0	0.9185578371109105	29124.0	498.9311180208086	240467.0	554.4506919399292
922	Feb25-FISH2-3L1-rep3-m1bp-100x_Position023_22_cmle.ics	2	1	0	1	1	1	1	10.83	1.0	0.3094730816185089	1.2546892642347864	0.0	0.9330692342040243	33642.0	572.4202913884856	322781.0	744.244111645516
923	Feb25-FISH2-3L1-rep3-m1bp-100x_Position023_22_cmle.ics	3	1	0	1	3	2	2	10.83	2.0	0.2761395909582823	1.0411527334885478	0.0	0.9286583441940883	35648.0	603.4172874702514	332576.0	766.8286846952551
924	Feb25-FISH2-3L1-rep3-m1bp-100x_Position023_22_cmle.ics	4	1	0	1	1	1	1	9.9636	1.0	0.2868058650139609	1.24513020272497	0.0	0.9657771359503143	21910.0	378.58033173416095	163317.0	376.56403438123914
925	Feb25-FISH2-3L1-rep3-m1bp-100x_Position023_22_cmle.ics	5	1	0	1	1	1	1	10.83	1.0	0.29801448318175416	1.2575419006293267	0.0	0.9248262501978879	28470.0	487.28818492872665	246589.0	568.5663383115987
926	Feb25-FISH2-3L1-rep3-m1bp-100x_Position023_22_cmle.ics	6	1	0	1	1	1	1	9.9636	1.0	0.29201714322215255	1.2786306497332005	0.0	0.952921696733879	21210.0	364.57530498422466	156960.0	361.9065427143487
927	Feb25-FISH2-3L1-rep3-m1bp-100x_Position023_22_cmle.ics	7	1	0	1	0	1	1	8.014199999999999	1.0	0.2825908947316622	1.0341854295817798	0.0	0.9569361917905446	18536.0	310.6220409719816	126147.0	290.8602487499168
928	Feb25-FISH2-3L1-rep3-m1bp-100x_Position023_22_cmle.ics	8	1	0	1	1	1	1	10.83	1.0	0.2811029274848428	1.2918705920686075	0.0	0.9349294709992128	22066.0	386.8178393778091	163415.0	376.7899953979695
929	Feb25-FISH2-3L1-rep3-m1bp-100x_Position023_22_cmle.ics	9	1	0	1	1	1	1	10.1802	1.0	0.3072543306870283	1.5781827333259755	0.0	0.9523058341492274	15746.0	282.34998366819843	102986.0	237.45735988774155
930	Feb25-FISH2-3L1-rep3-m1bp-100x_Position023_22_cmle.ics	10	1	0	1	1	1	1	9.9636	1.0	0.12245963548575584	2.5916678639176034	0.0	0.6721460692010167	45048.0	783.1759262020238	314618.0	725.4224812417365
931	Feb25-FISH2-3L1-rep3-m1bp-100x_Position023_22_cmle.ics	11	1	0	1	1	1	1	10.83	1.0	0.2942262243315929	1.2011326765904329	0.0	0.9258788603616731	32702.0	556.3987657934463	301631.0	695.4780350756353
932	Feb25-FISH2-3L1-rep3-m1bp-100x_Position023_22_cmle.ics	12	1	0	1	1	1	1	8.8806	1.0	0.2793106312618991	1.0970077297296563	0.0	0.959127205472305	22102.0	372.17489255749973	163292.0	376.50639126472623
933	Feb25-FISH2-3L1-rep3-m1bp-100x_Position023_22_cmle.ics	13	1	0	1	2	2	1	10.83	2.0	0.2733742935212645	1.1211011020170656	0.0	0.9218606751848998	35208.0	593.9821860801766	324799.0	748.8970640104342
934	Feb25-FISH2-3L1-rep3-m1bp-100x_Position023_22_cmle.ics	14	1	0	1	1	1	1	10.1802	1.0	0.28506245795950513	1.2324688240200212	0.0	0.9673465727287045	22554.0	387.86991012220426	170051.0	392.0907842451435
935	Feb25-FISH2-3L1-rep3-m1bp-100x_Position023_22_cmle.ics	15	1	0	1	1	0	1	7.3644	0.0	0.26759907125169996	1.233831953313079	0.0	0.9441354449284145	13196.0	227.82088461034033	73736.0	170.01491356769378
936	Feb25-FISH2-3L1-rep3-m1bp-100x_Position023_22_cmle.ics	16	1	0	1	1	1	1	9.747	1.0	0.29314954889063793	1.2247691657754816	0.0	0.9413137240625344	20248.0	349.27920279786457	146687.0	338.21983327688366
937	Feb25-FISH2-3L1-rep3-m1bp-100x_Position023_22_cmle.ics	17	1	0	1	2	1	1	10.83	1.0	0.2759687179494125	1.1900017354533816	0.0	0.9609668394267765	26876.0	465.6388751936252	217646.0	501.83174946232896
938	Feb25-FISH2-3L1-rep3-m1bp-100x_Position023_22_cmle.ics	18	1	0	1	3	2	2	10.83	2.0	0.19820166567889133	1.4739702505410675	0.0	0.8214417513398462	57624.0	949.3711202363836	579072.0	1335.1805906134257
939	Feb25-FISH2-3L1-rep3-m1bp-100x_Position023_22_cmle.ics	19	1	0	1	0	0	1	9.747	0.0	0.2481106015029475	1.271573616370167	0.0	0.9550715242363229	15864.0	281.2421731565011	93587.0	215.7858538035662
940	Feb25-FISH2-3L1-rep3-m1bp-100x_Position023_22_cmle.ics	20	1	0	1	2	1	2	10.83	1.0	0.29304201793808127	1.3409646937064563	0.0	0.9690778146108413	22852.0	399.98294947673696	175843.0	405.44554147884315
941	Feb25-FISH2-3L1-rep3-m1bp-100x_Position023_22_cmle.ics	21	1	0	1	1	1	1	9.313799999999999	1.0	0.28710244955691794	1.1191220134241338	0.0	0.9555588508972023	21686.0	368.30826461105	160902.0	370.99570932609674
942	Feb25-FISH2-3L1-rep3-m1bp-100x_Position023_22_cmle.ics	22	1	0	1	0	1	1	8.8806	1.0	0.29787264908841976	1.145330123935941	0.0	0.9771161603239007	17884.0	308.7837920583037	122740.0	283.0046448315441
943	Feb25-FISH2-3L1-rep3-m1bp-100x_Position023_22_cmle.ics	23	1	0	1	1	1	1	8.8806	1.0	0.3061412821616056	1.211721221582703	0.0	0.9578746740925618	20340.0	346.11582125434376	150925.0	347.99149438814396
944	Feb25-FISH2-3L1-rep3-m1bp-100x_Position023_22_cmle.ics	24	1	0	1	0	1	1	7.3644	1.0	0.29912918296711516	1.259401055860468	0.0	0.9777996900237655	11756.0	205.2129348103513	65553.0	151.147168670704
945	Feb25-FISH2-3L1-rep3-m1bp-100x_Position023_22_cmle.ics	25	1	0	1	1	1	1	9.747	1.0	0.28865753933000154	1.2634280680534091	0.0	0.9425919070910678	21334.0	363.9292541919812	157425.0	362.97870468148795
946	Feb25-FISH2-3L1-rep3-m1bp-100x_Position023_22_cmle.ics	27	1	0	1	1	1	1	8.8806	1.0	0.2945602604655738	1.3659390715460715	0.0	0.9564804555649492	15682.0	273.8045348395932	100222.0	231.08433692607963
947	Feb25-FISH2-3L1-rep3-m1bp-100x_Position023_22_cmle.ics	28	1	0	1	1	1	1	8.014199999999999	1.0	0.3109343851132945	1.424455098674218	0.0	0.9678776360271231	13232.0	231.08295315297403	79808.0	184.01527370633755
948	Feb25-FISH2-3L1-rep3-m1bp-100x_Position023_22_cmle.ics	29	1	0	1	1	1	1	8.8806	1.0	0.2915083355354099	1.2216644297377584	0.0	0.9548737261023096	17398.0	300.5207895852604	116506.0	268.630757297897
949	Feb25-FISH2-3L1-rep3-m1bp-100x_Position023_22_cmle.ics	30	1	0	1	1	1	1	8.664	1.0	0.2766044079931381	1.1116669032422877	0.0	0.9489858898536142	20290.0	343.5005000307823	142931.0	329.5595314519914
950	Feb25-FISH2-3L1-rep3-m1bp-100x_Position023_22_cmle.ics	31	1	0	1	1	1	1	9.747	1.0	0.29264578489333637	1.1747018414172574	0.0	0.9519881102923806	21616.0	372.4079954135628	161662.0	372.7480600680877
951	Feb25-FISH2-3L1-rep3-m1bp-100x_Position023_22_cmle.ics	32	1	0	1	1	1	1	9.097199999999999	1.0	0.29215512513286235	1.2144701318065783	0.0	0.9613244101519454	18022.0	309.92513982637263	122966.0	283.52573860482033
952	Feb25-FISH2-3L1-rep3-m1bp-100x_Position023_22_cmle.ics	33	1	0	1	0	0	0	6.7146	0.0	0.2960152863103696	1.2921243874839297	0.0	0.9845394218554314	9576.0	166.65281382440912	47941.0	110.53874594972345
953	Feb25-FISH2-3L1-rep3-m1bp-100x_Position023_22_cmle.ics	34	1	0	1	1	1	1	7.5809999999999995	1.0	0.30568323483613735	1.2226761888994906	0.0	0.9742379531225841	13598.0	231.2576184292172	82437.0	190.07702383883006
954	Feb25-FISH2-3L1-rep3-m1bp-100x_Position023_22_cmle.ics	35	1	0	1	1	1	1	10.613399999999999	1.0	0.2646473083268098	1.2441713535837935	0.0	0.937438826668765	21306.0	373.9763118964837	150439.0	346.8709122031339
955	Feb25-FISH2-3L1-rep3-m1bp-100x_Position023_22_cmle.ics	36	1	0	1	1	1	1	10.83	1.0	0.3042113266838677	1.3562626766960184	0.0	0.9696946632419231	22410.0	398.18007429441724	173990.0	401.1730336829098
956	Feb25-FISH2-3L1-rep3-m1bp-100x_Position023_22_cmle.ics	37	1	0	1	0	0	0	6.7146	0.0	0.30249319617036624	1.6877659024644003	0.0	0.9972360061510778	6400.0	115.1262614965616	26479.0	61.05328328576222
957	Feb25-FISH2-3L1-rep3-m1bp-100x_Position023_22_cmle.ics	39	1	0	1	1	2	3	10.83	2.0	0.2913308565554914	1.1068626389745653	0.0	0.9294134256485536	34794.0	591.1432739969383	329400.0	759.5057031734611
958	Feb25-FISH2-3L1-rep3-m1bp-100x_Position024_23_cmle.ics	1	1	0	1	1	1	1	10.83	1.0	0.2882951665624626	1.3600906656420713	0.0	0.9477045320889267	21296.0	377.7317271398096	156906.0	361.78203358268087
959	Feb25-FISH2-3L1-rep3-m1bp-100x_Position024_23_cmle.ics	2	1	0	1	0	1	1	10.83	1.0	0.31928007889710935	1.4446379048547495	0.0	0.9513967049373825	25974.0	456.34127988384273	222417.0	512.8323618176432
960	Feb25-FISH2-3L1-rep3-m1bp-100x_Position024_23_cmle.ics	3	1	0	1	0	1	1	10.83	1.0	0.31282330667132174	1.4044011228711932	0.0	0.9562332521061968	23904.0	416.4009457431341	194370.0	448.16370226419446
961	Feb25-FISH2-3L1-rep3-m1bp-100x_Position024_23_cmle.ics	5	1	0	1	1	1	1	9.9636	1.0	0.29579992804062716	1.3471325493854867	0.0	0.9466195881025123	19896.0	343.89376667866475	143523.0	330.92452045101595
962	Feb25-FISH2-3L1-rep3-m1bp-100x_Position024_23_cmle.ics	6	1	0	1	1	0	1	10.83	0.0	0.3087747488594883	1.38083177223495	0.0	0.9507197747245245	25472.0	444.7248422639533	212417.0	489.77511521249875
963	Feb25-FISH2-3L1-rep3-m1bp-100x_Position024_23_cmle.ics	7	1	0	1	2	1	1	10.83	1.0	0.28472549910703465	1.292030093643389	0.0	0.9432410080346463	23846.0	418.7794028656711	184761.0	426.00799400131103
964	Feb25-FISH2-3L1-rep3-m1bp-100x_Position024_23_cmle.ics	9	1	0	1	1	1	1	10.396799999999999	1.0	0.2758136499345251	1.1790355944883788	0.0	0.946962619287591	25464.0	432.1178734820304	200665.0	462.6782390021329
965	Feb25-FISH2-3L1-rep3-m1bp-100x_Position024_23_cmle.ics	10	1	0	1	1	2	2	10.83	2.0	0.30314910532475814	1.4159929576945771	0.0	0.9175675448164307	30832.0	528.4176524727519	280288.0	646.2669536462753
966	Feb25-FISH2-3L1-rep3-m1bp-100x_Position024_23_cmle.ics	11	1	0	1	4	3	4	10.83	3.0	0.2757709626619575	1.051406634717026	0.0	0.9246939886505344	51016.0	831.3753348132192	568994.0	1311.943497484761
967	Feb25-FISH2-3L1-rep3-m1bp-100x_Position024_23_cmle.ics	12	1	0	1	1	1	2	10.83	1.0	0.30112645413343747	1.4429099822657505	0.0	0.9571677884706147	21954.0	390.2130190186055	167849.0	387.01357854269054
968	Feb25-FISH2-3L1-rep3-m1bp-100x_Position024_23_cmle.ics	13	1	0	1	1	1	1	10.83	1.0	0.29742632212985315	1.2793703050674412	0.0	0.9459238556429139	25996.0	452.83063186314376	214943.0	495.5993757049583
969	Feb25-FISH2-3L1-rep3-m1bp-100x_Position024_23_cmle.ics	14	1	0	1	1	1	1	9.747	1.0	0.29530200315071414	1.1324104330348113	0.0	0.9530537086753798	21238.0	366.04362970923034	158153.0	364.65727223434243
970	Feb25-FISH2-3L1-rep3-m1bp-100x_Position024_23_cmle.ics	15	1	0	1	1	1	1	10.83	1.0	0.29800321199140484	1.2777207910932353	0.0	0.9490678848816084	22996.0	401.56265171547636	179004.0	412.7339371307293
971	Feb25-FISH2-3L1-rep3-m1bp-100x_Position024_23_cmle.ics	16	1	0	1	1	1	1	10.83	1.0	0.31268705369202493	1.541960992180764	0.0	0.9493938188819486	21852.0	387.1611797994206	169850.0	391.62733358838
972	Feb25-FISH2-3L1-rep3-m1bp-100x_Position024_23_cmle.ics	17	1	0	1	1	1	1	10.83	1.0	0.32183779690172104	1.5686071379403017	0.0	0.9643552110188983	22258.0	394.01084977746206	177142.0	408.4406778128514
973	Feb25-FISH2-3L1-rep3-m1bp-100x_Position024_23_cmle.ics	18	1	0	1	1	1	1	10.83	1.0	0.30213359741752804	1.4534597082976897	0.0	0.9548733364621506	22888.0	401.8407030889479	178972.0	412.66015394159285
974	Feb25-FISH2-3L1-rep3-m1bp-100x_Position024_23_cmle.ics	19	1	0	1	1	1	1	10.83	1.0	0.3056297941596365	1.2965356352816721	0.0	0.9629385975867327	25350.0	440.33664946972885	209816.0	483.77792537050067
975	Feb25-FISH2-3L1-rep3-m1bp-100x_Position024_23_cmle.ics	20	1	0	1	3	2	2	10.83	2.0	0.319970231315176	1.1119975783157972	0.0	0.9487914944536142	39288.0	662.925839979558	414208.0	955.049600182371
976	Feb25-FISH2-3L1-rep3-m1bp-100x_Position024_23_cmle.ics	21	1	0	1	1	1	1	10.83	1.0	0.3165291093910094	1.4209452390519832	0.0	0.952783278000793	22870.0	402.7725435656558	182970.0	421.87844113432965
977	Feb25-FISH2-3L1-rep3-m1bp-100x_Position024_23_cmle.ics	23	1	0	1	1	1	1	10.83	1.0	0.29650538410331595	1.4083410836385795	0.0	0.9518983734682975	21972.0	384.83418126221136	166761.0	384.5049501120509
978	Feb25-FISH2-3L1-rep3-m1bp-100x_Position024_23_cmle.ics	24	1	0	1	1	1	1	10.83	1.0	0.2786184215437299	1.1003504610150292	0.0	0.9240773017474075	32722.0	560.1224547502163	293791.0	677.401153737202
979	Feb25-FISH2-3L1-rep3-m1bp-100x_Position024_23_cmle.ics	25	1	0	1	1	1	1	10.83	1.0	0.293716354691478	1.4112977265505635	0.0	0.9629764960121118	25438.0	441.53087438206785	206758.0	476.7270193586475
980	Feb25-FISH2-3L1-rep3-m1bp-100x_Position024_23_cmle.ics	26	1	0	1	1	1	1	10.613399999999999	1.0	0.2979749714841776	1.351376904552539	0.0	0.9524871499252091	21888.0	382.8165424689132	166216.0	383.2483301720705
981	Feb25-FISH2-3L1-rep3-m1bp-100x_Position024_23_cmle.ics	27	1	0	1	1	2	1	10.83	2.0	0.3111820489025767	1.4138237234304192	0.0	0.9460327507031399	22118.0	388.54164605966014	172544.0	397.838955823806
982	Feb25-FISH2-3L1-rep3-m1bp-100x_Position025_24_cmle.ics	1	1	0	1	1	1	1	10.83	1.0	0.2774510586518467	1.2082436803023782	0.0	0.955583923071122	27922.0	478.2481611563414	231093.0	532.8368289722667
983	Feb25-FISH2-3L1-rep3-m1bp-100x_Position025_24_cmle.ics	2	1	0	1	1	2	2	10.83	2.0	0.3075271770442622	1.105159442700772	0.0	0.9356541563953379	41564.0	690.5478066353577	441867.0	1018.8236385675402
984	Feb25-FISH2-3L1-rep3-m1bp-100x_Position025_24_cmle.ics	3	1	0	1	1	1	1	10.1802	1.0	0.31044730762991135	1.596904493153627	0.0	0.9508521822683046	17304.0	306.7991843103372	119258.0	274.9761115636328
985	Feb25-FISH2-3L1-rep3-m1bp-100x_Position025_24_cmle.ics	4	1	0	1	1	1	1	10.83	1.0	0.31401397959842703	1.3182562681562007	0.0	0.9564501752568282	27166.0	472.6346253951714	235932.0	543.9942306044962
986	Feb25-FISH2-3L1-rep3-m1bp-100x_Position025_24_cmle.ics	5	1	0	1	1	1	1	9.747	1.0	0.27533998340461613	1.464183549906326	0.0	0.9916747410506086	15774.0	278.71596414603187	97751.0	225.3868912899484
987	Feb25-FISH2-3L1-rep3-m1bp-100x_Position025_24_cmle.ics	6	1	0	1	1	1	1	9.313799999999999	1.0	0.2978974342315771	1.2411095335337232	0.0	0.9465003280848268	21026.0	356.99935026004977	156474.0	360.7859605293387
988	Feb25-FISH2-3L1-rep3-m1bp-100x_Position025_24_cmle.ics	7	1	0	1	1	1	1	10.83	1.0	0.31448930289585686	1.4112252370873966	0.0	0.9478116314572579	22390.0	393.1456914025745	176668.0	407.3477643237676
989	Feb25-FISH2-3L1-rep3-m1bp-100x_Position025_24_cmle.ics	8	1	0	1	1	1	1	10.83	1.0	0.273014183517058	1.2980309157773147	0.0	0.9732846747048349	23572.0	405.8686092701717	177812.0	409.9855133353961
990	Feb25-FISH2-3L1-rep3-m1bp-100x_Position025_24_cmle.ics	9	1	0	1	1	1	1	9.747	1.0	0.2821433418452387	1.2016133370882711	0.0	0.9565956707845636	20460.0	350.786992120434	146173.0	337.03469080137927
991	Feb25-FISH2-3L1-rep3-m1bp-100x_Position025_24_cmle.ics	10	1	0	1	1	1	1	10.83	1.0	0.28268142113032113	1.1632870332410796	0.0	0.9501118602720637	24042.0	415.59965785745925	186371.0	429.7202107047393
992	Feb25-FISH2-3L1-rep3-m1bp-100x_Position025_24_cmle.ics	11	1	0	1	1	1	1	10.83	1.0	0.2915255989006436	1.0875829211062256	0.0	0.9457177517716349	35178.0	600.380140051344	334980.0	772.3716467791319
993	Feb25-FISH2-3L1-rep3-m1bp-100x_Position025_24_cmle.ics	12	1	0	1	1	1	1	8.8806	1.0	0.23579450236728602	1.229794845387878	0.0	0.9331999777683455	27310.0	449.6388163514331	206074.0	475.14990369085564
994	Feb25-FISH2-3L1-rep3-m1bp-100x_Position025_24_cmle.ics	13	1	0	1	1	1	2	10.83	1.0	0.321940795998277	1.6247695187607623	0.0	0.9599275990880081	22232.0	393.7340776575476	176860.0	407.7904634585863
995	Feb25-FISH2-3L1-rep3-m1bp-100x_Position025_24_cmle.ics	14	1	0	1	2	1	1	10.83	1.0	0.30392810887116073	1.3594912406454116	0.0	0.9390597997555441	23760.0	417.863925853641	189858.0	437.76027259595327
996	Feb25-FISH2-3L1-rep3-m1bp-100x_Position025_24_cmle.ics	15	1	0	1	1	1	1	10.83	1.0	0.33011317709226623	1.537312923950397	0.0	0.9463444613793977	25182.0	442.83143630962087	215894.0	497.7921198571075
997	Feb25-FISH2-3L1-rep3-m1bp-100x_Position025_24_cmle.ics	16	1	0	1	1	1	1	10.613399999999999	1.0	0.2925933631135429	1.2624176196030006	0.0	0.9587495372026582	23096.0	400.5440927221892	178530.0	411.6410236416455
998	Feb25-FISH2-3L1-rep3-m1bp-100x_Position025_24_cmle.ics	17	1	0	1	1	0	0	7.5809999999999995	0.0	0.26144040588796813	1.1656605744805697	0.0	0.9849692490819287	11044.0	192.34405051938953	55802.0	128.66404750602754
999	Feb25-FISH2-3L1-rep3-m1bp-100x_Position025_24_cmle.ics	18	1	0	1	1	1	1	9.5304	1.0	0.30481202492599385	1.2766278628740795	0.0	0.9768245471819221	16978.0	296.86903904993994	114847.0	264.8055600861035
1000	Feb25-FISH2-3L1-rep3-m1bp-100x_Position025_24_cmle.ics	19	1	0	1	1	1	2	10.83	1.0	0.30130393205519634	1.387912441518372	0.0	0.9522670962548981	24444.0	426.19839782151405	197258.0	454.82263508376013
1001	Feb25-FISH2-3L1-rep3-m1bp-100x_Position025_24_cmle.ics	20	1	0	1	1	1	1	10.83	1.0	0.3239036360909603	1.38447131242824	0.0	0.9525973386542071	25366.0	440.132486792843	216202.0	498.502283052546
1002	Feb25-FISH2-3L1-rep3-m1bp-100x_Position025_24_cmle.ics	21	1	0	1	0	1	1	10.83	1.0	0.3076125812551561	1.4176078739534463	0.0	0.9519075414227943	24108.0	423.06635015366754	195217.0	450.1166510516502
1003	Feb25-FISH2-3L1-rep3-m1bp-100x_Position025_24_cmle.ics	22	1	0	1	1	1	1	10.83	1.0	0.3120058941879393	1.5508841050978084	0.0	0.950713699408425	20082.0	357.8104287528392	149474.0	344.6458879057375
1004	Feb25-FISH2-3L1-rep3-m1bp-100x_Position025_24_cmle.ics	23	1	0	1	1	1	1	9.9636	1.0	0.2986700609320527	1.3593028663523063	0.0	0.9574738596770132	18128.0	319.8772972819458	125428.0	289.20243271900694
1005	Feb25-FISH2-3L1-rep3-m1bp-100x_Position025_24_cmle.ics	24	1	0	1	1	1	1	10.83	1.0	0.30743437574563776	1.3672844856384876	0.0	0.9546364179812938	24276.0	425.1121815888224	197204.0	454.6981259520924
1006	Feb25-FISH2-3L1-rep3-m1bp-100x_Position025_24_cmle.ics	25	1	0	1	1	1	1	10.83	1.0	0.29689044209276527	1.3423006968120665	0.0	0.9471548526230669	23692.0	410.2589171501652	186842.0	430.80620701984157
1007	Feb25-FISH2-3L1-rep3-m1bp-100x_Position025_24_cmle.ics	26	1	0	1	1	1	1	10.83	1.0	0.318214338701788	1.4196629022134317	0.0	0.9571036758224181	25876.0	454.8767674142696	220790.0	509.0809477949863
1008	Feb25-FISH2-3L1-rep3-m1bp-100x_Position025_24_cmle.ics	27	1	0	1	1	1	1	10.83	1.0	0.2869943000101454	1.392926783234273	0.0	0.9503024449857964	23830.0	416.2919619259066	185309.0	427.271531115273
1009	Feb25-FISH2-3L1-rep3-m1bp-100x_Position025_24_cmle.ics	28	1	0	1	1	1	1	9.097199999999999	1.0	0.31144356201713325	1.409870032877004	0.0	0.9835198984306184	15846.0	278.5930105605991	104675.0	241.35172883935047
1010	Feb25-FISH2-3L1-rep3-m1bp-100x_Position025_24_cmle.ics	29	1	0	1	1	1	1	10.83	1.0	0.2923864881455233	1.441154327694809	0.0	0.942230218400889	25786.0	446.780109179766	210537.0	485.44035285073164
1011	Feb25-FISH2-3L1-rep3-m1bp-100x_Position025_24_cmle.ics	30	1	0	1	1	1	3	10.83	1.0	0.3277863349378543	1.3832191889020597	0.0	0.9762699781301254	26592.0	465.0732231658927	233451.0	538.2737277217599
1012	Feb25-FISH2-3L1-rep3-m1bp-100x_Position025_24_cmle.ics	31	1	0	1	0	1	1	9.097199999999999	1.0	0.2746211757512657	1.1477380140266926	0.0	0.9662149568155443	19470.0	334.8885594161789	133872.0	308.67197175239096
1013	Feb25-FISH2-3L1-rep3-m1bp-100x_Position025_24_cmle.ics	32	1	0	1	1	1	1	10.83	1.0	0.286526092380043	1.2737818739140911	0.0	0.9421686801799916	25448.0	444.5863865513138	204332.0	471.1333313322394
1014	Feb25-FISH2-3L1-rep3-m1bp-100x_Position025_24_cmle.ics	33	1	0	1	1	1	1	10.83	1.0	0.29365668169382064	1.245413176710489	0.0	0.9472374748942596	23752.0	417.1702287315155	186528.0	430.08220947644
1015	Feb25-FISH2-3L1-rep3-m1bp-100x_Position025_24_cmle.ics	34	1	0	1	1	1	1	9.9636	1.0	0.26260454363519253	1.1912992105861524	0.0	0.9379129244978347	20952.0	360.7288272526571	146138.0	336.95399043826126
1016	Feb25-FISH2-3L1-rep3-m1bp-100x_Position025_24_cmle.ics	35	1	0	1	1	1	2	10.83	1.0	0.3290566467128023	1.4414250348353168	0.0	0.9693897253935816	23200.0	407.99400363761083	190608.0	439.4895660913391
1017	Feb25-FISH2-3L1-rep3-m1bp-100x_Position025_24_cmle.ics	36	1	0	1	1	1	2	10.83	1.0	0.3068947951397284	1.4566406781944996	0.0	0.9419891608418918	24670.0	432.1383788233643	201847.0	465.4036055508611
1018	Feb25-FISH2-3L1-rep3-m1bp-100x_Position025_24_cmle.ics	37	1	0	1	1	1	1	10.83	1.0	0.2991963223279354	1.34690180739999	0.0	0.9552303986792713	26710.0	460.6652725676452	224524.0	517.6905236773472
1019	Feb25-FISH2-3L1-rep3-m1bp-100x_Position025_24_cmle.ics	38	1	0	1	1	1	2	10.83	1.0	0.3159590742572648	1.452970541469312	0.0	0.9565758223709271	24756.0	432.96023484002745	205878.0	474.69798165739473
1020	Feb25-FISH2-3L1-rep3-m1bp-100x_Position025_24_cmle.ics	39	1	0	1	1	2	1	10.83	2.0	0.3168766733080695	1.4491461337622995	0.0	0.9596850659792674	22914.0	406.1431780094211	183599.0	423.3287419457933
1021	Feb25-FISH2-3L1-rep3-m1bp-100x_Position025_24_cmle.ics	40	1	0	1	1	1	1	10.613399999999999	1.0	0.2868401572801445	1.2885008296257894	0.0	0.9646322736817197	23348.0	404.63096819947606	179667.0	414.2626325806504
1022	Feb25-FISH2-3L1-rep3-m1bp-100x_Position025_24_cmle.ics	41	1	0	1	1	1	1	8.4474	1.0	0.2949144327511295	1.1113834535015938	0.0	0.9708576758643569	17222.0	292.70232202961597	115411.0	266.1059887946337
1023	Feb25-FISH2-3L1-rep3-m1bp-100x_Position025_24_cmle.ics	42	1	0	1	2	2	3	10.83	2.0	0.2812967499069304	1.1327112226879075	0.0	0.9206846936288701	35350.0	598.1853912748062	331467.0	764.2716360467446
1024	Feb25-FISH2-3L1-rep3-m1bp-100x_Position025_24_cmle.ics	43	1	0	1	1	1	1	8.8806	1.0	0.3071158555046683	1.458451511511621	0.0	0.9734915625535361	14416.0	253.51693420356594	90197.0	207.9694472044222
1025	Feb25-FISH2-3L1-rep3-m1bp-100x_Position025_24_cmle.ics	44	1	0	1	1	1	1	10.1802	1.0	0.31190697379411625	1.3564593094324218	0.0	0.9537671981600377	21852.0	378.15015899584125	169638.0	391.13851996035095
1026	Feb25-FISH2-3L1-rep3-m1bp-100x_Position025_24_cmle.ics	46	1	0	1	1	1	1	10.83	1.0	0.2841733627104258	1.2875259037118065	0.0	0.945756695264372	21498.0	377.7755612142667	158002.0	364.30910781060476
1027	Feb25-FISH2-3L1-rep3-m1bp-100x_Position025_24_cmle.ics	47	1	0	1	1	1	1	10.83	1.0	0.32776386987453393	1.4076757518911671	0.0	0.9579105492795374	26592.0	463.177398009812	233443.0	538.2552819244758
1028	Feb25-FISH2-3L1-rep3-m1bp-100x_Position025_24_cmle.ics	48	1	0	1	2	1	1	10.83	1.0	0.30116301952199476	1.2026792655726428	0.0	0.9346506208013778	34512.0	585.6838098757812	330849.0	762.8466982065465
1029	Feb25-FISH2-3L1-rep3-m1bp-100x_Position025_24_cmle.ics	49	1	0	1	1	1	2	10.83	1.0	0.303562696614274	1.3846691003059806	0.0	0.9467440312272303	24202.0	420.4859847453874	195063.0	449.761569453931
1030	Feb25-FISH2-3L1-rep3-m1bp-100x_Position025_24_cmle.ics	50	1	0	1	0	0	0	4.9818	0.0	0.28264085797783894	1.5656348869381722	0.0	0.9945110024491202	3546.0	63.07193836898838	10556.0	24.339229516390574
1031	Feb25-FISH2-3L1-rep3-m1bp-100x_Position025_24_cmle.ics	51	1	0	1	1	1	1	10.1802	1.0	0.29977746502548097	1.403044466848739	0.0	0.9599365847577204	19320.0	341.29639228933286	138256.0	318.78026866408635
1032	Feb25-FISH2-3L1-rep3-m1bp-100x_Position026_25_cmle.ics	1	1	0	1	2	1	2	10.83	1.0	0.28849158873815406	1.1664573696242637	0.0	0.9339671099495503	31356.0	534.9318851508098	280428.0	646.5897550987473
1033	Feb25-FISH2-3L1-rep3-m1bp-100x_Position026_25_cmle.ics	3	1	0	1	0	1	0	7.5809999999999995	1.0	0.29469717960934755	1.3143049483023241	0.0	0.985950192497556	10928.0	191.01560006595025	58314.0	134.45602785323987
1034	Feb25-FISH2-3L1-rep3-m1bp-100x_Position026_25_cmle.ics	4	1	0	1	2	1	2	10.83	1.0	0.3087821843375161	1.1998893965701078	0.0	0.9351866736910603	34912.0	594.0611662857551	340849.0	785.9039448116912
1035	Feb25-FISH2-3L1-rep3-m1bp-100x_Position026_25_cmle.ics	5	1	0	1	1	1	1	10.83	1.0	0.2741602059243588	1.1461442145577474	0.0	0.9496669576945175	24312.0	422.1016434422213	186641.0	430.3427563630782
1036	Feb25-FISH2-3L1-rep3-m1bp-100x_Position026_25_cmle.ics	6	1	0	1	1	0	0	8.664	0.0	0.2748025543434276	1.4693420784646687	0.0	0.9917564782537371	12462.0	219.25842680064258	68575.0	158.11506859477868
1037	Feb25-FISH2-3L1-rep3-m1bp-100x_Position026_25_cmle.ics	7	1	0	1	1	1	0	7.797599999999999	1.0	0.2932974366009616	1.2409488298062903	0.0	0.983042066574832	12612.0	220.76156803555372	72128.0	166.30730831358656
1038	Feb25-FISH2-3L1-rep3-m1bp-100x_Position026_25_cmle.ics	8	1	0	1	0	0	1	10.613399999999999	0.0	0.2842217857624003	1.399625892222669	0.0	0.9733188648014494	19694.0	345.9095945021795	138549.0	319.4558459896171
1039	Feb25-FISH2-3L1-rep3-m1bp-100x_Position026_25_cmle.ics	9	1	0	1	1	1	1	8.664	1.0	0.30949363895237775	1.427458482582843	0.0	0.974404242896264	14290.0	251.7075489533282	89361.0	206.04186138823212
1040	Feb25-FISH2-3L1-rep3-m1bp-100x_Position026_25_cmle.ics	10	1	0	1	1	1	1	10.83	1.0	0.28134417479169105	1.1134510118495315	0.0	0.9108719448657606	31972.0	542.2148180905125	285133.0	657.4381896264678
1041	Feb25-FISH2-3L1-rep3-m1bp-100x_Position026_25_cmle.ics	11	1	0	1	1	1	1	10.83	1.0	0.29692851362086964	1.0656266971234631	0.0	0.9386546807308155	37694.0	638.1168216510299	374980.0	864.60063319971
1042	Feb25-FISH2-3L1-rep3-m1bp-100x_Position026_25_cmle.ics	12	1	0	1	1	1	1	10.83	1.0	0.30994018773733056	1.4693408170635949	0.0	0.9594774622044475	21700.0	380.8152671403066	167341.0	385.8422704151492
1043	Feb25-FISH2-3L1-rep3-m1bp-100x_Position026_25_cmle.ics	13	1	0	1	1	1	1	9.9636	1.0	0.30867636866059706	1.3936540994816473	0.0	0.9679576458590486	17886.0	314.28191045002774	124967.0	288.1394936505098
1044	Feb25-FISH2-3L1-rep3-m1bp-100x_Position026_25_cmle.ics	14	1	0	1	1	1	1	9.5304	1.0	0.2914186123254869	1.2371960830520428	0.0	0.9493244649452685	20394.0	352.1206733882276	147838.0	340.87372236113583
1045	Feb25-FISH2-3L1-rep3-m1bp-100x_Position026_25_cmle.ics	15	1	0	1	1	1	1	9.313799999999999	1.0	0.2860626630654914	1.1638490706994455	0.0	0.9612751347945724	21180.0	362.6175851193397	155022.0	357.4380483222717
1046	Feb25-FISH2-3L1-rep3-m1bp-100x_Position026_25_cmle.ics	16	1	0	1	1	1	1	9.747	1.0	0.2833710736114278	1.1826652009077359	0.0	0.9577665860735589	22820.0	388.7822714056356	172554.0	397.8620130704111
1047	Feb25-FISH2-3L1-rep3-m1bp-100x_Position026_25_cmle.ics	17	1	0	1	1	1	1	9.313799999999999	1.0	0.2648351239806256	1.038214665228576	0.0	0.9647022925501283	19708.0	341.1435233871709	133883.0	308.6973347236567
1048	Feb25-FISH2-3L1-rep3-m1bp-100x_Position026_25_cmle.ics	18	1	0	1	0	1	1	10.1802	1.0	0.28571149442431415	1.1146078014806697	0.0	0.9458687155021424	24092.0	408.40817981686445	187952.0	433.3655613930127
1049	Feb25-FISH2-3L1-rep3-m1bp-100x_Position026_25_cmle.ics	20	1	0	1	1	1	1	9.313799999999999	1.0	0.30651326818118657	1.535852832406052	0.0	0.9869390954776998	14680.0	260.1891017875063	92595.0	213.49857494033586
1050	Feb25-FISH2-3L1-rep3-m1bp-100x_Position026_25_cmle.ics	21	1	0	1	2	2	2	10.83	2.0	0.3142032310730601	1.2534242926112913	0.0	0.9398786007221014	34062.0	581.455249157144	331348.0	763.9972548121433
1051	Feb25-FISH2-3L1-rep3-m1bp-100x_Position026_25_cmle.ics	23	1	0	1	1	1	1	10.83	1.0	0.2733236145766792	1.065531417474332	0.0	0.9413111369457448	35468.0	590.7347583273377	328373.0	757.1377239471128
1052	Feb25-FISH2-3L1-rep3-m1bp-100x_Position026_25_cmle.ics	24	1	0	1	1	1	1	9.097199999999999	1.0	0.29908117520450866	1.2029648413288108	0.0	0.9739204663086435	21100.0	355.77423489337843	157613.0	363.4121809176646
1053	Feb25-FISH2-3L1-rep3-m1bp-100x_Position026_25_cmle.ics	25	1	0	1	1	1	1	10.1802	1.0	0.3048491388127818	1.523021789337886	0.0	0.9823819071540258	17254.0	306.2435249847598	117666.0	271.3053979040937
1054	Feb25-FISH2-3L1-rep3-m1bp-100x_Position026_25_cmle.ics	26	1	0	1	1	1	2	10.396799999999999	1.0	0.3091207440156431	1.3302407669694758	0.0	0.9506890108793135	23050.0	398.9075617783878	182955.0	421.84385526442196
1055	Feb25-FISH2-3L1-rep3-m1bp-100x_Position026_25_cmle.ics	27	1	0	1	1	1	1	9.9636	1.0	0.2900564674545855	1.3564932878562377	0.0	0.966310365558747	20450.0	354.3083548753517	148100.0	341.47782222219064
1056	Feb25-FISH2-3L1-rep3-m1bp-100x_Position026_25_cmle.ics	28	1	0	1	1	1	2	10.83	1.0	0.30466795824968357	1.4128856386265238	0.0	0.9537268256947516	23350.0	408.958824149193	185190.0	426.9971498806717
1057	Feb25-FISH2-3L1-rep3-m1bp-100x_Position026_25_cmle.ics	29	1	0	1	1	1	1	10.83	1.0	0.3113814287132145	1.3740651967303061	0.0	0.9475929671470327	20766.0	365.2555012647633	157018.0	362.0402747446585
1058	Feb25-FISH2-3L1-rep3-m1bp-100x_Position026_25_cmle.ics	31	1	0	1	0	1	1	7.797599999999999	1.0	0.28303623765778235	1.2434858118966268	0.0	0.9940768384793269	12242.0	213.73339502061359	67760.0	156.2359029964594
1059	Feb25-FISH2-3L1-rep3-m1bp-100x_Position026_25_cmle.ics	32	1	0	1	1	1	1	10.83	1.0	0.3017107614598787	1.3836079331132851	0.0	0.9583432312020276	22014.0	387.4345575800071	168701.0	388.9780559534489
1060	Feb25-FISH2-3L1-rep3-m1bp-100x_Position026_25_cmle.ics	33	1	0	1	1	2	1	10.83	2.0	0.3251664462911572	1.6490359719236367	0.0	0.9463497788263224	20338.0	364.06976220074495	155521.0	358.5886049278684
1061	Feb25-FISH2-3L1-rep3-m1bp-100x_Position026_25_cmle.ics	34	1	0	1	1	0	1	8.2308	0.0	0.30537739717326745	1.7347075752237684	0.0	0.9951109483224556	9748.0	175.41172150521527	50011.0	115.31159599698836
1062	Feb25-FISH2-3L1-rep3-m1bp-100x_Position026_25_cmle.ics	35	1	0	1	1	1	1	10.1802	1.0	0.3162173720548657	1.512057907440723	0.0	0.9520047513789568	17874.0	316.6585310975214	126357.0	291.3444509286249
1063	Feb25-FISH2-3L1-rep3-m1bp-100x_Position026_25_cmle.ics	36	1	0	1	1	1	1	10.83	1.0	0.31170300843944104	1.1560850441995494	0.0	0.9409167625948683	33002.0	565.8883021920859	314742.0	725.7083910996403
1064	Feb25-FISH2-3L1-rep3-m1bp-100x_Position027_26_cmle.ics	1	1	0	1	2	1	1	10.83	1.0	0.24038432462640427	1.1966079515977046	0.0	0.9281667841291411	42148.0	684.640615352582	398926.0	919.8135159203891
1065	Feb25-FISH2-3L1-rep3-m1bp-100x_Position027_26_cmle.ics	2	1	0	1	1	1	1	9.747	1.0	0.2878167938572238	1.2029941891862599	0.0	0.9507445109531685	22694.0	386.45797068090394	172464.0	397.6544978509648
1066	Feb25-FISH2-3L1-rep3-m1bp-100x_Position027_26_cmle.ics	3	1	0	1	1	1	1	9.313799999999999	1.0	0.27634770649706986	1.0793562367859597	0.0	0.9527099471508723	21260.0	363.2585444025839	153231.0	353.3084954552903
1067	Feb25-FISH2-3L1-rep3-m1bp-100x_Position027_26_cmle.ics	4	1	0	1	1	1	1	8.4474	1.0	0.28081373954840066	1.1380312537667832	0.0	0.9603913288765983	19936.0	337.32140053678	140262.0	323.4055523330784
1068	Feb25-FISH2-3L1-rep3-m1bp-100x_Position027_26_cmle.ics	5	1	0	1	1	1	1	10.83	1.0	0.28994549880176745	1.3397974754566613	0.0	0.9609485463871333	23824.0	417.70262211364536	186189.0	429.30056881652564
1069	Feb25-FISH2-3L1-rep3-m1bp-100x_Position027_26_cmle.ics	6	1	0	1	0	1	1	8.4474	1.0	0.28940205098518157	1.3952593487270948	0.0	0.9841392896916705	12770.0	225.81384675112622	72998.0	168.31328876823412
1070	Feb25-FISH2-3L1-rep3-m1bp-100x_Position027_26_cmle.ics	7	1	0	1	1	1	1	10.1802	1.0	0.2866195403096695	1.2555350387427504	0.0	0.9592590902896012	20574.0	358.2263276070079	148561.0	342.5407612906878
1071	Feb25-FISH2-3L1-rep3-m1bp-100x_Position027_26_cmle.ics	8	1	0	1	2	1	1	10.83	1.0	0.2829837913337162	1.0862088082205668	0.0	0.9300496588341745	39540.0	662.7997706655668	393287.0	906.811534559748
1072	Feb25-FISH2-3L1-rep3-m1bp-100x_Position027_26_cmle.ics	9	1	0	1	1	1	1	10.83	1.0	0.3014559053652759	1.3678616899788105	0.0	0.9636238650310305	23586.0	416.6904338829094	187011.0	431.19587448746853
1073	Feb25-FISH2-3L1-rep3-m1bp-100x_Position027_26_cmle.ics	10	1	0	1	1	1	1	10.83	1.0	0.2898483682137625	1.2775456641753173	0.0	0.9472160611936004	23638.0	407.928689084232	183982.0	424.2118344907703
1074	Feb25-FISH2-3L1-rep3-m1bp-100x_Position027_26_cmle.ics	11	1	0	1	1	1	1	10.1802	1.0	0.2960923116229978	1.217578617160816	0.0	0.9558349791104428	21202.0	365.8008382670088	157962.0	364.21687882418416
1075	Feb25-FISH2-3L1-rep3-m1bp-100x_Position027_26_cmle.ics	12	1	0	1	2	1	2	10.83	1.0	0.29244621851494246	1.4036983741565594	0.0	0.9397743543224062	21778.0	381.08385752787194	163427.0	376.81766409389564
1076	Feb25-FISH2-3L1-rep3-m1bp-100x_Position027_26_cmle.ics	14	1	0	1	1	1	1	10.83	1.0	0.2878634220297314	1.301318211798648	0.0	0.9344270416174748	25600.0	441.804252162649	206646.0	476.46877819666986
1077	Feb25-FISH2-3L1-rep3-m1bp-100x_Position027_26_cmle.ics	15	1	0	1	1	1	1	10.1802	1.0	0.30666586752379543	1.5833667369170545	0.0	0.9648763667221733	16520.0	294.35752183971346	110566.0	254.93475281444114
1078	Feb25-FISH2-3L1-rep3-m1bp-100x_Position027_26_cmle.ics	16	1	0	1	1	1	1	10.83	1.0	0.29270201488600006	1.3919228425847316	0.0	0.9409807818738174	20842.0	366.3219851986776	153072.0	352.9418852342685
1079	Feb25-FISH2-3L1-rep3-m1bp-100x_Position027_26_cmle.ics	17	1	0	1	1	1	1	10.83	1.0	0.2722937563712492	1.0547093981161137	0.0	0.925970491458836	35866.0	605.9251572356384	333286.0	768.4657492042202
1080	Feb25-FISH2-3L1-rep3-m1bp-100x_Position027_26_cmle.ics	18	1	0	1	1	1	0	8.4474	1.0	0.2536972188347151	1.098742778266576	0.0	0.9416458980537851	22746.0	378.28135710323744	162476.0	374.62491994174644
1081	Feb25-FISH2-3L1-rep3-m1bp-100x_Position027_26_cmle.ics	19	1	0	1	0	0	0	7.797599999999999	0.0	0.28988044187770795	1.6734994483482244	0.0	0.9914031538333797	8700.0	156.18086520643345	41083.0	94.72608622791532
1082	Feb25-FISH2-3L1-rep3-m1bp-100x_Position027_26_cmle.ics	20	1	0	1	1	1	1	8.664	1.0	0.31626782005535065	1.3723462553095176	0.0	0.9736131188282398	13760.0	241.75908995306233	85355.0	196.80512839821122
1083	Feb25-FISH2-3L1-rep3-m1bp-100x_Position027_26_cmle.ics	21	1	0	1	1	2	2	10.83	2.0	0.31032690181799977	1.2000907663303664	0.0	0.9324060579646664	36250.0	612.0491251942419	361531.0	833.590942240451
1084	Feb25-FISH2-3L1-rep3-m1bp-100x_Position027_26_cmle.ics	22	1	0	1	1	1	1	10.83	1.0	0.3270056663625416	1.474585858019346	0.0	0.9557790911336198	25220.0	441.78482397985374	215362.0	496.56547433771385
1085	Feb25-FISH2-3L1-rep3-m1bp-100x_Position027_26_cmle.ics	23	1	0	1	1	1	1	8.8806	1.0	0.26239604091869284	1.039465118087185	0.0	0.9464474378109083	22492.0	377.9180312773574	162478.0	374.6295313910675
1086	Feb25-FISH2-3L1-rep3-m1bp-100x_Position027_26_cmle.ics	24	1	0	1	1	1	1	8.8806	1.0	0.2923369898967671	1.0529956913208272	0.0	0.9587630136057931	23196.0	389.3208452344564	179612.0	414.1358177243221
1087	Feb25-FISH2-3L1-rep3-m1bp-100x_Position027_26_cmle.ics	25	1	0	1	0	1	1	8.4474	1.0	0.30874923475859234	1.3328987007821993	0.0	0.9802423987079036	15510.0	268.884087968623	100924.0	232.70295563776074
1088	Feb25-FISH2-3L1-rep3-m1bp-100x_Position027_26_cmle.ics	26	1	0	1	1	1	1	10.396799999999999	1.0	0.2950535263552435	1.31567591597672	0.0	0.9459870783711266	21602.0	376.3314775703099	162168.0	373.91475674630794
1089	Feb25-FISH2-3L1-rep3-m1bp-100x_Position027_26_cmle.ics	27	1	0	1	1	1	1	8.664	1.0	0.252128843983271	1.0974800715459714	0.0	0.9490158014717843	21830.0	365.60480631199243	152288.0	351.1341971004252
1090	Feb25-FISH2-3L1-rep3-m1bp-100x_Position027_26_cmle.ics	28	1	0	1	1	1	2	10.83	1.0	0.3217032065630352	1.595948238387699	0.0	0.9406117813210039	22420.0	398.89506157961324	179042.0	412.8215546678289
1091	Feb25-FISH2-3L1-rep3-m1bp-100x_Position027_26_cmle.ics	29	1	0	1	1	1	2	10.83	1.0	0.29240631143894286	1.3705551541842214	0.0	0.959390167804244	27756.0	482.3089845827745	235127.0	542.1381222527821
1092	Feb25-FISH2-3L1-rep3-m1bp-100x_Position027_26_cmle.ics	30	1	0	1	1	1	1	10.396799999999999	1.0	0.2964433701208709	1.2320003015002643	0.0	0.9531027932701784	21572.0	372.7119850377546	162211.0	374.01390290671014
1093	Feb25-FISH2-3L1-rep3-m1bp-100x_Position027_26_cmle.ics	31	1	0	1	2	1	1	10.83	1.0	0.2940091638103731	1.1340970960124312	0.0	0.9218841656065276	35590.0	600.2252953687496	342331.0	789.3210287585734
1094	Feb25-FISH2-3L1-rep3-m1bp-100x_Position027_26_cmle.ics	32	1	0	1	0	1	1	10.1802	1.0	0.29009795768706365	1.5719929520551137	0.0	0.9772245101729126	16486.0	293.85515757449326	107206.0	247.18751795511258
1095	Feb25-FISH2-3L1-rep3-m1bp-100x_Position027_26_cmle.ics	33	1	0	1	1	2	1	10.83	2.0	0.2688624159580535	1.08864703660935	0.0	0.9231936237326916	36862.0	620.2022825125637	345070.0	795.6364086037225
1096	Feb25-FISH2-3L1-rep3-m1bp-100x_Position027_26_cmle.ics	34	1	0	1	1	1	2	10.83	1.0	0.30034617512711886	1.422584059768624	0.0	0.9415961676519999	22588.0	395.37044379073836	174945.0	403.3750007337012
1097	Feb25-FISH2-3L1-rep3-m1bp-100x_Position027_26_cmle.ics	35	1	0	1	1	1	1	9.9636	1.0	0.28427283522525515	1.148792396228102	0.0	0.9465814323824202	22314.0	382.74051318131075	167112.0	385.3142594678914
1098	Feb25-FISH2-3L1-rep3-m1bp-100x_Position028_27_cmle.ics	2	1	0	1	1	1	1	8.664	1.0	0.29981009340234505	1.1926798977210658	0.0	0.9629759677941858	18628.0	316.0717910017456	130902.0	301.82396951066306
1099	Feb25-FISH2-3L1-rep3-m1bp-100x_Position028_27_cmle.ics	3	1	0	1	1	2	3	10.83	2.0	0.29302175318234874	1.1631148246531915	0.0	0.9265910014116989	37822.0	631.6152284771456	374404.0	863.2725357952537
1100	Feb25-FISH2-3L1-rep3-m1bp-100x_Position028_27_cmle.ics	4	1	0	1	1	1	1	9.313799999999999	1.0	0.2941226843183544	1.201236442282953	0.0	0.945345189128341	21488.0	364.8430340343371	160632.0	370.37316366775775
1101	Feb25-FISH2-3L1-rep3-m1bp-100x_Position028_27_cmle.ics	5	1	0	1	0	1	1	10.1802	1.0	0.30103602692794257	1.4757535972498834	0.0	0.9547542360303074	19134.0	335.8290250465672	136550.0	314.8467023932487
1102	Feb25-FISH2-3L1-rep3-m1bp-100x_Position028_27_cmle.ics	6	1	0	1	1	1	1	9.313799999999999	1.0	0.30299000448044344	1.153088670452316	0.0	0.953120667435054	20880.0	357.06013052590237	156165.0	360.07349160923974
1103	Feb25-FISH2-3L1-rep3-m1bp-100x_Position028_27_cmle.ics	7	1	0	1	1	1	1	8.014199999999999	1.0	0.28354230392900165	1.099495961161308	0.0	0.9572509872233256	17998.0	305.082229096794	120898.0	278.75750000687646
1104	Feb25-FISH2-3L1-rep3-m1bp-100x_Position028_27_cmle.ics	8	1	0	1	2	3	1	10.83	3.0	0.28563262395333633	1.0202072921871685	0.0	0.9297811402745958	37996.0	637.1655019810429	372207.0	858.2068587161034
1105	Feb25-FISH2-3L1-rep3-m1bp-100x_Position028_27_cmle.ics	9	1	0	1	1	1	1	10.613399999999999	1.0	0.2825298419640572	1.1933272474113326	0.0	0.9469942299326005	23034.0	400.77349712294665	174727.0	402.872352757709
1106	Feb25-FISH2-3L1-rep3-m1bp-100x_Position028_27_cmle.ics	10	1	0	1	1	1	1	10.83	1.0	0.309556461545489	1.626269772053705	0.0	0.953417857959943	19858.0	354.7705835214324	146402.0	337.5627017486371
1107	Feb25-FISH2-3L1-rep3-m1bp-100x_Position028_27_cmle.ics	11	1	0	1	1	1	1	9.9636	1.0	0.285664906438239	1.2190754451163062	0.0	0.9375205499762806	21476.0	369.255911330966	158173.0	364.70338672755275
1108	Feb25-FISH2-3L1-rep3-m1bp-100x_Position028_27_cmle.ics	12	1	0	1	1	1	2	10.83	1.0	0.30535808480452015	1.545705039639347	0.0	0.9272963861696305	24210.0	423.91809598183886	195736.0	451.3133221504572
1109	Feb25-FISH2-3L1-rep3-m1bp-100x_Position028_27_cmle.ics	13	1	0	1	0	1	1	8.664	1.0	0.31148553233363097	1.3667710113615086	0.0	0.9759598439630222	14142.0	246.87874729730973	88259.0	203.50095281234522
1110	Feb25-FISH2-3L1-rep3-m1bp-100x_Position028_27_cmle.ics	14	1	0	1	1	1	1	10.83	1.0	0.2944619301785742	1.325389712688989	0.0	0.9360411989465554	22898.0	396.0958416941816	176801.0	407.6544257036159
1111	Feb25-FISH2-3L1-rep3-m1bp-100x_Position028_27_cmle.ics	15	1	0	1	1	1	3	10.83	1.0	0.2866610392606702	1.0268178069722083	0.0	0.9415220993388571	41868.0	698.7458241762084	431302.0	994.4636575292051
1112	Feb25-FISH2-3L1-rep3-m1bp-100x_Position028_27_cmle.ics	16	1	0	1	1	1	1	8.4474	1.0	0.29510633132961167	1.1595421655124003	0.0	0.9564066390826907	18902.0	321.9844151939517	132747.0	306.0780315093122
1113	Feb25-FISH2-3L1-rep3-m1bp-100x_Position028_27_cmle.ics	17	1	0	1	1	1	2	10.83	1.0	0.26534954816989714	1.0655245455971556	0.0	0.925439781230731	45762.0	748.9981452379858	474177.0	1093.3216023487623
1114	Feb25-FISH2-3L1-rep3-m1bp-100x_Position028_27_cmle.ics	18	1	0	1	1	1	2	10.1802	1.0	0.20690807235553083	1.209558644173261	0.0	0.9153328233474494	38484.0	620.2189363671748	322911.0	744.5438558513828
1115	Feb25-FISH2-3L1-rep3-m1bp-100x_Position028_27_cmle.ics	20	1	0	1	1	2	1	10.83	2.0	0.2285160508019582	1.1781345311824114	0.0	0.9186083088141704	37736.0	612.2564153788968	329508.0	759.7547214367968
1116	Feb25-FISH2-3L1-rep3-m1bp-100x_Position028_27_cmle.ics	21	1	0	1	1	1	0	10.83	1.0	0.3009268918955792	1.388089071954964	0.0	0.9493029798261101	20624.0	361.35656430504486	152779.0	352.26630790873776
1117	Feb25-FISH2-3L1-rep3-m1bp-100x_Position028_27_cmle.ics	22	1	0	1	1	2	1	10.83	2.0	0.29444002833548055	1.3817560846446721	0.0	0.9422036543737318	21644.0	381.41281026519766	162472.0	374.6156970431044
1118	Feb25-FISH2-3L1-rep3-m1bp-100x_Position028_27_cmle.ics	23	1	0	1	3	2	2	10.83	2.0	0.28264349362085844	1.2009208433189922	0.0	0.9302523275679017	37024.0	622.675753684152	356138.0	821.1561691462967
1119	Feb25-FISH2-3L1-rep3-m1bp-100x_Position028_27_cmle.ics	24	1	0	1	2	3	2	10.83	3.0	0.2992845140670483	1.1263354052225851	0.0	0.9309551235087585	37286.0	625.4647650463606	370369.0	853.9689367900778
1120	Feb25-FISH2-3L1-rep3-m1bp-100x_Position028_27_cmle.ics	25	1	0	1	0	1	0	6.9312	1.0	0.30092852154822064	1.1771290562630692	0.0	0.9697345789075148	10822.0	189.06803771381047	58072.0	133.89804248539537
1121	Feb25-FISH2-3L1-rep3-m1bp-100x_Position028_27_cmle.ics	26	1	0	1	0	1	1	8.2308	1.0	0.3061357841108526	1.2139145755851524	0.0	0.9639255748988622	13856.0	242.07886031522543	84857.0	195.656877517275
1122	Feb25-FISH2-3L1-rep3-m1bp-100x_Position028_27_cmle.ics	27	1	0	1	1	1	1	10.83	1.0	0.31329583241784525	1.566667096876389	0.0	0.9491541094853879	22122.0	390.50345679071967	173176.0	399.29617380925106
1123	Feb25-FISH2-3L1-rep3-m1bp-100x_Position028_27_cmle.ics	29	1	0	1	1	1	1	10.83	1.0	0.3163335574895325	1.4102419023563744	0.0	0.9654097050238191	24902.0	434.7250639837253	207825.0	479.1872275714164
1124	Feb25-FISH2-3L1-rep3-m1bp-100x_Position028_27_cmle.ics	30	1	0	1	1	1	1	8.2308	1.0	0.31108246151987895	1.3361045108128229	0.0	0.9688947674872901	13298.0	233.61113794384542	80425.0	185.43790582187498
1125	Feb25-FISH2-3L1-rep3-m1bp-100x_Position028_27_cmle.ics	32	1	0	1	1	2	2	10.83	2.0	0.22766965383734425	1.0641246589078124	0.0	0.8928111059571995	39590.0	666.0704388566357	353431.0	814.914572490284
1126	Feb25-FISH2-3L1-rep3-m1bp-100x_Position028_27_cmle.ics	33	1	0	1	1	1	1	9.747	1.0	0.28677417837865304	1.106575750596215	0.0	0.9625472200119036	21616.0	371.682432699515	160032.0	368.9897288714492
1127	Feb25-FISH2-3L1-rep3-m1bp-100x_Position028_27_cmle.ics	34	1	0	1	0	0	1	7.147799999999999	0.0	0.2993102325357728	1.2835678086007083	0.0	0.9801090847648539	11904.0	205.8990074216187	66815.0	154.05699319227324
1128	Feb25-FISH2-3L1-rep3-m1bp-100x_Position028_27_cmle.ics	35	1	0	1	1	1	1	10.83	1.0	0.3205336362925404	1.4309658427638388	0.0	0.9463971667414082	26406.0	457.9674885042868	228436.0	526.7105185492798
1129	Feb25-FISH2-3L1-rep3-m1bp-100x_Position028_27_cmle.ics	36	1	0	1	1	1	2	8.8806	1.0	0.28569806183678187	1.0210145904087826	0.0	0.9522726542242486	23844.0	399.00408268124954	185053.0	426.6812656021813
1130	Feb25-FISH2-3L1-rep3-m1bp-100x_Position028_27_cmle.ics	37	1	0	1	0	0	0	7.147799999999999	0.0	0.30329937630314197	1.2179725891947073	0.0	0.9654012110513255	11842.0	204.44323390586578	66734.0	153.87022949477156
1131	Feb25-FISH2-3L1-rep3-m1bp-100x_Position028_27_cmle.ics	38	1	0	1	0	0	1	7.147799999999999	0.0	0.29290613383030917	1.1881780231792238	0.0	0.9744177809109069	11540.0	199.59005186342057	63088.0	145.46355738253587
1132	Feb25-FISH2-3L1-rep3-m1bp-100x_Position028_27_cmle.ics	39	1	0	1	1	1	1	8.8806	1.0	0.2695194077661697	1.103466784926647	0.0	0.9548568909751258	22554.0	380.2632042490516	165350.0	381.25157261606495
1133	Feb25-FISH2-3L1-rep3-m1bp-100x_Position028_27_cmle.ics	40	1	0	1	1	1	1	10.83	1.0	0.31188004822227927	1.4892267046076073	0.0	0.9314975351062688	22068.0	384.4517941591522	172152.0	396.93511175688434
1134	Feb25-FISH2-3L1-rep3-m1bp-100x_Position029_28_cmle.ics	1	1	0	1	1	1	1	10.83	1.0	0.262490592361405	1.0893457590455096	0.0	0.9280827965621774	35336.0	595.9532929865325	320005.0	737.8434199879277
1135	Feb25-FISH2-3L1-rep3-m1bp-100x_Position029_28_cmle.ics	2	1	0	1	1	1	1	10.396799999999999	1.0	0.2881306019493047	1.243695064414219	0.0	0.947732648178377	22202.0	384.31008341255165	166977.0	385.002986638722
1136	Feb25-FISH2-3L1-rep3-m1bp-100x_Position029_28_cmle.ics	3	1	0	1	1	2	1	10.83	2.0	0.30425925978032686	1.2971322932640081	0.0	0.9507731288658475	26278.0	450.9642530972407	220945.0	509.438335117366
1137	Feb25-FISH2-3L1-rep3-m1bp-100x_Position029_28_cmle.ics	4	1	0	1	1	1	1	9.747	1.0	0.3104908629443991	1.5426717043394376	0.0	0.9405036298147942	16768.0	295.78042912070333	113768.0	262.3176831774084
1138	Feb25-FISH2-3L1-rep3-m1bp-100x_Position029_28_cmle.ics	5	1	0	1	1	1	0	10.396799999999999	1.0	0.30238158135557913	1.3696690375909837	0.0	0.9621331933013563	20512.0	358.22167951935324	151902.0	350.2441873814666
1139	Feb25-FISH2-3L1-rep3-m1bp-100x_Position029_28_cmle.ics	6	1	0	1	0	1	1	8.014199999999999	1.0	0.3010982725155028	1.3193260978846153	0.0	0.9827911999329252	13102.0	228.69266685326636	77381.0	178.41927995526896
1140	Feb25-FISH2-3L1-rep3-m1bp-100x_Position029_28_cmle.ics	7	1	0	1	0	1	1	8.014199999999999	1.0	0.29014499392705656	1.255914532353796	0.0	0.9798570015694884	12552.0	219.02281644794544	71228.0	164.23215611912352
1141	Feb25-FISH2-3L1-rep3-m1bp-100x_Position029_28_cmle.ics	8	1	0	1	1	1	1	10.83	1.0	0.247215041525317	1.0709912812777482	0.0	0.9277890276409912	36424.0	607.6755731898186	325007.0	749.3766547398211
1142	Feb25-FISH2-3L1-rep3-m1bp-100x_Position029_28_cmle.ics	9	1	0	1	1	1	1	9.097199999999999	1.0	0.30194140739844405	1.209781287100001	0.0	0.9535485456107318	20508.0	349.12126789194957	151747.0	349.88680005908685
1143	Feb25-FISH2-3L1-rep3-m1bp-100x_Position029_28_cmle.ics	10	1	0	1	1	1	1	10.83	1.0	0.28990868874916503	1.3409979318705796	0.0	0.9269817151375617	25434.0	440.6222998488241	205365.0	473.5151449065508
1144	Feb25-FISH2-3L1-rep3-m1bp-100x_Position029_28_cmle.ics	11	1	0	1	0	1	1	9.747	1.0	0.2926940317347676	1.247287905159095	0.0	0.9518998463253888	21726.0	371.3554557425849	162911.0	375.62791016907016
1145	Feb25-FISH2-3L1-rep3-m1bp-100x_Position029_28_cmle.ics	12	1	0	1	2	2	1	10.83	2.0	0.28704966869284054	1.1549378967078086	0.0	0.9260179229471869	31216.0	534.775672919797	277855.0	640.6571255472436
1146	Feb25-FISH2-3L1-rep3-m1bp-100x_Position029_28_cmle.ics	13	1	0	1	1	1	1	10.83	1.0	0.2949240763092602	1.3250333925803282	0.0	0.9567507563166003	22226.0	387.7252739628611	169208.0	390.1470583563297
1147	Feb25-FISH2-3L1-rep3-m1bp-100x_Position029_28_cmle.ics	14	1	0	1	1	1	1	9.5304	1.0	0.2949540897292485	1.3256269565057497	0.0	0.9660317239226444	15594.0	275.9104500137463	99446.0	229.29509458952037
1148	Feb25-FISH2-3L1-rep3-m1bp-100x_Position029_28_cmle.ics	15	1	0	1	2	1	1	9.313799999999999	1.0	0.29789356011898344	1.2622514559700273	0.0	0.9491954854472172	19636.0	335.97689073462277	141216.0	325.6052136592091
1149	Feb25-FISH2-3L1-rep3-m1bp-100x_Position029_28_cmle.ics	16	1	0	1	2	1	1	10.83	1.0	0.2988965334004355	1.3315045908336471	0.0	0.9555678495308992	26076.0	451.3651187507506	216469.0	499.1179115369033
1150	Feb25-FISH2-3L1-rep3-m1bp-100x_Position029_28_cmle.ics	17	1	0	1	0	1	1	8.664	1.0	0.27018655016531423	1.0808706341239283	0.0	0.9539855014024775	24196.0	397.6956176320829	183959.0	424.15880282357847
1151	Feb25-FISH2-3L1-rep3-m1bp-100x_Position029_28_cmle.ics	18	1	0	1	1	1	1	10.83	1.0	0.3137615602821004	1.3293169700983656	0.0	0.9580652276831951	22898.0	399.0449030480818	182503.0	420.8016677178694
1152	Feb25-FISH2-3L1-rep3-m1bp-100x_Position029_28_cmle.ics	19	1	0	1	1	1	1	10.83	1.0	0.28970854538846097	1.2732308658240885	0.0	0.94079912922001	23586.0	407.6091973328054	183331.0	422.71080773677534
1153	Feb25-FISH2-3L1-rep3-m1bp-100x_Position029_28_cmle.ics	20	1	0	1	1	1	1	10.83	1.0	0.29732060165077967	1.2619631312935058	0.0	0.9402225472925136	26868.0	458.32149264963664	225808.0	520.6510741414478
1154	Feb25-FISH2-3L1-rep3-m1bp-100x_Position029_28_cmle.ics	21	1	0	1	0	1	0	7.3644	1.0	0.2583031073525331	1.221798907221749	0.0	0.9783466917511288	14056.0	239.4098006099742	79640.0	183.62791196337113
1155	Feb25-FISH2-3L1-rep3-m1bp-100x_Position029_28_cmle.ics	22	1	0	1	1	1	1	10.83	1.0	0.2950086870768683	1.445442185700373	0.0	0.947693275981403	24116.0	420.36628619393775	191271.0	441.0182615412601
1156	Feb25-FISH2-3L1-rep3-m1bp-100x_Position029_28_cmle.ics	23	1	0	1	1	2	1	10.83	2.0	0.30536912654495385	1.4199157003753433	0.0	0.9372436603446919	22322.0	389.1684962693594	173295.0	399.5705550438523
1157	Feb25-FISH2-3L1-rep3-m1bp-100x_Position029_28_cmle.ics	24	1	0	1	0	1	1	8.2308	1.0	0.2952896334339365	1.1163825883366747	0.0	0.9553602721651799	16650.0	282.8450903282205	109779.0	253.12014750661623
1158	Feb25-FISH2-3L1-rep3-m1bp-100x_Position029_28_cmle.ics	25	1	0	1	1	1	1	10.83	1.0	0.2997896494414994	1.3632609674718872	0.0	0.9458446802854467	24716.0	429.6789912200852	200055.0	461.2717469592191
1159	Feb25-FISH2-3L1-rep3-m1bp-100x_Position029_28_cmle.ics	26	1	0	1	2	2	2	10.83	2.0	0.3055251766647604	1.1700246610605796	0.0	0.9388572125953952	34484.0	586.3219575464218	332831.0	767.4166444836862
1160	Feb25-FISH2-3L1-rep3-m1bp-100x_Position029_28_cmle.ics	27	1	0	1	2	0	1	10.83	0.0	0.30043342993333066	1.3933374953872988	0.0	0.9541507091228576	25112.0	436.44561563161767	205102.0	472.90873932083554
1161	Feb25-FISH2-3L1-rep3-m1bp-100x_Position029_28_cmle.ics	28	1	0	1	1	1	0	7.5809999999999995	1.0	0.28722168403427517	1.2725123114782735	0.0	0.9868372634741487	11636.0	202.5780205933893	63254.0	145.84630767618128
1162	Feb25-FISH2-3L1-rep3-m1bp-100x_Position029_28_cmle.ics	29	1	0	1	1	1	1	10.613399999999999	1.0	0.25815155769483517	1.0434708417693703	0.0	0.9413131598092014	24568.0	425.7629942688359	183978.0	424.2026115921282
1163	Feb25-FISH2-3L1-rep3-m1bp-100x_Position029_28_cmle.ics	30	1	0	1	1	1	1	9.5304	1.0	0.2925030846153804	1.2892618142054197	0.0	0.9414087864916267	20056.0	345.1990904939975	144446.0	333.05270431267087
1164	Feb25-FISH2-3L1-rep3-m1bp-100x_Position029_28_cmle.ics	31	1	0	1	2	2	3	10.83	2.0	0.28750174592897265	1.1331253493179432	0.0	0.9294020575682644	38096.0	638.5108731206478	374898.0	864.4115637775478
1165	Feb25-FISH2-3L1-rep3-m1bp-100x_Position029_28_cmle.ics	32	1	0	1	1	1	1	9.097199999999999	1.0	0.303724635829129	1.271019311626373	0.0	0.9573734142347495	19100.0	328.16465463614537	136793.0	315.4069934857537
1166	Feb25-FISH2-3L1-rep3-m1bp-100x_Position029_28_cmle.ics	33	1	0	1	1	1	1	9.097199999999999	1.0	0.28891931617543276	1.1862742016517074	0.0	0.9413325504722159	18618.0	319.8974219915792	128399.0	296.05274068539535
1167	Feb25-FISH2-3L1-rep3-m1bp-100x_Position029_28_cmle.ics	34	1	0	1	1	1	1	9.313799999999999	1.0	0.28347530905288376	1.2140024897741089	0.0	0.9453704164346177	18460.0	319.2921405556946	125568.0	289.525234171479
1168	Feb25-FISH2-3L1-rep3-m1bp-100x_Position029_28_cmle.ics	35	1	0	1	1	1	1	10.83	1.0	0.29389934961217	1.1618303233062521	0.0	0.9366619632132561	33262.0	568.7028338889031	309240.0	713.0222940174898
1169	Feb25-FISH2-3L1-rep3-m1bp-100x_Position029_28_cmle.ics	36	1	0	1	0	0	1	7.5809999999999995	0.0	0.3051121120967307	1.4506905186362093	0.0	0.9616723477969138	11214.0	196.2367815271632	61680.0	142.21709706053153
1170	Feb25-FISH2-3L1-rep3-m1bp-100x_Position029_28_cmle.ics	37	1	0	1	1	0	0	8.4474	0.0	0.29939046940015424	1.3198031783230095	0.0	0.9624201079694813	13832.0	242.85320930735955	83699.0	192.98684836039928
1171	Feb25-FISH2-3L1-rep3-m1bp-100x_Position029_28_cmle.ics	38	1	0	1	0	1	1	9.097199999999999	1.0	0.27649253294788734	1.5561083630037473	0.0	0.9836706213044354	13400.0	236.89702965142934	76696.0	176.83985856281657
1172	Feb25-FISH2-3L1-rep3-m1bp-100x_Position029_28_cmle.ics	39	1	0	1	0	0	0	6.497999999999999	0.0	0.3061010583598866	1.556212766490891	0.0	0.9895406932272248	7126.0	126.08451503106443	31295.0	72.15765325079984
1173	Feb25-FISH2-3L1-rep3-m1bp-100x_Position029_28_cmle.ics	40	1	0	1	1	1	1	9.9636	1.0	0.3108503560154645	1.2616760332606811	0.0	0.9604740260722521	19470.0	339.6866354284627	142429.0	328.40205767241315
1174	Feb25-FISH2-3L1-rep3-m1bp-100x_Position029_28_cmle.ics	41	1	0	1	0	1	2	9.5304	1.0	0.284074323980087	1.1076339708234337	0.0	0.9515259193676324	23474.0	397.33571165077007	180248.0	415.6022586084093
1175	Feb25-FISH2-3L1-rep3-m1bp-100x_Position029_28_cmle.ics	42	1	0	1	1	1	0	6.9312	1.0	0.2824647892981334	1.0861210429692916	0.0	0.9723303474584111	15428.0	257.90012378371205	95768.0	220.81463928814821
1176	Feb25-FISH2-3L1-rep3-m1bp-100x_Position029_28_cmle.ics	43	1	0	1	1	1	2	10.83	1.0	0.29454339647107414	1.2374341536481206	0.0	0.9596013175950919	23490.0	410.2618935733884	183727.0	423.6238747023391
1177	Feb25-FISH2-3L1-rep3-m1bp-100x_Position029_28_cmle.ics	44	1	0	1	1	1	1	8.4474	1.0	0.27924866416542016	1.0606370051897749	0.0	0.9449624526528805	19012.0	323.62347913961884	130260.0	300.34369427861276
1178	Feb25-FISH2-3L1-rep3-m1bp-100x_Position029_28_cmle.ics	45	1	0	1	2	1	2	10.83	1.0	0.2968808102758382	1.1868152240854202	0.0	0.9318265584042257	33166.0	563.7254190074867	309460.0	713.5295534428029
1179	Feb25-FISH2-3L1-rep3-m1bp-100x_Position029_28_cmle.ics	46	1	0	1	1	1	1	6.9312	1.0	0.28730087282115024	1.1050285242344802	0.0	0.978935810210212	12682.0	215.11709080958533	71982.0	165.97067251315144
1180	Feb25-FISH2-3L1-rep3-m1bp-100x_Position030_29_cmle.ics	1	1	0	1	1	1	1	7.147799999999999	1.0	0.2724133517640192	1.3193413975602153	0.0	0.975380969972152	11044.0	191.87594554258214	56961.0	131.33638238756382
1181	Feb25-FISH2-3L1-rep3-m1bp-100x_Position030_29_cmle.ics	2	1	0	1	1	1	1	10.83	1.0	0.30815768787840475	1.3481212495713517	0.0	0.9438175784399856	24966.0	434.37651825299275	205913.0	474.77868202051275
1182	Feb25-FISH2-3L1-rep3-m1bp-100x_Position030_29_cmle.ics	3	1	0	1	0	1	0	6.9312	1.0	0.2970929285870935	1.1571788899357038	0.0	0.9736937776806196	10532.0	182.002071765747	55397.0	127.7302290185192
1183	Feb25-FISH2-3L1-rep3-m1bp-100x_Position030_29_cmle.ics	4	1	0	1	1	1	2	9.747	1.0	0.2999075960119153	1.3644524562273037	0.0	0.9520081944115166	18036.0	314.56797874522874	124732.0	287.59764835528887
1184	Feb25-FISH2-3L1-rep3-m1bp-100x_Position030_29_cmle.ics	5	1	0	1	2	2	1	10.83	2.0	0.23016276606827993	1.0997333888060004	0.0	0.9114627130162942	38256.0	625.773047631746	337552.0	778.3019706059749
1185	Feb25-FISH2-3L1-rep3-m1bp-100x_Position030_29_cmle.ics	6	1	0	1	1	1	1	10.83	1.0	0.29559184474667577	1.2827996139087614	0.0	0.9378875402313446	22746.0	398.5971130967586	175379.0	404.37568523636446
1186	Feb25-FISH2-3L1-rep3-m1bp-100x_Position030_29_cmle.ics	7	1	0	1	1	1	1	8.2308	1.0	0.3000094474976091	1.1394987888658514	0.0	0.9624221814173605	17110.0	290.94834692550836	115270.0	265.7808816175011
1187	Feb25-FISH2-3L1-rep3-m1bp-100x_Position030_29_cmle.ics	8	1	0	1	1	1	1	8.2308	1.0	0.3138999187347604	1.43612042456154	0.0	0.9726000117018742	12404.0	218.96868555536918	72780.0	167.81064079224197
1188	Feb25-FISH2-3L1-rep3-m1bp-100x_Position030_29_cmle.ics	10	1	0	1	0	0	0	7.3644	0.0	0.2932038668752198	1.5995917300821734	0.0	0.9916036421522113	7720.0	138.93775788942276	34537.0	79.63281260018769
1189	Feb25-FISH2-3L1-rep3-m1bp-100x_Position030_29_cmle.ics	11	1	0	1	1	1	1	9.5304	1.0	0.30430624932110834	1.28844490751402	0.0	0.9478896193483825	20016.0	345.66268668852746	146891.0	338.6902011076287
1190	Feb25-FISH2-3L1-rep3-m1bp-100x_Position030_29_cmle.ics	12	1	0	1	1	1	1	10.83	1.0	0.3055256158780406	1.4699249877910758	0.0	0.9447851623000887	22948.0	400.7474195668604	180682.0	416.6029431110726
1191	Feb25-FISH2-3L1-rep3-m1bp-100x_Position030_29_cmle.ics	13	1	0	1	1	1	1	10.83	1.0	0.27010078532176707	1.1196071510886347	0.0	0.9153610809849135	23956.0	411.9223614822545	181200.0	417.79730848521905
1192	Feb25-FISH2-3L1-rep3-m1bp-100x_Position030_29_cmle.ics	14	1	0	1	0	0	0	7.147799999999999	0.0	0.320669560804268	1.4564107390418768	0.0	0.9743092864735428	9454.0	166.7116183098647	48947.0	112.85830495820097
1193	Feb25-FISH2-3L1-rep3-m1bp-100x_Position030_29_cmle.ics	15	1	0	1	1	1	1	10.83	1.0	0.30143784986332733	1.398088245229779	0.0	0.9353557304868912	22632.0	396.5175795946545	175775.0	405.2887522019281
1194	Feb25-FISH2-3L1-rep3-m1bp-100x_Position030_29_cmle.ics	16	1	0	1	1	2	2	10.83	2.0	0.29009036045344283	1.3668114925482182	0.0	0.935023992200099	22590.0	397.5216115982857	171955.0	396.480883998763
1195	Feb25-FISH2-3L1-rep3-m1bp-100x_Position030_29_cmle.ics	17	1	0	1	1	1	1	8.2308	1.0	0.30577293270131894	1.2612220488290269	0.0	0.9600021919346471	16010.0	273.97257624778626	105332.0	242.86658994130846
1196	Feb25-FISH2-3L1-rep3-m1bp-100x_Position030_29_cmle.ics	18	1	0	1	0	0	0	7.797599999999999	0.0	0.29380909035482516	1.591910864568684	0.0	0.9845815339555989	9670.0	172.96644297548514	48467.0	111.75155712115405
1197	Feb25-FISH2-3L1-rep3-m1bp-100x_Position030_29_cmle.ics	19	1	0	1	1	1	1	10.83	1.0	0.31094265271275034	1.3230651576929378	0.0	0.9589187944382277	27038.0	473.05085387055067	233118.0	537.5059214098085
1198	Feb25-FISH2-3L1-rep3-m1bp-100x_Position030_29_cmle.ics	20	1	0	1	1	1	1	9.097199999999999	1.0	0.32173268186649306	1.449500193976215	0.0	0.9549186804899651	15994.0	280.1684826277978	107884.0	248.75079927494136
1199	Feb25-FISH2-3L1-rep3-m1bp-100x_Position030_29_cmle.ics	21	1	0	1	1	1	1	8.664	1.0	0.28263905343359536	1.124151740368582	0.0	0.9444213775503898	18498.0	316.04543483491335	125770.0	289.9909905529029
1200	Feb25-FISH2-3L1-rep3-m1bp-100x_Position030_29_cmle.ics	22	1	0	1	1	1	1	10.83	1.0	0.28141984409739906	1.281888981211354	0.0	0.9286056824053956	23298.0	406.08816027415327	177390.0	409.01249752865897
1201	Feb25-FISH2-3L1-rep3-m1bp-100x_Position030_29_cmle.ics	23	1	0	1	1	1	1	9.313799999999999	1.0	0.28645671818517005	1.137851709443639	0.0	0.9581971500761333	22628.0	381.3552085175805	171306.0	394.98446869408906
1202	Feb25-FISH2-3L1-rep3-m1bp-100x_Position030_29_cmle.ics	24	1	0	1	0	0	0	7.3644	0.0	0.28778138412351967	1.1092916467045297	0.0	0.9685360619588924	14044.0	239.2118438850308	83954.0	193.5748081488305
1203	Feb25-FISH2-3L1-rep3-m1bp-100x_Position030_29_cmle.ics	25	1	0	1	1	0	1	7.147799999999999	0.0	0.3004255273437801	1.3243223408255806	0.0	0.9570173310833272	11136.0	194.14258173003904	60567.0	139.65082551337892
1204	Feb25-FISH2-3L1-rep3-m1bp-100x_Position030_29_cmle.ics	26	1	0	1	1	1	1	9.747	1.0	0.2914171842926167	1.1051447050433727	0.0	0.9487925546112009	20650.0	359.1055695501853	150630.0	347.3113056132922
1205	Feb25-FISH2-3L1-rep3-m1bp-100x_Position030_29_cmle.ics	27	1	0	1	1	2	1	10.83	2.0	0.30630489551186146	1.4259042214150066	0.0	0.9410509666649433	24040.0	417.84867683190976	193978.0	447.2598581972727
1206	Feb25-FISH2-3L1-rep3-m1bp-100x_Position030_29_cmle.ics	28	1	0	1	1	1	1	9.747	1.0	0.28895661437136333	1.1551769392879199	0.0	0.9520122958709879	21814.0	374.9838265343308	162852.0	375.4918724140999
1207	Feb25-FISH2-3L1-rep3-m1bp-100x_Position030_29_cmle.ics	29	1	0	1	1	1	1	7.3644	1.0	0.2988375316888984	1.0813386750479037	0.0	0.9579056459265584	13574.0	233.366066605254	81293.0	187.43927482720153
1208	Feb25-FISH2-3L1-rep3-m1bp-100x_Position030_29_cmle.ics	30	1	0	1	1	1	1	9.747	1.0	0.2856444293011536	1.160320755194698	0.0	0.9545711655214171	22414.0	387.71369789119	168642.0	388.84201819847857
1209	Feb25-FISH2-3L1-rep3-m1bp-100x_Position030_29_cmle.ics	31	1	0	1	1	1	0	8.8806	1.0	0.2886787010793786	1.1622931088074566	0.0	0.9559007638716636	21172.0	360.8706517993802	155641.0	358.8652918871301
1210	Feb25-FISH2-3L1-rep3-m1bp-100x_Position030_29_cmle.ics	32	1	0	1	1	1	1	8.014199999999999	1.0	0.2960480183978315	1.2182433130149803	0.0	0.9586804312538777	15110.0	259.96841083534287	95028.0	219.10840303936754
1211	Feb25-FISH2-3L1-rep3-m1bp-100x_Position030_29_cmle.ics	33	1	0	1	1	1	1	7.3644	1.0	0.2924866832609949	1.2094567255038033	0.0	0.9374692831021049	13372.0	229.62420321400583	78636.0	181.31296440421463
1212	Feb25-FISH2-3L1-rep3-m1bp-100x_Position030_29_cmle.ics	35	1	0	1	1	1	1	10.83	1.0	0.26163386004100003	1.074648549653013	0.0	0.9255929268330052	44274.0	729.1793716108546	448068.0	1033.1214371873903
1213	Feb25-FISH2-3L1-rep3-m1bp-100x_Position030_29_cmle.ics	36	1	0	1	1	1	1	8.014199999999999	1.0	0.2965559346536306	1.1834514293358114	0.0	0.9733333220306855	14336.0	249.7162663268628	87896.0	202.66397476057844
1214	Feb25-FISH2-3L1-rep3-m1bp-100x_Position030_29_cmle.ics	37	1	0	1	1	1	1	7.797599999999999	1.0	0.275642455824389	1.1205848982455655	0.0	0.969002578628197	13482.0	235.10172796950593	77282.0	178.19101321387802
1215	Feb25-FISH2-3L1-rep3-m1bp-100x_Position030_29_cmle.ics	38	1	0	1	1	1	0	7.147799999999999	1.0	0.3157058114940628	1.394341149071001	0.0	0.9727366773410775	10772.0	187.95065241604274	59069.0	136.1968499719283
1216	Feb25-FISH2-3L1-rep3-m1bp-100x_Position030_29_cmle.ics	39	1	0	1	1	1	1	10.83	1.0	0.3071173151605764	1.4706180454611355	0.0	0.9352369261483301	22720.0	397.2671047790252	178459.0	411.477317190749
1217	Feb25-FISH2-3L1-rep3-m1bp-100x_Position030_29_cmle.ics	40	1	0	1	1	1	1	9.747	1.0	0.3012478485189062	1.3020970399716572	0.0	0.942438140525764	19868.0	344.7659668376993	144533.0	333.25330235813556
1218	Feb25-FISH2-3L1-rep3-m1bp-100x_Position030_29_cmle.ics	41	1	0	1	1	1	1	9.5304	1.0	0.29067557750234874	1.2282028683933268	0.0	0.943632793087123	18094.0	315.58328270454814	123390.0	284.5033658608785
1219	Feb25-FISH2-3L1-rep3-m1bp-100x_Position030_29_cmle.ics	42	1	0	1	1	1	1	10.83	1.0	0.30437146977684143	1.4614945335462628	0.0	0.9396086100552902	24758.0	432.3729885332434	202092.0	465.96850809268705
1220	Feb25-FISH2-3L1-rep3-m1bp-100x_Position030_29_cmle.ics	43	1	0	1	2	2	1	10.83	2.0	0.30292185142423256	1.1297444586531575	0.0	0.9346076135055776	39808.0	663.0312646468543	411050.0	947.7681217044664
1221	Feb25-FISH2-3L1-rep3-m1bp-100x_Position030_29_cmle.ics	44	1	0	1	1	1	1	8.014199999999999	1.0	0.30310367650078673	1.4396457532035762	0.0	0.9789707926571509	12446.0	217.9880588005813	71881.0	165.73779432243947
1222	Feb25-FISH2-3L1-rep3-m1bp-100x_Position030_29_cmle.ics	46	1	0	1	1	1	1	8.8806	1.0	0.28949438750591516	1.1428085221905575	0.0	0.9461416250584528	17618.0	304.71172218138446	118312.0	272.79489603478606
1223	Feb25-FISH2-3L1-rep3-m1bp-100x_Position030_29_cmle.ics	47	1	0	1	1	1	1	8.4474	1.0	0.2782562221139384	1.0420270705043142	0.0	0.9519772886961548	19204.0	324.5438828500298	132003.0	304.3625723618895
1224	Feb25-FISH2-3L1-rep3-m1bp-100x_Position030_29_cmle.ics	48	1	0	1	0	1	1	8.4474	1.0	0.3185375091344395	1.4292618154546832	0.0	0.9671718785473729	13648.0	240.23916733735933	84617.0	195.10350359875156
1225	Feb25-FISH2-3L1-rep3-m1bp-100x_Position030_29_cmle.ics	50	1	0	1	1	1	1	10.83	1.0	0.29627380396664166	1.3111712783663114	0.0	0.9425637152141343	23100.0	401.59309874847	179696.0	414.3294985958053
1226	Feb25-FISH2-3L1-rep3-m1bp-100x_Position030_29_cmle.ics	51	1	0	1	1	0	0	6.9312	0.0	0.3021674493608643	1.1769861547737888	0.0	0.9614042179323232	12206.0	208.13080159393954	69704.0	160.7182317364995
1227	Feb25-FISH2-3L1-rep3-m1bp-100x_Position030_29_cmle.ics	52	1	0	1	0	0	0	6.7146	0.0	0.297378899010888	1.5400235253888015	0.0	0.9940672410269897	7440.0	132.14207949859212	32907.0	75.87448140354914
1228	Feb25-FISH2-3L1-rep3-m1bp-100x_Position030_29_cmle.ics	53	1	0	1	1	1	2	10.83	1.0	0.3191578245538115	1.347820043426324	0.0	0.9491263854386968	25430.0	445.65865852106646	215425.0	496.71073499132626
1229	Feb25-FISH2-3L1-rep3-m1bp-100x_Position030_29_cmle.ics	54	1	0	1	0	1	1	8.2308	1.0	0.3043659988378298	1.300912199719419	0.0	0.9613784421296533	13268.0	232.61303328141955	79283.0	182.80476825956745
1230	Feb25-FISH2-3L1-rep3-m1bp-100x_Position030_29_cmle.ics	55	1	0	1	1	0	1	8.664	0.0	0.30649380739371807	1.4224413694429614	0.0	0.9675178115027003	13936.0	246.5582804082996	85643.0	197.46917710043937
1231	Feb25-FISH2-3L1-rep3-m1bp-100x_Position030_29_cmle.ics	56	1	0	1	2	1	1	9.097199999999999	1.0	0.3001415865562708	1.2855225192406312	0.0	0.9524171061928525	19260.0	331.9977453262469	137696.0	317.48906285419827
1232	Feb25-FISH2-3L1-rep3-m1bp-100x_Position030_29_cmle.ics	57	1	0	1	1	1	1	10.83	1.0	0.2561900719870844	1.0448764385213378	0.0	0.9147033694560522	37474.0	631.3279064336191	345263.0	796.081413463202
1233	Feb25-FISH2-3L1-rep3-m1bp-100x_Position030_29_cmle.ics	58	1	0	1	0	1	1	8.2308	1.0	0.3086422884060483	1.312582908604145	0.0	0.9751770095671729	14778.0	256.83213299596247	93848.0	216.3876479399605
1234	Feb25-FISH2-3L1-rep3-m1bp-100x_Position030_29_cmle.ics	60	1	0	1	0	1	0	7.5809999999999995	1.0	0.3053417791838018	1.370213124906277	0.0	0.9693914810596981	12004.0	208.76571973584555	68337.0	157.56630612557623
1235	Feb25-FISH2-3L1-rep3-m1bp-100x_Position030_29_cmle.ics	61	1	0	1	1	1	1	10.83	1.0	0.2878062371050052	1.2347057917505933	0.0	0.9487239731236939	24604.0	430.75705122567325	194685.0	448.89000553225657
1236	Feb25-FISH2-3L1-rep3-m1bp-100x_Position030_29_cmle.ics	62	1	0	1	1	1	1	10.1802	1.0	0.2968881518347549	1.2132294313883574	0.0	0.9545254103408286	21750.0	376.970739683894	164346.0	378.93662505690844
1237	Feb25-FISH2-3L1-rep3-m1bp-100x_Position030_29_cmle.ics	63	1	0	1	0	0	1	8.014199999999999	0.0	0.31721495650721104	1.5646640346103695	0.0	0.9691659704618881	10970.0	195.25434380257258	60850.0	140.3033455923045
1238	Feb25-FISH2-3L1-rep3-m1bp-100x_Position030_29_cmle.ics	64	1	0	1	0	1	0	7.147799999999999	1.0	0.30673083181752014	1.2937961536434353	0.0	0.9679364931320419	11384.0	196.85277769727858	63255.0	145.84861340084177
1239	Feb25-FISH2-3L1-rep3-m1bp-100x_Position030_29_cmle.ics	66	1	0	1	1	1	1	8.664	1.0	0.2804720862133006	1.1029939437726246	0.0	0.9471176933110165	21218.0	356.49203379117887	153913.0	354.88099967376115
1240	Feb25-FISH2-3L1-rep3-m1bp-100x_Position030_29_cmle.ics	68	1	0	1	1	1	1	9.5304	1.0	0.287377903038706	1.4046329980140269	0.0	0.9799351362346409	15902.0	280.54663955932136	101083.0	233.06956585878257
1241	Feb25-FISH2-3L1-rep3-m1bp-100x_Position031_30_cmle.ics	1	1	0	1	1	1	1	8.4474	1.0	0.3197739692317628	1.6816026481476118	0.0	0.96878679312004	11554.0	206.90108915007616	66038.0	152.26544513105353
1242	Feb25-FISH2-3L1-rep3-m1bp-100x_Position031_30_cmle.ics	2	1	0	1	1	1	0	8.8806	1.0	0.28907696205653144	1.1037144528876361	0.0	0.9579078732158862	19806.0	337.5056916095235	140921.0	324.92502488435736
1243	Feb25-FISH2-3L1-rep3-m1bp-100x_Position031_30_cmle.ics	3	1	0	1	0	1	0	8.014199999999999	1.0	0.29832875706451817	1.3267475898674927	0.0	0.9777468165706311	13162.0	231.06336015956532	77554.0	178.818170321538
1244	Feb25-FISH2-3L1-rep3-m1bp-100x_Position031_30_cmle.ics	4	1	0	1	2	2	2	10.83	2.0	0.2822959684284259	1.0574102016311973	0.0	0.9239246670604528	34868.0	591.2054473164723	325287.0	750.0222576447652
1245	Feb25-FISH2-3L1-rep3-m1bp-100x_Position031_30_cmle.ics	5	1	0	1	1	1	1	10.83	1.0	0.29259388194315966	1.118273190808423	0.0	0.9336258886695252	31244.0	530.5799274254172	280903.0	647.6849743124916
1246	Feb25-FISH2-3L1-rep3-m1bp-100x_Position031_30_cmle.ics	6	1	0	1	1	1	0	6.9312	1.0	0.3058313295463605	1.3296661148153683	0.0	0.9824819261189539	10324.0	179.39000557614747	54549.0	125.77497450640294
1247	Feb25-FISH2-3L1-rep3-m1bp-100x_Position031_30_cmle.ics	8	1	0	1	1	1	1	10.83	1.0	0.2866763524228974	1.3010407731394842	0.0	0.9352598948447574	23768.0	412.87014750754224	184484.0	425.36930827034854
1248	Feb25-FISH2-3L1-rep3-m1bp-100x_Position031_30_cmle.ics	9	1	0	1	1	1	2	10.83	1.0	0.2777578347066679	1.0796278066508866	0.0	0.9396706999937255	32298.0	545.2872254406951	287654.0	663.2509214956248
1249	Feb25-FISH2-3L1-rep3-m1bp-100x_Position031_30_cmle.ics	10	1	0	1	0	0	0	6.9312	0.0	0.271240252464198	1.2067933585043582	0.0	0.9882193627863806	9798.0	169.08623767173313	47496.0	109.51269847579451
1250	Feb25-FISH2-3L1-rep3-m1bp-100x_Position031_30_cmle.ics	11	1	0	1	0	0	0	7.147799999999999	0.0	0.2840976369629921	1.3013530232550325	0.0	0.9788254196089369	9854.0	173.8016860336145	49026.0	113.04045720638163
1251	Feb25-FISH2-3L1-rep3-m1bp-100x_Position031_30_cmle.ics	12	1	0	1	0	0	0	5.6316	0.0	0.29258228932189617	1.5244816997738087	0.0	0.9968066389170255	5464.0	96.47911785985714	20543.0	47.36650170094843
1252	Feb25-FISH2-3L1-rep3-m1bp-100x_Position031_30_cmle.ics	14	1	0	1	2	1	2	10.83	1.0	0.3012828765697239	1.1774529225960428	0.0	0.9387832135215425	36740.0	624.5910580334995	363471.0	838.0640480818491
1253	Feb25-FISH2-3L1-rep3-m1bp-100x_Position031_30_cmle.ics	15	1	0	1	2	2	1	10.83	2.0	0.30180634926062994	1.216761171102703	0.0	0.9387310645676189	31458.0	537.7964823792769	288227.0	664.5721017260995
1254	Feb25-FISH2-3L1-rep3-m1bp-100x_Position031_30_cmle.ics	16	1	0	1	1	1	1	8.2308	1.0	0.285673989473124	1.122178616257595	0.0	0.9656100155700242	17142.0	290.3995900786998	112798.0	260.0811302567094
1255	Feb25-FISH2-3L1-rep3-m1bp-100x_Position031_30_cmle.ics	17	1	0	1	1	1	1	8.664	1.0	0.2751279122011038	1.0706328225653168	0.0	0.9521238835618727	21034.0	355.1652805074124	150461.0	346.92163814566527
1256	Feb25-FISH2-3L1-rep3-m1bp-100x_Position031_30_cmle.ics	18	1	0	1	1	1	2	10.83	1.0	0.273829461188105	1.2182474688803802	0.0	0.9435833795570369	24056.0	419.51693406226656	183590.0	423.3079904238486
1257	Feb25-FISH2-3L1-rep3-m1bp-100x_Position031_30_cmle.ics	20	1	0	1	1	1	1	10.83	1.0	0.2823631476549183	1.3451709115330814	0.0	0.9606546925129087	19574.0	345.1705054412892	136835.0	315.5038339214953
1258	Feb25-FISH2-3L1-rep3-m1bp-100x_Position031_30_cmle.ics	21	1	0	1	1	1	1	10.83	1.0	0.3111302476634475	1.505134141654958	0.0	0.9552629773248978	23896.0	420.2478668960491	193746.0	446.72493007603344
1259	Feb25-FISH2-3L1-rep3-m1bp-100x_Position031_30_cmle.ics	22	1	0	1	1	1	1	10.83	1.0	0.2921390348566728	1.2496590107133685	0.0	0.9539320508467479	21724.0	380.29837588541506	162734.0	375.2197969041592
1260	Feb25-FISH2-3L1-rep3-m1bp-100x_Position031_30_cmle.ics	23	1	0	1	1	1	1	10.83	1.0	0.3112456744692043	1.4098717007520454	0.0	0.9289898011607853	27822.0	481.58383978481277	243449.0	561.3263628775833
1261	Feb25-FISH2-3L1-rep3-m1bp-100x_Position031_30_cmle.ics	24	1	0	1	1	1	1	10.613399999999999	1.0	0.29753370422048203	1.3978459332540638	0.0	0.959912381902372	20074.0	351.89736113928666	145879.0	336.35680775118806
1262	Feb25-FISH2-3L1-rep3-m1bp-100x_Position031_30_cmle.ics	25	1	0	1	1	1	1	10.83	1.0	0.29866262827471923	1.3626819677864084	0.0	0.9465878910972728	21004.0	369.1699403517172	156429.0	360.6822029196155
1263	Feb25-FISH2-3L1-rep3-m1bp-100x_Position031_30_cmle.ics	26	1	0	1	1	2	2	10.83	2.0	0.31407000079583425	1.260495261999926	0.0	0.9762582814493331	30544.0	526.1008369535663	281304.0	648.609569901358
1264	Feb25-FISH2-3L1-rep3-m1bp-100x_Position031_30_cmle.ics	27	1	0	1	1	1	1	8.664	1.0	0.28457606438997785	1.475185430032587	0.0	0.989024236864505	12220.0	214.69287091770073	67761.0	156.23820872111992
1265	Feb25-FISH2-3L1-rep3-m1bp-100x_Position031_30_cmle.ics	28	1	0	1	2	1	1	10.83	1.0	0.31617310956645966	1.174366990038551	0.0	0.9436940983328204	38470.0	646.447620668812	398951.0	919.871159036902
1266	Feb25-FISH2-3L1-rep3-m1bp-100x_Position031_30_cmle.ics	29	1	0	1	0	1	1	10.83	1.0	0.2924163239618344	1.4027751756139637	0.0	0.9634168325997952	23676.0	416.0803395487633	185241.0	427.11474183835793
1267	Feb25-FISH2-3L1-rep3-m1bp-100x_Position031_30_cmle.ics	30	1	0	1	0	0	0	7.147799999999999	0.0	0.27369211747536487	1.0409101079501495	0.0	0.9590442898557432	14158.0	240.0977096962738	82872.0	191.08001406615384
1268	Feb25-FISH2-3L1-rep3-m1bp-100x_Position031_30_cmle.ics	31	1	0	1	1	1	1	10.83	1.0	0.28373878184811674	1.2644866214399297	0.0	0.934679786472558	24310.0	427.4401552636131	189850.0	437.74182679866914
1269	Feb25-FISH2-3L1-rep3-m1bp-100x_Position031_30_cmle.ics	32	1	0	1	1	1	1	10.83	1.0	0.28517024242419375	1.480895398219694	0.0	0.9486096630976113	23986.0	419.1930728339346	186536.0	430.10065527372416
1270	Feb25-FISH2-3L1-rep3-m1bp-100x_Position031_30_cmle.ics	33	1	0	1	2	2	1	8.2308	2.0	0.2661420380593607	1.0417822805635846	0.0	0.9703922782938145	20794.0	348.2570846546643	145458.0	335.38609766911145
1271	Feb25-FISH2-3L1-rep3-m1bp-100x_Position031_30_cmle.ics	36	1	0	1	1	1	1	10.1802	1.0	0.28124744576813604	1.2845673024538145	0.0	0.9517956863743061	20972.0	363.680142997695	151453.0	349.2089170088956
1272	Feb25-FISH2-3L1-rep3-m1bp-100x_Position031_30_cmle.ics	37	1	0	1	0	0	0	7.3644	0.0	0.2899882480600534	1.530389962836765	0.0	0.9869416867679168	8420.0	150.13415477849665	39123.0	90.20686589330698
1273	Feb25-FISH2-3L1-rep3-m1bp-100x_Position031_30_cmle.ics	38	1	0	1	1	1	1	8.2308	1.0	0.3010680482501312	1.359470730008388	0.0	0.9782832244636545	13164.0	231.22508181567804	77927.0	179.67820561990985
1274	Feb25-FISH2-3L1-rep3-m1bp-100x_Position031_30_cmle.ics	39	1	0	1	1	1	1	10.83	1.0	0.29395168576795433	1.3545974197236226	0.0	0.9503330550925989	25822.0	448.05273157097054	211542.0	487.75760613454867
1275	Feb25-FISH2-3L1-rep3-m1bp-100x_Position031_30_cmle.ics	40	1	0	1	0	1	0	8.8806	1.0	0.28278583690951226	1.4720402839817648	0.0	0.9770559498901255	13324.0	234.590067528972	76905.0	177.32175501686407
1276	Feb25-FISH2-3L1-rep3-m1bp-100x_Position031_30_cmle.ics	41	1	0	1	1	1	0	6.7146	1.0	0.24187164296281036	1.0664314033967977	0.0	0.9715155242123205	12356.0	212.93408291534692	63516.0	146.45040753723606
1277	Feb25-FISH2-3L1-rep3-m1bp-100x_Position031_30_cmle.ics	42	1	0	1	1	1	1	10.396799999999999	1.0	0.2887662728105224	1.6472001241992955	0.0	0.9834074504311424	14488.0	260.7900392517215	88117.0	203.1735399105521
1278	Feb25-FISH2-3L1-rep3-m1bp-100x_Position031_30_cmle.ics	43	1	0	1	2	1	1	10.83	1.0	0.32935073094778855	1.4946852665065002	0.0	0.962547106494482	25112.0	440.5415341786965	214746.0	495.14514794683697
1279	Feb25-FISH2-3L1-rep3-m1bp-100x_Position032_31_cmle.ics	1	1	0	1	1	2	1	10.83	2.0	0.27741446374052714	1.2029569286379151	0.0	0.9577377815636456	26224.0	454.04063751345643	210323.0	484.94692777338156
1280	Feb25-FISH2-3L1-rep3-m1bp-100x_Position032_31_cmle.ics	2	1	0	1	1	1	1	10.83	1.0	0.31375877726112256	1.3266821551775425	0.0	0.9461911615551679	29132.0	500.0929201197552	261895.0	603.8577599654329
1281	Feb25-FISH2-3L1-rep3-m1bp-100x_Position032_31_cmle.ics	3	1	0	1	1	1	1	8.014199999999999	1.0	0.256795677130802	1.0392254923981783	0.0	0.9445721682980437	19554.0	327.47388292676357	130293.0	300.41978319240974
1282	Feb25-FISH2-3L1-rep3-m1bp-100x_Position032_31_cmle.ics	4	1	0	1	0	1	1	10.1802	1.0	0.28340269261431017	1.1789969445148292	0.0	0.9363435164009807	22276.0	382.45302632717875	166430.0	383.7417552494206
1283	Feb25-FISH2-3L1-rep3-m1bp-100x_Position032_31_cmle.ics	5	1	0	1	1	1	1	10.83	1.0	0.26969724848531346	1.151848067840152	0.0	0.9331681846167298	23878.0	416.3582261116197	180181.0	415.44777505615485
1284	Feb25-FISH2-3L1-rep3-m1bp-100x_Position032_31_cmle.ics	6	1	0	1	1	1	1	10.83	1.0	0.2870296102727384	1.3142093292448065	0.0	0.9396001133484952	23362.0	407.28436096689734	179888.0	414.77219773062404
1285	Feb25-FISH2-3L1-rep3-m1bp-100x_Position032_31_cmle.ics	8	1	0	1	1	1	1	10.83	1.0	0.2900337046720618	1.2858810954137274	0.0	0.9539381968368821	23800.0	414.9427785308716	185936.0	428.7172204774155
1286	Feb25-FISH2-3L1-rep3-m1bp-100x_Position032_31_cmle.ics	9	1	0	1	2	1	1	10.83	1.0	0.30080342315796355	1.0215901403128593	0.0	0.9441332121078096	36942.0	624.2604081265105	366181.0	844.3125619118433
1287	Feb25-FISH2-3L1-rep3-m1bp-100x_Position032_31_cmle.ics	10	1	0	1	0	0	1	9.097199999999999	0.0	0.275883987597409	1.3484109720344983	0.0	0.9849913486388775	16550.0	287.35103139873803	105156.0	242.4607824010579
1288	Feb25-FISH2-3L1-rep3-m1bp-100x_Position032_31_cmle.ics	11	1	0	1	1	1	1	10.83	1.0	0.3059807592894159	1.5337353364575372	0.0	0.963023992716904	21908.0	385.53380572554795	168665.0	388.8950498656704
1289	Feb25-FISH2-3L1-rep3-m1bp-100x_Position032_31_cmle.ics	12	1	0	1	1	1	2	10.83	1.0	0.3061088941930939	1.3955824049463557	0.0	0.9426674844652176	24600.0	431.2761968717029	200731.0	462.8304168297268
1290	Feb25-FISH2-3L1-rep3-m1bp-100x_Position032_31_cmle.ics	13	1	0	1	1	1	0	7.147799999999999	1.0	0.27108307997325376	1.0813379960511793	0.0	0.9579362551582442	13840.0	235.33166408651005	79713.0	183.79622986358865
1291	Feb25-FISH2-3L1-rep3-m1bp-100x_Position032_31_cmle.ics	14	1	0	1	1	0	1	9.9636	0.0	0.30061877015865984	1.2723691210618753	0.0	0.9537491055081201	20382.0	353.21000534950986	150021.0	345.9071192950389
1292	Feb25-FISH2-3L1-rep3-m1bp-100x_Position032_31_cmle.ics	15	1	0	1	0	1	1	8.664	1.0	0.304999981140851	1.5034442898180065	0.0	0.9802420310981446	13588.0	239.08554697076138	82254.0	189.6550762259559
1293	Feb25-FISH2-3L1-rep3-m1bp-100x_Position032_31_cmle.ics	16	1	0	1	1	1	1	10.83	1.0	0.30360760980268886	1.2417235903359687	0.0	0.9498750500257235	25530.0	447.0040296606697	211352.0	487.31951844905086
1294	Feb25-FISH2-3L1-rep3-m1bp-100x_Position032_31_cmle.ics	17	1	0	1	1	1	1	9.747	1.0	0.30259638877572115	1.4390754304474611	0.0	0.9742718451591047	15970.0	281.62158383630674	104391.0	240.69690303576436
1295	Feb25-FISH2-3L1-rep3-m1bp-100x_Position032_31_cmle.ics	18	1	0	1	0	1	1	10.83	1.0	0.29515465946466285	1.319679700194793	0.0	0.9484972492556212	21158.0	372.00295059899383	157221.0	362.508336850743
1296	Feb25-FISH2-3L1-rep3-m1bp-100x_Position032_31_cmle.ics	19	1	0	1	1	1	1	10.613399999999999	1.0	0.2845174862843497	1.2791842569341905	0.0	0.9481963309270034	20102.0	351.28261871749237	142951.0	329.60564594520173
1297	Feb25-FISH2-3L1-rep3-m1bp-100x_Position032_31_cmle.ics	20	1	0	1	0	1	1	8.8806	1.0	0.28401572494177657	1.07219038501774	0.0	0.9672408242446716	22396.0	379.68132806199986	167958.0	387.2649025306867
1298	Feb25-FISH2-3L1-rep3-m1bp-100x_Position032_31_cmle.ics	21	1	0	1	2	2	2	10.83	2.0	0.30207989514800127	1.2624822683469086	0.0	0.9371892501066198	30964.0	530.6653921936775	281592.0	649.2736186035861
1299	Feb25-FISH2-3L1-rep3-m1bp-100x_Position032_31_cmle.ics	22	1	0	1	1	1	1	10.83	1.0	0.3078975970496286	1.2914861934489432	0.0	0.9348499620154834	24174.0	419.4857649971862	196110.0	452.17566317348957
1300	Feb25-FISH2-3L1-rep3-m1bp-100x_Position032_31_cmle.ics	23	1	0	1	1	1	1	8.8806	1.0	0.3032123117032071	1.0810010790397253	0.0	0.952628796772897	21714.0	364.0188981212994	165675.0	382.00093313073216
1301	Feb25-FISH2-3L1-rep3-m1bp-100x_Position032_31_cmle.ics	25	1	0	1	1	1	1	10.83	1.0	0.3020362560506493	1.3031850944440568	0.0	0.9477296867907192	25266.0	437.54663746469686	207543.0	478.5370132171513
1302	Feb25-FISH2-3L1-rep3-m1bp-100x_Position032_31_cmle.ics	26	1	0	1	0	1	0	9.9636	1.0	0.2789040067540958	1.5277438783494477	0.0	0.9790279230210748	16154.0	286.8570136764447	101958.0	235.08707493673273
1303	Feb25-FISH2-3L1-rep3-m1bp-100x_Position032_31_cmle.ics	27	1	0	1	1	1	1	9.747	1.0	0.26980522031803544	1.0487102277930958	0.0	0.9467162616692638	26250.0	438.472056168376	207727.0	478.96126655468595
1304	Feb25-FISH2-3L1-rep3-m1bp-100x_Position032_31_cmle.ics	28	1	0	1	0	0	0	6.9312	0.0	0.3202839846637677	1.6062146635604813	0.0	0.9916872592981901	7846.0	140.5833063977784	36984.0	85.27492084446656
1305	Feb25-FISH2-3L1-rep3-m1bp-100x_Position032_31_cmle.ics	29	1	0	1	1	1	1	7.797599999999999	1.0	0.2891037235253788	1.1792550415061314	0.0	0.9712932473334425	12962.0	224.62777806590103	74612.0	172.03472837030444
1306	Feb25-FISH2-3L1-rep3-m1bp-100x_Position032_31_cmle.ics	30	1	0	1	1	1	1	8.2308	1.0	0.30618544330044	1.552674519908752	0.0	0.976125293040157	11646.0	206.00801674407842	65393.0	150.77825272502167
1307	Feb25-FISH2-3L1-rep3-m1bp-100x_Position032_31_cmle.ics	31	1	0	1	1	1	1	10.83	1.0	0.31744162843255413	1.366000138998837	0.0	0.9436680531604059	24932.0	438.53179850700354	208565.0	480.89346382019716
1308	Feb25-FISH2-3L1-rep3-m1bp-100x_Position032_31_cmle.ics	32	1	0	1	1	1	1	9.313799999999999	1.0	0.27304301994989405	1.08699592530512	0.0	0.9458019845468285	20168.0	345.03383519319425	140729.0	324.4823257495386
1309	Feb25-FISH2-3L1-rep3-m1bp-100x_Position032_31_cmle.ics	33	1	0	1	1	1	1	10.83	1.0	0.30588661877796625	1.0495934182419173	0.0	0.9387098714503244	36238.0	612.9278099159638	358757.0	827.1948620321839
1310	Feb25-FISH2-3L1-rep3-m1bp-100x_Position032_31_cmle.ics	34	1	0	1	1	2	2	10.396799999999999	2.0	0.29180712265310277	1.2986563196589513	0.0	0.9307699471656601	21330.0	368.05280815944263	158237.0	364.8509531058256
1311	Feb25-FISH2-3L1-rep3-m1bp-100x_Position032_31_cmle.ics	35	1	0	1	1	1	1	9.5304	1.0	0.3101406599824914	1.358690332624259	0.0	0.946116209979499	18102.0	315.7386591033426	127539.0	294.06981747735296
1312	Feb25-FISH2-3L1-rep3-m1bp-100x_Position032_31_cmle.ics	38	1	0	1	1	1	1	9.313799999999999	1.0	0.30179709622881884	1.1513801311441392	0.0	0.9527099178594112	20208.0	347.94059483168314	148394.0	342.1557052723819
1313	Feb25-FISH2-3L1-rep3-m1bp-100x_Position032_31_cmle.ics	39	1	0	1	1	1	1	8.2308	1.0	0.30435563717984937	1.3751671151921985	0.0	0.9632871284329532	13948.0	243.05820781645988	85454.0	197.03339513960216
1314	Feb25-FISH2-3L1-rep3-m1bp-100x_Position032_31_cmle.ics	40	1	0	1	1	1	2	10.83	1.0	0.30705494783631404	1.3370071392338159	0.0	0.9568946397708252	26150.0	451.3102658260962	220338.0	508.0387602484338
1315	Feb25-FISH2-3L1-rep3-m1bp-100x_Position032_31_cmle.ics	41	1	0	1	0	0	0	6.497999999999999	0.0	0.2842909412599611	1.2904127518948645	0.0	0.9962929067113225	7614.0	134.62626540440004	33310.0	76.80368844173647
1316	Feb25-FISH2-3L1-rep3-m1bp-100x_Position032_31_cmle.ics	42	1	0	1	1	1	1	10.83	1.0	0.3200827719178988	1.4688018715587707	0.0	0.9478523022921542	25630.0	450.4324679470675	218287.0	503.3097189697186
1317	Feb25-FISH2-3L1-rep3-m1bp-100x_Position032_31_cmle.ics	43	1	0	1	1	1	1	10.396799999999999	1.0	0.2929598335213171	1.1528099043212756	0.0	0.9494237337219129	24618.0	418.1268165002738	196588.0	453.2777995612155
1318	Feb25-FISH2-3L1-rep3-m1bp-100x_Position032_31_cmle.ics	44	1	0	1	1	1	1	8.4474	1.0	0.29152941604783034	1.0358488416258287	0.0	0.9597288204679884	21852.0	366.56456081980923	164003.0	378.145761498352
1319	Feb25-FISH2-3L1-rep3-m1bp-100x_Position033_32_cmle.ics	1	1	0	1	0	0	0	7.147799999999999	0.0	0.28290814619711574	1.4658246376997575	0.0	0.9959116731862203	8442.0	148.94062639300446	38794.0	89.44828247999773
1320	Feb25-FISH2-3L1-rep3-m1bp-100x_Position033_32_cmle.ics	2	1	0	1	1	1	1	10.83	1.0	0.32474204890291947	1.4551038309198863	0.0	0.9517648524912888	25306.0	444.73655764099504	215714.0	497.37708941821495
1321	Feb25-FISH2-3L1-rep3-m1bp-100x_Position033_32_cmle.ics	3	1	0	1	1	1	1	10.83	1.0	0.3083864621768012	1.005517744680816	0.0	0.9410360906985217	40580.0	677.358037539325	426864.0	984.230851485842
1322	Feb25-FISH2-3L1-rep3-m1bp-100x_Position033_32_cmle.ics	4	1	0	1	1	1	2	10.1802	1.0	0.29668112956956416	1.2733448698247336	0.0	0.9533629945121883	20570.0	360.2668144276574	151102.0	348.39960765305506
1323	Feb25-FISH2-3L1-rep3-m1bp-100x_Position033_32_cmle.ics	5	1	0	1	0	0	0	7.797599999999999	0.0	0.27132130673331856	1.3108887293035798	0.0	0.9885605033895248	10232.0	179.1596260378059	50694.0	116.88640594011974
1324	Feb25-FISH2-3L1-rep3-m1bp-100x_Position033_32_cmle.ics	6	1	0	1	1	1	1	10.613399999999999	1.0	0.2890552234349607	1.5533983236322095	0.0	0.9870872151383365	16800.0	301.2000107282466	110085.0	253.82569925273367
1325	Feb25-FISH2-3L1-rep3-m1bp-100x_Position033_32_cmle.ics	7	1	0	1	1	0	1	8.664	0.0	0.3054185375139816	1.474884487372119	0.0	0.9756641881908361	14398.0	253.09127024752894	89779.0	207.00565429632715
1326	Feb25-FISH2-3L1-rep3-m1bp-100x_Position033_32_cmle.ics	8	1	0	1	1	2	1	10.83	2.0	0.27619192585395774	1.074527020885978	0.0	0.9356425112231035	36140.0	605.4013379967187	339517.0	782.8327195638859
1327	Feb25-FISH2-3L1-rep3-m1bp-100x_Position033_32_cmle.ics	9	1	0	1	2	1	1	10.1802	1.0	0.2956881912376692	1.2222012372946363	0.0	0.9666857527521413	20418.0	357.17423135736937	149180.0	343.96800485554627
1328	Feb25-FISH2-3L1-rep3-m1bp-100x_Position033_32_cmle.ics	10	1	0	1	1	1	1	10.1802	1.0	0.30913164874998944	1.4673565739582202	0.0	0.9600693462768285	17252.0	307.5095235078984	118469.0	273.15689480648683
1329	Feb25-FISH2-3L1-rep3-m1bp-100x_Position033_32_cmle.ics	11	1	0	1	1	1	1	10.83	1.0	0.2832233135701215	1.2293478078042581	0.0	0.9474112495326438	25920.0	446.38094069591915	208829.0	481.5021751305729
1330	Feb25-FISH2-3L1-rep3-m1bp-100x_Position033_32_cmle.ics	12	1	0	1	1	1	1	10.83	1.0	0.30483368739528033	1.544098679267427	0.0	0.9505174137202284	20050.0	356.908060171544	147393.0	339.8476748872069
1331	Feb25-FISH2-3L1-rep3-m1bp-100x_Position033_32_cmle.ics	15	1	0	1	1	1	1	10.83	1.0	0.3123100099373772	1.411554065394071	0.0	0.949993097741185	23490.0	413.98332813901794	189187.0	436.213131348748
1332	Feb25-FISH2-3L1-rep3-m1bp-100x_Position033_32_cmle.ics	16	1	0	1	1	1	1	10.83	1.0	0.3081522736628908	1.4942914416849755	0.0	0.9500772967366188	22636.0	398.0580958465866	177769.0	409.886367174994
1333	Feb25-FISH2-3L1-rep3-m1bp-100x_Position033_32_cmle.ics	17	1	0	1	1	1	2	10.613399999999999	1.0	0.27214604971143797	1.1364429493424129	0.0	0.9543215609105529	22944.0	402.0389384246248	170482.0	393.08455157382514
1334	Feb25-FISH2-3L1-rep3-m1bp-100x_Position033_32_cmle.ics	18	1	0	1	1	1	1	9.9636	1.0	0.29453624145887364	1.1941102176781033	0.0	0.9667827763091474	20526.0	357.83238993751564	150072.0	346.0247112527251
1335	Feb25-FISH2-3L1-rep3-m1bp-100x_Position033_32_cmle.ics	19	1	0	1	1	1	1	9.5304	1.0	0.2856543043539677	1.1612457460426768	0.0	0.9479831423641476	21452.0	365.2087790619712	157905.0	364.08545251853485
1336	Feb25-FISH2-3L1-rep3-m1bp-100x_Position033_32_cmle.ics	20	1	0	1	1	1	1	10.83	1.0	0.2938178753464916	1.3287122645284881	0.0	0.9518324521146149	20794.0	365.1556743174592	152834.0	352.3931227650661
1337	Feb25-FISH2-3L1-rep3-m1bp-100x_Position033_32_cmle.ics	21	1	0	1	0	1	1	10.83	1.0	0.28889575630148856	1.3138635570014734	0.0	0.9491684529654795	22586.0	393.8980281995591	171555.0	395.55859413455715
1338	Feb25-FISH2-3L1-rep3-m1bp-100x_Position033_32_cmle.ics	22	1	0	1	1	1	1	10.83	1.0	0.31110121935843854	1.3792895188238525	0.0	0.9556504317195657	24104.0	421.5492391505838	196272.0	452.549190568493
1339	Feb25-FISH2-3L1-rep3-m1bp-100x_Position033_32_cmle.ics	23	1	0	1	1	1	1	10.83	1.0	0.2724441266207777	1.175170607717759	0.0	0.95878853289715	26584.0	459.69847627566776	212737.0	490.51294710386344
1340	Feb25-FISH2-3L1-rep3-m1bp-100x_Position033_32_cmle.ics	24	1	0	1	1	1	1	9.097199999999999	1.0	0.299183790792143	1.1109548028249263	0.0	0.9609346006816467	22442.0	376.73043023306747	172916.0	398.69668539751734
1341	Feb25-FISH2-3L1-rep3-m1bp-100x_Position033_32_cmle.ics	25	1	0	1	1	1	1	9.097199999999999	1.0	0.28531795218933864	1.4353223403546802	0.0	0.9954811601221176	13670.0	241.2691375917057	80277.0	185.0966585721188
1342	Feb25-FISH2-3L1-rep3-m1bp-100x_Position033_32_cmle.ics	26	1	0	1	1	1	1	10.83	1.0	0.28555240837735174	1.2609410343328427	0.0	0.9454754244530111	22746.0	399.8844017829862	172375.0	397.449288356179
1343	Feb25-FISH2-3L1-rep3-m1bp-100x_Position033_32_cmle.ics	27	1	0	1	1	1	1	8.664	1.0	0.3041455344146146	1.3818446388962458	0.0	0.9781612887726843	14882.0	260.30315160849284	94147.0	217.0770596134543
1344	Feb25-FISH2-3L1-rep3-m1bp-100x_Position033_32_cmle.ics	29	1	0	1	1	1	1	10.613399999999999	1.0	0.29777122862036165	1.2152255189306425	0.0	0.9586293588781353	22920.0	396.0491705018711	178048.0	410.5296643552775
1345	Feb25-FISH2-3L1-rep3-m1bp-100x_Position033_32_cmle.ics	30	1	0	1	1	1	0	8.2308	1.0	0.2858305232299255	1.4243716350709072	0.0	0.9936892067197163	11994.0	209.05715815078057	66035.0	152.25852795707195
1346	Feb25-FISH2-3L1-rep3-m1bp-100x_Position033_32_cmle.ics	31	1	0	1	1	1	1	10.83	1.0	0.30665404142186076	1.337825773812267	0.0	0.9502250440474687	21154.0	369.43260339808154	160209.0	369.39784213636017
1347	Feb25-FISH2-3L1-rep3-m1bp-100x_Position033_32_cmle.ics	32	1	0	1	1	1	1	10.83	1.0	0.29929556374204447	1.1175861644673175	0.0	0.930843160944512	34054.0	576.057097018064	323278.0	745.3900568017917
1348	Feb25-FISH2-3L1-rep3-m1bp-100x_Position033_32_cmle.ics	33	1	0	1	1	1	1	10.83	1.0	0.3131755920881859	1.44550593150511	0.0	0.9450500560086449	24862.0	435.0014181875268	206287.0	475.64102304354515
1349	Feb25-FISH2-3L1-rep3-m1bp-100x_Position033_32_cmle.ics	34	1	0	1	0	0	0	8.014199999999999	0.0	0.30194201829762213	1.6899285900843959	0.0	0.9946343534229175	9234.0	165.75061005371342	45848.0	105.7128642352667
1350	Feb25-FISH2-3L1-rep3-m1bp-100x_Position033_32_cmle.ics	36	1	0	1	1	1	2	10.83	1.0	0.2883037287645584	1.2503229682594812	0.0	0.9523297277862967	27308.0	470.7992763889806	227842.0	525.3409181009342
1351	Feb25-FISH2-3L1-rep3-m1bp-100x_Position033_32_cmle.ics	37	1	0	1	1	1	1	10.83	1.0	0.29772494503253116	1.3808130078538874	0.0	0.9478007348583432	23028.0	405.41408165066764	179294.0	413.40259728227846
1352	Feb25-FISH2-3L1-rep3-m1bp-100x_Position033_32_cmle.ics	38	1	0	1	1	0	1	8.8806	0.0	0.3066032690581832	1.4623226863699978	0.0	0.9833685549024701	13248.0	234.24914630910786	79394.0	183.06070369688456
1353	Feb25-FISH2-3L1-rep3-m1bp-100x_Position033_32_cmle.ics	39	1	0	1	1	2	2	10.83	2.0	0.3047674654196737	1.431568105510375	0.0	0.9660046449848515	25260.0	441.04036479923724	208405.0	480.5245478745148
1354	Feb25-FISH2-3L1-rep3-m1bp-100x_Position033_32_cmle.ics	40	1	0	1	1	1	1	10.83	1.0	0.3055373804489688	1.5225109091457354	0.0	0.963266185055073	21386.0	377.3556852940669	162555.0	374.80707218992706
1355	Feb25-FISH2-3L1-rep3-m1bp-100x_Position033_32_cmle.ics	41	1	0	1	1	1	1	10.83	1.0	0.3259301530814153	1.5497199635611534	0.0	0.94651576252731	23810.0	419.70687386547104	197231.0	454.76038051792625
1356	Feb25-FISH2-3L1-rep3-m1bp-100x_Position033_32_cmle.ics	42	1	0	1	1	1	1	10.83	1.0	0.29709539753094144	1.3026984367959948	0.0	0.9474347250786701	25010.0	434.93852283590275	202718.0	467.41189173016903
1357	Feb25-FISH2-3L1-rep3-m1bp-100x_Position033_32_cmle.ics	44	1	0	1	1	1	1	9.5304	1.0	0.2944599680795252	1.210746794177048	0.0	0.9686776992642111	20514.0	355.57477131461496	149921.0	345.67654682898745
1358	Feb25-FISH2-3L1-rep3-m1bp-100x_Position033_32_cmle.ics	45	1	0	1	0	1	2	10.83	1.0	0.2941033505626546	1.374813733140724	0.0	0.954923112362779	21022.0	370.95310874050364	155430.0	358.3787839837616
1359	Feb25-FISH2-3L1-rep3-m1bp-100x_Position033_32_cmle.ics	46	1	0	1	1	1	1	9.747	1.0	0.27857429708564396	1.1315232710583487	0.0	0.9561249669719489	23480.0	396.9314771631748	178563.0	411.71711255544244
1360	Feb25-FISH2-3L1-rep3-m1bp-100x_Position033_32_cmle.ics	47	1	0	1	2	1	1	10.83	1.0	0.3176902196823062	1.6720504049030687	0.0	0.9413534615930951	18848.0	338.1443337119718	137143.0	316.21399711693374
1361	Feb25-FISH2-3L1-rep3-m1bp-100x_Position033_32_cmle.ics	48	1	0	1	1	1	1	10.83	1.0	0.32458723389831756	1.3553538501515479	0.0	0.9525011086724912	27602.0	477.74398592130916	245669.0	566.4450716239254
1362	Feb25-FISH2-3L1-rep3-m1bp-100x_Position033_32_cmle.ics	49	1	0	1	0	1	1	8.2308	1.0	0.30312385302713	1.2597876275936801	0.0	0.9739625241892239	14336.0	249.1077298570117	88864.0	204.89591623195645
1363	Feb25-FISH2-3L1-rep3-m1bp-100x_Position033_32_cmle.ics	50	1	0	1	1	1	1	10.83	1.0	0.305253246944551	1.3723913038168076	0.0	0.940940702410365	21658.0	376.4126866617891	165589.0	381.80264080992794
1364	Feb25-FISH2-3L1-rep3-m1bp-100x_Position034_33_cmle.ics	1	1	0	1	1	1	1	10.613399999999999	1.0	0.2872746387520483	1.2573969449416658	0.0	0.939590274260218	22016.0	382.86841897034117	164638.0	379.6098966577787
1365	Feb25-FISH2-3L1-rep3-m1bp-100x_Position034_33_cmle.ics	2	1	0	1	2	2	1	10.83	2.0	0.29588766425242297	1.2745365627929464	0.0	0.9455491718037172	30226.0	515.6707211244095	268787.0	619.7488143256985
1366	Feb25-FISH2-3L1-rep3-m1bp-100x_Position034_33_cmle.ics	3	1	0	1	1	1	1	8.2308	1.0	0.30212798344588443	1.3517856775555777	0.0	0.9746096895836057	14274.0	249.2903237600875	88143.0	203.2334887517255
1367	Feb25-FISH2-3L1-rep3-m1bp-100x_Position034_33_cmle.ics	4	1	0	1	1	1	1	10.83	1.0	0.27461706700413246	1.133134413388291	0.0	0.9323205427988088	34988.0	586.3740871533565	322490.0	743.5731457693062
1368	Feb25-FISH2-3L1-rep3-m1bp-100x_Position034_33_cmle.ics	5	1	0	1	0	0	1	6.9312	0.0	0.30685126765741116	1.2989065932338246	0.0	0.9763029117448173	9736.0	170.08801528422447	50039.0	115.37615628748277
1369	Feb25-FISH2-3L1-rep3-m1bp-100x_Position034_33_cmle.ics	6	1	0	1	0	0	0	6.7146	0.0	0.3067434191959113	1.2533902537361414	0.0	0.9772866550742836	10074.0	174.22437356643584	52658.0	121.41484917337013
1370	Feb25-FISH2-3L1-rep3-m1bp-100x_Position034_33_cmle.ics	7	1	0	1	1	1	1	10.396799999999999	1.0	0.2865609033731281	1.339115358824071	0.0	0.9523523386645775	22550.0	390.3550966708303	170452.0	393.0153798340097
1371	Feb25-FISH2-3L1-rep3-m1bp-100x_Position034_33_cmle.ics	8	1	0	1	1	1	1	10.83	1.0	0.2581428669633256	1.0457861182775645	0.0	0.9380468138242722	31722.0	528.2956230144783	269926.0	622.3750347140244
1372	Feb25-FISH2-3L1-rep3-m1bp-100x_Position034_33_cmle.ics	9	1	0	1	2	2	1	10.83	2.0	0.2757941728064986	1.1871698245125326	0.0	0.9372102374997474	31758.0	540.2176336280918	279477.0	644.3970109465981
1373	Feb25-FISH2-3L1-rep3-m1bp-100x_Position034_33_cmle.ics	10	1	0	1	1	1	1	8.664	1.0	0.28625131700175827	1.0583094070414625	0.0	0.9530249440945634	19098.0	327.4178017590184	132779.0	306.1518146984487
1374	Feb25-FISH2-3L1-rep3-m1bp-100x_Position034_33_cmle.ics	11	1	0	1	2	1	3	10.83	1.0	0.29357242978757203	1.1440378652224936	0.0	0.93248050080904	32826.0	559.567770562207	303011.0	698.6599351071452
1375	Feb25-FISH2-3L1-rep3-m1bp-100x_Position034_33_cmle.ics	12	1	0	1	0	0	0	6.497999999999999	0.0	0.29922246731994945	1.7916286271022872	0.0	0.992208192840812	5520.0	99.76684604247465	21095.0	48.63926171355241
1376	Feb25-FISH2-3L1-rep3-m1bp-100x_Position034_33_cmle.ics	13	1	0	1	1	1	1	10.83	1.0	0.2644530275619693	1.1207233445888374	0.0	0.9356838989813834	27080.0	464.6741684821702	215487.0	496.8536899202782
1377	Feb25-FISH2-3L1-rep3-m1bp-100x_Position034_33_cmle.ics	14	1	0	1	1	1	1	8.664	1.0	0.2752956325483737	1.0411748168423354	0.0	0.9606379769210684	23256.0	388.46161420077783	174975.0	403.4441724735166
1378	Feb25-FISH2-3L1-rep3-m1bp-100x_Position034_33_cmle.ics	16	1	0	1	1	1	1	9.747	1.0	0.28727199630796707	1.1736598097744582	0.0	0.9733089885307001	19570.0	341.99162177052636	137977.0	318.1369714838028
1379	Feb25-FISH2-3L1-rep3-m1bp-100x_Position034_33_cmle.ics	17	1	0	1	1	1	1	10.83	1.0	0.2814828155006901	1.2689064114585589	0.0	0.9516033882256749	23682.0	409.4269036207604	181814.0	419.2130234267749
1380	Feb25-FISH2-3L1-rep3-m1bp-100x_Position034_33_cmle.ics	18	1	0	1	1	2	3	10.83	2.0	0.2940610585585915	1.1448881715607515	0.0	0.937156573645482	35078.0	595.8516550694426	335000.0	772.4177612723421
1381	Feb25-FISH2-3L1-rep3-m1bp-100x_Position034_33_cmle.ics	19	1	0	1	1	1	1	10.83	1.0	0.3179134707968246	1.251320963844578	0.0	0.9408134982920322	33098.0	564.7335418772986	319250.0	736.1025978692394
1382	Feb25-FISH2-3L1-rep3-m1bp-100x_Position034_33_cmle.ics	20	1	0	1	1	1	1	10.1802	1.0	0.28576634388051897	1.2829808352586967	0.0	0.9382510164483988	20710.0	359.88470593533776	149813.0	345.4275285656519
1383	Feb25-FISH2-3L1-rep3-m1bp-100x_Position034_33_cmle.ics	22	1	0	1	1	1	1	7.797599999999999	1.0	0.28869121263616354	1.0222935127193584	0.0	0.948682433584584	16976.0	285.519608448101	111749.0	257.6624250878297
1384	Feb25-FISH2-3L1-rep3-m1bp-100x_Position034_33_cmle.ics	23	1	0	1	1	1	1	10.1802	1.0	0.30548785604908324	1.369989484126471	0.0	0.9541416605999562	20642.0	359.13743514211103	154134.0	355.3905648237349
1385	Feb25-FISH2-3L1-rep3-m1bp-100x_Position034_33_cmle.ics	24	1	0	1	0	1	1	7.3644	1.0	0.3111176507904764	1.2999832417383144	0.0	0.9743839244566146	11936.0	206.61413401219042	68395.0	157.7000381558861
1386	Feb25-FISH2-3L1-rep3-m1bp-100x_Position034_33_cmle.ics	25	1	0	1	1	1	1	8.4474	1.0	0.2863254068531792	1.0521703399501285	0.0	0.9604330116884773	18086.0	308.68719463970166	122382.0	282.17919540307986
1387	Feb25-FISH2-3L1-rep3-m1bp-100x_Position034_33_cmle.ics	26	1	0	1	2	4	2	10.83	4.0	0.2934110176236026	1.0435491100348722	0.0	0.9414522614385749	38618.0	651.112585582944	386542.0	891.2594217245781
1388	Feb25-FISH2-3L1-rep3-m1bp-100x_Position034_33_cmle.ics	27	1	0	1	1	2	1	10.83	2.0	0.2950461930914351	1.1930306049310642	0.0	0.9327119456676086	30566.0	522.6369994305328	272946.0	629.3383231887782
1389	Feb25-FISH2-3L1-rep3-m1bp-100x_Position034_33_cmle.ics	28	1	0	1	1	1	1	8.664	1.0	0.28483155009343725	1.0896557505487179	0.0	0.9537306784299621	20842.0	351.95116241063465	151000.0	348.1644237376825
1390	Feb25-FISH2-3L1-rep3-m1bp-100x_Position034_33_cmle.ics	29	1	0	1	1	1	1	10.1802	1.0	0.29183102942898187	1.2481457797553874	0.0	0.9593487369813458	23254.0	399.79186972533444	180130.0	415.3301830984686
1391	Feb25-FISH2-3L1-rep3-m1bp-100x_Position034_33_cmle.ics	30	1	0	1	1	0	1	8.2308	0.0	0.294946452299756	1.410547147790722	0.0	0.973220858012345	12858.0	226.23569845173154	74457.0	171.6773410479247
1392	Feb25-FISH2-3L1-rep3-m1bp-100x_Position034_33_cmle.ics	31	1	0	1	0	1	1	8.2308	1.0	0.31259866100941436	1.46758771329242	0.0	0.9784163839396954	13778.0	241.74005418113126	85025.0	196.04423926024145
1393	Feb25-FISH2-3L1-rep3-m1bp-100x_Position034_33_cmle.ics	32	1	0	1	1	1	1	9.097199999999999	1.0	0.3033918442579696	1.2257799123938171	0.0	0.9677765244878496	19962.0	341.67068595493527	146077.0	336.8133412339699
1394	Feb25-FISH2-3L1-rep3-m1bp-100x_Position034_33_cmle.ics	34	1	0	1	1	1	1	8.8806	1.0	0.31249786215686715	1.3095196476060464	0.0	0.9579743184310572	16486.0	287.32509314799063	111268.0	256.55337152612225
1395	Feb25-FISH2-3L1-rep3-m1bp-100x_Position034_33_cmle.ics	35	1	0	1	1	1	1	8.8806	1.0	0.30112524047231376	1.180708138816072	0.0	0.9492620478117002	19326.0	330.38320107235825	138631.0	319.64491541177927
1396	Feb25-FISH2-3L1-rep3-m1bp-100x_Position034_33_cmle.ics	37	1	0	1	1	1	1	8.4474	1.0	0.2937565428343382	1.1090928389091133	0.0	0.9681355036614038	16340.0	280.29408301522074	106450.0	245.44439011176362
1397	Feb25-FISH2-3L1-rep3-m1bp-100x_Position034_33_cmle.ics	38	1	0	1	1	1	1	8.664	1.0	0.26852638957987607	1.1346389969303412	0.0	0.9636442624263108	20178.0	339.1485423054049	139664.0	322.0267289860907
1398	Feb25-FISH2-3L1-rep3-m1bp-100x_Position034_33_cmle.ics	39	1	0	1	1	1	1	9.097199999999999	1.0	0.2875551060477271	1.1175603019664713	0.0	0.9478807670659586	19516.0	330.8610201405773	137474.0	316.97719197956405
1399	Feb25-FISH2-3L1-rep3-m1bp-100x_Position034_33_cmle.ics	40	1	0	1	1	1	1	9.097199999999999	1.0	0.29449685913212387	1.226975206900154	0.0	0.9554566231770352	16946.0	295.6858074825378	112568.0	259.5508135847911
1400	Feb25-FISH2-3L1-rep3-m1bp-100x_Position034_33_cmle.ics	41	1	0	1	1	1	1	10.83	1.0	0.2992765612937042	1.1943907429550211	0.0	0.937840465012223	32432.0	554.0863197511421	300449.0	692.7526685269072
1401	Feb25-FISH2-3L1-rep3-m1bp-100x_Position034_33_cmle.ics	43	1	0	1	1	1	2	9.747	1.0	0.294999308336047	1.1179103200892049	0.0	0.9462182001499395	21078.0	363.1935594704206	156289.0	360.35940146714347
1402	Feb25-FISH2-3L1-rep3-m1bp-100x_Position034_33_cmle.ics	44	1	0	1	1	1	1	9.313799999999999	1.0	0.3032971287661551	1.2277473604781879	0.0	0.9536024816190708	19394.0	334.1731542148532	139865.0	322.4901796428541
1403	Feb25-FISH2-3L1-rep3-m1bp-100x_Position034_33_cmle.ics	45	1	0	1	1	1	1	10.396799999999999	1.0	0.2939030308140552	1.2646968037529733	0.0	0.949315297850194	21604.0	375.486773526284	161874.0	373.2368736961167
1404	Feb25-FISH2-3L1-rep3-m1bp-100x_Position034_33_cmle.ics	46	1	0	1	1	1	2	8.014199999999999	1.0	0.2836420385188837	1.0481061154630018	0.0	0.9658218679856511	18064.0	303.2102271056824	121585.0	280.3415328486499
1405	Feb25-FISH2-3L1-rep3-m1bp-100x_Position034_33_cmle.ics	47	1	0	1	2	2	1	9.097199999999999	2.0	0.29799292391821136	1.2093265688084016	0.0	0.960033338497887	18906.0	325.7016195880393	133437.0	307.6689815250672
1406	Feb25-FISH2-3L1-rep3-m1bp-100x_Position034_33_cmle.ics	48	1	0	1	0	1	1	8.2308	1.0	0.28766330722194394	1.1028749303070409	0.0	0.9458647851292405	17748.0	300.2910810685229	119245.0	274.9461371430461
1407	Feb25-FISH2-3L1-rep3-m1bp-100x_Position034_33_cmle.ics	49	1	0	1	2	1	2	10.83	1.0	0.30217170951428685	1.3567263986229579	0.0	0.932171857726081	28336.0	488.88102110343596	246552.0	568.4810264991596
1408	Feb25-FISH2-3L1-rep3-m1bp-100x_Position034_33_cmle.ics	50	1	0	1	0	1	0	8.4474	1.0	0.31462493907658523	1.509008537378256	0.0	0.9766705842636851	12800.0	226.25022544138315	76381.0	176.1135552947545
1409	Feb25-FISH2-3L1-rep3-m1bp-100x_Position034_33_cmle.ics	51	1	0	1	1	1	1	7.797599999999999	1.0	0.26916882507329665	1.0333692865048039	0.0	0.9648427278558707	15870.0	271.21838139549044	97533.0	224.88424331395623
1410	Feb25-FISH2-3L1-rep3-m1bp-100x_Position035_34_cmle.ics	2	1	0	1	2	3	3	10.83	3.0	0.26070027469276025	1.1917748324274122	0.0	0.9196511254860751	53368.0	865.7278556223141	591924.0	1364.8137639503577
1411	Feb25-FISH2-3L1-rep3-m1bp-100x_Position035_34_cmle.ics	3	1	0	1	1	1	1	10.83	1.0	0.30210744321736027	1.063867985201458	0.0	0.9467409015493075	38768.0	655.4711671763733	394516.0	909.6452701675203
1412	Feb25-FISH2-3L1-rep3-m1bp-100x_Position035_34_cmle.ics	4	1	0	1	1	2	2	10.83	2.0	0.3089709241810829	1.3550125948169331	0.0	0.9542599574553507	24936.0	433.5422503324494	205813.0	474.54810955446135
1413	Feb25-FISH2-3L1-rep3-m1bp-100x_Position035_34_cmle.ics	5	1	0	1	1	1	1	10.396799999999999	1.0	0.2965141133524608	1.2550776691040462	0.0	0.9464853353936173	22286.0	384.8765967777363	170351.0	392.7825016432978
1414	Feb25-FISH2-3L1-rep3-m1bp-100x_Position035_34_cmle.ics	6	1	0	1	1	1	1	10.83	1.0	0.30237153631046737	1.1965773692359911	0.0	0.929927355188395	34332.0	581.4037650665656	328922.0	758.4035667857352
1415	Feb25-FISH2-3L1-rep3-m1bp-100x_Position035_34_cmle.ics	7	1	0	1	1	1	0	9.097199999999999	1.0	0.2897373588561706	1.0719653974524246	0.0	0.9633963780565531	21394.0	362.7423496745407	158385.0	365.1922003555818
1416	Feb25-FISH2-3L1-rep3-m1bp-100x_Position035_34_cmle.ics	8	1	0	1	1	0	0	8.014199999999999	0.0	0.29094450421360385	1.3713544910630104	0.0	0.9833134945407719	12584.0	220.55712674793125	71599.0	165.0875799681744
1417	Feb25-FISH2-3L1-rep3-m1bp-100x_Position035_34_cmle.ics	9	1	0	1	1	1	1	9.313799999999999	1.0	0.29504782091935267	1.1278241978212769	0.0	0.9623169990079038	22986.0	389.1216347611987	177998.0	410.4143781222518
1418	Feb25-FISH2-3L1-rep3-m1bp-100x_Position035_34_cmle.ics	10	1	0	1	1	1	1	10.83	1.0	0.2775589211769806	1.1571164720398286	0.0	0.9238953185095103	33888.0	576.1624333904707	309044.0	712.570371984029
1419	Feb25-FISH2-3L1-rep3-m1bp-100x_Position035_34_cmle.ics	11	1	0	1	1	1	0	8.2308	1.0	0.3018307893641531	1.5581909989832643	0.0	0.9908398742354111	11370.0	201.5252278169086	62632.0	144.41214693734128
1420	Feb25-FISH2-3L1-rep3-m1bp-100x_Position035_34_cmle.ics	12	1	0	1	1	1	1	10.83	1.0	0.29562462174168896	1.4478773993948666	0.0	0.9544747203844723	24070.0	420.83622764578104	190923.0	440.2158693594011
1421	Feb25-FISH2-3L1-rep3-m1bp-100x_Position035_34_cmle.ics	13	1	0	1	1	0	0	7.797599999999999	0.0	0.30123154997381263	1.106949794440913	0.0	0.9720255961182174	15300.0	261.99097632701654	97670.0	225.2001275924467
1422	Feb25-FISH2-3L1-rep3-m1bp-100x_Position035_34_cmle.ics	14	1	0	1	1	1	1	8.664	1.0	0.26568214170757526	1.1448185773913135	0.0	0.979232701266039	15714.0	272.9515097578598	95474.0	220.13675623795697
1423	Feb25-FISH2-3L1-rep3-m1bp-100x_Position035_34_cmle.ics	15	1	0	1	1	1	1	10.83	1.0	0.31730144757917245	1.551867139124217	0.0	0.95080576960957	22052.0	389.5008433460136	173453.0	399.9348595402136
1424	Feb25-FISH2-3L1-rep3-m1bp-100x_Position035_34_cmle.ics	16	1	0	1	1	1	1	10.613399999999999	1.0	0.30513797584711333	1.3484887565912278	0.0	0.952487721393392	20550.0	359.28153958521847	153017.0	352.81507037794023
1425	Feb25-FISH2-3L1-rep3-m1bp-100x_Position035_34_cmle.ics	17	1	0	1	1	2	1	10.83	2.0	0.30216981349318184	1.4270976810689013	0.0	0.953395894415362	23558.0	416.04129286731626	186899.0	430.93763332549094
1426	Feb25-FISH2-3L1-rep3-m1bp-100x_Position035_34_cmle.ics	18	1	0	1	3	1	2	10.83	1.0	0.27977974466841826	1.0733807373538173	0.0	0.9380115793831844	41688.0	685.6420005541959	423349.0	976.1262293041335
1427	Feb25-FISH2-3L1-rep3-m1bp-100x_Position035_34_cmle.ics	19	1	0	1	0	1	1	10.83	1.0	0.30825835622173914	1.338015343354059	0.0	0.9529154080856275	25170.0	442.6802900823627	208476.0	480.6882543254113
1428	Feb25-FISH2-3L1-rep3-m1bp-100x_Position035_34_cmle.ics	20	1	0	1	0	0	0	6.2814	0.0	0.2645959978093838	1.3112751367021391	0.0	0.9921751507637093	6706.0	118.24322495327732	26562.0	61.24465843258493
1429	Feb25-FISH2-3L1-rep3-m1bp-100x_Position035_34_cmle.ics	21	1	0	1	1	1	2	10.83	1.0	0.2995852420106137	1.3911866738528513	0.0	0.9418779758804875	23384.0	411.9187395426725	184040.0	424.3455665210801
1430	Feb25-FISH2-3L1-rep3-m1bp-100x_Position035_34_cmle.ics	22	1	0	1	1	0	1	8.664	0.0	0.3077923542306204	1.5130131633040627	0.0	0.9931303898659405	12588.0	223.2679054418771	73678.0	169.88118153738395
1431	Feb25-FISH2-3L1-rep3-m1bp-100x_Position035_34_cmle.ics	23	1	0	1	1	1	2	10.396799999999999	1.0	0.27305339874548945	1.2008961640231766	0.0	0.9510797979329749	24392.0	416.09551205478	187184.0	431.5947648537376
1432	Feb25-FISH2-3L1-rep3-m1bp-100x_Position035_34_cmle.ics	24	1	0	1	2	1	0	10.83	1.0	0.30700945938649243	1.3598237701651414	0.0	0.9566928707702009	24502.0	431.0989730883556	199826.0	460.74373601196123
1433	Feb25-FISH2-3L1-rep3-m1bp-100x_Position035_34_cmle.ics	25	1	0	1	1	1	1	10.83	1.0	0.30065328171127403	1.45115015352641	0.0	0.9382040102020618	22568.0	396.4682360950978	174802.0	403.04528210724754
1434	Feb25-FISH2-3L1-rep3-m1bp-100x_Position035_34_cmle.ics	26	1	0	1	1	1	1	9.313799999999999	1.0	0.2909680279808622	1.1904175478710002	0.0	0.9599056787726318	21860.0	371.7052552216372	163935.0	377.988972221437
1435	Feb25-FISH2-3L1-rep3-m1bp-100x_Position035_34_cmle.ics	27	1	0	1	3	2	3	10.83	2.0	0.3094093205029718	1.4065616703872235	0.0	0.957143749588447	27618.0	480.27823735875154	240065.0	553.5237906264024
1436	Feb25-FISH2-3L1-rep3-m1bp-100x_Position035_34_cmle.ics	28	1	0	1	2	2	2	10.83	2.0	0.27856952641488064	1.1982514545858485	0.0	0.9149861870383464	32814.0	553.097207148018	295005.0	680.2003034750664
1437	Feb25-FISH2-3L1-rep3-m1bp-100x_Position035_34_cmle.ics	29	1	0	1	1	1	1	9.5304	1.0	0.28464087054230597	1.2452708147592935	0.0	0.9778978547221499	20180.0	347.8999902859601	143815.0	331.5977920518862
1438	Feb25-FISH2-3L1-rep3-m1bp-100x_Position035_34_cmle.ics	30	1	0	1	0	1	2	10.83	1.0	0.29018709639022267	1.3102939126949904	0.0	0.9457183691672023	23976.0	417.495065097427	188052.0	433.5961338590641
1439	Feb25-FISH2-3L1-rep3-m1bp-100x_Position035_34_cmle.ics	31	1	0	1	2	1	1	10.83	1.0	0.29540072563224595	1.340802466007549	0.0	0.957276935887497	20826.0	365.9878271522365	153599.0	354.1570021303596
1440	Feb25-FISH2-3L1-rep3-m1bp-100x_Position035_34_cmle.ics	32	1	0	1	0	1	1	8.664	1.0	0.3012330100062367	1.550595137036513	0.0	0.9764180741583622	12846.0	228.30805086430712	75141.0	173.25445671571657
1441	Feb25-FISH2-3L1-rep3-m1bp-100x_Position035_34_cmle.ics	33	1	0	1	1	1	1	10.396799999999999	1.0	0.28720682892866944	1.215185584293881	0.0	0.9497174945542074	21472.0	372.5602815890146	158555.0	365.5841735478693
1442	Feb25-FISH2-3L1-rep3-m1bp-100x_Position035_34_cmle.ics	34	1	0	1	1	1	1	10.83	1.0	0.2831183049905466	1.2495853127807486	0.0	0.94623146133701	24644.0	430.1062130404159	193564.0	446.30528818781977
1443	Feb25-FISH2-3L1-rep3-m1bp-100x_Position035_34_cmle.ics	35	1	0	1	1	1	1	9.5304	1.0	0.25095115252367334	1.0971288700227493	0.0	0.9449055341282113	24524.0	413.84944399830846	180907.0	417.12173115968835
1444	Feb25-FISH2-3L1-rep3-m1bp-100x_Position035_34_cmle.ics	37	1	0	1	0	1	1	9.097199999999999	1.0	0.2904646248463022	1.1302613585125005	0.0	0.9665620262924918	22120.0	375.5262126185958	166724.0	384.4196382996118
1445	Feb25-FISH2-3L1-rep3-m1bp-100x_Position035_34_cmle.ics	38	1	0	1	1	1	1	10.83	1.0	0.3069799908855052	1.3692291762536972	0.0	0.952061081423406	20300.0	356.1755694734633	150686.0	347.44042619428103
1446	Feb25-FISH2-3L1-rep3-m1bp-100x_Position035_34_cmle.ics	39	1	0	1	1	1	2	10.83	1.0	0.2658169250693007	1.2406846736261876	0.0	0.9405099551335132	24674.0	426.2360259440308	187899.0	433.2433579860054
1447	Feb25-FISH2-3L1-rep3-m1bp-100x_Position035_34_cmle.ics	40	1	0	1	1	1	2	10.83	1.0	0.2788325614634965	1.324228943850739	0.0	0.9327543302726032	23218.0	401.8896031671558	175664.0	405.032816764611
1448	Feb25-FISH2-3L1-rep3-m1bp-100x_Position036_35_cmle.ics	1	1	0	1	1	1	1	10.83	1.0	0.3108918631411491	1.5005060028743826	0.0	0.9382366848178333	22576.0	396.2959390101345	177848.0	410.0685194231746
1449	Feb25-FISH2-3L1-rep3-m1bp-100x_Position036_35_cmle.ics	2	1	0	1	1	1	1	10.83	1.0	0.2741692736352215	1.1573256293433218	0.0	0.9337607967322432	32408.0	550.6477239519982	287251.0	662.3217144574375
1450	Feb25-FISH2-3L1-rep3-m1bp-100x_Position036_35_cmle.ics	3	1	0	1	1	1	1	9.5304	1.0	0.30950354444736206	1.4409756410625967	0.0	0.9448379601588545	17456.0	305.7724435846948	120649.0	278.18337456640836
1451	Feb25-FISH2-3L1-rep3-m1bp-100x_Position036_35_cmle.ics	4	1	0	1	1	1	1	10.396799999999999	1.0	0.2960268627421215	1.287965690382277	0.0	0.9427344828846461	21270.0	371.32277982368987	158705.0	365.9300322469464
1452	Feb25-FISH2-3L1-rep3-m1bp-100x_Position036_35_cmle.ics	5	1	0	1	1	1	1	9.097199999999999	1.0	0.3129126328782927	1.448955101895106	0.0	0.9764841874624656	15194.0	267.2522306177081	98513.0	227.14385348126044
1453	Feb25-FISH2-3L1-rep3-m1bp-100x_Position036_35_cmle.ics	6	1	0	1	1	1	2	10.1802	1.0	0.290743940652471	1.2125337558659746	0.0	0.9338257052382802	21490.0	369.12407948637195	159729.0	368.2910942993133
1454	Feb25-FISH2-3L1-rep3-m1bp-100x_Position036_35_cmle.ics	7	1	0	1	1	1	1	10.83	1.0	0.25455895592253613	1.2021297072069548	0.0	0.9211452949459218	26358.0	449.3583084918043	203019.0	468.1059148529839
1455	Feb25-FISH2-3L1-rep3-m1bp-100x_Position036_35_cmle.ics	8	1	0	1	1	1	1	9.097199999999999	1.0	0.2867118151717205	1.1872646858195377	0.0	0.9458213559725936	19940.0	342.2790831194074	141770.0	326.8825851211341
1456	Feb25-FISH2-3L1-rep3-m1bp-100x_Position036_35_cmle.ics	9	1	0	1	1	1	1	10.83	1.0	0.28955752610173024	1.0771343121625223	0.0	0.9357539396158753	39724.0	663.4711769818039	400609.0	923.6940505240349
1457	Feb25-FISH2-3L1-rep3-m1bp-100x_Position036_35_cmle.ics	11	1	0	1	1	2	1	10.83	2.0	0.2934085305930524	1.0339833185439495	0.0	0.9355178970825005	35864.0	599.7950971252196	345938.0	797.6377776090492
1458	Feb25-FISH2-3L1-rep3-m1bp-100x_Position036_35_cmle.ics	13	1	0	1	1	1	1	10.1802	1.0	0.29441296767675096	1.232899895257802	0.0	0.9468602555535374	22510.0	388.54838372783416	172312.0	397.30402770256654
1459	Feb25-FISH2-3L1-rep3-m1bp-100x_Position036_35_cmle.ics	14	1	0	1	1	1	1	9.9636	1.0	0.31281214722458406	1.5307746332851775	0.0	0.9418099219309397	17192.0	302.8451158152172	118551.0	273.345964228649
1460	Feb25-FISH2-3L1-rep3-m1bp-100x_Position036_35_cmle.ics	17	1	0	1	1	1	1	7.797599999999999	1.0	0.30418415860514675	1.251246242108342	0.0	0.9626954876826084	13904.0	239.66416812386274	85026.0	196.04654498490197
1461	Feb25-FISH2-3L1-rep3-m1bp-100x_Position036_35_cmle.ics	18	1	0	1	1	0	1	9.097199999999999	0.0	0.2935466404301608	1.2562427856739433	0.0	0.959099558947077	18058.0	312.53186140147795	123628.0	285.05212833008096
1462	Feb25-FISH2-3L1-rep3-m1bp-100x_Position036_35_cmle.ics	19	1	0	1	1	1	1	10.83	1.0	0.3015493420050451	1.3986324063398987	0.0	0.9484860047628658	23296.0	406.2073016041279	183601.0	423.3333533951142
1463	Feb25-FISH2-3L1-rep3-m1bp-100x_Position036_35_cmle.ics	20	1	0	1	1	1	0	10.396799999999999	1.0	0.29937519892891395	1.340861013390403	0.0	0.9628069290810289	22328.0	385.83860567670666	171655.0	395.7891666006086
1464	Feb25-FISH2-3L1-rep3-m1bp-100x_Position036_35_cmle.ics	21	1	0	1	1	1	1	8.664	1.0	0.3059427615339405	1.191294753904502	0.0	0.9565453616949587	19304.0	328.95534158772705	139497.0	321.64167296778476
1465	Feb25-FISH2-3L1-rep3-m1bp-100x_Position036_35_cmle.ics	22	1	0	1	0	1	1	7.147799999999999	1.0	0.27455086501896026	1.2015480068178328	0.0	0.9604877906865981	12680.0	217.08524679794886	70350.0	162.20772986719183
1466	Feb25-FISH2-3L1-rep3-m1bp-100x_Position036_35_cmle.ics	23	1	0	1	1	2	1	8.2308	2.0	0.2804161221230034	1.0860222506497434	0.0	0.9572246858021842	21374.0	358.8314187270374	155598.0	358.766145726728
1467	Feb25-FISH2-3L1-rep3-m1bp-100x_Position036_35_cmle.ics	24	1	0	1	1	1	1	10.83	1.0	0.2829762745808557	1.2398039052789487	0.0	0.9515940248733826	22960.0	398.90911964268577	174023.0	401.24912259670685
1468	Feb25-FISH2-3L1-rep3-m1bp-100x_Position036_35_cmle.ics	25	1	0	1	1	1	1	10.83	1.0	0.2997428346388827	1.3764767437807557	0.0	0.9369238548811083	22112.0	383.703104806992	169274.0	390.2992361839237
1469	Feb25-FISH2-3L1-rep3-m1bp-100x_Position036_35_cmle.ics	26	1	0	1	1	1	1	7.5809999999999995	1.0	0.22082250681306323	1.162247735975271	0.0	0.921628780914317	21178.0	342.67842819305923	136183.0	314.0005014428399
1470	Feb25-FISH2-3L1-rep3-m1bp-100x_Position036_35_cmle.ics	27	1	0	1	1	1	1	10.83	1.0	0.30270015734690287	1.1908568486269024	0.0	0.9255487233474159	36276.0	612.4429235583484	357445.0	824.169751277589
1471	Feb25-FISH2-3L1-rep3-m1bp-100x_Position036_35_cmle.ics	29	1	0	1	1	1	1	8.4474	1.0	0.30028858465939484	1.128642074568791	0.0	0.9619930414704452	16900.0	288.6426640566095	113207.0	261.02417164285976
1472	Feb25-FISH2-3L1-rep3-m1bp-100x_Position036_35_cmle.ics	30	1	0	1	1	1	1	10.83	1.0	0.3108170724484613	1.4379110545175424	0.0	0.9484704414459625	22718.0	403.09712682607	179507.0	413.8937166349681
1473	Feb25-FISH2-3L1-rep3-m1bp-100x_Position036_35_cmle.ics	31	1	0	1	0	0	0	9.5304	0.0	0.29809370987137246	1.3783526278110103	0.0	0.9731387799780118	15240.0	269.1696245475861	96589.0	222.7076392344306
1474	Feb25-FISH2-3L1-rep3-m1bp-100x_Position036_35_cmle.ics	32	1	0	1	0	1	1	9.5304	1.0	0.2789047395421134	1.349439336856553	0.0	0.9679380830501386	18812.0	326.1521073518602	128131.0	295.43480647637756
1475	Feb25-FISH2-3L1-rep3-m1bp-100x_Position036_35_cmle.ics	33	1	0	1	1	1	1	8.8806	1.0	0.2961396593680203	1.1450828680359	0.0	0.9598577337746856	17976.0	310.4184865270514	123328.0	284.36041093192654
1476	Feb25-FISH2-3L1-rep3-m1bp-100x_Position036_35_cmle.ics	34	1	0	1	0	0	0	5.848199999999999	0.0	0.27302057968765836	1.3597896074914957	0.0	0.9909957031585251	7154.0	123.43351596015559	29730.0	68.54919415709472
1477	Feb25-FISH2-3L1-rep3-m1bp-100x_Position036_35_cmle.ics	35	1	0	1	1	1	1	10.1802	1.0	0.28091912323364115	1.1722965146194837	0.0	0.9498325167570789	25374.0	433.00883080226004	201441.0	464.4674813386922
1478	Feb25-FISH2-3L1-rep3-m1bp-100x_Position036_35_cmle.ics	36	1	0	1	2	1	1	10.83	1.0	0.2901134952022031	1.3368488490753474	0.0	0.9346443994905754	24590.0	428.47814243969685	195297.0	450.3011090244913
1479	Feb25-FISH2-3L1-rep3-m1bp-100x_Position036_35_cmle.ics	37	1	0	1	1	1	1	8.8806	1.0	0.2864565982268235	1.1183458736994958	0.0	0.9624757336589248	17884.0	309.5795705188694	120365.0	277.5285487628223
1480	Feb25-FISH2-3L1-rep3-m1bp-100x_Position036_35_cmle.ics	38	1	0	1	0	0	1	8.2308	0.0	0.3014540163851518	1.4211795671020013	0.0	0.9823562379738912	13380.0	234.50743987856825	79904.0	184.23662327374694
1481	Feb25-FISH2-3L1-rep3-m1bp-100x_Position036_35_cmle.ics	40	1	0	1	1	0	1	9.097199999999999	0.0	0.30080055446542325	1.282871520948635	0.0	0.9551587629839093	18238.0	314.5181918243194	127022.0	292.87775782786696
1482	Feb25-FISH2-3L1-rep3-m1bp-100x_Position036_35_cmle.ics	41	1	0	1	1	1	1	8.664	1.0	0.2991102800351925	1.1712202661973672	0.0	0.9513751611843322	18432.0	316.11523266533095	128691.0	296.72601228626564
1483	Feb25-FISH2-3L1-rep3-m1bp-100x_Position036_35_cmle.ics	42	1	0	1	1	1	1	10.396799999999999	1.0	0.29807093031952503	1.1919495550396855	0.0	0.9476946737669557	21654.0	377.3531267869477	163584.0	377.17966286559647
1484	Feb25-FISH2-3L1-rep3-m1bp-100x_Position036_35_cmle.ics	43	1	0	1	1	1	1	9.313799999999999	1.0	0.2860871719009759	1.0340202922049682	0.0	0.9487892413256892	20272.0	348.060154077765	145167.0	334.71513179290173
1485	Feb25-FISH2-3L1-rep3-m1bp-100x_Position036_35_cmle.ics	44	1	0	1	0	1	0	7.3644	1.0	0.309869703261984	1.5299577440114613	0.0	0.9912183607051915	9742.0	172.63284215051746	50331.0	116.04942788835298
1486	Feb25-FISH2-3L1-rep3-m1bp-100x_Position036_35_cmle.ics	45	1	0	1	1	1	1	10.83	1.0	0.30283414660410685	1.3900402221689803	0.0	0.959133353932471	22482.0	396.5357795343778	174433.0	402.1944697075177
1487	Feb25-FISH2-3L1-rep3-m1bp-100x_Position037_36_cmle.ics	1	1	0	1	1	1	1	10.83	1.0	0.2958145935432947	1.4400211443703852	0.0	0.9577321001443998	21392.0	380.6962906209434	160015.0	368.9505315522203
1488	Feb25-FISH2-3L1-rep3-m1bp-100x_Position037_36_cmle.ics	2	1	0	1	1	1	1	10.83	1.0	0.323214488769461	1.3620982722986281	0.0	0.9512891750064753	26070.0	455.51419305282224	225025.0	518.8456917322651
1489	Feb25-FISH2-3L1-rep3-m1bp-100x_Position037_36_cmle.ics	3	1	0	1	1	1	1	10.1802	1.0	0.291549583952119	1.1631907669915738	0.0	0.9541096676238713	23154.0	399.8040030184809	178883.0	412.4549444468071
1490	Feb25-FISH2-3L1-rep3-m1bp-100x_Position037_36_cmle.ics	4	1	0	1	2	1	1	10.83	1.0	0.3067393866431798	1.4908308362203593	0.0	0.9484227495305247	23496.0	411.98753673027073	187564.0	432.47094022473306
1491	Feb25-FISH2-3L1-rep3-m1bp-100x_Position037_36_cmle.ics	5	1	0	1	1	1	1	8.664	1.0	0.2730540288510487	1.0533382995074099	0.0	0.9668059800783394	20250.0	341.62357134127956	141591.0	326.46986040690206
1492	Feb25-FISH2-3L1-rep3-m1bp-100x_Position037_36_cmle.ics	6	1	0	1	1	1	1	10.83	1.0	0.29748875124825763	1.2932141023734067	0.0	0.9479087088709954	23896.0	417.0413478049065	189451.0	436.82184265912383
1493	Feb25-FISH2-3L1-rep3-m1bp-100x_Position037_36_cmle.ics	7	1	0	1	2	1	1	10.83	1.0	0.2702481476185629	1.0272033522728163	0.0	0.9412577692819651	35636.0	598.8425492121601	328843.0	758.2214145375546
1494	Feb25-FISH2-3L1-rep3-m1bp-100x_Position037_36_cmle.ics	8	1	0	1	1	1	1	10.83	1.0	0.31415175671721157	1.4847818129047354	0.0	0.942003475083024	25132.0	440.3097360814245	209983.0	484.1629813888066
1495	Feb25-FISH2-3L1-rep3-m1bp-100x_Position037_36_cmle.ics	9	1	0	1	1	1	1	9.747	1.0	0.29908244248974863	1.2555213697137437	0.0	0.9579655116899315	20488.0	356.1405881529529	150806.0	347.71711315354275
1496	Feb25-FISH2-3L1-rep3-m1bp-100x_Position037_36_cmle.ics	10	1	0	1	1	1	1	10.83	1.0	0.2792367582856122	1.2170211825513482	0.0	0.9382110510071392	23424.0	408.69332398496437	178136.0	410.7325681254028
1497	Feb25-FISH2-3L1-rep3-m1bp-100x_Position037_36_cmle.ics	11	1	0	1	1	1	2	9.313799999999999	1.0	0.29675098055447163	1.2060550661068334	0.0	0.958700988002142	20688.0	353.8460124291355	152422.0	351.44316420493413
1498	Feb25-FISH2-3L1-rep3-m1bp-100x_Position037_36_cmle.ics	12	1	0	1	1	1	1	10.83	1.0	0.2605934444821436	1.059580910962615	0.0	0.9412516865038631	32434.0	559.5610328940415	280386.0	646.4929146630058
1499	Feb25-FISH2-3L1-rep3-m1bp-100x_Position037_36_cmle.ics	13	1	0	1	1	1	1	9.5304	1.0	0.28759151860208476	1.2768883018552444	0.0	0.9826501549346222	18578.0	324.9718522077052	127691.0	294.42028762575114
1500	Feb25-FISH2-3L1-rep3-m1bp-100x_Position037_36_cmle.ics	14	1	0	1	1	1	1	10.83	1.0	0.3010934006780488	1.3788541146419622	0.0	0.9368812791038303	25744.0	446.49685249717055	213127.0	491.41217972146404
1501	Feb25-FISH2-3L1-rep3-m1bp-100x_Position037_36_cmle.ics	15	1	0	1	2	2	1	10.83	2.0	0.3215866954227139	1.4787943788784499	0.0	0.9577351402031804	22928.0	404.2793577506336	185128.0	426.8541949517198
1502	Feb25-FISH2-3L1-rep3-m1bp-100x_Position037_36_cmle.ics	16	1	0	1	2	1	1	10.83	1.0	0.27717918833741034	1.3203780503246572	0.0	0.9269806888267376	25996.0	450.53691747677385	207498.0	478.4332556074282
1503	Feb25-FISH2-3L1-rep3-m1bp-100x_Position037_36_cmle.ics	17	1	0	1	1	1	1	10.83	1.0	0.29495023142511834	1.3038193551569668	0.0	0.9493141138104618	27038.0	466.9420839231891	227044.0	523.5009498218437
1504	Feb25-FISH2-3L1-rep3-m1bp-100x_Position037_36_cmle.ics	18	1	0	1	0	0	0	6.7146	0.0	0.2824851795113921	1.3722412047411585	0.0	0.9977824662897813	7916.0	138.59004799090988	35199.0	81.15920232544826
1505	Feb25-FISH2-3L1-rep3-m1bp-100x_Position037_36_cmle.ics	19	1	0	1	1	2	1	10.83	2.0	0.3013471147429767	1.4385227334477346	0.0	0.9561786387229363	23338.0	410.3524243453985	184036.0	424.33634362243805
1506	Feb25-FISH2-3L1-rep3-m1bp-100x_Position037_36_cmle.ics	20	1	0	1	1	1	2	10.83	1.0	0.2934246363893283	1.3117399024506544	0.0	0.9380563937833951	25918.0	452.4918257290438	212532.0	490.04027354845795
1507	Feb25-FISH2-3L1-rep3-m1bp-100x_Position037_36_cmle.ics	21	1	0	1	1	1	1	10.83	1.0	0.27331431238201925	1.0726877584409364	0.0	0.9260585841528511	38284.0	645.5208717010795	368240.0	849.0600489878425
1508	Feb25-FISH2-3L1-rep3-m1bp-100x_Position037_36_cmle.ics	22	1	0	1	0	0	0	6.2814	0.0	0.29470284953941284	1.5869202318500522	0.0	0.9962878155830629	6188.0	110.10768484793832	24848.0	57.292646364463145
1509	Feb25-FISH2-3L1-rep3-m1bp-100x_Position037_36_cmle.ics	24	1	0	1	1	1	1	8.4474	1.0	0.25060757444712944	1.0915431537008327	0.0	0.9490486986403059	24828.0	412.2640675238552	184155.0	424.6107248570393
1510	Feb25-FISH2-3L1-rep3-m1bp-100x_Position037_36_cmle.ics	25	1	0	1	1	1	1	10.83	1.0	0.3149973885177731	1.761909245740852	0.0	0.9458244703921361	18976.0	340.04522487180503	137954.0	318.083939816611
1511	Feb25-FISH2-3L1-rep3-m1bp-100x_Position037_36_cmle.ics	26	1	0	1	1	0	0	9.313799999999999	0.0	0.31529196365128986	1.5418899089209028	0.0	0.9746382848712752	14480.0	257.3579280152693	91999.0	212.12436304266927
1512	Feb25-FISH2-3L1-rep3-m1bp-100x_Position037_36_cmle.ics	27	1	0	1	1	1	1	10.83	1.0	0.30116820784304427	1.3511442292783666	0.0	0.9404688073808796	24544.0	426.23307502604735	198425.0	457.5134157625805
1513	Feb25-FISH2-3L1-rep3-m1bp-100x_Position037_36_cmle.ics	29	1	0	1	2	1	1	10.83	1.0	0.31538824990392317	1.3713534171105275	0.0	0.9611770354776188	28846.0	500.32516163837596	258717.0	596.530166994318
1514	Feb25-FISH2-3L1-rep3-m1bp-100x_Position037_36_cmle.ics	30	1	0	1	0	1	1	10.83	1.0	0.3225590400742549	1.391124798024165	0.0	0.9425939504424801	25386.0	443.0135867913531	216008.0	498.05497246840616
1515	Feb25-FISH2-3L1-rep3-m1bp-100x_Position037_36_cmle.ics	31	1	0	1	3	1	2	10.83	1.0	0.28212543967718695	1.0812518375635092	0.0	0.9381188175227785	38376.0	646.9215136814386	375478.0	865.7488840806461
1516	Feb25-FISH2-3L1-rep3-m1bp-100x_Position037_36_cmle.ics	32	1	0	1	1	2	1	10.83	2.0	0.27903365602551033	1.3316548508153851	0.0	0.97677222154411	27448.0	473.8577394762143	225875.0	520.8055576937023
1517	Feb25-FISH2-3L1-rep3-m1bp-100x_Position037_36_cmle.ics	33	1	0	1	1	1	1	10.83	1.0	0.28472550650109646	1.1953060043563222	0.0	0.9517127592983018	25556.0	443.44234097074985	204987.0	472.6435809848764
1518	Feb25-FISH2-3L1-rep3-m1bp-100x_Position037_36_cmle.ics	34	1	0	1	1	1	0	10.1802	1.0	0.27733122311200004	1.1687164880952972	0.0	0.9484956016080329	22914.0	393.05964390760244	171761.0	396.03357341462316
1519	Feb25-FISH2-3L1-rep3-m1bp-100x_Position037_36_cmle.ics	35	1	0	1	1	1	1	10.83	1.0	0.30985191381259564	1.487036658863874	0.0	0.9434497629876989	23394.0	412.35286384179193	187287.0	431.83225449377056
1520	Feb25-FISH2-3L1-rep3-m1bp-100x_Position037_36_cmle.ics	36	1	0	1	1	1	1	10.396799999999999	1.0	0.27568254632086975	1.2324807353713945	0.0	0.9387699418457703	22022.0	380.966248556955	161348.0	372.0240625246861
1521	Feb25-FISH2-3L1-rep3-m1bp-100x_Position037_36_cmle.ics	37	1	0	1	1	2	2	10.83	2.0	0.26274442008251375	1.0775216546279076	0.0	0.9416897643531965	29830.0	500.8526911117727	248325.0	572.5690763222518
1522	Feb25-FISH2-3L1-rep3-m1bp-100x_Position037_36_cmle.ics	38	1	0	1	2	1	1	10.83	1.0	0.296831429878719	1.1760357534831452	0.0	0.920622938566539	34898.0	586.3756450176228	333987.0	770.0820621912409
1523	Feb25-FISH2-3L1-rep3-m1bp-100x_Position037_36_cmle.ics	39	1	0	1	2	1	1	10.83	1.0	0.30900019403894785	1.2503919435457662	0.0	0.9386639858098451	30232.0	518.5900319721418	274760.0	633.5209077229514
1524	Feb25-FISH2-3L1-rep3-m1bp-100x_Position037_36_cmle.ics	40	1	0	1	1	1	1	9.9636	1.0	0.315885243153312	1.6179816297620448	0.0	0.9703273445763131	15802.0	282.5950295015614	104980.0	242.0549748608074
1525	Feb25-FISH2-3L1-rep3-m1bp-100x_Position037_36_cmle.ics	41	1	0	1	0	1	1	8.4474	1.0	0.29853883004875653	1.711000101294097	0.0	0.9913360037800802	10688.0	191.62048909096768	56770.0	130.89598897740555
1526	Feb25-FISH2-3L1-rep3-m1bp-100x_Position037_36_cmle.ics	42	1	0	1	1	1	1	10.1802	1.0	0.2768649728381078	1.4518390809680415	0.0	0.9846972938767582	16474.0	289.5144718048112	104618.0	241.22030253370113
1527	Feb25-FISH2-3L1-rep3-m1bp-100x_Position037_36_cmle.ics	43	1	0	1	1	1	1	10.83	1.0	0.2987135386956925	1.1205364973926075	0.0	0.9261725255045242	39444.0	657.4712770515496	402599.0	928.2824425984586
1528	Feb25-FISH2-3L1-rep3-m1bp-100x_Position038_37_cmle.ics	1	1	0	1	1	2	1	10.83	2.0	0.3072572667344731	1.5081360413460827	0.0	0.9650284840615847	21416.0	381.419877554597	163355.0	376.65165191833864
1529	Feb25-FISH2-3L1-rep3-m1bp-100x_Position038_37_cmle.ics	2	1	0	1	0	1	0	8.8806	1.0	0.2946120484626867	1.5382041556817017	0.0	0.9730733420665156	12274.0	220.11259183056254	69403.0	160.02420861368466
1530	Feb25-FISH2-3L1-rep3-m1bp-100x_Position038_37_cmle.ics	3	1	0	1	1	1	1	9.9636	1.0	0.2781057235861316	1.2210927516672443	0.0	0.9522444491544487	21214.0	364.4306433196446	153219.0	353.2808267593641
1531	Feb25-FISH2-3L1-rep3-m1bp-100x_Position038_37_cmle.ics	4	1	0	1	1	1	1	10.83	1.0	0.2880652513336762	1.348044242221301	0.0	0.9514309174087042	21914.0	383.46779857027553	163720.0	377.49324141942645
1532	Feb25-FISH2-3L1-rep3-m1bp-100x_Position038_37_cmle.ics	5	1	0	1	1	1	1	10.83	1.0	0.30173108282009264	1.211777951021035	0.0	0.9245079208583763	35612.0	598.7743092460136	347119.0	800.3608384331169
1533	Feb25-FISH2-3L1-rep3-m1bp-100x_Position038_37_cmle.ics	6	1	0	1	1	1	1	10.83	1.0	0.3139376336701719	1.4296238207528889	0.0	0.9560774213153195	23792.0	416.449174799743	193349.0	445.80955738580917
1534	Feb25-FISH2-3L1-rep3-m1bp-100x_Position038_37_cmle.ics	7	1	0	1	1	1	1	10.83	1.0	0.318626364401965	1.6195778168017327	0.0	0.970000074702381	22062.0	390.89458284759235	173933.0	401.0416073772605
1535	Feb25-FISH2-3L1-rep3-m1bp-100x_Position038_37_cmle.ics	10	1	0	1	1	1	1	10.83	1.0	0.30530513833495393	1.369396473222122	0.0	0.9382960482682945	24576.0	433.3144293012191	200174.0	461.5461281938203
1536	Feb25-FISH2-3L1-rep3-m1bp-100x_Position038_37_cmle.ics	11	1	0	1	1	1	1	8.014199999999999	1.0	0.2878641195899843	1.1782863119708662	0.0	0.97968631427978	15952.0	273.2147300257053	101646.0	234.36768884265223
1537	Feb25-FISH2-3L1-rep3-m1bp-100x_Position038_37_cmle.ics	12	1	0	1	1	1	1	10.83	1.0	0.2962383194751548	1.4095944553102284	0.0	0.9635163876622409	22280.0	392.0683534290756	170203.0	392.44125439354156
1538	Feb25-FISH2-3L1-rep3-m1bp-100x_Position038_37_cmle.ics	13	1	0	1	1	2	1	10.83	2.0	0.2610286573472865	1.1841178033208226	0.0	0.929880065062535	24302.0	424.66339099468235	182004.0	419.65111111227276
1539	Feb25-FISH2-3L1-rep3-m1bp-100x_Position038_37_cmle.ics	14	1	0	1	1	2	2	10.83	2.0	0.31052772647346216	1.2170309143719238	0.0	0.9205661677947397	34638.0	588.6868628168639	337795.0	778.86226169848
1540	Feb25-FISH2-3L1-rep3-m1bp-100x_Position038_37_cmle.ics	15	1	0	1	1	1	1	10.83	1.0	0.32981245289386935	1.6326620620823238	0.0	0.9504118200647698	21940.0	391.0470083284123	175494.0	404.64084357232355
1541	Feb25-FISH2-3L1-rep3-m1bp-100x_Position038_37_cmle.ics	16	1	0	1	1	1	1	10.613399999999999	1.0	0.2893205072226259	1.3145198194574284	0.0	0.947989510071475	20552.0	360.21563445307015	149020.0	343.5990889098639
1542	Feb25-FISH2-3L1-rep3-m1bp-100x_Position038_37_cmle.ics	17	1	0	1	1	1	1	9.747	1.0	0.2175469887160191	1.1700462879924136	0.0	0.8396421736778081	21542.0	368.5775770307085	138669.0	319.73253294887877
1543	Feb25-FISH2-3L1-rep3-m1bp-100x_Position038_37_cmle.ics	18	1	0	1	1	1	1	10.396799999999999	1.0	0.2903418729364318	1.7609103138556932	0.0	0.9803826803727702	14406.0	257.81067017020837	87608.0	201.99992605835027
1544	Feb25-FISH2-3L1-rep3-m1bp-100x_Position038_37_cmle.ics	19	1	0	1	1	1	1	9.9636	1.0	0.29720263355580806	1.689404435725113	0.0	0.9775275538011811	14292.0	257.15885684737145	87587.0	201.95150584047948
1545	Feb25-FISH2-3L1-rep3-m1bp-100x_Position038_37_cmle.ics	20	1	0	1	2	1	1	10.83	1.0	0.3090485245640571	1.2466175042954064	0.0	0.9515007543030761	27832.0	485.5989671565347	242719.0	559.6431838754077
1546	Feb25-FISH2-3L1-rep3-m1bp-100x_Position038_37_cmle.ics	21	1	0	1	0	1	1	10.83	1.0	0.2971791124317398	1.3709056253098495	0.0	0.9394484561265742	23882.0	418.788141819489	189186.0	436.21082562408753
1547	Feb25-FISH2-3L1-rep3-m1bp-100x_Position038_37_cmle.ics	22	1	0	1	2	2	1	10.83	2.0	0.3101356204921268	1.2380566983379486	0.0	0.9296620951081752	33806.0	578.5662715422515	325492.0	750.4949312001706
1548	Feb25-FISH2-3L1-rep3-m1bp-100x_Position038_37_cmle.ics	23	1	0	1	1	1	1	8.664	1.0	0.31303333047475806	1.5705771496087664	0.0	0.978322906740348	11880.0	211.26078518647162	68123.0	157.07288104822615
1549	Feb25-FISH2-3L1-rep3-m1bp-100x_Position038_37_cmle.ics	24	1	0	1	1	1	2	10.83	1.0	0.2735464183253738	1.0499073486149846	0.0	0.9307933196260809	37004.0	623.5628987489417	350076.0	807.178866254258
1550	Feb25-FISH2-3L1-rep3-m1bp-100x_Position038_37_cmle.ics	25	1	0	1	1	1	2	10.83	1.0	0.31017359386755583	1.4138699108551187	0.0	0.9779498074510242	24766.0	434.61143207885607	204108.0	470.61684900828413
1551	Feb25-FISH2-3L1-rep3-m1bp-100x_Position038_37_cmle.ics	26	1	0	1	1	1	1	10.83	1.0	0.3004511966987486	1.486917306116921	0.0	0.94559200460215	23070.0	404.5738863889214	180606.0	416.4277080368735
1552	Feb25-FISH2-3L1-rep3-m1bp-100x_Position038_37_cmle.ics	27	1	0	1	1	1	1	9.5304	1.0	0.2759696990742823	1.2106794083588681	0.0	0.9595319339946469	21592.0	366.4650379884964	156727.0	361.36930886844885
1553	Feb25-FISH2-3L1-rep3-m1bp-100x_Position038_37_cmle.ics	28	1	0	1	0	0	0	7.147799999999999	0.0	0.3106345070584712	1.6557928506388995	0.0	0.9921513575901157	8402.0	150.12978530158748	40362.0	93.06365874768439
1554	Feb25-FISH2-3L1-rep3-m1bp-100x_Position038_37_cmle.ics	30	1	0	1	1	1	1	10.83	1.0	0.2942778001020454	1.4905846686740096	0.0	0.9595478044736129	21864.0	384.87818014727975	164910.0	380.23705376543865
1555	Feb25-FISH2-3L1-rep3-m1bp-100x_Position038_37_cmle.ics	31	1	0	1	0	0	1	9.097199999999999	0.0	0.27623946765118057	1.5940046408633841	0.0	0.9909132608728121	12086.0	214.10901895024477	65666.0	151.40771555734213
1556	Feb25-FISH2-3L1-rep3-m1bp-100x_Position038_37_cmle.ics	32	1	0	1	1	1	2	10.83	1.0	0.294084032323176	1.142017332947387	0.0	0.9403394089780294	37918.0	639.0033839891005	376511.0	868.1306976549577
1557	Feb25-FISH2-3L1-rep3-m1bp-100x_Position038_37_cmle.ics	33	1	0	1	1	1	2	10.83	1.0	0.31555754391703766	1.3750065861479064	0.0	0.9558157025430007	27210.0	473.96900318981693	237086.0	546.6550368627298
1558	Feb25-FISH2-3L1-rep3-m1bp-100x_Position038_37_cmle.ics	34	1	0	1	1	1	1	10.83	1.0	0.3109949209322027	1.8224581199010854	0.0	0.9847694591352751	17432.0	316.0259183572484	120690.0	278.27790927748947
1559	Feb25-FISH2-3L1-rep3-m1bp-100x_Position038_37_cmle.ics	35	1	0	1	0	1	0	9.313799999999999	1.0	0.28722666965262	1.6599886206870682	0.0	0.9908861481952752	11886.0	212.37789187350074	65304.0	150.5730432302359
1560	Feb25-FISH2-3L1-rep3-m1bp-100x_Position038_37_cmle.ics	36	1	0	1	2	1	1	10.83	1.0	0.32414857869473856	1.5202269432419857	0.0	0.9756279309001065	23812.0	420.80480547520614	196716.0	453.5729323177613
1561	Feb25-FISH2-3L1-rep3-m1bp-100x_Position038_37_cmle.ics	37	1	0	1	2	1	1	10.83	1.0	0.31658654549407916	1.107845068012662	0.0	0.9308207803262372	33888.0	577.3092905836523	330057.0	761.0205642754191
1562	Feb25-FISH2-3L1-rep3-m1bp-100x_Position038_37_cmle.ics	38	1	0	1	0	1	1	8.014199999999999	1.0	0.2970681980955851	1.354856281242707	0.0	0.9862797481822769	12044.0	213.17041530011946	67742.0	156.19439995257014
1563	Feb25-FISH2-3L1-rep3-m1bp-100x_Position038_37_cmle.ics	39	1	0	1	1	1	2	10.83	1.0	0.30622506817309486	1.2855596652918522	0.0	0.9474253122754817	25578.0	450.86194415853544	212860.0	490.79655123710666
1564	Feb25-FISH2-3L1-rep3-m1bp-100x_Position038_37_cmle.ics	40	1	0	1	1	1	0	10.1802	1.0	0.2893894675100622	1.5663201066335077	0.0	0.9689878957699807	15546.0	277.8336319794604	98049.0	226.0739972387817
1565	Feb25-FISH2-3L1-rep3-m1bp-100x_Position038_37_cmle.ics	41	1	0	1	1	1	2	10.83	1.0	0.29451887306059427	1.1231080645471072	0.0	0.9178219672734576	38326.0	644.3530029555707	382887.0	882.8319980903977
1566	Feb25-FISH2-3L1-rep3-m1bp-100x_Position038_37_cmle.ics	43	1	0	1	1	1	2	10.83	1.0	0.3176677532937378	1.3689238150365701	0.0	0.9479096006496011	27670.0	480.1764346310497	243935.0	562.4469450625934
1567	Feb25-FISH2-3L1-rep3-m1bp-100x_Position038_37_cmle.ics	44	1	0	1	1	2	1	10.83	2.0	0.30956051929566575	1.297047754252721	0.0	0.9567690826574496	27946.0	489.9722150450068	244414.0	563.5513871749797
1568	Feb25-FISH2-3L1-rep3-m1bp-100x_Position038_37_cmle.ics	45	1	0	1	2	1	2	10.83	1.0	0.2822615459235094	1.3107838838524564	0.0	0.942648886828825	25918.0	452.3513942360116	208450.0	480.62830548423796
1569	Feb25-FISH2-3L1-rep3-m1bp-100x_Position038_37_cmle.ics	47	1	0	1	1	1	1	10.83	1.0	0.3108526674925896	1.496018397103074	0.0	0.9540748042717723	22674.0	401.27123880577983	178996.0	412.7154913334452
1570	Feb25-FISH2-3L1-rep3-m1bp-100x_Position038_37_cmle.ics	48	1	0	1	1	1	1	10.83	1.0	0.33099573684181527	1.3977666838557898	0.0	0.9636204695406567	26666.0	464.7141020063098	235571.0	543.1618640020505
1571	Feb25-FISH2-3L1-rep3-m1bp-100x_Position039_38_cmle.ics	1	1	0	1	1	1	1	9.313799999999999	1.0	0.29469086172056763	1.3016613712299812	0.0	0.95015148607012	19120.0	327.2072938248286	134955.0	311.1690715597281
1572	Feb25-FISH2-3L1-rep3-m1bp-100x_Position039_38_cmle.ics	2	1	0	1	0	1	1	8.4474	1.0	0.29099315812616233	1.092837507500717	0.0	0.9540741120086427	18134.0	306.9746599135402	123867.0	285.60319652394384
1573	Feb25-FISH2-3L1-rep3-m1bp-100x_Position039_38_cmle.ics	3	1	0	1	1	1	1	10.83	1.0	0.29779680509613915	1.4850124778715659	0.0	0.965469307849351	21938.0	384.72970622725984	166736.0	384.44730699553804
1574	Feb25-FISH2-3L1-rep3-m1bp-100x_Position039_38_cmle.ics	4	1	0	1	1	1	0	7.797599999999999	1.0	0.3067206508935574	1.4049417651433838	0.0	0.9774769858521676	10612.0	188.0028330334478	56930.0	131.26490492308787
1575	Feb25-FISH2-3L1-rep3-m1bp-100x_Position039_38_cmle.ics	5	1	0	1	0	0	1	7.147799999999999	0.0	0.3037356021673192	1.308839928988562	0.0	0.9805996097372156	10294.0	180.2409155721132	54125.0	124.79734725034483
1576	Feb25-FISH2-3L1-rep3-m1bp-100x_Position039_38_cmle.ics	6	1	0	1	0	1	1	10.83	1.0	0.3063952884425478	1.324302755716968	0.0	0.9608419987968315	22386.0	391.8392276390512	174333.0	401.96389724146627
1577	Feb25-FISH2-3L1-rep3-m1bp-100x_Position039_38_cmle.ics	7	1	0	1	1	1	1	8.8806	1.0	0.2979286627591178	1.262423986322066	0.0	0.9625204694840106	17812.0	308.7429089018085	122011.0	281.32377155402907
1578	Feb25-FISH2-3L1-rep3-m1bp-100x_Position039_38_cmle.ics	8	1	0	1	2	1	1	10.83	1.0	0.29727484131257687	1.284609147648642	0.0	0.9415067556012454	26442.0	458.63157442563767	220442.0	508.27855561312725
1579	Feb25-FISH2-3L1-rep3-m1bp-100x_Position039_38_cmle.ics	9	1	0	1	0	0	1	8.2308	0.0	0.28143638435168633	1.2324328492199346	0.0	0.9620511222431941	12844.0	227.63141373370584	72613.0	167.42558477393604
1580	Feb25-FISH2-3L1-rep3-m1bp-100x_Position039_38_cmle.ics	10	1	0	1	0	1	1	8.4474	1.0	0.30982182865717606	1.4000733355002266	0.0	0.9779621374652417	14022.0	246.53754746670637	86905.0	200.37900162200862
1581	Feb25-FISH2-3L1-rep3-m1bp-100x_Position039_38_cmle.ics	11	1	0	1	1	1	1	9.9636	1.0	0.29393812891026616	1.2351003499671729	0.0	0.9473366630361179	21192.0	366.25611342382615	157275.0	362.63284598241074
1582	Feb25-FISH2-3L1-rep3-m1bp-100x_Position039_38_cmle.ics	12	1	0	1	0	0	1	9.5304	0.0	0.2951702755712311	1.3145562544346345	0.0	0.9632570555394508	17364.0	304.4186121020371	116892.0	269.52076701685553
1583	Feb25-FISH2-3L1-rep3-m1bp-100x_Position039_38_cmle.ics	13	1	0	1	0	0	1	7.3644	0.0	0.3044494922942414	1.2847798221641773	0.0	0.9519207723887153	12140.0	210.65815055259495	69400.0	160.01729143970311
1584	Feb25-FISH2-3L1-rep3-m1bp-100x_Position039_38_cmle.ics	14	1	0	1	1	1	1	10.83	1.0	0.28343076857227795	1.2754092377477197	0.0	0.9347757038829544	22392.0	391.2945616584069	167740.0	386.76225455469455
1585	Feb25-FISH2-3L1-rep3-m1bp-100x_Position039_38_cmle.ics	15	1	0	1	0	0	0	6.0648	0.0	0.2861153515565122	1.6603883931898928	0.0	0.9969339702037058	5330.0	95.45056616443306	19572.0	45.1276430555889
1586	Feb25-FISH2-3L1-rep3-m1bp-100x_Position039_38_cmle.ics	16	1	0	1	1	1	0	7.797599999999999	1.0	0.31369308515470284	1.464451529788744	0.0	0.970039282810287	11356.0	199.87826074963124	63733.0	146.9507497885677
1587	Feb25-FISH2-3L1-rep3-m1bp-100x_Position039_38_cmle.ics	17	1	0	1	2	1	1	10.83	1.0	0.294335809738835	1.1036233992459263	0.0	0.9330571645409451	36966.0	623.954164111191	362576.0	836.0004245106887
1588	Feb25-FISH2-3L1-rep3-m1bp-100x_Position039_38_cmle.ics	18	1	0	1	1	1	1	10.83	1.0	0.29498101169979474	1.24840774606391	0.0	0.9355581896698274	29670.0	509.86908203506914	261004.0	601.8033592929146
1589	Feb25-FISH2-3L1-rep3-m1bp-100x_Position039_38_cmle.ics	20	1	0	1	1	1	1	9.097199999999999	1.0	0.28566062949749155	1.048486455365888	0.0	0.9605949364862872	21402.0	366.9234288738995	157355.0	362.81730395525193
1590	Feb25-FISH2-3L1-rep3-m1bp-100x_Position039_38_cmle.ics	21	1	0	1	1	1	1	9.5304	1.0	0.2964243270411923	1.2419427483651018	0.0	0.9445362322705348	21608.0	369.2099366654968	162612.0	374.93849849557637
1591	Feb25-FISH2-3L1-rep3-m1bp-100x_Position039_38_cmle.ics	22	1	0	1	1	1	1	8.2308	1.0	0.3075911368671181	1.350451137367411	0.0	0.9732034270732114	13470.0	234.90377124456305	81529.0	187.9834258470829
1592	Feb25-FISH2-3L1-rep3-m1bp-100x_Position039_38_cmle.ics	23	1	0	1	1	1	1	9.313799999999999	1.0	0.29531565489218475	1.598115585318913	0.0	0.9769443597635045	13714.0	245.55257674023872	82066.0	189.22159998977918
1593	Feb25-FISH2-3L1-rep3-m1bp-100x_Position039_38_cmle.ics	24	1	0	1	1	1	1	10.83	1.0	0.29641639066877146	1.3762538726676579	0.0	0.9568199398987637	21148.0	370.74964259046095	157445.0	363.02481917469817
1594	Feb25-FISH2-3L1-rep3-m1bp-100x_Position039_38_cmle.ics	26	1	0	1	1	1	1	8.664	1.0	0.2730753204234919	1.1278974059623061	0.0	0.9676133325750689	18848.0	322.8373009703328	127149.0	293.17058485975235
1595	Feb25-FISH2-3L1-rep3-m1bp-100x_Position039_38_cmle.ics	27	1	0	1	1	1	1	10.83	1.0	0.28258441327990896	1.3184926896517049	0.0	0.9373137606442984	22324.0	388.0195239904068	166727.0	384.4265554735934
1596	Feb25-FISH2-3L1-rep3-m1bp-100x_Position039_38_cmle.ics	28	1	0	1	1	1	1	10.396799999999999	1.0	0.287682534140013	1.1406490870971038	0.0	0.956110507840736	23438.0	406.57204598894106	180972.0	417.27160326262174
1597	Feb25-FISH2-3L1-rep3-m1bp-100x_Position039_38_cmle.ics	29	1	0	1	1	1	2	10.83	1.0	0.2910826818050701	1.4184427960898307	0.0	0.9302082967433389	21436.0	376.1793562054631	159220.0	367.11748044711135
1598	Feb25-FISH2-3L1-rep3-m1bp-100x_Position039_38_cmle.ics	30	1	0	1	1	1	1	10.83	1.0	0.26202716678962207	1.0534133175417915	0.0	0.92337905517013	40112.0	670.8079877085626	386686.0	891.5914460756923
1599	Feb25-FISH2-3L1-rep3-m1bp-100x_Position039_38_cmle.ics	31	1	0	1	1	1	0	8.014199999999999	1.0	0.31014844044960865	1.4991024277926586	0.0	0.9905613056502351	11890.0	208.79265862937854	67894.0	156.54487010096835
1600	Feb25-FISH2-3L1-rep3-m1bp-100x_Position039_38_cmle.ics	32	1	0	1	1	1	1	10.613399999999999	1.0	0.3088941561970145	1.442729929189054	0.0	0.9446547698573482	19246.0	337.93407888327573	139537.0	321.7339019542054
1601	Feb25-FISH2-3L1-rep3-m1bp-100x_Position039_38_cmle.ics	33	1	0	1	1	1	1	9.747	1.0	0.2941370722897875	1.1903924702179962	0.0	0.9389510680918802	22814.0	387.85240670932143	175732.0	405.189606041526
1602	Feb25-FISH2-3L1-rep3-m1bp-100x_Position039_38_cmle.ics	34	1	0	1	1	1	1	10.1802	1.0	0.2914591085390552	1.2763472746781597	0.0	0.9776992263859459	20176.0	349.1212933972095	145484.0	335.4460465102848
1603	Feb25-FISH2-3L1-rep3-m1bp-100x_Position039_38_cmle.ics	35	1	0	1	0	1	1	7.147799999999999	1.0	0.3054579202063272	1.3355326798951404	0.0	0.9845549449731911	10744.0	187.20789040508964	57876.0	133.44612045193452
1604	Feb25-FISH2-3L1-rep3-m1bp-100x_Position039_38_cmle.ics	36	1	0	1	1	1	1	8.8806	1.0	0.3026243630087491	1.4232059705241205	0.0	0.9730079202386848	13608.0	242.80923592752444	82114.0	189.33227477348385
1605	Feb25-FISH2-3L1-rep3-m1bp-100x_Position039_38_cmle.ics	37	1	0	1	1	2	2	10.83	2.0	0.2893761286927737	1.350611079052826	0.0	0.9292849625329715	22400.0	391.59036955025175	169581.0	391.00709365470163
1606	Feb25-FISH2-3L1-rep3-m1bp-100x_Position039_38_cmle.ics	38	1	0	1	1	1	1	9.9636	1.0	0.28752181363970297	1.2040856328916667	0.0	0.9381650789778461	22836.0	390.00582890801365	173996.0	401.1868680308729
1607	Feb25-FISH2-3L1-rep3-m1bp-100x_Position039_38_cmle.ics	40	1	0	1	1	1	1	10.1802	1.0	0.30465601837693085	1.3028461521115247	0.0	0.9488404152448323	20134.0	350.9679143590784	148277.0	341.88593548710173
1608	Feb25-FISH2-3L1-rep3-m1bp-100x_Position039_38_cmle.ics	41	1	0	1	1	1	1	8.8806	1.0	0.29279104123919975	1.267996598120366	0.0	0.9527734219644042	18200.0	311.2816436162956	124928.0	288.0495703887497
1609	Feb25-FISH2-3L1-rep3-m1bp-100x_Position039_38_cmle.ics	42	1	0	1	1	1	1	10.83	1.0	0.297523035829677	1.449930348180457	0.0	0.9530723471278484	21686.0	381.18115147330354	163796.0	377.6684764936255
1610	Feb25-FISH2-3L1-rep3-m1bp-100x_Position039_38_cmle.ics	43	1	0	1	1	1	1	10.396799999999999	1.0	0.28004952545512296	1.239758810048984	0.0	0.9425214662225864	22746.0	392.0904539191151	170706.0	393.6010338977804
1611	Feb25-FISH2-3L1-rep3-m1bp-100x_Position039_38_cmle.ics	44	1	0	1	1	1	1	10.83	1.0	0.27811724745990546	1.084539523932537	0.0	0.9213217015852614	37656.0	631.3928913657883	362359.0	835.500082259357
1612	Feb25-FISH2-3L1-rep3-m1bp-100x_Position039_38_cmle.ics	45	1	0	1	1	1	0	9.747	1.0	0.2890317180162597	1.2006956751962108	0.0	0.9483887219192577	20390.0	353.90370247164174	147188.0	339.37500133180146
1613	Feb25-FISH2-3L1-rep3-m1bp-100x_Position039_38_cmle.ics	46	1	0	1	0	0	1	8.664	0.0	0.2988345419970342	1.4168731630412954	0.0	0.9624963872871037	13306.0	235.9666077336461	78897.0	181.91475854060886
1614	Feb25-FISH2-3L1-rep3-m1bp-100x_Position039_38_cmle.ics	47	1	0	1	1	1	1	10.396799999999999	1.0	0.29321915505631585	1.2069376455049272	0.0	0.9467200694405377	24572.0	422.6458660015135	196124.0	452.2079433187367
1615	Feb25-FISH2-3L1-rep3-m1bp-100x_Position039_38_cmle.ics	48	1	0	1	1	1	1	8.2308	1.0	0.31872885048805455	1.3813967700094845	0.0	0.9626389526847613	13192.0	231.64017034286482	80436.0	185.46326879314063
1616	Feb25-FISH2-3L1-rep3-m1bp-100x_Position039_38_cmle.ics	49	1	0	1	1	1	1	10.83	1.0	0.2860846492112353	1.3225462077456687	0.0	0.9307296849392209	22218.0	386.5868771127546	166563.0	384.048416629269
1617	Feb25-FISH2-3L1-rep3-m1bp-100x_Position039_38_cmle.ics	50	1	0	1	2	1	1	10.83	1.0	0.28838240459557835	1.1658804795414497	0.0	0.9237431656452889	34032.0	575.7292842289356	317022.0	730.9654433256133
1618	Feb25-FISH2-3L1-rep3-m1bp-100x_Position039_38_cmle.ics	51	1	0	1	1	1	1	9.097199999999999	1.0	0.2824688254180603	1.1459488113452345	0.0	0.9566575991302818	21160.0	357.79384946706745	153827.0	354.6827073529569
1619	Feb25-FISH2-3L1-rep3-m1bp-100x_Position040_39_cmle.ics	1	1	0	1	1	1	1	10.83	1.0	0.27754150260375954	1.0131403274675579	0.0	0.9362931577580021	29464.0	506.7165800363685	250539.0	577.6739507206308
1620	Feb25-FISH2-3L1-rep3-m1bp-100x_Position040_39_cmle.ics	2	1	0	1	1	3	2	10.83	3.0	0.3043815352921238	1.2338359969850257	0.0	0.9460667850626433	27150.0	466.80023387121514	232080.0	535.1125792121944
1621	Feb25-FISH2-3L1-rep3-m1bp-100x_Position040_39_cmle.ics	3	1	0	1	2	1	1	10.83	1.0	0.3092829306025833	1.3778981945744582	0.0	0.9469885330436545	24518.0	428.6713117716244	200761.0	462.8995885695423
1622	Feb25-FISH2-3L1-rep3-m1bp-100x_Position040_39_cmle.ics	4	1	0	1	1	1	1	8.2308	1.0	0.31379463491490106	1.673845059605083	0.0	0.9881050948141887	10384.0	186.18429091328278	55737.0	128.51417540309413
1623	Feb25-FISH2-3L1-rep3-m1bp-100x_Position040_39_cmle.ics	5	1	0	1	1	0	1	10.83	0.0	0.22856819602488102	1.4373840928696802	0.0	0.9318589113355149	24558.0	422.30959286930647	173010.0	398.91342351560564
1624	Feb25-FISH2-3L1-rep3-m1bp-100x_Position040_39_cmle.ics	6	1	0	1	1	0	1	9.9636	0.0	0.3039556082024102	1.5301391937009128	0.0	0.9864907658433771	16284.0	290.0196731878824	107726.0	248.38649477858004
1625	Feb25-FISH2-3L1-rep3-m1bp-100x_Position040_39_cmle.ics	7	1	0	1	1	1	2	10.83	1.0	0.2849769247792037	1.227774337270713	0.0	0.9491531768304828	24680.0	427.68080611482924	194624.0	448.7493563279651
1626	Feb25-FISH2-3L1-rep3-m1bp-100x_Position040_39_cmle.ics	8	1	0	1	1	1	1	10.83	1.0	0.3036315093237679	1.2888621528907265	0.0	0.9569766547714615	25144.0	439.6651038481143	206585.0	476.3281289923785
1627	Feb25-FISH2-3L1-rep3-m1bp-100x_Position040_39_cmle.ics	9	1	0	1	0	0	1	8.014199999999999	0.0	0.277693701744927	1.3847027576275912	0.0	0.9928796935917787	13222.0	230.20412912588873	75336.0	173.7040730245169
1628	Feb25-FISH2-3L1-rep3-m1bp-100x_Position040_39_cmle.ics	10	1	0	1	0	1	0	7.797599999999999	1.0	0.2994331716525992	1.3501463802259912	0.0	0.9867285530006734	13012.0	224.99619540077524	76373.0	176.09510949747042
1629	Feb25-FISH2-3L1-rep3-m1bp-100x_Position040_39_cmle.ics	11	1	0	1	1	1	1	9.313799999999999	1.0	0.28186240801016266	1.0536011259670945	0.0	0.9612548846888423	20752.0	358.0848954711357	149239.0	344.1040426105166
1630	Feb25-FISH2-3L1-rep3-m1bp-100x_Position040_39_cmle.ics	12	1	0	1	1	1	1	10.83	1.0	0.303168252947759	1.45448793688552	0.0	0.9433300263187385	20998.0	371.11892126278474	157537.0	363.2369458434656
1631	Feb25-FISH2-3L1-rep3-m1bp-100x_Position040_39_cmle.ics	13	1	0	1	1	1	1	10.396799999999999	1.0	0.304032915015043	1.2586609299996017	0.0	0.9607475486948784	20966.0	365.6291239087597	157401.0	362.92336728963556
1632	Feb25-FISH2-3L1-rep3-m1bp-100x_Position040_39_cmle.ics	14	1	0	1	1	1	2	10.83	1.0	0.28993496971469485	1.3122971711046898	0.0	0.9662163773653909	24254.0	424.52691106244237	191249.0	440.9675355987288
1633	Feb25-FISH2-3L1-rep3-m1bp-100x_Position040_39_cmle.ics	15	1	0	1	1	1	1	10.83	1.0	0.27103412044546277	1.0619587198969502	0.0	0.9235499981939422	36038.0	605.2049391360615	334909.0	772.2079403282353
1634	Feb25-FISH2-3L1-rep3-m1bp-100x_Position040_39_cmle.ics	16	1	0	1	0	1	1	10.83	1.0	0.2821361743006515	1.2557270726936023	0.0	0.9498567446638794	21942.0	382.7126246554369	162337.0	374.3044242139349
1635	Feb25-FISH2-3L1-rep3-m1bp-100x_Position040_39_cmle.ics	17	1	0	1	1	1	1	9.9636	1.0	0.30149373459331635	1.1543505136591037	0.0	0.9563503382737316	25428.0	435.1986273751492	209354.0	482.71268057734306
1636	Feb25-FISH2-3L1-rep3-m1bp-100x_Position040_39_cmle.ics	18	1	0	1	1	1	1	10.83	1.0	0.2862183825958423	1.148197644908127	0.0	0.9501276233919448	27184.0	472.42834763251415	225472.0	519.8763506555149
1637	Feb25-FISH2-3L1-rep3-m1bp-100x_Position040_39_cmle.ics	20	1	0	1	1	1	1	8.014199999999999	1.0	0.27570844265609934	1.0251303727030316	0.0	0.9507787205829521	20852.0	351.42567150729855	148669.0	342.78977955402337
1638	Feb25-FISH2-3L1-rep3-m1bp-100x_Position040_39_cmle.ics	21	1	0	1	2	2	1	10.83	2.0	0.2813737524073835	1.1620624959020098	0.0	0.9361804299301005	34156.0	573.1171925341148	314859.0	725.9781608849205
1639	Feb25-FISH2-3L1-rep3-m1bp-100x_Position040_39_cmle.ics	22	1	0	1	1	1	2	8.8806	1.0	0.29834600067088946	1.1849578908283103	0.0	0.95891052048939	19278.0	331.3233625867871	137476.0	316.9818034288851
1640	Feb25-FISH2-3L1-rep3-m1bp-100x_Position040_39_cmle.ics	23	1	0	1	1	1	1	9.747	1.0	0.32134599830939675	1.635986771998592	0.0	0.9797442901213238	15302.0	273.7851066567814	100898.0	232.64300679658734
1641	Feb25-FISH2-3L1-rep3-m1bp-100x_Position040_39_cmle.ics	24	1	0	1	1	1	1	9.5304	1.0	0.31806154438779977	1.319093641515429	0.0	0.9691741861458919	19194.0	332.9335373637702	141019.0	325.1509859010878
1642	Feb25-FISH2-3L1-rep3-m1bp-100x_Position040_39_cmle.ics	25	1	0	1	2	1	1	10.83	1.0	0.3012348826112646	1.4155005101276972	0.0	0.9528576876089995	24056.0	420.68719650428596	192558.0	443.98572917934223
1643	Feb25-FISH2-3L1-rep3-m1bp-100x_Position040_39_cmle.ics	26	1	0	1	1	1	1	10.83	1.0	0.29307783658771275	1.2437812164131912	0.0	0.9476102947610684	23706.0	413.56765688511643	185803.0	428.41055909756716
1644	Feb25-FISH2-3L1-rep3-m1bp-100x_Position040_39_cmle.ics	27	1	0	1	1	2	1	10.83	2.0	0.30191823485269703	1.3156046193302213	0.0	0.9476836808859638	22400.0	392.87765823647806	173217.0	399.3907085203322
1645	Feb25-FISH2-3L1-rep3-m1bp-100x_Position040_39_cmle.ics	28	1	0	1	1	1	2	10.83	1.0	0.3024625660059374	1.3701864164613482	0.0	0.9489241158761188	22856.0	403.72355911966525	178694.0	412.0191624859699
1646	Feb25-FISH2-3L1-rep3-m1bp-100x_Position040_39_cmle.ics	31	1	0	1	1	0	1	10.83	0.0	0.2828929347109961	1.2821001249879758	0.0	0.9498891020768779	23452.0	408.9913862679511	179620.0	414.15426352160625
1647	Feb25-FISH2-3L1-rep3-m1bp-100x_Position040_39_cmle.ics	32	1	0	1	1	1	0	9.9636	1.0	0.2890920014957434	1.36895267190863	0.0	0.9749682560194854	18364.0	323.55979896627633	125818.0	290.1016653366076
1648	Feb25-FISH2-3L1-rep3-m1bp-100x_Position040_39_cmle.ics	33	1	0	1	0	1	0	8.2308	1.0	0.30964825984009	1.3429749366363977	0.0	0.982485922790582	14132.0	246.49143349587277	87905.0	202.6847262825231
1649	Feb25-FISH2-3L1-rep3-m1bp-100x_Position040_39_cmle.ics	34	1	0	1	1	1	1	9.9636	1.0	0.291205972649491	1.2319232883993065	0.0	0.958668945140286	18832.0	330.53114327615236	131135.0	302.3612033565629
1650	Feb25-FISH2-3L1-rep3-m1bp-100x_Position040_39_cmle.ics	35	1	0	1	1	1	2	10.83	1.0	0.3036966209448477	1.3934482008687463	0.0	0.9561069570155908	23830.0	418.53886581458926	190625.0	439.5287634105678
1651	Feb25-FISH2-3L1-rep3-m1bp-100x_Position040_39_cmle.ics	36	1	0	1	1	2	1	10.83	2.0	0.2889698446008889	1.220174283897963	0.0	0.955026490461301	27306.0	475.08455201255026	228080.0	525.8896805701366
1652	Feb25-FISH2-3L1-rep3-m1bp-100x_Position040_39_cmle.ics	37	1	0	1	0	0	0	7.147799999999999	0.0	0.3089665589533986	1.7999219461031832	0.0	0.9941599315015991	7440.0	134.55282012915515	33542.0	77.33861656297582
1653	Feb25-FISH2-3L1-rep3-m1bp-100x_Position040_39_cmle.ics	38	1	0	1	3	4	2	10.83	4.0	0.2625571164402642	1.088089888257393	0.0	0.9210769463767134	58028.0	920.1086063394774	673507.0	1552.9216989291083
1654	Feb25-FISH2-3L1-rep3-m1bp-100x_Position040_39_cmle.ics	39	1	0	1	2	1	1	10.83	1.0	0.2972588667393156	1.0153900449156148	0.0	0.9481568736076972	41300.0	685.0224962446401	430295.0	992.141792796067
1655	Feb25-FISH2-3L1-rep3-m1bp-100x_Position040_39_cmle.ics	40	1	0	1	2	2	4	10.83	2.0	0.26342287229409955	1.038967211678946	0.0	0.9281141260043319	49884.0	815.978151931279	537703.0	1239.7950671326034
1656	Feb25-FISH2-3L1-rep3-m1bp-100x_Position040_39_cmle.ics	41	1	0	1	1	1	1	8.2308	1.0	0.3133458240585309	1.3855563449332555	0.0	0.972764224339294	14182.0	247.46838730059855	88898.0	204.97431087041392
1657	Feb25-FISH2-3L1-rep3-m1bp-100x_Position040_39_cmle.ics	42	1	0	1	1	1	2	8.8806	1.0	0.29829395335944736	1.0969913118664687	0.0	0.9653200262143221	22510.0	377.61813251934245	173444.0	399.914108018269
1658	Feb25-FISH2-3L1-rep3-m1bp-100x_Position040_39_cmle.ics	43	1	0	1	1	1	2	10.83	1.0	0.28639693901010777	1.3233873594192225	0.0	0.9350187560805928	24578.0	427.22694951692813	193900.0	447.08001167375255
1659	Feb25-FISH2-3L1-rep3-m1bp-100x_Position040_39_cmle.ics	44	1	0	1	1	1	1	10.83	1.0	0.281762531059036	1.303555703358331	0.0	0.9469627132965834	22338.0	394.3475408257851	166641.0	384.22826315278917
1660	Feb25-FISH2-3L1-rep3-m1bp-100x_Position041_40_cmle.ics	1	1	0	1	1	1	1	9.097199999999999	1.0	0.30563888161842795	1.221875034382978	0.0	0.9515023050045877	18496.0	319.7923897351534	130766.0	301.51039095683313
1661	Feb25-FISH2-3L1-rep3-m1bp-100x_Position041_40_cmle.ics	2	1	0	1	1	1	1	10.83	1.0	0.2988856812169527	1.1955135572753073	0.0	0.9386970185103335	33488.0	564.6487736358839	315036.0	726.3862741498315
1662	Feb25-FISH2-3L1-rep3-m1bp-100x_Position041_40_cmle.ics	3	1	0	1	1	1	1	8.4474	1.0	0.3036819635360534	1.2950759611431018	0.0	0.9643719388704469	14062.0	246.02714077449752	86408.0	199.23305646573297
1663	Feb25-FISH2-3L1-rep3-m1bp-100x_Position041_40_cmle.ics	4	1	0	1	1	1	1	9.9636	1.0	0.30591743481475625	1.3429854779539065	0.0	0.9447390356414067	19318.0	337.53026231178103	139643.0	321.97830876821985
1664	Feb25-FISH2-3L1-rep3-m1bp-100x_Position041_40_cmle.ics	5	1	0	1	1	1	1	8.2308	1.0	0.30775667453618943	1.3224128145117544	0.0	0.9763394430380744	13100.0	229.93526012757803	78214.0	180.3399485974775
1665	Feb25-FISH2-3L1-rep3-m1bp-100x_Position041_40_cmle.ics	6	1	0	1	1	1	1	10.83	1.0	0.307972045613613	1.4067085284653056	0.0	0.938737489202754	24856.0	432.8310753026754	204492.0	471.5022472779217
1666	Feb25-FISH2-3L1-rep3-m1bp-100x_Position041_40_cmle.ics	7	1	0	1	1	1	1	8.8806	1.0	0.30869075317221306	1.4920319159893924	0.0	0.9694963597746222	14900.0	262.6012354717572	95020.0	219.08995724208341
1667	Feb25-FISH2-3L1-rep3-m1bp-100x_Position041_40_cmle.ics	8	1	0	1	1	1	0	8.2308	1.0	0.32117763442966946	1.3607534859393888	0.0	0.96496627551974	13272.0	233.7556603030586	81480.0	187.8704453387177
1668	Feb25-FISH2-3L1-rep3-m1bp-100x_Position041_40_cmle.ics	9	1	0	1	0	0	1	7.3644	0.0	0.3159797638384661	1.520345202637703	0.0	0.9725015866411725	9952.0	175.31300900086853	52477.0	120.997513009817
1669	Feb25-FISH2-3L1-rep3-m1bp-100x_Position041_40_cmle.ics	10	1	0	1	1	1	1	10.83	1.0	0.2883515569666188	1.4095444064931189	0.0	0.9452149025529172	22260.0	390.35751587258045	167696.0	386.6608026696319
1670	Feb25-FISH2-3L1-rep3-m1bp-100x_Position041_40_cmle.ics	11	1	0	1	1	1	1	10.83	1.0	0.2930513790549694	1.3262158888565225	0.0	0.9440187453385281	25086.0	437.50294269560544	202252.0	466.3374240383693
1671	Feb25-FISH2-3L1-rep3-m1bp-100x_Position041_40_cmle.ics	12	1	0	1	0	1	0	10.83	1.0	0.29560601897334476	1.342504170758626	0.0	0.9487651206418038	28272.0	488.6678408620075	243033.0	560.3671814188092
1672	Feb25-FISH2-3L1-rep3-m1bp-100x_Position041_40_cmle.ics	13	1	0	1	1	1	1	10.83	1.0	0.2960270745088614	1.321413653265193	0.0	0.942911843436103	21210.0	371.38623239679663	158034.0	364.38289099974116
1673	Feb25-FISH2-3L1-rep3-m1bp-100x_Position041_40_cmle.ics	14	1	0	1	1	1	1	10.83	1.0	0.28786965984941454	1.2629418431316033	0.0	0.9515281310575371	24848.0	426.6137394541987	197610.0	455.6342501642613
1674	Feb25-FISH2-3L1-rep3-m1bp-100x_Position041_40_cmle.ics	15	1	0	1	1	1	1	10.83	1.0	0.309284346624072	1.4950005485583269	0.0	0.9413389183653529	22520.0	394.03804177649414	176728.0	407.4861078033984
1675	Feb25-FISH2-3L1-rep3-m1bp-100x_Position041_40_cmle.ics	16	1	0	1	1	1	2	10.83	1.0	0.3024602659598418	1.4943773569287708	0.0	0.9441647505996891	21176.0	372.33499355966745	159358.0	367.43567045026236
1676	Feb25-FISH2-3L1-rep3-m1bp-100x_Position041_40_cmle.ics	17	1	0	1	1	1	1	10.83	1.0	0.3152386691235453	1.5270972050505	0.0	0.9451168002487993	23066.0	405.72497375364196	184949.0	426.44147023748775
1677	Feb25-FISH2-3L1-rep3-m1bp-100x_Position041_40_cmle.ics	18	1	0	1	1	1	1	9.5304	1.0	0.31291933360368596	1.2630986999198168	0.0	0.9537675325701718	20384.0	350.46947614940194	153082.0	352.9649424808737
1678	Feb25-FISH2-3L1-rep3-m1bp-100x_Position041_40_cmle.ics	19	1	0	1	1	1	1	9.313799999999999	1.0	0.2897094310149875	1.2835318467205459	0.0	0.9552231509004601	19068.0	332.27100930670963	133264.0	307.27009115879815
1679	Feb25-FISH2-3L1-rep3-m1bp-100x_Position041_40_cmle.ics	20	1	0	1	2	1	1	10.83	1.0	0.2876202240280766	1.0661799181983032	0.0	0.9404907815639677	44958.0	749.8952202152807	480722.0	1108.4125702518293
1680	Feb25-FISH2-3L1-rep3-m1bp-100x_Position041_40_cmle.ics	21	1	0	1	2	1	1	10.83	1.0	0.31976529117086155	1.4175119810030308	0.0	0.9448427876804916	22682.0	398.99246932517116	181640.0	418.81182733584546
1681	Feb25-FISH2-3L1-rep3-m1bp-100x_Position041_40_cmle.ics	22	1	0	1	1	1	0	10.1802	1.0	0.2939020125492425	1.3031379837673478	0.0	0.9448428175576565	21274.0	366.9885786166667	158179.0	364.71722107551585
1682	Feb25-FISH2-3L1-rep3-m1bp-100x_Position041_40_cmle.ics	23	1	0	1	1	2	2	10.1802	2.0	0.2460930349736005	1.0867117808892766	0.0	0.9342013236206324	34622.0	563.9410302298512	300505.0	692.881789107896
1683	Feb25-FISH2-3L1-rep3-m1bp-100x_Position041_40_cmle.ics	25	1	0	1	1	1	1	10.83	1.0	0.3116947559424976	1.4609576737443615	0.0	0.9418682511664171	26198.0	454.95753308440135	222608.0	513.2727552278016
1684	Feb25-FISH2-3L1-rep3-m1bp-100x_Position041_40_cmle.ics	27	1	0	1	1	1	1	10.83	1.0	0.323565886422432	1.5284988613203094	0.0	0.9495625875060766	22842.0	404.7213851713557	184653.0	425.7589757379755
1685	Feb25-FISH2-3L1-rep3-m1bp-100x_Position041_40_cmle.ics	28	1	0	1	3	2	1	10.83	2.0	0.3094665620630623	1.0531529581312624	0.0	0.9478579447982618	40404.0	674.4078617424746	424832.0	979.5456189756765
1686	Feb25-FISH2-3L1-rep3-m1bp-100x_Position041_40_cmle.ics	29	1	0	1	1	1	2	10.83	1.0	0.2796825795457508	1.188025254645256	0.0	0.9564537295908616	25254.0	442.59145648002004	199573.0	460.1603876728511
1687	Feb25-FISH2-3L1-rep3-m1bp-100x_Position041_40_cmle.ics	30	1	0	1	1	1	0	8.2308	1.0	0.31374060201649817	1.3912637205194296	0.0	0.9676614377478533	13414.0	234.23743093207338	81827.0	188.67053179591622
1688	Feb25-FISH2-3L1-rep3-m1bp-100x_Position041_40_cmle.ics	31	1	0	1	1	1	1	10.83	1.0	0.29194705510982916	1.3390919865947308	0.0	0.9314399589322176	23968.0	415.7715370263152	188527.0	434.6913530728085
1689	Feb25-FISH2-3L1-rep3-m1bp-100x_Position041_40_cmle.ics	33	1	0	1	1	2	1	10.83	2.0	0.3104307758886077	1.3175018092865964	0.0	0.9593823194341587	25930.0	450.0449893350242	218756.0	504.3911038354999
1690	Feb25-FISH2-3L1-rep3-m1bp-100x_Position041_40_cmle.ics	34	1	0	1	2	1	1	10.83	1.0	0.3030297111614908	1.2642199979819655	0.0	0.9409324991002672	23062.0	403.1780318015673	181285.0	417.9932950813628
1691	Feb25-FISH2-3L1-rep3-m1bp-100x_Position041_40_cmle.ics	35	1	0	1	1	1	1	9.313799999999999	1.0	0.3163654378270969	1.2999621512225512	0.0	0.9616619381268082	17938.0	311.862988087111	127066.0	292.9792097129296
1692	Feb25-FISH2-3L1-rep3-m1bp-100x_Position041_40_cmle.ics	36	1	0	1	1	1	1	9.5304	1.0	0.2651335438171538	1.0509033162776096	0.0	0.955081009966316	21530.0	372.943643829652	152958.0	352.6790326229698
1693	Feb25-FISH2-3L1-rep3-m1bp-100x_Position041_40_cmle.ics	37	1	0	1	1	1	1	9.747	1.0	0.296861263535607	1.1485920943273904	0.0	0.949511284782253	21248.0	367.3437482154419	158682.0	365.8770005797546
1694	Feb25-FISH2-3L1-rep3-m1bp-100x_Position041_40_cmle.ics	38	1	0	1	2	2	2	10.83	2.0	0.2738061113325213	1.1771796226857905	0.0	0.9376672529581752	25878.0	449.6552818370744	204829.0	472.2792764885151
1695	Feb25-FISH2-3L1-rep3-m1bp-100x_Position041_40_cmle.ics	39	1	0	1	1	1	1	10.83	1.0	0.3184039058953183	1.519268360179289	0.0	0.9460680441079315	23086.0	405.53998615405607	186117.0	429.13455664096864
1696	Feb25-FISH2-3L1-rep3-m1bp-100x_Position041_40_cmle.ics	40	1	0	1	1	1	1	9.5304	1.0	0.27231657204722276	1.0427826944895213	0.0	0.9411074751649139	22862.0	388.1761286322863	169622.0	391.1016283657827
1697	Feb25-FISH2-3L1-rep3-m1bp-100x_Position041_40_cmle.ics	41	1	0	1	0	1	1	10.83	1.0	0.30735925685102966	1.420133765390697	0.0	0.9522036319131632	24260.0	425.2695337680247	196985.0	454.1931722514397
1698	Feb25-FISH2-3L1-rep3-m1bp-100x_Position041_40_cmle.ics	42	1	0	1	1	1	1	8.664	1.0	0.31151061231248417	1.327979719771208	0.0	0.9532347380169408	15430.0	270.39641157868914	100591.0	231.93514932580945
1699	Feb25-FISH2-3L1-rep3-m1bp-100x_Position041_40_cmle.ics	43	1	0	1	1	0	2	10.83	0.0	0.30037974290541636	1.3285214054260877	0.0	0.9456949143427463	26246.0	451.72365718361687	219131.0	505.2557505831928
1700	Feb25-FISH2-3L1-rep3-m1bp-100x_Position041_40_cmle.ics	44	1	0	1	1	0	1	8.664	0.0	0.2991239443379277	1.3518879789737412	0.0	0.9781179672370818	14394.0	252.88485317950503	88812.0	204.77601854960972
1701	Feb25-FISH2-3L1-rep3-m1bp-100x_Position041_40_cmle.ics	45	1	0	1	1	1	1	10.83	1.0	0.2904041015327638	1.0181362990576712	0.0	0.935947602197261	41940.0	696.8674769277923	435229.0	1003.5182382710453
1702	Feb25-FISH2-3L1-rep3-m1bp-100x_Position041_40_cmle.ics	46	1	0	1	1	1	1	8.2308	1.0	0.2710853298668884	1.0838652301087384	0.0	0.9667641295138566	17326.0	294.0200577488388	111654.0	257.44338124508084
1703	Feb25-FISH2-3L1-rep3-m1bp-100x_Position041_40_cmle.ics	47	1	0	1	1	1	2	10.83	1.0	0.26594012017124996	1.024146264182136	0.0	0.9371170104973588	37466.0	618.8379638959564	351659.0	810.8288283918523
1704	Feb25-FISH2-3L1-rep3-m1bp-100x_Position041_40_cmle.ics	48	1	0	1	1	1	1	10.613399999999999	1.0	0.294292025481614	1.290277496090853	0.0	0.9464578479678065	21994.0	385.02156255829834	166387.0	383.64260908901844
1705	Feb25-FISH2-3L1-rep3-m1bp-100x_Position041_40_cmle.ics	49	1	0	1	1	1	0	8.664	1.0	0.2927432667539347	1.4113595406100417	0.0	0.9872626626707844	13818.0	241.72115771456984	82639.0	190.54278022025395
1706	Feb25-FISH2-3L1-rep3-m1bp-100x_Position041_40_cmle.ics	50	1	0	1	0	1	1	7.5809999999999995	1.0	0.29584159606946686	1.207151196344711	0.0	0.9800728935931708	12532.0	218.01413635666927	71752.0	165.4403558412331
1707	Feb25-FISH2-3L1-rep3-m1bp-100x_Position041_40_cmle.ics	51	1	0	1	1	1	1	10.83	1.0	0.3118903266363054	1.3913385127185909	0.0	0.9479954188171802	25702.0	446.77532178675006	216384.0	498.92192494075954
1708	Feb25-FISH2-3L1-rep3-m1bp-100x_Position041_40_cmle.ics	52	1	0	1	1	1	1	8.8806	1.0	0.294970434449938	1.1538646849240215	0.0	0.948543909713801	20278.0	343.20892231047264	147469.0	340.022909961406
1709	Feb25-FISH2-3L1-rep3-m1bp-100x_Position042_41_cmle.ics	1	1	0	1	1	1	0	6.2814	1.0	0.28088409712683754	1.1321934790061663	0.0	0.9782166217978796	10382.0	177.54986917694433	52718.0	121.55319265300098
1710	Feb25-FISH2-3L1-rep3-m1bp-100x_Position042_41_cmle.ics	2	1	0	1	2	2	2	10.83	2.0	0.23027917402876683	1.1228274388578525	0.0	0.901102583020753	35142.0	578.6279249247413	297263.0	685.4066297585081
1711	Feb25-FISH2-3L1-rep3-m1bp-100x_Position042_41_cmle.ics	3	1	0	1	1	1	1	8.4474	1.0	0.3169786276980083	1.3076001259979924	0.0	0.9603647684108779	14602.0	255.82459285287047	93413.0	215.38465771263668
1712	Feb25-FISH2-3L1-rep3-m1bp-100x_Position042_41_cmle.ics	4	1	0	1	1	1	1	10.83	1.0	0.28962023082383054	1.166269995540059	0.0	0.9468122232982299	23718.0	410.72293126080007	184844.0	426.19936914813377
1713	Feb25-FISH2-3L1-rep3-m1bp-100x_Position042_41_cmle.ics	5	1	0	1	2	2	2	10.83	2.0	0.2907507515790186	1.1352427803824496	0.0	0.9346177044555428	38092.0	639.1236397620368	376951.0	869.145216505584
1714	Feb25-FISH2-3L1-rep3-m1bp-100x_Position042_41_cmle.ics	6	1	0	1	2	2	2	10.83	2.0	0.3082594373427393	1.4969199801753916	0.0	0.946508794389595	24702.0	433.18117889770434	202689.0	467.3450257150142
1715	Feb25-FISH2-3L1-rep3-m1bp-100x_Position042_41_cmle.ics	7	1	0	1	1	1	1	9.097199999999999	1.0	0.28020697916605947	1.0903382948222682	0.0	0.9465647068225075	21488.0	363.97703982724227	156786.0	361.50534662341914
1716	Feb25-FISH2-3L1-rep3-m1bp-100x_Position042_41_cmle.ics	10	1	0	1	1	1	1	9.747	1.0	0.30259536283030786	1.308096832915329	0.0	0.9523075427873461	19900.0	346.76838211449984	145206.0	334.8050550546618
1717	Feb25-FISH2-3L1-rep3-m1bp-100x_Position042_41_cmle.ics	11	1	0	1	0	0	0	6.497999999999999	0.0	0.283074137756715	1.1703108969029308	0.0	0.9788696163075269	9422.0	163.492130093369	45755.0	105.49843184183884
1718	Feb25-FISH2-3L1-rep3-m1bp-100x_Position042_41_cmle.ics	12	1	0	1	1	1	1	9.313799999999999	1.0	0.2838923429892619	1.0214334409042185	0.0	0.9540043582640326	24340.0	409.9715185909153	190253.0	438.6710338368564
1719	Feb25-FISH2-3L1-rep3-m1bp-100x_Position042_41_cmle.ics	13	1	0	1	1	1	1	10.613399999999999	1.0	0.29914279233846636	1.3982906765287035	0.0	0.9568072746017413	21324.0	372.2252877103576	160146.0	369.25258148274776
1720	Feb25-FISH2-3L1-rep3-m1bp-100x_Position042_41_cmle.ics	14	1	0	1	1	1	1	9.097199999999999	1.0	0.293987596532282	1.2246138457681301	0.0	0.9543818829799902	18434.0	317.236569523905	127605.0	294.2219953049469
1721	Feb25-FISH2-3L1-rep3-m1bp-100x_Position042_41_cmle.ics	15	1	0	1	1	1	2	10.83	1.0	0.2806089713535249	1.1207091563801979	0.0	0.9202876549942505	33528.0	566.2916498369877	305799.0	705.0882954606594
1722	Feb25-FISH2-3L1-rep3-m1bp-100x_Position042_41_cmle.ics	16	1	0	1	1	1	1	8.664	1.0	0.3052829469673045	1.1617298246203238	0.0	0.9553730414968431	18984.0	323.02114862170777	135896.0	313.33875846527224
1723	Feb25-FISH2-3L1-rep3-m1bp-100x_Position042_41_cmle.ics	17	1	0	1	1	2	1	10.83	2.0	0.29825628420461686	1.272266587725233	0.0	0.9599509208164814	22086.0	388.2010034505387	168556.0	388.64372587767434
1724	Feb25-FISH2-3L1-rep3-m1bp-100x_Position042_41_cmle.ics	18	1	0	1	0	1	0	8.2308	1.0	0.2880752389576171	1.1198940364810155	0.0	0.9523995450121844	16812.0	289.5783167887461	110016.0	253.6666042511582
1725	Feb25-FISH2-3L1-rep3-m1bp-100x_Position042_41_cmle.ics	19	1	0	1	1	1	1	8.8806	1.0	0.29064539466180395	1.1425051344441	0.0	0.9623066426044707	18530.0	317.2286664023045	127870.0	294.83301233998327
1726	Feb25-FISH2-3L1-rep3-m1bp-100x_Position042_41_cmle.ics	20	1	0	1	1	1	1	10.83	1.0	0.3073488278872674	1.3127551493976297	0.0	0.9324066410682029	29986.0	515.6202631818894	270687.0	624.129691180676
1727	Feb25-FISH2-3L1-rep3-m1bp-100x_Position042_41_cmle.ics	21	1	0	1	1	1	1	8.8806	1.0	0.300987761221226	1.2516565689627224	0.0	0.9564241970729904	17562.0	302.5240406942692	120063.0	276.8322199153469
1728	Feb25-FISH2-3L1-rep3-m1bp-100x_Position042_41_cmle.ics	22	1	0	1	1	1	1	8.664	1.0	0.32043655476093763	1.4808893970766357	0.0	0.9567346688241158	14230.0	250.34328134716696	90355.0	208.3337517007835
1729	Feb25-FISH2-3L1-rep3-m1bp-100x_Position042_41_cmle.ics	23	1	0	1	1	1	1	7.5809999999999995	1.0	0.2847735346052491	1.0318980197659269	0.0	0.9518297148535648	16228.0	273.57819515696553	103734.0	239.18204193380635
1730	Feb25-FISH2-3L1-rep3-m1bp-100x_Position042_41_cmle.ics	24	1	0	1	1	1	1	10.83	1.0	0.28209549542587636	1.274674701658501	0.0	0.935388478711924	20960.0	367.3674575802602	151551.0	349.434878025626
1731	Feb25-FISH2-3L1-rep3-m1bp-100x_Position042_41_cmle.ics	25	1	0	1	1	1	1	8.8806	1.0	0.2912859576537271	1.2023055509724414	0.0	0.9471319699532785	20254.0	344.91948125623196	146285.0	337.2929319633569
1732	Feb25-FISH2-3L1-rep3-m1bp-100x_Position042_41_cmle.ics	26	1	0	1	1	1	1	10.83	1.0	0.2971161250254188	1.340374306756212	0.0	0.9426311912102309	21468.0	377.9711242426988	161222.0	371.7335412174613
1733	Feb25-FISH2-3L1-rep3-m1bp-100x_Position042_41_cmle.ics	27	1	0	1	1	1	1	9.313799999999999	1.0	0.30194832248017267	1.2534972495025833	0.0	0.9484439189910797	19044.0	328.0132297981406	135793.0	313.10126882523923
1734	Feb25-FISH2-3L1-rep3-m1bp-100x_Position042_41_cmle.ics	28	1	0	1	1	1	1	8.664	1.0	0.28534128460839975	1.0689649463961783	0.0	0.9485808185061027	18250.0	312.63308140245914	123837.0	285.5340247841284
1735	Feb25-FISH2-3L1-rep3-m1bp-100x_Position042_41_cmle.ics	29	1	0	1	1	1	1	10.396799999999999	1.0	0.3138400989388934	1.5317523167747074	0.0	0.9439169621534228	18114.0	321.20279681739515	128425.0	296.1126895265688
1736	Feb25-FISH2-3L1-rep3-m1bp-100x_Position042_41_cmle.ics	30	1	0	1	1	1	0	8.4474	1.0	0.30785937987249257	1.4157579994726344	0.0	0.9643998443785021	14470.0	251.0490862572129	90814.0	209.39207931995963
1737	Feb25-FISH2-3L1-rep3-m1bp-100x_Position042_41_cmle.ics	31	1	0	1	2	2	2	10.83	2.0	0.28359392908878683	1.1074584304618653	0.0	0.9285344196923137	32958.0	559.7090378874534	299615.0	690.8296941600381
1738	Feb25-FISH2-3L1-rep3-m1bp-100x_Position042_41_cmle.ics	32	1	0	1	2	1	1	9.5304	1.0	0.2605546614900591	1.0480241050482288	0.0	0.9352569411682401	24234.0	408.5388717132629	181076.0	417.51139862731526
1739	Feb25-FISH2-3L1-rep3-m1bp-100x_Position042_41_cmle.ics	33	1	0	1	1	1	1	7.5809999999999995	1.0	0.307267214981041	1.3374807150628392	0.0	0.964692617700761	11244.0	196.5561339732176	62146.0	143.29156475233128
1740	Feb25-FISH2-3L1-rep3-m1bp-100x_Position042_41_cmle.ics	34	1	0	1	1	1	1	10.83	1.0	0.3058994014067109	1.4713897697435288	0.0	0.9233760506515603	27580.0	475.0522429992592	238207.0	549.2397542071666
1741	Feb25-FISH2-3L1-rep3-m1bp-100x_Position042_41_cmle.ics	35	1	0	1	1	1	1	7.797599999999999	1.0	0.30325392900280745	1.3760830253773835	0.0	0.974489666214758	11842.0	207.5327267527987	66729.0	153.85870087146898
1742	Feb25-FISH2-3L1-rep3-m1bp-100x_Position042_41_cmle.ics	36	1	0	1	1	1	1	8.8806	1.0	0.2918589666064503	1.230144896045942	0.0	0.9401948519647362	18070.0	309.1020045561396	123395.0	284.514894484181
1743	Feb25-FISH2-3L1-rep3-m1bp-100x_Position042_41_cmle.ics	37	1	0	1	1	1	1	9.747	1.0	0.30431636662409073	1.1880599906197489	0.0	0.950985043696039	20624.0	356.0669780670978	153637.0	354.2446196674592
1744	Feb25-FISH2-3L1-rep3-m1bp-100x_Position042_41_cmle.ics	38	1	0	1	1	1	1	8.2308	1.0	0.2610450708811245	1.0821193348362022	0.0	0.9386169436307896	17852.0	303.2471842065761	114594.0	264.22221174699337
1745	Feb25-FISH2-3L1-rep3-m1bp-100x_Position042_41_cmle.ics	39	1	0	1	0	0	0	5.848199999999999	0.0	0.2739879201933372	1.3990460064637338	0.0	0.9974824656264824	5294.0	95.02053273148654	18959.0	43.71423383869353
1746	Feb25-FISH2-3L1-rep3-m1bp-100x_Position042_41_cmle.ics	40	1	0	1	1	1	1	9.5304	1.0	0.28541609002764484	1.1498135344009908	0.0	0.9504407491715666	20772.0	357.478613392418	150394.0	346.7671545934108
1747	Feb25-FISH2-3L1-rep3-m1bp-100x_Position042_41_cmle.ics	41	1	0	1	1	1	1	10.83	1.0	0.3072945101509226	1.5629466025322247	0.0	0.9474024313106231	21474.0	379.5797411553831	164029.0	378.20571033952535
1748	Feb25-FISH2-3L1-rep3-m1bp-100x_Position042_41_cmle.ics	42	1	0	1	1	1	0	10.613399999999999	1.0	0.2882987459265515	1.3311757233140846	0.0	0.9373667546571381	20940.0	367.482229433323	152989.0	352.75051008744583
1749	Feb25-FISH2-3L1-rep3-m1bp-100x_Position042_41_cmle.ics	43	1	0	1	1	1	1	9.5304	1.0	0.3006361052239865	1.2524872456487672	0.0	0.9492525382916317	18714.0	325.7876415777665	131991.0	304.3349036659633
1750	Feb25-FISH2-3L1-rep3-m1bp-100x_Position042_41_cmle.ics	44	1	0	1	0	0	0	7.3644	0.0	0.28337824555596614	1.3309020018163875	0.0	0.9792661306213837	10704.0	187.62467610193806	55434.0	127.81554083095824
1751	Feb25-FISH2-3L1-rep3-m1bp-100x_Position043_42_cmle.ics	1	1	0	1	2	2	2	10.83	2.0	0.2920868254207317	1.113929600587557	0.0	0.9321970108890828	40054.0	663.707319050754	407379.0	939.3038064757177
1752	Feb25-FISH2-3L1-rep3-m1bp-100x_Position043_42_cmle.ics	2	1	0	1	1	1	1	9.5304	1.0	0.3001990614794656	1.448970061617504	0.0	0.9749649556928207	14792.0	264.6346805082502	92687.0	213.71070160910318
1753	Feb25-FISH2-3L1-rep3-m1bp-100x_Position043_42_cmle.ics	3	1	0	1	1	1	1	10.83	1.0	0.3036062485133717	1.5730636277005747	0.0	0.9712796875169937	20330.0	359.32695702921956	150188.0	346.29217531334484
1754	Feb25-FISH2-3L1-rep3-m1bp-100x_Position043_42_cmle.ics	4	1	0	1	1	1	1	10.83	1.0	0.288977684582514	1.2767102245766326	0.0	0.9437344929392721	26136.0	451.02080319155755	213582.0	492.4612844419981
1755	Feb25-FISH2-3L1-rep3-m1bp-100x_Position043_42_cmle.ics	5	1	0	1	1	1	1	10.83	1.0	0.30014380503945026	1.300400836900839	0.0	0.9500176773912258	21074.0	368.9320756078776	157601.0	363.3845122217385
1756	Feb25-FISH2-3L1-rep3-m1bp-100x_Position043_42_cmle.ics	6	1	0	1	1	1	1	9.5304	1.0	0.27231357591999894	1.47739659921053	0.0	0.9868383543568198	13668.0	240.80314770066923	78409.0	180.78956490627783
1757	Feb25-FISH2-3L1-rep3-m1bp-100x_Position043_42_cmle.ics	7	1	0	1	2	2	2	10.83	2.0	0.27676658793522424	1.01461729168795	0.0	0.94666012250266	39654.0	665.9325403654781	390626.0	900.6760012381192
1758	Feb25-FISH2-3L1-rep3-m1bp-100x_Position043_42_cmle.ics	8	1	0	1	2	1	2	10.83	1.0	0.29017191042379886	1.228704995080556	0.0	0.9523449262271539	27246.0	467.4476777171484	227801.0	525.2463833898532
1759	Feb25-FISH2-3L1-rep3-m1bp-100x_Position043_42_cmle.ics	9	1	0	1	2	2	1	10.83	2.0	0.29761612480999144	1.1731026902490032	0.0	0.9197701293618417	36970.0	618.3326742179373	364650.0	840.7824974565956
1760	Feb25-FISH2-3L1-rep3-m1bp-100x_Position043_42_cmle.ics	10	1	0	1	1	1	1	10.83	1.0	0.2965602187057453	1.3335965586063872	0.0	0.9457070102599802	25232.0	438.7528563648105	205238.0	473.2223178746655
1761	Feb25-FISH2-3L1-rep3-m1bp-100x_Position043_42_cmle.ics	11	1	0	1	1	1	1	9.313799999999999	1.0	0.2736921795666289	1.1266993579196776	0.0	0.9612039114377654	20978.0	359.9757684235906	149469.0	344.6343592824349
1762	Feb25-FISH2-3L1-rep3-m1bp-100x_Position043_42_cmle.ics	12	1	0	1	1	2	2	10.83	2.0	0.29114214784823256	1.076841338989034	0.0	0.9322447702929499	34474.0	585.3729177728037	324761.0	748.8094464733346
1763	Feb25-FISH2-3L1-rep3-m1bp-100x_Position043_42_cmle.ics	14	1	0	1	1	1	1	9.5304	1.0	0.2971312150916662	1.6125276054351148	0.0	0.9804891168065618	14522.0	257.45394270713996	89699.0	206.82119632348602
1764	Feb25-FISH2-3L1-rep3-m1bp-100x_Position043_42_cmle.ics	15	1	0	1	1	1	1	10.83	1.0	0.2836437469172065	1.2681818693905262	0.0	0.9335580113998501	25980.0	454.62635146117526	209710.0	483.5335185564862
1765	Feb25-FISH2-3L1-rep3-m1bp-100x_Position043_42_cmle.ics	16	1	0	1	0	0	1	9.5304	0.0	0.3052388336169138	1.5658656125743526	0.0	0.9686471702654468	14858.0	266.0394133547793	94088.0	216.94102185848394
1766	Feb25-FISH2-3L1-rep3-m1bp-100x_Position043_42_cmle.ics	17	1	0	1	1	1	2	10.83	1.0	0.31469039195638987	1.3797166571752162	0.0	0.94220803611518	25192.0	441.08887246657633	210916.0	486.31422249706657
1767	Feb25-FISH2-3L1-rep3-m1bp-100x_Position043_42_cmle.ics	18	1	0	1	1	1	2	10.83	1.0	0.32117706776573357	1.5386242408792536	0.0	0.9451985366468434	22716.0	399.5182388392507	182450.0	420.6794643108621
1768	Feb25-FISH2-3L1-rep3-m1bp-100x_Position043_42_cmle.ics	19	1	0	1	1	1	1	10.613399999999999	1.0	0.2992100240508506	1.501423557251481	0.0	0.9760878251009562	17720.0	314.5744888131596	121327.0	279.74665588623714
1769	Feb25-FISH2-3L1-rep3-m1bp-100x_Position043_42_cmle.ics	20	1	0	1	1	1	1	10.83	1.0	0.2851261583758561	1.1314783936597774	0.0	0.9303839147458167	36576.0	613.225707388339	351226.0	809.8304496138496
1770	Feb25-FISH2-3L1-rep3-m1bp-100x_Position043_42_cmle.ics	21	1	0	1	0	1	1	9.747	1.0	0.30584338037432507	1.3637614986554767	0.0	0.9671053718472423	17118.0	301.3786275652691	116467.0	268.54083403613697
1771	Feb25-FISH2-3L1-rep3-m1bp-100x_Position043_42_cmle.ics	22	1	0	1	1	1	2	10.83	1.0	0.31498495572861623	1.4502658315198953	0.0	0.9637938882589382	23036.0	405.6162685471553	184514.0	425.438480010164
1772	Feb25-FISH2-3L1-rep3-m1bp-100x_Position043_42_cmle.ics	23	1	0	1	1	1	1	10.83	1.0	0.3048693003253183	1.2456567210250813	0.0	0.9583104605434241	28492.0	494.84821960958334	249698.0	575.7348362811381
1773	Feb25-FISH2-3L1-rep3-m1bp-100x_Position043_42_cmle.ics	24	1	0	1	1	1	1	8.4474	1.0	0.3051172151919907	1.2870799396481138	0.0	0.9747592144300871	14306.0	251.26933378804017	88876.0	204.92358492788262
1774	Feb25-FISH2-3L1-rep3-m1bp-100x_Position043_42_cmle.ics	25	1	0	1	1	1	1	9.5304	1.0	0.30161655269421284	1.3685589197461403	0.0	0.9627862466987837	17530.0	308.3857890278751	119860.0	276.36415780926245
1775	Feb25-FISH2-3L1-rep3-m1bp-100x_Position043_42_cmle.ics	26	1	0	1	0	1	1	8.664	1.0	0.30297407679825317	1.647505403783881	0.0	0.9858898661756808	11846.0	212.09252010513623	66732.0	153.86561804545053
1776	Feb25-FISH2-3L1-rep3-m1bp-100x_Position043_42_cmle.ics	27	1	0	1	0	0	0	8.2308	0.0	0.29775958185898443	1.3646305909507124	0.0	0.9765464431157724	12830.0	225.07164196165218	74567.0	171.9309707605813
1777	Feb25-FISH2-3L1-rep3-m1bp-100x_Position043_42_cmle.ics	29	1	0	1	1	1	2	10.83	1.0	0.30661463587253046	1.4515897753859583	0.0	0.9682773572602297	21722.0	383.36657856928554	166694.0	384.3504665597964
1778	Feb25-FISH2-3L1-rep3-m1bp-100x_Position043_42_cmle.ics	30	1	0	1	1	1	1	10.1802	1.0	0.28540114696110747	1.1408562692331747	0.0	0.9523831202686189	25504.0	435.14165936472534	204604.0	471.7604884398994
1779	Feb25-FISH2-3L1-rep3-m1bp-100x_Position043_42_cmle.ics	31	1	0	1	1	1	1	10.83	1.0	0.31177777820768204	1.32031991679348	0.0	0.9431667341650052	24948.0	434.30193302955666	206895.0	477.04290363713795
1780	Feb25-FISH2-3L1-rep3-m1bp-100x_Position043_42_cmle.ics	32	1	0	1	1	1	1	9.097199999999999	1.0	0.2672409685875324	1.036700802913706	0.0	0.95852254143848	21712.0	367.9296897634363	155516.0	358.5770763045658
1781	Feb25-FISH2-3L1-rep3-m1bp-100x_Position043_42_cmle.ics	33	1	0	1	2	1	1	10.83	1.0	0.3159283175572381	1.4742934605833389	0.0	0.947875109821001	25854.0	453.91701290644085	219715.0	506.60229378493324
1782	Feb25-FISH2-3L1-rep3-m1bp-100x_Position043_42_cmle.ics	34	1	0	1	2	1	2	10.83	1.0	0.3240046466154197	1.387063245348381	0.0	0.9513936400399046	27188.0	474.31994261704955	239947.0	553.2517151164617
1783	Feb25-FISH2-3L1-rep3-m1bp-100x_Position043_42_cmle.ics	35	1	0	1	0	1	0	7.147799999999999	1.0	0.3001186833775608	1.4999699498989565	0.0	0.9874921561136881	9788.0	172.44376368476247	49884.0	115.01876896510304
1784	Feb25-FISH2-3L1-rep3-m1bp-100x_Position043_42_cmle.ics	36	1	0	1	1	1	1	9.5304	1.0	0.2888480959843684	1.382644693429247	0.0	0.9672387256613856	15898.0	281.51048493330325	101303.0	233.57682528409575
1785	Feb25-FISH2-3L1-rep3-m1bp-100x_Position043_42_cmle.ics	37	1	0	1	1	1	1	8.664	1.0	0.30883757926979805	1.326374463910339	0.0	0.9830491189481015	14628.0	256.7099014426341	92452.0	213.1688563138823
1786	Feb25-FISH2-3L1-rep3-m1bp-100x_Position043_42_cmle.ics	38	1	0	1	0	0	0	7.3644	0.0	0.28796056162041894	1.4334883649994041	0.0	0.9934258412845546	9802.0	171.7502058679999	48968.0	112.90672517607179
1787	Feb25-FISH2-3L1-rep3-m1bp-100x_Position043_42_cmle.ics	39	1	0	1	0	1	1	9.9636	1.0	0.28964569208178964	1.4319223792038371	0.0	0.9673032675884671	16602.0	295.8623602442961	108255.0	249.6062231239922
1788	Feb25-FISH2-3L1-rep3-m1bp-100x_Position043_42_cmle.ics	40	1	0	1	2	1	1	9.5304	1.0	0.2721896027528661	1.0783507492306608	0.0	0.9497813310396206	23614.0	403.2730203453823	178018.0	410.46049261546204
1789	Feb25-FISH2-3L1-rep3-m1bp-100x_Position043_42_cmle.ics	41	1	0	1	1	1	1	10.83	1.0	0.28111293226185513	1.1817454548598316	0.0	0.9560799573131924	26584.0	463.32628984593697	216095.0	498.25557051387085
1790	Feb25-FISH2-3L1-rep3-m1bp-100x_Position043_42_cmle.ics	42	1	0	1	1	2	1	10.83	2.0	0.31458053469182334	1.492383020896772	0.0	0.9367144160188301	23868.0	418.9667841617587	194475.0	448.40580335354844
1791	Feb25-FISH2-3L1-rep3-m1bp-100x_Position043_42_cmle.ics	43	1	0	1	0	1	2	10.1802	1.0	0.3031027775645442	1.3195023671362067	0.0	0.9509961422936546	19916.0	349.25582305426923	145503.0	335.4898552788346
1792	Feb25-FISH2-3L1-rep3-m1bp-100x_Position043_42_cmle.ics	44	1	0	1	1	1	1	10.83	1.0	0.3065216104257053	1.4800454953411377	0.0	0.962903327280775	19740.0	349.4185453532063	144386.0	332.91436083303995
1793	Feb25-FISH2-3L1-rep3-m1bp-100x_Position043_42_cmle.ics	45	1	0	1	0	0	0	6.2814	0.0	0.3037529158253697	1.783900446664766	0.0	0.992893312123326	5098.0	92.60642326682984	18864.0	43.49518999594466
1794	Feb25-FISH2-3L1-rep3-m1bp-100x_Position043_42_cmle.ics	46	1	0	1	1	1	1	10.83	1.0	0.29461902024429376	1.314732348643352	0.0	0.9505687863392719	24070.0	418.3552712686924	190598.0	439.46650884473394
1795	Feb25-FISH2-3L1-rep3-m1bp-100x_Position043_42_cmle.ics	47	1	0	1	1	1	1	10.83	1.0	0.3139086249919119	1.410008008219039	0.0	0.9421164368145333	24422.0	432.14319172161663	201070.0	463.61205748964124
1796	Feb25-FISH2-3L1-rep3-m1bp-100x_Position043_42_cmle.ics	48	1	0	1	1	1	0	10.83	1.0	0.27910707818055663	1.2206439879432989	0.0	0.9405146319181266	25376.0	442.462436248035	200814.0	463.0217919765496
1797	Feb25-FISH2-3L1-rep3-m1bp-100x_Position043_42_cmle.ics	50	1	0	1	1	1	1	10.396799999999999	1.0	0.29590245000075033	1.2454357669887135	0.0	0.9529022878436674	23140.0	399.44432463742265	180050.0	415.14572512562745
1798	Feb25-FISH2-3L1-rep3-m1bp-100x_Position043_42_cmle.ics	51	1	0	1	1	1	0	9.5304	1.0	0.29039886449244046	1.3941964969264495	0.0	0.9885722789304097	16028.0	281.3964096071042	102823.0	237.08152676807774
1799	Feb25-FISH2-3L1-rep3-m1bp-100x_Position043_42_cmle.ics	52	1	0	1	1	1	1	10.83	1.0	0.30614180464477436	1.3063827684478233	0.0	0.9514763875738547	26002.0	455.25843248524023	218145.0	502.98230606792555
1800	Feb25-FISH2-3L1-rep3-m1bp-100x_Position043_42_cmle.ics	53	1	0	1	1	1	1	10.83	1.0	0.2786606998468005	1.1549319781131762	0.0	0.939632104415881	29326.0	501.05801924208004	249282.0	574.7756548223641
1801	Feb25-FISH2-3L1-rep3-m1bp-100x_Position044_43_cmle.ics	1	1	0	1	1	2	1	10.83	2.0	0.2969526370255329	1.1093785273285672	0.0	0.9326496743008319	39242.0	653.3783349277163	398331.0	918.441609747383
1802	Feb25-FISH2-3L1-rep3-m1bp-100x_Position044_43_cmle.ics	2	1	0	1	1	1	1	10.83	1.0	0.2925313660817508	1.293581237664981	0.0	0.9373016471523277	25352.0	440.40475013047393	205295.0	473.35374418031483
1803	Feb25-FISH2-3L1-rep3-m1bp-100x_Position044_43_cmle.ics	3	1	0	1	1	2	1	10.83	2.0	0.29279415171320894	1.33933644359859	0.0	0.9379848866692378	24436.0	427.79841508574026	194357.0	448.1337278436078
1804	Feb25-FISH2-3L1-rep3-m1bp-100x_Position044_43_cmle.ics	5	1	0	1	1	1	1	10.83	1.0	0.3131764624220227	1.3988512942363036	0.0	0.9710529631286446	27144.0	473.3834540526992	235331.0	542.608490083527
1805	Feb25-FISH2-3L1-rep3-m1bp-100x_Position044_43_cmle.ics	6	1	0	1	1	1	1	9.9636	1.0	0.3025804114717382	1.4718136765353347	0.0	0.9497775331976624	18250.0	322.3462596712504	127523.0	294.0329258827847
1806	Feb25-FISH2-3L1-rep3-m1bp-100x_Position044_43_cmle.ics	7	1	0	1	1	0	1	8.8806	0.0	0.2955273110140647	1.5176987574790797	0.0	0.9747895102534624	13988.0	246.83096166204314	84568.0	194.99052309038635
1807	Feb25-FISH2-3L1-rep3-m1bp-100x_Position044_43_cmle.ics	8	1	0	1	1	1	1	10.83	1.0	0.3018459550280337	1.394662368742798	0.0	0.9411758376234045	24090.0	423.0853859255994	193162.0	445.378386874293
1808	Feb25-FISH2-3L1-rep3-m1bp-100x_Position044_43_cmle.ics	9	1	0	1	1	1	3	10.83	1.0	0.27675026072662706	1.2665241652674897	0.0	0.9663282704511278	26534.0	458.13639124993097	213807.0	492.98007249061385
1809	Feb25-FISH2-3L1-rep3-m1bp-100x_Position044_43_cmle.ics	11	1	0	1	0	0	1	8.8806	0.0	0.3183012743887279	1.4941161345259495	0.0	0.9742913019700288	13656.0	242.73506862020182	84660.0	195.2026497591537
1810	Feb25-FISH2-3L1-rep3-m1bp-100x_Position044_43_cmle.ics	12	1	0	1	1	1	1	10.83	1.0	0.30778931764796497	1.7008682829397688	0.0	0.9766122787360806	16514.0	296.8214182252802	110708.0	255.26216571623414
1811	Feb25-FISH2-3L1-rep3-m1bp-100x_Position044_43_cmle.ics	14	1	0	1	1	1	1	9.9636	1.0	0.2840962461402611	1.6171435963321943	0.0	0.9760751295201662	15636.0	278.2533685943096	97993.0	225.94487665779292
1812	Feb25-FISH2-3L1-rep3-m1bp-100x_Position044_43_cmle.ics	15	1	0	1	1	1	2	10.83	1.0	0.2796389410989381	1.2061424496744733	0.0	0.9448905369059551	27368.0	468.55913567371414	225132.0	519.09240427094
1813	Feb25-FISH2-3L1-rep3-m1bp-100x_Position044_43_cmle.ics	16	1	0	1	1	2	2	10.83	2.0	0.31992033616979415	1.4098826460505047	0.0	0.9452540570016748	26656.0	465.91834512601406	231466.0	533.6968642706386
1814	Feb25-FISH2-3L1-rep3-m1bp-100x_Position044_43_cmle.ics	17	1	0	1	1	1	1	10.83	1.0	0.31496082525679947	1.496221919241534	0.0	0.9646167647004266	21662.0	384.904561819339	168248.0	387.9335626822359
1815	Feb25-FISH2-3L1-rep3-m1bp-100x_Position044_43_cmle.ics	18	1	0	1	1	1	1	10.83	1.0	0.30522060830635106	1.4426622238399043	0.0	0.9640120897550367	22330.0	392.5069865104685	173346.0	399.6881470015385
1816	Feb25-FISH2-3L1-rep3-m1bp-100x_Position044_43_cmle.ics	19	1	0	1	1	1	1	9.747	1.0	0.27903523305874456	1.1868388229367697	0.0	0.9502049599224557	21840.0	379.2160857082815	160318.0	369.6491661243562
1817	Feb25-FISH2-3L1-rep3-m1bp-100x_Position044_43_cmle.ics	20	1	0	1	1	1	1	10.83	1.0	0.307056041363651	1.4106197796948006	0.0	0.9712541832955871	24832.0	434.00331352510597	203892.0	470.118812481613
1818	Feb25-FISH2-3L1-rep3-m1bp-100x_Position044_43_cmle.ics	21	1	0	1	1	2	2	10.83	2.0	0.24641793561033468	1.0545482676683227	0.0	0.9411982939858241	29228.0	503.6426148219125	233243.0	537.7941369923728
1819	Feb25-FISH2-3L1-rep3-m1bp-100x_Position044_43_cmle.ics	22	1	0	1	1	1	1	10.83	1.0	0.3275294090042091	1.382567972199188	0.0	0.9575711789508012	27318.0	477.1081181470505	242981.0	560.2472837364626
1820	Feb25-FISH2-3L1-rep3-m1bp-100x_Position044_43_cmle.ics	23	1	0	1	1	1	1	10.1802	1.0	0.2825351172904709	1.3177218457667892	0.0	0.9445929880309863	20762.0	359.4786349727124	149525.0	344.76347986342375
1821	Feb25-FISH2-3L1-rep3-m1bp-100x_Position044_43_cmle.ics	24	1	0	1	1	1	1	10.83	1.0	0.30547897435032123	1.560065112146527	0.0	0.9743507983763291	22788.0	401.8762416309361	178782.0	412.2220662560951
1822	Feb25-FISH2-3L1-rep3-m1bp-100x_Position044_43_cmle.ics	26	1	0	1	1	1	1	10.83	1.0	0.2822846772223711	1.3016397792656489	0.0	0.9555281019460874	24614.0	429.81026584320614	192926.0	444.83423585441153
1823	Feb25-FISH2-3L1-rep3-m1bp-100x_Position044_43_cmle.ics	27	1	0	1	1	1	1	9.5304	1.0	0.3039619046446182	1.2650765296944286	0.0	0.9624444779597032	20656.0	355.14373723884205	153905.0	354.8625538764771
1824	Feb25-FISH2-3L1-rep3-m1bp-100x_Position044_43_cmle.ics	30	1	0	1	0	1	2	10.83	1.0	0.3116249395895192	1.3962806873845042	0.0	0.9431482474219492	23760.0	416.8575001535075	192247.0	443.2686488099222
1825	Feb25-FISH2-3L1-rep3-m1bp-100x_Position044_43_cmle.ics	31	1	0	1	1	1	1	10.83	1.0	0.2946244149393529	1.3489031707996977	0.0	0.9531476919061233	21506.0	376.29257019423824	160971.0	371.15480432767214
1826	Feb25-FISH2-3L1-rep3-m1bp-100x_Position044_43_cmle.ics	32	1	0	1	1	1	1	9.747	1.0	0.28448861765131417	1.1624944018085028	0.0	0.9563972887842545	24358.0	415.07823231504756	190664.0	439.6186866723279
1827	Feb25-FISH2-3L1-rep3-m1bp-100x_Position044_43_cmle.ics	33	1	0	1	1	0	0	9.313799999999999	0.0	0.26963477432429905	1.5257770941405517	0.0	0.976174266636196	14666.0	258.72937671095565	86722.0	199.9570540091345
1828	Feb25-FISH2-3L1-rep3-m1bp-100x_Position044_43_cmle.ics	34	1	0	1	1	1	1	10.613399999999999	1.0	0.2715026797937995	1.2492355759465592	0.0	0.9434423835144123	23858.0	411.2770327221061	180556.0	416.3124218038478
1829	Feb25-FISH2-3L1-rep3-m1bp-100x_Position044_43_cmle.ics	35	1	0	1	1	1	1	10.613399999999999	1.0	0.30483236637552763	1.3836928609930859	0.0	0.9512993555445695	21680.0	377.32563067193564	165727.0	382.1208308130789
1830	Feb25-FISH2-3L1-rep3-m1bp-100x_Position044_43_cmle.ics	37	1	0	1	1	1	1	10.83	1.0	0.31257371982050297	1.3926540434832526	0.0	0.9420018851737536	25558.0	444.70410932235734	214803.0	495.2765742524863
1831	Feb25-FISH2-3L1-rep3-m1bp-100x_Position044_43_cmle.ics	38	1	0	1	1	1	1	10.83	1.0	0.2792686639716687	1.2782485444532863	0.0	0.9462716488627074	23076.0	406.5101767853689	174191.0	401.63648433967325
1832	Feb25-FISH2-3L1-rep3-m1bp-100x_Position044_43_cmle.ics	39	1	0	1	1	1	1	10.83	1.0	0.28750262456792286	1.2931615905477516	0.0	0.9459414800858316	24702.0	432.29177944176655	195746.0	451.3363793970623
1833	Feb25-FISH2-3L1-rep3-m1bp-100x_Position044_43_cmle.ics	41	1	0	1	1	1	1	10.83	1.0	0.29168824234652296	1.4102049204593439	0.0	0.955900059485733	21920.0	388.4467713159821	164814.0	380.0157041980292
1834	Feb25-FISH2-3L1-rep3-m1bp-100x_Position044_43_cmle.ics	42	1	0	1	1	1	1	10.83	1.0	0.29814596836643326	1.35396494448154	0.0	0.952212685259447	23252.0	410.30294154047107	182045.0	419.74564582335375
1835	Feb25-FISH2-3L1-rep3-m1bp-100x_Position044_43_cmle.ics	43	1	0	1	2	3	1	10.83	3.0	0.28362241601257093	1.0614933932800792	0.0	0.9389351160675924	41754.0	692.2661038921212	427259.0	985.1416127267452
1836	Feb25-FISH2-3L1-rep3-m1bp-100x_Position044_43_cmle.ics	44	1	0	1	1	1	1	8.664	1.0	0.3203998640395117	1.4871385138493718	0.0	0.9723796482037261	14004.0	247.35236169921146	88206.0	203.3787494053379
1837	Feb25-FISH2-3L1-rep3-m1bp-100x_Position044_43_cmle.ics	45	1	0	1	1	2	2	10.83	2.0	0.27576929465494576	1.1022817714653403	0.0	0.9219272887934706	37018.0	623.4310669043386	351695.0	810.9118344796309
1838	Feb25-FISH2-3L1-rep3-m1bp-100x_Position044_43_cmle.ics	46	1	0	1	1	1	1	10.83	1.0	0.31310739879286204	1.5094859667651408	0.0	0.9515654847802205	24698.0	432.6002778482314	204227.0	470.8912302428854
1839	Feb25-FISH2-3L1-rep3-m1bp-100x_Position044_43_cmle.ics	47	1	0	1	1	1	1	9.747	1.0	0.29690907933622834	1.504818244362197	0.0	0.9887851475594291	15402.0	274.75599381494345	97938.0	225.8180618014646
1840	Feb25-FISH2-3L1-rep3-m1bp-100x_Position044_43_cmle.ics	48	1	0	1	1	0	0	7.3644	0.0	0.2677317747132083	1.1789614795678633	0.0	0.9787434382686466	12188.0	209.48393654977215	65467.0	150.94887634989976
1841	Feb25-FISH2-3L1-rep3-m1bp-100x_Position044_43_cmle.ics	49	1	0	1	1	2	0	10.83	2.0	0.28980706461372213	1.3445465642812315	0.0	0.940525601236147	23720.0	419.5445949878819	184927.0	426.3907442949564
1842	Feb25-FISH2-3L1-rep3-m1bp-100x_Position044_43_cmle.ics	50	1	0	1	1	1	1	10.83	1.0	0.30969893600240395	1.4861660751754506	0.0	0.9455082006358292	22608.0	397.08128134722983	177884.0	410.15152551095315
1843	Feb25-FISH2-3L1-rep3-m1bp-100x_Position044_43_cmle.ics	51	1	0	1	0	0	1	9.313799999999999	0.0	0.26661954684962097	1.2599681537165204	0.0	0.9729563824284894	16846.0	294.1531943522567	106161.0	244.77803568487494
1844	Feb25-FISH2-3L1-rep3-m1bp-100x_Position045_44_cmle.ics	1	1	0	1	2	2	2	10.83	2.0	0.30701466282025913	1.0680393516458435	0.0	0.9424074806386555	35134.0	595.7222169213542	343119.0	791.137939791059
1845	Feb25-FISH2-3L1-rep3-m1bp-100x_Position045_44_cmle.ics	2	1	0	1	1	1	1	10.83	1.0	0.29917721549395954	1.3299132259950102	0.0	0.9521564669686914	21952.0	385.74473157584634	167282.0	385.7062326601789
1846	Feb25-FISH2-3L1-rep3-m1bp-100x_Position045_44_cmle.ics	3	1	0	1	1	1	1	10.83	1.0	0.30624317178768473	1.2354439393571461	0.0	0.9784264144780419	30876.0	528.2072838439684	282318.0	650.9475747071197
1847	Feb25-FISH2-3L1-rep3-m1bp-100x_Position045_44_cmle.ics	4	1	0	1	1	1	1	10.83	1.0	0.2984849090657857	1.4657013071350822	0.0	0.9577824654024486	22352.0	393.2794990275713	171676.0	395.8375868184794
1848	Feb25-FISH2-3L1-rep3-m1bp-100x_Position045_44_cmle.ics	5	1	0	1	1	1	1	10.83	1.0	0.2764744226005759	1.1747353186880272	0.0	0.9648572493299422	25654.0	446.3345736195911	203158.0	468.4264105807954
1849	Feb25-FISH2-3L1-rep3-m1bp-100x_Position045_44_cmle.ics	6	1	0	1	1	1	1	9.313799999999999	1.0	0.2751052385864769	1.3125531081951676	0.0	0.9828903893305081	15448.0	270.5880230463284	94696.0	218.34290245207674
1850	Feb25-FISH2-3L1-rep3-m1bp-100x_Position045_44_cmle.ics	7	1	0	1	1	1	1	10.83	1.0	0.3079795370852237	1.5848694912837098	0.0	0.9518978952995515	20950.0	371.1228728235883	158238.0	364.8532588304862
1851	Feb25-FISH2-3L1-rep3-m1bp-100x_Position045_44_cmle.ics	8	1	0	1	1	1	0	8.664	1.0	0.2906596506783231	1.4702936554142205	0.0	0.991893458181895	11734.0	209.23849830553087	64437.0	148.57397994956986
1852	Feb25-FISH2-3L1-rep3-m1bp-100x_Position045_44_cmle.ics	9	1	0	1	1	1	1	8.8806	1.0	0.3213183228647592	1.7647264034194075	0.0	0.9688340226382536	11802.0	213.00504619917382	68340.0	157.5732232995578
1853	Feb25-FISH2-3L1-rep3-m1bp-100x_Position045_44_cmle.ics	10	1	0	1	2	1	1	10.83	1.0	0.2889969475230334	1.135902552746718	0.0	0.9404710805394156	36870.0	621.9726210813571	357874.0	825.1589071569497
1854	Feb25-FISH2-3L1-rep3-m1bp-100x_Position045_44_cmle.ics	11	1	0	1	1	2	1	10.83	2.0	0.31634852281159304	1.2956725513462108	0.0	0.9598964303737129	27432.0	479.9834301097313	240294.0	554.0518015736602
1855	Feb25-FISH2-3L1-rep3-m1bp-100x_Position045_44_cmle.ics	12	1	0	1	1	0	1	8.4474	0.0	0.313029125438541	1.628535534379578	0.0	0.9877196136261843	10872.0	196.41121920312435	59639.0	137.5111130284215
1856	Feb25-FISH2-3L1-rep3-m1bp-100x_Position045_44_cmle.ics	13	1	0	1	1	1	1	8.664	1.0	0.3056303271836829	1.487570200528676	0.0	0.9730134403205856	12628.0	225.23845512675038	73769.0	170.09100248149076
1857	Feb25-FISH2-3L1-rep3-m1bp-100x_Position045_44_cmle.ics	14	1	0	1	1	1	0	8.014199999999999	1.0	0.28154856141651424	1.2462404051464637	0.0	0.9828169427489536	12820.0	224.8481649020986	72424.0	166.9898028130988
1858	Feb25-FISH2-3L1-rep3-m1bp-100x_Position045_44_cmle.ics	15	1	0	1	0	0	0	7.147799999999999	0.0	0.28852636324331926	1.5844387544813965	0.0	0.996502151336405	7638.0	136.66054627311516	33716.0	77.73981265390533
1859	Feb25-FISH2-3L1-rep3-m1bp-100x_Position045_44_cmle.ics	16	1	0	1	0	1	1	7.797599999999999	1.0	0.2894474436454159	1.1224583688013836	0.0	0.9766904448547413	15144.0	260.44736985173773	94280.0	217.38372099330275
1860	Feb25-FISH2-3L1-rep3-m1bp-100x_Position045_44_cmle.ics	17	1	0	1	1	1	1	9.747	1.0	0.29421236349120433	1.2258191367845512	0.0	0.9578518782411533	20322.0	353.6011314063821	147759.0	340.6915701129552
1861	Feb25-FISH2-3L1-rep3-m1bp-100x_Position045_44_cmle.ics	18	1	0	1	1	1	1	10.83	1.0	0.3119804730903813	1.4112096385806323	0.0	0.9595236670835199	26766.0	466.90206210416477	229992.0	530.2982261210403
1862	Feb25-FISH2-3L1-rep3-m1bp-100x_Position045_44_cmle.ics	19	1	0	1	0	0	0	8.2308	0.0	0.29086676864873656	1.558719717379574	0.0	0.991193603600076	8922.0	161.25908217272462	42738.0	98.54206054106675
1863	Feb25-FISH2-3L1-rep3-m1bp-100x_Position045_44_cmle.ics	20	1	0	1	1	1	1	10.83	1.0	0.3208761693131038	1.4408819549339957	0.0	0.9489783206844903	25176.0	440.14617795028005	212776.0	490.6028703656235
1864	Feb25-FISH2-3L1-rep3-m1bp-100x_Position045_44_cmle.ics	21	1	0	1	0	1	0	9.9636	1.0	0.2972210385110412	1.4767298102942996	0.0	0.9843917398189435	17020.0	301.15459328425123	113829.0	262.4583323816998
1865	Feb25-FISH2-3L1-rep3-m1bp-100x_Position045_44_cmle.ics	22	1	0	1	1	1	1	10.83	1.0	0.3114600105664312	1.5066899884084128	0.0	0.9482934951241045	24218.0	425.31395056919325	197780.0	456.02622335654866
1866	Feb25-FISH2-3L1-rep3-m1bp-100x_Position045_44_cmle.ics	23	1	0	1	3	2	1	10.83	2.0	0.30461098367004114	1.0334558957753095	0.0	0.9320729471612987	41646.0	696.499642319621	441069.0	1016.9836702884496
1867	Feb25-FISH2-3L1-rep3-m1bp-100x_Position045_44_cmle.ics	24	1	0	1	1	1	2	10.83	1.0	0.31159471043398834	1.4202900472413023	0.0	0.9449297879489589	23666.0	414.94405778442854	191098.0	440.61937117499116
1868	Feb25-FISH2-3L1-rep3-m1bp-100x_Position045_44_cmle.ics	25	1	0	1	1	1	2	10.83	1.0	0.32905837580234765	1.6381443118271828	0.0	0.9631396058377819	20776.0	370.3706753319787	161530.0	372.4437044128998
1869	Feb25-FISH2-3L1-rep3-m1bp-100x_Position045_44_cmle.ics	26	1	0	1	1	1	1	10.1802	1.0	0.2741069293502016	1.0727882212075632	0.0	0.9524826314475688	26624.0	448.0705763842299	213867.0	493.1184159702448
1870	Feb25-FISH2-3L1-rep3-m1bp-100x_Position045_44_cmle.ics	27	1	0	1	1	3	1	10.83	3.0	0.2967874815615298	1.2289441271162325	0.0	0.9248172058108988	34078.0	577.9977568914167	322261.0	743.0451348220485
1871	Feb25-FISH2-3L1-rep3-m1bp-100x_Position045_44_cmle.ics	28	1	0	1	1	1	1	8.8806	1.0	0.2716800665413726	1.2167407245974982	0.0	0.9676987116013163	18268.0	312.473614137519	121015.0	279.02726979215663
1872	Feb25-FISH2-3L1-rep3-m1bp-100x_Position045_44_cmle.ics	29	1	0	1	1	1	1	10.83	1.0	0.3189997331771773	1.396912381796005	0.0	0.958850451250858	24244.0	425.82477517751687	200482.0	462.2562913892587
1873	Feb25-FISH2-3L1-rep3-m1bp-100x_Position045_44_cmle.ics	30	1	0	1	1	1	1	10.83	1.0	0.29169271727083657	1.3579064185190473	0.0	0.9400738350102296	22022.0	383.9621204085364	165967.0	382.6742047316024
1874	Feb25-FISH2-3L1-rep3-m1bp-100x_Position045_44_cmle.ics	31	1	0	1	0	1	1	7.797599999999999	1.0	0.2899228008572806	1.161216738640423	0.0	0.9848118336402757	14256.0	244.11339428944873	86181.0	198.70965696779615
1875	Feb25-FISH2-3L1-rep3-m1bp-100x_Position045_44_cmle.ics	32	1	0	1	1	1	0	8.014199999999999	1.0	0.3027065392712704	1.297778931900914	0.0	0.9810773335838676	13246.0	231.18517379678522	78870.0	181.85250397477498
1876	Feb25-FISH2-3L1-rep3-m1bp-100x_Position045_44_cmle.ics	33	1	0	1	1	1	1	10.83	1.0	0.31231712129387335	1.497401993631786	0.0	0.9517431382840829	22394.0	394.56918141030326	176104.0	406.04733561523744
1877	Feb25-FISH2-3L1-rep3-m1bp-100x_Position045_44_cmle.ics	34	1	0	1	0	2	1	10.83	2.0	0.31314483548523003	1.2673118558426861	0.0	0.9622820634909436	32104.0	552.5607739102218	302681.0	697.8990459691754
1878	Feb25-FISH2-3L1-rep3-m1bp-100x_Position045_44_cmle.ics	35	1	0	1	1	1	1	10.83	1.0	0.3031895423570948	1.4579006215118142	0.0	0.9478082893868665	21834.0	385.02693267802925	167044.0	385.1574701909765
1879	Feb25-FISH2-3L1-rep3-m1bp-100x_Position045_44_cmle.ics	36	1	0	1	2	2	2	10.83	2.0	0.2628883237489131	1.163760271687628	0.0	0.9102480661831711	40786.0	680.5105395379765	397124.0	915.658600082142
1880	Feb25-FISH2-3L1-rep3-m1bp-100x_Position045_44_cmle.ics	38	1	0	1	1	1	1	10.83	1.0	0.2961627557607936	1.4032741315341042	0.0	0.9364553425262794	22544.0	394.6680077147841	173215.0	399.38609707101114
1881	Feb25-FISH2-3L1-rep3-m1bp-100x_Position045_44_cmle.ics	39	1	0	1	1	1	1	8.4474	1.0	0.2829860758848278	1.1995078332906808	0.0	0.9634556153827364	16424.0	285.0735411716714	105287.0	242.76283233158534
1882	Feb25-FISH2-3L1-rep3-m1bp-100x_Position045_44_cmle.ics	40	1	0	1	1	1	1	10.83	1.0	0.31537693655921833	1.666038396827153	0.0	0.949929811727592	19928.0	355.65617072193413	148554.0	342.52462121806417
1883	Feb25-FISH2-3L1-rep3-m1bp-100x_Position045_44_cmle.ics	41	1	0	1	1	1	1	7.5809999999999995	1.0	0.3035253096544881	1.35462996196193	0.0	0.9780599281935766	11730.0	205.21702567652187	65814.0	151.74896280709828
1884	Feb25-FISH2-3L1-rep3-m1bp-100x_Position045_44_cmle.ics	42	1	0	1	1	1	1	10.83	1.0	0.2976392411935183	1.2625469786520724	0.0	0.9421689258101763	25452.0	443.29486769354867	208306.0	480.29628113312384
1885	Feb25-FISH2-3L1-rep3-m1bp-100x_Position045_44_cmle.ics	43	1	0	1	1	2	1	10.83	2.0	0.3152340735380794	1.3858229985603905	0.0	0.953959399438943	25776.0	449.5759092206317	218481.0	503.7570295538584
1886	Feb25-FISH2-3L1-rep3-m1bp-100x_Position045_44_cmle.ics	45	1	0	1	1	1	1	9.9636	1.0	0.2902854177823488	1.1794086597392426	0.0	0.9609631482126123	23788.0	405.94444824191413	185876.0	428.5788769977847
1887	Feb25-FISH2-3L1-rep3-m1bp-100x_Position045_44_cmle.ics	46	1	0	1	1	1	1	10.83	1.0	0.3308005028268259	1.518796862007837	0.0	0.9604788923633656	22024.0	391.4262797028748	176767.0	407.5760310651585
1888	Feb25-FISH2-3L1-rep3-m1bp-100x_Position045_44_cmle.ics	47	1	0	1	1	1	1	8.664	1.0	0.29488375559130553	1.543396629632951	0.0	0.9865105978736586	11722.0	208.52562610609877	64804.0	149.42018089997867
1889	Feb25-FISH2-3L1-rep3-m1bp-100x_Position046_45_cmle.ics	1	1	0	1	1	1	1	9.747	1.0	0.2863826080773491	1.099491680873676	0.0	0.9535391341287508	22562.0	387.1592923139053	170535.0	393.20675498083244
1890	Feb25-FISH2-3L1-rep3-m1bp-100x_Position046_45_cmle.ics	2	1	0	1	1	1	1	10.83	1.0	0.28631373485859857	1.3262270829607463	0.0	0.9500241307192042	21514.0	376.56497283724354	158773.0	366.0868215238614
1891	Feb25-FISH2-3L1-rep3-m1bp-100x_Position046_45_cmle.ics	3	1	0	1	1	1	1	9.097199999999999	1.0	0.2770508597596638	1.178122686067016	0.0	0.9418282469792038	20928.0	357.54768919075144	149846.0	345.50361747944885
1892	Feb25-FISH2-3L1-rep3-m1bp-100x_Position046_45_cmle.ics	4	1	0	1	1	1	1	8.014199999999999	1.0	0.3155276830929114	1.353041737201229	0.0	0.9545904891672194	13916.0	240.89195579778357	86709.0	199.9270795885478
1893	Feb25-FISH2-3L1-rep3-m1bp-100x_Position046_45_cmle.ics	5	1	0	1	1	1	1	7.3644	1.0	0.2553029084947292	1.074326922989899	0.0	0.9496984960133085	14370.0	247.45681122893285	81844.0	188.70972911514497
1894	Feb25-FISH2-3L1-rep3-m1bp-100x_Position046_45_cmle.ics	6	1	0	1	2	1	1	10.83	1.0	0.2917954146413267	1.143026277301338	0.0	0.9347382481727929	33760.0	571.7805858535596	315077.0	726.4808088609127
1895	Feb25-FISH2-3L1-rep3-m1bp-100x_Position046_45_cmle.ics	7	1	0	1	1	1	0	8.664	1.0	0.3042056767185312	1.3870206416835422	0.0	0.9867866408363185	13756.0	243.58892953415335	83675.0	192.93151096854695
1896	Feb25-FISH2-3L1-rep3-m1bp-100x_Position046_45_cmle.ics	8	1	0	1	1	1	1	9.313799999999999	1.0	0.3027878774760136	1.6779681089956144	0.0	0.9881134783240592	12152.0	218.22876066226348	69313.0	159.81669339423834
1897	Feb25-FISH2-3L1-rep3-m1bp-100x_Position046_45_cmle.ics	9	1	0	1	0	0	0	6.0648	0.0	0.2837126279971738	1.4441091936103942	0.0	0.9985086005964574	6412.0	112.74964084905831	25716.0	59.29401536978969
1898	Feb25-FISH2-3L1-rep3-m1bp-100x_Position046_45_cmle.ics	10	1	0	1	0	1	2	10.83	1.0	0.31063793777354093	1.484266377224002	0.0	0.9441435780385091	20110.0	354.3168407236667	149458.0	344.6089963111692
1899	Feb25-FISH2-3L1-rep3-m1bp-100x_Position046_45_cmle.ics	11	1	0	1	1	1	1	9.313799999999999	1.0	0.3160182539046855	1.514855189617612	0.0	0.9658996867391245	16126.0	285.2014469606897	108248.0	249.59008305136865
1900	Feb25-FISH2-3L1-rep3-m1bp-100x_Position046_45_cmle.ics	12	1	0	1	1	1	1	8.8806	1.0	0.25818408476516075	1.0746883120993245	0.0	0.932633736968852	20428.0	343.4481801080072	139501.0	321.6508958664269
1901	Feb25-FISH2-3L1-rep3-m1bp-100x_Position046_45_cmle.ics	13	1	0	1	1	1	1	10.83	1.0	0.3040706956066421	1.4093290771438005	0.0	0.9461534963238891	21358.0	376.07460255978094	161846.0	373.1723134056223
1902	Feb25-FISH2-3L1-rep3-m1bp-100x_Position046_45_cmle.ics	14	1	0	1	1	1	1	9.5304	1.0	0.30679079042529833	1.1989898504281844	0.0	0.9614504563619591	20520.0	351.1682392752924	153095.0	352.99491690146033
1903	Feb25-FISH2-3L1-rep3-m1bp-100x_Position046_45_cmle.ics	16	1	0	1	1	2	1	10.83	2.0	0.2926281446370337	1.3716149942711002	0.0	0.9598567354125498	21860.0	386.70801972837404	164402.0	379.0657456378973
1904	Feb25-FISH2-3L1-rep3-m1bp-100x_Position046_45_cmle.ics	17	1	0	1	1	2	1	10.83	2.0	0.28781048784204943	1.3328612835401443	0.0	0.9370686534638711	22914.0	403.07709041131875	174976.0	403.44647819817715
1905	Feb25-FISH2-3L1-rep3-m1bp-100x_Position046_45_cmle.ics	18	1	0	1	4	1	1	10.83	1.0	0.30463853195265994	1.1085811739795173	0.0	0.9308607781894861	36698.0	620.9842560155632	364863.0	841.2736168092852
1906	Feb25-FISH2-3L1-rep3-m1bp-100x_Position046_45_cmle.ics	19	1	0	1	1	1	1	8.664	1.0	0.29149984061746814	1.140613086886188	0.0	0.9590785371540744	19640.0	331.33842129267987	139735.0	322.19043543698723
1907	Feb25-FISH2-3L1-rep3-m1bp-100x_Position046_45_cmle.ics	20	1	0	1	0	1	2	10.83	1.0	0.31679888485606206	1.3868122296703715	0.0	0.9561980561015285	26800.0	464.8766594946307	232203.0	535.3961833454377
1908	Feb25-FISH2-3L1-rep3-m1bp-100x_Position046_45_cmle.ics	21	1	0	1	1	1	1	10.83	1.0	0.279333499666344	1.1545958433615016	0.0	0.9421355452357113	25908.0	445.5276370034451	207246.0	477.85221299297854
1909	Feb25-FISH2-3L1-rep3-m1bp-100x_Position046_45_cmle.ics	23	1	0	1	1	1	1	10.613399999999999	1.0	0.29876009664143827	1.4611731831000023	0.0	0.9565769128336371	20174.0	355.1619626838015	147273.0	339.57098792794517
1910	Feb25-FISH2-3L1-rep3-m1bp-100x_Position046_45_cmle.ics	24	1	0	1	1	1	1	9.9636	1.0	0.3130480022337712	1.5783570847859654	0.0	0.9663221232204768	16852.0	298.61725162343384	115095.0	265.37737980191105
1911	Feb25-FISH2-3L1-rep3-m1bp-100x_Position046_45_cmle.ics	25	1	0	1	2	1	1	10.83	1.0	0.305141949864836	1.3995217711272265	0.0	0.9460914137386854	25260.0	442.79575846226726	208533.0	480.81968063106063
1912	Feb25-FISH2-3L1-rep3-m1bp-100x_Position046_45_cmle.ics	26	1	0	1	1	1	2	10.613399999999999	1.0	0.3107559275477851	1.660916530784425	0.0	0.9563995539817114	17712.0	317.18093177751473	123562.0	284.89995050248694
1913	Feb25-FISH2-3L1-rep3-m1bp-100x_Position046_45_cmle.ics	27	1	0	1	0	0	0	8.2308	0.0	0.29911416702927696	1.7613563756030142	0.0	0.9774545426023711	9570.0	173.72754423152168	48146.0	111.01141950512891
1914	Feb25-FISH2-3L1-rep3-m1bp-100x_Position046_45_cmle.ics	28	1	0	1	1	1	2	10.1802	1.0	0.25411870945191434	1.0770115164384264	0.0	0.9401847324826459	30076.0	501.36490877376656	247242.0	570.0719765149147
1915	Feb25-FISH2-3L1-rep3-m1bp-100x_Position046_45_cmle.ics	29	1	0	1	1	1	1	8.4474	1.0	0.3070802899566682	1.31617192516294	0.0	0.9725562421541262	13218.0	231.91694246277888	79186.0	182.58111296749755
1916	Feb25-FISH2-3L1-rep3-m1bp-100x_Position046_45_cmle.ics	30	1	0	1	1	0	1	8.014199999999999	0.0	0.3040934978858085	1.323813459897215	0.0	0.9693932428601797	12814.0	224.8779154082492	75215.0	173.42508034059466
1917	Feb25-FISH2-3L1-rep3-m1bp-100x_Position046_45_cmle.ics	31	1	0	1	1	1	1	8.4474	1.0	0.2983128641980727	1.3584105114524139	0.0	0.9905094157477813	12998.0	230.23037149257533	76107.0	175.48178673777358
1918	Feb25-FISH2-3L1-rep3-m1bp-100x_Position046_45_cmle.ics	32	1	0	1	1	1	1	9.747	1.0	0.2806595559751679	1.214497712472695	0.0	0.9523974827015573	21786.0	373.5155018093289	160188.0	369.3494219184894
1919	Feb25-FISH2-3L1-rep3-m1bp-100x_Position046_45_cmle.ics	33	1	0	1	1	1	1	7.5809999999999995	1.0	0.2644961291129518	1.085404819853769	0.0	0.9616626687837746	17046.0	284.4625599948533	107626.0	248.15592231252862
1920	Feb25-FISH2-3L1-rep3-m1bp-100x_Position046_45_cmle.ics	34	1	0	1	1	1	1	9.747	1.0	0.2815896699673985	1.1792811563576806	0.0	0.9612680514840307	18614.0	325.56572238252215	126719.0	292.1791232557311
1921	Feb25-FISH2-3L1-rep3-m1bp-100x_Position046_45_cmle.ics	35	1	0	1	1	1	1	10.83	1.0	0.30407587226918437	1.4615745067871846	0.0	0.9472177138768435	22394.0	392.1818460285759	173765.0	400.6542456342941
1922	Feb25-FISH2-3L1-rep3-m1bp-100x_Position046_45_cmle.ics	36	1	0	1	1	1	1	9.747	1.0	0.3175192137871436	1.5251257969718943	0.0	0.9558785053811492	16886.0	299.3302631282232	116265.0	268.07507765471297
1923	Feb25-FISH2-3L1-rep3-m1bp-100x_Position046_45_cmle.ics	37	1	0	1	1	1	1	8.8806	1.0	0.28325753628950207	1.1006363912492232	0.0	0.961628861435947	20862.0	355.62804086972943	150799.0	347.70097308091914
1924	Feb25-FISH2-3L1-rep3-m1bp-100x_Position046_45_cmle.ics	38	1	0	1	1	1	2	8.014199999999999	1.0	0.23976926543976307	1.2480725175714769	0.0	0.9355315134556956	22118.0	365.4874759518117	151457.0	349.21813990753765
1925	Feb25-FISH2-3L1-rep3-m1bp-100x_Position046_45_cmle.ics	39	1	0	1	1	1	2	10.396799999999999	1.0	0.29449987107900216	1.2717493719513417	0.0	0.9476160904879581	21966.0	379.6211560280932	166128.0	383.04542640194524
1926	Feb25-FISH2-3L1-rep3-m1bp-100x_Position046_45_cmle.ics	40	1	0	1	1	1	1	10.83	1.0	0.2732442915427241	1.23605215036695	0.0	0.9377994271706884	23842.0	418.3857438069202	180952.0	417.22548876941147
1927	Feb25-FISH2-3L1-rep3-m1bp-100x_Position046_45_cmle.ics	41	1	0	1	2	1	1	10.83	1.0	0.29115662241335516	1.1373482936904566	0.0	0.9201061803185148	38754.0	649.751686810858	387090.0	892.5229588385399
1928	Feb25-FISH2-3L1-rep3-m1bp-100x_Position046_45_cmle.ics	42	1	0	1	1	1	1	10.83	1.0	0.3113691852945537	1.4488886757691481	0.0	0.9487985348304043	22424.0	395.988580551859	176190.0	406.24562793604167
1929	Feb25-FISH2-3L1-rep3-m1bp-100x_Position046_45_cmle.ics	43	1	0	1	0	1	1	7.5809999999999995	1.0	0.2887975291315257	1.2239545619138836	0.0	0.9604177182406357	12194.0	212.16919490910857	68044.0	156.8907288000455
1930	Feb25-FISH2-3L1-rep3-m1bp-100x_Position046_45_cmle.ics	44	1	0	1	1	1	1	9.313799999999999	1.0	0.2920418907638221	1.2300780946696885	0.0	0.9679516537481586	18790.0	324.1625218950483	130884.0	301.7824664667738
1931	Feb25-FISH2-3L1-rep3-m1bp-100x_Position046_45_cmle.ics	45	1	0	1	1	1	1	8.8806	1.0	0.31566773811686644	1.4357052764688503	0.0	0.9685201347642122	13420.0	237.7184677519828	82133.0	189.37608354203365
1932	Feb25-FISH2-3L1-rep3-m1bp-100x_Position046_45_cmle.ics	46	1	0	1	1	1	1	8.4474	1.0	0.2888841090941809	1.0940911026792728	0.0	0.9616439803745004	19710.0	332.9027607095556	139851.0	322.4578994976069
1933	Feb25-FISH2-3L1-rep3-m1bp-100x_Position046_45_cmle.ics	47	1	0	1	1	1	1	8.4474	1.0	0.278741424820271	1.044482271529612	0.0	0.9610127102706931	21470.0	361.21085098716395	156179.0	360.1057717544869
1934	Feb25-FISH2-3L1-rep3-m1bp-100x_Position046_45_cmle.ics	48	1	0	1	2	1	2	10.83	1.0	0.29693778376711977	1.1891300732932957	0.0	0.9366922112957881	30794.0	525.719424988079	276889.0	638.4297955251867
1935	Feb25-FISH2-3L1-rep3-m1bp-100x_Position046_45_cmle.ics	49	1	0	1	1	1	1	10.396799999999999	1.0	0.2877801632538109	1.1994981641560272	0.0	0.9541032789972744	21552.0	375.916249737756	159601.0	367.9959615427673
1936	Feb25-FISH2-3L1-rep3-m1bp-100x_Position046_45_cmle.ics	50	1	0	1	1	1	2	9.5304	1.0	0.2915349208890535	1.279503618706798	0.0	0.9509877395658525	20926.0	361.1074021002708	153691.0	354.369128799127
1937	Feb25-FISH2-3L1-rep3-mock-100x_Position001_0_cmle.ics	1	1	0	1	1	1	1	10.1802	1.0	0.30933732764044136	1.4923442416944663	0.0	0.9579710970644093	19024.0	336.3198387453694	137228.0	316.4099837130775
1938	Feb25-FISH2-3L1-rep3-mock-100x_Position001_0_cmle.ics	2	1	0	1	2	1	2	10.83	1.0	0.3093886788862963	1.2689811820791903	0.0	0.9418637088252769	30262.0	520.8286148231199	275342.0	634.8628394753708
1939	Feb25-FISH2-3L1-rep3-mock-100x_Position001_0_cmle.ics	3	1	0	1	0	0	0	6.0648	0.0	0.28134249391780086	1.2977590451131367	0.0	0.9951999741309443	7170.0	124.89112595094139	30281.0	69.81964844503818
1940	Feb25-FISH2-3L1-rep3-mock-100x_Position001_0_cmle.ics	4	1	0	1	0	0	0	6.0648	0.0	0.2817947948176515	1.16305861780214	0.0	0.9890267135563563	8288.0	143.0415285476368	37663.0	86.84050788895588
1941	Feb25-FISH2-3L1-rep3-mock-100x_Position001_0_cmle.ics	5	1	0	1	1	1	2	9.747	1.0	0.2903796059464278	1.2487787727272233	0.0	0.948147700730505	19774.0	342.8993349663032	140896.0	324.86738176784456
1942	Feb25-FISH2-3L1-rep3-mock-100x_Position001_0_cmle.ics	6	1	0	1	1	1	1	9.097199999999999	1.0	0.306641094560624	1.345724799495966	0.0	0.9776101318197341	17466.0	302.41491757169445	120193.0	277.1319641212138
1943	Feb25-FISH2-3L1-rep3-mock-100x_Position001_0_cmle.ics	7	1	0	1	1	1	1	8.8806	1.0	0.29106102321581373	1.2495847651713932	0.0	0.9764575127551663	19148.0	326.6627671495729	134416.0	309.92628596771084
1944	Feb25-FISH2-3L1-rep3-mock-100x_Position001_0_cmle.ics	8	1	0	1	1	1	1	10.83	1.0	0.29815556103747703	1.5016903139337467	0.0	0.9645640698604063	22262.0	390.44902178216876	170546.0	393.2321179520981
1945	Feb25-FISH2-3L1-rep3-mock-100x_Position001_0_cmle.ics	9	1	0	1	1	1	2	10.83	1.0	0.31972480004960807	1.2952196508321743	0.0	0.9503163793201213	31236.0	535.9013792552885	293525.0	676.7878309775051
1946	Feb25-FISH2-3L1-rep3-mock-100x_Position001_0_cmle.ics	10	1	0	1	1	1	1	10.83	1.0	0.2755085174286976	1.1451402076657924	0.0	0.9432280388232971	26262.0	454.1174771280222	210055.0	484.32899356436366
1947	Feb25-FISH2-3L1-rep3-mock-100x_Position001_0_cmle.ics	11	1	0	1	0	0	0	6.7146	0.0	0.27992671720387574	1.3198809886907037	0.0	0.9957305466017926	8512.0	148.2346566723595	39070.0	90.08466248629972
1948	Feb25-FISH2-3L1-rep3-mock-100x_Position001_0_cmle.ics	12	1	0	1	1	1	1	9.313799999999999	1.0	0.30007388767727705	1.2501676754209836	0.0	0.9624723278801736	18448.0	320.217635775094	129066.0	297.5906590339585
1949	Feb25-FISH2-3L1-rep3-mock-100x_Position001_0_cmle.ics	13	1	0	1	1	1	0	7.797599999999999	1.0	0.2944233186484387	1.540970198764007	0.0	0.9946482906324322	9934.0	177.25127517771125	50518.0	116.48059839986918
1950	Feb25-FISH2-3L1-rep3-mock-100x_Position001_0_cmle.ics	14	1	0	1	2	2	2	10.83	2.0	0.29181529548568547	1.2198994496358608	0.0	0.929402128186875	30342.0	517.1864135685635	268469.0	619.0155938836549
1951	Feb25-FISH2-3L1-rep3-mock-100x_Position001_0_cmle.ics	15	1	0	1	1	1	1	9.097199999999999	1.0	0.305819947339065	1.285739840324249	0.0	0.9639252682407242	18416.0	318.05138375641656	129957.0	299.6450597064769
1952	Feb25-FISH2-3L1-rep3-mock-100x_Position001_0_cmle.ics	16	1	0	1	1	1	1	10.613399999999999	1.0	0.302109480804215	1.3952797588156962	0.0	0.9614444394264017	20138.0	352.04032563420395	147700.0	340.5555323579848
1953	Feb25-FISH2-3L1-rep3-mock-100x_Position001_0_cmle.ics	17	1	0	1	1	0	0	8.2308	0.0	0.2670504084682817	1.279328784012898	0.0	0.9906338879483704	11496.0	202.74948184613575	59895.0	138.1013785415132
1954	Feb25-FISH2-3L1-rep3-mock-100x_Position001_0_cmle.ics	18	1	0	1	1	1	1	10.396799999999999	1.0	0.3114011510912685	1.383032232814938	0.0	0.9591020169669311	20088.0	352.5613077552647	149396.0	344.4660413822173
1955	Feb25-FISH2-3L1-rep3-mock-100x_Position001_0_cmle.ics	20	1	0	1	2	2	1	10.83	2.0	0.2598624786760937	1.0988532813067036	0.0	0.9293709777354029	31360.0	526.8060336316399	266201.0	613.7862103536082
1956	Feb25-FISH2-3L1-rep3-mock-100x_Position001_0_cmle.ics	21	1	0	1	1	0	1	8.014199999999999	0.0	0.3156834620136837	1.6472348912281465	0.0	0.9844076805862112	10466.0	187.36145583409083	56568.0	130.43023259598164
1957	Feb25-FISH2-3L1-rep3-mock-100x_Position001_0_cmle.ics	22	1	0	1	1	1	1	10.613399999999999	1.0	0.3086106992886593	1.347055590050796	0.0	0.9675482764238478	21138.0	367.9983986561401	160537.0	370.1541198250089
1958	Feb25-FISH2-3L1-rep3-mock-100x_Position001_0_cmle.ics	23	1	0	1	1	2	1	10.83	2.0	0.30803741696364056	1.3481278278442346	0.0	0.9627883076905287	23988.0	416.66319087339446	193895.0	447.06848305045
1959	Feb25-FISH2-3L1-rep3-mock-100x_Position001_0_cmle.ics	25	1	0	1	1	1	0	10.613399999999999	1.0	0.30401368339295204	1.378958121555006	0.0	0.9606084906882694	20190.0	354.700342269672	148739.0	342.95118028025934
[truncated: 3,915 more rows]
