# Supplementary material for: M1BP cooperates with CP190 to activate transcription at TAD borders and promote chromatin insulator activity
Source: Nat Commun. 2021 Jul 7;12:4170. doi: 10.1038/s41467-021-24407-y (PMC8263732; doi:10.1038/s41467-021-24407-y)
Supplement: Supplementary file 6 — Source Data [file 41467_2021_24407_MOESM6_ESM.zip › Source Data_updated_060121/Source Data 8/Figure 8c/Figure 8c-tango-slide2/rep4-mock-m1bp/B_C.xls]

	Label	nuc.idx	tag	idx1	idx2	overlap	pcOverlap1	pcOverlap2
1	Feb25-FISH2-3L1-rep4-mock-100x_Position001_0_cmle.ics	1	0	1	1	0.2559354373171044	0.5467980295566501	0.5211267605633803
2	Feb25-FISH2-3L1-rep4-mock-100x_Position001_0_cmle.ics	5	0	1	1	0.11298050836520823	0.7777777777777777	0.765625
3	Feb25-FISH2-3L1-rep4-mock-100x_Position001_0_cmle.ics	6	0	1	1	0.249018263335561	0.4481327800829875	0.8059701492537313
4	Feb25-FISH2-3L1-rep4-mock-100x_Position001_0_cmle.ics	6	0	1	2	0.0	0.0	0.0
5	Feb25-FISH2-3L1-rep4-mock-100x_Position001_0_cmle.ics	7	0	1	1	0.0	0.0	0.0
6	Feb25-FISH2-3L1-rep4-mock-100x_Position001_0_cmle.ics	8	0	1	1	0.0	0.0	0.0
7	Feb25-FISH2-3L1-rep4-mock-100x_Position001_0_cmle.ics	10	0	1	1	0.01844579728411563	0.07547169811320754	0.1379310344827586
8	Feb25-FISH2-3L1-rep4-mock-100x_Position001_0_cmle.ics	13	0	1	1	0.13142630564932387	0.57	0.5757575757575758
9	Feb25-FISH2-3L1-rep4-mock-100x_Position001_0_cmle.ics	14	0	1	1	0.0	0.0	0.0
10	Feb25-FISH2-3L1-rep4-mock-100x_Position001_0_cmle.ics	14	0	1	2	0.053031667191832436	0.1742424242424242	0.3285714285714285
11	Feb25-FISH2-3L1-rep4-mock-100x_Position001_0_cmle.ics	15	0	1	1	0.16370645089652622	0.35858585858585856	0.32126696832579177
12	Feb25-FISH2-3L1-rep4-mock-100x_Position001_0_cmle.ics	17	0	1	1	0.15217782759395396	0.5499999999999999	0.5789473684210527
13	Feb25-FISH2-3L1-rep4-mock-100x_Position001_0_cmle.ics	18	0	1	1	0.0	0.0	0.0
14	Feb25-FISH2-3L1-rep4-mock-100x_Position001_0_cmle.ics	19	0	1	1	0.11528623302572269	0.4310344827586206	0.423728813559322
15	Feb25-FISH2-3L1-rep4-mock-100x_Position001_0_cmle.ics	20	0	1	1	0.0	0.0	0.0
16	Feb25-FISH2-3L1-rep4-mock-100x_Position001_0_cmle.ics	21	0	1	1	0.0	0.0	0.0
17	Feb25-FISH2-3L1-rep4-mock-100x_Position001_0_cmle.ics	22	0	1	1	0.0	0.0	0.0
18	Feb25-FISH2-3L1-rep4-mock-100x_Position001_0_cmle.ics	22	0	1	2	0.23979536469350318	0.39543726235741444	0.8888888888888887
19	Feb25-FISH2-3L1-rep4-mock-100x_Position001_0_cmle.ics	23	0	1	1	0.0	0.0	0.0
20	Feb25-FISH2-3L1-rep4-mock-100x_Position001_0_cmle.ics	24	0	1	1	0.11759195768623715	0.4473684210526316	0.4857142857142857
21	Feb25-FISH2-3L1-rep4-mock-100x_Position001_0_cmle.ics	26	0	1	1	0.0	0.0	0.0
22	Feb25-FISH2-3L1-rep4-mock-100x_Position001_0_cmle.ics	27	0	1	1	0.09222898642057815	0.4878048780487804	0.4878048780487804
23	Feb25-FISH2-3L1-rep4-mock-100x_Position001_0_cmle.ics	28	0	1	1	0.04842021787080353	0.19266055045871558	0.19266055045871558
24	Feb25-FISH2-3L1-rep4-mock-100x_Position001_0_cmle.ics	29	0	1	1	0.029974420586687898	0.13978494623655913	0.13978494623655913
25	Feb25-FISH2-3L1-rep4-mock-100x_Position001_0_cmle.ics	31	0	1	1	0.11759195768623715	0.4857142857142857	0.48113207547169806
26	Feb25-FISH2-3L1-rep4-mock-100x_Position001_0_cmle.ics	32	0	1	1	0.0	0.0	0.0
27	Feb25-FISH2-3L1-rep4-mock-100x_Position001_0_cmle.ics	32	0	1	2	0.0	0.0	0.0
28	Feb25-FISH2-3L1-rep4-mock-100x_Position001_0_cmle.ics	32	0	2	1	0.0	0.0	0.0
29	Feb25-FISH2-3L1-rep4-mock-100x_Position001_0_cmle.ics	32	0	2	2	0.0	0.0	0.0
30	Feb25-FISH2-3L1-rep4-mock-100x_Position001_0_cmle.ics	34	0	1	1	0.0	0.0	0.0
31	Feb25-FISH2-3L1-rep4-mock-100x_Position001_0_cmle.ics	34	0	1	2	0.0	0.0	0.0
32	Feb25-FISH2-3L1-rep4-mock-100x_Position001_0_cmle.ics	35	0	1	1	0.17523507419909848	0.6440677966101694	0.7307692307692307
33	Feb25-FISH2-3L1-rep4-mock-100x_Position001_0_cmle.ics	36	0	1	1	0.09222898642057815	0.34188034188034183	0.41237113402061853
34	Feb25-FISH2-3L1-rep4-mock-100x_Position001_0_cmle.ics	37	0	1	1	0.05533739185234689	0.208695652173913	0.208695652173913
35	Feb25-FISH2-3L1-rep4-mock-100x_Position001_0_cmle.ics	39	0	1	1	0.3204957278115091	0.6587677725118484	0.6525821596244131
36	Feb25-FISH2-3L1-rep4-mock-100x_Position001_0_cmle.ics	40	0	1	1	0.0	0.0	0.0
37	Feb25-FISH2-3L1-rep4-mock-100x_Position001_0_cmle.ics	41	0	1	1	0.06225456583389025	0.2523364485981308	0.24999999999999994
38	Feb25-FISH2-3L1-rep4-mock-100x_Position001_0_cmle.ics	42	0	1	1	0.0	0.0	0.0
39	Feb25-FISH2-3L1-rep4-mock-100x_Position001_0_cmle.ics	43	0	1	1	0.20290377012527194	0.7787610619469026	0.7857142857142856
40	Feb25-FISH2-3L1-rep4-mock-100x_Position001_0_cmle.ics	44	0	1	1	0.0853118124390348	0.48684210526315785	0.47435897435897434
41	Feb25-FISH2-3L1-rep4-mock-100x_Position001_0_cmle.ics	45	0	1	1	0.12681485632829495	0.9166666666666665	0.24774774774774772
42	Feb25-FISH2-3L1-rep4-mock-100x_Position001_0_cmle.ics	45	0	2	1	0.0	0.0	0.0
43	Feb25-FISH2-3L1-rep4-mock-100x_Position001_0_cmle.ics	47	0	1	1	0.0	0.0	0.0
44	Feb25-FISH2-3L1-rep4-mock-100x_Position001_0_cmle.ics	49	0	1	1	0.08761753709954924	0.35849056603773577	0.35849056603773577
45	Feb25-FISH2-3L1-rep4-mock-100x_Position001_0_cmle.ics	50	0	1	1	0.0	0.0	0.0
46	Feb25-FISH2-3L1-rep4-mock-100x_Position001_0_cmle.ics	52	0	1	1	0.11759195768623715	0.5604395604395604	0.5604395604395604
47	Feb25-FISH2-3L1-rep4-mock-100x_Position001_0_cmle.ics	53	0	1	1	0.0	0.0	0.0
48	Feb25-FISH2-3L1-rep4-mock-100x_Position001_0_cmle.ics	53	0	1	2	0.0	0.0	0.0
49	Feb25-FISH2-3L1-rep4-mock-100x_Position001_0_cmle.ics	53	0	2	1	0.0	0.0	0.0
50	Feb25-FISH2-3L1-rep4-mock-100x_Position001_0_cmle.ics	53	0	2	2	0.14756637827292504	0.6530612244897959	0.367816091954023
51	Feb25-FISH2-3L1-rep4-mock-100x_Position001_0_cmle.ics	54	0	1	1	0.2766869592617345	0.5172413793103448	0.5194805194805195
52	Feb25-FISH2-3L1-rep4-mock-100x_Position001_0_cmle.ics	55	0	1	1	0.0	0.0	0.0
53	Feb25-FISH2-3L1-rep4-mock-100x_Position001_0_cmle.ics	57	0	1	1	0.08300608777852034	0.6101694915254237	0.6
54	Feb25-FISH2-3L1-rep4-mock-100x_Position001_0_cmle.ics	58	0	1	1	0.0645602904944047	0.3888888888888889	0.247787610619469
55	Feb25-FISH2-3L1-rep4-mock-100x_Position001_0_cmle.ics	58	0	1	2	0.0	0.0	0.0
56	Feb25-FISH2-3L1-rep4-mock-100x_Position001_0_cmle.ics	58	0	2	1	0.0	0.0	0.0
57	Feb25-FISH2-3L1-rep4-mock-100x_Position001_0_cmle.ics	58	0	2	2	0.0	0.0	0.0
58	Feb25-FISH2-3L1-rep4-mock-100x_Position001_0_cmle.ics	60	0	1	1	0.01152862330257227	0.04132231404958677	0.040983606557377046
59	Feb25-FISH2-3L1-rep4-mock-100x_Position001_0_cmle.ics	63	0	1	1	0.26515833595916216	0.9126984126984125	0.9126984126984125
60	Feb25-FISH2-3L1-rep4-mock-100x_Position001_0_cmle.ics	64	0	1	1	0.17292934953858402	0.551470588235294	0.551470588235294
61	Feb25-FISH2-3L1-rep4-mock-100x_Position001_0_cmle.ics	65	0	1	1	0.09914616040212151	0.39814814814814803	0.21393034825870644
62	Feb25-FISH2-3L1-rep4-mock-100x_Position001_0_cmle.ics	65	0	2	1	0.0	0.0	0.0
63	Feb25-FISH2-3L1-rep4-mock-100x_Position001_0_cmle.ics	69	0	1	1	0.0	0.0	0.0
64	Feb25-FISH2-3L1-rep4-mock-100x_Position001_0_cmle.ics	70	0	1	1	0.006917173981543361	0.029411764705882346	0.03
65	Feb25-FISH2-3L1-rep4-mock-100x_Position001_0_cmle.ics	72	0	1	1	0.0853118124390348	0.43529411764705883	0.4457831325301204
66	Feb25-FISH2-3L1-rep4-mock-100x_Position001_0_cmle.ics	75	0	1	1	0.0	0.0	0.0
67	Feb25-FISH2-3L1-rep4-mock-100x_Position001_0_cmle.ics	75	0	1	2	0.0	0.0	0.0
68	Feb25-FISH2-3L1-rep4-mock-100x_Position001_0_cmle.ics	75	0	2	1	0.2836041332432778	0.422680412371134	0.41
69	Feb25-FISH2-3L1-rep4-mock-100x_Position001_0_cmle.ics	75	0	2	2	0.0	0.0	0.0
70	Feb25-FISH2-3L1-rep4-mock-100x_Position001_0_cmle.ics	75	0	3	1	0.0	0.0	0.0
71	Feb25-FISH2-3L1-rep4-mock-100x_Position001_0_cmle.ics	75	0	3	2	0.03919731922874571	0.18279569892473113	0.10365853658536582
72	Feb25-FISH2-3L1-rep4-mock-100x_Position001_0_cmle.ics	76	0	1	1	0.1245091316677805	0.41860465116279066	0.4153846153846153
73	Feb25-FISH2-3L1-rep4-mock-100x_Position001_0_cmle.ics	77	0	1	1	0.18215224818064185	0.7383177570093457	0.6869565217391304
74	Feb25-FISH2-3L1-rep4-mock-100x_Position001_0_cmle.ics	78	0	1	1	0.16140072623601176	0.6140350877192983	0.6249999999999999
75	Feb25-FISH2-3L1-rep4-mock-100x_Position001_0_cmle.ics	79	0	1	1	0.0	0.0	0.0
76	Feb25-FISH2-3L1-rep4-mock-100x_Position001_0_cmle.ics	80	0	1	1	0.0	0.0	0.0
77	Feb25-FISH2-3L1-rep4-mock-100x_Position001_0_cmle.ics	81	0	1	1	0.07608891379697698	0.32673267326732675	0.32673267326732675
78	Feb25-FISH2-3L1-rep4-mock-100x_Position001_0_cmle.ics	82	0	1	1	0.0	0.0	0.0
79	Feb25-FISH2-3L1-rep4-mock-100x_Position001_0_cmle.ics	83	0	1	1	0.07147746447594806	0.2952380952380952	0.2952380952380952
80	Feb25-FISH2-3L1-rep4-mock-100x_Position001_0_cmle.ics	84	0	1	1	0.029974420586687898	0.16249999999999995	0.15294117647058822
81	Feb25-FISH2-3L1-rep4-mock-100x_Position001_0_cmle.ics	86	0	1	1	0.0	0.0	0.0
82	Feb25-FISH2-3L1-rep4-mock-100x_Position001_0_cmle.ics	86	0	1	2	0.0945347110810926	0.2081218274111675	0.5324675324675323
83	Feb25-FISH2-3L1-rep4-mock-100x_Position001_0_cmle.ics	87	0	1	1	0.16140072623601176	0.45751633986928103	0.510948905109489
84	Feb25-FISH2-3L1-rep4-mock-100x_Position001_0_cmle.ics	88	0	1	1	0.0	0.0	0.0
85	Feb25-FISH2-3L1-rep4-mock-100x_Position001_0_cmle.ics	89	0	1	1	0.009222898642057815	0.07142857142857141	0.05970149253731343
86	Feb25-FISH2-3L1-rep4-mock-100x_Position001_0_cmle.ics	90	0	1	1	0.07147746447594806	0.4025974025974025	0.5081967213114753
87	Feb25-FISH2-3L1-rep4-mock-100x_Position001_0_cmle.ics	90	0	1	2	0.0	0.0	0.0
88	Feb25-FISH2-3L1-rep4-mock-100x_Position001_0_cmle.ics	90	0	2	1	0.0	0.0	0.0
89	Feb25-FISH2-3L1-rep4-mock-100x_Position001_0_cmle.ics	90	0	2	2	0.223655292069902	0.7578125	0.673611111111111
90	Feb25-FISH2-3L1-rep4-mock-100x_Position001_0_cmle.ics	91	0	1	1	0.0	0.0	0.0
91	Feb25-FISH2-3L1-rep4-mock-100x_Position001_0_cmle.ics	92	0	1	1	0.1291205809888094	0.5656565656565656	0.5599999999999999
92	Feb25-FISH2-3L1-rep4-mock-100x_Position001_0_cmle.ics	93	0	1	1	0.0	0.0	0.0
93	Feb25-FISH2-3L1-rep4-mock-100x_Position001_0_cmle.ics	94	0	1	1	0.0	0.0	0.0
94	Feb25-FISH2-3L1-rep4-mock-100x_Position001_0_cmle.ics	97	0	1	1	0.17523507419909848	0.6129032258064516	0.9382716049382716
95	Feb25-FISH2-3L1-rep4-mock-100x_Position001_0_cmle.ics	98	0	1	1	0.0	0.0	0.0
96	Feb25-FISH2-3L1-rep4-mock-100x_Position001_0_cmle.ics	98	0	1	2	0.07147746447594806	0.26724137931034475	0.5636363636363636
97	Feb25-FISH2-3L1-rep4-mock-100x_Position001_0_cmle.ics	99	0	1	1	0.0945347110810926	0.640625	0.33064516129032256
98	Feb25-FISH2-3L1-rep4-mock-100x_Position001_0_cmle.ics	99	0	1	2	0.0	0.0	0.0
99	Feb25-FISH2-3L1-rep4-mock-100x_Position001_0_cmle.ics	99	0	2	1	0.0	0.0	0.0
100	Feb25-FISH2-3L1-rep4-mock-100x_Position001_0_cmle.ics	99	0	2	2	0.21673811808835866	0.5465116279069767	0.831858407079646
101	Feb25-FISH2-3L1-rep4-mock-100x_Position001_0_cmle.ics	101	0	1	1	0.0	0.0	0.0
102	Feb25-FISH2-3L1-rep4-mock-100x_Position001_0_cmle.ics	102	0	1	1	0.12681485632829495	0.5612244897959183	0.5612244897959183
103	Feb25-FISH2-3L1-rep4-mock-100x_Position001_0_cmle.ics	103	0	1	1	0.07839463845749142	0.3063063063063063	0.3063063063063063
104	Feb25-FISH2-3L1-rep4-mock-100x_Position001_0_cmle.ics	105	0	1	1	0.12220340700726605	0.53	0.3812949640287769
105	Feb25-FISH2-3L1-rep4-mock-100x_Position001_0_cmle.ics	106	0	1	1	0.08300608777852034	0.36	0.3529411764705882
106	Feb25-FISH2-3L1-rep4-mock-100x_Position001_0_cmle.ics	107	0	1	1	0.08761753709954924	0.3193277310924369	0.3166666666666666
107	Feb25-FISH2-3L1-rep4-mock-100x_Position001_0_cmle.ics	108	0	1	1	0.025362971265658993	0.0982142857142857	0.0990990990990991
108	Feb25-FISH2-3L1-rep4-mock-100x_Position001_0_cmle.ics	109	0	1	1	0.016140072623601176	0.06666666666666667	0.06666666666666667
109	Feb25-FISH2-3L1-rep4-mock-100x_Position001_0_cmle.ics	110	0	1	1	0.02305724660514454	0.13333333333333333	0.13333333333333333
110	Feb25-FISH2-3L1-rep4-mock-100x_Position001_0_cmle.ics	111	0	1	1	0.0	0.0	0.0
111	Feb25-FISH2-3L1-rep4-mock-100x_Position001_0_cmle.ics	112	0	1	1	0.18676369750167077	0.7232142857142856	0.7168141592920354
112	Feb25-FISH2-3L1-rep4-mock-100x_Position001_0_cmle.ics	113	0	1	1	0.006917173981543361	0.05555555555555554	0.053571428571428555
113	Feb25-FISH2-3L1-rep4-mock-100x_Position001_0_cmle.ics	114	0	1	1	0.0	0.0	0.0
114	Feb25-FISH2-3L1-rep4-mock-100x_Position001_0_cmle.ics	116	0	1	1	0.18676369750167077	0.627906976744186	0.6328125
115	Feb25-FISH2-3L1-rep4-mock-100x_Position001_0_cmle.ics	117	0	1	1	0.03458586990771681	0.25	0.2542372881355932
116	Feb25-FISH2-3L1-rep4-mock-100x_Position001_0_cmle.ics	118	0	1	1	0.0	0.0	0.0
117	Feb25-FISH2-3L1-rep4-mock-100x_Position001_0_cmle.ics	119	0	1	1	0.17754079885961294	0.6814159292035398	0.6814159292035398
118	Feb25-FISH2-3L1-rep4-mock-100x_Position001_0_cmle.ics	121	0	1	1	0.15678927691498284	0.5230769230769229	0.5271317829457364
119	Feb25-FISH2-3L1-rep4-mock-100x_Position001_0_cmle.ics	122	0	1	1	0.0	0.0	0.0
120	Feb25-FISH2-3L1-rep4-mock-100x_Position001_0_cmle.ics	122	0	1	2	0.0	0.0	0.0
121	Feb25-FISH2-3L1-rep4-mock-100x_Position002_1_cmle.ics	2	0	1	1	0.0	0.0	0.0
122	Feb25-FISH2-3L1-rep4-mock-100x_Position002_1_cmle.ics	2	0	1	2	0.0	0.0	0.0
123	Feb25-FISH2-3L1-rep4-mock-100x_Position002_1_cmle.ics	2	0	2	1	0.0	0.0	0.0
124	Feb25-FISH2-3L1-rep4-mock-100x_Position002_1_cmle.ics	2	0	2	2	0.0	0.0	0.0
125	Feb25-FISH2-3L1-rep4-mock-100x_Position002_1_cmle.ics	3	0	1	1	0.0	0.0	0.0
126	Feb25-FISH2-3L1-rep4-mock-100x_Position002_1_cmle.ics	3	0	1	2	0.0	0.0	0.0
127	Feb25-FISH2-3L1-rep4-mock-100x_Position002_1_cmle.ics	3	0	2	1	0.07608891379697698	0.264	0.46478873239436613
128	Feb25-FISH2-3L1-rep4-mock-100x_Position002_1_cmle.ics	3	0	2	2	0.0	0.0	0.0
129	Feb25-FISH2-3L1-rep4-mock-100x_Position002_1_cmle.ics	5	0	1	1	0.0	0.0	0.0
130	Feb25-FISH2-3L1-rep4-mock-100x_Position002_1_cmle.ics	8	0	1	1	0.0	0.0	0.0
131	Feb25-FISH2-3L1-rep4-mock-100x_Position002_1_cmle.ics	8	0	1	2	0.0945347110810926	0.16269841269841265	0.759259259259259
132	Feb25-FISH2-3L1-rep4-mock-100x_Position002_1_cmle.ics	9	0	1	1	0.13834347963086724	0.5	0.4918032786885246
133	Feb25-FISH2-3L1-rep4-mock-100x_Position002_1_cmle.ics	11	0	1	1	0.23287819071195984	0.7214285714285713	0.7163120567375886
134	Feb25-FISH2-3L1-rep4-mock-100x_Position002_1_cmle.ics	12	0	1	1	0.17523507419909848	0.5428571428571427	0.5390070921985815
135	Feb25-FISH2-3L1-rep4-mock-100x_Position002_1_cmle.ics	13	0	1	1	0.12681485632829495	0.5288461538461537	0.9322033898305083
136	Feb25-FISH2-3L1-rep4-mock-100x_Position002_1_cmle.ics	15	0	1	1	0.0	0.0	0.0
137	Feb25-FISH2-3L1-rep4-mock-100x_Position002_1_cmle.ics	15	0	1	2	0.0	0.0	0.0
138	Feb25-FISH2-3L1-rep4-mock-100x_Position002_1_cmle.ics	16	0	1	1	0.09222898642057815	0.31496062992125984	0.47058823529411764
139	Feb25-FISH2-3L1-rep4-mock-100x_Position002_1_cmle.ics	17	0	1	1	0.2144323934278442	0.9117647058823528	0.5923566878980893
140	Feb25-FISH2-3L1-rep4-mock-100x_Position002_1_cmle.ics	17	0	2	1	0.0	0.0	0.0
141	Feb25-FISH2-3L1-rep4-mock-100x_Position002_1_cmle.ics	18	0	1	1	0.0	0.0	0.0
142	Feb25-FISH2-3L1-rep4-mock-100x_Position002_1_cmle.ics	18	0	1	2	0.11989768234675159	0.2260869565217391	0.5714285714285714
143	Feb25-FISH2-3L1-rep4-mock-100x_Position002_1_cmle.ics	20	0	1	1	0.14064920429138167	0.45522388059701485	0.45185185185185184
144	Feb25-FISH2-3L1-rep4-mock-100x_Position002_1_cmle.ics	21	0	1	1	0.0023057246605144538	0.01	0.006578947368421052
145	Feb25-FISH2-3L1-rep4-mock-100x_Position002_1_cmle.ics	23	0	1	1	0.08300608777852034	0.27480916030534347	0.27480916030534347
146	Feb25-FISH2-3L1-rep4-mock-100x_Position002_1_cmle.ics	24	0	1	1	0.0	0.0	0.0
147	Feb25-FISH2-3L1-rep4-mock-100x_Position002_1_cmle.ics	24	0	1	2	0.11759195768623715	0.23831775700934574	0.5425531914893617
148	Feb25-FISH2-3L1-rep4-mock-100x_Position002_1_cmle.ics	27	0	1	1	0.04611449321028908	0.17699115044247787	0.17699115044247787
149	Feb25-FISH2-3L1-rep4-mock-100x_Position002_1_cmle.ics	28	0	1	1	0.0	0.0	0.0
150	Feb25-FISH2-3L1-rep4-mock-100x_Position002_1_cmle.ics	29	0	1	1	0.1245091316677805	0.44999999999999996	0.45378151260504196
151	Feb25-FISH2-3L1-rep4-mock-100x_Position002_1_cmle.ics	31	0	1	1	0.16831790021755513	0.6293103448275861	0.6293103448275861
152	Feb25-FISH2-3L1-rep4-mock-100x_Position002_1_cmle.ics	32	0	1	1	0.0	0.0	0.0
153	Feb25-FISH2-3L1-rep4-mock-100x_Position002_1_cmle.ics	33	0	1	1	0.19137514682269965	0.3217054263565891	0.318007662835249
154	Feb25-FISH2-3L1-rep4-mock-100x_Position002_1_cmle.ics	34	0	1	1	0.2559354373171044	0.7602739726027397	0.7254901960784313
155	Feb25-FISH2-3L1-rep4-mock-100x_Position002_1_cmle.ics	35	0	1	1	0.10375760972315042	0.17045454545454541	0.6428571428571427
156	Feb25-FISH2-3L1-rep4-mock-100x_Position002_1_cmle.ics	35	0	1	2	0.0	0.0	0.0
157	Feb25-FISH2-3L1-rep4-mock-100x_Position002_1_cmle.ics	36	0	1	1	0.22134956740938755	0.7218045112781953	0.6620689655172413
158	Feb25-FISH2-3L1-rep4-mock-100x_Position002_1_cmle.ics	37	0	1	1	0.10375760972315042	0.31690140845070414	0.31468531468531463
159	Feb25-FISH2-3L1-rep4-mock-100x_Position002_1_cmle.ics	38	0	1	1	0.1245091316677805	0.44999999999999996	0.45378151260504196
160	Feb25-FISH2-3L1-rep4-mock-100x_Position002_1_cmle.ics	39	0	1	1	0.14295492895189613	0.49599999999999994	0.49599999999999994
161	Feb25-FISH2-3L1-rep4-mock-100x_Position002_1_cmle.ics	40	0	1	1	0.0	0.0	0.0
162	Feb25-FISH2-3L1-rep4-mock-100x_Position002_1_cmle.ics	41	0	1	1	0.0	0.0	0.0
163	Feb25-FISH2-3L1-rep4-mock-100x_Position002_1_cmle.ics	43	0	1	1	0.0	0.0	0.0
164	Feb25-FISH2-3L1-rep4-mock-100x_Position002_1_cmle.ics	43	0	1	2	0.0	0.0	0.0
165	Feb25-FISH2-3L1-rep4-mock-100x_Position002_1_cmle.ics	47	0	1	1	0.013834347963086722	0.04958677685950412	0.04958677685950412
166	Feb25-FISH2-3L1-rep4-mock-100x_Position002_1_cmle.ics	49	0	1	1	0.15678927691498284	0.5528455284552845	0.5230769230769229
167	Feb25-FISH2-3L1-rep4-mock-100x_Position002_1_cmle.ics	50	0	1	1	0.1245091316677805	0.380281690140845	0.3776223776223776
168	Feb25-FISH2-3L1-rep4-mock-100x_Position002_1_cmle.ics	51	0	1	1	0.0	0.0	0.0
169	Feb25-FISH2-3L1-rep4-mock-100x_Position002_1_cmle.ics	51	0	2	1	0.0	0.0	0.0
170	Feb25-FISH2-3L1-rep4-mock-100x_Position002_1_cmle.ics	54	0	1	1	0.009222898642057815	0.057971014492753624	0.03773584905660377
171	Feb25-FISH2-3L1-rep4-mock-100x_Position002_1_cmle.ics	54	0	2	1	0.0	0.0	0.0
172	Feb25-FISH2-3L1-rep4-mock-100x_Position002_1_cmle.ics	55	0	1	1	0.0	0.0	0.0
173	Feb25-FISH2-3L1-rep4-mock-100x_Position002_1_cmle.ics	56	0	1	1	0.2351839153724743	0.6496815286624205	0.48113207547169806
174	Feb25-FISH2-3L1-rep4-mock-100x_Position002_1_cmle.ics	56	0	2	1	0.0	0.0	0.0
175	Feb25-FISH2-3L1-rep4-mock-100x_Position002_1_cmle.ics	57	0	1	1	0.14295492895189613	0.5254237288135593	0.5254237288135593
176	Feb25-FISH2-3L1-rep4-mock-100x_Position002_1_cmle.ics	58	0	1	1	0.0	0.0	0.0
177	Feb25-FISH2-3L1-rep4-mock-100x_Position002_1_cmle.ics	59	0	1	1	0.0	0.0	0.0
178	Feb25-FISH2-3L1-rep4-mock-100x_Position002_1_cmle.ics	60	0	1	1	0.11298050836520823	0.48514851485148514	0.4454545454545455
179	Feb25-FISH2-3L1-rep4-mock-100x_Position002_1_cmle.ics	61	0	1	1	0.0	0.0	0.0
180	Feb25-FISH2-3L1-rep4-mock-100x_Position002_1_cmle.ics	63	0	1	1	0.2536297126565899	0.9734513274336282	0.42307692307692296
181	Feb25-FISH2-3L1-rep4-mock-100x_Position002_1_cmle.ics	63	0	2	1	0.0	0.0	0.0
182	Feb25-FISH2-3L1-rep4-mock-100x_Position002_1_cmle.ics	65	0	1	1	0.0	0.0	0.0
183	Feb25-FISH2-3L1-rep4-mock-100x_Position002_1_cmle.ics	66	0	1	1	0.28821558256430674	0.8169934640522876	0.8278145695364238
184	Feb25-FISH2-3L1-rep4-mock-100x_Position002_1_cmle.ics	68	0	1	1	0.020751521944630084	0.140625	0.14285714285714285
185	Feb25-FISH2-3L1-rep4-mock-100x_Position002_1_cmle.ics	69	0	1	1	0.22134956740938755	0.7218045112781953	0.7218045112781953
186	Feb25-FISH2-3L1-rep4-mock-100x_Position002_1_cmle.ics	70	0	1	1	0.0	0.0	0.0
187	Feb25-FISH2-3L1-rep4-mock-100x_Position002_1_cmle.ics	71	0	1	1	0.03689159456823126	0.08695652173913042	0.07843137254901959
188	Feb25-FISH2-3L1-rep4-mock-100x_Position002_1_cmle.ics	71	0	1	2	0.0	0.0	0.0
189	Feb25-FISH2-3L1-rep4-mock-100x_Position002_1_cmle.ics	74	0	1	1	0.17754079885961294	0.8020833333333334	0.7264150943396226
190	Feb25-FISH2-3L1-rep4-mock-100x_Position002_1_cmle.ics	75	0	1	1	0.0	0.0	0.0
191	Feb25-FISH2-3L1-rep4-mock-100x_Position002_1_cmle.ics	75	0	2	1	0.03458586990771681	0.20270270270270274	0.11194029850746269
192	Feb25-FISH2-3L1-rep4-mock-100x_Position002_1_cmle.ics	77	0	1	1	0.223655292069902	0.8083333333333332	0.8083333333333332
193	Feb25-FISH2-3L1-rep4-mock-100x_Position002_1_cmle.ics	79	0	1	1	0.0	0.0	0.0
194	Feb25-FISH2-3L1-rep4-mock-100x_Position002_1_cmle.ics	81	0	1	1	0.2697697852801911	0.8602941176470587	0.8666666666666666
195	Feb25-FISH2-3L1-rep4-mock-100x_Position002_1_cmle.ics	85	0	1	1	0.08300608777852034	0.3495145631067961	0.3495145631067961
196	Feb25-FISH2-3L1-rep4-mock-100x_Position002_1_cmle.ics	88	0	1	1	0.04611449321028908	0.18867924528301885	0.14285714285714285
197	Feb25-FISH2-3L1-rep4-mock-100x_Position002_1_cmle.ics	89	0	1	1	0.0	0.0	0.0
198	Feb25-FISH2-3L1-rep4-mock-100x_Position002_1_cmle.ics	90	0	1	1	0.1590950015754973	0.5390625	0.5433070866141732
199	Feb25-FISH2-3L1-rep4-mock-100x_Position002_1_cmle.ics	91	0	1	1	0.050725942531317986	0.19469026548672566	0.2619047619047619
200	Feb25-FISH2-3L1-rep4-mock-100x_Position002_1_cmle.ics	91	0	1	2	0.0	0.0	0.0
201	Feb25-FISH2-3L1-rep4-mock-100x_Position002_1_cmle.ics	93	0	1	1	0.0	0.0	0.0
202	Feb25-FISH2-3L1-rep4-mock-100x_Position002_1_cmle.ics	94	0	1	1	0.0	0.0	0.0
203	Feb25-FISH2-3L1-rep4-mock-100x_Position002_1_cmle.ics	96	0	1	1	0.07147746447594806	0.5535714285714285	0.5535714285714285
204	Feb25-FISH2-3L1-rep4-mock-100x_Position002_1_cmle.ics	97	0	1	1	0.14064920429138167	0.39354838709677414	0.4178082191780821
205	Feb25-FISH2-3L1-rep4-mock-100x_Position002_1_cmle.ics	98	0	1	1	0.0	0.0	0.0
206	Feb25-FISH2-3L1-rep4-mock-100x_Position002_1_cmle.ics	99	0	1	1	0.16140072623601176	0.7446808510638296	0.5263157894736841
207	Feb25-FISH2-3L1-rep4-mock-100x_Position002_1_cmle.ics	100	0	1	1	0.02305724660514454	0.13157894736842105	0.12987012987012986
208	Feb25-FISH2-3L1-rep4-mock-100x_Position002_1_cmle.ics	103	0	1	1	0.26746406061967665	0.7249999999999999	0.7204968944099379
209	Feb25-FISH2-3L1-rep4-mock-100x_Position002_1_cmle.ics	104	0	1	1	0.12220340700726605	0.3605442176870748	0.3533333333333333
210	Feb25-FISH2-3L1-rep4-mock-100x_Position002_1_cmle.ics	105	0	1	1	0.13142630564932387	0.4222222222222222	0.4191176470588235
211	Feb25-FISH2-3L1-rep4-mock-100x_Position002_1_cmle.ics	106	0	1	1	0.0	0.0	0.0
212	Feb25-FISH2-3L1-rep4-mock-100x_Position002_1_cmle.ics	107	0	1	1	0.0	0.0	0.0
213	Feb25-FISH2-3L1-rep4-mock-100x_Position002_1_cmle.ics	108	0	1	1	0.14064920429138167	0.45864661654135325	0.49193548387096775
214	Feb25-FISH2-3L1-rep4-mock-100x_Position002_1_cmle.ics	109	0	1	1	0.1890694221621852	0.9318181818181817	0.7068965517241377
215	Feb25-FISH2-3L1-rep4-mock-100x_Position002_1_cmle.ics	110	0	1	1	0.0	0.0	0.0
216	Feb25-FISH2-3L1-rep4-mock-100x_Position003_2_cmle.ics	1	0	1	1	0.04611449321028908	0.392156862745098	0.4
217	Feb25-FISH2-3L1-rep4-mock-100x_Position003_2_cmle.ics	2	0	1	1	0.3643044963612837	0.7783251231527092	0.7821782178217822
218	Feb25-FISH2-3L1-rep4-mock-100x_Position003_2_cmle.ics	3	0	1	1	0.0	0.0	0.0
219	Feb25-FISH2-3L1-rep4-mock-100x_Position003_2_cmle.ics	4	0	1	1	0.0	0.0	0.0
220	Feb25-FISH2-3L1-rep4-mock-100x_Position003_2_cmle.ics	4	0	1	2	0.20059804546475749	0.2597014925373134	0.35802469135802467
221	Feb25-FISH2-3L1-rep4-mock-100x_Position003_2_cmle.ics	5	0	1	1	0.17292934953858402	0.7575757575757576	0.7575757575757576
222	Feb25-FISH2-3L1-rep4-mock-100x_Position003_2_cmle.ics	6	0	1	1	0.17523507419909848	0.7524752475247524	0.5984251968503936
223	Feb25-FISH2-3L1-rep4-mock-100x_Position003_2_cmle.ics	7	0	1	1	0.1291205809888094	0.6666666666666666	0.4375
224	Feb25-FISH2-3L1-rep4-mock-100x_Position003_2_cmle.ics	8	0	1	1	0.11067478370469377	0.5161290322580644	0.5106382978723403
225	Feb25-FISH2-3L1-rep4-mock-100x_Position003_2_cmle.ics	9	0	1	1	0.027668695926173444	0.2264150943396226	0.23076923076923073
226	Feb25-FISH2-3L1-rep4-mock-100x_Position003_2_cmle.ics	10	0	1	1	0.14756637827292504	0.7710843373493974	0.20253164556962025
227	Feb25-FISH2-3L1-rep4-mock-100x_Position003_2_cmle.ics	10	0	1	2	0.0	0.0	0.0
228	Feb25-FISH2-3L1-rep4-mock-100x_Position003_2_cmle.ics	10	0	1	3	0.0	0.0	0.0
229	Feb25-FISH2-3L1-rep4-mock-100x_Position003_2_cmle.ics	10	0	1	4	0.0	0.0	0.0
230	Feb25-FISH2-3L1-rep4-mock-100x_Position003_2_cmle.ics	10	0	2	1	0.0	0.0	0.0
231	Feb25-FISH2-3L1-rep4-mock-100x_Position003_2_cmle.ics	10	0	2	2	0.0	0.0	0.0
232	Feb25-FISH2-3L1-rep4-mock-100x_Position003_2_cmle.ics	10	0	2	3	0.0	0.0	0.0
233	Feb25-FISH2-3L1-rep4-mock-100x_Position003_2_cmle.ics	10	0	2	4	0.27438123460122	0.3851132686084142	0.7256097560975608
234	Feb25-FISH2-3L1-rep4-mock-100x_Position003_2_cmle.ics	10	0	3	1	0.0	0.0	0.0
235	Feb25-FISH2-3L1-rep4-mock-100x_Position003_2_cmle.ics	10	0	3	2	0.0853118124390348	0.13405797101449277	0.5606060606060606
236	Feb25-FISH2-3L1-rep4-mock-100x_Position003_2_cmle.ics	10	0	3	3	0.0	0.0	0.0
237	Feb25-FISH2-3L1-rep4-mock-100x_Position003_2_cmle.ics	10	0	3	4	0.0	0.0	0.0
238	Feb25-FISH2-3L1-rep4-mock-100x_Position003_2_cmle.ics	11	0	1	1	0.10375760972315042	0.3284671532846715	0.3284671532846715
239	Feb25-FISH2-3L1-rep4-mock-100x_Position003_2_cmle.ics	12	0	1	1	0.1590950015754973	0.6272727272727273	0.6216216216216216
240	Feb25-FISH2-3L1-rep4-mock-100x_Position003_2_cmle.ics	13	0	1	1	0.10836905904417933	0.6266666666666666	0.6266666666666666
241	Feb25-FISH2-3L1-rep4-mock-100x_Position003_2_cmle.ics	14	0	1	1	0.20059804546475749	0.6492537313432836	0.6541353383458646
242	Feb25-FISH2-3L1-rep4-mock-100x_Position003_2_cmle.ics	15	0	1	1	0.10606333438366487	0.4893617021276595	0.49462365591397844
243	Feb25-FISH2-3L1-rep4-mock-100x_Position003_2_cmle.ics	16	0	1	1	0.04380876854977462	0.3064516129032258	0.20212765957446804
244	Feb25-FISH2-3L1-rep4-mock-100x_Position003_2_cmle.ics	17	0	1	1	0.14526065361241058	0.4846153846153845	0.48837209302325574
245	Feb25-FISH2-3L1-rep4-mock-100x_Position003_2_cmle.ics	19	0	1	1	0.07378318913646252	0.6153846153846153	0.3999999999999999
246	Feb25-FISH2-3L1-rep4-mock-100x_Position003_2_cmle.ics	20	0	1	1	0.0	0.0	0.0
247	Feb25-FISH2-3L1-rep4-mock-100x_Position003_2_cmle.ics	21	0	1	1	0.1498721029334395	0.625	0.6310679611650485
248	Feb25-FISH2-3L1-rep4-mock-100x_Position003_2_cmle.ics	25	0	1	1	0.0	0.0	0.0
249	Feb25-FISH2-3L1-rep4-mock-100x_Position003_2_cmle.ics	26	0	1	1	0.10606333438366487	0.4181818181818182	0.4554455445544554
250	Feb25-FISH2-3L1-rep4-mock-100x_Position003_2_cmle.ics	26	0	1	2	0.0	0.0	0.0
251	Feb25-FISH2-3L1-rep4-mock-100x_Position003_2_cmle.ics	26	0	2	1	0.0	0.0	0.0
252	Feb25-FISH2-3L1-rep4-mock-100x_Position003_2_cmle.ics	26	0	2	2	0.22134956740938755	0.7679999999999999	0.7272727272727271
253	Feb25-FISH2-3L1-rep4-mock-100x_Position003_2_cmle.ics	27	0	1	1	0.0	0.0	0.0
254	Feb25-FISH2-3L1-rep4-mock-100x_Position003_2_cmle.ics	27	0	2	1	0.053031667191832436	0.4509803921568627	0.16546762589928055
255	Feb25-FISH2-3L1-rep4-mock-100x_Position003_2_cmle.ics	31	0	1	1	0.0	0.0	0.0
256	Feb25-FISH2-3L1-rep4-mock-100x_Position003_2_cmle.ics	32	0	1	1	0.09222898642057815	0.4651162790697674	0.3508771929824562
257	Feb25-FISH2-3L1-rep4-mock-100x_Position003_2_cmle.ics	33	0	1	1	0.0	0.0	0.0
258	Feb25-FISH2-3L1-rep4-mock-100x_Position003_2_cmle.ics	34	0	1	1	0.16601217555704068	0.5625	0.8275862068965517
259	Feb25-FISH2-3L1-rep4-mock-100x_Position003_2_cmle.ics	35	0	1	1	0.08070036311800588	0.3271028037383177	0.330188679245283
260	Feb25-FISH2-3L1-rep4-mock-100x_Position003_2_cmle.ics	36	0	1	1	0.0	0.0	0.0
261	Feb25-FISH2-3L1-rep4-mock-100x_Position003_2_cmle.ics	39	0	1	1	0.11989768234675159	0.981132075471698	0.4333333333333333
262	Feb25-FISH2-3L1-rep4-mock-100x_Position003_2_cmle.ics	39	0	1	2	0.0	0.0	0.0
263	Feb25-FISH2-3L1-rep4-mock-100x_Position003_2_cmle.ics	39	0	2	1	0.0	0.0	0.0
264	Feb25-FISH2-3L1-rep4-mock-100x_Position003_2_cmle.ics	39	0	2	2	0.14064920429138167	0.396103896103896	0.4692307692307691
265	Feb25-FISH2-3L1-rep4-mock-100x_Position003_2_cmle.ics	40	0	1	1	0.14064920429138167	0.5809523809523809	0.5809523809523809
266	Feb25-FISH2-3L1-rep4-mock-100x_Position003_2_cmle.ics	42	0	1	1	0.0	0.0	0.0
267	Feb25-FISH2-3L1-rep4-mock-100x_Position003_2_cmle.ics	42	0	1	2	0.0	0.0	0.0
268	Feb25-FISH2-3L1-rep4-mock-100x_Position003_2_cmle.ics	43	0	1	1	0.0	0.0	0.0
269	Feb25-FISH2-3L1-rep4-mock-100x_Position003_2_cmle.ics	43	0	1	2	0.17754079885961294	0.3484162895927601	0.7623762376237624
270	Feb25-FISH2-3L1-rep4-mock-100x_Position003_2_cmle.ics	45	0	1	1	0.08761753709954924	0.3838383838383838	0.3838383838383838
271	Feb25-FISH2-3L1-rep4-mock-100x_Position003_2_cmle.ics	46	0	1	1	0.05533739185234689	0.30769230769230765	0.2637362637362637
272	Feb25-FISH2-3L1-rep4-mock-100x_Position003_2_cmle.ics	47	0	1	1	0.0	0.0	0.0
273	Feb25-FISH2-3L1-rep4-mock-100x_Position003_2_cmle.ics	47	0	2	1	0.17523507419909848	0.9999999999999999	0.3392857142857142
274	Feb25-FISH2-3L1-rep4-mock-100x_Position003_2_cmle.ics	48	0	1	1	0.0	0.0	0.0
275	Feb25-FISH2-3L1-rep4-mock-100x_Position003_2_cmle.ics	49	0	1	1	0.16370645089652622	0.617391304347826	0.617391304347826
276	Feb25-FISH2-3L1-rep4-mock-100x_Position003_2_cmle.ics	50	0	1	1	0.0	0.0	0.0
277	Feb25-FISH2-3L1-rep4-mock-100x_Position003_2_cmle.ics	51	0	1	1	0.0	0.0	0.0
278	Feb25-FISH2-3L1-rep4-mock-100x_Position003_2_cmle.ics	51	0	2	1	0.0	0.0	0.0
279	Feb25-FISH2-3L1-rep4-mock-100x_Position003_2_cmle.ics	52	0	1	1	0.07839463845749142	0.3063063063063063	0.3090909090909091
280	Feb25-FISH2-3L1-rep4-mock-100x_Position003_2_cmle.ics	53	0	1	1	0.0	0.0	0.0
281	Feb25-FISH2-3L1-rep4-mock-100x_Position003_2_cmle.ics	55	0	1	1	0.18215224818064185	0.831578947368421	0.398989898989899
282	Feb25-FISH2-3L1-rep4-mock-100x_Position003_2_cmle.ics	55	0	2	1	0.0	0.0	0.0
283	Feb25-FISH2-3L1-rep4-mock-100x_Position003_2_cmle.ics	56	0	1	1	0.0899232617600637	0.6610169491525423	0.6610169491525423
284	Feb25-FISH2-3L1-rep4-mock-100x_Position003_2_cmle.ics	57	0	1	1	0.11067478370469377	0.4485981308411214	0.3934426229508196
285	Feb25-FISH2-3L1-rep4-mock-100x_Position003_2_cmle.ics	58	0	1	1	0.0	0.0	0.0
286	Feb25-FISH2-3L1-rep4-mock-100x_Position003_2_cmle.ics	58	0	2	1	0.17523507419909848	0.9870129870129868	0.30039525691699603
287	Feb25-FISH2-3L1-rep4-mock-100x_Position003_2_cmle.ics	59	0	1	1	0.0	0.0	0.0
288	Feb25-FISH2-3L1-rep4-mock-100x_Position003_2_cmle.ics	60	0	1	1	0.0	0.0	0.0
289	Feb25-FISH2-3L1-rep4-mock-100x_Position003_2_cmle.ics	62	0	1	1	0.23979536469350318	0.781954887218045	0.6419753086419753
290	Feb25-FISH2-3L1-rep4-mock-100x_Position003_2_cmle.ics	63	0	1	1	0.0	0.0	0.0
291	Feb25-FISH2-3L1-rep4-mock-100x_Position003_2_cmle.ics	63	0	2	1	0.0	0.0	0.0
292	Feb25-FISH2-3L1-rep4-mock-100x_Position003_2_cmle.ics	64	0	1	1	0.10375760972315042	0.3571428571428571	0.3515625
293	Feb25-FISH2-3L1-rep4-mock-100x_Position003_2_cmle.ics	66	0	1	1	0.14064920429138167	0.9104477611940297	0.5083333333333332
294	Feb25-FISH2-3L1-rep4-mock-100x_Position003_2_cmle.ics	69	0	1	1	0.0	0.0	0.0
295	Feb25-FISH2-3L1-rep4-mock-100x_Position003_2_cmle.ics	70	0	1	1	0.1245091316677805	0.5934065934065934	0.5869565217391304
296	Feb25-FISH2-3L1-rep4-mock-100x_Position003_2_cmle.ics	71	0	1	1	0.2697697852801911	0.8731343283582088	0.5318181818181819
297	Feb25-FISH2-3L1-rep4-mock-100x_Position003_2_cmle.ics	71	0	2	1	0.0	0.0	0.0
298	Feb25-FISH2-3L1-rep4-mock-100x_Position003_2_cmle.ics	72	0	1	1	0.08070036311800588	0.38888888888888884	0.38888888888888884
299	Feb25-FISH2-3L1-rep4-mock-100x_Position003_2_cmle.ics	73	0	1	1	0.14526065361241058	0.331578947368421	0.7078651685393258
300	Feb25-FISH2-3L1-rep4-mock-100x_Position003_2_cmle.ics	73	0	1	2	0.0	0.0	0.0
301	Feb25-FISH2-3L1-rep4-mock-100x_Position003_2_cmle.ics	76	0	1	1	0.0	0.0	0.0
302	Feb25-FISH2-3L1-rep4-mock-100x_Position003_2_cmle.ics	76	0	2	1	0.0	0.0	0.0
303	Feb25-FISH2-3L1-rep4-mock-100x_Position003_2_cmle.ics	79	0	1	1	0.0	0.0	0.0
304	Feb25-FISH2-3L1-rep4-mock-100x_Position003_2_cmle.ics	79	0	1	2	0.10145188506263597	0.1981981981981982	0.6984126984126984
305	Feb25-FISH2-3L1-rep4-mock-100x_Position003_2_cmle.ics	80	0	1	1	0.0899232617600637	0.35779816513761464	0.35779816513761464
306	Feb25-FISH2-3L1-rep4-mock-100x_Position003_2_cmle.ics	81	0	1	1	0.01152862330257227	0.078125	0.03571428571428571
307	Feb25-FISH2-3L1-rep4-mock-100x_Position003_2_cmle.ics	82	0	1	1	0.0	0.0	0.0
308	Feb25-FISH2-3L1-rep4-mock-100x_Position003_2_cmle.ics	83	0	1	1	0.0	0.0	0.0
309	Feb25-FISH2-3L1-rep4-mock-100x_Position003_2_cmle.ics	84	0	1	1	0.0	0.0	0.0
310	Feb25-FISH2-3L1-rep4-mock-100x_Position003_2_cmle.ics	87	0	1	1	0.0945347110810926	0.6507936507936506	0.4270833333333333
311	Feb25-FISH2-3L1-rep4-mock-100x_Position003_2_cmle.ics	88	0	1	1	0.0	0.0	0.0
312	Feb25-FISH2-3L1-rep4-mock-100x_Position003_2_cmle.ics	90	0	1	1	0.0	0.0	0.0
313	Feb25-FISH2-3L1-rep4-mock-100x_Position003_2_cmle.ics	90	0	1	2	0.0	0.0	0.0
314	Feb25-FISH2-3L1-rep4-mock-100x_Position003_2_cmle.ics	90	0	2	1	0.0	0.0	0.0
315	Feb25-FISH2-3L1-rep4-mock-100x_Position003_2_cmle.ics	90	0	2	2	0.0	0.0	0.0
316	Feb25-FISH2-3L1-rep4-mock-100x_Position003_2_cmle.ics	90	0	3	1	0.0	0.0	0.0
317	Feb25-FISH2-3L1-rep4-mock-100x_Position003_2_cmle.ics	90	0	3	2	0.0	0.0	0.0
318	Feb25-FISH2-3L1-rep4-mock-100x_Position003_2_cmle.ics	91	0	1	1	0.14295492895189613	0.62	0.6262626262626262
319	Feb25-FISH2-3L1-rep4-mock-100x_Position003_2_cmle.ics	92	0	1	1	0.14295492895189613	0.7560975609756095	0.738095238095238
320	Feb25-FISH2-3L1-rep4-mock-100x_Position003_2_cmle.ics	93	0	1	1	0.03228014524720235	0.27999999999999997	0.12068965517241376
321	Feb25-FISH2-3L1-rep4-mock-100x_Position003_2_cmle.ics	93	0	2	1	0.0	0.0	0.0
322	Feb25-FISH2-3L1-rep4-mock-100x_Position003_2_cmle.ics	94	0	1	1	0.0	0.0	0.0
323	Feb25-FISH2-3L1-rep4-mock-100x_Position003_2_cmle.ics	98	0	1	1	0.0	0.0	0.0
324	Feb25-FISH2-3L1-rep4-mock-100x_Position003_2_cmle.ics	100	0	1	1	0.0	0.0	0.0
325	Feb25-FISH2-3L1-rep4-mock-100x_Position003_2_cmle.ics	101	0	1	1	0.0	0.0	0.0
326	Feb25-FISH2-3L1-rep4-mock-100x_Position003_2_cmle.ics	102	0	1	1	0.08300608777852034	0.3214285714285714	0.3495145631067961
327	Feb25-FISH2-3L1-rep4-mock-100x_Position003_2_cmle.ics	103	0	1	1	0.13834347963086724	0.5042016806722689	0.5504587155963303
328	Feb25-FISH2-3L1-rep4-mock-100x_Position003_2_cmle.ics	105	0	1	1	0.11067478370469377	0.4324324324324324	0.9056603773584904
329	Feb25-FISH2-3L1-rep4-mock-100x_Position003_2_cmle.ics	105	0	1	2	0.0	0.0	0.0
330	Feb25-FISH2-3L1-rep4-mock-100x_Position003_2_cmle.ics	107	0	1	1	0.0	0.0	0.0
331	Feb25-FISH2-3L1-rep4-mock-100x_Position003_2_cmle.ics	109	0	1	1	0.06686601515491916	0.36249999999999993	0.27358490566037735
332	Feb25-FISH2-3L1-rep4-mock-100x_Position003_2_cmle.ics	111	0	1	1	0.10375760972315042	0.46391752577319584	0.4017857142857142
333	Feb25-FISH2-3L1-rep4-mock-100x_Position003_2_cmle.ics	114	0	1	1	0.16140072623601176	0.6140350877192983	0.6194690265486725
334	Feb25-FISH2-3L1-rep4-mock-100x_Position003_2_cmle.ics	115	0	1	1	0.13373203030983832	0.5742574257425742	0.5742574257425742
335	Feb25-FISH2-3L1-rep4-mock-100x_Position003_2_cmle.ics	116	0	1	1	0.17523507419909848	0.826086956521739	0.8172043010752686
336	Feb25-FISH2-3L1-rep4-mock-100x_Position003_2_cmle.ics	117	0	1	1	0.0	0.0	0.0
337	Feb25-FISH2-3L1-rep4-mock-100x_Position003_2_cmle.ics	117	0	1	2	0.0	0.0	0.0
338	Feb25-FISH2-3L1-rep4-mock-100x_Position003_2_cmle.ics	117	0	1	3	0.0	0.0	0.0
339	Feb25-FISH2-3L1-rep4-mock-100x_Position003_2_cmle.ics	117	0	2	1	0.13373203030983832	0.327683615819209	0.4027777777777778
340	Feb25-FISH2-3L1-rep4-mock-100x_Position003_2_cmle.ics	117	0	2	2	0.0	0.0	0.0
341	Feb25-FISH2-3L1-rep4-mock-100x_Position003_2_cmle.ics	117	0	2	3	0.0	0.0	0.0
342	Feb25-FISH2-3L1-rep4-mock-100x_Position003_2_cmle.ics	119	0	1	1	0.06917173981543362	0.2884615384615385	0.2884615384615385
343	Feb25-FISH2-3L1-rep4-mock-100x_Position004_3_cmle.ics	1	0	1	1	0.029974420586687898	0.16455696202531644	0.16249999999999995
344	Feb25-FISH2-3L1-rep4-mock-100x_Position004_3_cmle.ics	2	0	1	1	0.0	0.0	0.0
345	Feb25-FISH2-3L1-rep4-mock-100x_Position004_3_cmle.ics	2	0	2	1	0.10836905904417933	0.37007874015748027	0.19183673469387758
346	Feb25-FISH2-3L1-rep4-mock-100x_Position004_3_cmle.ics	4	0	1	1	0.17523507419909848	0.6386554621848738	0.6333333333333332
347	Feb25-FISH2-3L1-rep4-mock-100x_Position004_3_cmle.ics	6	0	1	1	0.18676369750167077	0.7431192660550459	0.7431192660550459
348	Feb25-FISH2-3L1-rep4-mock-100x_Position004_3_cmle.ics	7	0	1	1	0.16831790021755513	0.584	0.5793650793650793
349	Feb25-FISH2-3L1-rep4-mock-100x_Position004_3_cmle.ics	8	0	1	1	0.1590950015754973	0.6634615384615383	0.6634615384615383
350	Feb25-FISH2-3L1-rep4-mock-100x_Position004_3_cmle.ics	9	0	1	1	0.0	0.0	0.0
351	Feb25-FISH2-3L1-rep4-mock-100x_Position004_3_cmle.ics	11	0	1	1	0.11989768234675159	0.5148514851485149	0.5148514851485149
352	Feb25-FISH2-3L1-rep4-mock-100x_Position004_3_cmle.ics	12	0	1	1	0.0	0.0	0.0
353	Feb25-FISH2-3L1-rep4-mock-100x_Position004_3_cmle.ics	12	0	1	2	0.11298050836520823	0.2832369942196531	0.6282051282051281
354	Feb25-FISH2-3L1-rep4-mock-100x_Position004_3_cmle.ics	13	0	1	1	0.07608891379697698	0.4177215189873418	0.4124999999999999
355	Feb25-FISH2-3L1-rep4-mock-100x_Position004_3_cmle.ics	14	0	1	1	0.0645602904944047	0.3181818181818182	0.3999999999999999
356	Feb25-FISH2-3L1-rep4-mock-100x_Position004_3_cmle.ics	15	0	1	1	0.059948841173375796	0.21311475409836061	0.21311475409836061
357	Feb25-FISH2-3L1-rep4-mock-100x_Position004_3_cmle.ics	16	0	1	1	0.0899232617600637	0.32773109243697474	0.32499999999999996
358	Feb25-FISH2-3L1-rep4-mock-100x_Position004_3_cmle.ics	17	0	1	1	0.0	0.0	0.0
359	Feb25-FISH2-3L1-rep4-mock-100x_Position004_3_cmle.ics	20	0	1	1	0.10145188506263597	0.4536082474226804	0.46315789473684205
360	Feb25-FISH2-3L1-rep4-mock-100x_Position004_3_cmle.ics	21	0	1	1	0.19598659614372857	0.8333333333333331	0.8415841584158416
361	Feb25-FISH2-3L1-rep4-mock-100x_Position004_3_cmle.ics	22	0	1	1	0.08070036311800588	0.29166666666666663	0.2941176470588235
362	Feb25-FISH2-3L1-rep4-mock-100x_Position004_3_cmle.ics	24	0	1	1	0.1498721029334395	0.5327868852459016	0.5284552845528455
363	Feb25-FISH2-3L1-rep4-mock-100x_Position004_3_cmle.ics	25	0	1	1	0.07608891379697698	0.2869565217391304	0.2869565217391304
364	Feb25-FISH2-3L1-rep4-mock-100x_Position004_3_cmle.ics	26	0	1	1	0.13142630564932387	0.441860465116279	0.441860465116279
365	Feb25-FISH2-3L1-rep4-mock-100x_Position004_3_cmle.ics	28	0	1	1	0.09914616040212151	0.5308641975308642	0.5243902439024389
366	Feb25-FISH2-3L1-rep4-mock-100x_Position004_3_cmle.ics	29	0	1	1	0.14064920429138167	0.5495495495495495	0.9384615384615382
367	Feb25-FISH2-3L1-rep4-mock-100x_Position004_3_cmle.ics	30	0	1	1	0.0	0.0	0.0
368	Feb25-FISH2-3L1-rep4-mock-100x_Position004_3_cmle.ics	33	0	1	1	0.0	0.0	0.0
369	Feb25-FISH2-3L1-rep4-mock-100x_Position004_3_cmle.ics	34	0	1	1	0.0	0.0	0.0
370	Feb25-FISH2-3L1-rep4-mock-100x_Position004_3_cmle.ics	34	0	2	1	0.12220340700726605	0.9464285714285713	0.21370967741935484
371	Feb25-FISH2-3L1-rep4-mock-100x_Position004_3_cmle.ics	34	0	3	1	0.0	0.0	0.0
372	Feb25-FISH2-3L1-rep4-mock-100x_Position004_3_cmle.ics	35	0	1	1	0.23748964003298875	0.8373983739837398	0.824
373	Feb25-FISH2-3L1-rep4-mock-100x_Position004_3_cmle.ics	36	0	1	1	0.1498721029334395	0.6842105263157894	0.6914893617021276
374	Feb25-FISH2-3L1-rep4-mock-100x_Position004_3_cmle.ics	37	0	1	1	0.0	0.0	0.0
375	Feb25-FISH2-3L1-rep4-mock-100x_Position004_3_cmle.ics	39	0	1	1	0.09684043574160706	0.19999999999999998	0.2372881355932203
376	Feb25-FISH2-3L1-rep4-mock-100x_Position004_3_cmle.ics	39	0	1	2	0.0	0.0	0.0
377	Feb25-FISH2-3L1-rep4-mock-100x_Position004_3_cmle.ics	40	0	1	1	0.02305724660514454	0.09174311926605505	0.0529100529100529
378	Feb25-FISH2-3L1-rep4-mock-100x_Position004_3_cmle.ics	40	0	2	1	0.0	0.0	0.0
379	Feb25-FISH2-3L1-rep4-mock-100x_Position004_3_cmle.ics	41	0	1	1	0.11298050836520823	0.597560975609756	0.597560975609756
380	Feb25-FISH2-3L1-rep4-mock-100x_Position004_3_cmle.ics	42	0	1	1	0.18215224818064185	0.6220472440944882	0.6269841269841269
381	Feb25-FISH2-3L1-rep4-mock-100x_Position004_3_cmle.ics	45	0	1	1	0.14064920429138167	0.5126050420168066	0.5126050420168066
382	Feb25-FISH2-3L1-rep4-mock-100x_Position004_3_cmle.ics	46	0	1	1	0.15217782759395396	0.4852941176470588	0.48175182481751827
383	Feb25-FISH2-3L1-rep4-mock-100x_Position004_3_cmle.ics	47	0	1	1	0.0	0.0	0.0
384	Feb25-FISH2-3L1-rep4-mock-100x_Position004_3_cmle.ics	47	0	2	1	0.0	0.0	0.0
385	Feb25-FISH2-3L1-rep4-mock-100x_Position004_3_cmle.ics	48	0	1	1	0.0	0.0	0.0
386	Feb25-FISH2-3L1-rep4-mock-100x_Position004_3_cmle.ics	49	0	1	1	0.0	0.0	0.0
387	Feb25-FISH2-3L1-rep4-mock-100x_Position004_3_cmle.ics	50	0	1	1	0.016140072623601176	0.08235294117647059	0.08235294117647059
388	Feb25-FISH2-3L1-rep4-mock-100x_Position004_3_cmle.ics	51	0	1	1	0.2974384812063645	0.49236641221374033	0.977272727272727
389	Feb25-FISH2-3L1-rep4-mock-100x_Position004_3_cmle.ics	51	0	1	2	0.0	0.0	0.0
390	Feb25-FISH2-3L1-rep4-mock-100x_Position004_3_cmle.ics	54	0	1	1	0.0	0.0	0.0
391	Feb25-FISH2-3L1-rep4-mock-100x_Position004_3_cmle.ics	54	0	2	1	0.08070036311800588	0.6481481481481479	0.3017241379310344
392	Feb25-FISH2-3L1-rep4-mock-100x_Position004_3_cmle.ics	57	0	1	1	0.0	0.0	0.0
393	Feb25-FISH2-3L1-rep4-mock-100x_Position004_3_cmle.ics	58	0	1	1	0.09684043574160706	0.626865671641791	0.626865671641791
394	Feb25-FISH2-3L1-rep4-mock-100x_Position004_3_cmle.ics	61	0	1	1	0.006917173981543361	0.032258064516129024	0.032608695652173905
395	Feb25-FISH2-3L1-rep4-mock-100x_Position004_3_cmle.ics	64	0	1	1	0.0	0.0	0.0
396	Feb25-FISH2-3L1-rep4-mock-100x_Position004_3_cmle.ics	65	0	1	1	0.0	0.0	0.0
397	Feb25-FISH2-3L1-rep4-mock-100x_Position004_3_cmle.ics	65	0	1	2	0.22596101673041646	0.4688995215311004	0.9158878504672895
398	Feb25-FISH2-3L1-rep4-mock-100x_Position004_3_cmle.ics	66	0	1	1	0.053031667191832436	0.365079365079365	0.2346938775510204
399	Feb25-FISH2-3L1-rep4-mock-100x_Position004_3_cmle.ics	67	0	1	1	0.11759195768623715	0.53125	0.4722222222222221
400	Feb25-FISH2-3L1-rep4-mock-100x_Position004_3_cmle.ics	69	0	1	1	0.07839463845749142	0.24637681159420288	0.2481751824817518
401	Feb25-FISH2-3L1-rep4-mock-100x_Position004_3_cmle.ics	70	0	1	1	0.07378318913646252	0.4050632911392405	0.4571428571428571
402	Feb25-FISH2-3L1-rep4-mock-100x_Position004_3_cmle.ics	71	0	1	1	0.01844579728411563	0.08163265306122448	0.07079646017699115
403	Feb25-FISH2-3L1-rep4-mock-100x_Position004_3_cmle.ics	72	0	1	1	0.0	0.0	0.0
404	Feb25-FISH2-3L1-rep4-mock-100x_Position004_3_cmle.ics	72	0	1	2	0.3689159456823126	0.5904059040590406	0.8376963350785339
405	Feb25-FISH2-3L1-rep4-mock-100x_Position004_3_cmle.ics	73	0	1	1	0.006917173981543361	0.04054054054054054	0.03529411764705882
406	Feb25-FISH2-3L1-rep4-mock-100x_Position004_3_cmle.ics	74	0	1	1	0.0	0.0	0.0
407	Feb25-FISH2-3L1-rep4-mock-100x_Position004_3_cmle.ics	76	0	1	1	0.0	0.0	0.0
408	Feb25-FISH2-3L1-rep4-mock-100x_Position004_3_cmle.ics	78	0	1	1	0.20059804546475749	0.7565217391304347	0.7565217391304347
409	Feb25-FISH2-3L1-rep4-mock-100x_Position004_3_cmle.ics	79	0	1	1	0.0	0.0	0.0
410	Feb25-FISH2-3L1-rep4-mock-100x_Position004_3_cmle.ics	79	0	2	1	0.14526065361241058	0.3662790697674418	0.21501706484641636
411	Feb25-FISH2-3L1-rep4-mock-100x_Position004_3_cmle.ics	80	0	1	1	0.18215224818064185	0.797979797979798	0.797979797979798
412	Feb25-FISH2-3L1-rep4-mock-100x_Position004_3_cmle.ics	82	0	1	1	0.15217782759395396	0.5238095238095237	0.5238095238095237
413	Feb25-FISH2-3L1-rep4-mock-100x_Position004_3_cmle.ics	83	0	1	1	0.1890694221621852	0.6507936507936506	0.8282828282828283
414	Feb25-FISH2-3L1-rep4-mock-100x_Position004_3_cmle.ics	84	0	1	1	0.2951327565458501	0.4620938628158844	0.463768115942029
415	Feb25-FISH2-3L1-rep4-mock-100x_Position004_3_cmle.ics	86	0	1	1	0.15217782759395396	0.584070796460177	0.8571428571428571
416	Feb25-FISH2-3L1-rep4-mock-100x_Position004_3_cmle.ics	90	0	1	1	0.04380876854977462	0.20652173913043476	0.20879120879120877
417	Feb25-FISH2-3L1-rep4-mock-100x_Position004_3_cmle.ics	93	0	1	1	0.02305724660514454	0.196078431372549	0.196078431372549
418	Feb25-FISH2-3L1-rep4-mock-100x_Position004_3_cmle.ics	94	0	1	1	0.0	0.0	0.0
419	Feb25-FISH2-3L1-rep4-mock-100x_Position004_3_cmle.ics	94	0	1	2	0.0	0.0	0.0
420	Feb25-FISH2-3L1-rep4-mock-100x_Position004_3_cmle.ics	94	0	2	1	0.0	0.0	0.0
421	Feb25-FISH2-3L1-rep4-mock-100x_Position004_3_cmle.ics	94	0	2	2	0.3043556551879079	0.4943820224719101	0.6875000000000001
422	Feb25-FISH2-3L1-rep4-mock-100x_Position004_3_cmle.ics	95	0	1	1	0.2836041332432778	0.6795580110497238	0.6648648648648648
423	Feb25-FISH2-3L1-rep4-mock-100x_Position004_3_cmle.ics	96	0	1	1	0.07608891379697698	0.5238095238095237	0.33
424	Feb25-FISH2-3L1-rep4-mock-100x_Position004_3_cmle.ics	97	0	1	1	0.0	0.0	0.0
425	Feb25-FISH2-3L1-rep4-mock-100x_Position004_3_cmle.ics	98	0	1	1	0.0645602904944047	0.2828282828282828	0.2828282828282828
426	Feb25-FISH2-3L1-rep4-mock-100x_Position004_3_cmle.ics	99	0	1	1	0.11759195768623715	0.53125	0.5257731958762887
427	Feb25-FISH2-3L1-rep4-mock-100x_Position004_3_cmle.ics	100	0	1	1	0.0	0.0	0.0
428	Feb25-FISH2-3L1-rep4-mock-100x_Position004_3_cmle.ics	101	0	1	1	0.09914616040212151	0.38738738738738737	0.39814814814814803
429	Feb25-FISH2-3L1-rep4-mock-100x_Position004_3_cmle.ics	102	0	1	1	0.13373203030983832	0.8055555555555556	0.5631067961165048
430	Feb25-FISH2-3L1-rep4-mock-100x_Position004_3_cmle.ics	102	0	1	2	0.0	0.0	0.0
431	Feb25-FISH2-3L1-rep4-mock-100x_Position004_3_cmle.ics	102	0	2	1	0.0	0.0	0.0
432	Feb25-FISH2-3L1-rep4-mock-100x_Position004_3_cmle.ics	102	0	2	2	0.09914616040212151	0.41346153846153844	0.5810810810810811
433	Feb25-FISH2-3L1-rep4-mock-100x_Position004_3_cmle.ics	103	0	1	1	0.0853118124390348	0.5285714285714286	0.6379310344827586
434	Feb25-FISH2-3L1-rep4-mock-100x_Position004_3_cmle.ics	103	0	1	2	0.0	0.0	0.0
435	Feb25-FISH2-3L1-rep4-mock-100x_Position004_3_cmle.ics	106	0	1	1	0.0	0.0	0.0
436	Feb25-FISH2-3L1-rep4-mock-100x_Position004_3_cmle.ics	107	0	1	1	0.0	0.0	0.0
437	Feb25-FISH2-3L1-rep4-mock-100x_Position004_3_cmle.ics	107	0	2	1	0.13603775497035278	0.44029850746268656	0.2796208530805687
438	Feb25-FISH2-3L1-rep4-mock-100x_Position004_3_cmle.ics	108	0	1	1	0.0	0.0	0.0
439	Feb25-FISH2-3L1-rep4-mock-100x_Position004_3_cmle.ics	109	0	1	1	0.01152862330257227	0.058823529411764705	0.05747126436781609
440	Feb25-FISH2-3L1-rep4-mock-100x_Position004_3_cmle.ics	110	0	1	1	0.10375760972315042	0.4166666666666665	0.4166666666666665
441	Feb25-FISH2-3L1-rep4-mock-100x_Position004_3_cmle.ics	111	0	1	1	0.18215224818064185	0.79	0.79
442	Feb25-FISH2-3L1-rep4-mock-100x_Position004_3_cmle.ics	113	0	1	1	0.09684043574160706	0.41176470588235287	0.37837837837837834
443	Feb25-FISH2-3L1-rep4-mock-100x_Position004_3_cmle.ics	114	0	1	1	0.0	0.0	0.0
444	Feb25-FISH2-3L1-rep4-mock-100x_Position004_3_cmle.ics	115	0	1	1	0.1706236248780696	0.6434782608695652	0.6491228070175439
445	Feb25-FISH2-3L1-rep4-mock-100x_Position004_3_cmle.ics	117	0	1	1	0.06917173981543362	0.32967032967032966	0.32608695652173914
446	Feb25-FISH2-3L1-rep4-mock-100x_Position004_3_cmle.ics	118	0	1	1	0.12220340700726605	0.5096153846153846	0.5096153846153846
447	Feb25-FISH2-3L1-rep4-mock-100x_Position004_3_cmle.ics	119	0	1	1	0.0	0.0	0.0
448	Feb25-FISH2-3L1-rep4-mock-100x_Position004_3_cmle.ics	120	0	1	1	0.0	0.0	0.0
449	Feb25-FISH2-3L1-rep4-mock-100x_Position004_3_cmle.ics	121	0	1	1	0.0899232617600637	0.4382022471910112	0.2108108108108108
450	Feb25-FISH2-3L1-rep4-mock-100x_Position004_3_cmle.ics	121	0	2	1	0.0	0.0	0.0
451	Feb25-FISH2-3L1-rep4-mock-100x_Position004_3_cmle.ics	122	0	1	1	0.0	0.0	0.0
452	Feb25-FISH2-3L1-rep4-mock-100x_Position004_3_cmle.ics	123	0	1	1	0.057643116512861345	0.24752475247524752	0.24752475247524752
453	Feb25-FISH2-3L1-rep4-mock-100x_Position004_3_cmle.ics	124	0	1	1	0.19598659614372857	0.4126213592233009	0.37946428571428564
454	Feb25-FISH2-3L1-rep4-mock-100x_Position004_3_cmle.ics	126	0	1	1	0.15678927691498284	0.5396825396825395	0.5354330708661417
455	Feb25-FISH2-3L1-rep4-mock-100x_Position004_3_cmle.ics	128	0	1	1	0.0899232617600637	0.40625	0.39795918367346933
456	Feb25-FISH2-3L1-rep4-mock-100x_Position004_3_cmle.ics	130	0	1	1	0.0	0.0	0.0
457	Feb25-FISH2-3L1-rep4-mock-100x_Position004_3_cmle.ics	131	0	1	1	0.027668695926173444	0.09022556390977442	0.09090909090909088
458	Feb25-FISH2-3L1-rep4-mock-100x_Position004_3_cmle.ics	132	0	1	1	0.0645602904944047	0.2718446601941747	0.2718446601941747
459	Feb25-FISH2-3L1-rep4-mock-100x_Position004_3_cmle.ics	133	0	1	1	0.06225456583389025	0.23893805309734512	0.2755102040816326
460	Feb25-FISH2-3L1-rep4-mock-100x_Position004_3_cmle.ics	136	0	1	1	0.1706236248780696	0.7872340425531914	0.6915887850467288
461	Feb25-FISH2-3L1-rep4-mock-100x_Position004_3_cmle.ics	137	0	1	1	0.09222898642057815	0.4651162790697674	0.5128205128205128
462	Feb25-FISH2-3L1-rep4-mock-100x_Position004_3_cmle.ics	139	0	1	1	0.13142630564932387	0.38255033557046975	0.8507462686567163
463	Feb25-FISH2-3L1-rep4-mock-100x_Position004_3_cmle.ics	139	0	1	2	0.0	0.0	0.0
464	Feb25-FISH2-3L1-rep4-mock-100x_Position004_3_cmle.ics	139	0	2	1	0.0	0.0	0.0
465	Feb25-FISH2-3L1-rep4-mock-100x_Position004_3_cmle.ics	139	0	2	2	0.053031667191832436	0.40350877192982454	0.1631205673758865
466	Feb25-FISH2-3L1-rep4-mock-100x_Position004_3_cmle.ics	140	0	1	1	0.0	0.0	0.0
467	Feb25-FISH2-3L1-rep4-mock-100x_Position004_3_cmle.ics	141	0	1	1	0.17754079885961294	0.7129629629629628	0.7000000000000001
468	Feb25-FISH2-3L1-rep4-mock-100x_Position005_4_cmle.ics	1	0	1	1	0.20520949478578637	0.42180094786729855	0.37872340425531914
469	Feb25-FISH2-3L1-rep4-mock-100x_Position005_4_cmle.ics	2	0	1	1	0.1498721029334395	0.5701754385964912	0.5701754385964912
470	Feb25-FISH2-3L1-rep4-mock-100x_Position005_4_cmle.ics	3	0	1	1	0.0	0.0	0.0
471	Feb25-FISH2-3L1-rep4-mock-100x_Position005_4_cmle.ics	3	0	1	2	0.2697697852801911	0.4606299212598425	0.7267080745341614
472	Feb25-FISH2-3L1-rep4-mock-100x_Position005_4_cmle.ics	5	0	1	1	0.13834347963086724	0.5217391304347826	0.5128205128205128
473	Feb25-FISH2-3L1-rep4-mock-100x_Position005_4_cmle.ics	6	0	1	1	0.10375760972315042	0.6164383561643834	0.4054054054054054
474	Feb25-FISH2-3L1-rep4-mock-100x_Position005_4_cmle.ics	7	0	1	1	0.0	0.0	0.0
475	Feb25-FISH2-3L1-rep4-mock-100x_Position005_4_cmle.ics	8	0	1	1	0.3596930470402548	0.5799256505576207	0.5820895522388059
476	Feb25-FISH2-3L1-rep4-mock-100x_Position005_4_cmle.ics	9	0	1	1	0.03228014524720235	0.1346153846153846	0.1372549019607843
477	Feb25-FISH2-3L1-rep4-mock-100x_Position005_4_cmle.ics	11	0	1	1	0.1706236248780696	0.685185185185185	0.685185185185185
478	Feb25-FISH2-3L1-rep4-mock-100x_Position005_4_cmle.ics	13	0	1	1	0.15217782759395396	0.5322580645161291	0.528
479	Feb25-FISH2-3L1-rep4-mock-100x_Position005_4_cmle.ics	14	0	1	1	0.14526065361241058	0.611650485436893	0.6057692307692307
480	Feb25-FISH2-3L1-rep4-mock-100x_Position005_4_cmle.ics	15	0	1	1	0.13373203030983832	0.5043478260869565	0.4999999999999999
481	Feb25-FISH2-3L1-rep4-mock-100x_Position005_4_cmle.ics	16	0	1	1	0.0899232617600637	0.7090909090909091	0.2020725388601036
482	Feb25-FISH2-3L1-rep4-mock-100x_Position005_4_cmle.ics	16	0	1	2	0.0	0.0	0.0
483	Feb25-FISH2-3L1-rep4-mock-100x_Position005_4_cmle.ics	16	0	2	1	0.0	0.0	0.0
484	Feb25-FISH2-3L1-rep4-mock-100x_Position005_4_cmle.ics	16	0	2	2	0.0	0.0	0.0
485	Feb25-FISH2-3L1-rep4-mock-100x_Position005_4_cmle.ics	17	0	1	1	0.025362971265658993	0.09322033898305085	0.09322033898305085
486	Feb25-FISH2-3L1-rep4-mock-100x_Position005_4_cmle.ics	18	0	1	1	0.20290377012527194	0.41904761904761906	0.633093525179856
487	Feb25-FISH2-3L1-rep4-mock-100x_Position005_4_cmle.ics	18	0	1	2	0.0	0.0	0.0
488	Feb25-FISH2-3L1-rep4-mock-100x_Position005_4_cmle.ics	19	0	1	1	0.0	0.0	0.0
489	Feb25-FISH2-3L1-rep4-mock-100x_Position005_4_cmle.ics	20	0	1	1	0.0	0.0	0.0
490	Feb25-FISH2-3L1-rep4-mock-100x_Position005_4_cmle.ics	21	0	1	1	0.0	0.0	0.0
491	Feb25-FISH2-3L1-rep4-mock-100x_Position005_4_cmle.ics	22	0	1	1	0.01844579728411563	0.05031446540880503	0.10126582278481013
492	Feb25-FISH2-3L1-rep4-mock-100x_Position005_4_cmle.ics	22	0	1	2	0.09222898642057815	0.25157232704402516	0.3773584905660377
493	Feb25-FISH2-3L1-rep4-mock-100x_Position005_4_cmle.ics	23	0	1	1	0.0	0.0	0.0
494	Feb25-FISH2-3L1-rep4-mock-100x_Position005_4_cmle.ics	25	0	1	1	0.20520949478578637	0.7807017543859649	0.8476190476190475
495	Feb25-FISH2-3L1-rep4-mock-100x_Position005_4_cmle.ics	26	0	1	1	0.10836905904417933	0.376	0.5164835164835164
496	Feb25-FISH2-3L1-rep4-mock-100x_Position005_4_cmle.ics	27	0	1	1	0.12681485632829495	0.4545454545454544	0.42635658914728675
497	Feb25-FISH2-3L1-rep4-mock-100x_Position005_4_cmle.ics	28	0	1	1	0.0	0.0	0.0
498	Feb25-FISH2-3L1-rep4-mock-100x_Position005_4_cmle.ics	29	0	1	1	0.0	0.0	0.0
499	Feb25-FISH2-3L1-rep4-mock-100x_Position005_4_cmle.ics	29	0	1	2	0.17523507419909848	0.304	0.3999999999999999
500	Feb25-FISH2-3L1-rep4-mock-100x_Position005_4_cmle.ics	30	0	1	1	0.20059804546475749	0.696	0.696
501	Feb25-FISH2-3L1-rep4-mock-100x_Position005_4_cmle.ics	31	0	1	1	0.0	0.0	0.0
502	Feb25-FISH2-3L1-rep4-mock-100x_Position005_4_cmle.ics	32	0	1	1	0.07839463845749142	0.45333333333333325	0.5483870967741935
503	Feb25-FISH2-3L1-rep4-mock-100x_Position005_4_cmle.ics	33	0	1	1	0.050725942531317986	0.4	0.3928571428571428
504	Feb25-FISH2-3L1-rep4-mock-100x_Position005_4_cmle.ics	34	0	1	1	0.01152862330257227	0.0390625	0.0390625
505	Feb25-FISH2-3L1-rep4-mock-100x_Position005_4_cmle.ics	35	0	1	1	0.10836905904417933	0.39495798319327724	0.39495798319327724
506	Feb25-FISH2-3L1-rep4-mock-100x_Position005_4_cmle.ics	37	0	1	1	0.17292934953858402	0.6048387096774194	0.6097560975609756
507	Feb25-FISH2-3L1-rep4-mock-100x_Position005_4_cmle.ics	38	0	1	1	0.07147746447594806	0.23664122137404575	0.23484848484848478
508	Feb25-FISH2-3L1-rep4-mock-100x_Position005_4_cmle.ics	39	0	1	1	0.1844579728411563	0.625	0.625
509	Feb25-FISH2-3L1-rep4-mock-100x_Position005_4_cmle.ics	40	0	1	1	0.27438123460122	0.6959064327485379	0.46484375
510	Feb25-FISH2-3L1-rep4-mock-100x_Position005_4_cmle.ics	40	0	2	1	0.0	0.0	0.0
511	Feb25-FISH2-3L1-rep4-mock-100x_Position005_4_cmle.ics	41	0	1	1	0.23057246605144538	0.9090909090909092	0.9090909090909092
512	Feb25-FISH2-3L1-rep4-mock-100x_Position005_4_cmle.ics	42	0	1	1	0.1844579728411563	0.5442176870748299	0.5405405405405406
513	Feb25-FISH2-3L1-rep4-mock-100x_Position005_4_cmle.ics	43	0	1	1	0.0	0.0	0.0
514	Feb25-FISH2-3L1-rep4-mock-100x_Position005_4_cmle.ics	45	0	1	1	0.0	0.0	0.0
515	Feb25-FISH2-3L1-rep4-mock-100x_Position005_4_cmle.ics	46	0	1	1	0.0	0.0	0.0
516	Feb25-FISH2-3L1-rep4-mock-100x_Position005_4_cmle.ics	49	0	1	1	0.09684043574160706	0.7241379310344825	0.5599999999999999
517	Feb25-FISH2-3L1-rep4-mock-100x_Position005_4_cmle.ics	50	0	1	1	0.07839463845749142	0.5483870967741935	0.4857142857142856
518	Feb25-FISH2-3L1-rep4-mock-100x_Position005_4_cmle.ics	51	0	1	1	0.0	0.0	0.0
519	Feb25-FISH2-3L1-rep4-mock-100x_Position005_4_cmle.ics	52	0	1	1	0.0	0.0	0.0
520	Feb25-FISH2-3L1-rep4-mock-100x_Position005_4_cmle.ics	53	0	1	1	0.14756637827292504	0.5079365079365079	0.5
521	Feb25-FISH2-3L1-rep4-mock-100x_Position005_4_cmle.ics	54	0	1	1	0.0	0.0	0.0
522	Feb25-FISH2-3L1-rep4-mock-100x_Position005_4_cmle.ics	54	0	1	2	0.0	0.0	0.0
523	Feb25-FISH2-3L1-rep4-mock-100x_Position005_4_cmle.ics	56	0	1	1	0.11759195768623715	0.3984375	0.39230769230769225
524	Feb25-FISH2-3L1-rep4-mock-100x_Position005_4_cmle.ics	57	0	1	1	0.07147746447594806	0.27192982456140347	0.2695652173913043
525	Feb25-FISH2-3L1-rep4-mock-100x_Position005_4_cmle.ics	58	0	1	1	0.0	0.0	0.0
526	Feb25-FISH2-3L1-rep4-mock-100x_Position005_4_cmle.ics	59	0	1	1	0.09914616040212151	0.38738738738738737	0.38738738738738737
527	Feb25-FISH2-3L1-rep4-mock-100x_Position005_4_cmle.ics	60	0	1	1	0.09684043574160706	0.3684210526315789	0.36206896551724127
528	Feb25-FISH2-3L1-rep4-mock-100x_Position005_4_cmle.ics	61	0	1	1	0.0	0.0	0.0
529	Feb25-FISH2-3L1-rep4-mock-100x_Position005_4_cmle.ics	62	0	1	1	0.0	0.0	0.0
530	Feb25-FISH2-3L1-rep4-mock-100x_Position005_4_cmle.ics	63	0	1	1	0.04611449321028908	0.2247191011235955	0.21978021978021978
531	Feb25-FISH2-3L1-rep4-mock-100x_Position005_4_cmle.ics	64	0	1	1	0.020751521944630084	0.18	0.1764705882352941
532	Feb25-FISH2-3L1-rep4-mock-100x_Position005_4_cmle.ics	66	0	1	1	0.0	0.0	0.0
533	Feb25-FISH2-3L1-rep4-mock-100x_Position005_4_cmle.ics	67	0	1	1	0.18676369750167077	0.7363636363636364	0.7363636363636364
534	Feb25-FISH2-3L1-rep4-mock-100x_Position005_4_cmle.ics	70	0	1	1	0.07839463845749142	0.33333333333333326	0.33333333333333326
535	Feb25-FISH2-3L1-rep4-mock-100x_Position005_4_cmle.ics	72	0	1	1	0.006917173981543361	0.028037383177570086	0.026548672566371678
536	Feb25-FISH2-3L1-rep4-mock-100x_Position005_4_cmle.ics	73	0	1	1	0.1936808714832141	0.5874125874125874	0.4352331606217616
537	Feb25-FISH2-3L1-rep4-mock-100x_Position005_4_cmle.ics	75	0	1	1	0.16370645089652622	0.8554216867469877	0.5772357723577236
538	Feb25-FISH2-3L1-rep4-mock-100x_Position005_4_cmle.ics	76	0	1	1	0.16831790021755513	0.5530303030303029	0.5289855072463768
539	Feb25-FISH2-3L1-rep4-mock-100x_Position005_4_cmle.ics	77	0	1	1	0.13142630564932387	0.49137931034482746	0.4710743801652892
540	Feb25-FISH2-3L1-rep4-mock-100x_Position005_4_cmle.ics	78	0	1	1	0.19829232080424303	0.7543859649122807	0.7478260869565216
541	Feb25-FISH2-3L1-rep4-mock-100x_Position005_4_cmle.ics	79	0	1	1	0.11528623302572269	0.7575757575757575	0.510204081632653
542	Feb25-FISH2-3L1-rep4-mock-100x_Position005_4_cmle.ics	80	0	1	1	0.0	0.0	0.0
543	Feb25-FISH2-3L1-rep4-mock-100x_Position005_4_cmle.ics	81	0	1	1	0.13373203030983832	0.324022346368715	0.3068783068783068
544	Feb25-FISH2-3L1-rep4-mock-100x_Position005_4_cmle.ics	83	0	1	1	0.14526065361241058	0.6057692307692307	0.6
545	Feb25-FISH2-3L1-rep4-mock-100x_Position005_4_cmle.ics	84	0	1	1	0.0	0.0	0.0
546	Feb25-FISH2-3L1-rep4-mock-100x_Position005_4_cmle.ics	84	0	1	2	0.0	0.0	0.0
547	Feb25-FISH2-3L1-rep4-mock-100x_Position005_4_cmle.ics	84	0	2	1	0.0	0.0	0.0
548	Feb25-FISH2-3L1-rep4-mock-100x_Position005_4_cmle.ics	84	0	2	2	0.0	0.0	0.0
549	Feb25-FISH2-3L1-rep4-mock-100x_Position005_4_cmle.ics	84	0	3	1	0.0	0.0	0.0
550	Feb25-FISH2-3L1-rep4-mock-100x_Position005_4_cmle.ics	84	0	3	2	0.0	0.0	0.0
551	Feb25-FISH2-3L1-rep4-mock-100x_Position005_4_cmle.ics	84	0	4	1	0.0	0.0	0.0
552	Feb25-FISH2-3L1-rep4-mock-100x_Position005_4_cmle.ics	84	0	4	2	0.0	0.0	0.0
553	Feb25-FISH2-3L1-rep4-mock-100x_Position005_4_cmle.ics	85	0	1	1	0.059948841173375796	0.26	0.22222222222222218
554	Feb25-FISH2-3L1-rep4-mock-100x_Position005_4_cmle.ics	87	0	1	1	0.08070036311800588	0.32407407407407396	0.3211009174311926
555	Feb25-FISH2-3L1-rep4-mock-100x_Position005_4_cmle.ics	88	0	1	1	0.0	0.0	0.0
556	Feb25-FISH2-3L1-rep4-mock-100x_Position005_4_cmle.ics	89	0	1	1	0.16601217555704068	0.7058823529411764	0.72
557	Feb25-FISH2-3L1-rep4-mock-100x_Position005_4_cmle.ics	91	0	1	1	0.0	0.0	0.0
558	Feb25-FISH2-3L1-rep4-mock-100x_Position005_4_cmle.ics	91	0	1	2	0.24210108935401764	0.40540540540540543	0.6176470588235294
559	Feb25-FISH2-3L1-rep4-mock-100x_Position005_4_cmle.ics	92	0	1	1	0.0	0.0	0.0
560	Feb25-FISH2-3L1-rep4-mock-100x_Position005_4_cmle.ics	93	0	1	1	0.027668695926173444	0.22222222222222215	0.22222222222222215
561	Feb25-FISH2-3L1-rep4-mock-100x_Position005_4_cmle.ics	94	0	1	1	0.053031667191832436	0.19491525423728812	0.1932773109243697
562	Feb25-FISH2-3L1-rep4-mock-100x_Position005_4_cmle.ics	95	0	1	1	0.09222898642057815	0.34782608695652173	0.34482758620689646
563	Feb25-FISH2-3L1-rep4-mock-100x_Position005_4_cmle.ics	96	0	1	1	0.12681485632829495	0.46218487394957974	0.46218487394957974
564	Feb25-FISH2-3L1-rep4-mock-100x_Position005_4_cmle.ics	97	0	1	1	0.020751521944630084	0.07563025210084033	0.1323529411764706
565	Feb25-FISH2-3L1-rep4-mock-100x_Position005_4_cmle.ics	98	0	1	1	0.11989768234675159	0.3969465648854961	0.3939393939393938
566	Feb25-FISH2-3L1-rep4-mock-100x_Position005_4_cmle.ics	99	0	1	1	0.0	0.0	0.0
567	Feb25-FISH2-3L1-rep4-mock-100x_Position005_4_cmle.ics	99	0	2	1	0.0	0.0	0.0
568	Feb25-FISH2-3L1-rep4-mock-100x_Position005_4_cmle.ics	101	0	1	1	0.09684043574160706	0.3962264150943396	0.3962264150943396
569	Feb25-FISH2-3L1-rep4-mock-100x_Position005_4_cmle.ics	102	0	1	1	0.20059804546475749	0.6850393700787402	0.6796875
570	Feb25-FISH2-3L1-rep4-mock-100x_Position005_4_cmle.ics	104	0	1	1	0.27438123460122	0.43749999999999994	0.43911439114391143
571	Feb25-FISH2-3L1-rep4-mock-100x_Position005_4_cmle.ics	105	0	1	1	0.06225456583389025	0.27	0.27
572	Feb25-FISH2-3L1-rep4-mock-100x_Position005_4_cmle.ics	106	0	1	1	0.0	0.0	0.0
573	Feb25-FISH2-3L1-rep4-mock-100x_Position005_4_cmle.ics	107	0	1	1	0.0	0.0	0.0
574	Feb25-FISH2-3L1-rep4-mock-100x_Position005_4_cmle.ics	109	0	1	1	0.0	0.0	0.0
575	Feb25-FISH2-3L1-rep4-mock-100x_Position005_4_cmle.ics	110	0	1	1	0.10836905904417933	0.3790322580645162	0.3790322580645162
576	Feb25-FISH2-3L1-rep4-mock-100x_Position005_4_cmle.ics	111	0	1	1	0.04150304388926017	0.18181818181818182	0.2142857142857143
577	Feb25-FISH2-3L1-rep4-mock-100x_Position005_4_cmle.ics	112	0	1	1	0.07839463845749142	0.3617021276595744	0.3908045977011494
578	Feb25-FISH2-3L1-rep4-mock-100x_Position005_4_cmle.ics	112	0	1	2	0.0	0.0	0.0
579	Feb25-FISH2-3L1-rep4-mock-100x_Position005_4_cmle.ics	112	0	2	1	0.0	0.0	0.0
580	Feb25-FISH2-3L1-rep4-mock-100x_Position005_4_cmle.ics	112	0	2	2	0.20059804546475749	0.6	0.5649350649350648
581	Feb25-FISH2-3L1-rep4-mock-100x_Position005_4_cmle.ics	113	0	1	1	0.0023057246605144538	0.0078125	0.012345679012345678
582	Feb25-FISH2-3L1-rep4-mock-100x_Position005_4_cmle.ics	114	0	1	1	0.10606333438366487	0.3511450381679389	0.4893617021276595
583	Feb25-FISH2-3L1-rep4-mock-100x_Position005_4_cmle.ics	115	0	1	1	0.0	0.0	0.0
584	Feb25-FISH2-3L1-rep4-mock-100x_Position005_4_cmle.ics	116	0	1	1	0.03919731922874571	0.1683168316831683	0.16999999999999998
585	Feb25-FISH2-3L1-rep4-mock-100x_Position005_4_cmle.ics	117	0	1	1	0.0	0.0	0.0
586	Feb25-FISH2-3L1-rep4-mock-100x_Position005_4_cmle.ics	120	0	1	1	0.10145188506263597	0.47826086956521735	0.4888888888888889
587	Feb25-FISH2-3L1-rep4-mock-100x_Position005_4_cmle.ics	121	0	1	1	0.0	0.0	0.0
588	Feb25-FISH2-3L1-rep4-mock-100x_Position005_4_cmle.ics	121	0	1	2	0.28129840858276334	0.4747081712062256	0.7770700636942675
589	Feb25-FISH2-3L1-rep4-mock-100x_Position005_4_cmle.ics	122	0	1	1	0.0	0.0	0.0
590	Feb25-FISH2-3L1-rep4-mock-100x_Position005_4_cmle.ics	123	0	1	1	0.223655292069902	0.544943820224719	0.4127659574468085
591	Feb25-FISH2-3L1-rep4-mock-100x_Position005_4_cmle.ics	123	0	2	1	0.0	0.0	0.0
592	Feb25-FISH2-3L1-rep4-mock-100x_Position006_5_cmle.ics	3	0	1	1	0.22596101673041646	0.8305084745762711	0.8448275862068964
593	Feb25-FISH2-3L1-rep4-mock-100x_Position006_5_cmle.ics	5	0	1	1	0.12220340700726605	0.757142857142857	0.7464788732394365
594	Feb25-FISH2-3L1-rep4-mock-100x_Position006_5_cmle.ics	6	0	1	1	0.0	0.0	0.0
595	Feb25-FISH2-3L1-rep4-mock-100x_Position006_5_cmle.ics	7	0	1	1	0.0	0.0	0.0
596	Feb25-FISH2-3L1-rep4-mock-100x_Position006_5_cmle.ics	8	0	1	1	0.14295492895189613	0.3297872340425531	0.7948717948717947
597	Feb25-FISH2-3L1-rep4-mock-100x_Position006_5_cmle.ics	8	0	1	2	0.0	0.0	0.0
598	Feb25-FISH2-3L1-rep4-mock-100x_Position006_5_cmle.ics	9	0	1	1	0.057643116512861345	0.40983606557377045	0.40322580645161293
599	Feb25-FISH2-3L1-rep4-mock-100x_Position006_5_cmle.ics	9	0	1	2	0.0	0.0	0.0
600	Feb25-FISH2-3L1-rep4-mock-100x_Position006_5_cmle.ics	9	0	2	1	0.0	0.0	0.0
601	Feb25-FISH2-3L1-rep4-mock-100x_Position006_5_cmle.ics	9	0	2	2	0.10145188506263597	0.44	0.26829268292682923
602	Feb25-FISH2-3L1-rep4-mock-100x_Position006_5_cmle.ics	10	0	1	1	0.009222898642057815	0.05128205128205127	0.039215686274509796
603	Feb25-FISH2-3L1-rep4-mock-100x_Position006_5_cmle.ics	11	0	1	1	0.04150304388926017	0.23076923076923073	0.1894736842105263
604	Feb25-FISH2-3L1-rep4-mock-100x_Position006_5_cmle.ics	14	0	1	1	0.11759195768623715	0.24999999999999997	0.22869955156950672
605	Feb25-FISH2-3L1-rep4-mock-100x_Position006_5_cmle.ics	15	0	1	1	0.3228014524720235	0.9210526315789472	0.8383233532934131
606	Feb25-FISH2-3L1-rep4-mock-100x_Position006_5_cmle.ics	16	0	1	1	0.0	0.0	0.0
607	Feb25-FISH2-3L1-rep4-mock-100x_Position006_5_cmle.ics	17	0	1	1	0.03689159456823126	0.16326530612244897	0.15841584158415842
608	Feb25-FISH2-3L1-rep4-mock-100x_Position006_5_cmle.ics	18	0	1	1	0.16370645089652622	0.5590551181102362	0.5546875
609	Feb25-FISH2-3L1-rep4-mock-100x_Position006_5_cmle.ics	19	0	1	1	0.11989768234675159	0.48598130841121484	0.48598130841121484
610	Feb25-FISH2-3L1-rep4-mock-100x_Position006_5_cmle.ics	21	0	1	1	0.17523507419909848	0.6386554621848738	0.6495726495726495
611	Feb25-FISH2-3L1-rep4-mock-100x_Position006_5_cmle.ics	22	0	1	1	0.28590985790379225	0.5081967213114753	0.6631016042780747
612	Feb25-FISH2-3L1-rep4-mock-100x_Position006_5_cmle.ics	22	0	1	2	0.0	0.0	0.0
613	Feb25-FISH2-3L1-rep4-mock-100x_Position006_5_cmle.ics	23	0	1	1	0.10145188506263597	0.40740740740740733	0.40740740740740733
614	Feb25-FISH2-3L1-rep4-mock-100x_Position006_5_cmle.ics	24	0	1	1	0.0	0.0	0.0
615	Feb25-FISH2-3L1-rep4-mock-100x_Position006_5_cmle.ics	24	0	2	1	0.15217782759395396	0.9999999999999998	0.40490797546012264
616	Feb25-FISH2-3L1-rep4-mock-100x_Position006_5_cmle.ics	25	0	1	1	0.09222898642057815	0.7017543859649124	0.2777777777777778
617	Feb25-FISH2-3L1-rep4-mock-100x_Position006_5_cmle.ics	26	0	1	1	0.10145188506263597	0.44	0.43564356435643564
618	Feb25-FISH2-3L1-rep4-mock-100x_Position006_5_cmle.ics	27	0	1	1	0.29282703188533565	0.6614583333333335	0.5799086757990868
619	Feb25-FISH2-3L1-rep4-mock-100x_Position006_5_cmle.ics	29	0	1	1	0.0	0.0	0.0
620	Feb25-FISH2-3L1-rep4-mock-100x_Position006_5_cmle.ics	30	0	1	1	0.0	0.0	0.0
621	Feb25-FISH2-3L1-rep4-mock-100x_Position006_5_cmle.ics	31	0	1	1	0.1291205809888094	0.4999999999999999	0.495575221238938
622	Feb25-FISH2-3L1-rep4-mock-100x_Position006_5_cmle.ics	32	0	1	1	0.0	0.0	0.0
623	Feb25-FISH2-3L1-rep4-mock-100x_Position006_5_cmle.ics	33	0	1	1	0.0	0.0	0.0
624	Feb25-FISH2-3L1-rep4-mock-100x_Position006_5_cmle.ics	34	0	1	1	0.03458586990771681	0.2941176470588235	0.2941176470588235
625	Feb25-FISH2-3L1-rep4-mock-100x_Position006_5_cmle.ics	36	0	1	1	0.09684043574160706	0.4719101123595505	0.20689655172413787
626	Feb25-FISH2-3L1-rep4-mock-100x_Position006_5_cmle.ics	36	0	2	1	0.0	0.0	0.0
627	Feb25-FISH2-3L1-rep4-mock-100x_Position006_5_cmle.ics	37	0	1	1	0.14064920429138167	0.8243243243243243	0.6853932584269662
628	Feb25-FISH2-3L1-rep4-mock-100x_Position006_5_cmle.ics	38	0	1	1	0.0	0.0	0.0
629	Feb25-FISH2-3L1-rep4-mock-100x_Position006_5_cmle.ics	38	0	2	1	0.18676369750167077	0.4550561797752809	0.3698630136986301
630	Feb25-FISH2-3L1-rep4-mock-100x_Position006_5_cmle.ics	39	0	1	1	0.09684043574160706	0.4038461538461538	0.4038461538461538
631	Feb25-FISH2-3L1-rep4-mock-100x_Position006_5_cmle.ics	41	0	1	1	0.24210108935401764	0.7835820895522387	0.7777777777777778
632	Feb25-FISH2-3L1-rep4-mock-100x_Position006_5_cmle.ics	44	0	1	1	0.0	0.0	0.0
633	Feb25-FISH2-3L1-rep4-mock-100x_Position006_5_cmle.ics	44	0	1	2	0.0	0.0	0.0
634	Feb25-FISH2-3L1-rep4-mock-100x_Position006_5_cmle.ics	44	0	2	1	0.0	0.0	0.0
635	Feb25-FISH2-3L1-rep4-mock-100x_Position006_5_cmle.ics	44	0	2	2	0.0645602904944047	0.247787610619469	0.41791044776119396
636	Feb25-FISH2-3L1-rep4-mock-100x_Position006_5_cmle.ics	45	0	1	1	0.0	0.0	0.0
637	Feb25-FISH2-3L1-rep4-mock-100x_Position006_5_cmle.ics	47	0	1	1	0.0	0.0	0.0
638	Feb25-FISH2-3L1-rep4-mock-100x_Position006_5_cmle.ics	47	0	2	1	0.12220340700726605	0.9814814814814812	0.31176470588235294
639	Feb25-FISH2-3L1-rep4-mock-100x_Position006_5_cmle.ics	49	0	1	1	0.1498721029334395	0.6310679611650485	0.6310679611650485
640	Feb25-FISH2-3L1-rep4-mock-100x_Position006_5_cmle.ics	50	0	1	1	0.07147746447594806	0.31958762886597936	0.4366197183098591
641	Feb25-FISH2-3L1-rep4-mock-100x_Position006_5_cmle.ics	51	0	1	1	0.0	0.0	0.0
642	Feb25-FISH2-3L1-rep4-mock-100x_Position006_5_cmle.ics	53	0	1	1	0.0	0.0	0.0
643	Feb25-FISH2-3L1-rep4-mock-100x_Position006_5_cmle.ics	53	0	1	2	0.05533739185234689	0.15384615384615383	0.34782608695652173
644	Feb25-FISH2-3L1-rep4-mock-100x_Position006_5_cmle.ics	53	0	1	3	0.0	0.0	0.0
645	Feb25-FISH2-3L1-rep4-mock-100x_Position006_5_cmle.ics	53	0	2	1	0.0	0.0	0.0
646	Feb25-FISH2-3L1-rep4-mock-100x_Position006_5_cmle.ics	53	0	2	2	0.0	0.0	0.0
647	Feb25-FISH2-3L1-rep4-mock-100x_Position006_5_cmle.ics	53	0	2	3	0.11528623302572269	0.7246376811594203	0.7936507936507935
648	Feb25-FISH2-3L1-rep4-mock-100x_Position006_5_cmle.ics	54	0	1	1	0.0	0.0	0.0
649	Feb25-FISH2-3L1-rep4-mock-100x_Position006_5_cmle.ics	56	0	1	1	0.15217782759395396	0.5892857142857142	0.559322033898305
650	Feb25-FISH2-3L1-rep4-mock-100x_Position006_5_cmle.ics	57	0	1	1	0.21212666876732975	0.4509803921568627	0.43192488262910794
651	Feb25-FISH2-3L1-rep4-mock-100x_Position006_5_cmle.ics	58	0	1	1	0.0	0.0	0.0
652	Feb25-FISH2-3L1-rep4-mock-100x_Position006_5_cmle.ics	58	0	1	2	0.16140072623601176	0.34482758620689646	0.4294478527607361
653	Feb25-FISH2-3L1-rep4-mock-100x_Position006_5_cmle.ics	58	0	2	1	0.0	0.0	0.0
654	Feb25-FISH2-3L1-rep4-mock-100x_Position006_5_cmle.ics	58	0	2	2	0.0	0.0	0.0
655	Feb25-FISH2-3L1-rep4-mock-100x_Position006_5_cmle.ics	59	0	1	1	0.0	0.0	0.0
656	Feb25-FISH2-3L1-rep4-mock-100x_Position006_5_cmle.ics	59	0	2	1	0.0	0.0	0.0
657	Feb25-FISH2-3L1-rep4-mock-100x_Position006_5_cmle.ics	60	0	1	1	0.17754079885961294	0.7196261682242989	0.7129629629629628
658	Feb25-FISH2-3L1-rep4-mock-100x_Position006_5_cmle.ics	62	0	1	1	0.08761753709954924	0.5205479452054793	0.5135135135135135
659	Feb25-FISH2-3L1-rep4-mock-100x_Position006_5_cmle.ics	63	0	1	1	0.48189645404752085	0.8196078431372548	0.8228346456692913
660	Feb25-FISH2-3L1-rep4-mock-100x_Position006_5_cmle.ics	64	0	1	1	0.09222898642057815	0.449438202247191	0.4444444444444444
661	Feb25-FISH2-3L1-rep4-mock-100x_Position006_5_cmle.ics	65	0	1	1	0.16601217555704068	0.6545454545454547	0.6545454545454547
662	Feb25-FISH2-3L1-rep4-mock-100x_Position006_5_cmle.ics	68	0	1	1	0.14295492895189613	0.5535714285714285	0.5486725663716814
663	Feb25-FISH2-3L1-rep4-mock-100x_Position006_5_cmle.ics	69	0	1	1	0.0046114493210289076	0.02150537634408602	0.02150537634408602
664	Feb25-FISH2-3L1-rep4-mock-100x_Position006_5_cmle.ics	70	0	1	1	0.0945347110810926	0.32799999999999996	0.33064516129032256
665	Feb25-FISH2-3L1-rep4-mock-100x_Position006_5_cmle.ics	71	0	1	1	0.09914616040212151	0.42156862745098034	0.4942528735632184
666	Feb25-FISH2-3L1-rep4-mock-100x_Position006_5_cmle.ics	72	0	1	1	0.10375760972315042	0.3846153846153845	0.3846153846153845
667	Feb25-FISH2-3L1-rep4-mock-100x_Position006_5_cmle.ics	73	0	1	1	0.14756637827292504	0.6153846153846153	0.6095238095238095
668	Feb25-FISH2-3L1-rep4-mock-100x_Position006_5_cmle.ics	74	0	1	1	0.11759195768623715	0.5151515151515151	0.6071428571428572
669	Feb25-FISH2-3L1-rep4-mock-100x_Position006_5_cmle.ics	75	0	1	1	0.14295492895189613	0.5299145299145298	0.5299145299145298
670	Feb25-FISH2-3L1-rep4-mock-100x_Position006_5_cmle.ics	76	0	1	1	0.0645602904944047	0.2745098039215686	0.2745098039215686
671	Feb25-FISH2-3L1-rep4-mock-100x_Position006_5_cmle.ics	77	0	1	1	0.0023057246605144538	0.009615384615384614	0.009523809523809523
672	Feb25-FISH2-3L1-rep4-mock-100x_Position006_5_cmle.ics	78	0	1	1	0.08300608777852034	0.5714285714285714	0.37113402061855666
673	Feb25-FISH2-3L1-rep4-mock-100x_Position006_5_cmle.ics	79	0	1	1	0.15678927691498284	0.5354330708661417	0.5354330708661417
674	Feb25-FISH2-3L1-rep4-mock-100x_Position006_5_cmle.ics	82	0	1	1	0.0	0.0	0.0
675	Feb25-FISH2-3L1-rep4-mock-100x_Position006_5_cmle.ics	83	0	1	1	0.0	0.0	0.0
676	Feb25-FISH2-3L1-rep4-mock-100x_Position006_5_cmle.ics	85	0	1	1	0.0	0.0	0.0
677	Feb25-FISH2-3L1-rep4-mock-100x_Position006_5_cmle.ics	89	0	1	1	0.009222898642057815	0.04819277108433734	0.0449438202247191
678	Feb25-FISH2-3L1-rep4-mock-100x_Position006_5_cmle.ics	90	0	1	1	0.1798465235201274	0.6782608695652173	0.6782608695652173
679	Feb25-FISH2-3L1-rep4-mock-100x_Position006_5_cmle.ics	91	0	1	1	0.09222898642057815	0.38095238095238093	0.3846153846153846
680	Feb25-FISH2-3L1-rep4-mock-100x_Position006_5_cmle.ics	92	0	1	1	0.1245091316677805	0.72	0.7397260273972601
681	Feb25-FISH2-3L1-rep4-mock-100x_Position006_5_cmle.ics	93	0	1	1	0.025362971265658993	0.09565217391304347	0.09734513274336283
682	Feb25-FISH2-3L1-rep4-mock-100x_Position006_5_cmle.ics	94	0	1	1	0.07608891379697698	0.6470588235294117	0.2704918032786885
683	Feb25-FISH2-3L1-rep4-mock-100x_Position006_5_cmle.ics	95	0	1	1	0.0	0.0	0.0
684	Feb25-FISH2-3L1-rep4-mock-100x_Position006_5_cmle.ics	96	0	1	1	0.07608891379697698	0.3203883495145631	0.32673267326732675
685	Feb25-FISH2-3L1-rep4-mock-100x_Position006_5_cmle.ics	97	0	1	1	0.15678927691498284	0.860759493670886	0.53125
686	Feb25-FISH2-3L1-rep4-mock-100x_Position006_5_cmle.ics	98	0	1	1	0.11759195768623715	0.6710526315789473	0.5257731958762887
687	Feb25-FISH2-3L1-rep4-mock-100x_Position006_5_cmle.ics	100	0	1	1	0.10836905904417933	0.3821138211382114	0.376
688	Feb25-FISH2-3L1-rep4-mock-100x_Position006_5_cmle.ics	101	0	1	1	0.059948841173375796	0.2452830188679245	0.2476190476190476
689	Feb25-FISH2-3L1-rep4-mock-100x_Position006_5_cmle.ics	103	0	1	1	0.04842021787080353	0.1944444444444444	0.2560975609756097
690	Feb25-FISH2-3L1-rep4-mock-100x_Position006_5_cmle.ics	107	0	1	1	0.11528623302572269	0.5050505050505051	0.5
691	Feb25-FISH2-3L1-rep4-mock-100x_Position006_5_cmle.ics	109	0	1	1	0.12220340700726605	0.45299145299145294	0.9636363636363637
692	Feb25-FISH2-3L1-rep4-mock-100x_Position006_5_cmle.ics	109	0	1	2	0.0	0.0	0.0
693	Feb25-FISH2-3L1-rep4-mock-100x_Position006_5_cmle.ics	110	0	1	1	0.0	0.0	0.0
694	Feb25-FISH2-3L1-rep4-mock-100x_Position006_5_cmle.ics	110	0	1	2	0.16370645089652622	0.3641025641025641	0.8452380952380952
695	Feb25-FISH2-3L1-rep4-mock-100x_Position006_5_cmle.ics	111	0	1	1	0.04380876854977462	0.34545454545454546	0.3392857142857142
696	Feb25-FISH2-3L1-rep4-mock-100x_Position006_5_cmle.ics	112	0	1	1	0.0	0.0	0.0
697	Feb25-FISH2-3L1-rep4-mock-100x_Position006_5_cmle.ics	114	0	1	1	0.07147746447594806	0.4246575342465752	0.4246575342465752
698	Feb25-FISH2-3L1-rep4-mock-100x_Position006_5_cmle.ics	115	0	1	1	0.07608891379697698	0.3793103448275862	0.3793103448275862
699	Feb25-FISH2-3L1-rep4-mock-100x_Position006_5_cmle.ics	116	0	1	1	0.14526065361241058	0.75	0.7411764705882353
700	Feb25-FISH2-3L1-rep4-mock-100x_Position006_5_cmle.ics	117	0	1	1	0.0	0.0	0.0
701	Feb25-FISH2-3L1-rep4-mock-100x_Position007_6_cmle.ics	1	0	1	1	0.14295492895189613	0.3406593406593406	0.29951690821256033
702	Feb25-FISH2-3L1-rep4-mock-100x_Position007_6_cmle.ics	1	0	2	1	0.0	0.0	0.0
703	Feb25-FISH2-3L1-rep4-mock-100x_Position007_6_cmle.ics	2	0	1	1	0.20520949478578637	0.7063492063492062	0.7063492063492062
704	Feb25-FISH2-3L1-rep4-mock-100x_Position007_6_cmle.ics	4	0	1	1	0.1936808714832141	0.6363636363636362	0.6363636363636362
705	Feb25-FISH2-3L1-rep4-mock-100x_Position007_6_cmle.ics	5	0	1	1	0.25132398799607547	0.8074074074074075	0.801470588235294
706	Feb25-FISH2-3L1-rep4-mock-100x_Position007_6_cmle.ics	7	0	1	1	0.0	0.0	0.0
707	Feb25-FISH2-3L1-rep4-mock-100x_Position007_6_cmle.ics	8	0	1	1	0.07608891379697698	0.46478873239436613	0.47142857142857136
708	Feb25-FISH2-3L1-rep4-mock-100x_Position007_6_cmle.ics	9	0	1	1	0.07147746447594806	0.27192982456140347	0.2743362831858407
709	Feb25-FISH2-3L1-rep4-mock-100x_Position007_6_cmle.ics	10	0	1	1	0.0	0.0	0.0
710	Feb25-FISH2-3L1-rep4-mock-100x_Position007_6_cmle.ics	11	0	1	1	0.0	0.0	0.0
711	Feb25-FISH2-3L1-rep4-mock-100x_Position007_6_cmle.ics	13	0	1	1	0.09914616040212151	0.671875	0.41346153846153844
712	Feb25-FISH2-3L1-rep4-mock-100x_Position007_6_cmle.ics	15	0	1	1	0.0	0.0	0.0
713	Feb25-FISH2-3L1-rep4-mock-100x_Position007_6_cmle.ics	16	0	1	1	0.050725942531317986	0.2156862745098039	0.20952380952380953
714	Feb25-FISH2-3L1-rep4-mock-100x_Position007_6_cmle.ics	17	0	1	1	0.0	0.0	0.0
715	Feb25-FISH2-3L1-rep4-mock-100x_Position007_6_cmle.ics	18	0	1	1	0.2582411619776188	0.5957446808510637	0.4933920704845814
716	Feb25-FISH2-3L1-rep4-mock-100x_Position007_6_cmle.ics	18	0	2	1	0.0	0.0	0.0
717	Feb25-FISH2-3L1-rep4-mock-100x_Position007_6_cmle.ics	19	0	1	1	0.07839463845749142	0.3434343434343434	0.3434343434343434
718	Feb25-FISH2-3L1-rep4-mock-100x_Position007_6_cmle.ics	20	0	1	1	0.0	0.0	0.0
719	Feb25-FISH2-3L1-rep4-mock-100x_Position007_6_cmle.ics	20	0	2	1	0.0	0.0	0.0
720	Feb25-FISH2-3L1-rep4-mock-100x_Position007_6_cmle.ics	21	0	1	1	0.01152862330257227	0.0641025641025641	0.04854368932038834
721	Feb25-FISH2-3L1-rep4-mock-100x_Position007_6_cmle.ics	22	0	1	1	0.06917173981543362	0.5	0.23622047244094488
722	Feb25-FISH2-3L1-rep4-mock-100x_Position007_6_cmle.ics	23	0	1	1	0.0023057246605144538	0.009433962264150943	0.009523809523809523
723	Feb25-FISH2-3L1-rep4-mock-100x_Position007_6_cmle.ics	24	0	1	1	0.1890694221621852	0.6666666666666666	0.6666666666666666
724	Feb25-FISH2-3L1-rep4-mock-100x_Position007_6_cmle.ics	25	0	1	1	0.0	0.0	0.0
725	Feb25-FISH2-3L1-rep4-mock-100x_Position007_6_cmle.ics	25	0	1	2	0.13834347963086724	0.3592814371257485	0.9677419354838711
726	Feb25-FISH2-3L1-rep4-mock-100x_Position007_6_cmle.ics	25	0	2	1	0.0	0.0	0.0
727	Feb25-FISH2-3L1-rep4-mock-100x_Position007_6_cmle.ics	25	0	2	2	0.0	0.0	0.0
728	Feb25-FISH2-3L1-rep4-mock-100x_Position007_6_cmle.ics	26	0	1	1	0.25132398799607547	0.8257575757575756	0.8257575757575756
729	Feb25-FISH2-3L1-rep4-mock-100x_Position007_6_cmle.ics	27	0	1	1	0.0	0.0	0.0
730	Feb25-FISH2-3L1-rep4-mock-100x_Position007_6_cmle.ics	28	0	1	1	0.07378318913646252	0.2807017543859649	0.2807017543859649
731	Feb25-FISH2-3L1-rep4-mock-100x_Position007_6_cmle.ics	29	0	1	1	0.2444068140145321	0.8091603053435114	0.8030303030303029
732	Feb25-FISH2-3L1-rep4-mock-100x_Position007_6_cmle.ics	30	0	1	1	0.11067478370469377	0.46153846153846145	0.48979591836734687
733	Feb25-FISH2-3L1-rep4-mock-100x_Position007_6_cmle.ics	31	0	1	1	0.07839463845749142	0.49275362318840576	0.346938775510204
734	Feb25-FISH2-3L1-rep4-mock-100x_Position007_6_cmle.ics	33	0	1	1	0.21212666876732975	0.6917293233082705	0.6917293233082705
735	Feb25-FISH2-3L1-rep4-mock-100x_Position007_6_cmle.ics	35	0	1	1	0.0	0.0	0.0
736	Feb25-FISH2-3L1-rep4-mock-100x_Position007_6_cmle.ics	36	0	1	1	0.07147746447594806	0.3297872340425531	0.3263157894736841
737	Feb25-FISH2-3L1-rep4-mock-100x_Position007_6_cmle.ics	37	0	1	1	0.46114493210289076	0.7905138339920948	0.7905138339920948
738	Feb25-FISH2-3L1-rep4-mock-100x_Position007_6_cmle.ics	38	0	1	1	0.13834347963086724	0.576923076923077	0.5825242718446602
739	Feb25-FISH2-3L1-rep4-mock-100x_Position007_6_cmle.ics	39	0	1	1	0.23979536469350318	0.7999999999999998	0.8062015503875968
740	Feb25-FISH2-3L1-rep4-mock-100x_Position007_6_cmle.ics	40	0	1	1	0.0	0.0	0.0
741	Feb25-FISH2-3L1-rep4-mock-100x_Position007_6_cmle.ics	40	0	2	1	0.09222898642057815	0.6779661016949152	0.588235294117647
742	Feb25-FISH2-3L1-rep4-mock-100x_Position007_6_cmle.ics	42	0	1	1	0.0	0.0	0.0
743	Feb25-FISH2-3L1-rep4-mock-100x_Position007_6_cmle.ics	42	0	1	2	0.0	0.0	0.0
744	Feb25-FISH2-3L1-rep4-mock-100x_Position007_6_cmle.ics	42	0	2	1	0.0	0.0	0.0
745	Feb25-FISH2-3L1-rep4-mock-100x_Position007_6_cmle.ics	42	0	2	2	0.057643116512861345	0.16778523489932884	0.3378378378378379
746	Feb25-FISH2-3L1-rep4-mock-100x_Position007_6_cmle.ics	44	0	1	1	0.0	0.0	0.0
747	Feb25-FISH2-3L1-rep4-mock-100x_Position007_6_cmle.ics	45	0	1	1	0.0899232617600637	0.5270270270270271	0.29999999999999993
748	Feb25-FISH2-3L1-rep4-mock-100x_Position007_6_cmle.ics	46	0	1	1	0.16370645089652622	0.5916666666666666	0.5916666666666666
749	Feb25-FISH2-3L1-rep4-mock-100x_Position007_6_cmle.ics	48	0	1	1	0.0	0.0	0.0
750	Feb25-FISH2-3L1-rep4-mock-100x_Position007_6_cmle.ics	48	0	2	1	0.17754079885961294	0.4325842696629213	0.30314960629921256
751	Feb25-FISH2-3L1-rep4-mock-100x_Position007_6_cmle.ics	49	0	1	1	0.0	0.0	0.0
752	Feb25-FISH2-3L1-rep4-mock-100x_Position007_6_cmle.ics	50	0	1	1	0.11989768234675159	0.5777777777777777	0.5842696629213483
753	Feb25-FISH2-3L1-rep4-mock-100x_Position007_6_cmle.ics	51	0	1	1	0.0	0.0	0.0
754	Feb25-FISH2-3L1-rep4-mock-100x_Position007_6_cmle.ics	53	0	1	1	0.08300608777852034	0.33962264150943394	0.47368421052631576
755	Feb25-FISH2-3L1-rep4-mock-100x_Position007_6_cmle.ics	54	0	1	1	0.21212666876732975	0.6052631578947367	0.6013071895424836
756	Feb25-FISH2-3L1-rep4-mock-100x_Position007_6_cmle.ics	55	0	1	1	0.0	0.0	0.0
757	Feb25-FISH2-3L1-rep4-mock-100x_Position007_6_cmle.ics	55	0	2	1	0.0	0.0	0.0
758	Feb25-FISH2-3L1-rep4-mock-100x_Position007_6_cmle.ics	56	0	1	1	0.19829232080424303	0.6515151515151514	0.6515151515151514
759	Feb25-FISH2-3L1-rep4-mock-100x_Position007_6_cmle.ics	57	0	1	1	0.13834347963086724	0.48780487804878053	0.4918032786885246
760	Feb25-FISH2-3L1-rep4-mock-100x_Position007_6_cmle.ics	58	0	1	1	0.1245091316677805	0.5294117647058822	0.6585365853658536
761	Feb25-FISH2-3L1-rep4-mock-100x_Position007_6_cmle.ics	61	0	1	1	0.0	0.0	0.0
762	Feb25-FISH2-3L1-rep4-mock-100x_Position007_6_cmle.ics	63	0	1	1	0.20059804546475749	0.635036496350365	0.635036496350365
763	Feb25-FISH2-3L1-rep4-mock-100x_Position007_6_cmle.ics	64	0	1	1	0.03919731922874571	0.15887850467289716	0.15887850467289716
764	Feb25-FISH2-3L1-rep4-mock-100x_Position007_6_cmle.ics	65	0	1	1	0.16601217555704068	0.6206896551724137	0.6206896551724137
765	Feb25-FISH2-3L1-rep4-mock-100x_Position007_6_cmle.ics	66	0	1	1	0.0	0.0	0.0
766	Feb25-FISH2-3L1-rep4-mock-100x_Position007_6_cmle.ics	67	0	1	1	0.06917173981543362	0.32608695652173914	0.3191489361702127
767	Feb25-FISH2-3L1-rep4-mock-100x_Position007_6_cmle.ics	68	0	1	1	0.05533739185234689	0.3529411764705882	0.24
768	Feb25-FISH2-3L1-rep4-mock-100x_Position007_6_cmle.ics	69	0	1	1	0.13834347963086724	0.588235294117647	0.5940594059405941
769	Feb25-FISH2-3L1-rep4-mock-100x_Position007_6_cmle.ics	70	0	1	1	0.0	0.0	0.0
770	Feb25-FISH2-3L1-rep4-mock-100x_Position007_6_cmle.ics	70	0	2	1	0.23979536469350318	0.7536231884057971	0.7123287671232875
771	Feb25-FISH2-3L1-rep4-mock-100x_Position007_6_cmle.ics	71	0	1	1	0.24671253867504656	0.8045112781954886	0.8167938931297709
772	Feb25-FISH2-3L1-rep4-mock-100x_Position007_6_cmle.ics	72	0	1	1	0.5003422513316365	0.7306397306397305	0.693290734824281
773	Feb25-FISH2-3L1-rep4-mock-100x_Position007_6_cmle.ics	73	0	1	1	0.12681485632829495	0.47008547008546997	0.4741379310344826
774	Feb25-FISH2-3L1-rep4-mock-100x_Position007_6_cmle.ics	74	0	1	1	0.22134956740938755	0.8971962616822428	0.8971962616822428
775	Feb25-FISH2-3L1-rep4-mock-100x_Position007_6_cmle.ics	75	0	1	1	0.0645602904944047	0.20588235294117643	0.5490196078431372
776	Feb25-FISH2-3L1-rep4-mock-100x_Position007_6_cmle.ics	77	0	1	1	0.22134956740938755	0.9230769230769229	0.8971962616822428
777	Feb25-FISH2-3L1-rep4-mock-100x_Position007_6_cmle.ics	78	0	1	1	0.0	0.0	0.0
778	Feb25-FISH2-3L1-rep4-mock-100x_Position007_6_cmle.ics	79	0	1	1	0.27207550994070556	0.6113989637305699	0.6344086021505376
779	Feb25-FISH2-3L1-rep4-mock-100x_Position007_6_cmle.ics	79	0	1	2	0.0	0.0	0.0
780	Feb25-FISH2-3L1-rep4-mock-100x_Position007_6_cmle.ics	79	0	2	1	0.0	0.0	0.0
781	Feb25-FISH2-3L1-rep4-mock-100x_Position007_6_cmle.ics	79	0	2	2	0.0645602904944047	0.4375	0.3943661971830985
782	Feb25-FISH2-3L1-rep4-mock-100x_Position007_6_cmle.ics	80	0	1	1	0.016140072623601176	0.0648148148148148	0.0648148148148148
783	Feb25-FISH2-3L1-rep4-mock-100x_Position007_6_cmle.ics	81	0	1	1	0.0	0.0	0.0
784	Feb25-FISH2-3L1-rep4-mock-100x_Position007_6_cmle.ics	82	0	1	1	0.2536297126565899	0.7586206896551723	0.7638888888888888
785	Feb25-FISH2-3L1-rep4-mock-100x_Position007_6_cmle.ics	83	0	1	1	0.0	0.0	0.0
786	Feb25-FISH2-3L1-rep4-mock-100x_Position007_6_cmle.ics	84	0	1	1	0.09914616040212151	0.47777777777777775	0.49999999999999994
787	Feb25-FISH2-3L1-rep4-mock-100x_Position007_6_cmle.ics	85	0	1	1	0.1291205809888094	0.5599999999999999	0.5544554455445544
788	Feb25-FISH2-3L1-rep4-mock-100x_Position007_6_cmle.ics	86	0	1	1	0.11528623302572269	0.28089887640449435	0.7246376811594203
789	Feb25-FISH2-3L1-rep4-mock-100x_Position007_6_cmle.ics	86	0	1	2	0.0	0.0	0.0
790	Feb25-FISH2-3L1-rep4-mock-100x_Position007_6_cmle.ics	86	0	2	1	0.0	0.0	0.0
791	Feb25-FISH2-3L1-rep4-mock-100x_Position007_6_cmle.ics	86	0	2	2	0.053031667191832436	0.4509803921568627	0.14838709677419354
792	Feb25-FISH2-3L1-rep4-mock-100x_Position007_6_cmle.ics	87	0	1	1	0.08300608777852034	0.47368421052631576	0.37113402061855666
793	Feb25-FISH2-3L1-rep4-mock-100x_Position007_6_cmle.ics	88	0	1	1	0.0	0.0	0.0
794	Feb25-FISH2-3L1-rep4-mock-100x_Position007_6_cmle.ics	89	0	1	1	0.053031667191832436	0.2346938775510204	0.23711340206185566
795	Feb25-FISH2-3L1-rep4-mock-100x_Position007_6_cmle.ics	90	0	1	1	0.11067478370469377	0.5	0.5
796	Feb25-FISH2-3L1-rep4-mock-100x_Position007_6_cmle.ics	91	0	1	1	0.11298050836520823	0.2139737991266375	0.27528089887640445
797	Feb25-FISH2-3L1-rep4-mock-100x_Position007_6_cmle.ics	91	0	1	2	0.0	0.0	0.0
798	Feb25-FISH2-3L1-rep4-mock-100x_Position007_6_cmle.ics	92	0	1	1	0.08300608777852034	0.3302752293577982	0.3302752293577982
799	Feb25-FISH2-3L1-rep4-mock-100x_Position007_6_cmle.ics	93	0	1	1	0.03689159456823126	0.14285714285714282	0.1495327102803738
800	Feb25-FISH2-3L1-rep4-mock-100x_Position007_6_cmle.ics	96	0	1	1	0.06917173981543362	0.25	0.24793388429752064
801	Feb25-FISH2-3L1-rep4-mock-100x_Position007_6_cmle.ics	98	0	1	1	0.013834347963086722	0.049999999999999996	0.05042016806722688
802	Feb25-FISH2-3L1-rep4-mock-100x_Position007_6_cmle.ics	99	0	1	1	0.0	0.0	0.0
803	Feb25-FISH2-3L1-rep4-mock-100x_Position007_6_cmle.ics	100	0	1	1	0.0	0.0	0.0
804	Feb25-FISH2-3L1-rep4-mock-100x_Position007_6_cmle.ics	101	0	1	1	0.0	0.0	0.0
805	Feb25-FISH2-3L1-rep4-mock-100x_Position007_6_cmle.ics	102	0	1	1	0.11989768234675159	0.4770642201834862	0.36879432624113473
806	Feb25-FISH2-3L1-rep4-mock-100x_Position007_6_cmle.ics	103	0	1	1	0.16370645089652622	0.8068181818181818	0.6574074074074072
807	Feb25-FISH2-3L1-rep4-mock-100x_Position007_6_cmle.ics	104	0	1	1	0.0	0.0	0.0
808	Feb25-FISH2-3L1-rep4-mock-100x_Position007_6_cmle.ics	105	0	1	1	0.0	0.0	0.0
809	Feb25-FISH2-3L1-rep4-mock-100x_Position007_6_cmle.ics	106	0	1	1	0.06917173981543362	0.29702970297029707	0.5555555555555555
810	Feb25-FISH2-3L1-rep4-mock-100x_Position007_6_cmle.ics	107	0	1	1	0.016140072623601176	0.0909090909090909	0.0945945945945946
811	Feb25-FISH2-3L1-rep4-mock-100x_Position007_6_cmle.ics	109	0	1	1	0.2444068140145321	0.8412698412698412	0.828125
812	Feb25-FISH2-3L1-rep4-mock-100x_Position007_6_cmle.ics	110	0	1	1	0.07378318913646252	0.2622950819672131	0.16243654822335024
813	Feb25-FISH2-3L1-rep4-mock-100x_Position007_6_cmle.ics	110	0	1	2	0.0	0.0	0.0
814	Feb25-FISH2-3L1-rep4-mock-100x_Position007_6_cmle.ics	110	0	2	1	0.0	0.0	0.0
815	Feb25-FISH2-3L1-rep4-mock-100x_Position007_6_cmle.ics	110	0	2	2	0.0	0.0	0.0
816	Feb25-FISH2-3L1-rep4-mock-100x_Position007_6_cmle.ics	111	0	1	1	0.11298050836520823	0.4711538461538461	0.45794392523364474
817	Feb25-FISH2-3L1-rep4-mock-100x_Position007_6_cmle.ics	112	0	1	1	0.249018263335561	0.6967741935483871	0.6923076923076922
818	Feb25-FISH2-3L1-rep4-mock-100x_Position007_6_cmle.ics	113	0	1	1	0.0	0.0	0.0
819	Feb25-FISH2-3L1-rep4-mock-100x_Position008_7_cmle.ics	1	0	1	1	0.10145188506263597	0.4536082474226804	0.45833333333333337
820	Feb25-FISH2-3L1-rep4-mock-100x_Position008_7_cmle.ics	3	0	1	1	0.21904384274887312	0.7421875	0.7480314960629921
821	Feb25-FISH2-3L1-rep4-mock-100x_Position008_7_cmle.ics	4	0	1	1	0.0	0.0	0.0
822	Feb25-FISH2-3L1-rep4-mock-100x_Position008_7_cmle.ics	5	0	1	1	0.0	0.0	0.0
823	Feb25-FISH2-3L1-rep4-mock-100x_Position008_7_cmle.ics	5	0	2	1	0.5764311651286135	0.922509225092251	0.6849315068493151
824	Feb25-FISH2-3L1-rep4-mock-100x_Position008_7_cmle.ics	6	0	1	1	0.10145188506263597	0.3859649122807018	0.4036697247706422
825	Feb25-FISH2-3L1-rep4-mock-100x_Position008_7_cmle.ics	7	0	1	1	0.0	0.0	0.0
826	Feb25-FISH2-3L1-rep4-mock-100x_Position008_7_cmle.ics	10	0	1	1	0.0899232617600637	0.23636363636363636	0.40206185567010305
827	Feb25-FISH2-3L1-rep4-mock-100x_Position008_7_cmle.ics	10	0	1	2	0.0	0.0	0.0
828	Feb25-FISH2-3L1-rep4-mock-100x_Position008_7_cmle.ics	11	0	1	1	0.09222898642057815	0.4	0.39603960396039606
829	Feb25-FISH2-3L1-rep4-mock-100x_Position008_7_cmle.ics	14	0	1	1	0.06686601515491916	0.40845070422535207	0.3052631578947368
830	Feb25-FISH2-3L1-rep4-mock-100x_Position008_7_cmle.ics	15	0	1	1	0.0	0.0	0.0
831	Feb25-FISH2-3L1-rep4-mock-100x_Position008_7_cmle.ics	15	0	2	1	0.20290377012527194	0.8712871287128713	0.4150943396226415
832	Feb25-FISH2-3L1-rep4-mock-100x_Position008_7_cmle.ics	16	0	1	1	0.11528623302572269	0.4504504504504504	0.4504504504504504
833	Feb25-FISH2-3L1-rep4-mock-100x_Position008_7_cmle.ics	17	0	1	1	0.0	0.0	0.0
834	Feb25-FISH2-3L1-rep4-mock-100x_Position008_7_cmle.ics	22	0	1	1	0.0	0.0	0.0
835	Feb25-FISH2-3L1-rep4-mock-100x_Position008_7_cmle.ics	23	0	1	1	0.08761753709954924	0.3140495867768594	0.31147540983606553
836	Feb25-FISH2-3L1-rep4-mock-100x_Position008_7_cmle.ics	24	0	1	1	0.029974420586687898	0.13265306122448978	0.13541666666666666
837	Feb25-FISH2-3L1-rep4-mock-100x_Position008_7_cmle.ics	25	0	1	1	0.057643116512861345	0.28409090909090906	0.2252252252252252
838	Feb25-FISH2-3L1-rep4-mock-100x_Position008_7_cmle.ics	28	0	1	1	0.0	0.0	0.0
839	Feb25-FISH2-3L1-rep4-mock-100x_Position008_7_cmle.ics	30	0	1	1	0.2351839153724743	0.39999999999999997	0.5074626865671641
840	Feb25-FISH2-3L1-rep4-mock-100x_Position008_7_cmle.ics	30	0	1	2	0.0	0.0	0.0
841	Feb25-FISH2-3L1-rep4-mock-100x_Position008_7_cmle.ics	31	0	1	1	0.09684043574160706	0.7499999999999999	0.38181818181818183
842	Feb25-FISH2-3L1-rep4-mock-100x_Position008_7_cmle.ics	31	0	2	1	0.0	0.0	0.0
843	Feb25-FISH2-3L1-rep4-mock-100x_Position008_7_cmle.ics	32	0	1	1	0.31127282916945126	0.7670454545454545	0.5648535564853556
844	Feb25-FISH2-3L1-rep4-mock-100x_Position008_7_cmle.ics	32	0	2	1	0.0	0.0	0.0
845	Feb25-FISH2-3L1-rep4-mock-100x_Position008_7_cmle.ics	33	0	1	1	0.009222898642057815	0.035714285714285705	0.035714285714285705
846	Feb25-FISH2-3L1-rep4-mock-100x_Position008_7_cmle.ics	34	0	1	1	0.0899232617600637	0.41489361702127653	0.41489361702127653
847	Feb25-FISH2-3L1-rep4-mock-100x_Position008_7_cmle.ics	36	0	1	1	0.03228014524720235	0.2413793103448275	0.24999999999999994
848	Feb25-FISH2-3L1-rep4-mock-100x_Position008_7_cmle.ics	37	0	1	1	0.07147746447594806	0.33333333333333326	0.33333333333333326
849	Feb25-FISH2-3L1-rep4-mock-100x_Position008_7_cmle.ics	39	0	1	1	0.25132398799607547	0.5618556701030928	0.5618556701030928
850	Feb25-FISH2-3L1-rep4-mock-100x_Position008_7_cmle.ics	40	0	1	1	0.10836905904417933	0.4272727272727273	0.8245614035087719
851	Feb25-FISH2-3L1-rep4-mock-100x_Position008_7_cmle.ics	41	0	1	1	0.0023057246605144538	0.009708737864077669	0.009615384615384614
852	Feb25-FISH2-3L1-rep4-mock-100x_Position008_7_cmle.ics	42	0	1	1	0.14526065361241058	0.5943396226415093	0.5887850467289718
853	Feb25-FISH2-3L1-rep4-mock-100x_Position008_7_cmle.ics	43	0	1	1	0.3850560183059138	0.8697916666666667	0.784037558685446
854	Feb25-FISH2-3L1-rep4-mock-100x_Position008_7_cmle.ics	44	0	1	1	0.0	0.0	0.0
855	Feb25-FISH2-3L1-rep4-mock-100x_Position008_7_cmle.ics	44	0	1	2	0.0	0.0	0.0
856	Feb25-FISH2-3L1-rep4-mock-100x_Position008_7_cmle.ics	45	0	1	1	0.2144323934278442	0.4946808510638297	0.7622950819672131
857	Feb25-FISH2-3L1-rep4-mock-100x_Position008_7_cmle.ics	45	0	1	2	0.0	0.0	0.0
858	Feb25-FISH2-3L1-rep4-mock-100x_Position008_7_cmle.ics	46	0	1	1	0.0	0.0	0.0
859	Feb25-FISH2-3L1-rep4-mock-100x_Position008_7_cmle.ics	46	0	1	2	0.11989768234675159	0.4031007751937984	0.3795620437956204
860	Feb25-FISH2-3L1-rep4-mock-100x_Position008_7_cmle.ics	47	0	1	1	0.20290377012527194	0.7719298245614036	0.7719298245614036
861	Feb25-FISH2-3L1-rep4-mock-100x_Position008_7_cmle.ics	48	0	1	1	0.15217782759395396	0.6000000000000001	0.5945945945945946
862	Feb25-FISH2-3L1-rep4-mock-100x_Position008_7_cmle.ics	49	0	1	1	0.1590950015754973	0.3689839572192513	0.37499999999999994
863	Feb25-FISH2-3L1-rep4-mock-100x_Position008_7_cmle.ics	49	0	1	2	0.0	0.0	0.0
864	Feb25-FISH2-3L1-rep4-mock-100x_Position008_7_cmle.ics	49	0	2	1	0.0	0.0	0.0
865	Feb25-FISH2-3L1-rep4-mock-100x_Position008_7_cmle.ics	49	0	2	2	0.07608891379697698	0.5238095238095237	0.4999999999999999
866	Feb25-FISH2-3L1-rep4-mock-100x_Position008_7_cmle.ics	52	0	1	1	0.11067478370469377	0.26086956521739124	0.3503649635036496
867	Feb25-FISH2-3L1-rep4-mock-100x_Position008_7_cmle.ics	53	0	1	1	0.10606333438366487	0.39999999999999997	0.5168539325842696
868	Feb25-FISH2-3L1-rep4-mock-100x_Position008_7_cmle.ics	54	0	1	1	0.23748964003298875	0.919642857142857	0.5819209039548022
869	Feb25-FISH2-3L1-rep4-mock-100x_Position008_7_cmle.ics	55	0	1	1	0.04150304388926017	0.16666666666666663	0.16666666666666663
870	Feb25-FISH2-3L1-rep4-mock-100x_Position008_7_cmle.ics	56	0	1	1	0.059948841173375796	0.2342342342342342	0.2342342342342342
871	Feb25-FISH2-3L1-rep4-mock-100x_Position008_7_cmle.ics	57	0	1	1	0.0	0.0	0.0
872	Feb25-FISH2-3L1-rep4-mock-100x_Position008_7_cmle.ics	58	0	1	1	0.07378318913646252	0.380952380952381	0.380952380952381
873	Feb25-FISH2-3L1-rep4-mock-100x_Position008_7_cmle.ics	59	0	1	1	0.03458586990771681	0.18072289156626503	0.17647058823529413
874	Feb25-FISH2-3L1-rep4-mock-100x_Position008_7_cmle.ics	60	0	1	1	0.07378318913646252	0.30476190476190473	0.3106796116504854
875	Feb25-FISH2-3L1-rep4-mock-100x_Position008_7_cmle.ics	61	0	1	1	0.17523507419909848	0.6551724137931032	0.6608695652173912
876	Feb25-FISH2-3L1-rep4-mock-100x_Position008_7_cmle.ics	62	0	1	1	0.0	0.0	0.0
877	Feb25-FISH2-3L1-rep4-mock-100x_Position008_7_cmle.ics	62	0	2	1	0.029974420586687898	0.2452830188679245	0.11304347826086955
878	Feb25-FISH2-3L1-rep4-mock-100x_Position008_7_cmle.ics	63	0	1	1	0.0	0.0	0.0
879	Feb25-FISH2-3L1-rep4-mock-100x_Position008_7_cmle.ics	64	0	1	1	0.0	0.0	0.0
880	Feb25-FISH2-3L1-rep4-mock-100x_Position008_7_cmle.ics	65	0	1	1	0.09914616040212151	0.47777777777777775	0.47777777777777775
881	Feb25-FISH2-3L1-rep4-mock-100x_Position008_7_cmle.ics	66	0	1	1	0.0	0.0	0.0
882	Feb25-FISH2-3L1-rep4-mock-100x_Position008_7_cmle.ics	67	0	1	1	0.1245091316677805	0.5510204081632653	0.5510204081632653
883	Feb25-FISH2-3L1-rep4-mock-100x_Position008_7_cmle.ics	68	0	1	1	0.3343300757745958	0.611814345991561	0.7435897435897435
884	Feb25-FISH2-3L1-rep4-mock-100x_Position008_7_cmle.ics	69	0	1	1	0.0	0.0	0.0
885	Feb25-FISH2-3L1-rep4-mock-100x_Position008_7_cmle.ics	70	0	1	1	0.1291205809888094	0.6829268292682925	0.5714285714285714
886	Feb25-FISH2-3L1-rep4-mock-100x_Position008_7_cmle.ics	71	0	1	1	0.0	0.0	0.0
887	Feb25-FISH2-3L1-rep4-mock-100x_Position008_7_cmle.ics	73	0	1	1	0.10836905904417933	0.21860465116279068	0.21759259259259253
888	Feb25-FISH2-3L1-rep4-mock-100x_Position008_7_cmle.ics	74	0	1	1	0.26515833595916216	0.8582089552238804	0.8582089552238804
889	Feb25-FISH2-3L1-rep4-mock-100x_Position008_7_cmle.ics	75	0	1	1	0.0	0.0	0.0
890	Feb25-FISH2-3L1-rep4-mock-100x_Position008_7_cmle.ics	76	0	1	1	0.10836905904417933	0.48958333333333337	0.4947368421052631
891	Feb25-FISH2-3L1-rep4-mock-100x_Position008_7_cmle.ics	77	0	1	1	0.35738732237974036	0.6623931623931624	0.6623931623931624
892	Feb25-FISH2-3L1-rep4-mock-100x_Position008_7_cmle.ics	78	0	1	1	0.15678927691498284	0.5528455284552845	0.5483870967741935
893	Feb25-FISH2-3L1-rep4-mock-100x_Position008_7_cmle.ics	79	0	1	1	0.11067478370469377	0.5999999999999999	0.5853658536585364
894	Feb25-FISH2-3L1-rep4-mock-100x_Position008_7_cmle.ics	81	0	1	1	0.0	0.0	0.0
895	Feb25-FISH2-3L1-rep4-mock-100x_Position008_7_cmle.ics	81	0	1	2	0.020751521944630084	0.13846153846153844	0.140625
896	Feb25-FISH2-3L1-rep4-mock-100x_Position008_7_cmle.ics	81	0	2	1	0.0	0.0	0.0
897	Feb25-FISH2-3L1-rep4-mock-100x_Position008_7_cmle.ics	81	0	2	2	0.0	0.0	0.0
898	Feb25-FISH2-3L1-rep4-mock-100x_Position008_7_cmle.ics	83	0	1	1	0.23057246605144538	0.9259259259259257	0.7518796992481201
899	Feb25-FISH2-3L1-rep4-mock-100x_Position008_7_cmle.ics	84	0	1	1	0.0	0.0	0.0
900	Feb25-FISH2-3L1-rep4-mock-100x_Position008_7_cmle.ics	86	0	1	1	0.06917173981543362	0.3333333333333333	0.33707865168539325
901	Feb25-FISH2-3L1-rep4-mock-100x_Position008_7_cmle.ics	87	0	1	1	0.03228014524720235	0.14893617021276592	0.13333333333333333
902	Feb25-FISH2-3L1-rep4-mock-100x_Position008_7_cmle.ics	89	0	1	1	0.1498721029334395	0.41139240506329117	0.24904214559386972
903	Feb25-FISH2-3L1-rep4-mock-100x_Position008_7_cmle.ics	89	0	2	1	0.0	0.0	0.0
904	Feb25-FISH2-3L1-rep4-mock-100x_Position008_7_cmle.ics	90	0	1	1	0.12220340700726605	0.4308943089430894	0.4568965517241378
905	Feb25-FISH2-3L1-rep4-mock-100x_Position008_7_cmle.ics	92	0	1	1	0.24671253867504656	0.5194174757281552	0.5544041450777202
906	Feb25-FISH2-3L1-rep4-mock-100x_Position008_7_cmle.ics	93	0	1	1	0.0	0.0	0.0
907	Feb25-FISH2-3L1-rep4-mock-100x_Position008_7_cmle.ics	94	0	1	1	0.11067478370469377	0.4848484848484848	0.48
908	Feb25-FISH2-3L1-rep4-mock-100x_Position008_7_cmle.ics	95	0	1	1	0.14064920429138167	0.5126050420168066	0.5304347826086956
909	Feb25-FISH2-3L1-rep4-mock-100x_Position008_7_cmle.ics	98	0	1	1	0.027668695926173444	0.10526315789473684	0.1043478260869565
910	Feb25-FISH2-3L1-rep4-mock-100x_Position008_7_cmle.ics	99	0	1	1	0.0	0.0	0.0
911	Feb25-FISH2-3L1-rep4-mock-100x_Position008_7_cmle.ics	100	0	1	1	0.020751521944630084	0.15789473684210525	0.08823529411764705
912	Feb25-FISH2-3L1-rep4-mock-100x_Position008_7_cmle.ics	101	0	1	1	0.0	0.0	0.0
913	Feb25-FISH2-3L1-rep4-mock-100x_Position008_7_cmle.ics	102	0	1	1	0.0	0.0	0.0
914	Feb25-FISH2-3L1-rep4-mock-100x_Position008_7_cmle.ics	103	0	1	1	0.0	0.0	0.0
915	Feb25-FISH2-3L1-rep4-mock-100x_Position008_7_cmle.ics	104	0	1	1	0.0	0.0	0.0
916	Feb25-FISH2-3L1-rep4-mock-100x_Position008_7_cmle.ics	106	0	1	1	0.09684043574160706	0.36521739130434777	0.5753424657534245
917	Feb25-FISH2-3L1-rep4-mock-100x_Position008_7_cmle.ics	109	0	1	1	0.03228014524720235	0.22222222222222218	0.1891891891891892
918	Feb25-FISH2-3L1-rep4-mock-100x_Position008_7_cmle.ics	110	0	1	1	0.17292934953858402	0.728155339805825	0.7352941176470587
919	Feb25-FISH2-3L1-rep4-mock-100x_Position008_7_cmle.ics	112	0	1	1	0.03458586990771681	0.14851485148514854	0.14705882352941174
920	Feb25-FISH2-3L1-rep4-mock-100x_Position008_7_cmle.ics	113	0	1	1	0.02305724660514454	0.18518518518518515	0.18867924528301885
921	Feb25-FISH2-3L1-rep4-mock-100x_Position009_8_cmle.ics	1	0	1	1	0.1291205809888094	0.240343347639485	0.345679012345679
922	Feb25-FISH2-3L1-rep4-mock-100x_Position009_8_cmle.ics	1	0	1	2	0.0	0.0	0.0
923	Feb25-FISH2-3L1-rep4-mock-100x_Position009_8_cmle.ics	2	0	1	1	0.22596101673041646	0.7538461538461537	0.7205882352941175
924	Feb25-FISH2-3L1-rep4-mock-100x_Position009_8_cmle.ics	3	0	1	1	0.01844579728411563	0.07920792079207921	0.11940298507462686
925	Feb25-FISH2-3L1-rep4-mock-100x_Position009_8_cmle.ics	4	0	1	1	0.0645602904944047	0.47457627118644063	0.47457627118644063
926	Feb25-FISH2-3L1-rep4-mock-100x_Position009_8_cmle.ics	5	0	1	1	0.10375760972315042	0.5056179775280898	0.5056179775280898
927	Feb25-FISH2-3L1-rep4-mock-100x_Position009_8_cmle.ics	6	0	1	1	0.24671253867504656	0.7328767123287669	0.37543859649122807
928	Feb25-FISH2-3L1-rep4-mock-100x_Position009_8_cmle.ics	6	0	2	1	0.0	0.0	0.0
929	Feb25-FISH2-3L1-rep4-mock-100x_Position009_8_cmle.ics	7	0	1	1	0.0	0.0	0.0
930	Feb25-FISH2-3L1-rep4-mock-100x_Position009_8_cmle.ics	7	0	2	1	0.11298050836520823	0.7777777777777777	0.3740458015267175
931	Feb25-FISH2-3L1-rep4-mock-100x_Position009_8_cmle.ics	8	0	1	1	0.059948841173375796	0.2342342342342342	0.18439716312056736
932	Feb25-FISH2-3L1-rep4-mock-100x_Position009_8_cmle.ics	9	0	1	1	0.07378318913646252	0.33333333333333337	0.31372549019607837
933	Feb25-FISH2-3L1-rep4-mock-100x_Position009_8_cmle.ics	10	0	1	1	0.0	0.0	0.0
934	Feb25-FISH2-3L1-rep4-mock-100x_Position009_8_cmle.ics	10	0	1	2	0.2789926839222489	0.6875	0.6836158192090395
935	Feb25-FISH2-3L1-rep4-mock-100x_Position009_8_cmle.ics	10	0	2	1	0.0	0.0	0.0
936	Feb25-FISH2-3L1-rep4-mock-100x_Position009_8_cmle.ics	10	0	2	2	0.0	0.0	0.0
937	Feb25-FISH2-3L1-rep4-mock-100x_Position009_8_cmle.ics	12	0	1	1	0.20290377012527194	0.830188679245283	0.7457627118644068
938	Feb25-FISH2-3L1-rep4-mock-100x_Position009_8_cmle.ics	14	0	1	1	0.08070036311800588	0.2941176470588235	0.25925925925925924
939	Feb25-FISH2-3L1-rep4-mock-100x_Position009_8_cmle.ics	15	0	1	1	0.059948841173375796	0.4482758620689654	0.3714285714285714
940	Feb25-FISH2-3L1-rep4-mock-100x_Position009_8_cmle.ics	16	0	1	1	0.0	0.0	0.0
941	Feb25-FISH2-3L1-rep4-mock-100x_Position009_8_cmle.ics	16	0	2	1	0.009222898642057815	0.05405405405405406	0.030534351145038163
942	Feb25-FISH2-3L1-rep4-mock-100x_Position009_8_cmle.ics	17	0	1	1	0.0	0.0	0.0
943	Feb25-FISH2-3L1-rep4-mock-100x_Position009_8_cmle.ics	18	0	1	1	0.0	0.0	0.0
944	Feb25-FISH2-3L1-rep4-mock-100x_Position009_8_cmle.ics	18	0	1	2	0.0	0.0	0.0
945	Feb25-FISH2-3L1-rep4-mock-100x_Position009_8_cmle.ics	19	0	1	1	0.14526065361241058	0.5080645161290323	0.5163934426229507
946	Feb25-FISH2-3L1-rep4-mock-100x_Position009_8_cmle.ics	21	0	1	1	0.059948841173375796	0.26	0.2063492063492063
947	Feb25-FISH2-3L1-rep4-mock-100x_Position009_8_cmle.ics	23	0	1	1	0.16140072623601176	0.7142857142857142	0.7070707070707071
948	Feb25-FISH2-3L1-rep4-mock-100x_Position009_8_cmle.ics	24	0	1	1	0.020751521944630084	0.08333333333333331	0.09782608695652173
949	Feb25-FISH2-3L1-rep4-mock-100x_Position009_8_cmle.ics	24	0	1	2	0.0	0.0	0.0
950	Feb25-FISH2-3L1-rep4-mock-100x_Position009_8_cmle.ics	24	0	2	1	0.0	0.0	0.0
951	Feb25-FISH2-3L1-rep4-mock-100x_Position009_8_cmle.ics	24	0	2	2	0.11298050836520823	0.2916666666666667	0.2648648648648648
952	Feb25-FISH2-3L1-rep4-mock-100x_Position009_8_cmle.ics	25	0	1	1	0.04150304388926017	0.21686746987951802	0.15652173913043477
953	Feb25-FISH2-3L1-rep4-mock-100x_Position009_8_cmle.ics	26	0	1	1	0.21673811808835866	0.9126213592233008	0.9126213592233008
954	Feb25-FISH2-3L1-rep4-mock-100x_Position009_8_cmle.ics	27	0	1	1	0.01152862330257227	0.06249999999999999	0.04132231404958677
955	Feb25-FISH2-3L1-rep4-mock-100x_Position009_8_cmle.ics	27	0	2	1	0.0	0.0	0.0
956	Feb25-FISH2-3L1-rep4-mock-100x_Position009_8_cmle.ics	28	0	1	1	0.15448355225446841	0.6979166666666667	0.7052631578947368
957	Feb25-FISH2-3L1-rep4-mock-100x_Position009_8_cmle.ics	29	0	1	1	0.0	0.0	0.0
958	Feb25-FISH2-3L1-rep4-mock-100x_Position009_8_cmle.ics	30	0	1	1	0.1245091316677805	0.47787610619469023	0.4736842105263158
959	Feb25-FISH2-3L1-rep4-mock-100x_Position009_8_cmle.ics	32	0	1	1	0.03689159456823126	0.15384615384615383	0.14285714285714282
960	Feb25-FISH2-3L1-rep4-mock-100x_Position009_8_cmle.ics	33	0	1	1	0.0899232617600637	0.42857142857142855	0.42857142857142855
961	Feb25-FISH2-3L1-rep4-mock-100x_Position009_8_cmle.ics	34	0	1	1	0.13603775497035278	0.6941176470588236	0.6860465116279069
962	Feb25-FISH2-3L1-rep4-mock-100x_Position009_8_cmle.ics	35	0	1	1	0.025362971265658993	0.094017094017094	0.14473684210526314
963	Feb25-FISH2-3L1-rep4-mock-100x_Position009_8_cmle.ics	36	0	1	1	0.08070036311800588	0.34313725490196073	0.3465346534653465
964	Feb25-FISH2-3L1-rep4-mock-100x_Position009_8_cmle.ics	37	0	1	1	0.23979536469350318	0.40466926070038906	0.3823529411764705
965	Feb25-FISH2-3L1-rep4-mock-100x_Position009_8_cmle.ics	38	0	1	1	0.01152862330257227	0.040322580645161296	0.040322580645161296
966	Feb25-FISH2-3L1-rep4-mock-100x_Position009_8_cmle.ics	39	0	1	1	0.0	0.0	0.0
967	Feb25-FISH2-3L1-rep4-mock-100x_Position009_8_cmle.ics	39	0	2	1	0.2444068140145321	0.7794117647058822	0.3984962406015037
968	Feb25-FISH2-3L1-rep4-mock-100x_Position009_8_cmle.ics	39	0	3	1	0.0	0.0	0.0
969	Feb25-FISH2-3L1-rep4-mock-100x_Position009_8_cmle.ics	40	0	1	1	0.11989768234675159	0.5148514851485149	0.5148514851485149
970	Feb25-FISH2-3L1-rep4-mock-100x_Position009_8_cmle.ics	41	0	1	1	0.22596101673041646	0.7596899224806201	0.765625
971	Feb25-FISH2-3L1-rep4-mock-100x_Position009_8_cmle.ics	42	0	1	1	0.029974420586687898	0.18309859154929573	0.2063492063492063
972	Feb25-FISH2-3L1-rep4-mock-100x_Position009_8_cmle.ics	43	0	1	1	0.02305724660514454	0.10869565217391304	0.10989010989010989
973	Feb25-FISH2-3L1-rep4-mock-100x_Position009_8_cmle.ics	45	0	1	1	0.0945347110810926	0.43617021276595735	0.21578947368421048
974	Feb25-FISH2-3L1-rep4-mock-100x_Position009_8_cmle.ics	45	0	2	1	0.0	0.0	0.0
975	Feb25-FISH2-3L1-rep4-mock-100x_Position009_8_cmle.ics	46	0	1	1	0.0	0.0	0.0
976	Feb25-FISH2-3L1-rep4-mock-100x_Position009_8_cmle.ics	47	0	1	1	0.10836905904417933	0.3983050847457627	0.3983050847457627
977	Feb25-FISH2-3L1-rep4-mock-100x_Position009_8_cmle.ics	49	0	1	1	0.09222898642057815	0.31496062992125984	0.31496062992125984
978	Feb25-FISH2-3L1-rep4-mock-100x_Position009_8_cmle.ics	50	0	1	1	0.0	0.0	0.0
979	Feb25-FISH2-3L1-rep4-mock-100x_Position009_8_cmle.ics	51	0	1	1	0.18215224818064185	0.593984962406015	0.593984962406015
980	Feb25-FISH2-3L1-rep4-mock-100x_Position009_8_cmle.ics	52	0	1	1	0.09684043574160706	0.3888888888888888	0.646153846153846
981	Feb25-FISH2-3L1-rep4-mock-100x_Position009_8_cmle.ics	53	0	1	1	0.0046114493210289076	0.015873015873015872	0.015873015873015872
982	Feb25-FISH2-3L1-rep4-mock-100x_Position009_8_cmle.ics	54	0	1	1	0.0	0.0	0.0
983	Feb25-FISH2-3L1-rep4-mock-100x_Position009_8_cmle.ics	56	0	1	1	0.0945347110810926	0.4183673469387754	0.5061728395061728
984	Feb25-FISH2-3L1-rep4-mock-100x_Position009_8_cmle.ics	56	0	1	2	0.0	0.0	0.0
985	Feb25-FISH2-3L1-rep4-mock-100x_Position009_8_cmle.ics	56	0	2	1	0.0	0.0	0.0
986	Feb25-FISH2-3L1-rep4-mock-100x_Position009_8_cmle.ics	56	0	2	2	0.12220340700726605	0.3897058823529411	0.3557046979865771
987	Feb25-FISH2-3L1-rep4-mock-100x_Position009_8_cmle.ics	57	0	1	1	0.053031667191832436	0.25555555555555554	0.25555555555555554
988	Feb25-FISH2-3L1-rep4-mock-100x_Position009_8_cmle.ics	59	0	1	1	0.07147746447594806	0.4189189189189189	0.4189189189189189
989	Feb25-FISH2-3L1-rep4-mock-100x_Position009_8_cmle.ics	60	0	1	1	0.0899232617600637	0.4382022471910112	0.7499999999999999
990	Feb25-FISH2-3L1-rep4-mock-100x_Position009_8_cmle.ics	61	0	1	1	0.0645602904944047	0.24347826086956517	0.2413793103448275
991	Feb25-FISH2-3L1-rep4-mock-100x_Position009_8_cmle.ics	62	0	1	1	0.0	0.0	0.0
992	Feb25-FISH2-3L1-rep4-mock-100x_Position009_8_cmle.ics	63	0	1	1	0.0945347110810926	0.4183673469387754	0.4183673469387754
993	Feb25-FISH2-3L1-rep4-mock-100x_Position009_8_cmle.ics	65	0	1	1	0.0853118124390348	0.5967741935483871	0.6065573770491803
994	Feb25-FISH2-3L1-rep4-mock-100x_Position009_8_cmle.ics	66	0	1	1	0.0	0.0	0.0
995	Feb25-FISH2-3L1-rep4-mock-100x_Position009_8_cmle.ics	67	0	1	1	0.04611449321028908	0.2439024390243902	0.15037593984962405
996	Feb25-FISH2-3L1-rep4-mock-100x_Position009_8_cmle.ics	68	0	1	1	0.0	0.0	0.0
997	Feb25-FISH2-3L1-rep4-mock-100x_Position009_8_cmle.ics	69	0	1	1	0.13603775497035278	0.5462962962962962	0.5130434782608695
998	Feb25-FISH2-3L1-rep4-mock-100x_Position009_8_cmle.ics	71	0	1	1	0.0	0.0	0.0
999	Feb25-FISH2-3L1-rep4-mock-100x_Position009_8_cmle.ics	72	0	1	1	0.2582411619776188	0.7999999999999998	0.495575221238938
1000	Feb25-FISH2-3L1-rep4-mock-100x_Position009_8_cmle.ics	72	0	2	1	0.0	0.0	0.0
1001	Feb25-FISH2-3L1-rep4-mock-100x_Position009_8_cmle.ics	74	0	1	1	0.009222898642057815	0.07142857142857141	0.07407407407407406
1002	Feb25-FISH2-3L1-rep4-mock-100x_Position009_8_cmle.ics	75	0	1	1	0.0	0.0	0.0
1003	Feb25-FISH2-3L1-rep4-mock-100x_Position009_8_cmle.ics	76	0	1	1	0.18215224818064185	0.6269841269841269	0.4438202247191011
1004	Feb25-FISH2-3L1-rep4-mock-100x_Position009_8_cmle.ics	76	0	2	1	0.0	0.0	0.0
1005	Feb25-FISH2-3L1-rep4-mock-100x_Position009_8_cmle.ics	78	0	1	1	0.08761753709954924	0.296875	0.296875
1006	Feb25-FISH2-3L1-rep4-mock-100x_Position009_8_cmle.ics	82	0	1	1	0.10145188506263597	0.44	0.43564356435643564
1007	Feb25-FISH2-3L1-rep4-mock-100x_Position009_8_cmle.ics	83	0	1	1	0.01844579728411563	0.10526315789473684	0.10666666666666666
1008	Feb25-FISH2-3L1-rep4-mock-100x_Position009_8_cmle.ics	85	0	1	1	0.13142630564932387	0.8507462686567163	0.6785714285714286
1009	Feb25-FISH2-3L1-rep4-mock-100x_Position009_8_cmle.ics	86	0	1	1	0.3481644237376825	0.6317991631799164	0.6344537815126049
1010	Feb25-FISH2-3L1-rep4-mock-100x_Position009_8_cmle.ics	88	0	1	1	0.0	0.0	0.0
1011	Feb25-FISH2-3L1-rep4-mock-100x_Position009_8_cmle.ics	90	0	1	1	0.14064920429138167	0.5596330275229358	0.5700934579439251
1012	Feb25-FISH2-3L1-rep4-mock-100x_Position009_8_cmle.ics	91	0	1	1	0.0	0.0	0.0
1013	Feb25-FISH2-3L1-rep4-mock-100x_Position009_8_cmle.ics	91	0	1	2	0.0645602904944047	0.09893992932862189	0.19858156028368792
1014	Feb25-FISH2-3L1-rep4-mock-100x_Position009_8_cmle.ics	92	0	1	1	0.0853118124390348	0.3557692307692308	0.47435897435897434
1015	Feb25-FISH2-3L1-rep4-mock-100x_Position009_8_cmle.ics	93	0	1	1	0.013834347963086722	0.07692307692307691	0.0779220779220779
1016	Feb25-FISH2-3L1-rep4-mock-100x_Position009_8_cmle.ics	95	0	1	1	0.0	0.0	0.0
1017	Feb25-FISH2-3L1-rep4-mock-100x_Position009_8_cmle.ics	96	0	1	1	0.11528623302572269	0.4310344827586206	0.4273504273504273
1018	Feb25-FISH2-3L1-rep4-mock-100x_Position009_8_cmle.ics	97	0	1	1	0.0	0.0	0.0
1019	Feb25-FISH2-3L1-rep4-mock-100x_Position009_8_cmle.ics	97	0	2	1	0.07378318913646252	0.43243243243243246	0.12451361867704279
1020	Feb25-FISH2-3L1-rep4-mock-100x_Position009_8_cmle.ics	98	0	1	1	0.21904384274887312	0.7916666666666666	0.7786885245901639
1021	Feb25-FISH2-3L1-rep4-mock-100x_Position009_8_cmle.ics	99	0	1	1	0.04150304388926017	0.24657534246575338	0.16216216216216214
1022	Feb25-FISH2-3L1-rep4-mock-100x_Position009_8_cmle.ics	101	0	1	1	0.11759195768623715	0.5151515151515151	0.5257731958762887
1023	Feb25-FISH2-3L1-rep4-mock-100x_Position009_8_cmle.ics	102	0	1	1	0.0	0.0	0.0
1024	Feb25-FISH2-3L1-rep4-mock-100x_Position009_8_cmle.ics	103	0	1	1	0.025362971265658993	0.094017094017094	0.11827956989247311
1025	Feb25-FISH2-3L1-rep4-mock-100x_Position009_8_cmle.ics	105	0	1	1	0.18215224818064185	0.5808823529411764	0.5683453237410071
1026	Feb25-FISH2-3L1-rep4-mock-100x_Position009_8_cmle.ics	106	0	1	1	0.1936808714832141	0.7304347826086955	0.6222222222222222
1027	Feb25-FISH2-3L1-rep4-mock-100x_Position009_8_cmle.ics	107	0	1	1	0.0	0.0	0.0
1028	Feb25-FISH2-3L1-rep4-mock-100x_Position009_8_cmle.ics	108	0	1	1	0.1706236248780696	0.2596491228070176	0.25170068027210885
1029	Feb25-FISH2-3L1-rep4-mock-100x_Position009_8_cmle.ics	109	0	1	1	0.14756637827292504	0.8421052631578947	0.46715328467153283
1030	Feb25-FISH2-3L1-rep4-mock-100x_Position009_8_cmle.ics	109	0	2	1	0.0	0.0	0.0
1031	Feb25-FISH2-3L1-rep4-mock-100x_Position009_8_cmle.ics	112	0	1	1	0.0	0.0	0.0
1032	Feb25-FISH2-3L1-rep4-mock-100x_Position010_9_cmle.ics	1	0	1	1	0.057643116512861345	0.23584905660377356	0.23809523809523808
1033	Feb25-FISH2-3L1-rep4-mock-100x_Position010_9_cmle.ics	2	0	1	1	0.1798465235201274	0.7155963302752293	0.5064935064935064
1034	Feb25-FISH2-3L1-rep4-mock-100x_Position010_9_cmle.ics	2	0	1	2	0.0	0.0	0.0
1035	Feb25-FISH2-3L1-rep4-mock-100x_Position010_9_cmle.ics	2	0	2	1	0.0	0.0	0.0
1036	Feb25-FISH2-3L1-rep4-mock-100x_Position010_9_cmle.ics	2	0	2	2	0.029974420586687898	0.18309859154929573	0.104
1037	Feb25-FISH2-3L1-rep4-mock-100x_Position010_9_cmle.ics	2	0	3	1	0.0	0.0	0.0
1038	Feb25-FISH2-3L1-rep4-mock-100x_Position010_9_cmle.ics	2	0	3	2	0.0	0.0	0.0
1039	Feb25-FISH2-3L1-rep4-mock-100x_Position010_9_cmle.ics	5	0	1	1	0.10606333438366487	0.73015873015873	0.43396226415094336
1040	Feb25-FISH2-3L1-rep4-mock-100x_Position010_9_cmle.ics	6	0	1	1	0.0	0.0	0.0
1041	Feb25-FISH2-3L1-rep4-mock-100x_Position010_9_cmle.ics	7	0	1	1	0.0	0.0	0.0
1042	Feb25-FISH2-3L1-rep4-mock-100x_Position010_9_cmle.ics	8	0	1	1	0.0	0.0	0.0
1043	Feb25-FISH2-3L1-rep4-mock-100x_Position010_9_cmle.ics	10	0	1	1	0.12681485632829495	0.5288461538461537	0.2777777777777778
1044	Feb25-FISH2-3L1-rep4-mock-100x_Position010_9_cmle.ics	10	0	1	2	0.0	0.0	0.0
1045	Feb25-FISH2-3L1-rep4-mock-100x_Position010_9_cmle.ics	10	0	2	1	0.0	0.0	0.0
1046	Feb25-FISH2-3L1-rep4-mock-100x_Position010_9_cmle.ics	10	0	2	2	0.1590950015754973	0.4035087719298245	0.896103896103896
1047	Feb25-FISH2-3L1-rep4-mock-100x_Position010_9_cmle.ics	11	0	1	1	0.0	0.0	0.0
1048	Feb25-FISH2-3L1-rep4-mock-100x_Position010_9_cmle.ics	13	0	1	1	0.10606333438366487	0.5679012345679012	0.46
1049	Feb25-FISH2-3L1-rep4-mock-100x_Position010_9_cmle.ics	14	0	1	1	0.06917173981543362	0.26315789473684215	0.26315789473684215
1050	Feb25-FISH2-3L1-rep4-mock-100x_Position010_9_cmle.ics	15	0	1	1	0.1245091316677805	0.4655172413793102	0.4655172413793102
1051	Feb25-FISH2-3L1-rep4-mock-100x_Position010_9_cmle.ics	16	0	1	1	0.1706236248780696	0.6166666666666667	0.6115702479338843
1052	Feb25-FISH2-3L1-rep4-mock-100x_Position010_9_cmle.ics	17	0	1	1	0.23287819071195984	0.6516129032258065	0.5976331360946745
1053	Feb25-FISH2-3L1-rep4-mock-100x_Position010_9_cmle.ics	18	0	1	1	0.15217782759395396	0.7857142857142858	0.7857142857142858
1054	Feb25-FISH2-3L1-rep4-mock-100x_Position010_9_cmle.ics	19	0	1	1	0.03228014524720235	0.0880503144654088	0.0880503144654088
1055	Feb25-FISH2-3L1-rep4-mock-100x_Position010_9_cmle.ics	20	0	1	1	0.059948841173375796	0.4333333333333333	0.2385321100917431
1056	Feb25-FISH2-3L1-rep4-mock-100x_Position010_9_cmle.ics	23	0	1	1	0.04611449321028908	0.21052631578947364	0.21052631578947364
1057	Feb25-FISH2-3L1-rep4-mock-100x_Position010_9_cmle.ics	25	0	1	1	0.0	0.0	0.0
1058	Feb25-FISH2-3L1-rep4-mock-100x_Position010_9_cmle.ics	26	0	1	1	0.1844579728411563	0.6504065040650406	0.6451612903225807
1059	Feb25-FISH2-3L1-rep4-mock-100x_Position010_9_cmle.ics	27	0	1	1	0.04611449321028908	0.392156862745098	0.392156862745098
1060	Feb25-FISH2-3L1-rep4-mock-100x_Position010_9_cmle.ics	28	0	1	1	0.0	0.0	0.0
1061	Feb25-FISH2-3L1-rep4-mock-100x_Position010_9_cmle.ics	30	0	1	1	0.01844579728411563	0.06666666666666667	0.16
1062	Feb25-FISH2-3L1-rep4-mock-100x_Position010_9_cmle.ics	30	0	1	2	0.0	0.0	0.0
1063	Feb25-FISH2-3L1-rep4-mock-100x_Position010_9_cmle.ics	31	0	1	1	0.20059804546475749	0.6796875	0.6850393700787402
1064	Feb25-FISH2-3L1-rep4-mock-100x_Position010_9_cmle.ics	33	0	1	1	0.0	0.0	0.0
1065	Feb25-FISH2-3L1-rep4-mock-100x_Position010_9_cmle.ics	34	0	1	1	0.0	0.0	0.0
1066	Feb25-FISH2-3L1-rep4-mock-100x_Position010_9_cmle.ics	35	0	1	1	0.2605468866381333	0.5854922279792746	0.5885416666666667
1067	Feb25-FISH2-3L1-rep4-mock-100x_Position010_9_cmle.ics	36	0	1	1	0.07147746447594806	0.3369565217391304	0.2627118644067796
1068	Feb25-FISH2-3L1-rep4-mock-100x_Position010_9_cmle.ics	37	0	1	1	0.10836905904417933	0.43925233644859807	0.43925233644859807
1069	Feb25-FISH2-3L1-rep4-mock-100x_Position010_9_cmle.ics	38	0	1	1	0.0	0.0	0.0
1070	Feb25-FISH2-3L1-rep4-mock-100x_Position010_9_cmle.ics	39	0	1	1	0.03919731922874571	0.13709677419354838	0.17708333333333334
1071	Feb25-FISH2-3L1-rep4-mock-100x_Position010_9_cmle.ics	43	0	1	1	0.09222898642057815	0.3571428571428571	0.35398230088495575
1072	Feb25-FISH2-3L1-rep4-mock-100x_Position010_9_cmle.ics	44	0	1	1	0.15678927691498284	0.5271317829457364	0.5074626865671641
1073	Feb25-FISH2-3L1-rep4-mock-100x_Position010_9_cmle.ics	47	0	1	1	0.10836905904417933	0.5949367088607596	0.5222222222222221
1074	Feb25-FISH2-3L1-rep4-mock-100x_Position010_9_cmle.ics	48	0	1	1	0.12681485632829495	0.3142857142857142	0.2941176470588235
1075	Feb25-FISH2-3L1-rep4-mock-100x_Position010_9_cmle.ics	51	0	1	1	0.0	0.0	0.0
1076	Feb25-FISH2-3L1-rep4-mock-100x_Position010_9_cmle.ics	52	0	1	1	0.0	0.0	0.0
1077	Feb25-FISH2-3L1-rep4-mock-100x_Position010_9_cmle.ics	52	0	2	1	0.11989768234675159	0.9999999999999999	0.2260869565217391
1078	Feb25-FISH2-3L1-rep4-mock-100x_Position010_9_cmle.ics	53	0	1	1	0.05533739185234689	0.24489795918367344	0.34782608695652173
1079	Feb25-FISH2-3L1-rep4-mock-100x_Position010_9_cmle.ics	54	0	1	1	0.027668695926173444	0.11650485436893201	0.22222222222222215
1080	Feb25-FISH2-3L1-rep4-mock-100x_Position010_9_cmle.ics	55	0	1	1	0.15678927691498284	0.7157894736842103	0.7157894736842103
1081	Feb25-FISH2-3L1-rep4-mock-100x_Position010_9_cmle.ics	56	0	1	1	0.2098209441068153	0.8272727272727273	0.8272727272727273
1082	Feb25-FISH2-3L1-rep4-mock-100x_Position010_9_cmle.ics	58	0	1	1	0.06686601515491916	0.3085106382978723	0.3085106382978723
1083	Feb25-FISH2-3L1-rep4-mock-100x_Position010_9_cmle.ics	59	0	1	1	0.1706236248780696	0.6915887850467288	0.6915887850467288
1084	Feb25-FISH2-3L1-rep4-mock-100x_Position010_9_cmle.ics	60	0	1	1	0.08761753709954924	0.3064516129032258	0.44186046511627897
1085	Feb25-FISH2-3L1-rep4-mock-100x_Position010_9_cmle.ics	61	0	1	1	0.1498721029334395	0.6132075471698113	0.6074766355140185
1086	Feb25-FISH2-3L1-rep4-mock-100x_Position010_9_cmle.ics	62	0	1	1	0.0	0.0	0.0
1087	Feb25-FISH2-3L1-rep4-mock-100x_Position010_9_cmle.ics	64	0	1	1	0.04611449321028908	0.14705882352941174	0.145985401459854
1088	Feb25-FISH2-3L1-rep4-mock-100x_Position010_9_cmle.ics	65	0	1	1	0.0	0.0	0.0
1089	Feb25-FISH2-3L1-rep4-mock-100x_Position010_9_cmle.ics	67	0	1	1	0.1245091316677805	0.8059701492537313	0.5094339622641509
1090	Feb25-FISH2-3L1-rep4-mock-100x_Position010_9_cmle.ics	68	0	1	1	0.0	0.0	0.0
1091	Feb25-FISH2-3L1-rep4-mock-100x_Position010_9_cmle.ics	68	0	1	2	0.45883920744237633	0.7896825396825397	0.9045454545454547
1092	Feb25-FISH2-3L1-rep4-mock-100x_Position010_9_cmle.ics	72	0	1	1	0.14756637827292504	0.5289256198347106	0.5245901639344261
1093	Feb25-FISH2-3L1-rep4-mock-100x_Position010_9_cmle.ics	73	0	1	1	0.08070036311800588	0.19999999999999998	0.30701754385964913
1094	Feb25-FISH2-3L1-rep4-mock-100x_Position010_9_cmle.ics	73	0	1	2	0.0	0.0	0.0
1095	Feb25-FISH2-3L1-rep4-mock-100x_Position010_9_cmle.ics	74	0	1	1	0.23287819071195984	0.8347107438016528	0.8278688524590163
1096	Feb25-FISH2-3L1-rep4-mock-100x_Position010_9_cmle.ics	75	0	1	1	0.12220340700726605	0.4649122807017544	0.4690265486725663
1097	Feb25-FISH2-3L1-rep4-mock-100x_Position010_9_cmle.ics	76	0	1	1	0.020751521944630084	0.11249999999999998	0.08256880733944955
1098	Feb25-FISH2-3L1-rep4-mock-100x_Position010_9_cmle.ics	78	0	1	1	0.09222898642057815	0.196078431372549	0.18604651162790697
1099	Feb25-FISH2-3L1-rep4-mock-100x_Position010_9_cmle.ics	80	0	1	1	0.0	0.0	0.0
1100	Feb25-FISH2-3L1-rep4-mock-100x_Position010_9_cmle.ics	81	0	1	1	0.10375760972315042	0.46875	0.4205607476635513
1101	Feb25-FISH2-3L1-rep4-mock-100x_Position010_9_cmle.ics	83	0	1	1	0.0645602904944047	0.24999999999999994	0.24561403508771928
1102	Feb25-FISH2-3L1-rep4-mock-100x_Position010_9_cmle.ics	84	0	1	1	0.0945347110810926	0.39805825242718434	0.39423076923076916
1103	Feb25-FISH2-3L1-rep4-mock-100x_Position010_9_cmle.ics	86	0	1	1	0.1245091316677805	0.5192307692307692	0.5510204081632653
1104	Feb25-FISH2-3L1-rep4-mock-100x_Position010_9_cmle.ics	87	0	1	1	0.16370645089652622	0.7171717171717171	0.7029702970297029
1105	Feb25-FISH2-3L1-rep4-mock-100x_Position010_9_cmle.ics	89	0	1	1	0.14526065361241058	0.4736842105263157	0.5163934426229507
1106	Feb25-FISH2-3L1-rep4-mock-100x_Position010_9_cmle.ics	90	0	1	1	0.0	0.0	0.0
1107	Feb25-FISH2-3L1-rep4-mock-100x_Position010_9_cmle.ics	90	0	1	2	0.0	0.0	0.0
1108	Feb25-FISH2-3L1-rep4-mock-100x_Position010_9_cmle.ics	90	0	2	1	0.0	0.0	0.0
1109	Feb25-FISH2-3L1-rep4-mock-100x_Position010_9_cmle.ics	90	0	2	2	0.17292934953858402	0.47169811320754707	0.8064516129032256
1110	Feb25-FISH2-3L1-rep4-mock-100x_Position010_9_cmle.ics	91	0	1	1	0.22826674139093092	0.818181818181818	0.818181818181818
1111	Feb25-FISH2-3L1-rep4-mock-100x_Position010_9_cmle.ics	92	0	1	1	0.21212666876732975	0.365079365079365	0.40528634361233473
1112	Feb25-FISH2-3L1-rep4-mock-100x_Position010_9_cmle.ics	93	0	1	1	0.16370645089652622	0.5259259259259259	0.5259259259259259
1113	Feb25-FISH2-3L1-rep4-mock-100x_Position010_9_cmle.ics	94	0	1	1	0.0	0.0	0.0
1114	Feb25-FISH2-3L1-rep4-mock-100x_Position010_9_cmle.ics	95	0	1	1	0.0	0.0	0.0
1115	Feb25-FISH2-3L1-rep4-mock-100x_Position010_9_cmle.ics	95	0	1	2	0.17754079885961294	0.506578947368421	0.5422535211267605
1116	Feb25-FISH2-3L1-rep4-mock-100x_Position010_9_cmle.ics	95	0	2	1	0.0	0.0	0.0
1117	Feb25-FISH2-3L1-rep4-mock-100x_Position010_9_cmle.ics	95	0	2	2	0.0	0.0	0.0
1118	Feb25-FISH2-3L1-rep4-mock-100x_Position010_9_cmle.ics	97	0	1	1	0.19598659614372857	0.7589285714285713	0.7589285714285713
1119	Feb25-FISH2-3L1-rep4-mock-100x_Position010_9_cmle.ics	98	0	1	1	0.0	0.0	0.0
1120	Feb25-FISH2-3L1-rep4-mock-100x_Position010_9_cmle.ics	98	0	2	1	0.11989768234675159	0.9122807017543859	0.416
1121	Feb25-FISH2-3L1-rep4-mock-100x_Position010_9_cmle.ics	99	0	1	1	0.0	0.0	0.0
1122	Feb25-FISH2-3L1-rep4-mock-100x_Position010_9_cmle.ics	100	0	1	1	0.0	0.0	0.0
1123	Feb25-FISH2-3L1-rep4-mock-100x_Position010_9_cmle.ics	100	0	2	1	0.01152862330257227	0.03787878787878787	0.02032520325203252
1124	Feb25-FISH2-3L1-rep4-mock-100x_Position010_9_cmle.ics	100	0	3	1	0.0	0.0	0.0
1125	Feb25-FISH2-3L1-rep4-mock-100x_Position010_9_cmle.ics	101	0	1	1	0.0	0.0	0.0
1126	Feb25-FISH2-3L1-rep4-mock-100x_Position010_9_cmle.ics	102	0	1	1	0.027668695926173444	0.16438356164383558	0.1290322580645161
1127	Feb25-FISH2-3L1-rep4-mock-100x_Position010_9_cmle.ics	104	0	1	1	0.09684043574160706	0.5384615384615383	0.5454545454545454
1128	Feb25-FISH2-3L1-rep4-mock-100x_Position010_9_cmle.ics	105	0	1	1	0.16831790021755513	0.6083333333333333	0.6134453781512604
1129	Feb25-FISH2-3L1-rep4-mock-100x_Position010_9_cmle.ics	106	0	1	1	0.0	0.0	0.0
1130	Feb25-FISH2-3L1-rep4-mock-100x_Position011_10_cmle.ics	2	0	1	1	0.15678927691498284	0.3434343434343434	0.34170854271356776
1131	Feb25-FISH2-3L1-rep4-mock-100x_Position011_10_cmle.ics	4	0	1	1	0.05533739185234689	0.2162162162162162	0.19999999999999998
1132	Feb25-FISH2-3L1-rep4-mock-100x_Position011_10_cmle.ics	5	0	1	1	0.06917173981543362	0.27272727272727276	0.26548672566371684
1133	Feb25-FISH2-3L1-rep4-mock-100x_Position011_10_cmle.ics	6	0	1	1	0.0	0.0	0.0
1134	Feb25-FISH2-3L1-rep4-mock-100x_Position011_10_cmle.ics	6	0	1	2	0.0	0.0	0.0
1135	Feb25-FISH2-3L1-rep4-mock-100x_Position011_10_cmle.ics	6	0	2	1	0.0	0.0	0.0
1136	Feb25-FISH2-3L1-rep4-mock-100x_Position011_10_cmle.ics	6	0	2	2	0.0	0.0	0.0
1137	Feb25-FISH2-3L1-rep4-mock-100x_Position011_10_cmle.ics	7	0	1	1	0.11759195768623715	0.4047619047619047	0.4047619047619047
1138	Feb25-FISH2-3L1-rep4-mock-100x_Position011_10_cmle.ics	8	0	1	1	0.1706236248780696	0.4484848484848485	0.961038961038961
1139	Feb25-FISH2-3L1-rep4-mock-100x_Position011_10_cmle.ics	8	0	1	2	0.0	0.0	0.0
1140	Feb25-FISH2-3L1-rep4-mock-100x_Position011_10_cmle.ics	8	0	2	1	0.0	0.0	0.0
1141	Feb25-FISH2-3L1-rep4-mock-100x_Position011_10_cmle.ics	8	0	2	2	0.21673811808835866	0.6762589928057553	0.415929203539823
1142	Feb25-FISH2-3L1-rep4-mock-100x_Position011_10_cmle.ics	9	0	1	1	0.02305724660514454	0.08771929824561404	0.07246376811594203
1143	Feb25-FISH2-3L1-rep4-mock-100x_Position011_10_cmle.ics	10	0	1	1	0.0	0.0	0.0
1144	Feb25-FISH2-3L1-rep4-mock-100x_Position011_10_cmle.ics	11	0	1	1	0.0	0.0	0.0
1145	Feb25-FISH2-3L1-rep4-mock-100x_Position011_10_cmle.ics	12	0	1	1	0.11067478370469377	0.43636363636363634	0.42857142857142844
1146	Feb25-FISH2-3L1-rep4-mock-100x_Position011_10_cmle.ics	13	0	1	1	0.07378318913646252	0.2253521126760563	0.21333333333333332
1147	Feb25-FISH2-3L1-rep4-mock-100x_Position011_10_cmle.ics	15	0	1	1	0.0	0.0	0.0
1148	Feb25-FISH2-3L1-rep4-mock-100x_Position011_10_cmle.ics	17	0	1	1	0.26746406061967665	0.7483870967741936	0.5742574257425742
1149	Feb25-FISH2-3L1-rep4-mock-100x_Position011_10_cmle.ics	18	0	1	1	0.1245091316677805	0.44999999999999996	0.44262295081967207
1150	Feb25-FISH2-3L1-rep4-mock-100x_Position011_10_cmle.ics	19	0	1	1	0.1590950015754973	0.26335877862595414	0.6388888888888887
1151	Feb25-FISH2-3L1-rep4-mock-100x_Position011_10_cmle.ics	19	0	1	2	0.0	0.0	0.0
1152	Feb25-FISH2-3L1-rep4-mock-100x_Position011_10_cmle.ics	20	0	1	1	0.0	0.0	0.0
1153	Feb25-FISH2-3L1-rep4-mock-100x_Position011_10_cmle.ics	20	0	1	2	0.053031667191832436	0.21495327102803732	0.39655172413793094
1154	Feb25-FISH2-3L1-rep4-mock-100x_Position011_10_cmle.ics	20	0	2	1	0.09914616040212151	0.2721518987341772	0.19457013574660628
1155	Feb25-FISH2-3L1-rep4-mock-100x_Position011_10_cmle.ics	20	0	2	2	0.0	0.0	0.0
1156	Feb25-FISH2-3L1-rep4-mock-100x_Position011_10_cmle.ics	21	0	1	1	0.0	0.0	0.0
1157	Feb25-FISH2-3L1-rep4-mock-100x_Position011_10_cmle.ics	21	0	2	1	0.11067478370469377	0.34532374100719415	0.1875
1158	Feb25-FISH2-3L1-rep4-mock-100x_Position011_10_cmle.ics	22	0	1	1	0.009222898642057815	0.07272727272727274	0.07272727272727274
1159	Feb25-FISH2-3L1-rep4-mock-100x_Position011_10_cmle.ics	23	0	1	1	0.12681485632829495	0.8461538461538459	0.833333333333333
1160	Feb25-FISH2-3L1-rep4-mock-100x_Position011_10_cmle.ics	24	0	1	1	0.0	0.0	0.0
1161	Feb25-FISH2-3L1-rep4-mock-100x_Position011_10_cmle.ics	25	0	1	1	0.23979536469350318	0.44635193133047213	0.553191489361702
1162	Feb25-FISH2-3L1-rep4-mock-100x_Position011_10_cmle.ics	26	0	1	1	0.05533739185234689	0.1967213114754098	0.30379746835443033
1163	Feb25-FISH2-3L1-rep4-mock-100x_Position011_10_cmle.ics	27	0	1	1	0.11989768234675159	0.40625	0.40625
1164	Feb25-FISH2-3L1-rep4-mock-100x_Position011_10_cmle.ics	28	0	1	1	0.0	0.0	0.0
1165	Feb25-FISH2-3L1-rep4-mock-100x_Position011_10_cmle.ics	28	0	2	1	0.0	0.0	0.0
1166	Feb25-FISH2-3L1-rep4-mock-100x_Position011_10_cmle.ics	29	0	1	1	0.1291205809888094	0.4210526315789473	0.4057971014492754
1167	Feb25-FISH2-3L1-rep4-mock-100x_Position011_10_cmle.ics	30	0	1	1	0.0645602904944047	0.2745098039215686	0.2592592592592592
1168	Feb25-FISH2-3L1-rep4-mock-100x_Position011_10_cmle.ics	31	0	1	1	0.17292934953858402	0.5597014925373134	0.5597014925373134
1169	Feb25-FISH2-3L1-rep4-mock-100x_Position011_10_cmle.ics	32	0	1	1	0.057643116512861345	0.20661157024793383	0.20833333333333331
1170	Feb25-FISH2-3L1-rep4-mock-100x_Position011_10_cmle.ics	33	0	1	1	0.20751521944630083	0.7894736842105263	0.7826086956521738
1171	Feb25-FISH2-3L1-rep4-mock-100x_Position011_10_cmle.ics	34	0	1	1	0.1706236248780696	0.524822695035461	0.524822695035461
1172	Feb25-FISH2-3L1-rep4-mock-100x_Position011_10_cmle.ics	36	0	1	1	0.0	0.0	0.0
1173	Feb25-FISH2-3L1-rep4-mock-100x_Position011_10_cmle.ics	37	0	1	1	0.20751521944630083	0.703125	0.703125
1174	Feb25-FISH2-3L1-rep4-mock-100x_Position011_10_cmle.ics	38	0	1	1	0.35047014839819696	0.5714285714285713	0.5692883895131086
1175	Feb25-FISH2-3L1-rep4-mock-100x_Position011_10_cmle.ics	39	0	1	1	0.09914616040212151	0.39814814814814803	0.39814814814814803
1176	Feb25-FISH2-3L1-rep4-mock-100x_Position011_10_cmle.ics	40	0	1	1	0.2098209441068153	0.8124999999999998	0.8198198198198198
1177	Feb25-FISH2-3L1-rep4-mock-100x_Position011_10_cmle.ics	41	0	1	1	0.0023057246605144538	0.013888888888888888	0.014084507042253518
1178	Feb25-FISH2-3L1-rep4-mock-100x_Position011_10_cmle.ics	42	0	1	1	0.0	0.0	0.0
1179	Feb25-FISH2-3L1-rep4-mock-100x_Position011_10_cmle.ics	42	0	1	2	0.1498721029334395	0.46428571428571425	0.52
1180	Feb25-FISH2-3L1-rep4-mock-100x_Position011_10_cmle.ics	42	0	1	3	0.0	0.0	0.0
1181	Feb25-FISH2-3L1-rep4-mock-100x_Position011_10_cmle.ics	42	0	2	1	0.0	0.0	0.0
1182	Feb25-FISH2-3L1-rep4-mock-100x_Position011_10_cmle.ics	42	0	2	2	0.0	0.0	0.0
1183	Feb25-FISH2-3L1-rep4-mock-100x_Position011_10_cmle.ics	42	0	2	3	0.0	0.0	0.0
1184	Feb25-FISH2-3L1-rep4-mock-100x_Position011_10_cmle.ics	44	0	1	1	0.0	0.0	0.0
1185	Feb25-FISH2-3L1-rep4-mock-100x_Position011_10_cmle.ics	45	0	1	1	0.057643116512861345	0.2427184466019417	0.2155172413793103
1186	Feb25-FISH2-3L1-rep4-mock-100x_Position011_10_cmle.ics	46	0	1	1	0.16831790021755513	0.6460176991150443	0.5887096774193549
1187	Feb25-FISH2-3L1-rep4-mock-100x_Position011_10_cmle.ics	47	0	1	1	0.0	0.0	0.0
1188	Feb25-FISH2-3L1-rep4-mock-100x_Position011_10_cmle.ics	48	0	1	1	0.41272471423208723	0.7103174603174602	0.6280701754385964
1189	Feb25-FISH2-3L1-rep4-mock-100x_Position011_10_cmle.ics	49	0	1	1	0.1245091316677805	0.818181818181818	0.6352941176470588
1190	Feb25-FISH2-3L1-rep4-mock-100x_Position011_10_cmle.ics	50	0	1	1	0.20290377012527194	0.6376811594202899	0.6470588235294117
1191	Feb25-FISH2-3L1-rep4-mock-100x_Position011_10_cmle.ics	52	0	1	1	0.0	0.0	0.0
1192	Feb25-FISH2-3L1-rep4-mock-100x_Position011_10_cmle.ics	53	0	1	1	0.057643116512861345	0.20491803278688522	0.20661157024793383
1193	Feb25-FISH2-3L1-rep4-mock-100x_Position011_10_cmle.ics	54	0	1	1	0.37122167034282705	0.6439999999999999	0.6465863453815259
1194	Feb25-FISH2-3L1-rep4-mock-100x_Position011_10_cmle.ics	55	0	1	1	0.057643116512861345	0.31645569620253167	0.31249999999999994
1195	Feb25-FISH2-3L1-rep4-mock-100x_Position011_10_cmle.ics	56	0	1	1	0.14064920429138167	0.6931818181818181	0.6931818181818181
1196	Feb25-FISH2-3L1-rep4-mock-100x_Position011_10_cmle.ics	57	0	1	1	0.0023057246605144538	0.007462686567164179	0.010416666666666668
1197	Feb25-FISH2-3L1-rep4-mock-100x_Position011_10_cmle.ics	58	0	1	1	0.16831790021755513	0.4899328859060402	0.48666666666666664
1198	Feb25-FISH2-3L1-rep4-mock-100x_Position011_10_cmle.ics	59	0	1	1	0.0	0.0	0.0
1199	Feb25-FISH2-3L1-rep4-mock-100x_Position011_10_cmle.ics	59	0	1	2	0.22134956740938755	0.32214765100671133	0.7272727272727271
1200	Feb25-FISH2-3L1-rep4-mock-100x_Position011_10_cmle.ics	59	0	1	3	0.0	0.0	0.0
1201	Feb25-FISH2-3L1-rep4-mock-100x_Position011_10_cmle.ics	62	0	1	1	0.07147746447594806	0.23134328358208953	0.22962962962962963
1202	Feb25-FISH2-3L1-rep4-mock-100x_Position011_10_cmle.ics	63	0	1	1	0.0	0.0	0.0
1203	Feb25-FISH2-3L1-rep4-mock-100x_Position011_10_cmle.ics	63	0	1	2	0.07147746447594806	0.31958762886597936	0.4769230769230768
1204	Feb25-FISH2-3L1-rep4-mock-100x_Position011_10_cmle.ics	64	0	1	1	0.1498721029334395	0.5284552845528455	0.5284552845528455
1205	Feb25-FISH2-3L1-rep4-mock-100x_Position011_10_cmle.ics	66	0	1	1	0.1245091316677805	0.4285714285714285	0.421875
1206	Feb25-FISH2-3L1-rep4-mock-100x_Position011_10_cmle.ics	67	0	1	1	0.0	0.0	0.0
1207	Feb25-FISH2-3L1-rep4-mock-100x_Position011_10_cmle.ics	68	0	1	1	0.1291205809888094	0.5045045045045045	0.41791044776119396
1208	Feb25-FISH2-3L1-rep4-mock-100x_Position011_10_cmle.ics	69	0	1	1	0.12681485632829495	0.833333333333333	0.4508196721311475
1209	Feb25-FISH2-3L1-rep4-mock-100x_Position011_10_cmle.ics	71	0	1	1	0.09914616040212151	0.5243902439024389	0.5810810810810811
1210	Feb25-FISH2-3L1-rep4-mock-100x_Position011_10_cmle.ics	73	0	1	1	0.04842021787080353	0.15107913669064743	0.15107913669064743
1211	Feb25-FISH2-3L1-rep4-mock-100x_Position011_10_cmle.ics	74	0	1	1	0.0	0.0	0.0
1212	Feb25-FISH2-3L1-rep4-mock-100x_Position011_10_cmle.ics	75	0	1	1	0.16831790021755513	0.5658914728682171	0.5658914728682171
1213	Feb25-FISH2-3L1-rep4-mock-100x_Position011_10_cmle.ics	77	0	1	1	0.03458586990771681	0.14018691588785046	0.14018691588785046
1214	Feb25-FISH2-3L1-rep4-mock-100x_Position011_10_cmle.ics	78	0	1	1	0.0	0.0	0.0
1215	Feb25-FISH2-3L1-rep4-mock-100x_Position011_10_cmle.ics	79	0	1	1	0.029974420586687898	0.15662650602409633	0.13265306122448978
1216	Feb25-FISH2-3L1-rep4-mock-100x_Position011_10_cmle.ics	82	0	1	1	0.19137514682269965	0.5763888888888888	0.5724137931034482
1217	Feb25-FISH2-3L1-rep4-mock-100x_Position011_10_cmle.ics	83	0	1	1	0.21212666876732975	0.8214285714285713	0.7999999999999999
1218	Feb25-FISH2-3L1-rep4-mock-100x_Position011_10_cmle.ics	84	0	1	1	0.06225456583389025	0.2842105263157894	0.40298507462686567
1219	Feb25-FISH2-3L1-rep4-mock-100x_Position011_10_cmle.ics	85	0	1	1	0.0	0.0	0.0
1220	Feb25-FISH2-3L1-rep4-mock-100x_Position011_10_cmle.ics	86	0	1	1	0.19598659614372857	0.7142857142857142	0.7203389830508474
1221	Feb25-FISH2-3L1-rep4-mock-100x_Position011_10_cmle.ics	88	0	1	1	0.14526065361241058	0.4436619718309858	0.4436619718309858
1222	Feb25-FISH2-3L1-rep4-mock-100x_Position011_10_cmle.ics	89	0	1	1	0.0	0.0	0.0
1223	Feb25-FISH2-3L1-rep4-mock-100x_Position011_10_cmle.ics	89	0	1	2	0.0	0.0	0.0
1224	Feb25-FISH2-3L1-rep4-mock-100x_Position011_10_cmle.ics	90	0	1	1	0.07378318913646252	0.24060150375939846	0.23703703703703705
1225	Feb25-FISH2-3L1-rep4-mock-100x_Position011_10_cmle.ics	91	0	1	1	0.059948841173375796	0.2300884955752212	0.18705035971223016
1226	Feb25-FISH2-3L1-rep4-mock-100x_Position011_10_cmle.ics	92	0	1	1	0.08761753709954924	0.35185185185185175	0.35185185185185175
1227	Feb25-FISH2-3L1-rep4-mock-100x_Position011_10_cmle.ics	94	0	1	1	0.04380876854977462	0.23749999999999993	0.18446601941747567
1228	Feb25-FISH2-3L1-rep4-mock-100x_Position011_10_cmle.ics	96	0	1	1	0.10606333438366487	0.30872483221476504	0.14556962025316456
1229	Feb25-FISH2-3L1-rep4-mock-100x_Position011_10_cmle.ics	96	0	2	1	0.0	0.0	0.0
1230	Feb25-FISH2-3L1-rep4-mock-100x_Position011_10_cmle.ics	97	0	1	1	0.07378318913646252	0.3516483516483516	0.4923076923076922
1231	Feb25-FISH2-3L1-rep4-mock-100x_Position011_10_cmle.ics	97	0	1	2	0.0	0.0	0.0
1232	Feb25-FISH2-3L1-rep4-mock-100x_Position011_10_cmle.ics	98	0	1	1	0.08300608777852034	0.5454545454545453	0.3302752293577982
1233	Feb25-FISH2-3L1-rep4-mock-100x_Position011_10_cmle.ics	100	0	1	1	0.0	0.0	0.0
1234	Feb25-FISH2-3L1-rep4-mock-100x_Position011_10_cmle.ics	101	0	1	1	0.01844579728411563	0.05970149253731343	0.05925925925925926
1235	Feb25-FISH2-3L1-rep4-mock-100x_Position011_10_cmle.ics	102	0	1	1	0.0	0.0	0.0
1236	Feb25-FISH2-3L1-rep4-mock-100x_Position011_10_cmle.ics	107	0	1	1	0.23979536469350318	0.8524590163934425	0.832
1237	Feb25-FISH2-3L1-rep4-mock-100x_Position011_10_cmle.ics	108	0	1	1	0.0	0.0	0.0
1238	Feb25-FISH2-3L1-rep4-mock-100x_Position011_10_cmle.ics	109	0	1	1	0.0	0.0	0.0
1239	Feb25-FISH2-3L1-rep4-mock-100x_Position011_10_cmle.ics	109	0	2	1	0.0	0.0	0.0
1240	Feb25-FISH2-3L1-rep4-mock-100x_Position011_10_cmle.ics	110	0	1	1	0.15448355225446841	0.5726495726495726	0.5726495726495726
1241	Feb25-FISH2-3L1-rep4-mock-100x_Position012_11_cmle.ics	1	0	1	1	0.0	0.0	0.0
1242	Feb25-FISH2-3L1-rep4-mock-100x_Position012_11_cmle.ics	1	0	1	2	0.16140072623601176	0.2564102564102564	0.472972972972973
1243	Feb25-FISH2-3L1-rep4-mock-100x_Position012_11_cmle.ics	2	0	1	1	0.0	0.0	0.0
1244	Feb25-FISH2-3L1-rep4-mock-100x_Position012_11_cmle.ics	4	0	1	1	0.19137514682269965	0.6916666666666665	0.8736842105263156
1245	Feb25-FISH2-3L1-rep4-mock-100x_Position012_11_cmle.ics	5	0	1	1	0.11298050836520823	0.5505617977528089	0.4188034188034187
1246	Feb25-FISH2-3L1-rep4-mock-100x_Position012_11_cmle.ics	6	0	1	1	0.0	0.0	0.0
1247	Feb25-FISH2-3L1-rep4-mock-100x_Position012_11_cmle.ics	7	0	1	1	0.34585869907716804	0.721153846153846	0.5395683453237409
1248	Feb25-FISH2-3L1-rep4-mock-100x_Position012_11_cmle.ics	7	0	1	2	0.0	0.0	0.0
1249	Feb25-FISH2-3L1-rep4-mock-100x_Position012_11_cmle.ics	7	0	2	1	0.0	0.0	0.0
1250	Feb25-FISH2-3L1-rep4-mock-100x_Position012_11_cmle.ics	7	0	2	2	0.0	0.0	0.0
1251	Feb25-FISH2-3L1-rep4-mock-100x_Position012_11_cmle.ics	8	0	1	1	0.0	0.0	0.0
1252	Feb25-FISH2-3L1-rep4-mock-100x_Position012_11_cmle.ics	9	0	1	1	0.10836905904417933	0.734375	0.42342342342342343
1253	Feb25-FISH2-3L1-rep4-mock-100x_Position012_11_cmle.ics	10	0	1	1	0.223655292069902	0.8434782608695651	0.8434782608695651
1254	Feb25-FISH2-3L1-rep4-mock-100x_Position012_11_cmle.ics	11	0	1	1	0.05533739185234689	0.3116883116883116	0.30769230769230765
1255	Feb25-FISH2-3L1-rep4-mock-100x_Position012_11_cmle.ics	12	0	1	1	0.0	0.0	0.0
1256	Feb25-FISH2-3L1-rep4-mock-100x_Position012_11_cmle.ics	13	0	1	1	0.0	0.0	0.0
1257	Feb25-FISH2-3L1-rep4-mock-100x_Position012_11_cmle.ics	14	0	1	1	0.3481644237376825	0.8162162162162162	0.6508620689655171
1258	Feb25-FISH2-3L1-rep4-mock-100x_Position012_11_cmle.ics	15	0	1	1	0.15678927691498284	0.5037037037037037	0.4963503649635036
1259	Feb25-FISH2-3L1-rep4-mock-100x_Position012_11_cmle.ics	16	0	1	1	0.13834347963086724	0.8571428571428571	0.7317073170731706
1260	Feb25-FISH2-3L1-rep4-mock-100x_Position012_11_cmle.ics	17	0	1	1	0.0	0.0	0.0
1261	Feb25-FISH2-3L1-rep4-mock-100x_Position012_11_cmle.ics	18	0	1	1	0.0945347110810926	0.6949152542372881	0.7068965517241377
1262	Feb25-FISH2-3L1-rep4-mock-100x_Position012_11_cmle.ics	19	0	1	1	0.0	0.0	0.0
1263	Feb25-FISH2-3L1-rep4-mock-100x_Position012_11_cmle.ics	20	0	1	1	0.2836041332432778	0.5040983606557377	0.49596774193548393
1264	Feb25-FISH2-3L1-rep4-mock-100x_Position012_11_cmle.ics	22	0	1	1	0.0	0.0	0.0
1265	Feb25-FISH2-3L1-rep4-mock-100x_Position012_11_cmle.ics	22	0	1	2	0.08300608777852034	0.3214285714285714	0.6206896551724137
1266	Feb25-FISH2-3L1-rep4-mock-100x_Position012_11_cmle.ics	24	0	1	1	0.0	0.0	0.0
1267	Feb25-FISH2-3L1-rep4-mock-100x_Position012_11_cmle.ics	26	0	1	1	0.0	0.0	0.0
1268	Feb25-FISH2-3L1-rep4-mock-100x_Position012_11_cmle.ics	26	0	1	2	0.0	0.0	0.0
1269	Feb25-FISH2-3L1-rep4-mock-100x_Position012_11_cmle.ics	27	0	1	1	0.0	0.0	0.0
1270	Feb25-FISH2-3L1-rep4-mock-100x_Position012_11_cmle.ics	28	0	1	1	0.07608891379697698	0.5322580645161291	0.5322580645161291
1271	Feb25-FISH2-3L1-rep4-mock-100x_Position012_11_cmle.ics	29	0	1	1	0.43578196083723175	0.6923076923076923	0.6974169741697417
1272	Feb25-FISH2-3L1-rep4-mock-100x_Position012_11_cmle.ics	31	0	1	1	0.06686601515491916	0.2815533980582524	0.28431372549019607
1273	Feb25-FISH2-3L1-rep4-mock-100x_Position012_11_cmle.ics	32	0	1	1	0.11989768234675159	0.2722513089005235	0.25365853658536586
1274	Feb25-FISH2-3L1-rep4-mock-100x_Position012_11_cmle.ics	33	0	1	1	0.0	0.0	0.0
1275	Feb25-FISH2-3L1-rep4-mock-100x_Position012_11_cmle.ics	34	0	1	1	0.0	0.0	0.0
1276	Feb25-FISH2-3L1-rep4-mock-100x_Position012_11_cmle.ics	34	0	1	2	0.0	0.0	0.0
1277	Feb25-FISH2-3L1-rep4-mock-100x_Position012_11_cmle.ics	35	0	1	1	0.14064920429138167	0.7093023255813952	0.6853932584269662
1278	Feb25-FISH2-3L1-rep4-mock-100x_Position012_11_cmle.ics	37	0	1	1	0.029974420586687898	0.1015625	0.1015625
1279	Feb25-FISH2-3L1-rep4-mock-100x_Position012_11_cmle.ics	38	0	1	1	0.025362971265658993	0.04932735426008968	0.11827956989247311
1280	Feb25-FISH2-3L1-rep4-mock-100x_Position012_11_cmle.ics	38	0	1	2	0.0	0.0	0.0
1281	Feb25-FISH2-3L1-rep4-mock-100x_Position012_11_cmle.ics	39	0	1	1	0.0	0.0	0.0
1282	Feb25-FISH2-3L1-rep4-mock-100x_Position012_11_cmle.ics	40	0	1	1	0.1498721029334395	0.5158730158730158	0.8333333333333333
1283	Feb25-FISH2-3L1-rep4-mock-100x_Position012_11_cmle.ics	43	0	1	1	0.07378318913646252	0.2831858407079646	0.2831858407079646
1284	Feb25-FISH2-3L1-rep4-mock-100x_Position012_11_cmle.ics	44	0	1	1	0.020751521944630084	0.09278350515463916	0.09278350515463916
1285	Feb25-FISH2-3L1-rep4-mock-100x_Position012_11_cmle.ics	45	0	1	1	0.23057246605144538	0.9900990099009901	0.37174721189591076
1286	Feb25-FISH2-3L1-rep4-mock-100x_Position012_11_cmle.ics	45	0	2	1	0.0	0.0	0.0
1287	Feb25-FISH2-3L1-rep4-mock-100x_Position012_11_cmle.ics	46	0	1	1	0.06917173981543362	0.30303030303030304	0.3157894736842105
1288	Feb25-FISH2-3L1-rep4-mock-100x_Position012_11_cmle.ics	47	0	1	1	0.029974420586687898	0.203125	0.203125
1289	Feb25-FISH2-3L1-rep4-mock-100x_Position012_11_cmle.ics	48	0	1	1	0.19598659614372857	0.6488549618320609	0.6538461538461537
1290	Feb25-FISH2-3L1-rep4-mock-100x_Position012_11_cmle.ics	49	0	1	1	0.0	0.0	0.0
1291	Feb25-FISH2-3L1-rep4-mock-100x_Position012_11_cmle.ics	50	0	1	1	0.03458586990771681	0.2884615384615385	0.17045454545454547
1292	Feb25-FISH2-3L1-rep4-mock-100x_Position012_11_cmle.ics	51	0	1	1	0.0	0.0	0.0
1293	Feb25-FISH2-3L1-rep4-mock-100x_Position012_11_cmle.ics	52	0	1	1	0.0	0.0	0.0
1294	Feb25-FISH2-3L1-rep4-mock-100x_Position012_11_cmle.ics	53	0	1	1	0.050725942531317986	0.23655913978494622	0.28205128205128205
1295	Feb25-FISH2-3L1-rep4-mock-100x_Position012_11_cmle.ics	54	0	1	1	0.21673811808835866	0.7899159663865545	0.7966101694915254
1296	Feb25-FISH2-3L1-rep4-mock-100x_Position012_11_cmle.ics	55	0	1	1	0.059948841173375796	0.29885057471264365	0.20967741935483872
1297	Feb25-FISH2-3L1-rep4-mock-100x_Position012_11_cmle.ics	56	0	1	1	0.0	0.0	0.0
1298	Feb25-FISH2-3L1-rep4-mock-100x_Position012_11_cmle.ics	57	0	1	1	0.0899232617600637	0.6499999999999999	0.4534883720930232
1299	Feb25-FISH2-3L1-rep4-mock-100x_Position012_11_cmle.ics	58	0	1	1	0.006917173981543361	0.024390243902439022	0.041666666666666664
1300	Feb25-FISH2-3L1-rep4-mock-100x_Position012_11_cmle.ics	58	0	1	2	0.0	0.0	0.0
1301	Feb25-FISH2-3L1-rep4-mock-100x_Position012_11_cmle.ics	59	0	1	1	0.14295492895189613	0.5254237288135593	0.5299145299145298
1302	Feb25-FISH2-3L1-rep4-mock-100x_Position012_11_cmle.ics	60	0	1	1	0.14526065361241058	0.5121951219512195	0.6057692307692307
1303	Feb25-FISH2-3L1-rep4-mock-100x_Position012_11_cmle.ics	61	0	1	1	0.0	0.0	0.0
1304	Feb25-FISH2-3L1-rep4-mock-100x_Position012_11_cmle.ics	63	0	1	1	0.0	0.0	0.0
1305	Feb25-FISH2-3L1-rep4-mock-100x_Position012_11_cmle.ics	65	0	1	1	0.0	0.0	0.0
1306	Feb25-FISH2-3L1-rep4-mock-100x_Position012_11_cmle.ics	65	0	2	1	0.1245091316677805	0.72	0.421875
1307	Feb25-FISH2-3L1-rep4-mock-100x_Position012_11_cmle.ics	67	0	1	1	0.07378318913646252	0.2711864406779661	0.2711864406779661
1308	Feb25-FISH2-3L1-rep4-mock-100x_Position012_11_cmle.ics	68	0	1	1	0.06225456583389025	0.22314049586776855	0.22314049586776855
1309	Feb25-FISH2-3L1-rep4-mock-100x_Position012_11_cmle.ics	69	0	1	1	0.09684043574160706	0.33333333333333326	0.3307086614173228
1310	Feb25-FISH2-3L1-rep4-mock-100x_Position012_11_cmle.ics	70	0	1	1	0.10145188506263597	0.5116279069767441	0.5057471264367817
1311	Feb25-FISH2-3L1-rep4-mock-100x_Position012_11_cmle.ics	71	0	1	1	0.16831790021755513	0.43975903614457823	0.43452380952380953
1312	Feb25-FISH2-3L1-rep4-mock-100x_Position012_11_cmle.ics	72	0	1	1	0.1844579728411563	0.5128205128205128	0.5095541401273886
1313	Feb25-FISH2-3L1-rep4-mock-100x_Position012_11_cmle.ics	73	0	1	1	0.0	0.0	0.0
1314	Feb25-FISH2-3L1-rep4-mock-100x_Position012_11_cmle.ics	73	0	1	2	0.0853118124390348	0.30327868852459017	0.6065573770491803
1315	Feb25-FISH2-3L1-rep4-mock-100x_Position012_11_cmle.ics	74	0	1	1	0.10606333438366487	0.4693877551020408	0.4693877551020408
1316	Feb25-FISH2-3L1-rep4-mock-100x_Position012_11_cmle.ics	75	0	1	1	0.21904384274887312	0.8962264150943395	0.8878504672897195
1317	Feb25-FISH2-3L1-rep4-mock-100x_Position012_11_cmle.ics	76	0	1	1	0.02305724660514454	0.17241379310344823	0.14705882352941174
1318	Feb25-FISH2-3L1-rep4-mock-100x_Position012_11_cmle.ics	77	0	1	1	0.11989768234675159	0.36879432624113473	0.36879432624113473
1319	Feb25-FISH2-3L1-rep4-mock-100x_Position012_11_cmle.ics	78	0	1	1	0.0	0.0	0.0
1320	Feb25-FISH2-3L1-rep4-mock-100x_Position012_11_cmle.ics	80	0	1	1	0.0	0.0	0.0
1321	Feb25-FISH2-3L1-rep4-mock-100x_Position012_11_cmle.ics	81	0	1	1	0.09914616040212151	0.3467741935483871	0.3467741935483871
1322	Feb25-FISH2-3L1-rep4-mock-100x_Position012_11_cmle.ics	82	0	1	1	0.0	0.0	0.0
1323	Feb25-FISH2-3L1-rep4-mock-100x_Position012_11_cmle.ics	83	0	1	1	0.0	0.0	0.0
1324	Feb25-FISH2-3L1-rep4-mock-100x_Position012_11_cmle.ics	83	0	2	1	0.10375760972315042	0.5172413793103448	0.1525423728813559
1325	Feb25-FISH2-3L1-rep4-mock-100x_Position012_11_cmle.ics	84	0	1	1	0.08300608777852034	0.34615384615384615	0.34615384615384615
1326	Feb25-FISH2-3L1-rep4-mock-100x_Position012_11_cmle.ics	85	0	1	1	0.0	0.0	0.0
1327	Feb25-FISH2-3L1-rep4-mock-100x_Position012_11_cmle.ics	86	0	1	1	0.20059804546475749	0.6904761904761904	0.6904761904761904
1328	Feb25-FISH2-3L1-rep4-mock-100x_Position012_11_cmle.ics	88	0	1	1	0.0	0.0	0.0
1329	Feb25-FISH2-3L1-rep4-mock-100x_Position012_11_cmle.ics	89	0	1	1	0.15448355225446841	0.6836734693877551	0.7362637362637362
1330	Feb25-FISH2-3L1-rep4-mock-100x_Position012_11_cmle.ics	90	0	1	1	0.0	0.0	0.0
1331	Feb25-FISH2-3L1-rep4-mock-100x_Position012_11_cmle.ics	91	0	1	1	0.0945347110810926	0.2827586206896551	0.2827586206896551
1332	Feb25-FISH2-3L1-rep4-mock-100x_Position012_11_cmle.ics	92	0	1	1	0.08070036311800588	0.330188679245283	0.330188679245283
1333	Feb25-FISH2-3L1-rep4-mock-100x_Position012_11_cmle.ics	93	0	1	1	0.0	0.0	0.0
1334	Feb25-FISH2-3L1-rep4-mock-100x_Position012_11_cmle.ics	94	0	1	1	0.08761753709954924	0.3999999999999999	0.3999999999999999
1335	Feb25-FISH2-3L1-rep4-mock-100x_Position012_11_cmle.ics	95	0	1	1	0.0	0.0	0.0
1336	Feb25-FISH2-3L1-rep4-mock-100x_Position012_11_cmle.ics	96	0	1	1	0.0	0.0	0.0
1337	Feb25-FISH2-3L1-rep4-mock-100x_Position012_11_cmle.ics	97	0	1	1	0.0	0.0	0.0
1338	Feb25-FISH2-3L1-rep4-mock-100x_Position012_11_cmle.ics	99	0	1	1	0.0	0.0	0.0
1339	Feb25-FISH2-3L1-rep4-mock-100x_Position012_11_cmle.ics	100	0	1	1	0.05533739185234689	0.19834710743801648	0.19834710743801648
1340	Feb25-FISH2-3L1-rep4-mock-100x_Position012_11_cmle.ics	104	0	1	1	0.03458586990771681	0.2	0.19736842105263158
1341	Feb25-FISH2-3L1-rep4-mock-100x_Position012_11_cmle.ics	105	0	1	1	0.11067478370469377	0.36641221374045796	0.39999999999999997
1342	Feb25-FISH2-3L1-rep4-mock-100x_Position012_11_cmle.ics	106	0	1	1	0.14526065361241058	0.5431034482758619	0.5526315789473684
1343	Feb25-FISH2-3L1-rep4-mock-100x_Position012_11_cmle.ics	110	0	1	1	0.050725942531317986	0.20754716981132074	0.44
1344	Feb25-FISH2-3L1-rep4-mock-100x_Position013_12_cmle.ics	2	0	1	1	0.08300608777852034	0.45569620253164556	0.18556701030927833
1345	Feb25-FISH2-3L1-rep4-mock-100x_Position013_12_cmle.ics	2	0	2	1	0.0	0.0	0.0
1346	Feb25-FISH2-3L1-rep4-mock-100x_Position013_12_cmle.ics	4	0	1	1	0.0	0.0	0.0
1347	Feb25-FISH2-3L1-rep4-mock-100x_Position013_12_cmle.ics	6	0	1	1	0.04380876854977462	0.2794117647058823	0.2835820895522388
1348	Feb25-FISH2-3L1-rep4-mock-100x_Position013_12_cmle.ics	9	0	1	1	0.22826674139093092	0.8319327731092435	0.8319327731092435
1349	Feb25-FISH2-3L1-rep4-mock-100x_Position013_12_cmle.ics	10	0	1	1	0.22596101673041646	0.7596899224806201	0.7596899224806201
1350	Feb25-FISH2-3L1-rep4-mock-100x_Position013_12_cmle.ics	11	0	1	1	0.0	0.0	0.0
1351	Feb25-FISH2-3L1-rep4-mock-100x_Position013_12_cmle.ics	12	0	1	1	0.0899232617600637	0.3823529411764705	0.37864077669902907
1352	Feb25-FISH2-3L1-rep4-mock-100x_Position013_12_cmle.ics	13	0	1	1	0.19137514682269965	0.6102941176470588	0.5928571428571427
1353	Feb25-FISH2-3L1-rep4-mock-100x_Position013_12_cmle.ics	14	0	1	1	0.04380876854977462	0.15447154471544713	0.2261904761904762
1354	Feb25-FISH2-3L1-rep4-mock-100x_Position013_12_cmle.ics	15	0	1	1	0.02305724660514454	0.07142857142857142	0.07246376811594203
1355	Feb25-FISH2-3L1-rep4-mock-100x_Position013_12_cmle.ics	16	0	1	1	0.10836905904417933	0.40517241379310337	0.40517241379310337
1356	Feb25-FISH2-3L1-rep4-mock-100x_Position013_12_cmle.ics	17	0	1	1	0.1291205809888094	0.31284916201117313	0.36129032258064514
1357	Feb25-FISH2-3L1-rep4-mock-100x_Position013_12_cmle.ics	17	0	1	2	0.0	0.0	0.0
1358	Feb25-FISH2-3L1-rep4-mock-100x_Position013_12_cmle.ics	17	0	2	1	0.0	0.0	0.0
1359	Feb25-FISH2-3L1-rep4-mock-100x_Position013_12_cmle.ics	17	0	2	2	0.0	0.0	0.0
1360	Feb25-FISH2-3L1-rep4-mock-100x_Position013_12_cmle.ics	18	0	1	1	0.17292934953858402	0.5033557046979864	0.5033557046979864
1361	Feb25-FISH2-3L1-rep4-mock-100x_Position013_12_cmle.ics	19	0	1	1	0.14756637827292504	0.5981308411214952	0.6095238095238095
1362	Feb25-FISH2-3L1-rep4-mock-100x_Position013_12_cmle.ics	22	0	1	1	0.13142630564932387	0.43511450381679384	0.4318181818181817
1363	Feb25-FISH2-3L1-rep4-mock-100x_Position013_12_cmle.ics	23	0	1	1	0.0	0.0	0.0
1364	Feb25-FISH2-3L1-rep4-mock-100x_Position013_12_cmle.ics	23	0	1	2	0.0	0.0	0.0
1365	Feb25-FISH2-3L1-rep4-mock-100x_Position013_12_cmle.ics	23	0	2	1	0.0	0.0	0.0
1366	Feb25-FISH2-3L1-rep4-mock-100x_Position013_12_cmle.ics	23	0	2	2	0.0	0.0	0.0
1367	Feb25-FISH2-3L1-rep4-mock-100x_Position013_12_cmle.ics	23	0	3	1	0.0	0.0	0.0
1368	Feb25-FISH2-3L1-rep4-mock-100x_Position013_12_cmle.ics	23	0	3	2	0.0	0.0	0.0
1369	Feb25-FISH2-3L1-rep4-mock-100x_Position013_12_cmle.ics	24	0	1	1	0.08761753709954924	0.34862385321100914	0.34545454545454546
1370	Feb25-FISH2-3L1-rep4-mock-100x_Position013_12_cmle.ics	25	0	1	1	0.0	0.0	0.0
1371	Feb25-FISH2-3L1-rep4-mock-100x_Position013_12_cmle.ics	27	0	1	1	0.15678927691498284	0.5714285714285713	0.5666666666666665
1372	Feb25-FISH2-3L1-rep4-mock-100x_Position013_12_cmle.ics	28	0	1	1	0.05533739185234689	0.2264150943396226	0.18461538461538457
1373	Feb25-FISH2-3L1-rep4-mock-100x_Position013_12_cmle.ics	29	0	1	1	0.0	0.0	0.0
1374	Feb25-FISH2-3L1-rep4-mock-100x_Position013_12_cmle.ics	30	0	1	1	0.0	0.0	0.0
1375	Feb25-FISH2-3L1-rep4-mock-100x_Position013_12_cmle.ics	30	0	2	1	0.0	0.0	0.0
1376	Feb25-FISH2-3L1-rep4-mock-100x_Position013_12_cmle.ics	31	0	1	1	0.03228014524720235	0.12280701754385964	0.15555555555555553
1377	Feb25-FISH2-3L1-rep4-mock-100x_Position013_12_cmle.ics	32	0	1	1	0.11989768234675159	0.7999999999999998	0.5909090909090908
1378	Feb25-FISH2-3L1-rep4-mock-100x_Position013_12_cmle.ics	34	0	1	1	0.13373203030983832	0.7435897435897435	0.27358490566037735
1379	Feb25-FISH2-3L1-rep4-mock-100x_Position013_12_cmle.ics	34	0	2	1	0.0	0.0	0.0
1380	Feb25-FISH2-3L1-rep4-mock-100x_Position013_12_cmle.ics	34	0	3	1	0.0	0.0	0.0
1381	Feb25-FISH2-3L1-rep4-mock-100x_Position013_12_cmle.ics	35	0	1	1	0.15448355225446841	0.5826086956521739	0.5826086956521739
1382	Feb25-FISH2-3L1-rep4-mock-100x_Position013_12_cmle.ics	37	0	1	1	0.0	0.0	0.0
1383	Feb25-FISH2-3L1-rep4-mock-100x_Position013_12_cmle.ics	39	0	1	1	0.050725942531317986	0.360655737704918	0.360655737704918
1384	Feb25-FISH2-3L1-rep4-mock-100x_Position013_12_cmle.ics	41	0	1	1	0.0	0.0	0.0
1385	Feb25-FISH2-3L1-rep4-mock-100x_Position013_12_cmle.ics	41	0	2	1	0.223655292069902	0.5215053763440859	0.2803468208092485
1386	Feb25-FISH2-3L1-rep4-mock-100x_Position013_12_cmle.ics	44	0	1	1	0.0	0.0	0.0
1387	Feb25-FISH2-3L1-rep4-mock-100x_Position013_12_cmle.ics	47	0	1	1	0.21904384274887312	0.6834532374100718	0.6785714285714285
1388	Feb25-FISH2-3L1-rep4-mock-100x_Position013_12_cmle.ics	48	0	1	1	0.16140072623601176	0.5737704918032787	0.9210526315789472
1389	Feb25-FISH2-3L1-rep4-mock-100x_Position013_12_cmle.ics	48	0	1	2	0.0	0.0	0.0
1390	Feb25-FISH2-3L1-rep4-mock-100x_Position013_12_cmle.ics	48	0	2	1	0.0	0.0	0.0
1391	Feb25-FISH2-3L1-rep4-mock-100x_Position013_12_cmle.ics	48	0	2	2	0.0	0.0	0.0
1392	Feb25-FISH2-3L1-rep4-mock-100x_Position013_12_cmle.ics	49	0	1	1	0.13373203030983832	0.6744186046511627	0.5686274509803921
1393	Feb25-FISH2-3L1-rep4-mock-100x_Position013_12_cmle.ics	50	0	1	1	0.13142630564932387	0.5327102803738316	0.5377358490566038
1394	Feb25-FISH2-3L1-rep4-mock-100x_Position013_12_cmle.ics	51	0	1	1	0.14526065361241058	0.24609375	0.6494845360824741
1395	Feb25-FISH2-3L1-rep4-mock-100x_Position013_12_cmle.ics	51	0	1	2	0.0	0.0	0.0
1396	Feb25-FISH2-3L1-rep4-mock-100x_Position013_12_cmle.ics	53	0	1	1	0.1936808714832141	0.6131386861313868	0.6176470588235293
1397	Feb25-FISH2-3L1-rep4-mock-100x_Position013_12_cmle.ics	54	0	1	1	0.0	0.0	0.0
1398	Feb25-FISH2-3L1-rep4-mock-100x_Position013_12_cmle.ics	55	0	1	1	0.1844579728411563	0.8791208791208791	0.8695652173913043
1399	Feb25-FISH2-3L1-rep4-mock-100x_Position013_12_cmle.ics	56	0	1	1	0.10606333438366487	0.3622047244094488	0.3622047244094488
1400	Feb25-FISH2-3L1-rep4-mock-100x_Position013_12_cmle.ics	57	0	1	1	0.23748964003298875	0.695945945945946	0.6912751677852348
1401	Feb25-FISH2-3L1-rep4-mock-100x_Position013_12_cmle.ics	58	0	1	1	0.0	0.0	0.0
1402	Feb25-FISH2-3L1-rep4-mock-100x_Position013_12_cmle.ics	60	0	1	1	0.0	0.0	0.0
1403	Feb25-FISH2-3L1-rep4-mock-100x_Position013_12_cmle.ics	61	0	1	1	0.24210108935401764	0.3398058252427184	0.34201954397394135
1404	Feb25-FISH2-3L1-rep4-mock-100x_Position013_12_cmle.ics	63	0	1	1	0.1798465235201274	0.8041237113402061	0.6499999999999999
1405	Feb25-FISH2-3L1-rep4-mock-100x_Position013_12_cmle.ics	64	0	1	1	0.0	0.0	0.0
1406	Feb25-FISH2-3L1-rep4-mock-100x_Position013_12_cmle.ics	65	0	1	1	0.21212666876732975	0.8679245283018867	0.8679245283018867
1407	Feb25-FISH2-3L1-rep4-mock-100x_Position013_12_cmle.ics	67	0	1	1	0.0	0.0	0.0
1408	Feb25-FISH2-3L1-rep4-mock-100x_Position013_12_cmle.ics	68	0	1	1	0.17754079885961294	0.5422535211267605	0.5238095238095237
1409	Feb25-FISH2-3L1-rep4-mock-100x_Position013_12_cmle.ics	69	0	1	1	0.0	0.0	0.0
1410	Feb25-FISH2-3L1-rep4-mock-100x_Position013_12_cmle.ics	71	0	1	1	0.0	0.0	0.0
1411	Feb25-FISH2-3L1-rep4-mock-100x_Position013_12_cmle.ics	72	0	1	1	0.0	0.0	0.0
1412	Feb25-FISH2-3L1-rep4-mock-100x_Position013_12_cmle.ics	73	0	1	1	0.16831790021755513	0.5488721804511277	0.5530303030303029
1413	Feb25-FISH2-3L1-rep4-mock-100x_Position013_12_cmle.ics	74	0	1	1	0.12220340700726605	0.4907407407407406	0.6708860759493671
1414	Feb25-FISH2-3L1-rep4-mock-100x_Position013_12_cmle.ics	75	0	1	1	0.0	0.0	0.0
1415	Feb25-FISH2-3L1-rep4-mock-100x_Position013_12_cmle.ics	75	0	2	1	0.11989768234675159	0.3291139240506329	0.20472440944881887
1416	Feb25-FISH2-3L1-rep4-mock-100x_Position013_12_cmle.ics	76	0	1	1	0.07839463845749142	0.2764227642276422	0.28333333333333327
1417	Feb25-FISH2-3L1-rep4-mock-100x_Position013_12_cmle.ics	78	0	1	1	0.23979536469350318	0.7999999999999998	0.7878787878787876
1418	Feb25-FISH2-3L1-rep4-mock-100x_Position013_12_cmle.ics	79	0	1	1	0.07608891379697698	0.5892857142857142	0.2682926829268293
1419	Feb25-FISH2-3L1-rep4-mock-100x_Position013_12_cmle.ics	80	0	1	1	0.0	0.0	0.0
1420	Feb25-FISH2-3L1-rep4-mock-100x_Position013_12_cmle.ics	81	0	1	1	0.02305724660514454	0.07462686567164178	0.14705882352941174
1421	Feb25-FISH2-3L1-rep4-mock-100x_Position013_12_cmle.ics	82	0	1	1	0.0	0.0	0.0
1422	Feb25-FISH2-3L1-rep4-mock-100x_Position013_12_cmle.ics	83	0	1	1	0.1706236248780696	0.6115702479338843	0.6166666666666667
1423	Feb25-FISH2-3L1-rep4-mock-100x_Position013_12_cmle.ics	85	0	1	1	0.15448355225446841	0.6504854368932038	0.638095238095238
1424	Feb25-FISH2-3L1-rep4-mock-100x_Position013_12_cmle.ics	86	0	1	1	0.0	0.0	0.0
1425	Feb25-FISH2-3L1-rep4-mock-100x_Position013_12_cmle.ics	86	0	1	2	0.12681485632829495	0.28795811518324604	0.5555555555555556
1426	Feb25-FISH2-3L1-rep4-mock-100x_Position013_12_cmle.ics	87	0	1	1	0.12681485632829495	0.46218487394957974	0.47008547008546997
1427	Feb25-FISH2-3L1-rep4-mock-100x_Position013_12_cmle.ics	89	0	1	1	0.13142630564932387	0.6477272727272727	0.45599999999999996
1428	Feb25-FISH2-3L1-rep4-mock-100x_Position013_12_cmle.ics	90	0	1	1	0.0	0.0	0.0
1429	Feb25-FISH2-3L1-rep4-mock-100x_Position013_12_cmle.ics	92	0	1	1	0.23979536469350318	0.6753246753246752	0.6753246753246752
1430	Feb25-FISH2-3L1-rep4-mock-100x_Position013_12_cmle.ics	94	0	1	1	0.06225456583389025	0.22689075630252098	0.375
1431	Feb25-FISH2-3L1-rep4-mock-100x_Position013_12_cmle.ics	94	0	1	2	0.0	0.0	0.0
1432	Feb25-FISH2-3L1-rep4-mock-100x_Position013_12_cmle.ics	95	0	1	1	0.08761753709954924	0.36190476190476184	0.35849056603773577
1433	Feb25-FISH2-3L1-rep4-mock-100x_Position013_12_cmle.ics	96	0	1	1	0.0	0.0	0.0
1434	Feb25-FISH2-3L1-rep4-mock-100x_Position013_12_cmle.ics	97	0	1	1	0.07839463845749142	0.515151515151515	0.4657534246575341
1435	Feb25-FISH2-3L1-rep4-mock-100x_Position013_12_cmle.ics	97	0	1	2	0.0	0.0	0.0
1436	Feb25-FISH2-3L1-rep4-mock-100x_Position013_12_cmle.ics	97	0	2	1	0.0	0.0	0.0
1437	Feb25-FISH2-3L1-rep4-mock-100x_Position013_12_cmle.ics	97	0	2	2	0.12220340700726605	0.736111111111111	0.8030303030303029
1438	Feb25-FISH2-3L1-rep4-mock-100x_Position013_12_cmle.ics	98	0	1	1	0.1590950015754973	0.5390625	0.5476190476190474
1439	Feb25-FISH2-3L1-rep4-mock-100x_Position013_12_cmle.ics	99	0	1	1	0.15678927691498284	0.4276729559748427	0.4249999999999999
1440	Feb25-FISH2-3L1-rep4-mock-100x_Position013_12_cmle.ics	100	0	1	1	0.10375760972315042	0.32608695652173914	0.32374100719424453
1441	Feb25-FISH2-3L1-rep4-mock-100x_Position013_12_cmle.ics	102	0	1	1	0.16831790021755513	0.6759259259259258	0.6759259259259258
1442	Feb25-FISH2-3L1-rep4-mock-100x_Position013_12_cmle.ics	103	0	1	1	0.0	0.0	0.0
1443	Feb25-FISH2-3L1-rep4-mock-100x_Position013_12_cmle.ics	104	0	1	1	0.17292934953858402	0.7352941176470587	0.7352941176470587
1444	Feb25-FISH2-3L1-rep4-mock-100x_Position013_12_cmle.ics	105	0	1	1	0.025362971265658993	0.1325301204819277	0.1325301204819277
1445	Feb25-FISH2-3L1-rep4-mock-100x_Position013_12_cmle.ics	106	0	1	1	0.10606333438366487	0.41071428571428564	0.41071428571428564
1446	Feb25-FISH2-3L1-rep4-mock-100x_Position013_12_cmle.ics	107	0	1	1	0.17523507419909848	0.6280991735537188	0.6229508196721311
1447	Feb25-FISH2-3L1-rep4-mock-100x_Position013_12_cmle.ics	109	0	1	1	0.2098209441068153	0.41743119266055045	0.5141242937853107
1448	Feb25-FISH2-3L1-rep4-mock-100x_Position013_12_cmle.ics	110	0	1	1	0.04611449321028908	0.18018018018018017	0.2564102564102564
1449	Feb25-FISH2-3L1-rep4-mock-100x_Position013_12_cmle.ics	111	0	1	1	0.0	0.0	0.0
1450	Feb25-FISH2-3L1-rep4-mock-100x_Position013_12_cmle.ics	112	0	1	1	0.04380876854977462	0.16101694915254236	0.1637931034482758
1451	Feb25-FISH2-3L1-rep4-mock-100x_Position013_12_cmle.ics	113	0	1	1	0.39197319228745714	0.5821917808219177	0.723404255319149
1452	Feb25-FISH2-3L1-rep4-mock-100x_Position013_12_cmle.ics	113	0	1	2	0.0	0.0	0.0
1453	Feb25-FISH2-3L1-rep4-mock-100x_Position013_12_cmle.ics	114	0	1	1	0.07378318913646252	0.1675392670157068	0.34042553191489355
1454	Feb25-FISH2-3L1-rep4-mock-100x_Position013_12_cmle.ics	114	0	1	2	0.0	0.0	0.0
1455	Feb25-FISH2-3L1-rep4-mock-100x_Position013_12_cmle.ics	116	0	1	1	0.10836905904417933	0.5874999999999999	0.39166666666666666
1456	Feb25-FISH2-3L1-rep4-mock-100x_Position013_12_cmle.ics	117	0	1	1	0.18215224818064185	0.8061224489795917	0.7247706422018348
1457	Feb25-FISH2-3L1-rep4-mock-100x_Position013_12_cmle.ics	118	0	1	1	0.053031667191832436	0.21904761904761902	0.21698113207547168
1458	Feb25-FISH2-3L1-rep4-mock-100x_Position013_12_cmle.ics	119	0	1	1	0.0	0.0	0.0
1459	Feb25-FISH2-3L1-rep4-mock-100x_Position013_12_cmle.ics	120	0	1	1	0.0	0.0	0.0
1460	Feb25-FISH2-3L1-rep4-mock-100x_Position013_12_cmle.ics	122	0	1	1	0.08070036311800588	0.27777777777777773	0.49295774647887314
1461	Feb25-FISH2-3L1-rep4-mock-100x_Position013_12_cmle.ics	122	0	1	2	0.0	0.0	0.0
1462	Feb25-FISH2-3L1-rep4-mock-100x_Position014_13_cmle.ics	1	0	1	1	0.26285261129864773	0.4691358024691358	0.6229508196721312
1463	Feb25-FISH2-3L1-rep4-mock-100x_Position014_13_cmle.ics	2	0	1	1	0.41733616355311615	0.688212927756654	0.688212927756654
1464	Feb25-FISH2-3L1-rep4-mock-100x_Position014_13_cmle.ics	3	0	1	1	0.2144323934278442	0.7265625	0.7209302325581395
1465	Feb25-FISH2-3L1-rep4-mock-100x_Position014_13_cmle.ics	6	0	1	1	0.10836905904417933	0.27485380116959063	0.6351351351351352
1466	Feb25-FISH2-3L1-rep4-mock-100x_Position014_13_cmle.ics	6	0	1	2	0.0	0.0	0.0
1467	Feb25-FISH2-3L1-rep4-mock-100x_Position014_13_cmle.ics	7	0	1	1	0.0	0.0	0.0
1468	Feb25-FISH2-3L1-rep4-mock-100x_Position014_13_cmle.ics	8	0	1	1	0.1245091316677805	0.76056338028169	0.4462809917355371
1469	Feb25-FISH2-3L1-rep4-mock-100x_Position014_13_cmle.ics	10	0	1	1	0.0	0.0	0.0
1470	Feb25-FISH2-3L1-rep4-mock-100x_Position014_13_cmle.ics	11	0	1	1	0.0	0.0	0.0
1471	Feb25-FISH2-3L1-rep4-mock-100x_Position014_13_cmle.ics	12	0	1	1	0.06225456583389025	0.26732673267326734	0.262135922330097
1472	Feb25-FISH2-3L1-rep4-mock-100x_Position014_13_cmle.ics	14	0	1	1	0.2951327565458501	0.882758620689655	0.882758620689655
1473	Feb25-FISH2-3L1-rep4-mock-100x_Position014_13_cmle.ics	15	0	1	1	0.06686601515491916	0.20279720279720279	0.20279720279720279
1474	Feb25-FISH2-3L1-rep4-mock-100x_Position014_13_cmle.ics	18	0	1	1	0.07839463845749142	0.3300970873786407	0.32692307692307687
1475	Feb25-FISH2-3L1-rep4-mock-100x_Position014_13_cmle.ics	19	0	1	1	0.10606333438366487	0.3511450381679389	0.35384615384615375
1476	Feb25-FISH2-3L1-rep4-mock-100x_Position014_13_cmle.ics	22	0	1	1	0.01152862330257227	0.08196721311475409	0.08196721311475409
1477	Feb25-FISH2-3L1-rep4-mock-100x_Position014_13_cmle.ics	23	0	1	1	0.029974420586687898	0.10924369747899157	0.10924369747899157
1478	Feb25-FISH2-3L1-rep4-mock-100x_Position014_13_cmle.ics	24	0	1	1	0.0	0.0	0.0
1479	Feb25-FISH2-3L1-rep4-mock-100x_Position014_13_cmle.ics	25	0	1	1	0.0	0.0	0.0
1480	Feb25-FISH2-3L1-rep4-mock-100x_Position014_13_cmle.ics	25	0	1	2	0.0	0.0	0.0
1481	Feb25-FISH2-3L1-rep4-mock-100x_Position014_13_cmle.ics	26	0	1	1	0.059948841173375796	0.490566037735849	0.49999999999999994
1482	Feb25-FISH2-3L1-rep4-mock-100x_Position014_13_cmle.ics	28	0	1	1	0.0	0.0	0.0
1483	Feb25-FISH2-3L1-rep4-mock-100x_Position014_13_cmle.ics	28	0	2	1	0.0645602904944047	0.47457627118644063	0.19310344827586204
1484	Feb25-FISH2-3L1-rep4-mock-100x_Position014_13_cmle.ics	29	0	1	1	0.0	0.0	0.0
1485	Feb25-FISH2-3L1-rep4-mock-100x_Position014_13_cmle.ics	31	0	1	1	0.0	0.0	0.0
1486	Feb25-FISH2-3L1-rep4-mock-100x_Position014_13_cmle.ics	31	0	1	2	0.0	0.0	0.0
1487	Feb25-FISH2-3L1-rep4-mock-100x_Position014_13_cmle.ics	33	0	1	1	0.14756637827292504	0.24150943396226413	0.9411764705882352
1488	Feb25-FISH2-3L1-rep4-mock-100x_Position014_13_cmle.ics	33	0	1	2	0.0	0.0	0.0
1489	Feb25-FISH2-3L1-rep4-mock-100x_Position014_13_cmle.ics	34	0	1	1	0.10836905904417933	0.3175675675675676	0.31125827814569534
1490	Feb25-FISH2-3L1-rep4-mock-100x_Position014_13_cmle.ics	37	0	1	1	0.0	0.0	0.0
1491	Feb25-FISH2-3L1-rep4-mock-100x_Position014_13_cmle.ics	38	0	1	1	0.0853118124390348	0.2624113475177305	0.25874125874125875
1492	Feb25-FISH2-3L1-rep4-mock-100x_Position014_13_cmle.ics	38	0	1	2	0.0	0.0	0.0
1493	Feb25-FISH2-3L1-rep4-mock-100x_Position014_13_cmle.ics	38	0	2	1	0.0	0.0	0.0
1494	Feb25-FISH2-3L1-rep4-mock-100x_Position014_13_cmle.ics	38	0	2	2	0.2559354373171044	0.7207792207792207	0.7551020408163265
1495	Feb25-FISH2-3L1-rep4-mock-100x_Position014_13_cmle.ics	39	0	1	1	0.19137514682269965	0.4256410256410256	0.41089108910891087
1496	Feb25-FISH2-3L1-rep4-mock-100x_Position014_13_cmle.ics	43	0	1	1	0.0	0.0	0.0
1497	Feb25-FISH2-3L1-rep4-mock-100x_Position014_13_cmle.ics	43	0	1	2	0.07147746447594806	0.21379310344827582	0.5344827586206895
1498	Feb25-FISH2-3L1-rep4-mock-100x_Position014_13_cmle.ics	44	0	1	1	0.0	0.0	0.0
1499	Feb25-FISH2-3L1-rep4-mock-100x_Position014_13_cmle.ics	45	0	1	1	0.16831790021755513	0.5793650793650793	0.5793650793650793
1500	Feb25-FISH2-3L1-rep4-mock-100x_Position014_13_cmle.ics	47	0	1	1	0.1498721029334395	0.6310679611650485	0.625
1501	Feb25-FISH2-3L1-rep4-mock-100x_Position014_13_cmle.ics	49	0	1	1	0.0899232617600637	0.557142857142857	0.5652173913043479
1502	Feb25-FISH2-3L1-rep4-mock-100x_Position014_13_cmle.ics	50	0	1	1	0.1498721029334395	0.9420289855072465	0.537190082644628
1503	Feb25-FISH2-3L1-rep4-mock-100x_Position014_13_cmle.ics	51	0	1	1	0.01152862330257227	0.034246575342465745	0.043478260869565216
1504	Feb25-FISH2-3L1-rep4-mock-100x_Position014_13_cmle.ics	52	0	1	1	0.0	0.0	0.0
1505	Feb25-FISH2-3L1-rep4-mock-100x_Position014_13_cmle.ics	54	0	1	1	0.0	0.0	0.0
1506	Feb25-FISH2-3L1-rep4-mock-100x_Position014_13_cmle.ics	55	0	1	1	0.01844579728411563	0.0625	0.0625
1507	Feb25-FISH2-3L1-rep4-mock-100x_Position014_13_cmle.ics	56	0	1	1	0.09222898642057815	0.31746031746031744	0.31496062992125984
1508	Feb25-FISH2-3L1-rep4-mock-100x_Position014_13_cmle.ics	57	0	1	1	0.20059804546475749	0.7190082644628097	0.7131147540983606
1509	Feb25-FISH2-3L1-rep4-mock-100x_Position014_13_cmle.ics	60	0	1	1	0.24671253867504656	0.6815286624203822	0.6772151898734177
1510	Feb25-FISH2-3L1-rep4-mock-100x_Position014_13_cmle.ics	61	0	1	1	0.08761753709954924	0.34862385321100914	0.34545454545454546
1511	Feb25-FISH2-3L1-rep4-mock-100x_Position014_13_cmle.ics	62	0	1	1	0.10145188506263597	0.5301204819277108	0.4943820224719101
1512	Feb25-FISH2-3L1-rep4-mock-100x_Position014_13_cmle.ics	63	0	1	1	0.24671253867504656	0.7328767123287669	0.7379310344827585
1513	Feb25-FISH2-3L1-rep4-mock-100x_Position014_13_cmle.ics	64	0	1	1	0.13834347963086724	0.5042016806722689	0.4918032786885246
1514	Feb25-FISH2-3L1-rep4-mock-100x_Position014_13_cmle.ics	66	0	1	1	0.2974384812063645	0.4725274725274725	0.5890410958904109
1515	Feb25-FISH2-3L1-rep4-mock-100x_Position014_13_cmle.ics	66	0	1	2	0.0	0.0	0.0
1516	Feb25-FISH2-3L1-rep4-mock-100x_Position014_13_cmle.ics	67	0	1	1	0.01152862330257227	0.06756756756756757	0.0847457627118644
1517	Feb25-FISH2-3L1-rep4-mock-100x_Position014_13_cmle.ics	67	0	1	2	0.0	0.0	0.0
1518	Feb25-FISH2-3L1-rep4-mock-100x_Position014_13_cmle.ics	67	0	2	1	0.0	0.0	0.0
1519	Feb25-FISH2-3L1-rep4-mock-100x_Position014_13_cmle.ics	67	0	2	2	0.14295492895189613	0.45925925925925926	0.4133333333333333
1520	Feb25-FISH2-3L1-rep4-mock-100x_Position014_13_cmle.ics	68	0	1	1	0.03689159456823126	0.2352941176470588	0.13333333333333333
1521	Feb25-FISH2-3L1-rep4-mock-100x_Position014_13_cmle.ics	69	0	1	1	0.1245091316677805	0.39705882352941174	0.391304347826087
1522	Feb25-FISH2-3L1-rep4-mock-100x_Position014_13_cmle.ics	70	0	1	1	0.09222898642057815	0.5128205128205128	0.5714285714285714
1523	Feb25-FISH2-3L1-rep4-mock-100x_Position014_13_cmle.ics	70	0	1	2	0.0	0.0	0.0
1524	Feb25-FISH2-3L1-rep4-mock-100x_Position014_13_cmle.ics	72	0	1	1	0.0	0.0	0.0
1525	Feb25-FISH2-3L1-rep4-mock-100x_Position014_13_cmle.ics	73	0	1	1	0.17754079885961294	0.7264150943396226	0.5661764705882352
1526	Feb25-FISH2-3L1-rep4-mock-100x_Position014_13_cmle.ics	75	0	1	1	0.0	0.0	0.0
1527	Feb25-FISH2-3L1-rep4-mock-100x_Position014_13_cmle.ics	76	0	1	1	0.2351839153724743	0.796875	0.8031496062992126
1528	Feb25-FISH2-3L1-rep4-mock-100x_Position014_13_cmle.ics	77	0	1	1	0.06225456583389025	0.23478260869565215	0.23478260869565215
1529	Feb25-FISH2-3L1-rep4-mock-100x_Position014_13_cmle.ics	78	0	1	1	0.06225456583389025	0.28125	0.4576271186440678
1530	Feb25-FISH2-3L1-rep4-mock-100x_Position014_13_cmle.ics	79	0	1	1	0.0	0.0	0.0
1531	Feb25-FISH2-3L1-rep4-mock-100x_Position014_13_cmle.ics	79	0	2	1	0.11298050836520823	0.3426573426573426	0.21681415929203537
1532	Feb25-FISH2-3L1-rep4-mock-100x_Position014_13_cmle.ics	84	0	1	1	0.0	0.0	0.0
1533	Feb25-FISH2-3L1-rep4-mock-100x_Position014_13_cmle.ics	85	0	1	1	0.46114493210289076	0.7352941176470588	0.7326007326007327
1534	Feb25-FISH2-3L1-rep4-mock-100x_Position014_13_cmle.ics	87	0	1	1	0.0	0.0	0.0
1535	Feb25-FISH2-3L1-rep4-mock-100x_Position014_13_cmle.ics	87	0	1	2	0.0	0.0	0.0
1536	Feb25-FISH2-3L1-rep4-mock-100x_Position014_13_cmle.ics	88	0	1	1	0.11989768234675159	0.5306122448979591	0.3795620437956204
1537	Feb25-FISH2-3L1-rep4-mock-100x_Position015_14_cmle.ics	1	0	1	1	0.059948841173375796	0.30232558139534876	0.29213483146067415
1538	Feb25-FISH2-3L1-rep4-mock-100x_Position015_14_cmle.ics	2	0	1	1	0.11067478370469377	0.5106382978723403	0.5161290322580644
1539	Feb25-FISH2-3L1-rep4-mock-100x_Position015_14_cmle.ics	4	0	1	1	0.0	0.0	0.0
1540	Feb25-FISH2-3L1-rep4-mock-100x_Position015_14_cmle.ics	5	0	1	1	0.14064920429138167	0.5495495495495495	0.5545454545454546
1541	Feb25-FISH2-3L1-rep4-mock-100x_Position015_14_cmle.ics	6	0	1	1	0.029974420586687898	0.1171171171171171	0.11607142857142855
1542	Feb25-FISH2-3L1-rep4-mock-100x_Position015_14_cmle.ics	7	0	1	1	0.20520949478578637	0.37552742616033746	0.37394957983193267
1543	Feb25-FISH2-3L1-rep4-mock-100x_Position015_14_cmle.ics	8	0	1	1	0.0899232617600637	0.34821428571428564	0.34513274336283184
1544	Feb25-FISH2-3L1-rep4-mock-100x_Position015_14_cmle.ics	9	0	1	1	0.2582411619776188	0.5384615384615384	0.805755395683453
1545	Feb25-FISH2-3L1-rep4-mock-100x_Position015_14_cmle.ics	9	0	1	2	0.0	0.0	0.0
1546	Feb25-FISH2-3L1-rep4-mock-100x_Position015_14_cmle.ics	10	0	1	1	0.0645602904944047	0.2333333333333333	0.2314049586776859
1547	Feb25-FISH2-3L1-rep4-mock-100x_Position015_14_cmle.ics	13	0	1	1	0.0	0.0	0.0
1548	Feb25-FISH2-3L1-rep4-mock-100x_Position015_14_cmle.ics	15	0	1	1	0.0	0.0	0.0
1549	Feb25-FISH2-3L1-rep4-mock-100x_Position015_14_cmle.ics	18	0	1	1	0.0	0.0	0.0
1550	Feb25-FISH2-3L1-rep4-mock-100x_Position015_14_cmle.ics	19	0	1	1	0.0	0.0	0.0
1551	Feb25-FISH2-3L1-rep4-mock-100x_Position015_14_cmle.ics	19	0	2	1	0.30666137984842234	0.525691699604743	0.4156249999999999
1552	Feb25-FISH2-3L1-rep4-mock-100x_Position015_14_cmle.ics	21	0	1	1	0.16831790021755513	0.6134453781512604	0.6033057851239668
1553	Feb25-FISH2-3L1-rep4-mock-100x_Position015_14_cmle.ics	22	0	1	1	0.19598659614372857	0.4829545454545454	0.4829545454545454
1554	Feb25-FISH2-3L1-rep4-mock-100x_Position015_14_cmle.ics	23	0	1	1	0.0	0.0	0.0
1555	Feb25-FISH2-3L1-rep4-mock-100x_Position015_14_cmle.ics	25	0	1	1	0.1291205809888094	0.5656565656565656	0.4307692307692307
1556	Feb25-FISH2-3L1-rep4-mock-100x_Position015_14_cmle.ics	26	0	1	1	0.0853118124390348	0.37373737373737376	0.3978494623655914
1557	Feb25-FISH2-3L1-rep4-mock-100x_Position015_14_cmle.ics	27	0	1	1	0.0	0.0	0.0
1558	Feb25-FISH2-3L1-rep4-mock-100x_Position015_14_cmle.ics	28	0	1	1	0.0	0.0	0.0
1559	Feb25-FISH2-3L1-rep4-mock-100x_Position015_14_cmle.ics	29	0	1	1	0.027668695926173444	0.16666666666666666	0.16901408450704222
1560	Feb25-FISH2-3L1-rep4-mock-100x_Position015_14_cmle.ics	30	0	1	1	0.08070036311800588	0.3333333333333333	0.3271028037383177
1561	Feb25-FISH2-3L1-rep4-mock-100x_Position015_14_cmle.ics	34	0	1	1	0.06917173981543362	0.2884615384615385	0.2884615384615385
1562	Feb25-FISH2-3L1-rep4-mock-100x_Position015_14_cmle.ics	36	0	1	1	0.053031667191832436	0.25274725274725274	0.25555555555555554
1563	Feb25-FISH2-3L1-rep4-mock-100x_Position015_14_cmle.ics	37	0	1	1	0.11759195768623715	0.4285714285714285	0.4322033898305085
1564	Feb25-FISH2-3L1-rep4-mock-100x_Position015_14_cmle.ics	38	0	1	1	0.19829232080424303	0.9052631578947367	0.9052631578947367
1565	Feb25-FISH2-3L1-rep4-mock-100x_Position015_14_cmle.ics	39	0	1	1	0.14526065361241058	0.7974683544303797	0.7241379310344828
1566	Feb25-FISH2-3L1-rep4-mock-100x_Position015_14_cmle.ics	41	0	1	1	0.19598659614372857	0.7727272727272728	0.7657657657657657
1567	Feb25-FISH2-3L1-rep4-mock-100x_Position015_14_cmle.ics	42	0	1	1	0.10375760972315042	0.4245283018867924	0.4245283018867924
1568	Feb25-FISH2-3L1-rep4-mock-100x_Position015_14_cmle.ics	43	0	1	1	0.0	0.0	0.0
1569	Feb25-FISH2-3L1-rep4-mock-100x_Position015_14_cmle.ics	44	0	1	1	0.0	0.0	0.0
1570	Feb25-FISH2-3L1-rep4-mock-100x_Position015_14_cmle.ics	44	0	2	1	0.0	0.0	0.0
1571	Feb25-FISH2-3L1-rep4-mock-100x_Position015_14_cmle.ics	45	0	1	1	0.16831790021755513	0.6822429906542055	0.6636363636363637
1572	Feb25-FISH2-3L1-rep4-mock-100x_Position015_14_cmle.ics	46	0	1	1	0.0	0.0	0.0
1573	Feb25-FISH2-3L1-rep4-mock-100x_Position015_14_cmle.ics	47	0	1	1	0.2444068140145321	0.41732283464566927	0.4362139917695473
1574	Feb25-FISH2-3L1-rep4-mock-100x_Position015_14_cmle.ics	48	0	1	1	0.0	0.0	0.0
1575	Feb25-FISH2-3L1-rep4-mock-100x_Position015_14_cmle.ics	50	0	1	1	0.0	0.0	0.0
1576	Feb25-FISH2-3L1-rep4-mock-100x_Position015_14_cmle.ics	51	0	1	1	0.2444068140145321	0.39700374531835203	0.5096153846153846
1577	Feb25-FISH2-3L1-rep4-mock-100x_Position015_14_cmle.ics	52	0	1	1	0.1245091316677805	0.8307692307692306	0.46153846153846145
1578	Feb25-FISH2-3L1-rep4-mock-100x_Position015_14_cmle.ics	52	0	2	1	0.0	0.0	0.0
1579	Feb25-FISH2-3L1-rep4-mock-100x_Position015_14_cmle.ics	53	0	1	1	0.10145188506263597	0.3283582089552239	0.32592592592592595
1580	Feb25-FISH2-3L1-rep4-mock-100x_Position015_14_cmle.ics	55	0	1	1	0.0	0.0	0.0
1581	Feb25-FISH2-3L1-rep4-mock-100x_Position015_14_cmle.ics	57	0	1	1	0.23287819071195984	0.7318840579710145	0.7318840579710145
1582	Feb25-FISH2-3L1-rep4-mock-100x_Position015_14_cmle.ics	58	0	1	1	0.1590950015754973	0.6160714285714284	0.6106194690265486
1583	Feb25-FISH2-3L1-rep4-mock-100x_Position015_14_cmle.ics	59	0	1	1	0.0	0.0	0.0
1584	Feb25-FISH2-3L1-rep4-mock-100x_Position015_14_cmle.ics	60	0	1	1	0.0	0.0	0.0
1585	Feb25-FISH2-3L1-rep4-mock-100x_Position015_14_cmle.ics	60	0	2	1	0.13603775497035278	0.8309859154929576	0.42753623188405804
1586	Feb25-FISH2-3L1-rep4-mock-100x_Position015_14_cmle.ics	61	0	1	1	0.13834347963086724	0.5309734513274337	0.5309734513274337
1587	Feb25-FISH2-3L1-rep4-mock-100x_Position015_14_cmle.ics	63	0	1	1	0.07839463845749142	0.4415584415584415	0.26153846153846144
1588	Feb25-FISH2-3L1-rep4-mock-100x_Position015_14_cmle.ics	63	0	2	1	0.0	0.0	0.0
1589	Feb25-FISH2-3L1-rep4-mock-100x_Position015_14_cmle.ics	64	0	1	1	0.0	0.0	0.0
1590	Feb25-FISH2-3L1-rep4-mock-100x_Position015_14_cmle.ics	65	0	1	1	0.013834347963086722	0.05825242718446601	0.0594059405940594
1591	Feb25-FISH2-3L1-rep4-mock-100x_Position015_14_cmle.ics	66	0	1	1	0.0	0.0	0.0
1592	Feb25-FISH2-3L1-rep4-mock-100x_Position015_14_cmle.ics	69	0	1	1	0.0	0.0	0.0
1593	Feb25-FISH2-3L1-rep4-mock-100x_Position015_14_cmle.ics	70	0	1	1	0.053031667191832436	0.359375	0.29870129870129863
1594	Feb25-FISH2-3L1-rep4-mock-100x_Position015_14_cmle.ics	71	0	1	1	0.027668695926173444	0.11009174311926605	0.1081081081081081
1595	Feb25-FISH2-3L1-rep4-mock-100x_Position015_14_cmle.ics	72	0	1	1	0.17523507419909848	0.6440677966101694	0.6333333333333332
1596	Feb25-FISH2-3L1-rep4-mock-100x_Position015_14_cmle.ics	75	0	1	1	0.15678927691498284	0.5230769230769229	0.3317073170731707
1597	Feb25-FISH2-3L1-rep4-mock-100x_Position015_14_cmle.ics	76	0	1	1	0.1291205809888094	0.7466666666666666	0.4590163934426229
1598	Feb25-FISH2-3L1-rep4-mock-100x_Position015_14_cmle.ics	77	0	1	1	0.04842021787080353	0.26923076923076916	0.328125
1599	Feb25-FISH2-3L1-rep4-mock-100x_Position015_14_cmle.ics	77	0	1	2	0.0	0.0	0.0
1600	Feb25-FISH2-3L1-rep4-mock-100x_Position015_14_cmle.ics	77	0	2	1	0.0	0.0	0.0
1601	Feb25-FISH2-3L1-rep4-mock-100x_Position015_14_cmle.ics	77	0	2	2	0.05533739185234689	0.375	0.27586206896551724
1602	Feb25-FISH2-3L1-rep4-mock-100x_Position015_14_cmle.ics	78	0	1	1	0.14295492895189613	0.5904761904761904	0.5740740740740738
1603	Feb25-FISH2-3L1-rep4-mock-100x_Position015_14_cmle.ics	79	0	1	1	0.0	0.0	0.0
1604	Feb25-FISH2-3L1-rep4-mock-100x_Position015_14_cmle.ics	80	0	1	1	0.020751521944630084	0.16666666666666663	0.08653846153846154
1605	Feb25-FISH2-3L1-rep4-mock-100x_Position015_14_cmle.ics	81	0	1	1	0.10375760972315042	0.3191489361702127	0.31468531468531463
1606	Feb25-FISH2-3L1-rep4-mock-100x_Position015_14_cmle.ics	83	0	1	1	0.10375760972315042	0.46391752577319584	0.4591836734693877
1607	Feb25-FISH2-3L1-rep4-mock-100x_Position015_14_cmle.ics	84	0	1	1	0.0	0.0	0.0
1608	Feb25-FISH2-3L1-rep4-mock-100x_Position015_14_cmle.ics	85	0	1	1	0.0	0.0	0.0
1609	Feb25-FISH2-3L1-rep4-mock-100x_Position015_14_cmle.ics	86	0	1	1	0.006917173981543361	0.029411764705882346	0.02325581395348837
1610	Feb25-FISH2-3L1-rep4-mock-100x_Position015_14_cmle.ics	87	0	1	1	0.0	0.0	0.0
1611	Feb25-FISH2-3L1-rep4-mock-100x_Position015_14_cmle.ics	89	0	1	1	0.0	0.0	0.0
1612	Feb25-FISH2-3L1-rep4-mock-100x_Position015_14_cmle.ics	90	0	1	1	0.05533739185234689	0.3582089552238805	0.2424242424242424
1613	Feb25-FISH2-3L1-rep4-mock-100x_Position015_14_cmle.ics	94	0	1	1	0.07839463845749142	0.2635658914728682	0.2635658914728682
1614	Feb25-FISH2-3L1-rep4-mock-100x_Position015_14_cmle.ics	95	0	1	1	0.0	0.0	0.0
1615	Feb25-FISH2-3L1-rep4-mock-100x_Position015_14_cmle.ics	95	0	1	2	0.1498721029334395	0.3651685393258427	0.4304635761589404
1616	Feb25-FISH2-3L1-rep4-mock-100x_Position015_14_cmle.ics	96	0	1	1	0.0	0.0	0.0
1617	Feb25-FISH2-3L1-rep4-mock-100x_Position015_14_cmle.ics	98	0	1	1	0.07839463845749142	0.3300970873786407	0.3300970873786407
1618	Feb25-FISH2-3L1-rep4-mock-100x_Position015_14_cmle.ics	100	0	1	1	0.0	0.0	0.0
1619	Feb25-FISH2-3L1-rep4-mock-100x_Position015_14_cmle.ics	102	0	1	1	0.16601217555704068	0.6486486486486486	0.6545454545454547
1620	Feb25-FISH2-3L1-rep4-mock-100x_Position015_14_cmle.ics	103	0	1	1	0.0945347110810926	0.7735849056603772	0.39423076923076916
1621	Feb25-FISH2-3L1-rep4-mock-100x_Position015_14_cmle.ics	104	0	1	1	0.013834347963086722	0.057142857142857134	0.057142857142857134
1622	Feb25-FISH2-3L1-rep4-mock-100x_Position015_14_cmle.ics	105	0	1	1	0.0	0.0	0.0
1623	Feb25-FISH2-3L1-rep4-mock-100x_Position016_15_cmle.ics	1	0	1	1	0.2144323934278442	0.6549295774647886	0.6642857142857141
1624	Feb25-FISH2-3L1-rep4-mock-100x_Position016_15_cmle.ics	2	0	1	1	0.0	0.0	0.0
1625	Feb25-FISH2-3L1-rep4-mock-100x_Position016_15_cmle.ics	2	0	1	2	0.0	0.0	0.0
1626	Feb25-FISH2-3L1-rep4-mock-100x_Position016_15_cmle.ics	2	0	2	1	0.0	0.0	0.0
1627	Feb25-FISH2-3L1-rep4-mock-100x_Position016_15_cmle.ics	2	0	2	2	0.0	0.0	0.0
1628	Feb25-FISH2-3L1-rep4-mock-100x_Position016_15_cmle.ics	2	0	3	1	0.0	0.0	0.0
1629	Feb25-FISH2-3L1-rep4-mock-100x_Position016_15_cmle.ics	2	0	3	2	0.0	0.0	0.0
1630	Feb25-FISH2-3L1-rep4-mock-100x_Position016_15_cmle.ics	3	0	1	1	0.0	0.0	0.0
1631	Feb25-FISH2-3L1-rep4-mock-100x_Position016_15_cmle.ics	4	0	1	1	0.0	0.0	0.0
1632	Feb25-FISH2-3L1-rep4-mock-100x_Position016_15_cmle.ics	6	0	1	1	0.006917173981543361	0.01685393258426966	0.013392857142857139
1633	Feb25-FISH2-3L1-rep4-mock-100x_Position016_15_cmle.ics	10	0	1	1	0.08761753709954924	0.44186046511627897	0.304
1634	Feb25-FISH2-3L1-rep4-mock-100x_Position016_15_cmle.ics	11	0	1	1	0.13603775497035278	0.5130434782608695	0.5462962962962962
1635	Feb25-FISH2-3L1-rep4-mock-100x_Position016_15_cmle.ics	12	0	1	1	0.19137514682269965	0.6803278688524589	0.6916666666666665
1636	Feb25-FISH2-3L1-rep4-mock-100x_Position016_15_cmle.ics	13	0	1	1	0.08761753709954924	0.3304347826086956	0.3333333333333333
1637	Feb25-FISH2-3L1-rep4-mock-100x_Position016_15_cmle.ics	14	0	1	1	0.17523507419909848	0.4967320261437908	0.7835051546391751
1638	Feb25-FISH2-3L1-rep4-mock-100x_Position016_15_cmle.ics	16	0	1	1	0.07839463845749142	0.607142857142857	0.6181818181818182
1639	Feb25-FISH2-3L1-rep4-mock-100x_Position016_15_cmle.ics	17	0	1	1	0.0	0.0	0.0
1640	Feb25-FISH2-3L1-rep4-mock-100x_Position016_15_cmle.ics	17	0	1	2	0.0	0.0	0.0
1641	Feb25-FISH2-3L1-rep4-mock-100x_Position016_15_cmle.ics	17	0	1	3	0.18215224818064185	0.3511111111111111	1.0
1642	Feb25-FISH2-3L1-rep4-mock-100x_Position016_15_cmle.ics	17	0	2	1	0.0	0.0	0.0
1643	Feb25-FISH2-3L1-rep4-mock-100x_Position016_15_cmle.ics	17	0	2	2	0.0	0.0	0.0
1644	Feb25-FISH2-3L1-rep4-mock-100x_Position016_15_cmle.ics	17	0	2	3	0.0	0.0	0.0
1645	Feb25-FISH2-3L1-rep4-mock-100x_Position016_15_cmle.ics	18	0	1	1	0.03458586990771681	0.14285714285714285	0.14150943396226415
1646	Feb25-FISH2-3L1-rep4-mock-100x_Position016_15_cmle.ics	19	0	1	1	0.10145188506263597	0.34108527131782945	0.22564102564102564
1647	Feb25-FISH2-3L1-rep4-mock-100x_Position016_15_cmle.ics	19	0	2	1	0.0	0.0	0.0
1648	Feb25-FISH2-3L1-rep4-mock-100x_Position016_15_cmle.ics	20	0	1	1	0.0	0.0	0.0
1649	Feb25-FISH2-3L1-rep4-mock-100x_Position016_15_cmle.ics	23	0	1	1	0.10836905904417933	0.3615384615384615	0.3615384615384615
1650	Feb25-FISH2-3L1-rep4-mock-100x_Position016_15_cmle.ics	25	0	1	1	0.12681485632829495	0.7534246575342464	0.39007092198581556
1651	Feb25-FISH2-3L1-rep4-mock-100x_Position016_15_cmle.ics	25	0	2	1	0.0	0.0	0.0
1652	Feb25-FISH2-3L1-rep4-mock-100x_Position016_15_cmle.ics	26	0	1	1	0.2559354373171044	0.46249999999999997	0.46249999999999997
1653	Feb25-FISH2-3L1-rep4-mock-100x_Position016_15_cmle.ics	27	0	1	1	0.06686601515491916	0.467741935483871	0.5471698113207547
1654	Feb25-FISH2-3L1-rep4-mock-100x_Position016_15_cmle.ics	28	0	1	1	0.26515833595916216	0.7232704402515722	0.5251141552511415
1655	Feb25-FISH2-3L1-rep4-mock-100x_Position016_15_cmle.ics	28	0	2	1	0.0	0.0	0.0
1656	Feb25-FISH2-3L1-rep4-mock-100x_Position016_15_cmle.ics	29	0	1	1	0.12220340700726605	0.4274193548387097	0.4308943089430894
1657	Feb25-FISH2-3L1-rep4-mock-100x_Position016_15_cmle.ics	30	0	1	1	0.04380876854977462	0.12837837837837837	0.12751677852348992
1658	Feb25-FISH2-3L1-rep4-mock-100x_Position016_15_cmle.ics	31	0	1	1	0.08070036311800588	0.26315789473684204	0.26315789473684204
1659	Feb25-FISH2-3L1-rep4-mock-100x_Position016_15_cmle.ics	32	0	1	1	0.1844579728411563	0.6837606837606837	0.6956521739130435
1660	Feb25-FISH2-3L1-rep4-mock-100x_Position016_15_cmle.ics	33	0	1	1	0.17292934953858402	0.4166666666666666	0.3826530612244897
1661	Feb25-FISH2-3L1-rep4-mock-100x_Position016_15_cmle.ics	34	0	1	1	0.0	0.0	0.0
1662	Feb25-FISH2-3L1-rep4-mock-100x_Position016_15_cmle.ics	34	0	1	2	0.14064920429138167	0.26991150442477874	0.3034825870646765
1663	Feb25-FISH2-3L1-rep4-mock-100x_Position016_15_cmle.ics	35	0	1	1	0.10145188506263597	0.3492063492063492	0.3636363636363636
1664	Feb25-FISH2-3L1-rep4-mock-100x_Position016_15_cmle.ics	37	0	1	1	0.20520949478578637	0.712	0.7063492063492062
1665	Feb25-FISH2-3L1-rep4-mock-100x_Position016_15_cmle.ics	38	0	1	1	0.0	0.0	0.0
1666	Feb25-FISH2-3L1-rep4-mock-100x_Position016_15_cmle.ics	39	0	1	1	0.07608891379697698	0.28205128205128205	0.28205128205128205
1667	Feb25-FISH2-3L1-rep4-mock-100x_Position016_15_cmle.ics	40	0	1	1	0.0	0.0	0.0
1668	Feb25-FISH2-3L1-rep4-mock-100x_Position016_15_cmle.ics	41	0	1	1	0.08070036311800588	0.2755905511811023	0.2755905511811023
1669	Feb25-FISH2-3L1-rep4-mock-100x_Position016_15_cmle.ics	42	0	1	1	0.223655292069902	0.746153846153846	0.746153846153846
1670	Feb25-FISH2-3L1-rep4-mock-100x_Position016_15_cmle.ics	43	0	1	1	0.02305724660514454	0.072992700729927	0.07246376811594203
1671	Feb25-FISH2-3L1-rep4-mock-100x_Position016_15_cmle.ics	45	0	1	1	0.053031667191832436	0.39655172413793094	0.1691176470588235
1672	Feb25-FISH2-3L1-rep4-mock-100x_Position016_15_cmle.ics	46	0	1	1	0.03689159456823126	0.12213740458015265	0.12213740458015265
1673	Feb25-FISH2-3L1-rep4-mock-100x_Position016_15_cmle.ics	47	0	1	1	0.16370645089652622	0.6761904761904761	0.6893203883495145
1674	Feb25-FISH2-3L1-rep4-mock-100x_Position016_15_cmle.ics	48	0	1	1	0.48189645404752085	0.8495934959349594	0.7060810810810811
1675	Feb25-FISH2-3L1-rep4-mock-100x_Position016_15_cmle.ics	49	0	1	1	0.10145188506263597	0.43564356435643564	0.43564356435643564
1676	Feb25-FISH2-3L1-rep4-mock-100x_Position016_15_cmle.ics	51	0	1	1	0.0	0.0	0.0
1677	Feb25-FISH2-3L1-rep4-mock-100x_Position016_15_cmle.ics	52	0	1	1	0.13142630564932387	0.46341463414634143	0.45967741935483875
1678	Feb25-FISH2-3L1-rep4-mock-100x_Position016_15_cmle.ics	53	0	1	1	0.0	0.0	0.0
1679	Feb25-FISH2-3L1-rep4-mock-100x_Position016_15_cmle.ics	54	0	1	1	0.029974420586687898	0.10833333333333332	0.10833333333333332
1680	Feb25-FISH2-3L1-rep4-mock-100x_Position016_15_cmle.ics	56	0	1	1	0.0	0.0	0.0
1681	Feb25-FISH2-3L1-rep4-mock-100x_Position016_15_cmle.ics	58	0	1	1	0.0	0.0	0.0
1682	Feb25-FISH2-3L1-rep4-mock-100x_Position016_15_cmle.ics	59	0	1	1	0.0	0.0	0.0
1683	Feb25-FISH2-3L1-rep4-mock-100x_Position016_15_cmle.ics	60	0	1	1	0.11759195768623715	0.9807692307692307	0.4766355140186915
1684	Feb25-FISH2-3L1-rep4-mock-100x_Position016_15_cmle.ics	60	0	2	1	0.0	0.0	0.0
1685	Feb25-FISH2-3L1-rep4-mock-100x_Position016_15_cmle.ics	63	0	1	1	0.2351839153724743	0.7183098591549295	0.7183098591549295
1686	Feb25-FISH2-3L1-rep4-mock-100x_Position016_15_cmle.ics	64	0	1	1	0.11298050836520823	0.5444444444444444	0.4711538461538461
1687	Feb25-FISH2-3L1-rep4-mock-100x_Position016_15_cmle.ics	66	0	1	1	0.1291205809888094	0.45161290322580644	0.44444444444444436
1688	Feb25-FISH2-3L1-rep4-mock-100x_Position016_15_cmle.ics	67	0	1	1	0.0	0.0	0.0
1689	Feb25-FISH2-3L1-rep4-mock-100x_Position016_15_cmle.ics	69	0	1	1	0.17754079885961294	0.6695652173913043	0.6695652173913043
1690	Feb25-FISH2-3L1-rep4-mock-100x_Position016_15_cmle.ics	70	0	1	1	0.223655292069902	0.7080291970802919	0.7028985507246377
1691	Feb25-FISH2-3L1-rep4-mock-100x_Position016_15_cmle.ics	71	0	1	1	0.0	0.0	0.0
1692	Feb25-FISH2-3L1-rep4-mock-100x_Position016_15_cmle.ics	73	0	1	1	0.0	0.0	0.0
1693	Feb25-FISH2-3L1-rep4-mock-100x_Position016_15_cmle.ics	74	0	1	1	0.09222898642057815	0.49382716049382713	0.38834951456310673
1694	Feb25-FISH2-3L1-rep4-mock-100x_Position016_15_cmle.ics	76	0	1	1	0.0	0.0	0.0
1695	Feb25-FISH2-3L1-rep4-mock-100x_Position016_15_cmle.ics	77	0	1	1	0.0023057246605144538	0.009174311926605505	0.009174311926605505
1696	Feb25-FISH2-3L1-rep4-mock-100x_Position016_15_cmle.ics	78	0	1	1	0.11989768234675159	0.3939393939393938	0.7536231884057971
1697	Feb25-FISH2-3L1-rep4-mock-100x_Position016_15_cmle.ics	80	0	1	1	0.0853118124390348	0.29838709677419356	0.27611940298507465
1698	Feb25-FISH2-3L1-rep4-mock-100x_Position016_15_cmle.ics	82	0	1	1	0.09222898642057815	0.14285714285714285	0.16194331983805668
1699	Feb25-FISH2-3L1-rep4-mock-100x_Position016_15_cmle.ics	84	0	1	1	0.0	0.0	0.0
1700	Feb25-FISH2-3L1-rep4-mock-100x_Position016_15_cmle.ics	84	0	2	1	0.0	0.0	0.0
1701	Feb25-FISH2-3L1-rep4-mock-100x_Position016_15_cmle.ics	85	0	1	1	0.1706236248780696	0.5441176470588235	0.5401459854014599
1702	Feb25-FISH2-3L1-rep4-mock-100x_Position016_15_cmle.ics	86	0	1	1	0.0	0.0	0.0
1703	Feb25-FISH2-3L1-rep4-mock-100x_Position016_15_cmle.ics	89	0	1	1	0.11528623302572269	0.4807692307692307	0.4807692307692307
1704	Feb25-FISH2-3L1-rep4-mock-100x_Position016_15_cmle.ics	90	0	1	1	0.0	0.0	0.0
1705	Feb25-FISH2-3L1-rep4-mock-100x_Position016_15_cmle.ics	90	0	2	1	0.0	0.0	0.0
1706	Feb25-FISH2-3L1-rep4-mock-100x_Position016_15_cmle.ics	92	0	1	1	0.0	0.0	0.0
1707	Feb25-FISH2-3L1-rep4-mock-100x_Position016_15_cmle.ics	92	0	1	2	0.0853118124390348	0.4404761904761905	0.42045454545454547
1708	Feb25-FISH2-3L1-rep4-mock-100x_Position016_15_cmle.ics	93	0	1	1	0.1706236248780696	0.7184466019417475	0.6271186440677966
1709	Feb25-FISH2-3L1-rep4-mock-100x_Position016_15_cmle.ics	94	0	1	1	0.0	0.0	0.0
1710	Feb25-FISH2-3L1-rep4-mock-100x_Position016_15_cmle.ics	94	0	1	2	0.0	0.0	0.0
1711	Feb25-FISH2-3L1-rep4-mock-100x_Position016_15_cmle.ics	95	0	1	1	0.15448355225446841	0.5153846153846153	0.5114503816793893
1712	Feb25-FISH2-3L1-rep4-mock-100x_Position016_15_cmle.ics	97	0	1	1	0.20290377012527194	0.6666666666666665	0.6769230769230768
1713	Feb25-FISH2-3L1-rep4-mock-100x_Position016_15_cmle.ics	98	0	1	1	0.0	0.0	0.0
1714	Feb25-FISH2-3L1-rep4-mock-100x_Position016_15_cmle.ics	99	0	1	1	0.0	0.0	0.0
1715	Feb25-FISH2-3L1-rep4-mock-100x_Position016_15_cmle.ics	100	0	1	1	0.0	0.0	0.0
1716	Feb25-FISH2-3L1-rep4-mock-100x_Position016_15_cmle.ics	101	0	1	1	0.14295492895189613	0.5299145299145298	0.5344827586206895
1717	Feb25-FISH2-3L1-rep4-mock-100x_Position016_15_cmle.ics	102	0	1	1	0.0	0.0	0.0
1718	Feb25-FISH2-3L1-rep4-mock-100x_Position016_15_cmle.ics	103	0	1	1	0.1706236248780696	0.5174825174825175	0.4805194805194805
1719	Feb25-FISH2-3L1-rep4-mock-100x_Position016_15_cmle.ics	104	0	1	1	0.10145188506263597	0.4444444444444445	0.4444444444444445
1720	Feb25-FISH2-3L1-rep4-mock-100x_Position016_15_cmle.ics	105	0	1	1	0.05533739185234689	0.3428571428571428	0.2962962962962963
1721	Feb25-FISH2-3L1-rep4-mock-100x_Position016_15_cmle.ics	106	0	1	1	0.06917173981543362	0.5555555555555555	0.5454545454545455
1722	Feb25-FISH2-3L1-rep4-mock-100x_Position016_15_cmle.ics	107	0	1	1	0.45883920744237633	0.8652173913043477	0.6933797909407665
1723	Feb25-FISH2-3L1-rep4-mock-100x_Position016_15_cmle.ics	107	0	2	1	0.0	0.0	0.0
1724	Feb25-FISH2-3L1-rep4-mock-100x_Position016_15_cmle.ics	108	0	1	1	0.0	0.0	0.0
1725	Feb25-FISH2-3L1-rep4-mock-100x_Position016_15_cmle.ics	109	0	1	1	0.0	0.0	0.0
1726	Feb25-FISH2-3L1-rep4-mock-100x_Position016_15_cmle.ics	110	0	1	1	0.0	0.0	0.0
1727	Feb25-FISH2-3L1-rep4-mock-100x_Position017_16_cmle.ics	1	0	1	1	0.16370645089652622	0.6228070175438597	0.617391304347826
1728	Feb25-FISH2-3L1-rep4-mock-100x_Position017_16_cmle.ics	2	0	1	1	0.0	0.0	0.0
1729	Feb25-FISH2-3L1-rep4-mock-100x_Position017_16_cmle.ics	2	0	2	1	0.0	0.0	0.0
1730	Feb25-FISH2-3L1-rep4-mock-100x_Position017_16_cmle.ics	3	0	1	1	0.35738732237974036	0.7013574660633483	0.7013574660633483
1731	Feb25-FISH2-3L1-rep4-mock-100x_Position017_16_cmle.ics	5	0	1	1	0.13834347963086724	0.4918032786885246	0.4918032786885246
1732	Feb25-FISH2-3L1-rep4-mock-100x_Position017_16_cmle.ics	6	0	1	1	0.09222898642057815	0.3571428571428571	0.36363636363636365
1733	Feb25-FISH2-3L1-rep4-mock-100x_Position017_16_cmle.ics	8	0	1	1	0.04380876854977462	0.1496062992125984	0.152
1734	Feb25-FISH2-3L1-rep4-mock-100x_Position017_16_cmle.ics	10	0	1	1	0.02305724660514454	0.11363636363636363	0.11235955056179775
1735	Feb25-FISH2-3L1-rep4-mock-100x_Position017_16_cmle.ics	11	0	1	1	0.13142630564932387	0.6333333333333333	0.6063829787234042
1736	Feb25-FISH2-3L1-rep4-mock-100x_Position017_16_cmle.ics	12	0	1	1	0.0645602904944047	0.31111111111111106	0.247787610619469
1737	Feb25-FISH2-3L1-rep4-mock-100x_Position017_16_cmle.ics	13	0	1	1	0.10606333438366487	0.5168539325842696	0.5227272727272727
1738	Feb25-FISH2-3L1-rep4-mock-100x_Position017_16_cmle.ics	15	0	1	1	0.0	0.0	0.0
1739	Feb25-FISH2-3L1-rep4-mock-100x_Position017_16_cmle.ics	16	0	1	1	0.17754079885961294	0.7475728155339805	0.7403846153846153
1740	Feb25-FISH2-3L1-rep4-mock-100x_Position017_16_cmle.ics	18	0	1	1	0.27438123460122	0.48178137651821856	0.4917355371900825
1741	Feb25-FISH2-3L1-rep4-mock-100x_Position017_16_cmle.ics	19	0	1	1	0.04380876854977462	0.24999999999999997	0.17117117117117114
1742	Feb25-FISH2-3L1-rep4-mock-100x_Position017_16_cmle.ics	20	0	1	1	0.0	0.0	0.0
1743	Feb25-FISH2-3L1-rep4-mock-100x_Position017_16_cmle.ics	20	0	1	2	0.1844579728411563	0.49689440993788825	0.7920792079207921
1744	Feb25-FISH2-3L1-rep4-mock-100x_Position017_16_cmle.ics	21	0	1	1	0.0945347110810926	0.4019607843137254	0.39805825242718434
1745	Feb25-FISH2-3L1-rep4-mock-100x_Position017_16_cmle.ics	22	0	1	1	0.16370645089652622	0.7473684210526315	0.7395833333333334
1746	Feb25-FISH2-3L1-rep4-mock-100x_Position017_16_cmle.ics	24	0	1	1	0.1498721029334395	0.30660377358490565	0.30660377358490565
1747	Feb25-FISH2-3L1-rep4-mock-100x_Position017_16_cmle.ics	27	0	1	1	0.0	0.0	0.0
1748	Feb25-FISH2-3L1-rep4-mock-100x_Position017_16_cmle.ics	28	0	1	1	0.050725942531317986	0.21782178217821782	0.21782178217821782
1749	Feb25-FISH2-3L1-rep4-mock-100x_Position017_16_cmle.ics	29	0	1	1	0.07147746447594806	0.3131313131313131	0.3131313131313131
1750	Feb25-FISH2-3L1-rep4-mock-100x_Position017_16_cmle.ics	31	0	1	1	0.2536297126565899	0.9166666666666665	0.47210300429184554
1751	Feb25-FISH2-3L1-rep4-mock-100x_Position017_16_cmle.ics	31	0	2	1	0.0	0.0	0.0
1752	Feb25-FISH2-3L1-rep4-mock-100x_Position017_16_cmle.ics	32	0	1	1	0.18215224818064185	0.8144329896907216	0.8229166666666667
1753	Feb25-FISH2-3L1-rep4-mock-100x_Position017_16_cmle.ics	33	0	1	1	0.0	0.0	0.0
1754	Feb25-FISH2-3L1-rep4-mock-100x_Position017_16_cmle.ics	34	0	1	1	0.0	0.0	0.0
1755	Feb25-FISH2-3L1-rep4-mock-100x_Position017_16_cmle.ics	34	0	1	2	0.06686601515491916	0.15675675675675674	0.5087719298245614
1756	Feb25-FISH2-3L1-rep4-mock-100x_Position017_16_cmle.ics	34	0	2	1	0.11528623302572269	0.9433962264150942	0.27624309392265195
1757	Feb25-FISH2-3L1-rep4-mock-100x_Position017_16_cmle.ics	34	0	2	2	0.0	0.0	0.0
1758	Feb25-FISH2-3L1-rep4-mock-100x_Position017_16_cmle.ics	37	0	1	1	0.04150304388926017	0.13533834586466165	0.13333333333333333
1759	Feb25-FISH2-3L1-rep4-mock-100x_Position017_16_cmle.ics	38	0	1	1	0.0	0.0	0.0
1760	Feb25-FISH2-3L1-rep4-mock-100x_Position017_16_cmle.ics	40	0	1	1	0.223655292069902	0.8016528925619832	0.8016528925619832
1761	Feb25-FISH2-3L1-rep4-mock-100x_Position017_16_cmle.ics	41	0	1	1	0.2144323934278442	0.8303571428571427	0.8303571428571427
1762	Feb25-FISH2-3L1-rep4-mock-100x_Position017_16_cmle.ics	42	0	1	1	0.0	0.0	0.0
1763	Feb25-FISH2-3L1-rep4-mock-100x_Position017_16_cmle.ics	43	0	1	1	0.12220340700726605	0.6091954022988505	0.5578947368421051
1764	Feb25-FISH2-3L1-rep4-mock-100x_Position017_16_cmle.ics	44	0	1	1	0.0	0.0	0.0
1765	Feb25-FISH2-3L1-rep4-mock-100x_Position017_16_cmle.ics	44	0	1	2	0.04842021787080353	0.16030534351145034	0.3888888888888888
1766	Feb25-FISH2-3L1-rep4-mock-100x_Position017_16_cmle.ics	44	0	2	1	0.14064920429138167	0.9999999999999998	0.3546511627906976
1767	Feb25-FISH2-3L1-rep4-mock-100x_Position017_16_cmle.ics	44	0	2	2	0.0	0.0	0.0
1768	Feb25-FISH2-3L1-rep4-mock-100x_Position017_16_cmle.ics	46	0	1	1	0.27438123460122	0.6467391304347825	0.7212121212121212
1769	Feb25-FISH2-3L1-rep4-mock-100x_Position017_16_cmle.ics	47	0	1	1	0.0853118124390348	0.4805194805194805	0.38947368421052625
1770	Feb25-FISH2-3L1-rep4-mock-100x_Position017_16_cmle.ics	50	0	1	1	0.09222898642057815	0.7017543859649124	0.4081632653061224
1771	Feb25-FISH2-3L1-rep4-mock-100x_Position017_16_cmle.ics	51	0	1	1	0.1890694221621852	0.7068965517241377	0.732142857142857
1772	Feb25-FISH2-3L1-rep4-mock-100x_Position017_16_cmle.ics	52	0	1	1	0.009222898642057815	0.07407407407407406	0.039603960396039604
1773	Feb25-FISH2-3L1-rep4-mock-100x_Position017_16_cmle.ics	53	0	1	1	0.13373203030983832	0.5087719298245614	0.5370370370370369
1774	Feb25-FISH2-3L1-rep4-mock-100x_Position017_16_cmle.ics	54	0	1	1	0.10145188506263597	0.4271844660194174	0.3728813559322034
1775	Feb25-FISH2-3L1-rep4-mock-100x_Position017_16_cmle.ics	56	0	1	1	0.12681485632829495	0.5612244897959183	0.9166666666666665
1776	Feb25-FISH2-3L1-rep4-mock-100x_Position017_16_cmle.ics	57	0	1	1	0.0	0.0	0.0
1777	Feb25-FISH2-3L1-rep4-mock-100x_Position017_16_cmle.ics	58	0	1	1	0.16601217555704068	0.5853658536585366	0.5853658536585366
1778	Feb25-FISH2-3L1-rep4-mock-100x_Position017_16_cmle.ics	59	0	1	1	0.12681485632829495	0.4867256637168141	0.4867256637168141
1779	Feb25-FISH2-3L1-rep4-mock-100x_Position017_16_cmle.ics	60	0	1	1	0.12681485632829495	0.6043956043956042	0.611111111111111
1780	Feb25-FISH2-3L1-rep4-mock-100x_Position017_16_cmle.ics	61	0	1	1	0.1706236248780696	0.7115384615384616	0.7115384615384616
1781	Feb25-FISH2-3L1-rep4-mock-100x_Position017_16_cmle.ics	65	0	1	1	0.02305724660514454	0.10309278350515463	0.10309278350515463
1782	Feb25-FISH2-3L1-rep4-mock-100x_Position017_16_cmle.ics	66	0	1	1	0.04380876854977462	0.18269230769230768	0.18446601941747567
1783	Feb25-FISH2-3L1-rep4-mock-100x_Position017_16_cmle.ics	67	0	1	1	0.07147746447594806	0.5849056603773584	0.5849056603773584
1784	Feb25-FISH2-3L1-rep4-mock-100x_Position017_16_cmle.ics	68	0	1	1	0.16140072623601176	0.445859872611465	0.4374999999999999
1785	Feb25-FISH2-3L1-rep4-mock-100x_Position017_16_cmle.ics	69	0	1	1	0.04842021787080353	0.20588235294117643	0.20388349514563103
1786	Feb25-FISH2-3L1-rep4-mock-100x_Position017_16_cmle.ics	70	0	1	1	0.10145188506263597	0.23913043478260868	0.830188679245283
1787	Feb25-FISH2-3L1-rep4-mock-100x_Position017_16_cmle.ics	70	0	1	2	0.0	0.0	0.0
1788	Feb25-FISH2-3L1-rep4-mock-100x_Position017_16_cmle.ics	72	0	1	1	0.05533739185234689	0.48	0.48
1789	Feb25-FISH2-3L1-rep4-mock-100x_Position017_16_cmle.ics	73	0	1	1	0.11298050836520823	0.480392156862745	0.6712328767123286
1790	Feb25-FISH2-3L1-rep4-mock-100x_Position017_16_cmle.ics	74	0	1	1	0.0	0.0	0.0
1791	Feb25-FISH2-3L1-rep4-mock-100x_Position017_16_cmle.ics	75	0	1	1	0.03228014524720235	0.2413793103448275	0.2333333333333333
1792	Feb25-FISH2-3L1-rep4-mock-100x_Position017_16_cmle.ics	77	0	1	1	0.07147746447594806	0.3263157894736841	0.35227272727272724
1793	Feb25-FISH2-3L1-rep4-mock-100x_Position017_16_cmle.ics	78	0	1	1	0.1498721029334395	0.43918918918918926	0.44217687074829926
1794	Feb25-FISH2-3L1-rep4-mock-100x_Position017_16_cmle.ics	79	0	1	1	0.10375760972315042	0.34090909090909083	0.34090909090909083
1795	Feb25-FISH2-3L1-rep4-mock-100x_Position017_16_cmle.ics	80	0	1	1	0.1590950015754973	0.6216216216216216	0.6272727272727273
1796	Feb25-FISH2-3L1-rep4-mock-100x_Position017_16_cmle.ics	81	0	1	1	0.06917173981543362	0.26548672566371684	0.26785714285714285
1797	Feb25-FISH2-3L1-rep4-mock-100x_Position017_16_cmle.ics	83	0	1	1	0.0	0.0	0.0
1798	Feb25-FISH2-3L1-rep4-mock-100x_Position017_16_cmle.ics	84	0	1	1	0.20751521944630083	0.7142857142857142	0.7258064516129032
1799	Feb25-FISH2-3L1-rep4-mock-100x_Position017_16_cmle.ics	86	0	1	1	0.04842021787080353	0.29999999999999993	0.29999999999999993
1800	Feb25-FISH2-3L1-rep4-mock-100x_Position017_16_cmle.ics	87	0	1	1	0.04842021787080353	0.30434782608695654	0.21
1801	Feb25-FISH2-3L1-rep4-mock-100x_Position017_16_cmle.ics	88	0	1	1	0.1291205809888094	0.5894736842105261	0.5894736842105261
1802	Feb25-FISH2-3L1-rep4-mock-100x_Position017_16_cmle.ics	89	0	1	1	0.0	0.0	0.0
1803	Feb25-FISH2-3L1-rep4-mock-100x_Position017_16_cmle.ics	90	0	1	1	0.09914616040212151	0.3675213675213675	0.3644067796610169
1804	Feb25-FISH2-3L1-rep4-mock-100x_Position017_16_cmle.ics	91	0	1	1	0.11989768234675159	0.48598130841121484	0.48148148148148134
1805	Feb25-FISH2-3L1-rep4-mock-100x_Position017_16_cmle.ics	94	0	1	1	0.14064920429138167	0.6161616161616161	0.6288659793814432
1806	Feb25-FISH2-3L1-rep4-mock-100x_Position017_16_cmle.ics	95	0	1	1	0.0	0.0	0.0
1807	Feb25-FISH2-3L1-rep4-mock-100x_Position017_16_cmle.ics	95	0	1	2	0.09222898642057815	0.3361344537815126	0.606060606060606
1808	Feb25-FISH2-3L1-rep4-mock-100x_Position017_16_cmle.ics	96	0	1	1	0.0	0.0	0.0
1809	Feb25-FISH2-3L1-rep4-mock-100x_Position017_16_cmle.ics	97	0	1	1	0.14295492895189613	0.7209302325581394	0.7209302325581394
1810	Feb25-FISH2-3L1-rep4-mock-100x_Position017_16_cmle.ics	101	0	1	1	0.13373203030983832	0.5686274509803921	0.5631067961165048
1811	Feb25-FISH2-3L1-rep4-mock-100x_Position017_16_cmle.ics	102	0	1	1	0.059948841173375796	0.20472440944881887	0.2063492063492063
1812	Feb25-FISH2-3L1-rep4-mock-100x_Position017_16_cmle.ics	103	0	1	1	0.08761753709954924	0.3392857142857142	0.3392857142857142
1813	Feb25-FISH2-3L1-rep4-mock-100x_Position017_16_cmle.ics	104	0	1	1	0.0	0.0	0.0
1814	Feb25-FISH2-3L1-rep4-mock-100x_Position017_16_cmle.ics	105	0	1	1	0.016140072623601176	0.09589041095890409	0.09722222222222222
1815	Feb25-FISH2-3L1-rep4-mock-100x_Position017_16_cmle.ics	106	0	1	1	0.0	0.0	0.0
1816	Feb25-FISH2-3L1-rep4-mock-100x_Position017_16_cmle.ics	107	0	1	1	0.0	0.0	0.0
1817	Feb25-FISH2-3L1-rep4-mock-100x_Position017_16_cmle.ics	107	0	2	1	0.0	0.0	0.0
1818	Feb25-FISH2-3L1-rep4-mock-100x_Position017_16_cmle.ics	108	0	1	1	0.025362971265658993	0.12790697674418602	0.11827956989247311
1819	Feb25-FISH2-3L1-rep4-mock-100x_Position017_16_cmle.ics	109	0	1	1	0.0	0.0	0.0
1820	Feb25-FISH2-3L1-rep4-mock-100x_Position017_16_cmle.ics	110	0	1	1	0.02305724660514454	0.18867924528301885	0.10416666666666667
1821	Feb25-FISH2-3L1-rep4-mock-100x_Position017_16_cmle.ics	111	0	1	1	0.0	0.0	0.0
1822	Feb25-FISH2-3L1-rep4-mock-100x_Position017_16_cmle.ics	112	0	1	1	0.0899232617600637	0.48148148148148145	0.48148148148148145
1823	Feb25-FISH2-3L1-rep4-mock-100x_Position017_16_cmle.ics	113	0	1	1	0.0645602904944047	0.24999999999999994	0.25225225225225223
1824	Feb25-FISH2-3L1-rep4-mock-100x_Position017_16_cmle.ics	114	0	1	1	0.027668695926173444	0.10909090909090909	0.10909090909090909
1825	Feb25-FISH2-3L1-rep4-mock-100x_Position017_16_cmle.ics	116	0	1	1	0.0	0.0	0.0
1826	Feb25-FISH2-3L1-rep4-mock-100x_Position017_16_cmle.ics	117	0	1	1	0.0	0.0	0.0
1827	Feb25-FISH2-3L1-rep4-mock-100x_Position017_16_cmle.ics	118	0	1	1	0.0	0.0	0.0
1828	Feb25-FISH2-3L1-rep4-mock-100x_Position017_16_cmle.ics	119	0	1	1	0.12220340700726605	0.5145631067961164	0.5145631067961164
1829	Feb25-FISH2-3L1-rep4-mock-100x_Position017_16_cmle.ics	122	0	1	1	0.09684043574160706	0.7499999999999999	0.7368421052631579
1830	Feb25-FISH2-3L1-rep4-mock-100x_Position017_16_cmle.ics	124	0	1	1	0.12220340700726605	0.5145631067961164	0.5047619047619047
1831	Feb25-FISH2-3L1-rep4-mock-100x_Position017_16_cmle.ics	127	0	1	1	0.029974420586687898	0.11304347826086955	0.12499999999999999
1832	Feb25-FISH2-3L1-rep4-mock-100x_Position017_16_cmle.ics	128	0	1	1	0.0	0.0	0.0
1833	Feb25-FISH2-3L1-rep4-mock-100x_Position017_16_cmle.ics	129	0	1	1	0.0	0.0	0.0
1834	Feb25-FISH2-3L1-rep4-mock-100x_Position017_16_cmle.ics	131	0	1	1	0.14064920429138167	0.6039603960396039	0.61
1835	Feb25-FISH2-3L1-rep4-mock-100x_Position017_16_cmle.ics	133	0	1	1	0.15448355225446841	0.5929203539823009	0.5826086956521739
1836	Feb25-FISH2-3L1-rep4-mock-100x_Position017_16_cmle.ics	135	0	1	1	0.11067478370469377	0.6486486486486487	0.4403669724770642
1837	Feb25-FISH2-3L1-rep4-mock-100x_Position018_17_cmle.ics	1	0	1	1	0.0	0.0	0.0
1838	Feb25-FISH2-3L1-rep4-mock-100x_Position018_17_cmle.ics	1	0	1	2	0.0	0.0	0.0
1839	Feb25-FISH2-3L1-rep4-mock-100x_Position018_17_cmle.ics	1	0	2	1	0.0	0.0	0.0
1840	Feb25-FISH2-3L1-rep4-mock-100x_Position018_17_cmle.ics	1	0	2	2	0.03228014524720235	0.13207547169811318	0.1728395061728395
1841	Feb25-FISH2-3L1-rep4-mock-100x_Position018_17_cmle.ics	2	0	1	1	0.2098209441068153	0.6066666666666666	0.5290697674418604
1842	Feb25-FISH2-3L1-rep4-mock-100x_Position018_17_cmle.ics	3	0	1	1	0.11759195768623715	0.621951219512195	0.75
1843	Feb25-FISH2-3L1-rep4-mock-100x_Position018_17_cmle.ics	4	0	1	1	0.013834347963086722	0.03409090909090909	0.026431718061674003
1844	Feb25-FISH2-3L1-rep4-mock-100x_Position018_17_cmle.ics	5	0	1	1	0.08070036311800588	0.3977272727272727	0.3977272727272727
1845	Feb25-FISH2-3L1-rep4-mock-100x_Position018_17_cmle.ics	6	0	1	1	0.03458586990771681	0.15957446808510636	0.15625000000000003
1846	Feb25-FISH2-3L1-rep4-mock-100x_Position018_17_cmle.ics	7	0	1	1	0.0	0.0	0.0
1847	Feb25-FISH2-3L1-rep4-mock-100x_Position018_17_cmle.ics	8	0	1	1	0.0853118124390348	0.4404761904761905	0.43529411764705883
1848	Feb25-FISH2-3L1-rep4-mock-100x_Position018_17_cmle.ics	10	0	1	1	0.0	0.0	0.0
1849	Feb25-FISH2-3L1-rep4-mock-100x_Position018_17_cmle.ics	11	0	1	1	0.06917173981543362	0.30927835051546393	0.30927835051546393
1850	Feb25-FISH2-3L1-rep4-mock-100x_Position018_17_cmle.ics	12	0	1	1	0.0	0.0	0.0
1851	Feb25-FISH2-3L1-rep4-mock-100x_Position018_17_cmle.ics	13	0	1	1	0.02305724660514454	0.10869565217391304	0.10869565217391304
1852	Feb25-FISH2-3L1-rep4-mock-100x_Position018_17_cmle.ics	14	0	1	1	0.057643116512861345	0.4901960784313725	0.19999999999999998
1853	Feb25-FISH2-3L1-rep4-mock-100x_Position018_17_cmle.ics	15	0	1	1	0.0	0.0	0.0
1854	Feb25-FISH2-3L1-rep4-mock-100x_Position018_17_cmle.ics	16	0	1	1	0.30666137984842234	0.6785714285714285	0.591111111111111
1855	Feb25-FISH2-3L1-rep4-mock-100x_Position018_17_cmle.ics	17	0	1	1	0.0	0.0	0.0
1856	Feb25-FISH2-3L1-rep4-mock-100x_Position018_17_cmle.ics	18	0	1	1	0.1590950015754973	0.5655737704918031	0.5999999999999999
1857	Feb25-FISH2-3L1-rep4-mock-100x_Position018_17_cmle.ics	20	0	1	1	0.0046114493210289076	0.039215686274509796	0.03636363636363637
1858	Feb25-FISH2-3L1-rep4-mock-100x_Position018_17_cmle.ics	20	0	2	1	0.0	0.0	0.0
1859	Feb25-FISH2-3L1-rep4-mock-100x_Position018_17_cmle.ics	21	0	1	1	0.08761753709954924	0.41758241758241754	0.21111111111111108
1860	Feb25-FISH2-3L1-rep4-mock-100x_Position018_17_cmle.ics	21	0	1	2	0.0	0.0	0.0
1861	Feb25-FISH2-3L1-rep4-mock-100x_Position018_17_cmle.ics	21	0	2	1	0.0	0.0	0.0
1862	Feb25-FISH2-3L1-rep4-mock-100x_Position018_17_cmle.ics	21	0	2	2	0.06686601515491916	0.20422535211267603	0.4202898550724638
1863	Feb25-FISH2-3L1-rep4-mock-100x_Position018_17_cmle.ics	22	0	1	1	0.009222898642057815	0.020512820512820513	0.020725388601036267
1864	Feb25-FISH2-3L1-rep4-mock-100x_Position018_17_cmle.ics	23	0	1	1	0.0	0.0	0.0
1865	Feb25-FISH2-3L1-rep4-mock-100x_Position018_17_cmle.ics	24	0	1	1	0.050725942531317986	0.3283582089552239	0.3283582089552239
1866	Feb25-FISH2-3L1-rep4-mock-100x_Position018_17_cmle.ics	25	0	1	1	0.1245091316677805	0.31395348837209297	0.5744680851063829
1867	Feb25-FISH2-3L1-rep4-mock-100x_Position018_17_cmle.ics	25	0	1	2	0.0	0.0	0.0
1868	Feb25-FISH2-3L1-rep4-mock-100x_Position018_17_cmle.ics	25	0	2	1	0.0	0.0	0.0
1869	Feb25-FISH2-3L1-rep4-mock-100x_Position018_17_cmle.ics	25	0	2	2	0.04611449321028908	0.18867924528301885	0.1081081081081081
1870	Feb25-FISH2-3L1-rep4-mock-100x_Position018_17_cmle.ics	27	0	1	1	0.08761753709954924	0.35185185185185175	0.3551401869158877
1871	Feb25-FISH2-3L1-rep4-mock-100x_Position018_17_cmle.ics	28	0	1	1	0.0	0.0	0.0
1872	Feb25-FISH2-3L1-rep4-mock-100x_Position018_17_cmle.ics	29	0	1	1	0.13603775497035278	0.6629213483146067	0.7283950617283951
1873	Feb25-FISH2-3L1-rep4-mock-100x_Position018_17_cmle.ics	30	0	1	1	0.07378318913646252	0.3720930232558139	0.3720930232558139
1874	Feb25-FISH2-3L1-rep4-mock-100x_Position018_17_cmle.ics	31	0	1	1	0.0	0.0	0.0
1875	Feb25-FISH2-3L1-rep4-mock-100x_Position018_17_cmle.ics	33	0	1	1	0.0	0.0	0.0
1876	Feb25-FISH2-3L1-rep4-mock-100x_Position018_17_cmle.ics	33	0	1	2	0.15217782759395396	0.25482625482625487	0.6000000000000001
1877	Feb25-FISH2-3L1-rep4-mock-100x_Position018_17_cmle.ics	35	0	1	1	0.11067478370469377	0.39999999999999997	0.3934426229508196
1878	Feb25-FISH2-3L1-rep4-mock-100x_Position018_17_cmle.ics	36	0	1	1	0.17292934953858402	0.44910179640718556	0.3787878787878788
1879	Feb25-FISH2-3L1-rep4-mock-100x_Position018_17_cmle.ics	37	0	1	1	0.11989768234675159	0.45614035087719296	0.4601769911504424
1880	Feb25-FISH2-3L1-rep4-mock-100x_Position018_17_cmle.ics	39	0	1	1	0.17754079885961294	0.6525423728813559	0.8105263157894735
1881	Feb25-FISH2-3L1-rep4-mock-100x_Position018_17_cmle.ics	40	0	1	1	0.0	0.0	0.0
1882	Feb25-FISH2-3L1-rep4-mock-100x_Position018_17_cmle.ics	42	0	1	1	0.09914616040212151	0.47252747252747246	0.4831460674157303
1883	Feb25-FISH2-3L1-rep4-mock-100x_Position018_17_cmle.ics	44	0	1	1	0.0645602904944047	0.3146067415730337	0.3181818181818182
1884	Feb25-FISH2-3L1-rep4-mock-100x_Position018_17_cmle.ics	45	0	1	1	0.04150304388926017	0.19354838709677416	0.19354838709677416
1885	Feb25-FISH2-3L1-rep4-mock-100x_Position018_17_cmle.ics	48	0	1	1	0.09914616040212151	0.3706896551724137	0.3706896551724137
1886	Feb25-FISH2-3L1-rep4-mock-100x_Position018_17_cmle.ics	49	0	1	1	0.03919731922874571	0.17708333333333334	0.20238095238095238
1887	Feb25-FISH2-3L1-rep4-mock-100x_Position018_17_cmle.ics	50	0	1	1	0.0	0.0	0.0
1888	Feb25-FISH2-3L1-rep4-mock-100x_Position018_17_cmle.ics	50	0	1	2	0.0	0.0	0.0
1889	Feb25-FISH2-3L1-rep4-mock-100x_Position018_17_cmle.ics	50	0	2	1	0.0	0.0	0.0
1890	Feb25-FISH2-3L1-rep4-mock-100x_Position018_17_cmle.ics	50	0	2	2	0.006917173981543361	0.046875	0.042253521126760556
1891	Feb25-FISH2-3L1-rep4-mock-100x_Position018_17_cmle.ics	51	0	1	1	0.0	0.0	0.0
1892	Feb25-FISH2-3L1-rep4-mock-100x_Position018_17_cmle.ics	52	0	1	1	0.15448355225446841	0.5630252100840336	0.5583333333333333
1893	Feb25-FISH2-3L1-rep4-mock-100x_Position018_17_cmle.ics	53	0	1	1	0.01152862330257227	0.05434782608695652	0.05434782608695652
1894	Feb25-FISH2-3L1-rep4-mock-100x_Position018_17_cmle.ics	55	0	1	1	0.0	0.0	0.0
1895	Feb25-FISH2-3L1-rep4-mock-100x_Position018_17_cmle.ics	55	0	2	1	0.0899232617600637	0.5492957746478873	0.4482758620689655
1896	Feb25-FISH2-3L1-rep4-mock-100x_Position018_17_cmle.ics	56	0	1	1	0.14526065361241058	0.5675675675675675	0.5727272727272728
1897	Feb25-FISH2-3L1-rep4-mock-100x_Position018_17_cmle.ics	57	0	1	1	0.17523507419909848	0.8085106382978722	0.7524752475247524
1898	Feb25-FISH2-3L1-rep4-mock-100x_Position018_17_cmle.ics	58	0	1	1	0.18676369750167077	0.38028169014084506	0.3698630136986301
1899	Feb25-FISH2-3L1-rep4-mock-100x_Position018_17_cmle.ics	59	0	1	1	0.13603775497035278	0.5	0.5042735042735043
1900	Feb25-FISH2-3L1-rep4-mock-100x_Position018_17_cmle.ics	60	0	1	1	0.0	0.0	0.0
1901	Feb25-FISH2-3L1-rep4-mock-100x_Position018_17_cmle.ics	63	0	1	1	0.0	0.0	0.0
1902	Feb25-FISH2-3L1-rep4-mock-100x_Position018_17_cmle.ics	63	0	1	2	0.0	0.0	0.0
1903	Feb25-FISH2-3L1-rep4-mock-100x_Position018_17_cmle.ics	64	0	1	1	0.09914616040212151	0.5584415584415584	0.5733333333333333
1904	Feb25-FISH2-3L1-rep4-mock-100x_Position018_17_cmle.ics	65	0	1	1	0.20520949478578637	0.8640776699029125	0.9081632653061223
1905	Feb25-FISH2-3L1-rep4-mock-100x_Position018_17_cmle.ics	68	0	1	1	0.0	0.0	0.0
1906	Feb25-FISH2-3L1-rep4-mock-100x_Position018_17_cmle.ics	68	0	2	1	0.10836905904417933	0.5949367088607596	0.18875502008032125
1907	Feb25-FISH2-3L1-rep4-mock-100x_Position018_17_cmle.ics	70	0	1	1	0.0	0.0	0.0
1908	Feb25-FISH2-3L1-rep4-mock-100x_Position018_17_cmle.ics	71	0	1	1	0.1291205809888094	0.7272727272727272	0.5333333333333333
1909	Feb25-FISH2-3L1-rep4-mock-100x_Position018_17_cmle.ics	74	0	1	1	0.0023057246605144538	0.009259259259259257	0.009174311926605505
1910	Feb25-FISH2-3L1-rep4-mock-100x_Position018_17_cmle.ics	75	0	1	1	0.08761753709954924	0.3423423423423423	0.3392857142857142
1911	Feb25-FISH2-3L1-rep4-mock-100x_Position018_17_cmle.ics	76	0	1	1	0.0	0.0	0.0
1912	Feb25-FISH2-3L1-rep4-mock-100x_Position018_17_cmle.ics	76	0	2	1	0.04611449321028908	0.31746031746031744	0.0947867298578199
1913	Feb25-FISH2-3L1-rep4-mock-100x_Position018_17_cmle.ics	77	0	1	1	0.059948841173375796	0.22807017543859648	0.22807017543859648
1914	Feb25-FISH2-3L1-rep4-mock-100x_Position018_17_cmle.ics	78	0	1	1	0.0	0.0	0.0
1915	Feb25-FISH2-3L1-rep4-mock-100x_Position018_17_cmle.ics	79	0	1	1	0.01844579728411563	0.08163265306122448	0.07766990291262135
1916	Feb25-FISH2-3L1-rep4-mock-100x_Position018_17_cmle.ics	80	0	1	1	0.1706236248780696	0.685185185185185	0.6788990825688074
1917	Feb25-FISH2-3L1-rep4-mock-100x_Position018_17_cmle.ics	82	0	1	1	0.13834347963086724	0.4615384615384615	0.6666666666666666
1918	Feb25-FISH2-3L1-rep4-mock-100x_Position018_17_cmle.ics	83	0	1	1	0.14526065361241058	0.663157894736842	0.663157894736842
1919	Feb25-FISH2-3L1-rep4-mock-100x_Position018_17_cmle.ics	86	0	1	1	0.0	0.0	0.0
1920	Feb25-FISH2-3L1-rep4-mock-100x_Position018_17_cmle.ics	88	0	1	1	0.3643044963612837	0.9028571428571428	0.6583333333333333
1921	Feb25-FISH2-3L1-rep4-mock-100x_Position018_17_cmle.ics	89	0	1	1	0.0	0.0	0.0
1922	Feb25-FISH2-3L1-rep4-mock-100x_Position018_17_cmle.ics	91	0	1	1	0.050725942531317986	0.36666666666666664	0.3492063492063492
1923	Feb25-FISH2-3L1-rep4-mock-100x_Position018_17_cmle.ics	92	0	1	1	0.08070036311800588	0.36842105263157887	0.5833333333333333
1924	Feb25-FISH2-3L1-rep4-mock-100x_Position018_17_cmle.ics	93	0	1	1	0.0	0.0	0.0
1925	Feb25-FISH2-3L1-rep4-mock-100x_Position018_17_cmle.ics	94	0	1	1	0.0	0.0	0.0
1926	Feb25-FISH2-3L1-rep4-mock-100x_Position018_17_cmle.ics	95	0	1	1	0.17292934953858402	0.6880733944954127	0.6818181818181818
1927	Feb25-FISH2-3L1-rep4-mock-100x_Position018_17_cmle.ics	96	0	1	1	0.0899232617600637	0.3714285714285714	0.36792452830188677
1928	Feb25-FISH2-3L1-rep4-mock-100x_Position018_17_cmle.ics	99	0	1	1	0.03919731922874571	0.19318181818181815	0.26153846153846144
1929	Feb25-FISH2-3L1-rep4-mock-100x_Position018_17_cmle.ics	101	0	1	1	0.07608891379697698	0.3707865168539326	0.4124999999999999
1930	Feb25-FISH2-3L1-rep4-mock-100x_Position018_17_cmle.ics	102	0	1	1	0.06686601515491916	0.467741935483871	0.3670886075949367
1931	Feb25-FISH2-3L1-rep4-mock-100x_Position018_17_cmle.ics	103	0	1	1	0.14064920429138167	0.5596330275229358	0.5596330275229358
1932	Feb25-FISH2-3L1-rep4-mock-100x_Position018_17_cmle.ics	104	0	1	1	0.11067478370469377	0.6575342465753423	0.26966292134831454
1933	Feb25-FISH2-3L1-rep4-mock-100x_Position018_17_cmle.ics	104	0	2	1	0.0	0.0	0.0
1934	Feb25-FISH2-3L1-rep4-mock-100x_Position018_17_cmle.ics	105	0	1	1	0.13603775497035278	0.5784313725490196	0.5784313725490196
1935	Feb25-FISH2-3L1-rep4-mock-100x_Position018_17_cmle.ics	106	0	1	1	0.08300608777852034	0.38297872340425526	0.3495145631067961
1936	Feb25-FISH2-3L1-rep4-mock-100x_Position018_17_cmle.ics	108	0	1	1	0.0	0.0	0.0
1937	Feb25-FISH2-3L1-rep4-mock-100x_Position018_17_cmle.ics	111	0	1	1	0.01152862330257227	0.0423728813559322	0.04504504504504504
1938	Feb25-FISH2-3L1-rep4-mock-100x_Position018_17_cmle.ics	115	0	1	1	0.3204957278115091	0.7554347826086956	0.6984924623115577
1939	Feb25-FISH2-3L1-rep4-mock-100x_Position018_17_cmle.ics	116	0	1	1	0.0	0.0	0.0
1940	Feb25-FISH2-3L1-rep4-mock-100x_Position018_17_cmle.ics	117	0	1	1	0.09222898642057815	0.38834951456310673	0.42553191489361697
1941	Feb25-FISH2-3L1-rep4-mock-100x_Position018_17_cmle.ics	119	0	1	1	0.013834347963086722	0.0625	0.06185567010309277
1942	Feb25-FISH2-3L1-rep4-mock-100x_Position018_17_cmle.ics	120	0	1	1	0.0	0.0	0.0
1943	Feb25-FISH2-3L1-rep4-mock-100x_Position018_17_cmle.ics	121	0	1	1	0.0	0.0	0.0
1944	Feb25-FISH2-3L1-rep4-mock-100x_Position018_17_cmle.ics	122	0	1	1	0.0	0.0	0.0
1945	Feb25-FISH2-3L1-rep4-mock-100x_Position018_17_cmle.ics	123	0	1	1	0.0	0.0	0.0
1946	Feb25-FISH2-3L1-rep4-mock-100x_Position018_17_cmle.ics	127	0	1	1	0.0899232617600637	0.5416666666666666	0.5416666666666666
1947	Feb25-FISH2-3L1-rep4-mock-100x_Position018_17_cmle.ics	128	0	1	1	0.0	0.0	0.0
1948	Feb25-FISH2-3L1-rep4-mock-100x_Position018_17_cmle.ics	129	0	1	1	0.0	0.0	0.0
1949	Feb25-FISH2-3L1-rep4-mock-100x_Position018_17_cmle.ics	130	0	1	1	0.07147746447594806	0.2924528301886792	0.2870370370370369
1950	Feb25-FISH2-3L1-rep4-mock-100x_Position019_18_cmle.ics	2	0	1	1	0.0	0.0	0.0
1951	Feb25-FISH2-3L1-rep4-mock-100x_Position019_18_cmle.ics	2	0	1	2	0.0	0.0	0.0
1952	Feb25-FISH2-3L1-rep4-mock-100x_Position019_18_cmle.ics	2	0	2	1	0.0	0.0	0.0
1953	Feb25-FISH2-3L1-rep4-mock-100x_Position019_18_cmle.ics	2	0	2	2	0.0	0.0	0.0
1954	Feb25-FISH2-3L1-rep4-mock-100x_Position019_18_cmle.ics	5	0	1	1	0.0	0.0	0.0
1955	Feb25-FISH2-3L1-rep4-mock-100x_Position019_18_cmle.ics	6	0	1	1	0.0	0.0	0.0
1956	Feb25-FISH2-3L1-rep4-mock-100x_Position019_18_cmle.ics	6	0	2	1	0.0	0.0	0.0
1957	Feb25-FISH2-3L1-rep4-mock-100x_Position019_18_cmle.ics	7	0	1	1	0.14064920429138167	0.47656249999999994	0.47656249999999994
1958	Feb25-FISH2-3L1-rep4-mock-100x_Position019_18_cmle.ics	8	0	1	1	0.16370645089652622	0.6635514018691587	0.6574074074074072
1959	Feb25-FISH2-3L1-rep4-mock-100x_Position019_18_cmle.ics	9	0	1	1	0.06225456583389025	0.36	0.36
1960	Feb25-FISH2-3L1-rep4-mock-100x_Position019_18_cmle.ics	10	0	1	1	0.0	0.0	0.0
1961	Feb25-FISH2-3L1-rep4-mock-100x_Position019_18_cmle.ics	10	0	1	2	0.06225456583389025	0.2368421052631579	0.5192307692307692
1962	Feb25-FISH2-3L1-rep4-mock-100x_Position019_18_cmle.ics	11	0	1	1	0.14064920429138167	0.5596330275229358	0.5213675213675213
1963	Feb25-FISH2-3L1-rep4-mock-100x_Position019_18_cmle.ics	13	0	1	1	0.0	0.0	0.0
1964	Feb25-FISH2-3L1-rep4-mock-100x_Position019_18_cmle.ics	16	0	1	1	0.11298050836520823	0.5903614457831323	0.597560975609756
1965	Feb25-FISH2-3L1-rep4-mock-100x_Position019_18_cmle.ics	17	0	1	1	0.0	0.0	0.0
1966	Feb25-FISH2-3L1-rep4-mock-100x_Position019_18_cmle.ics	18	0	1	1	0.15217782759395396	0.515625	0.5116279069767442
1967	Feb25-FISH2-3L1-rep4-mock-100x_Position019_18_cmle.ics	20	0	1	1	0.35508159771922587	0.581132075471698	0.5789473684210525
1968	Feb25-FISH2-3L1-rep4-mock-100x_Position019_18_cmle.ics	21	0	1	1	0.0	0.0	0.0
1969	Feb25-FISH2-3L1-rep4-mock-100x_Position019_18_cmle.ics	21	0	2	1	0.0	0.0	0.0
1970	Feb25-FISH2-3L1-rep4-mock-100x_Position019_18_cmle.ics	23	0	1	1	0.23748964003298875	0.7744360902255638	0.7803030303030302
1971	Feb25-FISH2-3L1-rep4-mock-100x_Position019_18_cmle.ics	24	0	1	1	0.20290377012527194	0.7586206896551723	0.7394957983193277
1972	Feb25-FISH2-3L1-rep4-mock-100x_Position019_18_cmle.ics	25	0	1	1	0.0	0.0	0.0
1973	Feb25-FISH2-3L1-rep4-mock-100x_Position019_18_cmle.ics	26	0	1	1	0.013834347963086722	0.053097345132743355	0.053097345132743355
1974	Feb25-FISH2-3L1-rep4-mock-100x_Position019_18_cmle.ics	27	0	1	1	0.009222898642057815	0.06779661016949153	0.03636363636363637
1975	Feb25-FISH2-3L1-rep4-mock-100x_Position019_18_cmle.ics	27	0	2	1	0.0	0.0	0.0
1976	Feb25-FISH2-3L1-rep4-mock-100x_Position019_18_cmle.ics	29	0	1	1	0.0	0.0	0.0
1977	Feb25-FISH2-3L1-rep4-mock-100x_Position019_18_cmle.ics	31	0	1	1	0.0	0.0	0.0
1978	Feb25-FISH2-3L1-rep4-mock-100x_Position019_18_cmle.ics	32	0	1	1	0.0	0.0	0.0
1979	Feb25-FISH2-3L1-rep4-mock-100x_Position019_18_cmle.ics	33	0	1	1	0.0	0.0	0.0
1980	Feb25-FISH2-3L1-rep4-mock-100x_Position019_18_cmle.ics	34	0	1	1	0.0	0.0	0.0
1981	Feb25-FISH2-3L1-rep4-mock-100x_Position019_18_cmle.ics	35	0	1	1	0.13142630564932387	0.5428571428571428	0.7702702702702704
1982	Feb25-FISH2-3L1-rep4-mock-100x_Position019_18_cmle.ics	36	0	1	1	0.2098209441068153	0.6363636363636362	0.6319444444444444
1983	Feb25-FISH2-3L1-rep4-mock-100x_Position019_18_cmle.ics	37	0	1	1	0.14064920429138167	0.5700934579439251	0.5596330275229358
1984	Feb25-FISH2-3L1-rep4-mock-100x_Position019_18_cmle.ics	38	0	1	1	0.1798465235201274	0.722222222222222	0.7289719626168223
1985	Feb25-FISH2-3L1-rep4-mock-100x_Position019_18_cmle.ics	40	0	1	1	0.0	0.0	0.0
1986	Feb25-FISH2-3L1-rep4-mock-100x_Position019_18_cmle.ics	40	0	2	1	0.0	0.0	0.0
1987	Feb25-FISH2-3L1-rep4-mock-100x_Position019_18_cmle.ics	41	0	1	1	0.11298050836520823	0.37692307692307686	0.25257731958762886
1988	Feb25-FISH2-3L1-rep4-mock-100x_Position019_18_cmle.ics	42	0	1	1	0.0	0.0	0.0
1989	Feb25-FISH2-3L1-rep4-mock-100x_Position019_18_cmle.ics	43	0	1	1	0.0	0.0	0.0
1990	Feb25-FISH2-3L1-rep4-mock-100x_Position019_18_cmle.ics	45	0	1	1	0.23287819071195984	0.7769230769230768	0.753731343283582
1991	Feb25-FISH2-3L1-rep4-mock-100x_Position019_18_cmle.ics	47	0	1	1	0.11528623302572269	0.39370078740157477	0.390625
1992	Feb25-FISH2-3L1-rep4-mock-100x_Position019_18_cmle.ics	48	0	1	1	0.0	0.0	0.0
1993	Feb25-FISH2-3L1-rep4-mock-100x_Position019_18_cmle.ics	52	0	1	1	0.0	0.0	0.0
1994	Feb25-FISH2-3L1-rep4-mock-100x_Position019_18_cmle.ics	52	0	1	2	0.0	0.0	0.0
1995	Feb25-FISH2-3L1-rep4-mock-100x_Position019_18_cmle.ics	53	0	1	1	0.08761753709954924	0.30894308943089427	0.6666666666666666
1996	Feb25-FISH2-3L1-rep4-mock-100x_Position019_18_cmle.ics	53	0	1	2	0.0	0.0	0.0
1997	Feb25-FISH2-3L1-rep4-mock-100x_Position019_18_cmle.ics	54	0	1	1	0.0	0.0	0.0
1998	Feb25-FISH2-3L1-rep4-mock-100x_Position019_18_cmle.ics	57	0	1	1	0.16370645089652622	0.7888888888888889	0.6761904761904761
1999	Feb25-FISH2-3L1-rep4-mock-100x_Position019_18_cmle.ics	58	0	1	1	0.0945347110810926	0.3253968253968253	0.31782945736434104
[truncated: 3,269 more rows]
