# Supplementary material for: M1BP cooperates with CP190 to activate transcription at TAD borders and promote chromatin insulator activity
Source: Nat Commun. 2021 Jul 7;12:4170. doi: 10.1038/s41467-021-24407-y (PMC8263732; doi:10.1038/s41467-021-24407-y)
Supplement: Supplementary file 6 — Source Data [file 41467_2021_24407_MOESM6_ESM.zip › Source Data_updated_060121/Source Data 8/Figure 8c/Figure 8c-tango-slide2/rep4-mock-m1bp/B_A.xls]

	Label	nuc.idx	tag	idx1	idx2	overlap	pcOverlap1	pcOverlap2
1	Feb25-FISH2-3L1-rep4-mock-100x_Position001_0_cmle.ics	1	0	1	1	0.0	0.0	0.0
2	Feb25-FISH2-3L1-rep4-mock-100x_Position001_0_cmle.ics	5	0	1	1	0.03458586990771681	0.23809523809523808	0.2830188679245283
3	Feb25-FISH2-3L1-rep4-mock-100x_Position001_0_cmle.ics	6	0	1	1	0.0	0.0	0.0
4	Feb25-FISH2-3L1-rep4-mock-100x_Position001_0_cmle.ics	6	0	1	2	0.1798465235201274	0.32365145228215764	0.8210526315789473
5	Feb25-FISH2-3L1-rep4-mock-100x_Position001_0_cmle.ics	8	0	1	1	0.07839463845749142	0.4415584415584415	0.3119266055045871
6	Feb25-FISH2-3L1-rep4-mock-100x_Position001_0_cmle.ics	13	0	1	1	0.17292934953858402	0.7499999999999999	0.7575757575757576
7	Feb25-FISH2-3L1-rep4-mock-100x_Position001_0_cmle.ics	14	0	1	1	0.0023057246605144538	0.007575757575757574	0.0070921985815602835
8	Feb25-FISH2-3L1-rep4-mock-100x_Position001_0_cmle.ics	15	0	1	1	0.05533739185234689	0.1212121212121212	0.12371134020618554
9	Feb25-FISH2-3L1-rep4-mock-100x_Position001_0_cmle.ics	17	0	1	1	0.06917173981543362	0.25	0.23809523809523808
10	Feb25-FISH2-3L1-rep4-mock-100x_Position001_0_cmle.ics	19	0	1	1	0.12220340700726605	0.4568965517241378	0.4491525423728813
11	Feb25-FISH2-3L1-rep4-mock-100x_Position001_0_cmle.ics	20	0	1	1	0.0	0.0	0.0
12	Feb25-FISH2-3L1-rep4-mock-100x_Position001_0_cmle.ics	21	0	1	1	0.07608891379697698	0.2946428571428571	0.2920353982300885
13	Feb25-FISH2-3L1-rep4-mock-100x_Position001_0_cmle.ics	22	0	1	1	0.1844579728411563	0.3041825095057034	0.41450777202072536
14	Feb25-FISH2-3L1-rep4-mock-100x_Position001_0_cmle.ics	22	0	1	2	0.0	0.0	0.0
15	Feb25-FISH2-3L1-rep4-mock-100x_Position001_0_cmle.ics	23	0	1	1	0.0	0.0	0.0
16	Feb25-FISH2-3L1-rep4-mock-100x_Position001_0_cmle.ics	24	0	1	1	0.12220340700726605	0.4649122807017544	0.5196078431372548
17	Feb25-FISH2-3L1-rep4-mock-100x_Position001_0_cmle.ics	26	0	1	1	0.0	0.0	0.0
18	Feb25-FISH2-3L1-rep4-mock-100x_Position001_0_cmle.ics	27	0	1	1	0.07608891379697698	0.4024390243902438	0.5238095238095237
19	Feb25-FISH2-3L1-rep4-mock-100x_Position001_0_cmle.ics	28	0	1	1	0.08761753709954924	0.34862385321100914	0.34862385321100914
20	Feb25-FISH2-3L1-rep4-mock-100x_Position001_0_cmle.ics	29	0	1	1	0.04611449321028908	0.2150537634408602	0.2409638554216867
21	Feb25-FISH2-3L1-rep4-mock-100x_Position001_0_cmle.ics	31	0	1	1	0.16370645089652622	0.6761904761904761	0.6698113207547169
22	Feb25-FISH2-3L1-rep4-mock-100x_Position001_0_cmle.ics	32	0	1	1	0.0	0.0	0.0
23	Feb25-FISH2-3L1-rep4-mock-100x_Position001_0_cmle.ics	32	0	1	2	0.0	0.0	0.0
24	Feb25-FISH2-3L1-rep4-mock-100x_Position001_0_cmle.ics	32	0	2	1	0.0	0.0	0.0
25	Feb25-FISH2-3L1-rep4-mock-100x_Position001_0_cmle.ics	32	0	2	2	0.0	0.0	0.0
26	Feb25-FISH2-3L1-rep4-mock-100x_Position001_0_cmle.ics	34	0	1	1	0.14526065361241058	0.42281879194630867	0.3264248704663212
27	Feb25-FISH2-3L1-rep4-mock-100x_Position001_0_cmle.ics	35	0	1	1	0.13373203030983832	0.4915254237288135	0.4957264957264957
28	Feb25-FISH2-3L1-rep4-mock-100x_Position001_0_cmle.ics	36	0	1	1	0.016140072623601176	0.05982905982905982	0.05882352941176469
29	Feb25-FISH2-3L1-rep4-mock-100x_Position001_0_cmle.ics	37	0	1	1	0.0	0.0	0.0
30	Feb25-FISH2-3L1-rep4-mock-100x_Position001_0_cmle.ics	39	0	1	1	0.2974384812063645	0.6113744075829383	0.6323529411764705
31	Feb25-FISH2-3L1-rep4-mock-100x_Position001_0_cmle.ics	40	0	1	1	0.0	0.0	0.0
32	Feb25-FISH2-3L1-rep4-mock-100x_Position001_0_cmle.ics	41	0	1	1	0.08070036311800588	0.3271028037383177	0.3271028037383177
33	Feb25-FISH2-3L1-rep4-mock-100x_Position001_0_cmle.ics	42	0	1	1	0.11759195768623715	0.8225806451612904	0.4112903225806452
34	Feb25-FISH2-3L1-rep4-mock-100x_Position001_0_cmle.ics	43	0	1	1	0.0945347110810926	0.3628318584070796	0.3628318584070796
35	Feb25-FISH2-3L1-rep4-mock-100x_Position001_0_cmle.ics	44	0	1	1	0.11759195768623715	0.6710526315789473	0.4636363636363637
36	Feb25-FISH2-3L1-rep4-mock-100x_Position001_0_cmle.ics	45	0	1	1	0.057643116512861345	0.41666666666666663	0.11312217194570133
37	Feb25-FISH2-3L1-rep4-mock-100x_Position001_0_cmle.ics	45	0	2	1	0.0	0.0	0.0
38	Feb25-FISH2-3L1-rep4-mock-100x_Position001_0_cmle.ics	47	0	1	1	0.11298050836520823	0.40495867768595034	0.40163934426229503
39	Feb25-FISH2-3L1-rep4-mock-100x_Position001_0_cmle.ics	48	0	1	1	0.0	0.0	0.0
40	Feb25-FISH2-3L1-rep4-mock-100x_Position001_0_cmle.ics	49	0	1	1	0.14526065361241058	0.5943396226415093	0.65625
41	Feb25-FISH2-3L1-rep4-mock-100x_Position001_0_cmle.ics	50	0	1	1	0.14064920429138167	0.484126984126984	0.6224489795918366
42	Feb25-FISH2-3L1-rep4-mock-100x_Position001_0_cmle.ics	52	0	1	1	0.029974420586687898	0.14285714285714285	0.14285714285714285
43	Feb25-FISH2-3L1-rep4-mock-100x_Position001_0_cmle.ics	53	0	1	1	0.23287819071195984	0.6158536585365852	0.4697674418604651
44	Feb25-FISH2-3L1-rep4-mock-100x_Position001_0_cmle.ics	53	0	2	1	0.0	0.0	0.0
45	Feb25-FISH2-3L1-rep4-mock-100x_Position001_0_cmle.ics	54	0	1	1	0.1291205809888094	0.2413793103448275	0.2931937172774869
46	Feb25-FISH2-3L1-rep4-mock-100x_Position001_0_cmle.ics	55	0	1	1	0.03919731922874571	0.18888888888888886	0.140495867768595
47	Feb25-FISH2-3L1-rep4-mock-100x_Position001_0_cmle.ics	58	0	1	1	0.07608891379697698	0.45833333333333337	0.24444444444444446
48	Feb25-FISH2-3L1-rep4-mock-100x_Position001_0_cmle.ics	58	0	1	2	0.0	0.0	0.0
49	Feb25-FISH2-3L1-rep4-mock-100x_Position001_0_cmle.ics	58	0	2	1	0.0	0.0	0.0
50	Feb25-FISH2-3L1-rep4-mock-100x_Position001_0_cmle.ics	58	0	2	2	0.05533739185234689	0.20338983050847456	0.42857142857142844
51	Feb25-FISH2-3L1-rep4-mock-100x_Position001_0_cmle.ics	60	0	1	1	0.06686601515491916	0.23966942148760326	0.23966942148760326
52	Feb25-FISH2-3L1-rep4-mock-100x_Position001_0_cmle.ics	63	0	1	1	0.14064920429138167	0.484126984126984	0.484126984126984
53	Feb25-FISH2-3L1-rep4-mock-100x_Position001_0_cmle.ics	64	0	1	1	0.1498721029334395	0.4779411764705882	0.4779411764705882
54	Feb25-FISH2-3L1-rep4-mock-100x_Position001_0_cmle.ics	65	0	1	1	0.0	0.0	0.0
55	Feb25-FISH2-3L1-rep4-mock-100x_Position001_0_cmle.ics	65	0	2	1	0.0	0.0	0.0
56	Feb25-FISH2-3L1-rep4-mock-100x_Position001_0_cmle.ics	69	0	1	1	0.0	0.0	0.0
57	Feb25-FISH2-3L1-rep4-mock-100x_Position001_0_cmle.ics	70	0	1	1	0.16140072623601176	0.6862745098039215	0.6862745098039215
58	Feb25-FISH2-3L1-rep4-mock-100x_Position001_0_cmle.ics	72	0	1	1	0.15448355225446841	0.7882352941176471	0.7976190476190477
59	Feb25-FISH2-3L1-rep4-mock-100x_Position001_0_cmle.ics	74	0	1	1	0.0	0.0	0.0
60	Feb25-FISH2-3L1-rep4-mock-100x_Position001_0_cmle.ics	75	0	1	1	0.1706236248780696	0.6218487394957982	0.35922330097087374
61	Feb25-FISH2-3L1-rep4-mock-100x_Position001_0_cmle.ics	75	0	1	2	0.0	0.0	0.0
62	Feb25-FISH2-3L1-rep4-mock-100x_Position001_0_cmle.ics	75	0	2	1	0.0	0.0	0.0
63	Feb25-FISH2-3L1-rep4-mock-100x_Position001_0_cmle.ics	75	0	2	2	0.0	0.0	0.0
64	Feb25-FISH2-3L1-rep4-mock-100x_Position001_0_cmle.ics	75	0	3	1	0.0	0.0	0.0
65	Feb25-FISH2-3L1-rep4-mock-100x_Position001_0_cmle.ics	75	0	3	2	0.0	0.0	0.0
66	Feb25-FISH2-3L1-rep4-mock-100x_Position001_0_cmle.ics	76	0	1	1	0.0	0.0	0.0
67	Feb25-FISH2-3L1-rep4-mock-100x_Position001_0_cmle.ics	76	0	1	2	0.0	0.0	0.0
68	Feb25-FISH2-3L1-rep4-mock-100x_Position001_0_cmle.ics	77	0	1	1	0.14756637827292504	0.5981308411214952	0.5517241379310344
69	Feb25-FISH2-3L1-rep4-mock-100x_Position001_0_cmle.ics	78	0	1	1	0.16140072623601176	0.6140350877192983	0.6140350877192983
70	Feb25-FISH2-3L1-rep4-mock-100x_Position001_0_cmle.ics	79	0	1	1	0.0	0.0	0.0
71	Feb25-FISH2-3L1-rep4-mock-100x_Position001_0_cmle.ics	80	0	1	1	0.009222898642057815	0.03703703703703703	0.03636363636363637
72	Feb25-FISH2-3L1-rep4-mock-100x_Position001_0_cmle.ics	81	0	1	1	0.12220340700726605	0.5247524752475248	0.53
73	Feb25-FISH2-3L1-rep4-mock-100x_Position001_0_cmle.ics	82	0	1	1	0.0	0.0	0.0
74	Feb25-FISH2-3L1-rep4-mock-100x_Position001_0_cmle.ics	83	0	1	1	0.03458586990771681	0.14285714285714285	0.14018691588785046
75	Feb25-FISH2-3L1-rep4-mock-100x_Position001_0_cmle.ics	84	0	1	1	0.0046114493210289076	0.024999999999999994	0.02380952380952381
76	Feb25-FISH2-3L1-rep4-mock-100x_Position001_0_cmle.ics	85	0	1	1	0.07147746447594806	0.3009708737864077	0.5535714285714285
77	Feb25-FISH2-3L1-rep4-mock-100x_Position001_0_cmle.ics	86	0	1	1	0.0	0.0	0.0
78	Feb25-FISH2-3L1-rep4-mock-100x_Position001_0_cmle.ics	87	0	1	1	0.15448355225446841	0.43790849673202614	0.536
79	Feb25-FISH2-3L1-rep4-mock-100x_Position001_0_cmle.ics	89	0	1	1	0.10145188506263597	0.7857142857142856	0.6666666666666665
80	Feb25-FISH2-3L1-rep4-mock-100x_Position001_0_cmle.ics	90	0	1	1	0.0	0.0	0.0
81	Feb25-FISH2-3L1-rep4-mock-100x_Position001_0_cmle.ics	90	0	1	2	0.0	0.0	0.0
82	Feb25-FISH2-3L1-rep4-mock-100x_Position001_0_cmle.ics	90	0	2	1	0.0945347110810926	0.3203125	0.3565217391304347
83	Feb25-FISH2-3L1-rep4-mock-100x_Position001_0_cmle.ics	90	0	2	2	0.0	0.0	0.0
84	Feb25-FISH2-3L1-rep4-mock-100x_Position001_0_cmle.ics	91	0	1	1	0.0	0.0	0.0
85	Feb25-FISH2-3L1-rep4-mock-100x_Position001_0_cmle.ics	92	0	1	1	0.04611449321028908	0.20202020202020202	0.2
86	Feb25-FISH2-3L1-rep4-mock-100x_Position001_0_cmle.ics	93	0	1	1	0.0	0.0	0.0
87	Feb25-FISH2-3L1-rep4-mock-100x_Position001_0_cmle.ics	94	0	1	1	0.0	0.0	0.0
88	Feb25-FISH2-3L1-rep4-mock-100x_Position001_0_cmle.ics	97	0	1	1	0.16140072623601176	0.5645161290322581	0.5645161290322581
89	Feb25-FISH2-3L1-rep4-mock-100x_Position001_0_cmle.ics	98	0	1	1	0.0	0.0	0.0
90	Feb25-FISH2-3L1-rep4-mock-100x_Position001_0_cmle.ics	99	0	1	1	0.0	0.0	0.0
91	Feb25-FISH2-3L1-rep4-mock-100x_Position001_0_cmle.ics	99	0	1	2	0.0	0.0	0.0
92	Feb25-FISH2-3L1-rep4-mock-100x_Position001_0_cmle.ics	99	0	2	1	0.0	0.0	0.0
93	Feb25-FISH2-3L1-rep4-mock-100x_Position001_0_cmle.ics	99	0	2	2	0.13373203030983832	0.33720930232558133	0.4172661870503596
94	Feb25-FISH2-3L1-rep4-mock-100x_Position001_0_cmle.ics	101	0	1	1	0.04842021787080353	0.1944444444444444	0.24137931034482757
95	Feb25-FISH2-3L1-rep4-mock-100x_Position001_0_cmle.ics	102	0	1	1	0.06225456583389025	0.2755102040816326	0.27835051546391754
96	Feb25-FISH2-3L1-rep4-mock-100x_Position001_0_cmle.ics	103	0	1	1	0.11989768234675159	0.4684684684684684	0.6265060240963853
97	Feb25-FISH2-3L1-rep4-mock-100x_Position001_0_cmle.ics	105	0	1	1	0.17292934953858402	0.7499999999999999	0.5434782608695652
98	Feb25-FISH2-3L1-rep4-mock-100x_Position001_0_cmle.ics	106	0	1	1	0.11989768234675159	0.52	0.52
99	Feb25-FISH2-3L1-rep4-mock-100x_Position001_0_cmle.ics	107	0	1	1	0.10375760972315042	0.3781512605042016	0.3813559322033898
100	Feb25-FISH2-3L1-rep4-mock-100x_Position001_0_cmle.ics	108	0	1	1	0.0645602904944047	0.24999999999999994	0.24999999999999994
101	Feb25-FISH2-3L1-rep4-mock-100x_Position001_0_cmle.ics	110	0	1	1	0.027668695926173444	0.15999999999999998	0.1558441558441558
102	Feb25-FISH2-3L1-rep4-mock-100x_Position001_0_cmle.ics	111	0	1	1	0.0	0.0	0.0
103	Feb25-FISH2-3L1-rep4-mock-100x_Position001_0_cmle.ics	112	0	1	1	0.1844579728411563	0.7142857142857142	0.7207207207207207
104	Feb25-FISH2-3L1-rep4-mock-100x_Position001_0_cmle.ics	113	0	1	1	0.0023057246605144538	0.018518518518518514	0.018518518518518514
105	Feb25-FISH2-3L1-rep4-mock-100x_Position001_0_cmle.ics	114	0	1	1	0.0	0.0	0.0
106	Feb25-FISH2-3L1-rep4-mock-100x_Position001_0_cmle.ics	116	0	1	1	0.17754079885961294	0.5968992248062015	0.6015625
107	Feb25-FISH2-3L1-rep4-mock-100x_Position001_0_cmle.ics	117	0	1	1	0.013834347963086722	0.09999999999999999	0.10169491525423728
108	Feb25-FISH2-3L1-rep4-mock-100x_Position001_0_cmle.ics	118	0	1	1	0.0	0.0	0.0
109	Feb25-FISH2-3L1-rep4-mock-100x_Position001_0_cmle.ics	119	0	1	1	0.0	0.0	0.0
110	Feb25-FISH2-3L1-rep4-mock-100x_Position001_0_cmle.ics	121	0	1	1	0.0	0.0	0.0
111	Feb25-FISH2-3L1-rep4-mock-100x_Position001_0_cmle.ics	122	0	1	1	0.0	0.0	0.0
112	Feb25-FISH2-3L1-rep4-mock-100x_Position002_1_cmle.ics	2	0	1	1	0.0	0.0	0.0
113	Feb25-FISH2-3L1-rep4-mock-100x_Position002_1_cmle.ics	2	0	2	1	0.0	0.0	0.0
114	Feb25-FISH2-3L1-rep4-mock-100x_Position002_1_cmle.ics	3	0	1	1	0.01152862330257227	0.09090909090909091	0.027932960893854747
115	Feb25-FISH2-3L1-rep4-mock-100x_Position002_1_cmle.ics	3	0	2	1	0.0	0.0	0.0
116	Feb25-FISH2-3L1-rep4-mock-100x_Position002_1_cmle.ics	5	0	1	1	0.0	0.0	0.0
117	Feb25-FISH2-3L1-rep4-mock-100x_Position002_1_cmle.ics	7	0	1	1	0.0023057246605144538	0.019607843137254898	0.01923076923076923
118	Feb25-FISH2-3L1-rep4-mock-100x_Position002_1_cmle.ics	8	0	1	1	0.0	0.0	0.0
119	Feb25-FISH2-3L1-rep4-mock-100x_Position002_1_cmle.ics	9	0	1	1	0.09222898642057815	0.3333333333333333	0.3361344537815126
120	Feb25-FISH2-3L1-rep4-mock-100x_Position002_1_cmle.ics	11	0	1	1	0.15678927691498284	0.4857142857142856	0.4822695035460992
121	Feb25-FISH2-3L1-rep4-mock-100x_Position002_1_cmle.ics	12	0	1	1	0.06225456583389025	0.19285714285714284	0.19285714285714284
122	Feb25-FISH2-3L1-rep4-mock-100x_Position002_1_cmle.ics	13	0	1	1	0.0	0.0	0.0
123	Feb25-FISH2-3L1-rep4-mock-100x_Position002_1_cmle.ics	15	0	1	1	0.0	0.0	0.0
124	Feb25-FISH2-3L1-rep4-mock-100x_Position002_1_cmle.ics	15	0	1	2	0.027668695926173444	0.04137931034482758	0.10256410256410255
125	Feb25-FISH2-3L1-rep4-mock-100x_Position002_1_cmle.ics	16	0	1	1	0.0	0.0	0.0
126	Feb25-FISH2-3L1-rep4-mock-100x_Position002_1_cmle.ics	17	0	1	1	0.18676369750167077	0.7941176470588235	0.5625
127	Feb25-FISH2-3L1-rep4-mock-100x_Position002_1_cmle.ics	17	0	2	1	0.0	0.0	0.0
128	Feb25-FISH2-3L1-rep4-mock-100x_Position002_1_cmle.ics	18	0	1	1	0.0	0.0	0.0
129	Feb25-FISH2-3L1-rep4-mock-100x_Position002_1_cmle.ics	18	0	1	2	0.1844579728411563	0.34782608695652173	0.6299212598425197
130	Feb25-FISH2-3L1-rep4-mock-100x_Position002_1_cmle.ics	19	0	1	1	0.057643116512861345	0.25773195876288657	0.23364485981308405
131	Feb25-FISH2-3L1-rep4-mock-100x_Position002_1_cmle.ics	20	0	1	1	0.14526065361241058	0.47014925373134325	0.4666666666666667
132	Feb25-FISH2-3L1-rep4-mock-100x_Position002_1_cmle.ics	21	0	1	1	0.02305724660514454	0.1	0.06622516556291391
133	Feb25-FISH2-3L1-rep4-mock-100x_Position002_1_cmle.ics	23	0	1	1	0.0	0.0	0.0
134	Feb25-FISH2-3L1-rep4-mock-100x_Position002_1_cmle.ics	24	0	1	1	0.0	0.0	0.0
135	Feb25-FISH2-3L1-rep4-mock-100x_Position002_1_cmle.ics	28	0	1	1	0.0	0.0	0.0
136	Feb25-FISH2-3L1-rep4-mock-100x_Position002_1_cmle.ics	29	0	1	1	0.07608891379697698	0.27499999999999997	0.27499999999999997
137	Feb25-FISH2-3L1-rep4-mock-100x_Position002_1_cmle.ics	31	0	1	1	0.0	0.0	0.0
138	Feb25-FISH2-3L1-rep4-mock-100x_Position002_1_cmle.ics	32	0	1	1	0.0	0.0	0.0
139	Feb25-FISH2-3L1-rep4-mock-100x_Position002_1_cmle.ics	33	0	1	1	0.2582411619776188	0.4341085271317829	0.788732394366197
140	Feb25-FISH2-3L1-rep4-mock-100x_Position002_1_cmle.ics	33	0	1	2	0.0	0.0	0.0
141	Feb25-FISH2-3L1-rep4-mock-100x_Position002_1_cmle.ics	34	0	1	1	0.0	0.0	0.0
142	Feb25-FISH2-3L1-rep4-mock-100x_Position002_1_cmle.ics	34	0	1	2	0.0	0.0	0.0
143	Feb25-FISH2-3L1-rep4-mock-100x_Position002_1_cmle.ics	35	0	1	1	0.2144323934278442	0.3522727272727272	0.9687500000000001
144	Feb25-FISH2-3L1-rep4-mock-100x_Position002_1_cmle.ics	36	0	1	1	0.1798465235201274	0.5864661654135337	0.5306122448979591
145	Feb25-FISH2-3L1-rep4-mock-100x_Position002_1_cmle.ics	37	0	1	1	0.19829232080424303	0.6056338028169013	0.6056338028169013
146	Feb25-FISH2-3L1-rep4-mock-100x_Position002_1_cmle.ics	38	0	1	1	0.19829232080424303	0.7166666666666666	0.7107438016528924
147	Feb25-FISH2-3L1-rep4-mock-100x_Position002_1_cmle.ics	39	0	1	1	0.057643116512861345	0.19999999999999998	0.20161290322580647
148	Feb25-FISH2-3L1-rep4-mock-100x_Position002_1_cmle.ics	40	0	1	1	0.0	0.0	0.0
149	Feb25-FISH2-3L1-rep4-mock-100x_Position002_1_cmle.ics	41	0	1	1	0.050725942531317986	0.1929824561403509	0.3142857142857143
150	Feb25-FISH2-3L1-rep4-mock-100x_Position002_1_cmle.ics	41	0	1	2	0.0	0.0	0.0
151	Feb25-FISH2-3L1-rep4-mock-100x_Position002_1_cmle.ics	43	0	1	1	0.03689159456823126	0.2758620689655172	0.11428571428571427
152	Feb25-FISH2-3L1-rep4-mock-100x_Position002_1_cmle.ics	43	0	1	2	0.0	0.0	0.0
153	Feb25-FISH2-3L1-rep4-mock-100x_Position002_1_cmle.ics	46	0	1	1	0.0	0.0	0.0
154	Feb25-FISH2-3L1-rep4-mock-100x_Position002_1_cmle.ics	47	0	1	1	0.0	0.0	0.0
155	Feb25-FISH2-3L1-rep4-mock-100x_Position002_1_cmle.ics	49	0	1	1	0.0	0.0	0.0
156	Feb25-FISH2-3L1-rep4-mock-100x_Position002_1_cmle.ics	49	0	1	2	0.04842021787080353	0.17073170731707316	0.26923076923076916
157	Feb25-FISH2-3L1-rep4-mock-100x_Position002_1_cmle.ics	50	0	1	1	0.16601217555704068	0.5070422535211266	0.5217391304347826
158	Feb25-FISH2-3L1-rep4-mock-100x_Position002_1_cmle.ics	51	0	1	1	0.0	0.0	0.0
159	Feb25-FISH2-3L1-rep4-mock-100x_Position002_1_cmle.ics	51	0	1	2	0.0	0.0	0.0
160	Feb25-FISH2-3L1-rep4-mock-100x_Position002_1_cmle.ics	51	0	2	1	0.15217782759395396	0.4	0.4124999999999999
161	Feb25-FISH2-3L1-rep4-mock-100x_Position002_1_cmle.ics	51	0	2	2	0.0	0.0	0.0
162	Feb25-FISH2-3L1-rep4-mock-100x_Position002_1_cmle.ics	54	0	1	1	0.020751521944630084	0.13043478260869565	0.15
163	Feb25-FISH2-3L1-rep4-mock-100x_Position002_1_cmle.ics	54	0	1	2	0.0	0.0	0.0
164	Feb25-FISH2-3L1-rep4-mock-100x_Position002_1_cmle.ics	54	0	2	1	0.0	0.0	0.0
165	Feb25-FISH2-3L1-rep4-mock-100x_Position002_1_cmle.ics	54	0	2	2	0.0	0.0	0.0
166	Feb25-FISH2-3L1-rep4-mock-100x_Position002_1_cmle.ics	55	0	1	1	0.0	0.0	0.0
167	Feb25-FISH2-3L1-rep4-mock-100x_Position002_1_cmle.ics	56	0	1	1	0.0	0.0	0.0
168	Feb25-FISH2-3L1-rep4-mock-100x_Position002_1_cmle.ics	56	0	2	1	0.04611449321028908	0.21276595744680848	0.0796812749003984
169	Feb25-FISH2-3L1-rep4-mock-100x_Position002_1_cmle.ics	57	0	1	1	0.03919731922874571	0.14406779661016947	0.16346153846153844
170	Feb25-FISH2-3L1-rep4-mock-100x_Position002_1_cmle.ics	58	0	1	1	0.0	0.0	0.0
171	Feb25-FISH2-3L1-rep4-mock-100x_Position002_1_cmle.ics	59	0	1	1	0.0	0.0	0.0
172	Feb25-FISH2-3L1-rep4-mock-100x_Position002_1_cmle.ics	60	0	1	1	0.06917173981543362	0.29702970297029707	0.26548672566371684
173	Feb25-FISH2-3L1-rep4-mock-100x_Position002_1_cmle.ics	61	0	1	1	0.0	0.0	0.0
174	Feb25-FISH2-3L1-rep4-mock-100x_Position002_1_cmle.ics	63	0	1	1	0.0	0.0	0.0
175	Feb25-FISH2-3L1-rep4-mock-100x_Position002_1_cmle.ics	63	0	1	2	0.0	0.0	0.0
176	Feb25-FISH2-3L1-rep4-mock-100x_Position002_1_cmle.ics	63	0	2	1	0.0	0.0	0.0
177	Feb25-FISH2-3L1-rep4-mock-100x_Position002_1_cmle.ics	63	0	2	2	0.04611449321028908	0.13698630136986298	0.21739130434782608
178	Feb25-FISH2-3L1-rep4-mock-100x_Position002_1_cmle.ics	65	0	1	1	0.0	0.0	0.0
179	Feb25-FISH2-3L1-rep4-mock-100x_Position002_1_cmle.ics	66	0	1	1	0.20290377012527194	0.5751633986928104	0.888888888888889
180	Feb25-FISH2-3L1-rep4-mock-100x_Position002_1_cmle.ics	68	0	1	1	0.06686601515491916	0.453125	0.44615384615384607
181	Feb25-FISH2-3L1-rep4-mock-100x_Position002_1_cmle.ics	69	0	1	1	0.016140072623601176	0.05263157894736841	0.05303030303030302
182	Feb25-FISH2-3L1-rep4-mock-100x_Position002_1_cmle.ics	70	0	1	1	0.0	0.0	0.0
183	Feb25-FISH2-3L1-rep4-mock-100x_Position002_1_cmle.ics	71	0	1	1	0.1706236248780696	0.4021739130434782	0.32599118942731276
184	Feb25-FISH2-3L1-rep4-mock-100x_Position002_1_cmle.ics	74	0	1	1	0.16140072623601176	0.7291666666666667	0.6666666666666666
185	Feb25-FISH2-3L1-rep4-mock-100x_Position002_1_cmle.ics	75	0	1	1	0.0	0.0	0.0
186	Feb25-FISH2-3L1-rep4-mock-100x_Position002_1_cmle.ics	75	0	2	1	0.020751521944630084	0.12162162162162164	0.07894736842105263
187	Feb25-FISH2-3L1-rep4-mock-100x_Position002_1_cmle.ics	77	0	1	1	0.15217782759395396	0.5499999999999999	0.5499999999999999
188	Feb25-FISH2-3L1-rep4-mock-100x_Position002_1_cmle.ics	79	0	1	1	0.0	0.0	0.0
189	Feb25-FISH2-3L1-rep4-mock-100x_Position002_1_cmle.ics	81	0	1	1	0.04611449321028908	0.14705882352941174	0.14814814814814817
190	Feb25-FISH2-3L1-rep4-mock-100x_Position002_1_cmle.ics	85	0	1	1	0.0	0.0	0.0
191	Feb25-FISH2-3L1-rep4-mock-100x_Position002_1_cmle.ics	88	0	1	1	0.04380876854977462	0.17924528301886788	0.1532258064516129
192	Feb25-FISH2-3L1-rep4-mock-100x_Position002_1_cmle.ics	89	0	1	1	0.053031667191832436	0.21698113207547168	0.18548387096774194
193	Feb25-FISH2-3L1-rep4-mock-100x_Position002_1_cmle.ics	90	0	1	1	0.1706236248780696	0.578125	0.578125
194	Feb25-FISH2-3L1-rep4-mock-100x_Position002_1_cmle.ics	91	0	1	1	0.11298050836520823	0.43362831858407075	0.3450704225352112
195	Feb25-FISH2-3L1-rep4-mock-100x_Position002_1_cmle.ics	93	0	1	1	0.0	0.0	0.0
196	Feb25-FISH2-3L1-rep4-mock-100x_Position002_1_cmle.ics	94	0	1	1	0.0	0.0	0.0
197	Feb25-FISH2-3L1-rep4-mock-100x_Position002_1_cmle.ics	97	0	1	1	0.11989768234675159	0.3354838709677419	0.3291139240506329
198	Feb25-FISH2-3L1-rep4-mock-100x_Position002_1_cmle.ics	98	0	1	1	0.07608891379697698	0.3142857142857143	0.2682926829268293
199	Feb25-FISH2-3L1-rep4-mock-100x_Position002_1_cmle.ics	99	0	1	1	0.11298050836520823	0.5212765957446808	0.4666666666666666
200	Feb25-FISH2-3L1-rep4-mock-100x_Position002_1_cmle.ics	100	0	1	1	0.07839463845749142	0.44736842105263147	0.4358974358974358
201	Feb25-FISH2-3L1-rep4-mock-100x_Position002_1_cmle.ics	103	0	1	1	0.11989768234675159	0.3249999999999999	0.3249999999999999
202	Feb25-FISH2-3L1-rep4-mock-100x_Position002_1_cmle.ics	104	0	1	1	0.0	0.0	0.0
203	Feb25-FISH2-3L1-rep4-mock-100x_Position002_1_cmle.ics	105	0	1	1	0.13373203030983832	0.42962962962962964	0.4999999999999999
204	Feb25-FISH2-3L1-rep4-mock-100x_Position002_1_cmle.ics	106	0	1	1	0.0	0.0	0.0
205	Feb25-FISH2-3L1-rep4-mock-100x_Position002_1_cmle.ics	107	0	1	1	0.0	0.0	0.0
206	Feb25-FISH2-3L1-rep4-mock-100x_Position002_1_cmle.ics	108	0	1	1	0.13142630564932387	0.4285714285714285	0.5816326530612245
207	Feb25-FISH2-3L1-rep4-mock-100x_Position002_1_cmle.ics	109	0	1	1	0.0	0.0	0.0
208	Feb25-FISH2-3L1-rep4-mock-100x_Position002_1_cmle.ics	110	0	1	1	0.0	0.0	0.0
209	Feb25-FISH2-3L1-rep4-mock-100x_Position003_2_cmle.ics	1	0	1	1	0.029974420586687898	0.25490196078431365	0.26
210	Feb25-FISH2-3L1-rep4-mock-100x_Position003_2_cmle.ics	2	0	1	1	0.16140072623601176	0.34482758620689646	0.3465346534653465
211	Feb25-FISH2-3L1-rep4-mock-100x_Position003_2_cmle.ics	3	0	1	1	0.0	0.0	0.0
212	Feb25-FISH2-3L1-rep4-mock-100x_Position003_2_cmle.ics	4	0	1	1	0.34585869907716804	0.4477611940298507	0.45045045045045035
213	Feb25-FISH2-3L1-rep4-mock-100x_Position003_2_cmle.ics	5	0	1	1	0.10606333438366487	0.46464646464646464	0.46464646464646464
214	Feb25-FISH2-3L1-rep4-mock-100x_Position003_2_cmle.ics	6	0	1	1	0.053031667191832436	0.2277227722772277	0.1811023622047244
215	Feb25-FISH2-3L1-rep4-mock-100x_Position003_2_cmle.ics	7	0	1	1	0.0645602904944047	0.3333333333333333	0.22580645161290322
216	Feb25-FISH2-3L1-rep4-mock-100x_Position003_2_cmle.ics	8	0	1	1	0.12220340700726605	0.5698924731182795	0.5698924731182795
217	Feb25-FISH2-3L1-rep4-mock-100x_Position003_2_cmle.ics	10	0	1	1	0.1498721029334395	0.7831325301204818	0.17241379310344826
218	Feb25-FISH2-3L1-rep4-mock-100x_Position003_2_cmle.ics	10	0	1	2	0.0	0.0	0.0
219	Feb25-FISH2-3L1-rep4-mock-100x_Position003_2_cmle.ics	10	0	1	3	0.0	0.0	0.0
220	Feb25-FISH2-3L1-rep4-mock-100x_Position003_2_cmle.ics	10	0	2	1	0.0	0.0	0.0
221	Feb25-FISH2-3L1-rep4-mock-100x_Position003_2_cmle.ics	10	0	2	2	0.0	0.0	0.0
222	Feb25-FISH2-3L1-rep4-mock-100x_Position003_2_cmle.ics	10	0	2	3	0.0	0.0	0.0
223	Feb25-FISH2-3L1-rep4-mock-100x_Position003_2_cmle.ics	10	0	3	1	0.0	0.0	0.0
224	Feb25-FISH2-3L1-rep4-mock-100x_Position003_2_cmle.ics	10	0	3	2	0.18676369750167077	0.29347826086956524	0.5912408759124088
225	Feb25-FISH2-3L1-rep4-mock-100x_Position003_2_cmle.ics	10	0	3	3	0.0	0.0	0.0
226	Feb25-FISH2-3L1-rep4-mock-100x_Position003_2_cmle.ics	11	0	1	1	0.16831790021755513	0.5328467153284672	0.5328467153284672
227	Feb25-FISH2-3L1-rep4-mock-100x_Position003_2_cmle.ics	12	0	1	1	0.1291205809888094	0.5090909090909091	0.5045045045045045
228	Feb25-FISH2-3L1-rep4-mock-100x_Position003_2_cmle.ics	13	0	1	1	0.0	0.0	0.0
229	Feb25-FISH2-3L1-rep4-mock-100x_Position003_2_cmle.ics	14	0	1	1	0.23287819071195984	0.753731343283582	0.753731343283582
230	Feb25-FISH2-3L1-rep4-mock-100x_Position003_2_cmle.ics	15	0	1	1	0.1706236248780696	0.7872340425531914	0.7956989247311828
231	Feb25-FISH2-3L1-rep4-mock-100x_Position003_2_cmle.ics	16	0	1	1	0.05533739185234689	0.3870967741935484	0.2526315789473684
232	Feb25-FISH2-3L1-rep4-mock-100x_Position003_2_cmle.ics	17	0	1	1	0.0	0.0	0.0
233	Feb25-FISH2-3L1-rep4-mock-100x_Position003_2_cmle.ics	18	0	1	1	0.0	0.0	0.0
234	Feb25-FISH2-3L1-rep4-mock-100x_Position003_2_cmle.ics	18	0	1	2	0.0645602904944047	0.2857142857142857	0.47457627118644063
235	Feb25-FISH2-3L1-rep4-mock-100x_Position003_2_cmle.ics	19	0	1	1	0.0	0.0	0.0
236	Feb25-FISH2-3L1-rep4-mock-100x_Position003_2_cmle.ics	20	0	1	1	0.0	0.0	0.0
237	Feb25-FISH2-3L1-rep4-mock-100x_Position003_2_cmle.ics	21	0	1	1	0.06917173981543362	0.2884615384615385	0.2884615384615385
238	Feb25-FISH2-3L1-rep4-mock-100x_Position003_2_cmle.ics	23	0	1	1	0.13373203030983832	0.4833333333333333	0.763157894736842
239	Feb25-FISH2-3L1-rep4-mock-100x_Position003_2_cmle.ics	24	0	1	1	0.0	0.0	0.0
240	Feb25-FISH2-3L1-rep4-mock-100x_Position003_2_cmle.ics	25	0	1	1	0.07608891379697698	0.6346153846153846	0.6346153846153846
241	Feb25-FISH2-3L1-rep4-mock-100x_Position003_2_cmle.ics	26	0	1	1	0.1936808714832141	0.7636363636363637	0.5283018867924527
242	Feb25-FISH2-3L1-rep4-mock-100x_Position003_2_cmle.ics	26	0	1	2	0.0	0.0	0.0
243	Feb25-FISH2-3L1-rep4-mock-100x_Position003_2_cmle.ics	26	0	2	1	0.0	0.0	0.0
244	Feb25-FISH2-3L1-rep4-mock-100x_Position003_2_cmle.ics	26	0	2	2	0.11067478370469377	0.38399999999999995	0.6486486486486487
245	Feb25-FISH2-3L1-rep4-mock-100x_Position003_2_cmle.ics	27	0	1	1	0.0	0.0	0.0
246	Feb25-FISH2-3L1-rep4-mock-100x_Position003_2_cmle.ics	27	0	2	1	0.0645602904944047	0.5490196078431372	0.20143884892086325
247	Feb25-FISH2-3L1-rep4-mock-100x_Position003_2_cmle.ics	31	0	1	1	0.0	0.0	0.0
248	Feb25-FISH2-3L1-rep4-mock-100x_Position003_2_cmle.ics	32	0	1	1	0.09914616040212151	0.49999999999999994	0.37719298245614036
249	Feb25-FISH2-3L1-rep4-mock-100x_Position003_2_cmle.ics	33	0	1	1	0.11989768234675159	0.48598130841121484	0.5416666666666666
250	Feb25-FISH2-3L1-rep4-mock-100x_Position003_2_cmle.ics	34	0	1	1	0.0	0.0	0.0
251	Feb25-FISH2-3L1-rep4-mock-100x_Position003_2_cmle.ics	34	0	1	2	0.0	0.0	0.0
252	Feb25-FISH2-3L1-rep4-mock-100x_Position003_2_cmle.ics	35	0	1	1	0.0023057246605144538	0.009345794392523362	0.009803921568627449
253	Feb25-FISH2-3L1-rep4-mock-100x_Position003_2_cmle.ics	38	0	1	1	0.027668695926173444	0.1188118811881188	0.1188118811881188
254	Feb25-FISH2-3L1-rep4-mock-100x_Position003_2_cmle.ics	39	0	1	1	0.0	0.0	0.0
255	Feb25-FISH2-3L1-rep4-mock-100x_Position003_2_cmle.ics	39	0	1	2	0.0	0.0	0.0
256	Feb25-FISH2-3L1-rep4-mock-100x_Position003_2_cmle.ics	39	0	2	1	0.0	0.0	0.0
257	Feb25-FISH2-3L1-rep4-mock-100x_Position003_2_cmle.ics	39	0	2	2	0.0645602904944047	0.1818181818181818	0.49122807017543857
258	Feb25-FISH2-3L1-rep4-mock-100x_Position003_2_cmle.ics	40	0	1	1	0.0	0.0	0.0
259	Feb25-FISH2-3L1-rep4-mock-100x_Position003_2_cmle.ics	42	0	1	1	0.0	0.0	0.0
260	Feb25-FISH2-3L1-rep4-mock-100x_Position003_2_cmle.ics	43	0	1	1	0.13603775497035278	0.26696832579185514	0.26696832579185514
261	Feb25-FISH2-3L1-rep4-mock-100x_Position003_2_cmle.ics	45	0	1	1	0.07839463845749142	0.3434343434343434	0.346938775510204
262	Feb25-FISH2-3L1-rep4-mock-100x_Position003_2_cmle.ics	46	0	1	1	0.0	0.0	0.0
263	Feb25-FISH2-3L1-rep4-mock-100x_Position003_2_cmle.ics	47	0	1	1	0.1844579728411563	0.5369127516778522	0.3571428571428571
264	Feb25-FISH2-3L1-rep4-mock-100x_Position003_2_cmle.ics	47	0	2	1	0.0	0.0	0.0
265	Feb25-FISH2-3L1-rep4-mock-100x_Position003_2_cmle.ics	48	0	1	1	0.14756637827292504	0.5663716814159292	0.5565217391304347
266	Feb25-FISH2-3L1-rep4-mock-100x_Position003_2_cmle.ics	49	0	1	1	0.05533739185234689	0.208695652173913	0.20689655172413787
267	Feb25-FISH2-3L1-rep4-mock-100x_Position003_2_cmle.ics	50	0	1	1	0.19829232080424303	0.7543859649122807	0.7610619469026548
268	Feb25-FISH2-3L1-rep4-mock-100x_Position003_2_cmle.ics	51	0	1	1	0.0	0.0	0.0
269	Feb25-FISH2-3L1-rep4-mock-100x_Position003_2_cmle.ics	51	0	2	1	0.0023057246605144538	0.017543859649122806	0.004273504273504273
270	Feb25-FISH2-3L1-rep4-mock-100x_Position003_2_cmle.ics	52	0	1	1	0.02305724660514454	0.09009009009009009	0.09345794392523363
271	Feb25-FISH2-3L1-rep4-mock-100x_Position003_2_cmle.ics	53	0	1	1	0.0	0.0	0.0
272	Feb25-FISH2-3L1-rep4-mock-100x_Position003_2_cmle.ics	55	0	1	1	0.16140072623601176	0.7368421052631577	0.35353535353535354
273	Feb25-FISH2-3L1-rep4-mock-100x_Position003_2_cmle.ics	55	0	2	1	0.0	0.0	0.0
274	Feb25-FISH2-3L1-rep4-mock-100x_Position003_2_cmle.ics	56	0	1	1	0.0	0.0	0.0
275	Feb25-FISH2-3L1-rep4-mock-100x_Position003_2_cmle.ics	57	0	1	1	0.01844579728411563	0.0747663551401869	0.06557377049180327
276	Feb25-FISH2-3L1-rep4-mock-100x_Position003_2_cmle.ics	58	0	1	1	0.0853118124390348	0.2781954887218045	0.26811594202898553
277	Feb25-FISH2-3L1-rep4-mock-100x_Position003_2_cmle.ics	58	0	1	2	0.0	0.0	0.0
278	Feb25-FISH2-3L1-rep4-mock-100x_Position003_2_cmle.ics	58	0	2	1	0.0	0.0	0.0
279	Feb25-FISH2-3L1-rep4-mock-100x_Position003_2_cmle.ics	58	0	2	2	0.0899232617600637	0.5064935064935064	0.34210526315789475
280	Feb25-FISH2-3L1-rep4-mock-100x_Position003_2_cmle.ics	59	0	1	1	0.0	0.0	0.0
281	Feb25-FISH2-3L1-rep4-mock-100x_Position003_2_cmle.ics	60	0	1	1	0.0	0.0	0.0
282	Feb25-FISH2-3L1-rep4-mock-100x_Position003_2_cmle.ics	61	0	1	1	0.0	0.0	0.0
283	Feb25-FISH2-3L1-rep4-mock-100x_Position003_2_cmle.ics	62	0	1	1	0.0	0.0	0.0
284	Feb25-FISH2-3L1-rep4-mock-100x_Position003_2_cmle.ics	63	0	1	1	0.0	0.0	0.0
285	Feb25-FISH2-3L1-rep4-mock-100x_Position003_2_cmle.ics	63	0	2	1	0.0	0.0	0.0
286	Feb25-FISH2-3L1-rep4-mock-100x_Position003_2_cmle.ics	64	0	1	1	0.09684043574160706	0.33333333333333326	0.33333333333333326
287	Feb25-FISH2-3L1-rep4-mock-100x_Position003_2_cmle.ics	66	0	1	1	0.0	0.0	0.0
288	Feb25-FISH2-3L1-rep4-mock-100x_Position003_2_cmle.ics	67	0	1	1	0.0945347110810926	0.3059701492537313	0.3059701492537313
289	Feb25-FISH2-3L1-rep4-mock-100x_Position003_2_cmle.ics	69	0	1	1	0.0	0.0	0.0
290	Feb25-FISH2-3L1-rep4-mock-100x_Position003_2_cmle.ics	70	0	1	1	0.04611449321028908	0.21978021978021978	0.21978021978021978
291	Feb25-FISH2-3L1-rep4-mock-100x_Position003_2_cmle.ics	71	0	1	1	0.11298050836520823	0.3656716417910447	0.20588235294117643
292	Feb25-FISH2-3L1-rep4-mock-100x_Position003_2_cmle.ics	71	0	2	1	0.0	0.0	0.0
293	Feb25-FISH2-3L1-rep4-mock-100x_Position003_2_cmle.ics	72	0	1	1	0.06686601515491916	0.3222222222222222	0.5576923076923077
294	Feb25-FISH2-3L1-rep4-mock-100x_Position003_2_cmle.ics	73	0	1	1	0.06917173981543362	0.15789473684210525	0.18072289156626503
295	Feb25-FISH2-3L1-rep4-mock-100x_Position003_2_cmle.ics	76	0	1	1	0.0	0.0	0.0
296	Feb25-FISH2-3L1-rep4-mock-100x_Position003_2_cmle.ics	76	0	2	1	0.0	0.0	0.0
297	Feb25-FISH2-3L1-rep4-mock-100x_Position003_2_cmle.ics	79	0	1	1	0.0	0.0	0.0
298	Feb25-FISH2-3L1-rep4-mock-100x_Position003_2_cmle.ics	80	0	1	1	0.07378318913646252	0.29357798165137616	0.2962962962962962
299	Feb25-FISH2-3L1-rep4-mock-100x_Position003_2_cmle.ics	82	0	1	1	0.0	0.0	0.0
300	Feb25-FISH2-3L1-rep4-mock-100x_Position003_2_cmle.ics	83	0	1	1	0.0	0.0	0.0
301	Feb25-FISH2-3L1-rep4-mock-100x_Position003_2_cmle.ics	84	0	1	1	0.0	0.0	0.0
302	Feb25-FISH2-3L1-rep4-mock-100x_Position003_2_cmle.ics	87	0	1	1	0.0	0.0	0.0
303	Feb25-FISH2-3L1-rep4-mock-100x_Position003_2_cmle.ics	87	0	1	2	0.0	0.0	0.0
304	Feb25-FISH2-3L1-rep4-mock-100x_Position003_2_cmle.ics	88	0	1	1	0.0	0.0	0.0
305	Feb25-FISH2-3L1-rep4-mock-100x_Position003_2_cmle.ics	89	0	1	1	0.07378318913646252	0.32653061224489793	0.5614035087719298
306	Feb25-FISH2-3L1-rep4-mock-100x_Position003_2_cmle.ics	90	0	1	1	0.0	0.0	0.0
307	Feb25-FISH2-3L1-rep4-mock-100x_Position003_2_cmle.ics	90	0	2	1	0.0	0.0	0.0
308	Feb25-FISH2-3L1-rep4-mock-100x_Position003_2_cmle.ics	90	0	3	1	0.0	0.0	0.0
309	Feb25-FISH2-3L1-rep4-mock-100x_Position003_2_cmle.ics	91	0	1	1	0.10145188506263597	0.44	0.44
310	Feb25-FISH2-3L1-rep4-mock-100x_Position003_2_cmle.ics	92	0	1	1	0.14526065361241058	0.7682926829268291	0.6363636363636364
311	Feb25-FISH2-3L1-rep4-mock-100x_Position003_2_cmle.ics	93	0	1	1	0.0	0.0	0.0
312	Feb25-FISH2-3L1-rep4-mock-100x_Position003_2_cmle.ics	93	0	2	1	0.0	0.0	0.0
313	Feb25-FISH2-3L1-rep4-mock-100x_Position003_2_cmle.ics	94	0	1	1	0.0	0.0	0.0
314	Feb25-FISH2-3L1-rep4-mock-100x_Position003_2_cmle.ics	98	0	1	1	0.01152862330257227	0.07352941176470587	0.05747126436781609
315	Feb25-FISH2-3L1-rep4-mock-100x_Position003_2_cmle.ics	100	0	1	1	0.0	0.0	0.0
316	Feb25-FISH2-3L1-rep4-mock-100x_Position003_2_cmle.ics	100	0	1	2	0.0	0.0	0.0
317	Feb25-FISH2-3L1-rep4-mock-100x_Position003_2_cmle.ics	101	0	1	1	0.0	0.0	0.0
318	Feb25-FISH2-3L1-rep4-mock-100x_Position003_2_cmle.ics	102	0	1	1	0.10836905904417933	0.4196428571428571	0.415929203539823
319	Feb25-FISH2-3L1-rep4-mock-100x_Position003_2_cmle.ics	103	0	1	1	0.0	0.0	0.0
320	Feb25-FISH2-3L1-rep4-mock-100x_Position003_2_cmle.ics	105	0	1	1	0.11989768234675159	0.4684684684684684	0.7878787878787876
321	Feb25-FISH2-3L1-rep4-mock-100x_Position003_2_cmle.ics	107	0	1	1	0.0	0.0	0.0
322	Feb25-FISH2-3L1-rep4-mock-100x_Position003_2_cmle.ics	109	0	1	1	0.0046114493210289076	0.024999999999999994	0.018691588785046724
323	Feb25-FISH2-3L1-rep4-mock-100x_Position003_2_cmle.ics	111	0	1	1	0.057643116512861345	0.25773195876288657	0.21929824561403508
324	Feb25-FISH2-3L1-rep4-mock-100x_Position003_2_cmle.ics	114	0	1	1	0.20520949478578637	0.7807017543859649	0.7739130434782607
325	Feb25-FISH2-3L1-rep4-mock-100x_Position003_2_cmle.ics	115	0	1	1	0.10375760972315042	0.4455445544554455	0.4455445544554455
326	Feb25-FISH2-3L1-rep4-mock-100x_Position003_2_cmle.ics	116	0	1	1	0.0645602904944047	0.3043478260869565	0.30769230769230765
327	Feb25-FISH2-3L1-rep4-mock-100x_Position003_2_cmle.ics	117	0	1	1	0.0	0.0	0.0
328	Feb25-FISH2-3L1-rep4-mock-100x_Position003_2_cmle.ics	117	0	2	1	0.0	0.0	0.0
329	Feb25-FISH2-3L1-rep4-mock-100x_Position003_2_cmle.ics	119	0	1	1	0.06686601515491916	0.27884615384615385	0.27884615384615385
330	Feb25-FISH2-3L1-rep4-mock-100x_Position004_3_cmle.ics	2	0	1	1	0.0	0.0	0.0
331	Feb25-FISH2-3L1-rep4-mock-100x_Position004_3_cmle.ics	2	0	2	1	0.25132398799607547	0.858267716535433	0.4395161290322581
332	Feb25-FISH2-3L1-rep4-mock-100x_Position004_3_cmle.ics	4	0	1	1	0.10606333438366487	0.3865546218487394	0.38016528925619825
333	Feb25-FISH2-3L1-rep4-mock-100x_Position004_3_cmle.ics	6	0	1	1	0.1590950015754973	0.6330275229357798	0.6330275229357798
334	Feb25-FISH2-3L1-rep4-mock-100x_Position004_3_cmle.ics	7	0	1	1	0.20520949478578637	0.712	0.712
335	Feb25-FISH2-3L1-rep4-mock-100x_Position004_3_cmle.ics	8	0	1	1	0.01152862330257227	0.04807692307692307	0.047619047619047616
336	Feb25-FISH2-3L1-rep4-mock-100x_Position004_3_cmle.ics	9	0	1	1	0.0	0.0	0.0
337	Feb25-FISH2-3L1-rep4-mock-100x_Position004_3_cmle.ics	10	0	1	1	0.03228014524720235	0.2333333333333333	0.1272727272727273
338	Feb25-FISH2-3L1-rep4-mock-100x_Position004_3_cmle.ics	11	0	1	1	0.11989768234675159	0.5148514851485149	0.52
339	Feb25-FISH2-3L1-rep4-mock-100x_Position004_3_cmle.ics	12	0	1	1	0.0	0.0	0.0
340	Feb25-FISH2-3L1-rep4-mock-100x_Position004_3_cmle.ics	13	0	1	1	0.0	0.0	0.0
341	Feb25-FISH2-3L1-rep4-mock-100x_Position004_3_cmle.ics	14	0	1	1	0.0	0.0	0.0
342	Feb25-FISH2-3L1-rep4-mock-100x_Position004_3_cmle.ics	15	0	1	1	0.0	0.0	0.0
343	Feb25-FISH2-3L1-rep4-mock-100x_Position004_3_cmle.ics	16	0	1	1	0.013834347963086722	0.05042016806722688	0.04958677685950412
344	Feb25-FISH2-3L1-rep4-mock-100x_Position004_3_cmle.ics	17	0	1	1	0.04380876854977462	0.2345679012345679	0.1919191919191919
345	Feb25-FISH2-3L1-rep4-mock-100x_Position004_3_cmle.ics	20	0	1	1	0.11989768234675159	0.5360824742268041	0.5473684210526315
346	Feb25-FISH2-3L1-rep4-mock-100x_Position004_3_cmle.ics	21	0	1	1	0.07147746447594806	0.3039215686274509	0.3039215686274509
347	Feb25-FISH2-3L1-rep4-mock-100x_Position004_3_cmle.ics	22	0	1	1	0.10375760972315042	0.37499999999999994	0.3781512605042016
348	Feb25-FISH2-3L1-rep4-mock-100x_Position004_3_cmle.ics	24	0	1	1	0.07147746447594806	0.25409836065573765	0.25
349	Feb25-FISH2-3L1-rep4-mock-100x_Position004_3_cmle.ics	25	0	1	1	0.11528623302572269	0.4347826086956521	0.4347826086956521
350	Feb25-FISH2-3L1-rep4-mock-100x_Position004_3_cmle.ics	26	0	1	1	0.1936808714832141	0.6511627906976744	0.6614173228346456
351	Feb25-FISH2-3L1-rep4-mock-100x_Position004_3_cmle.ics	28	0	1	1	0.0	0.0	0.0
352	Feb25-FISH2-3L1-rep4-mock-100x_Position004_3_cmle.ics	29	0	1	1	0.1590950015754973	0.6216216216216216	0.6216216216216216
353	Feb25-FISH2-3L1-rep4-mock-100x_Position004_3_cmle.ics	30	0	1	1	0.14526065361241058	0.45985401459854014	0.4499999999999999
354	Feb25-FISH2-3L1-rep4-mock-100x_Position004_3_cmle.ics	33	0	1	1	0.20520949478578637	0.7235772357723577	0.717741935483871
355	Feb25-FISH2-3L1-rep4-mock-100x_Position004_3_cmle.ics	34	0	1	1	0.0	0.0	0.0
356	Feb25-FISH2-3L1-rep4-mock-100x_Position004_3_cmle.ics	34	0	1	2	0.0023057246605144538	0.012048192771084335	0.017543859649122806
357	Feb25-FISH2-3L1-rep4-mock-100x_Position004_3_cmle.ics	34	0	2	1	0.11298050836520823	0.8749999999999998	0.2552083333333333
358	Feb25-FISH2-3L1-rep4-mock-100x_Position004_3_cmle.ics	34	0	2	2	0.0	0.0	0.0
359	Feb25-FISH2-3L1-rep4-mock-100x_Position004_3_cmle.ics	34	0	3	1	0.0	0.0	0.0
360	Feb25-FISH2-3L1-rep4-mock-100x_Position004_3_cmle.ics	34	0	3	2	0.0	0.0	0.0
361	Feb25-FISH2-3L1-rep4-mock-100x_Position004_3_cmle.ics	35	0	1	1	0.1844579728411563	0.6504065040650406	0.6779661016949152
362	Feb25-FISH2-3L1-rep4-mock-100x_Position004_3_cmle.ics	36	0	1	1	0.09222898642057815	0.4210526315789473	0.42553191489361697
363	Feb25-FISH2-3L1-rep4-mock-100x_Position004_3_cmle.ics	37	0	1	1	0.0853118124390348	0.32456140350877194	0.47435897435897434
364	Feb25-FISH2-3L1-rep4-mock-100x_Position004_3_cmle.ics	39	0	1	1	0.10145188506263597	0.20952380952380953	0.1981981981981982
365	Feb25-FISH2-3L1-rep4-mock-100x_Position004_3_cmle.ics	40	0	1	1	0.11989768234675159	0.4770642201834862	0.25365853658536586
366	Feb25-FISH2-3L1-rep4-mock-100x_Position004_3_cmle.ics	40	0	2	1	0.0	0.0	0.0
367	Feb25-FISH2-3L1-rep4-mock-100x_Position004_3_cmle.ics	41	0	1	1	0.14295492895189613	0.7560975609756095	0.7654320987654321
368	Feb25-FISH2-3L1-rep4-mock-100x_Position004_3_cmle.ics	42	0	1	1	0.1245091316677805	0.42519685039370075	0.42519685039370075
369	Feb25-FISH2-3L1-rep4-mock-100x_Position004_3_cmle.ics	45	0	1	1	0.0899232617600637	0.32773109243697474	0.33050847457627114
370	Feb25-FISH2-3L1-rep4-mock-100x_Position004_3_cmle.ics	46	0	1	1	0.11298050836520823	0.36029411764705876	0.3740458015267175
371	Feb25-FISH2-3L1-rep4-mock-100x_Position004_3_cmle.ics	47	0	1	1	0.20520949478578637	0.9999999999999999	0.38695652173913037
372	Feb25-FISH2-3L1-rep4-mock-100x_Position004_3_cmle.ics	47	0	2	1	0.0	0.0	0.0
373	Feb25-FISH2-3L1-rep4-mock-100x_Position004_3_cmle.ics	48	0	1	1	0.0	0.0	0.0
374	Feb25-FISH2-3L1-rep4-mock-100x_Position004_3_cmle.ics	49	0	1	1	0.13373203030983832	0.6304347826086956	0.6444444444444444
375	Feb25-FISH2-3L1-rep4-mock-100x_Position004_3_cmle.ics	50	0	1	1	0.04380876854977462	0.22352941176470587	0.1881188118811881
376	Feb25-FISH2-3L1-rep4-mock-100x_Position004_3_cmle.ics	51	0	1	1	0.0	0.0	0.0
377	Feb25-FISH2-3L1-rep4-mock-100x_Position004_3_cmle.ics	54	0	1	1	0.0	0.0	0.0
378	Feb25-FISH2-3L1-rep4-mock-100x_Position004_3_cmle.ics	54	0	2	1	0.0	0.0	0.0
379	Feb25-FISH2-3L1-rep4-mock-100x_Position004_3_cmle.ics	56	0	1	1	0.06917173981543362	0.4918032786885246	0.410958904109589
380	Feb25-FISH2-3L1-rep4-mock-100x_Position004_3_cmle.ics	57	0	1	1	0.0	0.0	0.0
381	Feb25-FISH2-3L1-rep4-mock-100x_Position004_3_cmle.ics	60	0	1	1	0.0	0.0	0.0
382	Feb25-FISH2-3L1-rep4-mock-100x_Position004_3_cmle.ics	61	0	1	1	0.07378318913646252	0.3440860215053763	0.3478260869565217
383	Feb25-FISH2-3L1-rep4-mock-100x_Position004_3_cmle.ics	64	0	1	1	0.08070036311800588	0.3271028037383177	0.38888888888888884
384	Feb25-FISH2-3L1-rep4-mock-100x_Position004_3_cmle.ics	65	0	1	1	0.0	0.0	0.0
385	Feb25-FISH2-3L1-rep4-mock-100x_Position004_3_cmle.ics	66	0	1	1	0.0	0.0	0.0
386	Feb25-FISH2-3L1-rep4-mock-100x_Position004_3_cmle.ics	67	0	1	1	0.10836905904417933	0.48958333333333337	0.41228070175438597
387	Feb25-FISH2-3L1-rep4-mock-100x_Position004_3_cmle.ics	69	0	1	1	0.18676369750167077	0.5869565217391305	0.5912408759124088
388	Feb25-FISH2-3L1-rep4-mock-100x_Position004_3_cmle.ics	70	0	1	1	0.0	0.0	0.0
389	Feb25-FISH2-3L1-rep4-mock-100x_Position004_3_cmle.ics	71	0	1	1	0.0	0.0	0.0
390	Feb25-FISH2-3L1-rep4-mock-100x_Position004_3_cmle.ics	72	0	1	1	0.23057246605144538	0.36900369003690037	0.37174721189591076
391	Feb25-FISH2-3L1-rep4-mock-100x_Position004_3_cmle.ics	73	0	1	1	0.0	0.0	0.0
392	Feb25-FISH2-3L1-rep4-mock-100x_Position004_3_cmle.ics	76	0	1	1	0.27438123460122	0.8623188405797102	0.8623188405797102
393	Feb25-FISH2-3L1-rep4-mock-100x_Position004_3_cmle.ics	78	0	1	1	0.08761753709954924	0.3304347826086956	0.3333333333333333
394	Feb25-FISH2-3L1-rep4-mock-100x_Position004_3_cmle.ics	79	0	1	1	0.2444068140145321	0.7464788732394365	0.8907563025210082
395	Feb25-FISH2-3L1-rep4-mock-100x_Position004_3_cmle.ics	79	0	1	2	0.0	0.0	0.0
396	Feb25-FISH2-3L1-rep4-mock-100x_Position004_3_cmle.ics	79	0	2	1	0.0	0.0	0.0
397	Feb25-FISH2-3L1-rep4-mock-100x_Position004_3_cmle.ics	79	0	2	2	0.30666137984842234	0.7732558139534882	0.7228260869565216
398	Feb25-FISH2-3L1-rep4-mock-100x_Position004_3_cmle.ics	80	0	1	1	0.16140072623601176	0.7070707070707071	0.7070707070707071
399	Feb25-FISH2-3L1-rep4-mock-100x_Position004_3_cmle.ics	82	0	1	1	0.0899232617600637	0.3095238095238095	0.3095238095238095
400	Feb25-FISH2-3L1-rep4-mock-100x_Position004_3_cmle.ics	83	0	1	1	0.17292934953858402	0.5952380952380951	0.5769230769230768
401	Feb25-FISH2-3L1-rep4-mock-100x_Position004_3_cmle.ics	84	0	1	1	0.26746406061967665	0.41877256317689526	0.6137566137566136
402	Feb25-FISH2-3L1-rep4-mock-100x_Position004_3_cmle.ics	84	0	1	2	0.0	0.0	0.0
403	Feb25-FISH2-3L1-rep4-mock-100x_Position004_3_cmle.ics	85	0	1	1	0.025362971265658993	0.13095238095238096	0.09565217391304347
404	Feb25-FISH2-3L1-rep4-mock-100x_Position004_3_cmle.ics	86	0	1	1	0.14756637827292504	0.5663716814159292	0.5614035087719298
405	Feb25-FISH2-3L1-rep4-mock-100x_Position004_3_cmle.ics	90	0	1	1	0.10836905904417933	0.5108695652173912	0.5108695652173912
406	Feb25-FISH2-3L1-rep4-mock-100x_Position004_3_cmle.ics	94	0	1	1	0.0	0.0	0.0
407	Feb25-FISH2-3L1-rep4-mock-100x_Position004_3_cmle.ics	94	0	1	2	0.0	0.0	0.0
408	Feb25-FISH2-3L1-rep4-mock-100x_Position004_3_cmle.ics	94	0	2	1	0.0	0.0	0.0
409	Feb25-FISH2-3L1-rep4-mock-100x_Position004_3_cmle.ics	94	0	2	2	0.37583311966385596	0.6104868913857677	0.5863309352517985
410	Feb25-FISH2-3L1-rep4-mock-100x_Position004_3_cmle.ics	95	0	1	1	0.0	0.0	0.0
411	Feb25-FISH2-3L1-rep4-mock-100x_Position004_3_cmle.ics	96	0	1	1	0.0645602904944047	0.44444444444444436	0.2772277227722772
412	Feb25-FISH2-3L1-rep4-mock-100x_Position004_3_cmle.ics	97	0	1	1	0.0	0.0	0.0
413	Feb25-FISH2-3L1-rep4-mock-100x_Position004_3_cmle.ics	98	0	1	1	0.03458586990771681	0.15151515151515152	0.15463917525773196
414	Feb25-FISH2-3L1-rep4-mock-100x_Position004_3_cmle.ics	99	0	1	1	0.1590950015754973	0.71875	0.71875
415	Feb25-FISH2-3L1-rep4-mock-100x_Position004_3_cmle.ics	100	0	1	1	0.0	0.0	0.0
416	Feb25-FISH2-3L1-rep4-mock-100x_Position004_3_cmle.ics	101	0	1	1	0.1844579728411563	0.7207207207207207	0.7142857142857142
417	Feb25-FISH2-3L1-rep4-mock-100x_Position004_3_cmle.ics	102	0	1	1	0.03228014524720235	0.19444444444444445	0.2028985507246377
418	Feb25-FISH2-3L1-rep4-mock-100x_Position004_3_cmle.ics	102	0	1	2	0.0	0.0	0.0
419	Feb25-FISH2-3L1-rep4-mock-100x_Position004_3_cmle.ics	102	0	2	1	0.0	0.0	0.0
420	Feb25-FISH2-3L1-rep4-mock-100x_Position004_3_cmle.ics	102	0	2	2	0.1590950015754973	0.6634615384615383	0.644859813084112
421	Feb25-FISH2-3L1-rep4-mock-100x_Position004_3_cmle.ics	103	0	1	1	0.0	0.0	0.0
422	Feb25-FISH2-3L1-rep4-mock-100x_Position004_3_cmle.ics	106	0	1	1	0.0	0.0	0.0
423	Feb25-FISH2-3L1-rep4-mock-100x_Position004_3_cmle.ics	107	0	1	1	0.0	0.0	0.0
424	Feb25-FISH2-3L1-rep4-mock-100x_Position004_3_cmle.ics	107	0	2	1	0.0	0.0	0.0
425	Feb25-FISH2-3L1-rep4-mock-100x_Position004_3_cmle.ics	108	0	1	1	0.027668695926173444	0.14814814814814814	0.14814814814814814
426	Feb25-FISH2-3L1-rep4-mock-100x_Position004_3_cmle.ics	109	0	1	1	0.0	0.0	0.0
427	Feb25-FISH2-3L1-rep4-mock-100x_Position004_3_cmle.ics	110	0	1	1	0.07378318913646252	0.2962962962962962	0.4444444444444444
428	Feb25-FISH2-3L1-rep4-mock-100x_Position004_3_cmle.ics	111	0	1	1	0.0	0.0	0.0
429	Feb25-FISH2-3L1-rep4-mock-100x_Position004_3_cmle.ics	113	0	1	1	0.0	0.0	0.0
430	Feb25-FISH2-3L1-rep4-mock-100x_Position004_3_cmle.ics	114	0	1	1	0.0	0.0	0.0
431	Feb25-FISH2-3L1-rep4-mock-100x_Position004_3_cmle.ics	115	0	1	1	0.14756637827292504	0.5565217391304347	0.5614035087719298
432	Feb25-FISH2-3L1-rep4-mock-100x_Position004_3_cmle.ics	117	0	1	1	0.08300608777852034	0.3956043956043956	0.3913043478260869
433	Feb25-FISH2-3L1-rep4-mock-100x_Position004_3_cmle.ics	118	0	1	1	0.0645602904944047	0.2692307692307692	0.2692307692307692
434	Feb25-FISH2-3L1-rep4-mock-100x_Position004_3_cmle.ics	119	0	1	1	0.0	0.0	0.0
435	Feb25-FISH2-3L1-rep4-mock-100x_Position004_3_cmle.ics	120	0	1	1	0.0	0.0	0.0
436	Feb25-FISH2-3L1-rep4-mock-100x_Position004_3_cmle.ics	121	0	1	1	0.08761753709954924	0.4269662921348314	0.1989528795811518
437	Feb25-FISH2-3L1-rep4-mock-100x_Position004_3_cmle.ics	121	0	2	1	0.0	0.0	0.0
438	Feb25-FISH2-3L1-rep4-mock-100x_Position004_3_cmle.ics	122	0	1	1	0.0	0.0	0.0
439	Feb25-FISH2-3L1-rep4-mock-100x_Position004_3_cmle.ics	123	0	1	1	0.19137514682269965	0.8217821782178217	0.8217821782178217
440	Feb25-FISH2-3L1-rep4-mock-100x_Position004_3_cmle.ics	124	0	1	1	0.10145188506263597	0.2135922330097087	0.2009132420091324
441	Feb25-FISH2-3L1-rep4-mock-100x_Position004_3_cmle.ics	126	0	1	1	0.1245091316677805	0.4285714285714285	0.421875
442	Feb25-FISH2-3L1-rep4-mock-100x_Position004_3_cmle.ics	130	0	1	1	0.07608891379697698	0.5499999999999999	0.4177215189873418
443	Feb25-FISH2-3L1-rep4-mock-100x_Position004_3_cmle.ics	131	0	1	1	0.11989768234675159	0.3909774436090225	0.3909774436090225
444	Feb25-FISH2-3L1-rep4-mock-100x_Position004_3_cmle.ics	132	0	1	1	0.11528623302572269	0.4854368932038834	0.4901960784313725
445	Feb25-FISH2-3L1-rep4-mock-100x_Position004_3_cmle.ics	133	0	1	1	0.04611449321028908	0.17699115044247787	0.17857142857142855
446	Feb25-FISH2-3L1-rep4-mock-100x_Position004_3_cmle.ics	134	0	1	1	0.0	0.0	0.0
447	Feb25-FISH2-3L1-rep4-mock-100x_Position004_3_cmle.ics	136	0	1	1	0.016140072623601176	0.07446808510638296	0.12280701754385964
448	Feb25-FISH2-3L1-rep4-mock-100x_Position004_3_cmle.ics	137	0	1	1	0.08070036311800588	0.40697674418604646	0.40697674418604646
449	Feb25-FISH2-3L1-rep4-mock-100x_Position004_3_cmle.ics	139	0	1	1	0.14064920429138167	0.4093959731543623	0.29611650485436886
450	Feb25-FISH2-3L1-rep4-mock-100x_Position004_3_cmle.ics	139	0	2	1	0.0	0.0	0.0
451	Feb25-FISH2-3L1-rep4-mock-100x_Position004_3_cmle.ics	140	0	1	1	0.0	0.0	0.0
452	Feb25-FISH2-3L1-rep4-mock-100x_Position004_3_cmle.ics	141	0	1	1	0.09684043574160706	0.3888888888888888	0.38532110091743116
453	Feb25-FISH2-3L1-rep4-mock-100x_Position005_4_cmle.ics	1	0	1	1	0.2536297126565899	0.5213270142180094	0.5213270142180094
454	Feb25-FISH2-3L1-rep4-mock-100x_Position005_4_cmle.ics	2	0	1	1	0.0046114493210289076	0.017543859649122806	0.017391304347826084
455	Feb25-FISH2-3L1-rep4-mock-100x_Position005_4_cmle.ics	3	0	1	1	0.11528623302572269	0.19685039370078738	0.19455252918287938
456	Feb25-FISH2-3L1-rep4-mock-100x_Position005_4_cmle.ics	5	0	1	1	0.08070036311800588	0.3043478260869565	0.2991452991452991
457	Feb25-FISH2-3L1-rep4-mock-100x_Position005_4_cmle.ics	7	0	1	1	0.0	0.0	0.0
458	Feb25-FISH2-3L1-rep4-mock-100x_Position005_4_cmle.ics	7	0	1	2	0.09914616040212151	0.39449541284403666	0.7678571428571427
459	Feb25-FISH2-3L1-rep4-mock-100x_Position005_4_cmle.ics	8	0	1	1	0.3896674676269427	0.6282527881040891	0.6305970149253731
460	Feb25-FISH2-3L1-rep4-mock-100x_Position005_4_cmle.ics	9	0	1	1	0.15448355225446841	0.6442307692307693	0.6633663366336634
461	Feb25-FISH2-3L1-rep4-mock-100x_Position005_4_cmle.ics	11	0	1	1	0.14295492895189613	0.5740740740740738	0.5740740740740738
462	Feb25-FISH2-3L1-rep4-mock-100x_Position005_4_cmle.ics	12	0	1	1	0.11759195768623715	0.504950495049505	0.5368421052631578
463	Feb25-FISH2-3L1-rep4-mock-100x_Position005_4_cmle.ics	13	0	1	1	0.23748964003298875	0.8306451612903226	0.824
464	Feb25-FISH2-3L1-rep4-mock-100x_Position005_4_cmle.ics	14	0	1	1	0.057643116512861345	0.2427184466019417	0.24038461538461536
465	Feb25-FISH2-3L1-rep4-mock-100x_Position005_4_cmle.ics	15	0	1	1	0.18676369750167077	0.7043478260869565	0.7105263157894737
466	Feb25-FISH2-3L1-rep4-mock-100x_Position005_4_cmle.ics	16	0	1	1	0.06225456583389025	0.49090909090909096	0.0940766550522648
467	Feb25-FISH2-3L1-rep4-mock-100x_Position005_4_cmle.ics	16	0	2	1	0.0	0.0	0.0
468	Feb25-FISH2-3L1-rep4-mock-100x_Position005_4_cmle.ics	17	0	1	1	0.15448355225446841	0.5677966101694916	0.5677966101694916
469	Feb25-FISH2-3L1-rep4-mock-100x_Position005_4_cmle.ics	18	0	1	1	0.0	0.0	0.0
470	Feb25-FISH2-3L1-rep4-mock-100x_Position005_4_cmle.ics	18	0	1	2	0.0	0.0	0.0
471	Feb25-FISH2-3L1-rep4-mock-100x_Position005_4_cmle.ics	19	0	1	1	0.12681485632829495	0.5445544554455445	0.5288461538461537
472	Feb25-FISH2-3L1-rep4-mock-100x_Position005_4_cmle.ics	20	0	1	1	0.0	0.0	0.0
473	Feb25-FISH2-3L1-rep4-mock-100x_Position005_4_cmle.ics	20	0	1	2	0.15678927691498284	0.3063063063063063	0.7555555555555554
474	Feb25-FISH2-3L1-rep4-mock-100x_Position005_4_cmle.ics	21	0	1	1	0.0	0.0	0.0
475	Feb25-FISH2-3L1-rep4-mock-100x_Position005_4_cmle.ics	22	0	1	1	0.10606333438366487	0.2893081761006289	0.37398373983739835
476	Feb25-FISH2-3L1-rep4-mock-100x_Position005_4_cmle.ics	23	0	1	1	0.0	0.0	0.0
477	Feb25-FISH2-3L1-rep4-mock-100x_Position005_4_cmle.ics	25	0	1	1	0.223655292069902	0.8508771929824561	0.8151260504201678
478	Feb25-FISH2-3L1-rep4-mock-100x_Position005_4_cmle.ics	26	0	1	1	0.14064920429138167	0.48799999999999993	0.5213675213675213
479	Feb25-FISH2-3L1-rep4-mock-100x_Position005_4_cmle.ics	27	0	1	1	0.0	0.0	0.0
480	Feb25-FISH2-3L1-rep4-mock-100x_Position005_4_cmle.ics	28	0	1	1	0.0023057246605144538	0.015384615384615382	0.012820512820512818
481	Feb25-FISH2-3L1-rep4-mock-100x_Position005_4_cmle.ics	29	0	1	1	0.0	0.0	0.0
482	Feb25-FISH2-3L1-rep4-mock-100x_Position005_4_cmle.ics	30	0	1	1	0.0853118124390348	0.296	0.38947368421052625
483	Feb25-FISH2-3L1-rep4-mock-100x_Position005_4_cmle.ics	31	0	1	1	0.0	0.0	0.0
484	Feb25-FISH2-3L1-rep4-mock-100x_Position005_4_cmle.ics	32	0	1	1	0.02305724660514454	0.13333333333333333	0.09433962264150943
485	Feb25-FISH2-3L1-rep4-mock-100x_Position005_4_cmle.ics	33	0	1	1	0.016140072623601176	0.1272727272727273	0.1272727272727273
486	Feb25-FISH2-3L1-rep4-mock-100x_Position005_4_cmle.ics	34	0	1	1	0.0	0.0	0.0
487	Feb25-FISH2-3L1-rep4-mock-100x_Position005_4_cmle.ics	34	0	1	2	0.0853118124390348	0.2890625	0.7115384615384616
488	Feb25-FISH2-3L1-rep4-mock-100x_Position005_4_cmle.ics	35	0	1	1	0.20059804546475749	0.7310924369747898	0.7310924369747898
489	Feb25-FISH2-3L1-rep4-mock-100x_Position005_4_cmle.ics	37	0	1	1	0.20751521944630083	0.7258064516129032	0.7317073170731707
490	Feb25-FISH2-3L1-rep4-mock-100x_Position005_4_cmle.ics	38	0	1	1	0.029974420586687898	0.09923664122137403	0.11206896551724135
491	Feb25-FISH2-3L1-rep4-mock-100x_Position005_4_cmle.ics	39	0	1	1	0.10375760972315042	0.3515625	0.4128440366972477
492	Feb25-FISH2-3L1-rep4-mock-100x_Position005_4_cmle.ics	40	0	1	1	0.17754079885961294	0.4502923976608187	0.4010416666666667
493	Feb25-FISH2-3L1-rep4-mock-100x_Position005_4_cmle.ics	40	0	2	1	0.0	0.0	0.0
494	Feb25-FISH2-3L1-rep4-mock-100x_Position005_4_cmle.ics	41	0	1	1	0.10836905904417933	0.4272727272727273	0.42342342342342343
495	Feb25-FISH2-3L1-rep4-mock-100x_Position005_4_cmle.ics	42	0	1	1	0.21673811808835866	0.6394557823129251	0.6308724832214764
496	Feb25-FISH2-3L1-rep4-mock-100x_Position005_4_cmle.ics	43	0	1	1	0.0	0.0	0.0
497	Feb25-FISH2-3L1-rep4-mock-100x_Position005_4_cmle.ics	45	0	1	1	0.1844579728411563	0.43478260869565216	0.9876543209876543
498	Feb25-FISH2-3L1-rep4-mock-100x_Position005_4_cmle.ics	45	0	1	2	0.0	0.0	0.0
499	Feb25-FISH2-3L1-rep4-mock-100x_Position005_4_cmle.ics	46	0	1	1	0.0	0.0	0.0
500	Feb25-FISH2-3L1-rep4-mock-100x_Position005_4_cmle.ics	49	0	1	1	0.07147746447594806	0.5344827586206895	0.2403100775193798
501	Feb25-FISH2-3L1-rep4-mock-100x_Position005_4_cmle.ics	50	0	1	1	0.016140072623601176	0.11290322580645161	0.10144927536231885
502	Feb25-FISH2-3L1-rep4-mock-100x_Position005_4_cmle.ics	52	0	1	1	0.0	0.0	0.0
503	Feb25-FISH2-3L1-rep4-mock-100x_Position005_4_cmle.ics	53	0	1	1	0.17292934953858402	0.5952380952380951	0.5859375
504	Feb25-FISH2-3L1-rep4-mock-100x_Position005_4_cmle.ics	54	0	1	1	0.3643044963612837	0.8272251308900522	0.8229166666666667
505	Feb25-FISH2-3L1-rep4-mock-100x_Position005_4_cmle.ics	56	0	1	1	0.23287819071195984	0.7890625	0.7890625
506	Feb25-FISH2-3L1-rep4-mock-100x_Position005_4_cmle.ics	57	0	1	1	0.11298050836520823	0.4298245614035088	0.42608695652173906
507	Feb25-FISH2-3L1-rep4-mock-100x_Position005_4_cmle.ics	58	0	1	1	0.006917173981543361	0.032608695652173905	0.027522935779816512
508	Feb25-FISH2-3L1-rep4-mock-100x_Position005_4_cmle.ics	59	0	1	1	0.04842021787080353	0.18918918918918917	0.18749999999999997
509	Feb25-FISH2-3L1-rep4-mock-100x_Position005_4_cmle.ics	61	0	1	1	0.0	0.0	0.0
510	Feb25-FISH2-3L1-rep4-mock-100x_Position005_4_cmle.ics	62	0	1	1	0.08761753709954924	0.5428571428571427	0.3275862068965516
511	Feb25-FISH2-3L1-rep4-mock-100x_Position005_4_cmle.ics	63	0	1	1	0.07608891379697698	0.3707865168539326	0.3626373626373626
512	Feb25-FISH2-3L1-rep4-mock-100x_Position005_4_cmle.ics	64	0	1	1	0.0	0.0	0.0
513	Feb25-FISH2-3L1-rep4-mock-100x_Position005_4_cmle.ics	67	0	1	1	0.14064920429138167	0.5545454545454546	0.5545454545454546
514	Feb25-FISH2-3L1-rep4-mock-100x_Position005_4_cmle.ics	72	0	1	1	0.0	0.0	0.0
515	Feb25-FISH2-3L1-rep4-mock-100x_Position005_4_cmle.ics	73	0	1	1	0.0	0.0	0.0
516	Feb25-FISH2-3L1-rep4-mock-100x_Position005_4_cmle.ics	73	0	1	2	0.0	0.0	0.0
517	Feb25-FISH2-3L1-rep4-mock-100x_Position005_4_cmle.ics	75	0	1	1	0.04150304388926017	0.21686746987951802	0.14634146341463414
518	Feb25-FISH2-3L1-rep4-mock-100x_Position005_4_cmle.ics	76	0	1	1	0.0945347110810926	0.3106060606060605	0.30147058823529405
519	Feb25-FISH2-3L1-rep4-mock-100x_Position005_4_cmle.ics	77	0	1	1	0.0	0.0	0.0
520	Feb25-FISH2-3L1-rep4-mock-100x_Position005_4_cmle.ics	78	0	1	1	0.027668695926173444	0.10526315789473684	0.11214953271028034
521	Feb25-FISH2-3L1-rep4-mock-100x_Position005_4_cmle.ics	79	0	1	1	0.0	0.0	0.0
522	Feb25-FISH2-3L1-rep4-mock-100x_Position005_4_cmle.ics	80	0	1	1	0.0	0.0	0.0
523	Feb25-FISH2-3L1-rep4-mock-100x_Position005_4_cmle.ics	81	0	1	1	0.14756637827292504	0.35754189944134074	0.9552238805970149
524	Feb25-FISH2-3L1-rep4-mock-100x_Position005_4_cmle.ics	81	0	1	2	0.0	0.0	0.0
525	Feb25-FISH2-3L1-rep4-mock-100x_Position005_4_cmle.ics	83	0	1	1	0.2098209441068153	0.8749999999999999	0.8749999999999999
526	Feb25-FISH2-3L1-rep4-mock-100x_Position005_4_cmle.ics	84	0	1	1	0.0	0.0	0.0
527	Feb25-FISH2-3L1-rep4-mock-100x_Position005_4_cmle.ics	84	0	1	2	0.0	0.0	0.0
528	Feb25-FISH2-3L1-rep4-mock-100x_Position005_4_cmle.ics	84	0	2	1	0.0	0.0	0.0
529	Feb25-FISH2-3L1-rep4-mock-100x_Position005_4_cmle.ics	84	0	2	2	0.0	0.0	0.0
530	Feb25-FISH2-3L1-rep4-mock-100x_Position005_4_cmle.ics	84	0	3	1	0.03689159456823126	0.28571428571428564	0.19277108433734935
531	Feb25-FISH2-3L1-rep4-mock-100x_Position005_4_cmle.ics	84	0	3	2	0.0	0.0	0.0
532	Feb25-FISH2-3L1-rep4-mock-100x_Position005_4_cmle.ics	84	0	4	1	0.0	0.0	0.0
533	Feb25-FISH2-3L1-rep4-mock-100x_Position005_4_cmle.ics	84	0	4	2	0.0	0.0	0.0
534	Feb25-FISH2-3L1-rep4-mock-100x_Position005_4_cmle.ics	85	0	1	1	0.07147746447594806	0.31	0.2649572649572649
535	Feb25-FISH2-3L1-rep4-mock-100x_Position005_4_cmle.ics	88	0	1	1	0.0	0.0	0.0
536	Feb25-FISH2-3L1-rep4-mock-100x_Position005_4_cmle.ics	89	0	1	1	0.027668695926173444	0.11764705882352938	0.1188118811881188
537	Feb25-FISH2-3L1-rep4-mock-100x_Position005_4_cmle.ics	91	0	1	1	0.28129840858276334	0.471042471042471	0.5374449339207047
538	Feb25-FISH2-3L1-rep4-mock-100x_Position005_4_cmle.ics	92	0	1	1	0.14756637827292504	0.6808510638297871	0.6881720430107526
539	Feb25-FISH2-3L1-rep4-mock-100x_Position005_4_cmle.ics	93	0	1	1	0.0	0.0	0.0
540	Feb25-FISH2-3L1-rep4-mock-100x_Position005_4_cmle.ics	94	0	1	1	0.1798465235201274	0.6610169491525423	0.6666666666666665
541	Feb25-FISH2-3L1-rep4-mock-100x_Position005_4_cmle.ics	95	0	1	1	0.0	0.0	0.0
542	Feb25-FISH2-3L1-rep4-mock-100x_Position005_4_cmle.ics	96	0	1	1	0.09222898642057815	0.3361344537815126	0.3361344537815126
543	Feb25-FISH2-3L1-rep4-mock-100x_Position005_4_cmle.ics	97	0	1	1	0.04150304388926017	0.15126050420168066	0.15126050420168066
544	Feb25-FISH2-3L1-rep4-mock-100x_Position005_4_cmle.ics	98	0	1	1	0.22596101673041646	0.748091603053435	0.9158878504672895
545	Feb25-FISH2-3L1-rep4-mock-100x_Position005_4_cmle.ics	99	0	1	1	0.0	0.0	0.0
546	Feb25-FISH2-3L1-rep4-mock-100x_Position005_4_cmle.ics	99	0	2	1	0.0	0.0	0.0
547	Feb25-FISH2-3L1-rep4-mock-100x_Position005_4_cmle.ics	100	0	1	1	0.0	0.0	0.0
548	Feb25-FISH2-3L1-rep4-mock-100x_Position005_4_cmle.ics	101	0	1	1	0.11298050836520823	0.4622641509433962	0.45794392523364474
549	Feb25-FISH2-3L1-rep4-mock-100x_Position005_4_cmle.ics	102	0	1	1	0.10836905904417933	0.37007874015748027	0.3671875
550	Feb25-FISH2-3L1-rep4-mock-100x_Position005_4_cmle.ics	104	0	1	1	0.40119609092951497	0.6397058823529411	0.6420664206642066
551	Feb25-FISH2-3L1-rep4-mock-100x_Position005_4_cmle.ics	105	0	1	1	0.0	0.0	0.0
552	Feb25-FISH2-3L1-rep4-mock-100x_Position005_4_cmle.ics	106	0	1	1	0.0	0.0	0.0
553	Feb25-FISH2-3L1-rep4-mock-100x_Position005_4_cmle.ics	107	0	1	1	0.0	0.0	0.0
554	Feb25-FISH2-3L1-rep4-mock-100x_Position005_4_cmle.ics	109	0	1	1	0.0	0.0	0.0
555	Feb25-FISH2-3L1-rep4-mock-100x_Position005_4_cmle.ics	110	0	1	1	0.1844579728411563	0.6451612903225807	0.6611570247933883
556	Feb25-FISH2-3L1-rep4-mock-100x_Position005_4_cmle.ics	111	0	1	1	0.0	0.0	0.0
557	Feb25-FISH2-3L1-rep4-mock-100x_Position005_4_cmle.ics	112	0	1	1	0.0	0.0	0.0
558	Feb25-FISH2-3L1-rep4-mock-100x_Position005_4_cmle.ics	112	0	1	2	0.050725942531317986	0.23404255319148934	0.44
559	Feb25-FISH2-3L1-rep4-mock-100x_Position005_4_cmle.ics	112	0	2	1	0.1706236248780696	0.5103448275862069	0.39153439153439146
560	Feb25-FISH2-3L1-rep4-mock-100x_Position005_4_cmle.ics	112	0	2	2	0.0	0.0	0.0
561	Feb25-FISH2-3L1-rep4-mock-100x_Position005_4_cmle.ics	113	0	1	1	0.13142630564932387	0.4453125	0.4672131147540983
562	Feb25-FISH2-3L1-rep4-mock-100x_Position005_4_cmle.ics	114	0	1	1	0.11528623302572269	0.38167938931297707	0.5263157894736841
563	Feb25-FISH2-3L1-rep4-mock-100x_Position005_4_cmle.ics	115	0	1	1	0.0023057246605144538	0.015873015873015872	0.010309278350515464
564	Feb25-FISH2-3L1-rep4-mock-100x_Position005_4_cmle.ics	116	0	1	1	0.03228014524720235	0.1386138613861386	0.13999999999999999
565	Feb25-FISH2-3L1-rep4-mock-100x_Position005_4_cmle.ics	117	0	1	1	0.09222898642057815	0.6451612903225807	0.6451612903225807
566	Feb25-FISH2-3L1-rep4-mock-100x_Position005_4_cmle.ics	120	0	1	1	0.17754079885961294	0.8369565217391303	0.846153846153846
567	Feb25-FISH2-3L1-rep4-mock-100x_Position005_4_cmle.ics	121	0	1	1	0.325107177132538	0.5486381322957199	0.5529411764705882
568	Feb25-FISH2-3L1-rep4-mock-100x_Position005_4_cmle.ics	122	0	1	1	0.01844579728411563	0.07843137254901959	0.07843137254901959
569	Feb25-FISH2-3L1-rep4-mock-100x_Position005_4_cmle.ics	123	0	1	1	0.3619987717007692	0.8820224719101122	0.6624472573839661
570	Feb25-FISH2-3L1-rep4-mock-100x_Position005_4_cmle.ics	123	0	2	1	0.0	0.0	0.0
571	Feb25-FISH2-3L1-rep4-mock-100x_Position006_5_cmle.ics	3	0	1	1	0.13834347963086724	0.5084745762711864	0.5217391304347826
572	Feb25-FISH2-3L1-rep4-mock-100x_Position006_5_cmle.ics	6	0	1	1	0.15217782759395396	0.5689655172413792	0.673469387755102
573	Feb25-FISH2-3L1-rep4-mock-100x_Position006_5_cmle.ics	7	0	1	1	0.0	0.0	0.0
574	Feb25-FISH2-3L1-rep4-mock-100x_Position006_5_cmle.ics	8	0	1	1	0.0899232617600637	0.20744680851063826	0.5999999999999999
575	Feb25-FISH2-3L1-rep4-mock-100x_Position006_5_cmle.ics	8	0	1	2	0.0	0.0	0.0
576	Feb25-FISH2-3L1-rep4-mock-100x_Position006_5_cmle.ics	9	0	1	1	0.0	0.0	0.0
577	Feb25-FISH2-3L1-rep4-mock-100x_Position006_5_cmle.ics	9	0	2	1	0.16601217555704068	0.72	0.32286995515695066
578	Feb25-FISH2-3L1-rep4-mock-100x_Position006_5_cmle.ics	10	0	1	1	0.11989768234675159	0.6666666666666665	0.5098039215686273
579	Feb25-FISH2-3L1-rep4-mock-100x_Position006_5_cmle.ics	11	0	1	1	0.09684043574160706	0.5384615384615383	0.4375
580	Feb25-FISH2-3L1-rep4-mock-100x_Position006_5_cmle.ics	12	0	1	1	0.057643116512861345	0.31249999999999994	0.22321428571428567
581	Feb25-FISH2-3L1-rep4-mock-100x_Position006_5_cmle.ics	14	0	1	1	0.0	0.0	0.0
582	Feb25-FISH2-3L1-rep4-mock-100x_Position006_5_cmle.ics	14	0	1	2	0.09684043574160706	0.20588235294117643	0.41176470588235287
583	Feb25-FISH2-3L1-rep4-mock-100x_Position006_5_cmle.ics	15	0	1	1	0.08070036311800588	0.2302631578947368	0.4374999999999999
584	Feb25-FISH2-3L1-rep4-mock-100x_Position006_5_cmle.ics	15	0	1	2	0.0	0.0	0.0
585	Feb25-FISH2-3L1-rep4-mock-100x_Position006_5_cmle.ics	16	0	1	1	0.0645602904944047	0.2314049586776859	0.22950819672131145
586	Feb25-FISH2-3L1-rep4-mock-100x_Position006_5_cmle.ics	17	0	1	1	0.12681485632829495	0.5612244897959183	0.5392156862745097
587	Feb25-FISH2-3L1-rep4-mock-100x_Position006_5_cmle.ics	18	0	1	1	0.15678927691498284	0.5354330708661417	0.5396825396825395
588	Feb25-FISH2-3L1-rep4-mock-100x_Position006_5_cmle.ics	19	0	1	1	0.020751521944630084	0.08411214953271026	0.08490566037735849
589	Feb25-FISH2-3L1-rep4-mock-100x_Position006_5_cmle.ics	21	0	1	1	0.2098209441068153	0.764705882352941	0.771186440677966
590	Feb25-FISH2-3L1-rep4-mock-100x_Position006_5_cmle.ics	22	0	1	1	0.13142630564932387	0.23360655737704916	0.23360655737704916
591	Feb25-FISH2-3L1-rep4-mock-100x_Position006_5_cmle.ics	23	0	1	1	0.050725942531317986	0.20370370370370366	0.2
592	Feb25-FISH2-3L1-rep4-mock-100x_Position006_5_cmle.ics	24	0	1	1	0.0	0.0	0.0
593	Feb25-FISH2-3L1-rep4-mock-100x_Position006_5_cmle.ics	24	0	2	1	0.14756637827292504	0.9696969696969695	0.3004694835680751
594	Feb25-FISH2-3L1-rep4-mock-100x_Position006_5_cmle.ics	25	0	1	1	0.08761753709954924	0.6666666666666666	0.2657342657342657
595	Feb25-FISH2-3L1-rep4-mock-100x_Position006_5_cmle.ics	26	0	1	1	0.13603775497035278	0.5900000000000001	0.5900000000000001
596	Feb25-FISH2-3L1-rep4-mock-100x_Position006_5_cmle.ics	27	0	1	1	0.08761753709954924	0.19791666666666666	0.4935064935064934
597	Feb25-FISH2-3L1-rep4-mock-100x_Position006_5_cmle.ics	27	0	1	2	0.0	0.0	0.0
598	Feb25-FISH2-3L1-rep4-mock-100x_Position006_5_cmle.ics	30	0	1	1	0.0	0.0	0.0
599	Feb25-FISH2-3L1-rep4-mock-100x_Position006_5_cmle.ics	31	0	1	1	0.13142630564932387	0.5089285714285713	0.504424778761062
600	Feb25-FISH2-3L1-rep4-mock-100x_Position006_5_cmle.ics	32	0	1	1	0.0	0.0	0.0
601	Feb25-FISH2-3L1-rep4-mock-100x_Position006_5_cmle.ics	33	0	1	1	0.0	0.0	0.0
602	Feb25-FISH2-3L1-rep4-mock-100x_Position006_5_cmle.ics	36	0	1	1	0.029974420586687898	0.14606741573033707	0.12871287128712872
603	Feb25-FISH2-3L1-rep4-mock-100x_Position006_5_cmle.ics	36	0	1	2	0.0	0.0	0.0
604	Feb25-FISH2-3L1-rep4-mock-100x_Position006_5_cmle.ics	36	0	2	1	0.0	0.0	0.0
605	Feb25-FISH2-3L1-rep4-mock-100x_Position006_5_cmle.ics	36	0	2	2	0.09914616040212151	0.3467741935483871	0.3805309734513274
606	Feb25-FISH2-3L1-rep4-mock-100x_Position006_5_cmle.ics	37	0	1	1	0.10145188506263597	0.5945945945945946	0.4943820224719101
607	Feb25-FISH2-3L1-rep4-mock-100x_Position006_5_cmle.ics	38	0	1	1	0.06686601515491916	0.41428571428571426	0.22834645669291337
608	Feb25-FISH2-3L1-rep4-mock-100x_Position006_5_cmle.ics	38	0	1	2	0.0	0.0	0.0
609	Feb25-FISH2-3L1-rep4-mock-100x_Position006_5_cmle.ics	38	0	2	1	0.0	0.0	0.0
610	Feb25-FISH2-3L1-rep4-mock-100x_Position006_5_cmle.ics	38	0	2	2	0.19137514682269965	0.4662921348314606	0.798076923076923
611	Feb25-FISH2-3L1-rep4-mock-100x_Position006_5_cmle.ics	39	0	1	1	0.025362971265658993	0.10576923076923077	0.10576923076923077
612	Feb25-FISH2-3L1-rep4-mock-100x_Position006_5_cmle.ics	41	0	1	1	0.26746406061967665	0.8656716417910447	0.8592592592592593
613	Feb25-FISH2-3L1-rep4-mock-100x_Position006_5_cmle.ics	44	0	1	1	0.27438123460122	0.6538461538461537	0.6574585635359116
614	Feb25-FISH2-3L1-rep4-mock-100x_Position006_5_cmle.ics	44	0	1	2	0.0	0.0	0.0
615	Feb25-FISH2-3L1-rep4-mock-100x_Position006_5_cmle.ics	44	0	2	1	0.0	0.0	0.0
616	Feb25-FISH2-3L1-rep4-mock-100x_Position006_5_cmle.ics	44	0	2	2	0.1245091316677805	0.47787610619469023	0.46153846153846145
617	Feb25-FISH2-3L1-rep4-mock-100x_Position006_5_cmle.ics	45	0	1	1	0.0	0.0	0.0
618	Feb25-FISH2-3L1-rep4-mock-100x_Position006_5_cmle.ics	47	0	1	1	0.0	0.0	0.0
619	Feb25-FISH2-3L1-rep4-mock-100x_Position006_5_cmle.ics	47	0	2	1	0.11528623302572269	0.9259259259259257	0.29411764705882354
620	Feb25-FISH2-3L1-rep4-mock-100x_Position006_5_cmle.ics	49	0	1	1	0.22596101673041646	0.9514563106796114	0.9514563106796114
621	Feb25-FISH2-3L1-rep4-mock-100x_Position006_5_cmle.ics	51	0	1	1	0.2974384812063645	0.570796460176991	0.6386138613861385
622	Feb25-FISH2-3L1-rep4-mock-100x_Position006_5_cmle.ics	53	0	1	1	0.0	0.0	0.0
623	Feb25-FISH2-3L1-rep4-mock-100x_Position006_5_cmle.ics	53	0	2	1	0.0	0.0	0.0
624	Feb25-FISH2-3L1-rep4-mock-100x_Position006_5_cmle.ics	54	0	1	1	0.11298050836520823	0.6049382716049382	0.4188034188034187
625	Feb25-FISH2-3L1-rep4-mock-100x_Position006_5_cmle.ics	56	0	1	1	0.0	0.0	0.0
626	Feb25-FISH2-3L1-rep4-mock-100x_Position006_5_cmle.ics	57	0	1	1	0.0	0.0	0.0
627	Feb25-FISH2-3L1-rep4-mock-100x_Position006_5_cmle.ics	58	0	1	1	0.1798465235201274	0.38423645320197036	0.6393442622950819
628	Feb25-FISH2-3L1-rep4-mock-100x_Position006_5_cmle.ics	58	0	1	2	0.0	0.0	0.0
629	Feb25-FISH2-3L1-rep4-mock-100x_Position006_5_cmle.ics	58	0	2	1	0.0	0.0	0.0
630	Feb25-FISH2-3L1-rep4-mock-100x_Position006_5_cmle.ics	58	0	2	2	0.01152862330257227	0.078125	0.056818181818181816
631	Feb25-FISH2-3L1-rep4-mock-100x_Position006_5_cmle.ics	59	0	1	1	0.0	0.0	0.0
632	Feb25-FISH2-3L1-rep4-mock-100x_Position006_5_cmle.ics	59	0	2	1	0.0	0.0	0.0
633	Feb25-FISH2-3L1-rep4-mock-100x_Position006_5_cmle.ics	62	0	1	1	0.13142630564932387	0.780821917808219	0.7702702702702704
634	Feb25-FISH2-3L1-rep4-mock-100x_Position006_5_cmle.ics	63	0	1	1	0.0	0.0	0.0
635	Feb25-FISH2-3L1-rep4-mock-100x_Position006_5_cmle.ics	64	0	1	1	0.0	0.0	0.0
636	Feb25-FISH2-3L1-rep4-mock-100x_Position006_5_cmle.ics	65	0	1	1	0.1706236248780696	0.6727272727272728	0.6788990825688074
637	Feb25-FISH2-3L1-rep4-mock-100x_Position006_5_cmle.ics	67	0	1	1	0.0	0.0	0.0
638	Feb25-FISH2-3L1-rep4-mock-100x_Position006_5_cmle.ics	68	0	1	1	0.0	0.0	0.0
639	Feb25-FISH2-3L1-rep4-mock-100x_Position006_5_cmle.ics	68	0	1	2	0.053031667191832436	0.20535714285714282	0.3833333333333333
640	Feb25-FISH2-3L1-rep4-mock-100x_Position006_5_cmle.ics	69	0	1	1	0.0	0.0	0.0
641	Feb25-FISH2-3L1-rep4-mock-100x_Position006_5_cmle.ics	70	0	1	1	0.01152862330257227	0.04	0.040322580645161296
642	Feb25-FISH2-3L1-rep4-mock-100x_Position006_5_cmle.ics	71	0	1	1	0.09914616040212151	0.42156862745098034	0.42574257425742573
643	Feb25-FISH2-3L1-rep4-mock-100x_Position006_5_cmle.ics	72	0	1	1	0.0	0.0	0.0
644	Feb25-FISH2-3L1-rep4-mock-100x_Position006_5_cmle.ics	73	0	1	1	0.025362971265658993	0.10576923076923077	0.10476190476190476
645	Feb25-FISH2-3L1-rep4-mock-100x_Position006_5_cmle.ics	74	0	1	1	0.11989768234675159	0.5252525252525252	0.7428571428571428
646	Feb25-FISH2-3L1-rep4-mock-100x_Position006_5_cmle.ics	75	0	1	1	0.059948841173375796	0.22222222222222218	0.4333333333333333
647	Feb25-FISH2-3L1-rep4-mock-100x_Position006_5_cmle.ics	76	0	1	1	0.0	0.0	0.0
648	Feb25-FISH2-3L1-rep4-mock-100x_Position006_5_cmle.ics	77	0	1	1	0.0	0.0	0.0
649	Feb25-FISH2-3L1-rep4-mock-100x_Position006_5_cmle.ics	78	0	1	1	0.05533739185234689	0.3809523809523809	0.2474226804123711
650	Feb25-FISH2-3L1-rep4-mock-100x_Position006_5_cmle.ics	79	0	1	1	0.07147746447594806	0.24409448818897633	0.24409448818897633
651	Feb25-FISH2-3L1-rep4-mock-100x_Position006_5_cmle.ics	82	0	1	1	0.0	0.0	0.0
652	Feb25-FISH2-3L1-rep4-mock-100x_Position006_5_cmle.ics	83	0	1	1	0.14526065361241058	0.4960629921259842	0.5887850467289718
653	Feb25-FISH2-3L1-rep4-mock-100x_Position006_5_cmle.ics	84	0	1	1	0.0	0.0	0.0
654	Feb25-FISH2-3L1-rep4-mock-100x_Position006_5_cmle.ics	85	0	1	1	0.1245091316677805	0.2596153846153846	0.6136363636363636
655	Feb25-FISH2-3L1-rep4-mock-100x_Position006_5_cmle.ics	85	0	1	2	0.0	0.0	0.0
656	Feb25-FISH2-3L1-rep4-mock-100x_Position006_5_cmle.ics	88	0	1	1	0.10145188506263597	0.6197183098591549	0.6197183098591549
657	Feb25-FISH2-3L1-rep4-mock-100x_Position006_5_cmle.ics	89	0	1	1	0.0	0.0	0.0
658	Feb25-FISH2-3L1-rep4-mock-100x_Position006_5_cmle.ics	90	0	1	1	0.0	0.0	0.0
659	Feb25-FISH2-3L1-rep4-mock-100x_Position006_5_cmle.ics	91	0	1	1	0.0	0.0	0.0
660	Feb25-FISH2-3L1-rep4-mock-100x_Position006_5_cmle.ics	92	0	1	1	0.06225456583389025	0.36	0.3648648648648649
661	Feb25-FISH2-3L1-rep4-mock-100x_Position006_5_cmle.ics	93	0	1	1	0.09684043574160706	0.36521739130434777	0.3716814159292035
662	Feb25-FISH2-3L1-rep4-mock-100x_Position006_5_cmle.ics	94	0	1	1	0.09222898642057815	0.784313725490196	0.36036036036036034
663	Feb25-FISH2-3L1-rep4-mock-100x_Position006_5_cmle.ics	95	0	1	1	0.0	0.0	0.0
664	Feb25-FISH2-3L1-rep4-mock-100x_Position006_5_cmle.ics	96	0	1	1	0.14526065361241058	0.611650485436893	0.6237623762376238
665	Feb25-FISH2-3L1-rep4-mock-100x_Position006_5_cmle.ics	97	0	1	1	0.0	0.0	0.0
666	Feb25-FISH2-3L1-rep4-mock-100x_Position006_5_cmle.ics	98	0	1	1	0.0	0.0	0.0
667	Feb25-FISH2-3L1-rep4-mock-100x_Position006_5_cmle.ics	100	0	1	1	0.0	0.0	0.0
668	Feb25-FISH2-3L1-rep4-mock-100x_Position006_5_cmle.ics	103	0	1	1	0.0	0.0	0.0
669	Feb25-FISH2-3L1-rep4-mock-100x_Position006_5_cmle.ics	107	0	1	1	0.15217782759395396	0.6666666666666667	0.6666666666666667
670	Feb25-FISH2-3L1-rep4-mock-100x_Position006_5_cmle.ics	109	0	1	1	0.0	0.0	0.0
671	Feb25-FISH2-3L1-rep4-mock-100x_Position006_5_cmle.ics	110	0	1	1	0.10836905904417933	0.24102564102564103	0.28313253012048184
672	Feb25-FISH2-3L1-rep4-mock-100x_Position006_5_cmle.ics	111	0	1	1	0.0	0.0	0.0
673	Feb25-FISH2-3L1-rep4-mock-100x_Position006_5_cmle.ics	112	0	1	1	0.03689159456823126	0.16161616161616163	0.20253164556962025
674	Feb25-FISH2-3L1-rep4-mock-100x_Position006_5_cmle.ics	115	0	1	1	0.025362971265658993	0.12643678160919541	0.12643678160919541
675	Feb25-FISH2-3L1-rep4-mock-100x_Position006_5_cmle.ics	116	0	1	1	0.050725942531317986	0.2619047619047619	0.25882352941176473
676	Feb25-FISH2-3L1-rep4-mock-100x_Position006_5_cmle.ics	117	0	1	1	0.0	0.0	0.0
677	Feb25-FISH2-3L1-rep4-mock-100x_Position007_6_cmle.ics	1	0	1	1	0.0	0.0	0.0
678	Feb25-FISH2-3L1-rep4-mock-100x_Position007_6_cmle.ics	1	0	2	1	0.053031667191832436	0.4509803921568627	0.09745762711864406
679	Feb25-FISH2-3L1-rep4-mock-100x_Position007_6_cmle.ics	2	0	1	1	0.12220340700726605	0.4206349206349206	0.4206349206349206
680	Feb25-FISH2-3L1-rep4-mock-100x_Position007_6_cmle.ics	4	0	1	1	0.24210108935401764	0.7954545454545452	0.7954545454545452
681	Feb25-FISH2-3L1-rep4-mock-100x_Position007_6_cmle.ics	5	0	1	1	0.0	0.0	0.0
682	Feb25-FISH2-3L1-rep4-mock-100x_Position007_6_cmle.ics	6	0	1	1	0.0	0.0	0.0
683	Feb25-FISH2-3L1-rep4-mock-100x_Position007_6_cmle.ics	7	0	1	1	0.0	0.0	0.0
684	Feb25-FISH2-3L1-rep4-mock-100x_Position007_6_cmle.ics	8	0	1	1	0.0023057246605144538	0.014084507042253518	0.014084507042253518
685	Feb25-FISH2-3L1-rep4-mock-100x_Position007_6_cmle.ics	10	0	1	1	0.0	0.0	0.0
686	Feb25-FISH2-3L1-rep4-mock-100x_Position007_6_cmle.ics	11	0	1	1	0.0	0.0	0.0
687	Feb25-FISH2-3L1-rep4-mock-100x_Position007_6_cmle.ics	13	0	1	1	0.0023057246605144538	0.015625	0.009803921568627449
688	Feb25-FISH2-3L1-rep4-mock-100x_Position007_6_cmle.ics	15	0	1	1	0.0	0.0	0.0
689	Feb25-FISH2-3L1-rep4-mock-100x_Position007_6_cmle.ics	16	0	1	1	0.053031667191832436	0.22549019607843135	0.21698113207547168
690	Feb25-FISH2-3L1-rep4-mock-100x_Position007_6_cmle.ics	17	0	1	1	0.0	0.0	0.0
691	Feb25-FISH2-3L1-rep4-mock-100x_Position007_6_cmle.ics	18	0	1	1	0.2697697852801911	0.6223404255319147	0.4854771784232364
692	Feb25-FISH2-3L1-rep4-mock-100x_Position007_6_cmle.ics	18	0	2	1	0.0	0.0	0.0
693	Feb25-FISH2-3L1-rep4-mock-100x_Position007_6_cmle.ics	20	0	1	1	0.0	0.0	0.0
694	Feb25-FISH2-3L1-rep4-mock-100x_Position007_6_cmle.ics	20	0	2	1	0.10375760972315042	0.4838709677419354	0.2513966480446927
695	Feb25-FISH2-3L1-rep4-mock-100x_Position007_6_cmle.ics	21	0	1	1	0.10145188506263597	0.5641025641025641	0.4271844660194174
696	Feb25-FISH2-3L1-rep4-mock-100x_Position007_6_cmle.ics	22	0	1	1	0.0899232617600637	0.6499999999999999	0.34210526315789475
697	Feb25-FISH2-3L1-rep4-mock-100x_Position007_6_cmle.ics	23	0	1	1	0.08300608777852034	0.33962264150943394	0.34285714285714286
698	Feb25-FISH2-3L1-rep4-mock-100x_Position007_6_cmle.ics	24	0	1	1	0.07608891379697698	0.2682926829268293	0.26612903225806456
699	Feb25-FISH2-3L1-rep4-mock-100x_Position007_6_cmle.ics	25	0	1	1	0.0	0.0	0.0
700	Feb25-FISH2-3L1-rep4-mock-100x_Position007_6_cmle.ics	25	0	1	2	0.0	0.0	0.0
701	Feb25-FISH2-3L1-rep4-mock-100x_Position007_6_cmle.ics	25	0	1	3	0.0	0.0	0.0
702	Feb25-FISH2-3L1-rep4-mock-100x_Position007_6_cmle.ics	25	0	2	1	0.0	0.0	0.0
703	Feb25-FISH2-3L1-rep4-mock-100x_Position007_6_cmle.ics	25	0	2	2	0.0	0.0	0.0
704	Feb25-FISH2-3L1-rep4-mock-100x_Position007_6_cmle.ics	25	0	2	3	0.12220340700726605	0.7681159420289856	0.4274193548387097
705	Feb25-FISH2-3L1-rep4-mock-100x_Position007_6_cmle.ics	26	0	1	1	0.020751521944630084	0.06818181818181816	0.08411214953271026
706	Feb25-FISH2-3L1-rep4-mock-100x_Position007_6_cmle.ics	27	0	1	1	0.0	0.0	0.0
707	Feb25-FISH2-3L1-rep4-mock-100x_Position007_6_cmle.ics	28	0	1	1	0.0945347110810926	0.3596491228070175	0.3565217391304347
708	Feb25-FISH2-3L1-rep4-mock-100x_Position007_6_cmle.ics	29	0	1	1	0.0	0.0	0.0
709	Feb25-FISH2-3L1-rep4-mock-100x_Position007_6_cmle.ics	30	0	1	1	0.11528623302572269	0.4807692307692307	0.4807692307692307
710	Feb25-FISH2-3L1-rep4-mock-100x_Position007_6_cmle.ics	33	0	1	1	0.15217782759395396	0.49624060150375937	0.4999999999999999
711	Feb25-FISH2-3L1-rep4-mock-100x_Position007_6_cmle.ics	36	0	1	1	0.14295492895189613	0.6595744680851062	0.6595744680851062
712	Feb25-FISH2-3L1-rep4-mock-100x_Position007_6_cmle.ics	37	0	1	1	0.29282703188533565	0.5019762845849802	0.5120967741935485
713	Feb25-FISH2-3L1-rep4-mock-100x_Position007_6_cmle.ics	38	0	1	1	0.06225456583389025	0.2596153846153846	0.262135922330097
714	Feb25-FISH2-3L1-rep4-mock-100x_Position007_6_cmle.ics	39	0	1	1	0.04150304388926017	0.13846153846153844	0.140625
715	Feb25-FISH2-3L1-rep4-mock-100x_Position007_6_cmle.ics	40	0	1	1	0.11528623302572269	1.0	0.4587155963302752
716	Feb25-FISH2-3L1-rep4-mock-100x_Position007_6_cmle.ics	40	0	2	1	0.0	0.0	0.0
717	Feb25-FISH2-3L1-rep4-mock-100x_Position007_6_cmle.ics	42	0	1	1	0.0	0.0	0.0
718	Feb25-FISH2-3L1-rep4-mock-100x_Position007_6_cmle.ics	42	0	2	1	0.1844579728411563	0.5369127516778522	0.31620553359683795
719	Feb25-FISH2-3L1-rep4-mock-100x_Position007_6_cmle.ics	45	0	1	1	0.02305724660514454	0.13513513513513514	0.07751937984496124
720	Feb25-FISH2-3L1-rep4-mock-100x_Position007_6_cmle.ics	46	0	1	1	0.0023057246605144538	0.008333333333333333	0.008403361344537813
721	Feb25-FISH2-3L1-rep4-mock-100x_Position007_6_cmle.ics	48	0	1	1	0.0	0.0	0.0
722	Feb25-FISH2-3L1-rep4-mock-100x_Position007_6_cmle.ics	48	0	1	2	0.0	0.0	0.0
723	Feb25-FISH2-3L1-rep4-mock-100x_Position007_6_cmle.ics	48	0	2	1	0.08300608777852034	0.20224719101123595	0.19565217391304346
724	Feb25-FISH2-3L1-rep4-mock-100x_Position007_6_cmle.ics	48	0	2	2	0.0	0.0	0.0
725	Feb25-FISH2-3L1-rep4-mock-100x_Position007_6_cmle.ics	49	0	1	1	0.0	0.0	0.0
726	Feb25-FISH2-3L1-rep4-mock-100x_Position007_6_cmle.ics	50	0	1	1	0.0	0.0	0.0
727	Feb25-FISH2-3L1-rep4-mock-100x_Position007_6_cmle.ics	51	0	1	1	0.025362971265658993	0.1964285714285714	0.18965517241379307
728	Feb25-FISH2-3L1-rep4-mock-100x_Position007_6_cmle.ics	53	0	1	1	0.13603775497035278	0.5566037735849056	0.5566037735849056
729	Feb25-FISH2-3L1-rep4-mock-100x_Position007_6_cmle.ics	54	0	1	1	0.25132398799607547	0.7171052631578947	0.7171052631578947
730	Feb25-FISH2-3L1-rep4-mock-100x_Position007_6_cmle.ics	55	0	1	1	0.0	0.0	0.0
731	Feb25-FISH2-3L1-rep4-mock-100x_Position007_6_cmle.ics	55	0	1	2	0.0	0.0	0.0
732	Feb25-FISH2-3L1-rep4-mock-100x_Position007_6_cmle.ics	55	0	1	3	0.08300608777852034	0.19565217391304346	0.5294117647058824
733	Feb25-FISH2-3L1-rep4-mock-100x_Position007_6_cmle.ics	55	0	2	1	0.0	0.0	0.0
734	Feb25-FISH2-3L1-rep4-mock-100x_Position007_6_cmle.ics	55	0	2	2	0.07378318913646252	0.4507042253521126	0.4102564102564102
735	Feb25-FISH2-3L1-rep4-mock-100x_Position007_6_cmle.ics	55	0	2	3	0.0	0.0	0.0
736	Feb25-FISH2-3L1-rep4-mock-100x_Position007_6_cmle.ics	56	0	1	1	0.26515833595916216	0.8712121212121209	0.8712121212121209
737	Feb25-FISH2-3L1-rep4-mock-100x_Position007_6_cmle.ics	57	0	1	1	0.0	0.0	0.0
738	Feb25-FISH2-3L1-rep4-mock-100x_Position007_6_cmle.ics	58	0	1	1	0.12220340700726605	0.5196078431372548	0.5145631067961164
739	Feb25-FISH2-3L1-rep4-mock-100x_Position007_6_cmle.ics	61	0	1	1	0.0	0.0	0.0
740	Feb25-FISH2-3L1-rep4-mock-100x_Position007_6_cmle.ics	63	0	1	1	0.1844579728411563	0.583941605839416	0.7547169811320754
741	Feb25-FISH2-3L1-rep4-mock-100x_Position007_6_cmle.ics	64	0	1	1	0.01152862330257227	0.046728971962616814	0.046728971962616814
742	Feb25-FISH2-3L1-rep4-mock-100x_Position007_6_cmle.ics	65	0	1	1	0.14756637827292504	0.5517241379310344	0.7441860465116278
743	Feb25-FISH2-3L1-rep4-mock-100x_Position007_6_cmle.ics	66	0	1	1	0.0	0.0	0.0
744	Feb25-FISH2-3L1-rep4-mock-100x_Position007_6_cmle.ics	67	0	1	1	0.050725942531317986	0.23913043478260868	0.23655913978494622
745	Feb25-FISH2-3L1-rep4-mock-100x_Position007_6_cmle.ics	68	0	1	1	0.10606333438366487	0.676470588235294	0.48421052631578937
746	Feb25-FISH2-3L1-rep4-mock-100x_Position007_6_cmle.ics	69	0	1	1	0.03458586990771681	0.14705882352941174	0.14851485148514854
747	Feb25-FISH2-3L1-rep4-mock-100x_Position007_6_cmle.ics	70	0	1	1	0.0	0.0	0.0
748	Feb25-FISH2-3L1-rep4-mock-100x_Position007_6_cmle.ics	70	0	2	1	0.0	0.0	0.0
749	Feb25-FISH2-3L1-rep4-mock-100x_Position007_6_cmle.ics	71	0	1	1	0.10606333438366487	0.34586466165413526	0.3511450381679389
750	Feb25-FISH2-3L1-rep4-mock-100x_Position007_6_cmle.ics	72	0	1	1	0.0	0.0	0.0
751	Feb25-FISH2-3L1-rep4-mock-100x_Position007_6_cmle.ics	72	0	1	2	0.2974384812063645	0.43434343434343425	0.6113744075829383
752	Feb25-FISH2-3L1-rep4-mock-100x_Position007_6_cmle.ics	73	0	1	1	0.0	0.0	0.0
753	Feb25-FISH2-3L1-rep4-mock-100x_Position007_6_cmle.ics	74	0	1	1	0.0	0.0	0.0
754	Feb25-FISH2-3L1-rep4-mock-100x_Position007_6_cmle.ics	75	0	1	1	0.10145188506263597	0.32352941176470584	0.3636363636363636
755	Feb25-FISH2-3L1-rep4-mock-100x_Position007_6_cmle.ics	76	0	1	1	0.0	0.0	0.0
756	Feb25-FISH2-3L1-rep4-mock-100x_Position007_6_cmle.ics	77	0	1	1	0.08300608777852034	0.34615384615384615	0.6101694915254237
757	Feb25-FISH2-3L1-rep4-mock-100x_Position007_6_cmle.ics	79	0	1	1	0.09914616040212151	0.22279792746113988	0.2756410256410256
758	Feb25-FISH2-3L1-rep4-mock-100x_Position007_6_cmle.ics	79	0	1	2	0.0	0.0	0.0
759	Feb25-FISH2-3L1-rep4-mock-100x_Position007_6_cmle.ics	79	0	2	1	0.0	0.0	0.0
760	Feb25-FISH2-3L1-rep4-mock-100x_Position007_6_cmle.ics	79	0	2	2	0.050725942531317986	0.34375	0.25
761	Feb25-FISH2-3L1-rep4-mock-100x_Position007_6_cmle.ics	80	0	1	1	0.13834347963086724	0.5555555555555555	0.5607476635514018
762	Feb25-FISH2-3L1-rep4-mock-100x_Position007_6_cmle.ics	81	0	1	1	0.0	0.0	0.0
763	Feb25-FISH2-3L1-rep4-mock-100x_Position007_6_cmle.ics	82	0	1	1	0.0	0.0	0.0
764	Feb25-FISH2-3L1-rep4-mock-100x_Position007_6_cmle.ics	84	0	1	1	0.13834347963086724	0.6666666666666666	0.6741573033707865
765	Feb25-FISH2-3L1-rep4-mock-100x_Position007_6_cmle.ics	85	0	1	1	0.0	0.0	0.0
766	Feb25-FISH2-3L1-rep4-mock-100x_Position007_6_cmle.ics	86	0	1	1	0.04150304388926017	0.10112359550561797	0.23376623376623373
767	Feb25-FISH2-3L1-rep4-mock-100x_Position007_6_cmle.ics	86	0	1	2	0.0	0.0	0.0
768	Feb25-FISH2-3L1-rep4-mock-100x_Position007_6_cmle.ics	86	0	2	1	0.0	0.0	0.0
769	Feb25-FISH2-3L1-rep4-mock-100x_Position007_6_cmle.ics	86	0	2	2	0.03689159456823126	0.31372549019607837	0.10666666666666666
770	Feb25-FISH2-3L1-rep4-mock-100x_Position007_6_cmle.ics	87	0	1	1	0.0	0.0	0.0
771	Feb25-FISH2-3L1-rep4-mock-100x_Position007_6_cmle.ics	88	0	1	1	0.0	0.0	0.0
772	Feb25-FISH2-3L1-rep4-mock-100x_Position007_6_cmle.ics	89	0	1	1	0.06686601515491916	0.29591836734693877	0.29591836734693877
773	Feb25-FISH2-3L1-rep4-mock-100x_Position007_6_cmle.ics	90	0	1	1	0.04380876854977462	0.19791666666666666	0.19791666666666666
774	Feb25-FISH2-3L1-rep4-mock-100x_Position007_6_cmle.ics	91	0	1	1	0.0	0.0	0.0
775	Feb25-FISH2-3L1-rep4-mock-100x_Position007_6_cmle.ics	92	0	1	1	0.057643116512861345	0.2293577981651376	0.2293577981651376
776	Feb25-FISH2-3L1-rep4-mock-100x_Position007_6_cmle.ics	93	0	1	1	0.11989768234675159	0.4642857142857142	0.4601769911504424
777	Feb25-FISH2-3L1-rep4-mock-100x_Position007_6_cmle.ics	96	0	1	1	0.03458586990771681	0.125	0.16483516483516483
778	Feb25-FISH2-3L1-rep4-mock-100x_Position007_6_cmle.ics	98	0	1	1	0.08761753709954924	0.3166666666666666	0.3166666666666666
779	Feb25-FISH2-3L1-rep4-mock-100x_Position007_6_cmle.ics	99	0	1	1	0.059948841173375796	0.2385321100917431	0.2385321100917431
780	Feb25-FISH2-3L1-rep4-mock-100x_Position007_6_cmle.ics	100	0	1	1	0.0	0.0	0.0
781	Feb25-FISH2-3L1-rep4-mock-100x_Position007_6_cmle.ics	101	0	1	1	0.0	0.0	0.0
782	Feb25-FISH2-3L1-rep4-mock-100x_Position007_6_cmle.ics	102	0	1	1	0.04611449321028908	0.1834862385321101	0.14285714285714285
783	Feb25-FISH2-3L1-rep4-mock-100x_Position007_6_cmle.ics	103	0	1	1	0.0	0.0	0.0
784	Feb25-FISH2-3L1-rep4-mock-100x_Position007_6_cmle.ics	104	0	1	1	0.0	0.0	0.0
785	Feb25-FISH2-3L1-rep4-mock-100x_Position007_6_cmle.ics	106	0	1	1	0.03689159456823126	0.15841584158415842	0.15841584158415842
786	Feb25-FISH2-3L1-rep4-mock-100x_Position007_6_cmle.ics	107	0	1	1	0.009222898642057815	0.051948051948051945	0.05333333333333333
787	Feb25-FISH2-3L1-rep4-mock-100x_Position007_6_cmle.ics	109	0	1	1	0.23287819071195984	0.8015873015873015	0.795275590551181
788	Feb25-FISH2-3L1-rep4-mock-100x_Position007_6_cmle.ics	110	0	1	1	0.07147746447594806	0.25409836065573765	0.3009708737864077
789	Feb25-FISH2-3L1-rep4-mock-100x_Position007_6_cmle.ics	110	0	1	2	0.0	0.0	0.0
790	Feb25-FISH2-3L1-rep4-mock-100x_Position007_6_cmle.ics	110	0	2	1	0.0	0.0	0.0
791	Feb25-FISH2-3L1-rep4-mock-100x_Position007_6_cmle.ics	110	0	2	2	0.02305724660514454	0.07194244604316545	0.06451612903225806
792	Feb25-FISH2-3L1-rep4-mock-100x_Position007_6_cmle.ics	111	0	1	1	0.013834347963086722	0.05769230769230768	0.05660377358490565
793	Feb25-FISH2-3L1-rep4-mock-100x_Position007_6_cmle.ics	112	0	1	1	0.19829232080424303	0.5548387096774193	0.5584415584415584
794	Feb25-FISH2-3L1-rep4-mock-100x_Position007_6_cmle.ics	113	0	1	1	0.08761753709954924	0.37254901960784303	0.37254901960784303
795	Feb25-FISH2-3L1-rep4-mock-100x_Position008_7_cmle.ics	1	0	1	1	0.08070036311800588	0.3608247422680412	0.36458333333333337
796	Feb25-FISH2-3L1-rep4-mock-100x_Position008_7_cmle.ics	2	0	1	1	0.0	0.0	0.0
797	Feb25-FISH2-3L1-rep4-mock-100x_Position008_7_cmle.ics	3	0	1	1	0.1844579728411563	0.625	0.6299212598425197
798	Feb25-FISH2-3L1-rep4-mock-100x_Position008_7_cmle.ics	4	0	1	1	0.0	0.0	0.0
799	Feb25-FISH2-3L1-rep4-mock-100x_Position008_7_cmle.ics	5	0	1	1	0.053031667191832436	0.4509803921568627	0.15436241610738252
800	Feb25-FISH2-3L1-rep4-mock-100x_Position008_7_cmle.ics	5	0	1	2	0.0	0.0	0.0
801	Feb25-FISH2-3L1-rep4-mock-100x_Position008_7_cmle.ics	5	0	2	1	0.0	0.0	0.0
802	Feb25-FISH2-3L1-rep4-mock-100x_Position008_7_cmle.ics	5	0	2	2	0.45192203346083293	0.7232472324723247	0.9032258064516127
803	Feb25-FISH2-3L1-rep4-mock-100x_Position008_7_cmle.ics	6	0	1	1	0.03919731922874571	0.14912280701754385	0.15178571428571425
804	Feb25-FISH2-3L1-rep4-mock-100x_Position008_7_cmle.ics	7	0	1	1	0.04150304388926017	0.19999999999999998	0.20224719101123595
805	Feb25-FISH2-3L1-rep4-mock-100x_Position008_7_cmle.ics	10	0	1	1	0.20751521944630083	0.5454545454545454	0.5454545454545454
806	Feb25-FISH2-3L1-rep4-mock-100x_Position008_7_cmle.ics	11	0	1	1	0.0	0.0	0.0
807	Feb25-FISH2-3L1-rep4-mock-100x_Position008_7_cmle.ics	14	0	1	1	0.053031667191832436	0.32394366197183094	0.2771084337349397
808	Feb25-FISH2-3L1-rep4-mock-100x_Position008_7_cmle.ics	15	0	1	1	0.0	0.0	0.0
809	Feb25-FISH2-3L1-rep4-mock-100x_Position008_7_cmle.ics	15	0	2	1	0.11298050836520823	0.48514851485148514	0.22897196261682237
810	Feb25-FISH2-3L1-rep4-mock-100x_Position008_7_cmle.ics	16	0	1	1	0.10836905904417933	0.42342342342342343	0.42342342342342343
811	Feb25-FISH2-3L1-rep4-mock-100x_Position008_7_cmle.ics	17	0	1	1	0.0	0.0	0.0
812	Feb25-FISH2-3L1-rep4-mock-100x_Position008_7_cmle.ics	21	0	1	1	0.14064920429138167	0.5545454545454546	0.5596330275229358
813	Feb25-FISH2-3L1-rep4-mock-100x_Position008_7_cmle.ics	22	0	1	1	0.0	0.0	0.0
814	Feb25-FISH2-3L1-rep4-mock-100x_Position008_7_cmle.ics	23	0	1	1	0.14756637827292504	0.5289256198347106	0.5245901639344261
815	Feb25-FISH2-3L1-rep4-mock-100x_Position008_7_cmle.ics	24	0	1	1	0.027668695926173444	0.12244897959183672	0.125
816	Feb25-FISH2-3L1-rep4-mock-100x_Position008_7_cmle.ics	25	0	1	1	0.10375760972315042	0.5113636363636364	0.39473684210526316
817	Feb25-FISH2-3L1-rep4-mock-100x_Position008_7_cmle.ics	28	0	1	1	0.06225456583389025	0.27	0.5094339622641509
818	Feb25-FISH2-3L1-rep4-mock-100x_Position008_7_cmle.ics	30	0	1	1	0.27438123460122	0.4666666666666666	0.4666666666666666
819	Feb25-FISH2-3L1-rep4-mock-100x_Position008_7_cmle.ics	31	0	1	1	0.0	0.0	0.0
820	Feb25-FISH2-3L1-rep4-mock-100x_Position008_7_cmle.ics	31	0	2	1	0.12220340700726605	0.9814814814814812	0.48181818181818187
821	Feb25-FISH2-3L1-rep4-mock-100x_Position008_7_cmle.ics	32	0	1	1	0.16831790021755513	0.4147727272727273	0.3067226890756302
822	Feb25-FISH2-3L1-rep4-mock-100x_Position008_7_cmle.ics	32	0	2	1	0.0	0.0	0.0
823	Feb25-FISH2-3L1-rep4-mock-100x_Position008_7_cmle.ics	33	0	1	1	0.12220340700726605	0.47321428571428564	0.47747747747747743
824	Feb25-FISH2-3L1-rep4-mock-100x_Position008_7_cmle.ics	34	0	1	1	0.09684043574160706	0.4468085106382978	0.4516129032258064
825	Feb25-FISH2-3L1-rep4-mock-100x_Position008_7_cmle.ics	36	0	1	1	0.06917173981543362	0.5172413793103448	0.4615384615384615
826	Feb25-FISH2-3L1-rep4-mock-100x_Position008_7_cmle.ics	37	0	1	1	0.09914616040212151	0.4623655913978494	0.45263157894736833
827	Feb25-FISH2-3L1-rep4-mock-100x_Position008_7_cmle.ics	39	0	1	1	0.28129840858276334	0.6288659793814432	0.6288659793814432
828	Feb25-FISH2-3L1-rep4-mock-100x_Position008_7_cmle.ics	40	0	1	1	0.0	0.0	0.0
829	Feb25-FISH2-3L1-rep4-mock-100x_Position008_7_cmle.ics	41	0	1	1	0.08070036311800588	0.33980582524271835	0.3365384615384615
830	Feb25-FISH2-3L1-rep4-mock-100x_Position008_7_cmle.ics	42	0	1	1	0.0	0.0	0.0
831	Feb25-FISH2-3L1-rep4-mock-100x_Position008_7_cmle.ics	43	0	1	1	0.21212666876732975	0.4791666666666667	0.4766839378238341
832	Feb25-FISH2-3L1-rep4-mock-100x_Position008_7_cmle.ics	44	0	1	1	0.0	0.0	0.0
833	Feb25-FISH2-3L1-rep4-mock-100x_Position008_7_cmle.ics	44	0	1	2	0.04842021787080353	0.13207547169811318	0.25925925925925924
834	Feb25-FISH2-3L1-rep4-mock-100x_Position008_7_cmle.ics	45	0	1	1	0.14756637827292504	0.34042553191489355	0.34042553191489355
835	Feb25-FISH2-3L1-rep4-mock-100x_Position008_7_cmle.ics	46	0	1	1	0.16370645089652622	0.5503875968992248	0.3333333333333333
836	Feb25-FISH2-3L1-rep4-mock-100x_Position008_7_cmle.ics	47	0	1	1	0.13834347963086724	0.5263157894736843	0.5263157894736843
837	Feb25-FISH2-3L1-rep4-mock-100x_Position008_7_cmle.ics	48	0	1	1	0.07608891379697698	0.30000000000000004	0.30000000000000004
838	Feb25-FISH2-3L1-rep4-mock-100x_Position008_7_cmle.ics	49	0	1	1	0.0	0.0	0.0
839	Feb25-FISH2-3L1-rep4-mock-100x_Position008_7_cmle.ics	49	0	1	2	0.0	0.0	0.0
840	Feb25-FISH2-3L1-rep4-mock-100x_Position008_7_cmle.ics	49	0	2	1	0.0	0.0	0.0
841	Feb25-FISH2-3L1-rep4-mock-100x_Position008_7_cmle.ics	49	0	2	2	0.13603775497035278	0.9365079365079364	0.5728155339805825
842	Feb25-FISH2-3L1-rep4-mock-100x_Position008_7_cmle.ics	52	0	1	1	0.0	0.0	0.0
843	Feb25-FISH2-3L1-rep4-mock-100x_Position008_7_cmle.ics	53	0	1	1	0.0	0.0	0.0
844	Feb25-FISH2-3L1-rep4-mock-100x_Position008_7_cmle.ics	54	0	1	1	0.19829232080424303	0.7678571428571427	0.5733333333333333
845	Feb25-FISH2-3L1-rep4-mock-100x_Position008_7_cmle.ics	55	0	1	1	0.050725942531317986	0.20370370370370366	0.2972972972972973
846	Feb25-FISH2-3L1-rep4-mock-100x_Position008_7_cmle.ics	56	0	1	1	0.0	0.0	0.0
847	Feb25-FISH2-3L1-rep4-mock-100x_Position008_7_cmle.ics	57	0	1	1	0.0	0.0	0.0
848	Feb25-FISH2-3L1-rep4-mock-100x_Position008_7_cmle.ics	58	0	1	1	0.01844579728411563	0.09523809523809525	0.09523809523809525
849	Feb25-FISH2-3L1-rep4-mock-100x_Position008_7_cmle.ics	59	0	1	1	0.0	0.0	0.0
850	Feb25-FISH2-3L1-rep4-mock-100x_Position008_7_cmle.ics	61	0	1	1	0.07378318913646252	0.2758620689655172	0.2735042735042735
851	Feb25-FISH2-3L1-rep4-mock-100x_Position008_7_cmle.ics	62	0	1	1	0.0	0.0	0.0
852	Feb25-FISH2-3L1-rep4-mock-100x_Position008_7_cmle.ics	62	0	2	1	0.0	0.0	0.0
853	Feb25-FISH2-3L1-rep4-mock-100x_Position008_7_cmle.ics	63	0	1	1	0.0	0.0	0.0
854	Feb25-FISH2-3L1-rep4-mock-100x_Position008_7_cmle.ics	64	0	1	1	0.0	0.0	0.0
855	Feb25-FISH2-3L1-rep4-mock-100x_Position008_7_cmle.ics	65	0	1	1	0.0853118124390348	0.4111111111111111	0.4065934065934066
856	Feb25-FISH2-3L1-rep4-mock-100x_Position008_7_cmle.ics	66	0	1	1	0.0	0.0	0.0
857	Feb25-FISH2-3L1-rep4-mock-100x_Position008_7_cmle.ics	67	0	1	1	0.12220340700726605	0.5408163265306122	0.5408163265306122
858	Feb25-FISH2-3L1-rep4-mock-100x_Position008_7_cmle.ics	68	0	1	1	0.16140072623601176	0.2953586497890295	0.2966101694915254
859	Feb25-FISH2-3L1-rep4-mock-100x_Position008_7_cmle.ics	69	0	1	1	0.0	0.0	0.0
860	Feb25-FISH2-3L1-rep4-mock-100x_Position008_7_cmle.ics	70	0	1	1	0.0	0.0	0.0
861	Feb25-FISH2-3L1-rep4-mock-100x_Position008_7_cmle.ics	71	0	1	1	0.05533739185234689	0.3809523809523809	0.3333333333333333
862	Feb25-FISH2-3L1-rep4-mock-100x_Position008_7_cmle.ics	73	0	1	1	0.07378318913646252	0.14883720930232558	0.1608040201005025
863	Feb25-FISH2-3L1-rep4-mock-100x_Position008_7_cmle.ics	74	0	1	1	0.04611449321028908	0.14925373134328357	0.14925373134328357
864	Feb25-FISH2-3L1-rep4-mock-100x_Position008_7_cmle.ics	75	0	1	1	0.10375760972315042	0.5769230769230768	0.5769230769230768
865	Feb25-FISH2-3L1-rep4-mock-100x_Position008_7_cmle.ics	76	0	1	1	0.04150304388926017	0.18750000000000003	0.18750000000000003
866	Feb25-FISH2-3L1-rep4-mock-100x_Position008_7_cmle.ics	77	0	1	1	0.2444068140145321	0.45299145299145294	0.4491525423728813
867	Feb25-FISH2-3L1-rep4-mock-100x_Position008_7_cmle.ics	78	0	1	1	0.0645602904944047	0.22764227642276422	0.22399999999999998
868	Feb25-FISH2-3L1-rep4-mock-100x_Position008_7_cmle.ics	79	0	1	1	0.0899232617600637	0.48749999999999993	0.48148148148148145
869	Feb25-FISH2-3L1-rep4-mock-100x_Position008_7_cmle.ics	81	0	1	1	0.01844579728411563	0.12307692307692306	0.13559322033898305
870	Feb25-FISH2-3L1-rep4-mock-100x_Position008_7_cmle.ics	81	0	1	2	0.0	0.0	0.0
871	Feb25-FISH2-3L1-rep4-mock-100x_Position008_7_cmle.ics	81	0	2	1	0.0	0.0	0.0
872	Feb25-FISH2-3L1-rep4-mock-100x_Position008_7_cmle.ics	81	0	2	2	0.0	0.0	0.0
873	Feb25-FISH2-3L1-rep4-mock-100x_Position008_7_cmle.ics	82	0	1	1	0.025362971265658993	0.12222222222222222	0.12222222222222222
874	Feb25-FISH2-3L1-rep4-mock-100x_Position008_7_cmle.ics	84	0	1	1	0.059948841173375796	0.25242718446601936	0.25490196078431365
875	Feb25-FISH2-3L1-rep4-mock-100x_Position008_7_cmle.ics	86	0	1	1	0.006917173981543361	0.033333333333333326	0.033333333333333326
876	Feb25-FISH2-3L1-rep4-mock-100x_Position008_7_cmle.ics	87	0	1	1	0.11759195768623715	0.5425531914893617	0.4857142857142857
877	Feb25-FISH2-3L1-rep4-mock-100x_Position008_7_cmle.ics	89	0	1	1	0.34585869907716804	0.9493670886075949	0.6024096385542167
878	Feb25-FISH2-3L1-rep4-mock-100x_Position008_7_cmle.ics	89	0	2	1	0.0	0.0	0.0
879	Feb25-FISH2-3L1-rep4-mock-100x_Position008_7_cmle.ics	90	0	1	1	0.13373203030983832	0.4715447154471545	0.4715447154471545
880	Feb25-FISH2-3L1-rep4-mock-100x_Position008_7_cmle.ics	92	0	1	1	0.22134956740938755	0.46601941747572806	0.5748502994011976
881	Feb25-FISH2-3L1-rep4-mock-100x_Position008_7_cmle.ics	93	0	1	1	0.0	0.0	0.0
882	Feb25-FISH2-3L1-rep4-mock-100x_Position008_7_cmle.ics	94	0	1	1	0.01152862330257227	0.050505050505050504	0.05
883	Feb25-FISH2-3L1-rep4-mock-100x_Position008_7_cmle.ics	95	0	1	1	0.013834347963086722	0.05042016806722688	0.049999999999999996
884	Feb25-FISH2-3L1-rep4-mock-100x_Position008_7_cmle.ics	98	0	1	1	0.08761753709954924	0.3333333333333333	0.35185185185185175
885	Feb25-FISH2-3L1-rep4-mock-100x_Position008_7_cmle.ics	99	0	1	1	0.11067478370469377	0.417391304347826	0.7619047619047618
886	Feb25-FISH2-3L1-rep4-mock-100x_Position008_7_cmle.ics	99	0	1	2	0.0	0.0	0.0
887	Feb25-FISH2-3L1-rep4-mock-100x_Position008_7_cmle.ics	100	0	1	1	0.0	0.0	0.0
888	Feb25-FISH2-3L1-rep4-mock-100x_Position008_7_cmle.ics	102	0	1	1	0.0	0.0	0.0
889	Feb25-FISH2-3L1-rep4-mock-100x_Position008_7_cmle.ics	103	0	1	1	0.016140072623601176	0.0909090909090909	0.08974358974358973
890	Feb25-FISH2-3L1-rep4-mock-100x_Position008_7_cmle.ics	104	0	1	1	0.0	0.0	0.0
891	Feb25-FISH2-3L1-rep4-mock-100x_Position008_7_cmle.ics	106	0	1	1	0.0	0.0	0.0
892	Feb25-FISH2-3L1-rep4-mock-100x_Position008_7_cmle.ics	109	0	1	1	0.02305724660514454	0.15873015873015872	0.13513513513513514
893	Feb25-FISH2-3L1-rep4-mock-100x_Position008_7_cmle.ics	110	0	1	1	0.0046114493210289076	0.019417475728155338	0.019417475728155338
894	Feb25-FISH2-3L1-rep4-mock-100x_Position008_7_cmle.ics	112	0	1	1	0.15678927691498284	0.6732673267326732	0.6666666666666665
895	Feb25-FISH2-3L1-rep4-mock-100x_Position008_7_cmle.ics	113	0	1	1	0.04380876854977462	0.35185185185185175	0.35849056603773577
896	Feb25-FISH2-3L1-rep4-mock-100x_Position009_8_cmle.ics	1	0	1	1	0.35738732237974036	0.665236051502146	0.668103448275862
897	Feb25-FISH2-3L1-rep4-mock-100x_Position009_8_cmle.ics	2	0	1	1	0.14295492895189613	0.4769230769230768	0.4525547445255474
898	Feb25-FISH2-3L1-rep4-mock-100x_Position009_8_cmle.ics	3	0	1	1	0.0	0.0	0.0
899	Feb25-FISH2-3L1-rep4-mock-100x_Position009_8_cmle.ics	5	0	1	1	0.10375760972315042	0.5056179775280898	0.49999999999999994
900	Feb25-FISH2-3L1-rep4-mock-100x_Position009_8_cmle.ics	6	0	1	1	0.16370645089652622	0.4863013698630136	0.28979591836734697
901	Feb25-FISH2-3L1-rep4-mock-100x_Position009_8_cmle.ics	6	0	2	1	0.0	0.0	0.0
902	Feb25-FISH2-3L1-rep4-mock-100x_Position009_8_cmle.ics	7	0	1	1	0.0	0.0	0.0
903	Feb25-FISH2-3L1-rep4-mock-100x_Position009_8_cmle.ics	7	0	2	1	0.09684043574160706	0.6666666666666665	0.3206106870229007
904	Feb25-FISH2-3L1-rep4-mock-100x_Position009_8_cmle.ics	8	0	1	1	0.16140072623601176	0.6306306306306305	0.673076923076923
905	Feb25-FISH2-3L1-rep4-mock-100x_Position009_8_cmle.ics	9	0	1	1	0.0	0.0	0.0
906	Feb25-FISH2-3L1-rep4-mock-100x_Position009_8_cmle.ics	10	0	1	1	0.0	0.0	0.0
907	Feb25-FISH2-3L1-rep4-mock-100x_Position009_8_cmle.ics	10	0	1	2	0.0	0.0	0.0
908	Feb25-FISH2-3L1-rep4-mock-100x_Position009_8_cmle.ics	10	0	2	1	0.0	0.0	0.0
909	Feb25-FISH2-3L1-rep4-mock-100x_Position009_8_cmle.ics	10	0	2	2	0.0	0.0	0.0
910	Feb25-FISH2-3L1-rep4-mock-100x_Position009_8_cmle.ics	12	0	1	1	0.0	0.0	0.0
911	Feb25-FISH2-3L1-rep4-mock-100x_Position009_8_cmle.ics	14	0	1	1	0.0	0.0	0.0
912	Feb25-FISH2-3L1-rep4-mock-100x_Position009_8_cmle.ics	15	0	1	1	0.0	0.0	0.0
913	Feb25-FISH2-3L1-rep4-mock-100x_Position009_8_cmle.ics	16	0	1	1	0.0	0.0	0.0
914	Feb25-FISH2-3L1-rep4-mock-100x_Position009_8_cmle.ics	16	0	2	1	0.03919731922874571	0.22972972972972974	0.13076923076923072
915	Feb25-FISH2-3L1-rep4-mock-100x_Position009_8_cmle.ics	17	0	1	1	0.0	0.0	0.0
916	Feb25-FISH2-3L1-rep4-mock-100x_Position009_8_cmle.ics	18	0	1	1	0.0	0.0	0.0
917	Feb25-FISH2-3L1-rep4-mock-100x_Position009_8_cmle.ics	19	0	1	1	0.027668695926173444	0.0967741935483871	0.09756097560975609
918	Feb25-FISH2-3L1-rep4-mock-100x_Position009_8_cmle.ics	20	0	1	1	0.0	0.0	0.0
919	Feb25-FISH2-3L1-rep4-mock-100x_Position009_8_cmle.ics	21	0	1	1	0.020751521944630084	0.09	0.07142857142857142
920	Feb25-FISH2-3L1-rep4-mock-100x_Position009_8_cmle.ics	23	0	1	1	0.0	0.0	0.0
921	Feb25-FISH2-3L1-rep4-mock-100x_Position009_8_cmle.ics	24	0	1	1	0.0	0.0	0.0
922	Feb25-FISH2-3L1-rep4-mock-100x_Position009_8_cmle.ics	24	0	2	1	0.13373203030983832	0.34523809523809523	0.2101449275362319
923	Feb25-FISH2-3L1-rep4-mock-100x_Position009_8_cmle.ics	25	0	1	1	0.006917173981543361	0.036144578313253004	0.02631578947368421
924	Feb25-FISH2-3L1-rep4-mock-100x_Position009_8_cmle.ics	26	0	1	1	0.11528623302572269	0.4854368932038834	0.4854368932038834
925	Feb25-FISH2-3L1-rep4-mock-100x_Position009_8_cmle.ics	27	0	1	1	0.10145188506263597	0.5499999999999999	0.28205128205128205
926	Feb25-FISH2-3L1-rep4-mock-100x_Position009_8_cmle.ics	27	0	2	1	0.0	0.0	0.0
927	Feb25-FISH2-3L1-rep4-mock-100x_Position009_8_cmle.ics	28	0	1	1	0.01844579728411563	0.08333333333333334	0.08421052631578946
928	Feb25-FISH2-3L1-rep4-mock-100x_Position009_8_cmle.ics	29	0	1	1	0.3343300757745958	0.6502242152466366	0.6415929203539822
929	Feb25-FISH2-3L1-rep4-mock-100x_Position009_8_cmle.ics	30	0	1	1	0.08300608777852034	0.3185840707964602	0.5806451612903226
930	Feb25-FISH2-3L1-rep4-mock-100x_Position009_8_cmle.ics	32	0	1	1	0.009222898642057815	0.03846153846153846	0.036036036036036036
931	Feb25-FISH2-3L1-rep4-mock-100x_Position009_8_cmle.ics	33	0	1	1	0.1498721029334395	0.7142857142857142	0.7142857142857142
932	Feb25-FISH2-3L1-rep4-mock-100x_Position009_8_cmle.ics	34	0	1	1	0.07378318913646252	0.3764705882352941	0.3764705882352941
933	Feb25-FISH2-3L1-rep4-mock-100x_Position009_8_cmle.ics	36	0	1	1	0.10375760972315042	0.4411764705882352	0.4411764705882352
934	Feb25-FISH2-3L1-rep4-mock-100x_Position009_8_cmle.ics	37	0	1	1	0.2836041332432778	0.47859922178988323	0.45555555555555555
935	Feb25-FISH2-3L1-rep4-mock-100x_Position009_8_cmle.ics	38	0	1	1	0.14064920429138167	0.49193548387096775	0.49193548387096775
936	Feb25-FISH2-3L1-rep4-mock-100x_Position009_8_cmle.ics	39	0	1	1	0.14526065361241058	0.984375	0.33510638297872336
937	Feb25-FISH2-3L1-rep4-mock-100x_Position009_8_cmle.ics	39	0	1	2	0.0	0.0	0.0
938	Feb25-FISH2-3L1-rep4-mock-100x_Position009_8_cmle.ics	39	0	2	1	0.0	0.0	0.0
939	Feb25-FISH2-3L1-rep4-mock-100x_Position009_8_cmle.ics	39	0	2	2	0.06225456583389025	0.19852941176470587	0.3461538461538461
940	Feb25-FISH2-3L1-rep4-mock-100x_Position009_8_cmle.ics	39	0	3	1	0.0	0.0	0.0
941	Feb25-FISH2-3L1-rep4-mock-100x_Position009_8_cmle.ics	39	0	3	2	0.0	0.0	0.0
942	Feb25-FISH2-3L1-rep4-mock-100x_Position009_8_cmle.ics	40	0	1	1	0.17523507419909848	0.7524752475247524	0.76
943	Feb25-FISH2-3L1-rep4-mock-100x_Position009_8_cmle.ics	41	0	1	1	0.14526065361241058	0.48837209302325574	0.5833333333333331
944	Feb25-FISH2-3L1-rep4-mock-100x_Position009_8_cmle.ics	42	0	1	1	0.04150304388926017	0.2535211267605633	0.21686746987951802
945	Feb25-FISH2-3L1-rep4-mock-100x_Position009_8_cmle.ics	43	0	1	1	0.02305724660514454	0.10869565217391304	0.10989010989010989
946	Feb25-FISH2-3L1-rep4-mock-100x_Position009_8_cmle.ics	45	0	1	1	0.04611449321028908	0.21276595744680848	0.12738853503184716
947	Feb25-FISH2-3L1-rep4-mock-100x_Position009_8_cmle.ics	45	0	2	1	0.0	0.0	0.0
948	Feb25-FISH2-3L1-rep4-mock-100x_Position009_8_cmle.ics	46	0	1	1	0.0	0.0	0.0
949	Feb25-FISH2-3L1-rep4-mock-100x_Position009_8_cmle.ics	47	0	1	1	0.029974420586687898	0.11016949152542371	0.11016949152542371
950	Feb25-FISH2-3L1-rep4-mock-100x_Position009_8_cmle.ics	49	0	1	1	0.09914616040212151	0.3385826771653543	0.47777777777777775
951	Feb25-FISH2-3L1-rep4-mock-100x_Position009_8_cmle.ics	50	0	1	1	0.0	0.0	0.0
952	Feb25-FISH2-3L1-rep4-mock-100x_Position009_8_cmle.ics	51	0	1	1	0.16831790021755513	0.5488721804511277	0.5572519083969465
953	Feb25-FISH2-3L1-rep4-mock-100x_Position009_8_cmle.ics	52	0	1	1	0.0853118124390348	0.3425925925925925	0.4805194805194805
954	Feb25-FISH2-3L1-rep4-mock-100x_Position009_8_cmle.ics	53	0	1	1	0.0	0.0	0.0
955	Feb25-FISH2-3L1-rep4-mock-100x_Position009_8_cmle.ics	54	0	1	1	0.0023057246605144538	0.010638297872340424	0.008064516129032258
956	Feb25-FISH2-3L1-rep4-mock-100x_Position009_8_cmle.ics	55	0	1	1	0.1706236248780696	0.5481481481481482	0.5441176470588235
957	Feb25-FISH2-3L1-rep4-mock-100x_Position009_8_cmle.ics	56	0	1	1	0.0	0.0	0.0
958	Feb25-FISH2-3L1-rep4-mock-100x_Position009_8_cmle.ics	56	0	2	1	0.1498721029334395	0.4779411764705882	0.30660377358490565
959	Feb25-FISH2-3L1-rep4-mock-100x_Position009_8_cmle.ics	57	0	1	1	0.053031667191832436	0.25555555555555554	0.24999999999999997
960	Feb25-FISH2-3L1-rep4-mock-100x_Position009_8_cmle.ics	59	0	1	1	0.0023057246605144538	0.013513513513513514	0.013513513513513514
961	Feb25-FISH2-3L1-rep4-mock-100x_Position009_8_cmle.ics	61	0	1	1	0.21673811808835866	0.817391304347826	0.8103448275862067
962	Feb25-FISH2-3L1-rep4-mock-100x_Position009_8_cmle.ics	62	0	1	1	0.0	0.0	0.0
963	Feb25-FISH2-3L1-rep4-mock-100x_Position009_8_cmle.ics	62	0	1	2	0.14064920429138167	0.3112244897959183	0.7820512820512818
964	Feb25-FISH2-3L1-rep4-mock-100x_Position009_8_cmle.ics	63	0	1	1	0.06225456583389025	0.2755102040816326	0.2755102040816326
965	Feb25-FISH2-3L1-rep4-mock-100x_Position009_8_cmle.ics	65	0	1	1	0.02305724660514454	0.16129032258064518	0.16393442622950818
966	Feb25-FISH2-3L1-rep4-mock-100x_Position009_8_cmle.ics	66	0	1	1	0.03689159456823126	0.11940298507462686	0.125
967	Feb25-FISH2-3L1-rep4-mock-100x_Position009_8_cmle.ics	67	0	1	1	0.013834347963086722	0.07317073170731705	0.04511278195488721
968	Feb25-FISH2-3L1-rep4-mock-100x_Position009_8_cmle.ics	68	0	1	1	0.04842021787080353	0.19999999999999998	0.23595505617977525
969	Feb25-FISH2-3L1-rep4-mock-100x_Position009_8_cmle.ics	69	0	1	1	0.0	0.0	0.0
970	Feb25-FISH2-3L1-rep4-mock-100x_Position009_8_cmle.ics	71	0	1	1	0.0	0.0	0.0
971	Feb25-FISH2-3L1-rep4-mock-100x_Position009_8_cmle.ics	72	0	1	1	0.26285261129864773	0.8142857142857142	0.504424778761062
972	Feb25-FISH2-3L1-rep4-mock-100x_Position009_8_cmle.ics	72	0	2	1	0.0	0.0	0.0
973	Feb25-FISH2-3L1-rep4-mock-100x_Position009_8_cmle.ics	75	0	1	1	0.01844579728411563	0.07207207207207207	0.07692307692307691
974	Feb25-FISH2-3L1-rep4-mock-100x_Position009_8_cmle.ics	76	0	1	1	0.2559354373171044	0.8809523809523808	0.5522388059701492
975	Feb25-FISH2-3L1-rep4-mock-100x_Position009_8_cmle.ics	76	0	2	1	0.0	0.0	0.0
976	Feb25-FISH2-3L1-rep4-mock-100x_Position009_8_cmle.ics	78	0	1	1	0.0	0.0	0.0
977	Feb25-FISH2-3L1-rep4-mock-100x_Position009_8_cmle.ics	79	0	1	1	0.07147746447594806	0.484375	0.3604651162790697
978	Feb25-FISH2-3L1-rep4-mock-100x_Position009_8_cmle.ics	82	0	1	1	0.11989768234675159	0.52	0.5148514851485149
979	Feb25-FISH2-3L1-rep4-mock-100x_Position009_8_cmle.ics	83	0	1	1	0.0	0.0	0.0
980	Feb25-FISH2-3L1-rep4-mock-100x_Position009_8_cmle.ics	85	0	1	1	0.04150304388926017	0.26865671641791045	0.21686746987951802
981	Feb25-FISH2-3L1-rep4-mock-100x_Position009_8_cmle.ics	86	0	1	1	0.3389415250956247	0.6150627615062761	0.6202531645569619
982	Feb25-FISH2-3L1-rep4-mock-100x_Position009_8_cmle.ics	87	0	1	1	0.0	0.0	0.0
983	Feb25-FISH2-3L1-rep4-mock-100x_Position009_8_cmle.ics	88	0	1	1	0.0	0.0	0.0
984	Feb25-FISH2-3L1-rep4-mock-100x_Position009_8_cmle.ics	90	0	1	1	0.03458586990771681	0.13761467889908258	0.13888888888888887
985	Feb25-FISH2-3L1-rep4-mock-100x_Position009_8_cmle.ics	91	0	1	1	0.0	0.0	0.0
986	Feb25-FISH2-3L1-rep4-mock-100x_Position009_8_cmle.ics	91	0	1	2	0.0945347110810926	0.1448763250883392	0.5774647887323943
987	Feb25-FISH2-3L1-rep4-mock-100x_Position009_8_cmle.ics	92	0	1	1	0.04150304388926017	0.17307692307692307	0.17307692307692307
988	Feb25-FISH2-3L1-rep4-mock-100x_Position009_8_cmle.ics	93	0	1	1	0.04842021787080353	0.26923076923076916	0.26923076923076916
989	Feb25-FISH2-3L1-rep4-mock-100x_Position009_8_cmle.ics	95	0	1	1	0.0	0.0	0.0
990	Feb25-FISH2-3L1-rep4-mock-100x_Position009_8_cmle.ics	96	0	1	1	0.0945347110810926	0.35344827586206884	0.35344827586206884
991	Feb25-FISH2-3L1-rep4-mock-100x_Position009_8_cmle.ics	97	0	1	1	0.11528623302572269	0.2747252747252747	0.3759398496240601
992	Feb25-FISH2-3L1-rep4-mock-100x_Position009_8_cmle.ics	97	0	1	2	0.0	0.0	0.0
993	Feb25-FISH2-3L1-rep4-mock-100x_Position009_8_cmle.ics	97	0	2	1	0.0	0.0	0.0
994	Feb25-FISH2-3L1-rep4-mock-100x_Position009_8_cmle.ics	97	0	2	2	0.10606333438366487	0.6216216216216217	0.37398373983739835
995	Feb25-FISH2-3L1-rep4-mock-100x_Position009_8_cmle.ics	98	0	1	1	0.0	0.0	0.0
996	Feb25-FISH2-3L1-rep4-mock-100x_Position009_8_cmle.ics	99	0	1	1	0.0	0.0	0.0
997	Feb25-FISH2-3L1-rep4-mock-100x_Position009_8_cmle.ics	101	0	1	1	0.11298050836520823	0.4949494949494949	0.49999999999999994
998	Feb25-FISH2-3L1-rep4-mock-100x_Position009_8_cmle.ics	102	0	1	1	0.07378318913646252	0.24806201550387594	0.27826086956521734
999	Feb25-FISH2-3L1-rep4-mock-100x_Position009_8_cmle.ics	103	0	1	1	0.0	0.0	0.0
1000	Feb25-FISH2-3L1-rep4-mock-100x_Position009_8_cmle.ics	105	0	1	1	0.0	0.0	0.0
1001	Feb25-FISH2-3L1-rep4-mock-100x_Position009_8_cmle.ics	106	0	1	1	0.059948841173375796	0.2260869565217391	0.1925925925925926
1002	Feb25-FISH2-3L1-rep4-mock-100x_Position009_8_cmle.ics	107	0	1	1	0.0945347110810926	0.5942028985507246	0.759259259259259
1003	Feb25-FISH2-3L1-rep4-mock-100x_Position009_8_cmle.ics	108	0	1	1	0.0	0.0	0.0
1004	Feb25-FISH2-3L1-rep4-mock-100x_Position009_8_cmle.ics	108	0	1	2	0.3988903662690005	0.607017543859649	0.7090163934426228
1005	Feb25-FISH2-3L1-rep4-mock-100x_Position009_8_cmle.ics	109	0	1	1	0.13603775497035278	0.7763157894736842	0.42753623188405804
1006	Feb25-FISH2-3L1-rep4-mock-100x_Position009_8_cmle.ics	109	0	2	1	0.0	0.0	0.0
1007	Feb25-FISH2-3L1-rep4-mock-100x_Position009_8_cmle.ics	112	0	1	1	0.0	0.0	0.0
1008	Feb25-FISH2-3L1-rep4-mock-100x_Position010_9_cmle.ics	1	0	1	1	0.020751521944630084	0.08490566037735849	0.08411214953271026
1009	Feb25-FISH2-3L1-rep4-mock-100x_Position010_9_cmle.ics	2	0	1	1	0.0	0.0	0.0
1010	Feb25-FISH2-3L1-rep4-mock-100x_Position010_9_cmle.ics	2	0	1	2	0.0	0.0	0.0
1011	Feb25-FISH2-3L1-rep4-mock-100x_Position010_9_cmle.ics	2	0	2	1	0.1291205809888094	0.788732394366197	0.345679012345679
1012	Feb25-FISH2-3L1-rep4-mock-100x_Position010_9_cmle.ics	2	0	2	2	0.0	0.0	0.0
1013	Feb25-FISH2-3L1-rep4-mock-100x_Position010_9_cmle.ics	2	0	3	1	0.0	0.0	0.0
1014	Feb25-FISH2-3L1-rep4-mock-100x_Position010_9_cmle.ics	2	0	3	2	0.03228014524720235	0.14285714285714285	0.11764705882352938
1015	Feb25-FISH2-3L1-rep4-mock-100x_Position010_9_cmle.ics	4	0	1	1	0.09222898642057815	0.31746031746031744	0.32
1016	Feb25-FISH2-3L1-rep4-mock-100x_Position010_9_cmle.ics	5	0	1	1	0.0023057246605144538	0.015873015873015872	0.009433962264150943
1017	Feb25-FISH2-3L1-rep4-mock-100x_Position010_9_cmle.ics	6	0	1	1	0.0	0.0	0.0
1018	Feb25-FISH2-3L1-rep4-mock-100x_Position010_9_cmle.ics	7	0	1	1	0.0	0.0	0.0
1019	Feb25-FISH2-3L1-rep4-mock-100x_Position010_9_cmle.ics	8	0	1	1	0.27207550994070556	0.5488372093023256	0.9752066115702478
1020	Feb25-FISH2-3L1-rep4-mock-100x_Position010_9_cmle.ics	8	0	1	2	0.0	0.0	0.0
1021	Feb25-FISH2-3L1-rep4-mock-100x_Position010_9_cmle.ics	10	0	1	1	0.18215224818064185	0.7596153846153846	0.38164251207729466
1022	Feb25-FISH2-3L1-rep4-mock-100x_Position010_9_cmle.ics	10	0	1	2	0.0	0.0	0.0
1023	Feb25-FISH2-3L1-rep4-mock-100x_Position010_9_cmle.ics	10	0	2	1	0.0	0.0	0.0
1024	Feb25-FISH2-3L1-rep4-mock-100x_Position010_9_cmle.ics	10	0	2	2	0.050725942531317986	0.1286549707602339	0.33333333333333326
1025	Feb25-FISH2-3L1-rep4-mock-100x_Position010_9_cmle.ics	11	0	1	1	0.0	0.0	0.0
1026	Feb25-FISH2-3L1-rep4-mock-100x_Position010_9_cmle.ics	12	0	1	1	0.16370645089652622	0.5725806451612904	0.7802197802197801
1027	Feb25-FISH2-3L1-rep4-mock-100x_Position010_9_cmle.ics	13	0	1	1	0.13142630564932387	0.7037037037037037	0.57
1028	Feb25-FISH2-3L1-rep4-mock-100x_Position010_9_cmle.ics	15	0	1	1	0.13142630564932387	0.49137931034482746	0.4871794871794871
1029	Feb25-FISH2-3L1-rep4-mock-100x_Position010_9_cmle.ics	16	0	1	1	0.13603775497035278	0.49166666666666664	0.48360655737704916
1030	Feb25-FISH2-3L1-rep4-mock-100x_Position010_9_cmle.ics	17	0	1	1	0.0	0.0	0.0
1031	Feb25-FISH2-3L1-rep4-mock-100x_Position010_9_cmle.ics	18	0	1	1	0.0	0.0	0.0
1032	Feb25-FISH2-3L1-rep4-mock-100x_Position010_9_cmle.ics	19	0	1	1	0.16140072623601176	0.440251572327044	0.4430379746835443
1033	Feb25-FISH2-3L1-rep4-mock-100x_Position010_9_cmle.ics	20	0	1	1	0.07608891379697698	0.5499999999999999	0.30275229357798167
1034	Feb25-FISH2-3L1-rep4-mock-100x_Position010_9_cmle.ics	23	0	1	1	0.03228014524720235	0.14736842105263154	0.15217391304347824
1035	Feb25-FISH2-3L1-rep4-mock-100x_Position010_9_cmle.ics	25	0	1	1	0.10836905904417933	0.3983050847457627	0.6911764705882353
1036	Feb25-FISH2-3L1-rep4-mock-100x_Position010_9_cmle.ics	25	0	1	2	0.0	0.0	0.0
1037	Feb25-FISH2-3L1-rep4-mock-100x_Position010_9_cmle.ics	26	0	1	1	0.04380876854977462	0.15447154471544713	0.1532258064516129
1038	Feb25-FISH2-3L1-rep4-mock-100x_Position010_9_cmle.ics	27	0	1	1	0.0	0.0	0.0
1039	Feb25-FISH2-3L1-rep4-mock-100x_Position010_9_cmle.ics	28	0	1	1	0.06686601515491916	0.2543859649122807	0.25217391304347825
1040	Feb25-FISH2-3L1-rep4-mock-100x_Position010_9_cmle.ics	30	0	1	1	0.0	0.0	0.0
1041	Feb25-FISH2-3L1-rep4-mock-100x_Position010_9_cmle.ics	30	0	1	2	0.0	0.0	0.0
1042	Feb25-FISH2-3L1-rep4-mock-100x_Position010_9_cmle.ics	31	0	1	1	0.17754079885961294	0.6015625	0.6015625
1043	Feb25-FISH2-3L1-rep4-mock-100x_Position010_9_cmle.ics	33	0	1	1	0.06917173981543362	0.2803738317757009	0.2830188679245283
1044	Feb25-FISH2-3L1-rep4-mock-100x_Position010_9_cmle.ics	35	0	1	1	0.0899232617600637	0.2020725388601036	0.20103092783505153
1045	Feb25-FISH2-3L1-rep4-mock-100x_Position010_9_cmle.ics	36	0	1	1	0.04611449321028908	0.21739130434782608	0.1694915254237288
1046	Feb25-FISH2-3L1-rep4-mock-100x_Position010_9_cmle.ics	37	0	1	1	0.01844579728411563	0.0747663551401869	0.07692307692307691
1047	Feb25-FISH2-3L1-rep4-mock-100x_Position010_9_cmle.ics	38	0	1	1	0.07608891379697698	0.4852941176470588	0.3707865168539326
1048	Feb25-FISH2-3L1-rep4-mock-100x_Position010_9_cmle.ics	39	0	1	1	0.16601217555704068	0.5806451612903226	0.5806451612903226
1049	Feb25-FISH2-3L1-rep4-mock-100x_Position010_9_cmle.ics	43	0	1	1	0.006917173981543361	0.026785714285714277	0.026548672566371678
1050	Feb25-FISH2-3L1-rep4-mock-100x_Position010_9_cmle.ics	44	0	1	1	0.10145188506263597	0.34108527131782945	0.32592592592592595
1051	Feb25-FISH2-3L1-rep4-mock-100x_Position010_9_cmle.ics	45	0	1	1	0.0	0.0	0.0
1052	Feb25-FISH2-3L1-rep4-mock-100x_Position010_9_cmle.ics	47	0	1	1	0.013834347963086722	0.07594936708860758	0.06666666666666665
1053	Feb25-FISH2-3L1-rep4-mock-100x_Position010_9_cmle.ics	48	0	1	1	0.14295492895189613	0.3542857142857142	0.26724137931034475
1054	Feb25-FISH2-3L1-rep4-mock-100x_Position010_9_cmle.ics	51	0	1	1	0.027668695926173444	0.13043478260869562	0.1290322580645161
1055	Feb25-FISH2-3L1-rep4-mock-100x_Position010_9_cmle.ics	52	0	1	1	0.0	0.0	0.0
1056	Feb25-FISH2-3L1-rep4-mock-100x_Position010_9_cmle.ics	52	0	2	1	0.0	0.0	0.0
1057	Feb25-FISH2-3L1-rep4-mock-100x_Position010_9_cmle.ics	53	0	1	1	0.0	0.0	0.0
1058	Feb25-FISH2-3L1-rep4-mock-100x_Position010_9_cmle.ics	54	0	1	1	0.11989768234675159	0.5048543689320387	0.44444444444444436
1059	Feb25-FISH2-3L1-rep4-mock-100x_Position010_9_cmle.ics	55	0	1	1	0.0	0.0	0.0
1060	Feb25-FISH2-3L1-rep4-mock-100x_Position010_9_cmle.ics	56	0	1	1	0.10606333438366487	0.4181818181818182	0.9019607843137254
1061	Feb25-FISH2-3L1-rep4-mock-100x_Position010_9_cmle.ics	57	0	1	1	0.0	0.0	0.0
1062	Feb25-FISH2-3L1-rep4-mock-100x_Position010_9_cmle.ics	58	0	1	1	0.0	0.0	0.0
1063	Feb25-FISH2-3L1-rep4-mock-100x_Position010_9_cmle.ics	59	0	1	1	0.13603775497035278	0.5514018691588785	0.5462962962962962
1064	Feb25-FISH2-3L1-rep4-mock-100x_Position010_9_cmle.ics	60	0	1	1	0.059948841173375796	0.20967741935483872	0.2826086956521739
1065	Feb25-FISH2-3L1-rep4-mock-100x_Position010_9_cmle.ics	61	0	1	1	0.0	0.0	0.0
1066	Feb25-FISH2-3L1-rep4-mock-100x_Position010_9_cmle.ics	62	0	1	1	0.0	0.0	0.0
1067	Feb25-FISH2-3L1-rep4-mock-100x_Position010_9_cmle.ics	64	0	1	1	0.23979536469350318	0.764705882352941	0.7591240875912408
1068	Feb25-FISH2-3L1-rep4-mock-100x_Position010_9_cmle.ics	65	0	1	1	0.0	0.0	0.0
1069	Feb25-FISH2-3L1-rep4-mock-100x_Position010_9_cmle.ics	67	0	1	1	0.0	0.0	0.0
1070	Feb25-FISH2-3L1-rep4-mock-100x_Position010_9_cmle.ics	68	0	1	1	0.41503043889260166	0.7142857142857142	0.7725321888412018
1071	Feb25-FISH2-3L1-rep4-mock-100x_Position010_9_cmle.ics	68	0	1	2	0.0	0.0	0.0
1072	Feb25-FISH2-3L1-rep4-mock-100x_Position010_9_cmle.ics	72	0	1	1	0.029974420586687898	0.1074380165289256	0.10655737704918031
1073	Feb25-FISH2-3L1-rep4-mock-100x_Position010_9_cmle.ics	73	0	1	1	0.0	0.0	0.0
1074	Feb25-FISH2-3L1-rep4-mock-100x_Position010_9_cmle.ics	74	0	1	1	0.11989768234675159	0.4297520661157024	0.42622950819672123
1075	Feb25-FISH2-3L1-rep4-mock-100x_Position010_9_cmle.ics	75	0	1	1	0.03919731922874571	0.14912280701754385	0.15044247787610618
1076	Feb25-FISH2-3L1-rep4-mock-100x_Position010_9_cmle.ics	76	0	1	1	0.053031667191832436	0.2874999999999999	0.22330097087378636
1077	Feb25-FISH2-3L1-rep4-mock-100x_Position010_9_cmle.ics	78	0	1	1	0.0	0.0	0.0
1078	Feb25-FISH2-3L1-rep4-mock-100x_Position010_9_cmle.ics	78	0	1	2	0.15678927691498284	0.33333333333333326	0.8947368421052629
1079	Feb25-FISH2-3L1-rep4-mock-100x_Position010_9_cmle.ics	80	0	1	1	0.0	0.0	0.0
1080	Feb25-FISH2-3L1-rep4-mock-100x_Position010_9_cmle.ics	81	0	1	1	0.0	0.0	0.0
1081	Feb25-FISH2-3L1-rep4-mock-100x_Position010_9_cmle.ics	83	0	1	1	0.10145188506263597	0.3928571428571428	0.5789473684210525
1082	Feb25-FISH2-3L1-rep4-mock-100x_Position010_9_cmle.ics	84	0	1	1	0.1498721029334395	0.6310679611650485	0.6310679611650485
1083	Feb25-FISH2-3L1-rep4-mock-100x_Position010_9_cmle.ics	87	0	1	1	0.16140072623601176	0.7070707070707071	0.7
1084	Feb25-FISH2-3L1-rep4-mock-100x_Position010_9_cmle.ics	89	0	1	1	0.0	0.0	0.0
1085	Feb25-FISH2-3L1-rep4-mock-100x_Position010_9_cmle.ics	90	0	1	1	0.0	0.0	0.0
1086	Feb25-FISH2-3L1-rep4-mock-100x_Position010_9_cmle.ics	90	0	2	1	0.0	0.0	0.0
1087	Feb25-FISH2-3L1-rep4-mock-100x_Position010_9_cmle.ics	91	0	1	1	0.0	0.0	0.0
1088	Feb25-FISH2-3L1-rep4-mock-100x_Position010_9_cmle.ics	92	0	1	1	0.0	0.0	0.0
1089	Feb25-FISH2-3L1-rep4-mock-100x_Position010_9_cmle.ics	92	0	1	2	0.0	0.0	0.0
1090	Feb25-FISH2-3L1-rep4-mock-100x_Position010_9_cmle.ics	93	0	1	1	0.21904384274887312	0.7037037037037037	0.7723577235772358
1091	Feb25-FISH2-3L1-rep4-mock-100x_Position010_9_cmle.ics	94	0	1	1	0.04380876854977462	0.3275862068965516	0.296875
1092	Feb25-FISH2-3L1-rep4-mock-100x_Position010_9_cmle.ics	95	0	1	1	0.11989768234675159	0.3421052631578947	0.26
1093	Feb25-FISH2-3L1-rep4-mock-100x_Position010_9_cmle.ics	95	0	1	2	0.0	0.0	0.0
1094	Feb25-FISH2-3L1-rep4-mock-100x_Position010_9_cmle.ics	95	0	2	1	0.0	0.0	0.0
1095	Feb25-FISH2-3L1-rep4-mock-100x_Position010_9_cmle.ics	95	0	2	2	0.025362971265658993	0.10891089108910891	0.1964285714285714
1096	Feb25-FISH2-3L1-rep4-mock-100x_Position010_9_cmle.ics	97	0	1	1	0.07839463845749142	0.3035714285714285	0.3035714285714285
1097	Feb25-FISH2-3L1-rep4-mock-100x_Position010_9_cmle.ics	98	0	1	1	0.0	0.0	0.0
1098	Feb25-FISH2-3L1-rep4-mock-100x_Position010_9_cmle.ics	98	0	1	2	0.0046114493210289076	0.02941176470588235	0.028169014084507036
1099	Feb25-FISH2-3L1-rep4-mock-100x_Position010_9_cmle.ics	98	0	2	1	0.0	0.0	0.0
1100	Feb25-FISH2-3L1-rep4-mock-100x_Position010_9_cmle.ics	98	0	2	2	0.0	0.0	0.0
1101	Feb25-FISH2-3L1-rep4-mock-100x_Position010_9_cmle.ics	99	0	1	1	0.0	0.0	0.0
1102	Feb25-FISH2-3L1-rep4-mock-100x_Position010_9_cmle.ics	100	0	1	1	0.0	0.0	0.0
1103	Feb25-FISH2-3L1-rep4-mock-100x_Position010_9_cmle.ics	100	0	1	2	0.0	0.0	0.0
1104	Feb25-FISH2-3L1-rep4-mock-100x_Position010_9_cmle.ics	100	0	2	1	0.0	0.0	0.0
1105	Feb25-FISH2-3L1-rep4-mock-100x_Position010_9_cmle.ics	100	0	2	2	0.0	0.0	0.0
1106	Feb25-FISH2-3L1-rep4-mock-100x_Position010_9_cmle.ics	100	0	3	1	0.0	0.0	0.0
1107	Feb25-FISH2-3L1-rep4-mock-100x_Position010_9_cmle.ics	100	0	3	2	0.0	0.0	0.0
1108	Feb25-FISH2-3L1-rep4-mock-100x_Position010_9_cmle.ics	101	0	1	1	0.1291205809888094	0.5283018867924527	0.5185185185185184
1109	Feb25-FISH2-3L1-rep4-mock-100x_Position010_9_cmle.ics	102	0	1	1	0.0899232617600637	0.5342465753424657	0.4239130434782608
1110	Feb25-FISH2-3L1-rep4-mock-100x_Position010_9_cmle.ics	104	0	1	1	0.0	0.0	0.0
1111	Feb25-FISH2-3L1-rep4-mock-100x_Position010_9_cmle.ics	105	0	1	1	0.0899232617600637	0.32499999999999996	0.32499999999999996
1112	Feb25-FISH2-3L1-rep4-mock-100x_Position011_10_cmle.ics	2	0	1	1	0.22596101673041646	0.4949494949494949	0.4949494949494949
1113	Feb25-FISH2-3L1-rep4-mock-100x_Position011_10_cmle.ics	4	0	1	1	0.21212666876732975	0.8288288288288288	0.7796610169491525
1114	Feb25-FISH2-3L1-rep4-mock-100x_Position011_10_cmle.ics	5	0	1	1	0.03919731922874571	0.15454545454545454	0.15315315315315314
1115	Feb25-FISH2-3L1-rep4-mock-100x_Position011_10_cmle.ics	6	0	1	1	0.0	0.0	0.0
1116	Feb25-FISH2-3L1-rep4-mock-100x_Position011_10_cmle.ics	6	0	2	1	0.0	0.0	0.0
1117	Feb25-FISH2-3L1-rep4-mock-100x_Position011_10_cmle.ics	7	0	1	1	0.08070036311800588	0.27777777777777773	0.28688524590163933
1118	Feb25-FISH2-3L1-rep4-mock-100x_Position011_10_cmle.ics	8	0	1	1	0.04380876854977462	0.11515151515151514	0.17757009345794386
1119	Feb25-FISH2-3L1-rep4-mock-100x_Position011_10_cmle.ics	8	0	1	2	0.0	0.0	0.0
1120	Feb25-FISH2-3L1-rep4-mock-100x_Position011_10_cmle.ics	8	0	2	1	0.0	0.0	0.0
1121	Feb25-FISH2-3L1-rep4-mock-100x_Position011_10_cmle.ics	8	0	2	2	0.025362971265658993	0.079136690647482	0.05612244897959184
1122	Feb25-FISH2-3L1-rep4-mock-100x_Position011_10_cmle.ics	9	0	1	1	0.08300608777852034	0.3157894736842105	0.2769230769230769
1123	Feb25-FISH2-3L1-rep4-mock-100x_Position011_10_cmle.ics	11	0	1	1	0.0645602904944047	0.2692307692307692	0.26415094339622636
1124	Feb25-FISH2-3L1-rep4-mock-100x_Position011_10_cmle.ics	12	0	1	1	0.016140072623601176	0.06363636363636364	0.11864406779661016
1125	Feb25-FISH2-3L1-rep4-mock-100x_Position011_10_cmle.ics	13	0	1	1	0.08070036311800588	0.24647887323943657	0.2333333333333333
1126	Feb25-FISH2-3L1-rep4-mock-100x_Position011_10_cmle.ics	15	0	1	1	0.0	0.0	0.0
1127	Feb25-FISH2-3L1-rep4-mock-100x_Position011_10_cmle.ics	17	0	1	1	0.0	0.0	0.0
1128	Feb25-FISH2-3L1-rep4-mock-100x_Position011_10_cmle.ics	18	0	1	1	0.006917173981543361	0.024999999999999998	0.024999999999999998
1129	Feb25-FISH2-3L1-rep4-mock-100x_Position011_10_cmle.ics	19	0	1	1	0.0	0.0	0.0
1130	Feb25-FISH2-3L1-rep4-mock-100x_Position011_10_cmle.ics	20	0	1	1	0.1706236248780696	0.6915887850467288	0.28793774319066145
1131	Feb25-FISH2-3L1-rep4-mock-100x_Position011_10_cmle.ics	20	0	2	1	0.0	0.0	0.0
1132	Feb25-FISH2-3L1-rep4-mock-100x_Position011_10_cmle.ics	21	0	1	1	0.0	0.0	0.0
1133	Feb25-FISH2-3L1-rep4-mock-100x_Position011_10_cmle.ics	21	0	2	1	0.2144323934278442	0.6690647482014387	0.43055555555555547
1134	Feb25-FISH2-3L1-rep4-mock-100x_Position011_10_cmle.ics	23	0	1	1	0.0	0.0	0.0
1135	Feb25-FISH2-3L1-rep4-mock-100x_Position011_10_cmle.ics	25	0	1	1	0.3804445689848849	0.7081545064377683	0.7051282051282051
1136	Feb25-FISH2-3L1-rep4-mock-100x_Position011_10_cmle.ics	26	0	1	1	0.0	0.0	0.0
1137	Feb25-FISH2-3L1-rep4-mock-100x_Position011_10_cmle.ics	27	0	1	1	0.02305724660514454	0.078125	0.078125
1138	Feb25-FISH2-3L1-rep4-mock-100x_Position011_10_cmle.ics	28	0	1	1	0.0	0.0	0.0
1139	Feb25-FISH2-3L1-rep4-mock-100x_Position011_10_cmle.ics	28	0	2	1	0.0	0.0	0.0
1140	Feb25-FISH2-3L1-rep4-mock-100x_Position011_10_cmle.ics	29	0	1	1	0.09684043574160706	0.31578947368421045	0.6885245901639343
1141	Feb25-FISH2-3L1-rep4-mock-100x_Position011_10_cmle.ics	29	0	1	2	0.0	0.0	0.0
1142	Feb25-FISH2-3L1-rep4-mock-100x_Position011_10_cmle.ics	30	0	1	1	0.04611449321028908	0.196078431372549	0.18518518518518515
1143	Feb25-FISH2-3L1-rep4-mock-100x_Position011_10_cmle.ics	31	0	1	1	0.0853118124390348	0.27611940298507465	0.27611940298507465
1144	Feb25-FISH2-3L1-rep4-mock-100x_Position011_10_cmle.ics	32	0	1	1	0.0	0.0	0.0
1145	Feb25-FISH2-3L1-rep4-mock-100x_Position011_10_cmle.ics	33	0	1	1	0.0	0.0	0.0
1146	Feb25-FISH2-3L1-rep4-mock-100x_Position011_10_cmle.ics	34	0	1	1	0.057643116512861345	0.17730496453900707	0.25252525252525254
1147	Feb25-FISH2-3L1-rep4-mock-100x_Position011_10_cmle.ics	36	0	1	1	0.0	0.0	0.0
1148	Feb25-FISH2-3L1-rep4-mock-100x_Position011_10_cmle.ics	36	0	1	2	0.0	0.0	0.0
1149	Feb25-FISH2-3L1-rep4-mock-100x_Position011_10_cmle.ics	37	0	1	1	0.13603775497035278	0.46093750000000006	0.6483516483516483
1150	Feb25-FISH2-3L1-rep4-mock-100x_Position011_10_cmle.ics	38	0	1	1	0.27438123460122	0.44736842105263147	0.44736842105263147
1151	Feb25-FISH2-3L1-rep4-mock-100x_Position011_10_cmle.ics	39	0	1	1	0.11298050836520823	0.45370370370370355	0.45370370370370355
1152	Feb25-FISH2-3L1-rep4-mock-100x_Position011_10_cmle.ics	40	0	1	1	0.0023057246605144538	0.008928571428571426	0.009009009009009009
1153	Feb25-FISH2-3L1-rep4-mock-100x_Position011_10_cmle.ics	41	0	1	1	0.0	0.0	0.0
1154	Feb25-FISH2-3L1-rep4-mock-100x_Position011_10_cmle.ics	42	0	1	1	0.0	0.0	0.0
1155	Feb25-FISH2-3L1-rep4-mock-100x_Position011_10_cmle.ics	42	0	1	2	0.009222898642057815	0.028571428571428567	0.06779661016949153
1156	Feb25-FISH2-3L1-rep4-mock-100x_Position011_10_cmle.ics	42	0	2	1	0.0	0.0	0.0
1157	Feb25-FISH2-3L1-rep4-mock-100x_Position011_10_cmle.ics	42	0	2	2	0.0	0.0	0.0
1158	Feb25-FISH2-3L1-rep4-mock-100x_Position011_10_cmle.ics	44	0	1	1	0.0	0.0	0.0
1159	Feb25-FISH2-3L1-rep4-mock-100x_Position011_10_cmle.ics	45	0	1	1	0.16601217555704068	0.6990291262135921	0.6792452830188679
1160	Feb25-FISH2-3L1-rep4-mock-100x_Position011_10_cmle.ics	46	0	1	1	0.0	0.0	0.0
1161	Feb25-FISH2-3L1-rep4-mock-100x_Position011_10_cmle.ics	47	0	1	1	0.0	0.0	0.0
1162	Feb25-FISH2-3L1-rep4-mock-100x_Position011_10_cmle.ics	48	0	1	1	0.41041898957157275	0.7063492063492062	0.8989898989898989
1163	Feb25-FISH2-3L1-rep4-mock-100x_Position011_10_cmle.ics	48	0	1	2	0.0	0.0	0.0
1164	Feb25-FISH2-3L1-rep4-mock-100x_Position011_10_cmle.ics	49	0	1	1	0.0	0.0	0.0
1165	Feb25-FISH2-3L1-rep4-mock-100x_Position011_10_cmle.ics	50	0	1	1	0.11759195768623715	0.3695652173913044	0.51
1166	Feb25-FISH2-3L1-rep4-mock-100x_Position011_10_cmle.ics	52	0	1	1	0.0	0.0	0.0
1167	Feb25-FISH2-3L1-rep4-mock-100x_Position011_10_cmle.ics	53	0	1	1	0.11989768234675159	0.42622950819672123	0.4333333333333333
1168	Feb25-FISH2-3L1-rep4-mock-100x_Position011_10_cmle.ics	54	0	1	1	0.18676369750167077	0.324	0.32530120481927705
1169	Feb25-FISH2-3L1-rep4-mock-100x_Position011_10_cmle.ics	55	0	1	1	0.020751521944630084	0.11392405063291139	0.11538461538461536
1170	Feb25-FISH2-3L1-rep4-mock-100x_Position011_10_cmle.ics	56	0	1	1	0.0	0.0	0.0
1171	Feb25-FISH2-3L1-rep4-mock-100x_Position011_10_cmle.ics	57	0	1	1	0.006917173981543361	0.022388059701492533	0.027027027027027025
1172	Feb25-FISH2-3L1-rep4-mock-100x_Position011_10_cmle.ics	58	0	1	1	0.223655292069902	0.6510067114093958	0.6423841059602649
1173	Feb25-FISH2-3L1-rep4-mock-100x_Position011_10_cmle.ics	59	0	1	1	0.3181900031509946	0.46308724832214754	0.5847457627118643
1174	Feb25-FISH2-3L1-rep4-mock-100x_Position011_10_cmle.ics	59	0	1	2	0.0	0.0	0.0
1175	Feb25-FISH2-3L1-rep4-mock-100x_Position011_10_cmle.ics	62	0	1	1	0.11298050836520823	0.3656716417910447	0.36296296296296293
1176	Feb25-FISH2-3L1-rep4-mock-100x_Position011_10_cmle.ics	63	0	1	1	0.0	0.0	0.0
1177	Feb25-FISH2-3L1-rep4-mock-100x_Position011_10_cmle.ics	64	0	1	1	0.09684043574160706	0.3414634146341463	0.3414634146341463
1178	Feb25-FISH2-3L1-rep4-mock-100x_Position011_10_cmle.ics	66	0	1	1	0.013834347963086722	0.04761904761904761	0.047999999999999994
1179	Feb25-FISH2-3L1-rep4-mock-100x_Position011_10_cmle.ics	67	0	1	1	0.0	0.0	0.0
1180	Feb25-FISH2-3L1-rep4-mock-100x_Position011_10_cmle.ics	68	0	1	1	0.0	0.0	0.0
1181	Feb25-FISH2-3L1-rep4-mock-100x_Position011_10_cmle.ics	69	0	1	1	0.0	0.0	0.0
1182	Feb25-FISH2-3L1-rep4-mock-100x_Position011_10_cmle.ics	71	0	1	1	0.0	0.0	0.0
1183	Feb25-FISH2-3L1-rep4-mock-100x_Position011_10_cmle.ics	73	0	1	1	0.0	0.0	0.0
1184	Feb25-FISH2-3L1-rep4-mock-100x_Position011_10_cmle.ics	75	0	1	1	0.11298050836520823	0.37984496124031003	0.37692307692307686
1185	Feb25-FISH2-3L1-rep4-mock-100x_Position011_10_cmle.ics	77	0	1	1	0.050725942531317986	0.20560747663551399	0.30136986301369856
1186	Feb25-FISH2-3L1-rep4-mock-100x_Position011_10_cmle.ics	78	0	1	1	0.0	0.0	0.0
1187	Feb25-FISH2-3L1-rep4-mock-100x_Position011_10_cmle.ics	79	0	1	1	0.14295492895189613	0.7469879518072287	0.6526315789473682
1188	Feb25-FISH2-3L1-rep4-mock-100x_Position011_10_cmle.ics	82	0	1	1	0.15217782759395396	0.45833333333333337	0.5454545454545454
1189	Feb25-FISH2-3L1-rep4-mock-100x_Position011_10_cmle.ics	83	0	1	1	0.01844579728411563	0.07142857142857141	0.06956521739130433
1190	Feb25-FISH2-3L1-rep4-mock-100x_Position011_10_cmle.ics	84	0	1	1	0.0	0.0	0.0
1191	Feb25-FISH2-3L1-rep4-mock-100x_Position011_10_cmle.ics	85	0	1	1	0.0	0.0	0.0
1192	Feb25-FISH2-3L1-rep4-mock-100x_Position011_10_cmle.ics	86	0	1	1	0.10606333438366487	0.3865546218487394	0.3865546218487394
1193	Feb25-FISH2-3L1-rep4-mock-100x_Position011_10_cmle.ics	88	0	1	1	0.22826674139093092	0.6971830985915491	0.702127659574468
1194	Feb25-FISH2-3L1-rep4-mock-100x_Position011_10_cmle.ics	89	0	1	1	0.050725942531317986	0.15068493150684928	0.15068493150684928
1195	Feb25-FISH2-3L1-rep4-mock-100x_Position011_10_cmle.ics	90	0	1	1	0.0899232617600637	0.29323308270676685	0.28888888888888886
1196	Feb25-FISH2-3L1-rep4-mock-100x_Position011_10_cmle.ics	91	0	1	1	0.053031667191832436	0.20353982300884954	0.16428571428571426
1197	Feb25-FISH2-3L1-rep4-mock-100x_Position011_10_cmle.ics	92	0	1	1	0.13373203030983832	0.5370370370370369	0.542056074766355
1198	Feb25-FISH2-3L1-rep4-mock-100x_Position011_10_cmle.ics	93	0	1	1	0.07147746447594806	0.2870370370370369	0.2897196261682242
1199	Feb25-FISH2-3L1-rep4-mock-100x_Position011_10_cmle.ics	96	0	1	1	0.3043556551879079	0.8859060402684563	0.45833333333333337
1200	Feb25-FISH2-3L1-rep4-mock-100x_Position011_10_cmle.ics	96	0	2	1	0.0	0.0	0.0
1201	Feb25-FISH2-3L1-rep4-mock-100x_Position011_10_cmle.ics	97	0	1	1	0.08761753709954924	0.41758241758241754	0.2360248447204969
1202	Feb25-FISH2-3L1-rep4-mock-100x_Position011_10_cmle.ics	98	0	1	1	0.06917173981543362	0.4545454545454545	0.5357142857142857
1203	Feb25-FISH2-3L1-rep4-mock-100x_Position011_10_cmle.ics	100	0	1	1	0.0	0.0	0.0
1204	Feb25-FISH2-3L1-rep4-mock-100x_Position011_10_cmle.ics	101	0	1	1	0.0	0.0	0.0
1205	Feb25-FISH2-3L1-rep4-mock-100x_Position011_10_cmle.ics	102	0	1	1	0.0	0.0	0.0
1206	Feb25-FISH2-3L1-rep4-mock-100x_Position011_10_cmle.ics	107	0	1	1	0.10606333438366487	0.3770491803278688	0.44660194174757273
1207	Feb25-FISH2-3L1-rep4-mock-100x_Position011_10_cmle.ics	109	0	1	1	0.09914616040212151	0.671875	0.3467741935483871
1208	Feb25-FISH2-3L1-rep4-mock-100x_Position011_10_cmle.ics	109	0	2	1	0.0	0.0	0.0
1209	Feb25-FISH2-3L1-rep4-mock-100x_Position011_10_cmle.ics	110	0	1	1	0.1890694221621852	0.7008547008547007	0.7068965517241377
1210	Feb25-FISH2-3L1-rep4-mock-100x_Position012_11_cmle.ics	1	0	1	1	0.0	0.0	0.0
1211	Feb25-FISH2-3L1-rep4-mock-100x_Position012_11_cmle.ics	1	0	1	2	0.26285261129864773	0.4175824175824176	0.5968586387434555
1212	Feb25-FISH2-3L1-rep4-mock-100x_Position012_11_cmle.ics	2	0	1	1	0.12220340700726605	0.5353535353535354	0.53
1213	Feb25-FISH2-3L1-rep4-mock-100x_Position012_11_cmle.ics	3	0	1	1	0.059948841173375796	0.3376623376623376	0.25242718446601936
1214	Feb25-FISH2-3L1-rep4-mock-100x_Position012_11_cmle.ics	4	0	1	1	0.0	0.0	0.0
1215	Feb25-FISH2-3L1-rep4-mock-100x_Position012_11_cmle.ics	5	0	1	1	0.0	0.0	0.0
1216	Feb25-FISH2-3L1-rep4-mock-100x_Position012_11_cmle.ics	6	0	1	1	0.0	0.0	0.0
1217	Feb25-FISH2-3L1-rep4-mock-100x_Position012_11_cmle.ics	7	0	1	1	0.3596930470402548	0.7499999999999999	0.753623188405797
1218	Feb25-FISH2-3L1-rep4-mock-100x_Position012_11_cmle.ics	7	0	1	2	0.0	0.0	0.0
1219	Feb25-FISH2-3L1-rep4-mock-100x_Position012_11_cmle.ics	7	0	2	1	0.0	0.0	0.0
1220	Feb25-FISH2-3L1-rep4-mock-100x_Position012_11_cmle.ics	7	0	2	2	0.0	0.0	0.0
1221	Feb25-FISH2-3L1-rep4-mock-100x_Position012_11_cmle.ics	8	0	1	1	0.0	0.0	0.0
1222	Feb25-FISH2-3L1-rep4-mock-100x_Position012_11_cmle.ics	9	0	1	1	0.09914616040212151	0.671875	0.4886363636363636
1223	Feb25-FISH2-3L1-rep4-mock-100x_Position012_11_cmle.ics	10	0	1	1	0.01152862330257227	0.043478260869565216	0.04310344827586206
1224	Feb25-FISH2-3L1-rep4-mock-100x_Position012_11_cmle.ics	11	0	1	1	0.04150304388926017	0.23376623376623373	0.23076923076923073
1225	Feb25-FISH2-3L1-rep4-mock-100x_Position012_11_cmle.ics	12	0	1	1	0.06917173981543362	0.3896103896103896	0.3703703703703704
1226	Feb25-FISH2-3L1-rep4-mock-100x_Position012_11_cmle.ics	13	0	1	1	0.0	0.0	0.0
1227	Feb25-FISH2-3L1-rep4-mock-100x_Position012_11_cmle.ics	14	0	1	1	0.2144323934278442	0.5027027027027027	0.40789473684210525
1228	Feb25-FISH2-3L1-rep4-mock-100x_Position012_11_cmle.ics	15	0	1	1	0.17754079885961294	0.5703703703703703	0.5661764705882352
1229	Feb25-FISH2-3L1-rep4-mock-100x_Position012_11_cmle.ics	16	0	1	1	0.0	0.0	0.0
1230	Feb25-FISH2-3L1-rep4-mock-100x_Position012_11_cmle.ics	17	0	1	1	0.0	0.0	0.0
1231	Feb25-FISH2-3L1-rep4-mock-100x_Position012_11_cmle.ics	19	0	1	1	0.0	0.0	0.0
1232	Feb25-FISH2-3L1-rep4-mock-100x_Position012_11_cmle.ics	20	0	1	1	0.0	0.0	0.0
1233	Feb25-FISH2-3L1-rep4-mock-100x_Position012_11_cmle.ics	22	0	1	1	0.0	0.0	0.0
1234	Feb25-FISH2-3L1-rep4-mock-100x_Position012_11_cmle.ics	24	0	1	1	0.2098209441068153	0.6642335766423357	0.7520661157024792
1235	Feb25-FISH2-3L1-rep4-mock-100x_Position012_11_cmle.ics	26	0	1	1	0.027668695926173444	0.07692307692307691	0.2264150943396226
1236	Feb25-FISH2-3L1-rep4-mock-100x_Position012_11_cmle.ics	26	0	1	2	0.0	0.0	0.0
1237	Feb25-FISH2-3L1-rep4-mock-100x_Position012_11_cmle.ics	28	0	1	1	0.0	0.0	0.0
1238	Feb25-FISH2-3L1-rep4-mock-100x_Position012_11_cmle.ics	29	0	1	1	0.3896674676269427	0.6190476190476191	0.7511111111111112
1239	Feb25-FISH2-3L1-rep4-mock-100x_Position012_11_cmle.ics	31	0	1	1	0.03458586990771681	0.14563106796116504	0.14563106796116504
1240	Feb25-FISH2-3L1-rep4-mock-100x_Position012_11_cmle.ics	32	0	1	1	0.0	0.0	0.0
1241	Feb25-FISH2-3L1-rep4-mock-100x_Position012_11_cmle.ics	33	0	1	1	0.0	0.0	0.0
1242	Feb25-FISH2-3L1-rep4-mock-100x_Position012_11_cmle.ics	34	0	1	1	0.0	0.0	0.0
1243	Feb25-FISH2-3L1-rep4-mock-100x_Position012_11_cmle.ics	34	0	1	2	0.0	0.0	0.0
1244	Feb25-FISH2-3L1-rep4-mock-100x_Position012_11_cmle.ics	35	0	1	1	0.14064920429138167	0.7093023255813952	0.61
1245	Feb25-FISH2-3L1-rep4-mock-100x_Position012_11_cmle.ics	37	0	1	1	0.12220340700726605	0.4140625	0.4140625
1246	Feb25-FISH2-3L1-rep4-mock-100x_Position012_11_cmle.ics	38	0	1	1	0.10606333438366487	0.20627802690582958	0.5168539325842696
1247	Feb25-FISH2-3L1-rep4-mock-100x_Position012_11_cmle.ics	38	0	1	2	0.0	0.0	0.0
1248	Feb25-FISH2-3L1-rep4-mock-100x_Position012_11_cmle.ics	39	0	1	1	0.0	0.0	0.0
1249	Feb25-FISH2-3L1-rep4-mock-100x_Position012_11_cmle.ics	40	0	1	1	0.025362971265658993	0.0873015873015873	0.0909090909090909
1250	Feb25-FISH2-3L1-rep4-mock-100x_Position012_11_cmle.ics	43	0	1	1	0.0	0.0	0.0
1251	Feb25-FISH2-3L1-rep4-mock-100x_Position012_11_cmle.ics	44	0	1	1	0.13834347963086724	0.6185567010309279	0.6185567010309279
1252	Feb25-FISH2-3L1-rep4-mock-100x_Position012_11_cmle.ics	45	0	1	1	0.1245091316677805	0.5346534653465347	0.3103448275862069
1253	Feb25-FISH2-3L1-rep4-mock-100x_Position012_11_cmle.ics	45	0	1	2	0.0	0.0	0.0
1254	Feb25-FISH2-3L1-rep4-mock-100x_Position012_11_cmle.ics	45	0	2	1	0.0	0.0	0.0
1255	Feb25-FISH2-3L1-rep4-mock-100x_Position012_11_cmle.ics	45	0	2	2	0.10606333438366487	0.272189349112426	0.4791666666666667
1256	Feb25-FISH2-3L1-rep4-mock-100x_Position012_11_cmle.ics	46	0	1	1	0.08070036311800588	0.35353535353535354	0.35353535353535354
1257	Feb25-FISH2-3L1-rep4-mock-100x_Position012_11_cmle.ics	47	0	1	1	0.053031667191832436	0.359375	0.365079365079365
1258	Feb25-FISH2-3L1-rep4-mock-100x_Position012_11_cmle.ics	48	0	1	1	0.2098209441068153	0.6946564885496183	0.6946564885496183
1259	Feb25-FISH2-3L1-rep4-mock-100x_Position012_11_cmle.ics	49	0	1	1	0.0	0.0	0.0
1260	Feb25-FISH2-3L1-rep4-mock-100x_Position012_11_cmle.ics	50	0	1	1	0.04611449321028908	0.3846153846153846	0.22727272727272727
1261	Feb25-FISH2-3L1-rep4-mock-100x_Position012_11_cmle.ics	51	0	1	1	0.0	0.0	0.0
1262	Feb25-FISH2-3L1-rep4-mock-100x_Position012_11_cmle.ics	51	0	1	2	0.0	0.0	0.0
1263	Feb25-FISH2-3L1-rep4-mock-100x_Position012_11_cmle.ics	52	0	1	1	0.0	0.0	0.0
1264	Feb25-FISH2-3L1-rep4-mock-100x_Position012_11_cmle.ics	53	0	1	1	0.06686601515491916	0.31182795698924726	0.31182795698924726
1265	Feb25-FISH2-3L1-rep4-mock-100x_Position012_11_cmle.ics	54	0	1	1	0.05533739185234689	0.2016806722689075	0.19999999999999998
1266	Feb25-FISH2-3L1-rep4-mock-100x_Position012_11_cmle.ics	55	0	1	1	0.0	0.0	0.0
1267	Feb25-FISH2-3L1-rep4-mock-100x_Position012_11_cmle.ics	56	0	1	1	0.009222898642057815	0.034188034188034185	0.03448275862068965
1268	Feb25-FISH2-3L1-rep4-mock-100x_Position012_11_cmle.ics	57	0	1	1	0.050725942531317986	0.36666666666666664	0.25581395348837205
1269	Feb25-FISH2-3L1-rep4-mock-100x_Position012_11_cmle.ics	58	0	1	1	0.0	0.0	0.0
1270	Feb25-FISH2-3L1-rep4-mock-100x_Position012_11_cmle.ics	59	0	1	1	0.03458586990771681	0.1271186440677966	0.1282051282051282
1271	Feb25-FISH2-3L1-rep4-mock-100x_Position012_11_cmle.ics	60	0	1	1	0.11989768234675159	0.4227642276422764	0.48598130841121484
1272	Feb25-FISH2-3L1-rep4-mock-100x_Position012_11_cmle.ics	61	0	1	1	0.0	0.0	0.0
1273	Feb25-FISH2-3L1-rep4-mock-100x_Position012_11_cmle.ics	63	0	1	1	0.01152862330257227	0.05434782608695652	0.04132231404958677
1274	Feb25-FISH2-3L1-rep4-mock-100x_Position012_11_cmle.ics	65	0	1	1	0.05533739185234689	0.4528301886792452	0.3582089552238805
1275	Feb25-FISH2-3L1-rep4-mock-100x_Position012_11_cmle.ics	65	0	1	2	0.0	0.0	0.0
1276	Feb25-FISH2-3L1-rep4-mock-100x_Position012_11_cmle.ics	65	0	2	1	0.0	0.0	0.0
1277	Feb25-FISH2-3L1-rep4-mock-100x_Position012_11_cmle.ics	65	0	2	2	0.0945347110810926	0.5466666666666666	0.6833333333333332
1278	Feb25-FISH2-3L1-rep4-mock-100x_Position012_11_cmle.ics	67	0	1	1	0.13373203030983832	0.4915254237288135	0.4873949579831932
1279	Feb25-FISH2-3L1-rep4-mock-100x_Position012_11_cmle.ics	68	0	1	1	0.12220340700726605	0.43801652892561976	0.4416666666666666
1280	Feb25-FISH2-3L1-rep4-mock-100x_Position012_11_cmle.ics	69	0	1	1	0.16140072623601176	0.5555555555555555	0.546875
1281	Feb25-FISH2-3L1-rep4-mock-100x_Position012_11_cmle.ics	70	0	1	1	0.16370645089652622	0.8255813953488371	0.8160919540229885
1282	Feb25-FISH2-3L1-rep4-mock-100x_Position012_11_cmle.ics	71	0	1	1	0.08070036311800588	0.21084337349397583	0.20833333333333334
1283	Feb25-FISH2-3L1-rep4-mock-100x_Position012_11_cmle.ics	72	0	1	1	0.2605468866381333	0.7243589743589743	0.7739726027397259
1284	Feb25-FISH2-3L1-rep4-mock-100x_Position012_11_cmle.ics	74	0	1	1	0.16140072623601176	0.7142857142857142	0.7142857142857142
1285	Feb25-FISH2-3L1-rep4-mock-100x_Position012_11_cmle.ics	75	0	1	1	0.03919731922874571	0.160377358490566	0.15887850467289716
1286	Feb25-FISH2-3L1-rep4-mock-100x_Position012_11_cmle.ics	76	0	1	1	0.0	0.0	0.0
1287	Feb25-FISH2-3L1-rep4-mock-100x_Position012_11_cmle.ics	77	0	1	1	0.2444068140145321	0.75177304964539	0.75177304964539
1288	Feb25-FISH2-3L1-rep4-mock-100x_Position012_11_cmle.ics	78	0	1	1	0.0	0.0	0.0
1289	Feb25-FISH2-3L1-rep4-mock-100x_Position012_11_cmle.ics	80	0	1	1	0.0	0.0	0.0
1290	Feb25-FISH2-3L1-rep4-mock-100x_Position012_11_cmle.ics	81	0	1	1	0.20751521944630083	0.7258064516129032	0.7317073170731707
1291	Feb25-FISH2-3L1-rep4-mock-100x_Position012_11_cmle.ics	83	0	1	1	0.0	0.0	0.0
1292	Feb25-FISH2-3L1-rep4-mock-100x_Position012_11_cmle.ics	83	0	2	1	0.0	0.0	0.0
1293	Feb25-FISH2-3L1-rep4-mock-100x_Position012_11_cmle.ics	84	0	1	1	0.15217782759395396	0.6346153846153846	0.6346153846153846
1294	Feb25-FISH2-3L1-rep4-mock-100x_Position012_11_cmle.ics	85	0	1	1	0.03689159456823126	0.31372549019607837	0.30769230769230765
1295	Feb25-FISH2-3L1-rep4-mock-100x_Position012_11_cmle.ics	86	0	1	1	0.0	0.0	0.0
1296	Feb25-FISH2-3L1-rep4-mock-100x_Position012_11_cmle.ics	88	0	1	1	0.01152862330257227	0.07692307692307691	0.04385964912280702
1297	Feb25-FISH2-3L1-rep4-mock-100x_Position012_11_cmle.ics	89	0	1	1	0.11067478370469377	0.48979591836734687	0.48979591836734687
1298	Feb25-FISH2-3L1-rep4-mock-100x_Position012_11_cmle.ics	90	0	1	1	0.0	0.0	0.0
1299	Feb25-FISH2-3L1-rep4-mock-100x_Position012_11_cmle.ics	91	0	1	1	0.04380876854977462	0.13103448275862067	0.22352941176470587
1300	Feb25-FISH2-3L1-rep4-mock-100x_Position012_11_cmle.ics	92	0	1	1	0.0	0.0	0.0
1301	Feb25-FISH2-3L1-rep4-mock-100x_Position012_11_cmle.ics	93	0	1	1	0.0	0.0	0.0
1302	Feb25-FISH2-3L1-rep4-mock-100x_Position012_11_cmle.ics	94	0	1	1	0.0853118124390348	0.38947368421052625	0.38947368421052625
1303	Feb25-FISH2-3L1-rep4-mock-100x_Position012_11_cmle.ics	96	0	1	1	0.0	0.0	0.0
1304	Feb25-FISH2-3L1-rep4-mock-100x_Position012_11_cmle.ics	97	0	1	1	0.07839463845749142	0.3541666666666667	0.3505154639175257
1305	Feb25-FISH2-3L1-rep4-mock-100x_Position012_11_cmle.ics	100	0	1	1	0.025362971265658993	0.0909090909090909	0.0909090909090909
1306	Feb25-FISH2-3L1-rep4-mock-100x_Position012_11_cmle.ics	101	0	1	1	0.013834347963086722	0.10344827586206894	0.07407407407407407
1307	Feb25-FISH2-3L1-rep4-mock-100x_Position012_11_cmle.ics	104	0	1	1	0.0	0.0	0.0
1308	Feb25-FISH2-3L1-rep4-mock-100x_Position012_11_cmle.ics	105	0	1	1	0.08300608777852034	0.27480916030534347	0.27480916030534347
1309	Feb25-FISH2-3L1-rep4-mock-100x_Position012_11_cmle.ics	106	0	1	1	0.053031667191832436	0.19827586206896547	0.2072072072072072
1310	Feb25-FISH2-3L1-rep4-mock-100x_Position012_11_cmle.ics	110	0	1	1	0.07608891379697698	0.3113207547169811	0.3113207547169811
1311	Feb25-FISH2-3L1-rep4-mock-100x_Position013_12_cmle.ics	2	0	1	1	0.1706236248780696	0.9367088607594937	0.3794871794871795
1312	Feb25-FISH2-3L1-rep4-mock-100x_Position013_12_cmle.ics	2	0	2	1	0.0	0.0	0.0
1313	Feb25-FISH2-3L1-rep4-mock-100x_Position013_12_cmle.ics	4	0	1	1	0.14756637827292504	0.6666666666666667	0.46715328467153283
1314	Feb25-FISH2-3L1-rep4-mock-100x_Position013_12_cmle.ics	6	0	1	1	0.04611449321028908	0.2941176470588235	0.2898550724637681
1315	Feb25-FISH2-3L1-rep4-mock-100x_Position013_12_cmle.ics	9	0	1	1	0.0	0.0	0.0
1316	Feb25-FISH2-3L1-rep4-mock-100x_Position013_12_cmle.ics	10	0	1	1	0.07608891379697698	0.2558139534883721	0.2558139534883721
1317	Feb25-FISH2-3L1-rep4-mock-100x_Position013_12_cmle.ics	11	0	1	1	0.0	0.0	0.0
1318	Feb25-FISH2-3L1-rep4-mock-100x_Position013_12_cmle.ics	11	0	1	2	0.0	0.0	0.0
1319	Feb25-FISH2-3L1-rep4-mock-100x_Position013_12_cmle.ics	12	0	1	1	0.0899232617600637	0.3823529411764705	0.37864077669902907
1320	Feb25-FISH2-3L1-rep4-mock-100x_Position013_12_cmle.ics	13	0	1	1	0.2444068140145321	0.7794117647058822	0.757142857142857
1321	Feb25-FISH2-3L1-rep4-mock-100x_Position013_12_cmle.ics	14	0	1	1	0.14295492895189613	0.5040650406504065	0.5081967213114753
1322	Feb25-FISH2-3L1-rep4-mock-100x_Position013_12_cmle.ics	15	0	1	1	0.249018263335561	0.7714285714285714	0.7714285714285714
1323	Feb25-FISH2-3L1-rep4-mock-100x_Position013_12_cmle.ics	16	0	1	1	0.0	0.0	0.0
1324	Feb25-FISH2-3L1-rep4-mock-100x_Position013_12_cmle.ics	16	0	1	2	0.0	0.0	0.0
1325	Feb25-FISH2-3L1-rep4-mock-100x_Position013_12_cmle.ics	17	0	1	1	0.0	0.0	0.0
1326	Feb25-FISH2-3L1-rep4-mock-100x_Position013_12_cmle.ics	17	0	1	2	0.0	0.0	0.0
1327	Feb25-FISH2-3L1-rep4-mock-100x_Position013_12_cmle.ics	17	0	2	1	0.0	0.0	0.0
1328	Feb25-FISH2-3L1-rep4-mock-100x_Position013_12_cmle.ics	17	0	2	2	0.07147746447594806	0.5849056603773584	0.246031746031746
1329	Feb25-FISH2-3L1-rep4-mock-100x_Position013_12_cmle.ics	18	0	1	1	0.1291205809888094	0.3758389261744966	0.6511627906976744
1330	Feb25-FISH2-3L1-rep4-mock-100x_Position013_12_cmle.ics	18	0	1	2	0.0	0.0	0.0
1331	Feb25-FISH2-3L1-rep4-mock-100x_Position013_12_cmle.ics	19	0	1	1	0.11067478370469377	0.4485981308411214	0.4444444444444443
1332	Feb25-FISH2-3L1-rep4-mock-100x_Position013_12_cmle.ics	22	0	1	1	0.13373203030983832	0.4427480916030534	0.4427480916030534
1333	Feb25-FISH2-3L1-rep4-mock-100x_Position013_12_cmle.ics	23	0	1	1	0.0	0.0	0.0
1334	Feb25-FISH2-3L1-rep4-mock-100x_Position013_12_cmle.ics	23	0	1	2	0.0	0.0	0.0
1335	Feb25-FISH2-3L1-rep4-mock-100x_Position013_12_cmle.ics	23	0	1	3	0.0	0.0	0.0
1336	Feb25-FISH2-3L1-rep4-mock-100x_Position013_12_cmle.ics	23	0	2	1	0.0023057246605144538	0.017857142857142853	0.006097560975609755
1337	Feb25-FISH2-3L1-rep4-mock-100x_Position013_12_cmle.ics	23	0	2	2	0.0	0.0	0.0
1338	Feb25-FISH2-3L1-rep4-mock-100x_Position013_12_cmle.ics	23	0	2	3	0.0	0.0	0.0
1339	Feb25-FISH2-3L1-rep4-mock-100x_Position013_12_cmle.ics	23	0	3	1	0.0	0.0	0.0
1340	Feb25-FISH2-3L1-rep4-mock-100x_Position013_12_cmle.ics	23	0	3	2	0.13142630564932387	0.504424778761062	0.6785714285714286
1341	Feb25-FISH2-3L1-rep4-mock-100x_Position013_12_cmle.ics	23	0	3	3	0.0	0.0	0.0
1342	Feb25-FISH2-3L1-rep4-mock-100x_Position013_12_cmle.ics	24	0	1	1	0.06225456583389025	0.2477064220183486	0.24324324324324323
1343	Feb25-FISH2-3L1-rep4-mock-100x_Position013_12_cmle.ics	25	0	1	1	0.027668695926173444	0.1714285714285714	0.17910447761194026
1344	Feb25-FISH2-3L1-rep4-mock-100x_Position013_12_cmle.ics	27	0	1	1	0.0	0.0	0.0
1345	Feb25-FISH2-3L1-rep4-mock-100x_Position013_12_cmle.ics	27	0	1	2	0.08761753709954924	0.3193277310924369	0.603174603174603
1346	Feb25-FISH2-3L1-rep4-mock-100x_Position013_12_cmle.ics	28	0	1	1	0.15678927691498284	0.641509433962264	0.5230769230769229
1347	Feb25-FISH2-3L1-rep4-mock-100x_Position013_12_cmle.ics	29	0	1	1	0.04380876854977462	0.2533333333333333	0.24999999999999997
1348	Feb25-FISH2-3L1-rep4-mock-100x_Position013_12_cmle.ics	30	0	1	1	0.0	0.0	0.0
1349	Feb25-FISH2-3L1-rep4-mock-100x_Position013_12_cmle.ics	30	0	2	1	0.0	0.0	0.0
1350	Feb25-FISH2-3L1-rep4-mock-100x_Position013_12_cmle.ics	31	0	1	1	0.0	0.0	0.0
1351	Feb25-FISH2-3L1-rep4-mock-100x_Position013_12_cmle.ics	32	0	1	1	0.027668695926173444	0.18461538461538457	0.13483146067415727
1352	Feb25-FISH2-3L1-rep4-mock-100x_Position013_12_cmle.ics	34	0	1	1	0.0	0.0	0.0
1353	Feb25-FISH2-3L1-rep4-mock-100x_Position013_12_cmle.ics	34	0	2	1	0.0	0.0	0.0
1354	Feb25-FISH2-3L1-rep4-mock-100x_Position013_12_cmle.ics	34	0	3	1	0.013834347963086722	0.09375	0.04651162790697674
1355	Feb25-FISH2-3L1-rep4-mock-100x_Position013_12_cmle.ics	35	0	1	1	0.10375760972315042	0.3913043478260869	0.3879310344827585
1356	Feb25-FISH2-3L1-rep4-mock-100x_Position013_12_cmle.ics	37	0	1	1	0.04842021787080353	0.253012048192771	0.23595505617977525
1357	Feb25-FISH2-3L1-rep4-mock-100x_Position013_12_cmle.ics	41	0	1	1	0.0	0.0	0.0
1358	Feb25-FISH2-3L1-rep4-mock-100x_Position013_12_cmle.ics	41	0	1	2	0.0	0.0	0.0
1359	Feb25-FISH2-3L1-rep4-mock-100x_Position013_12_cmle.ics	41	0	1	3	0.0	0.0	0.0
1360	Feb25-FISH2-3L1-rep4-mock-100x_Position013_12_cmle.ics	41	0	2	1	0.0	0.0	0.0
1361	Feb25-FISH2-3L1-rep4-mock-100x_Position013_12_cmle.ics	41	0	2	2	0.0	0.0	0.0
1362	Feb25-FISH2-3L1-rep4-mock-100x_Position013_12_cmle.ics	41	0	2	3	0.0	0.0	0.0
1363	Feb25-FISH2-3L1-rep4-mock-100x_Position013_12_cmle.ics	47	0	1	1	0.15217782759395396	0.474820143884892	0.47142857142857136
1364	Feb25-FISH2-3L1-rep4-mock-100x_Position013_12_cmle.ics	48	0	1	1	0.25132398799607547	0.8934426229508196	0.6566265060240962
1365	Feb25-FISH2-3L1-rep4-mock-100x_Position013_12_cmle.ics	48	0	1	2	0.0	0.0	0.0
1366	Feb25-FISH2-3L1-rep4-mock-100x_Position013_12_cmle.ics	48	0	2	1	0.0	0.0	0.0
1367	Feb25-FISH2-3L1-rep4-mock-100x_Position013_12_cmle.ics	48	0	2	2	0.0	0.0	0.0
1368	Feb25-FISH2-3L1-rep4-mock-100x_Position013_12_cmle.ics	49	0	1	1	0.0	0.0	0.0
1369	Feb25-FISH2-3L1-rep4-mock-100x_Position013_12_cmle.ics	50	0	1	1	0.09914616040212151	0.4018691588785046	0.41747572815533973
1370	Feb25-FISH2-3L1-rep4-mock-100x_Position013_12_cmle.ics	51	0	1	1	0.35738732237974036	0.60546875	0.6175298804780877
1371	Feb25-FISH2-3L1-rep4-mock-100x_Position013_12_cmle.ics	53	0	1	1	0.06686601515491916	0.2116788321167883	0.34523809523809523
1372	Feb25-FISH2-3L1-rep4-mock-100x_Position013_12_cmle.ics	53	0	1	2	0.0	0.0	0.0
1373	Feb25-FISH2-3L1-rep4-mock-100x_Position013_12_cmle.ics	54	0	1	1	0.0	0.0	0.0
1374	Feb25-FISH2-3L1-rep4-mock-100x_Position013_12_cmle.ics	54	0	1	2	0.1706236248780696	0.5362318840579711	0.9736842105263157
1375	Feb25-FISH2-3L1-rep4-mock-100x_Position013_12_cmle.ics	55	0	1	1	0.057643116512861345	0.2747252747252747	0.2717391304347826
1376	Feb25-FISH2-3L1-rep4-mock-100x_Position013_12_cmle.ics	56	0	1	1	0.11528623302572269	0.39370078740157477	0.38759689922480617
1377	Feb25-FISH2-3L1-rep4-mock-100x_Position013_12_cmle.ics	57	0	1	1	0.0	0.0	0.0
1378	Feb25-FISH2-3L1-rep4-mock-100x_Position013_12_cmle.ics	57	0	1	2	0.053031667191832436	0.15540540540540543	0.25274725274725274
1379	Feb25-FISH2-3L1-rep4-mock-100x_Position013_12_cmle.ics	58	0	1	1	0.12220340700726605	0.49999999999999994	0.5047619047619047
1380	Feb25-FISH2-3L1-rep4-mock-100x_Position013_12_cmle.ics	60	0	1	1	0.0	0.0	0.0
1381	Feb25-FISH2-3L1-rep4-mock-100x_Position013_12_cmle.ics	61	0	1	1	0.3643044963612837	0.511326860841424	0.5146579804560261
1382	Feb25-FISH2-3L1-rep4-mock-100x_Position013_12_cmle.ics	63	0	1	1	0.0	0.0	0.0
1383	Feb25-FISH2-3L1-rep4-mock-100x_Position013_12_cmle.ics	64	0	1	1	0.0	0.0	0.0
1384	Feb25-FISH2-3L1-rep4-mock-100x_Position013_12_cmle.ics	65	0	1	1	0.10606333438366487	0.43396226415094336	0.5897435897435896
1385	Feb25-FISH2-3L1-rep4-mock-100x_Position013_12_cmle.ics	67	0	1	1	0.0	0.0	0.0
1386	Feb25-FISH2-3L1-rep4-mock-100x_Position013_12_cmle.ics	68	0	1	1	0.1291205809888094	0.3943661971830985	0.3809523809523809
1387	Feb25-FISH2-3L1-rep4-mock-100x_Position013_12_cmle.ics	69	0	1	1	0.0	0.0	0.0
1388	Feb25-FISH2-3L1-rep4-mock-100x_Position013_12_cmle.ics	71	0	1	1	0.0945347110810926	0.2628205128205128	0.5324675324675323
1389	Feb25-FISH2-3L1-rep4-mock-100x_Position013_12_cmle.ics	72	0	1	1	0.03919731922874571	0.28813559322033894	0.32692307692307687
1390	Feb25-FISH2-3L1-rep4-mock-100x_Position013_12_cmle.ics	73	0	1	1	0.020751521944630084	0.06766917293233082	0.06766917293233082
1391	Feb25-FISH2-3L1-rep4-mock-100x_Position013_12_cmle.ics	74	0	1	1	0.0	0.0	0.0
1392	Feb25-FISH2-3L1-rep4-mock-100x_Position013_12_cmle.ics	75	0	1	1	0.0	0.0	0.0
1393	Feb25-FISH2-3L1-rep4-mock-100x_Position013_12_cmle.ics	75	0	1	2	0.0	0.0	0.0
1394	Feb25-FISH2-3L1-rep4-mock-100x_Position013_12_cmle.ics	75	0	2	1	0.0	0.0	0.0
1395	Feb25-FISH2-3L1-rep4-mock-100x_Position013_12_cmle.ics	75	0	2	2	0.07608891379697698	0.2088607594936709	0.445945945945946
1396	Feb25-FISH2-3L1-rep4-mock-100x_Position013_12_cmle.ics	76	0	1	1	0.04380876854977462	0.15447154471544713	0.15447154471544713
1397	Feb25-FISH2-3L1-rep4-mock-100x_Position013_12_cmle.ics	78	0	1	1	0.20751521944630083	0.6923076923076922	0.6923076923076922
1398	Feb25-FISH2-3L1-rep4-mock-100x_Position013_12_cmle.ics	79	0	1	1	0.11989768234675159	0.9285714285714284	0.4227642276422764
1399	Feb25-FISH2-3L1-rep4-mock-100x_Position013_12_cmle.ics	80	0	1	1	0.0023057246605144538	0.011764705882352941	0.009433962264150943
1400	Feb25-FISH2-3L1-rep4-mock-100x_Position013_12_cmle.ics	81	0	1	1	0.13834347963086724	0.44776119402985076	0.45112781954887216
1401	Feb25-FISH2-3L1-rep4-mock-100x_Position013_12_cmle.ics	82	0	1	1	0.0853118124390348	0.3627450980392157	0.1705069124423963
1402	Feb25-FISH2-3L1-rep4-mock-100x_Position013_12_cmle.ics	83	0	1	1	0.05533739185234689	0.19834710743801648	0.23300970873786403
1403	Feb25-FISH2-3L1-rep4-mock-100x_Position013_12_cmle.ics	85	0	1	1	0.11989768234675159	0.5048543689320387	0.49999999999999994
1404	Feb25-FISH2-3L1-rep4-mock-100x_Position013_12_cmle.ics	86	0	1	1	0.0	0.0	0.0
1405	Feb25-FISH2-3L1-rep4-mock-100x_Position013_12_cmle.ics	86	0	1	2	0.0645602904944047	0.14659685863874344	0.5599999999999999
1406	Feb25-FISH2-3L1-rep4-mock-100x_Position013_12_cmle.ics	87	0	1	1	0.0	0.0	0.0
1407	Feb25-FISH2-3L1-rep4-mock-100x_Position013_12_cmle.ics	89	0	1	1	0.11298050836520823	0.5568181818181818	0.38888888888888884
1408	Feb25-FISH2-3L1-rep4-mock-100x_Position013_12_cmle.ics	92	0	1	1	0.0	0.0	0.0
1409	Feb25-FISH2-3L1-rep4-mock-100x_Position013_12_cmle.ics	94	0	1	1	0.10836905904417933	0.39495798319327724	0.37007874015748027
1410	Feb25-FISH2-3L1-rep4-mock-100x_Position013_12_cmle.ics	95	0	1	1	0.057643116512861345	0.23809523809523808	0.23809523809523808
1411	Feb25-FISH2-3L1-rep4-mock-100x_Position013_12_cmle.ics	96	0	1	1	0.0	0.0	0.0
1412	Feb25-FISH2-3L1-rep4-mock-100x_Position013_12_cmle.ics	96	0	1	2	0.0853118124390348	0.3936170212765957	0.45121951219512185
1413	Feb25-FISH2-3L1-rep4-mock-100x_Position013_12_cmle.ics	97	0	1	1	0.14295492895189613	0.9393939393939391	0.4460431654676258
1414	Feb25-FISH2-3L1-rep4-mock-100x_Position013_12_cmle.ics	97	0	2	1	0.0	0.0	0.0
1415	Feb25-FISH2-3L1-rep4-mock-100x_Position013_12_cmle.ics	98	0	1	1	0.03919731922874571	0.1328125	0.1328125
1416	Feb25-FISH2-3L1-rep4-mock-100x_Position013_12_cmle.ics	99	0	1	1	0.17754079885961294	0.4842767295597484	0.4842767295597484
1417	Feb25-FISH2-3L1-rep4-mock-100x_Position013_12_cmle.ics	100	0	1	1	0.11298050836520823	0.35507246376811596	0.35766423357664234
1418	Feb25-FISH2-3L1-rep4-mock-100x_Position013_12_cmle.ics	102	0	1	1	0.14526065361241058	0.5833333333333331	0.5833333333333331
1419	Feb25-FISH2-3L1-rep4-mock-100x_Position013_12_cmle.ics	103	0	1	1	0.2605468866381333	0.49130434782608695	0.5113122171945701
1420	Feb25-FISH2-3L1-rep4-mock-100x_Position013_12_cmle.ics	104	0	1	1	0.17754079885961294	0.7549019607843136	0.7777777777777778
1421	Feb25-FISH2-3L1-rep4-mock-100x_Position013_12_cmle.ics	105	0	1	1	0.07608891379697698	0.3975903614457831	0.4074074074074074
1422	Feb25-FISH2-3L1-rep4-mock-100x_Position013_12_cmle.ics	106	0	1	1	0.0945347110810926	0.3660714285714285	0.3660714285714285
1423	Feb25-FISH2-3L1-rep4-mock-100x_Position013_12_cmle.ics	107	0	1	1	0.0	0.0	0.0
1424	Feb25-FISH2-3L1-rep4-mock-100x_Position013_12_cmle.ics	109	0	1	1	0.0	0.0	0.0
1425	Feb25-FISH2-3L1-rep4-mock-100x_Position013_12_cmle.ics	110	0	1	1	0.0	0.0	0.0
1426	Feb25-FISH2-3L1-rep4-mock-100x_Position013_12_cmle.ics	111	0	1	1	0.0	0.0	0.0
1427	Feb25-FISH2-3L1-rep4-mock-100x_Position013_12_cmle.ics	112	0	1	1	0.20751521944630083	0.7627118644067796	0.769230769230769
1428	Feb25-FISH2-3L1-rep4-mock-100x_Position013_12_cmle.ics	113	0	1	1	0.5210937732762666	0.7739726027397259	0.7766323024054984
1429	Feb25-FISH2-3L1-rep4-mock-100x_Position013_12_cmle.ics	114	0	1	1	0.10606333438366487	0.2408376963350785	0.23958333333333334
1430	Feb25-FISH2-3L1-rep4-mock-100x_Position013_12_cmle.ics	116	0	1	1	0.0645602904944047	0.3499999999999999	0.22047244094488186
1431	Feb25-FISH2-3L1-rep4-mock-100x_Position013_12_cmle.ics	117	0	1	1	0.14526065361241058	0.6428571428571428	0.5727272727272728
1432	Feb25-FISH2-3L1-rep4-mock-100x_Position013_12_cmle.ics	118	0	1	1	0.0	0.0	0.0
1433	Feb25-FISH2-3L1-rep4-mock-100x_Position013_12_cmle.ics	119	0	1	1	0.0	0.0	0.0
1434	Feb25-FISH2-3L1-rep4-mock-100x_Position013_12_cmle.ics	120	0	1	1	0.0	0.0	0.0
1435	Feb25-FISH2-3L1-rep4-mock-100x_Position013_12_cmle.ics	122	0	1	1	0.0	0.0	0.0
1436	Feb25-FISH2-3L1-rep4-mock-100x_Position014_13_cmle.ics	1	0	1	1	0.0	0.0	0.0
1437	Feb25-FISH2-3L1-rep4-mock-100x_Position014_13_cmle.ics	1	0	1	2	0.01844579728411563	0.03292181069958847	0.0427807486631016
1438	Feb25-FISH2-3L1-rep4-mock-100x_Position014_13_cmle.ics	2	0	1	1	0.15678927691498284	0.2585551330798479	0.2585551330798479
1439	Feb25-FISH2-3L1-rep4-mock-100x_Position014_13_cmle.ics	3	0	1	1	0.08300608777852034	0.28125	0.28125
1440	Feb25-FISH2-3L1-rep4-mock-100x_Position014_13_cmle.ics	6	0	1	1	0.2836041332432778	0.7192982456140351	0.605911330049261
1441	Feb25-FISH2-3L1-rep4-mock-100x_Position014_13_cmle.ics	7	0	1	1	0.0	0.0	0.0
1442	Feb25-FISH2-3L1-rep4-mock-100x_Position014_13_cmle.ics	8	0	1	1	0.053031667191832436	0.32394366197183094	0.1825396825396825
1443	Feb25-FISH2-3L1-rep4-mock-100x_Position014_13_cmle.ics	10	0	1	1	0.10606333438366487	0.48421052631578937	0.4791666666666667
1444	Feb25-FISH2-3L1-rep4-mock-100x_Position014_13_cmle.ics	11	0	1	1	0.0	0.0	0.0
1445	Feb25-FISH2-3L1-rep4-mock-100x_Position014_13_cmle.ics	11	0	1	2	0.0	0.0	0.0
1446	Feb25-FISH2-3L1-rep4-mock-100x_Position014_13_cmle.ics	12	0	1	1	0.15217782759395396	0.6534653465346535	0.6407766990291262
1447	Feb25-FISH2-3L1-rep4-mock-100x_Position014_13_cmle.ics	14	0	1	1	0.0	0.0	0.0
1448	Feb25-FISH2-3L1-rep4-mock-100x_Position014_13_cmle.ics	15	0	1	1	0.26746406061967665	0.8111888111888111	0.8111888111888111
1449	Feb25-FISH2-3L1-rep4-mock-100x_Position014_13_cmle.ics	18	0	1	1	0.053031667191832436	0.22330097087378636	0.22115384615384615
1450	Feb25-FISH2-3L1-rep4-mock-100x_Position014_13_cmle.ics	22	0	1	1	0.04380876854977462	0.31147540983606553	0.31147540983606553
1451	Feb25-FISH2-3L1-rep4-mock-100x_Position014_13_cmle.ics	23	0	1	1	0.14064920429138167	0.5126050420168066	0.5126050420168066
1452	Feb25-FISH2-3L1-rep4-mock-100x_Position014_13_cmle.ics	24	0	1	1	0.14295492895189613	0.8732394366197181	0.6138613861386139
1453	Feb25-FISH2-3L1-rep4-mock-100x_Position014_13_cmle.ics	25	0	1	1	0.0	0.0	0.0
1454	Feb25-FISH2-3L1-rep4-mock-100x_Position014_13_cmle.ics	26	0	1	1	0.016140072623601176	0.13207547169811318	0.1272727272727273
1455	Feb25-FISH2-3L1-rep4-mock-100x_Position014_13_cmle.ics	28	0	1	1	0.1798465235201274	0.8666666666666666	0.5165562913907285
1456	Feb25-FISH2-3L1-rep4-mock-100x_Position014_13_cmle.ics	28	0	2	1	0.0	0.0	0.0
1457	Feb25-FISH2-3L1-rep4-mock-100x_Position014_13_cmle.ics	29	0	1	1	0.0	0.0	0.0
1458	Feb25-FISH2-3L1-rep4-mock-100x_Position014_13_cmle.ics	31	0	1	1	0.0	0.0	0.0
1459	Feb25-FISH2-3L1-rep4-mock-100x_Position014_13_cmle.ics	33	0	1	1	0.1936808714832141	0.3169811320754717	0.988235294117647
1460	Feb25-FISH2-3L1-rep4-mock-100x_Position014_13_cmle.ics	33	0	1	2	0.0	0.0	0.0
1461	Feb25-FISH2-3L1-rep4-mock-100x_Position014_13_cmle.ics	34	0	1	1	0.1844579728411563	0.5405405405405406	0.5298013245033113
1462	Feb25-FISH2-3L1-rep4-mock-100x_Position014_13_cmle.ics	37	0	1	1	0.06225456583389025	0.2842105263157894	0.435483870967742
1463	Feb25-FISH2-3L1-rep4-mock-100x_Position014_13_cmle.ics	38	0	1	1	0.0	0.0	0.0
1464	Feb25-FISH2-3L1-rep4-mock-100x_Position014_13_cmle.ics	38	0	1	2	0.3043556551879079	0.9361702127659575	0.6255924170616114
1465	Feb25-FISH2-3L1-rep4-mock-100x_Position014_13_cmle.ics	38	0	2	1	0.0	0.0	0.0
1466	Feb25-FISH2-3L1-rep4-mock-100x_Position014_13_cmle.ics	38	0	2	2	0.0	0.0	0.0
1467	Feb25-FISH2-3L1-rep4-mock-100x_Position014_13_cmle.ics	39	0	1	1	0.15217782759395396	0.3384615384615385	0.32835820895522383
1468	Feb25-FISH2-3L1-rep4-mock-100x_Position014_13_cmle.ics	42	0	1	1	0.03228014524720235	0.11570247933884295	0.15730337078651685
1469	Feb25-FISH2-3L1-rep4-mock-100x_Position014_13_cmle.ics	43	0	1	1	0.07147746447594806	0.21379310344827582	0.2649572649572649
1470	Feb25-FISH2-3L1-rep4-mock-100x_Position014_13_cmle.ics	44	0	1	1	0.0	0.0	0.0
1471	Feb25-FISH2-3L1-rep4-mock-100x_Position014_13_cmle.ics	45	0	1	1	0.0	0.0	0.0
1472	Feb25-FISH2-3L1-rep4-mock-100x_Position014_13_cmle.ics	47	0	1	1	0.0	0.0	0.0
1473	Feb25-FISH2-3L1-rep4-mock-100x_Position014_13_cmle.ics	49	0	1	1	0.009222898642057815	0.057142857142857134	0.057971014492753624
1474	Feb25-FISH2-3L1-rep4-mock-100x_Position014_13_cmle.ics	51	0	1	1	0.15448355225446841	0.45890410958904104	0.46853146853146854
1475	Feb25-FISH2-3L1-rep4-mock-100x_Position014_13_cmle.ics	52	0	1	1	0.0046114493210289076	0.014084507042253518	0.014084507042253518
1476	Feb25-FISH2-3L1-rep4-mock-100x_Position014_13_cmle.ics	54	0	1	1	0.0	0.0	0.0
1477	Feb25-FISH2-3L1-rep4-mock-100x_Position014_13_cmle.ics	55	0	1	1	0.17292934953858402	0.5859375	0.5859375
1478	Feb25-FISH2-3L1-rep4-mock-100x_Position014_13_cmle.ics	56	0	1	1	0.09914616040212151	0.3412698412698412	0.3412698412698412
1479	Feb25-FISH2-3L1-rep4-mock-100x_Position014_13_cmle.ics	57	0	1	1	0.14526065361241058	0.5206611570247933	0.5163934426229507
1480	Feb25-FISH2-3L1-rep4-mock-100x_Position014_13_cmle.ics	60	0	1	1	0.10145188506263597	0.28025477707006374	0.4230769230769231
1481	Feb25-FISH2-3L1-rep4-mock-100x_Position014_13_cmle.ics	61	0	1	1	0.01152862330257227	0.045871559633027525	0.045871559633027525
1482	Feb25-FISH2-3L1-rep4-mock-100x_Position014_13_cmle.ics	62	0	1	1	0.0	0.0	0.0
1483	Feb25-FISH2-3L1-rep4-mock-100x_Position014_13_cmle.ics	63	0	1	1	0.10836905904417933	0.32191780821917804	0.3263888888888889
1484	Feb25-FISH2-3L1-rep4-mock-100x_Position014_13_cmle.ics	64	0	1	1	0.0	0.0	0.0
1485	Feb25-FISH2-3L1-rep4-mock-100x_Position014_13_cmle.ics	66	0	1	1	0.18215224818064185	0.2893772893772894	0.47878787878787876
1486	Feb25-FISH2-3L1-rep4-mock-100x_Position014_13_cmle.ics	67	0	1	1	0.0	0.0	0.0
1487	Feb25-FISH2-3L1-rep4-mock-100x_Position014_13_cmle.ics	67	0	2	1	0.1291205809888094	0.4148148148148148	0.33532934131736525
1488	Feb25-FISH2-3L1-rep4-mock-100x_Position014_13_cmle.ics	68	0	1	1	0.0	0.0	0.0
1489	Feb25-FISH2-3L1-rep4-mock-100x_Position014_13_cmle.ics	69	0	1	1	0.025362971265658993	0.08088235294117646	0.171875
1490	Feb25-FISH2-3L1-rep4-mock-100x_Position014_13_cmle.ics	70	0	1	1	0.0899232617600637	0.49999999999999994	0.3070866141732283
1491	Feb25-FISH2-3L1-rep4-mock-100x_Position014_13_cmle.ics	71	0	1	1	0.09914616040212151	0.3467741935483871	0.3467741935483871
1492	Feb25-FISH2-3L1-rep4-mock-100x_Position014_13_cmle.ics	72	0	1	1	0.0	0.0	0.0
1493	Feb25-FISH2-3L1-rep4-mock-100x_Position014_13_cmle.ics	75	0	1	1	0.0	0.0	0.0
1494	Feb25-FISH2-3L1-rep4-mock-100x_Position014_13_cmle.ics	75	0	1	2	0.24671253867504656	0.3977695167286245	0.9907407407407405
1495	Feb25-FISH2-3L1-rep4-mock-100x_Position014_13_cmle.ics	76	0	1	1	0.13373203030983832	0.453125	0.453125
1496	Feb25-FISH2-3L1-rep4-mock-100x_Position014_13_cmle.ics	77	0	1	1	0.1245091316677805	0.4695652173913043	0.5046728971962616
1497	Feb25-FISH2-3L1-rep4-mock-100x_Position014_13_cmle.ics	78	0	1	1	0.0	0.0	0.0
1498	Feb25-FISH2-3L1-rep4-mock-100x_Position014_13_cmle.ics	79	0	1	1	0.18215224818064185	0.9518072289156624	0.3495575221238938
1499	Feb25-FISH2-3L1-rep4-mock-100x_Position014_13_cmle.ics	79	0	2	1	0.0	0.0	0.0
1500	Feb25-FISH2-3L1-rep4-mock-100x_Position014_13_cmle.ics	84	0	1	1	0.02305724660514454	0.07874015748031496	0.09615384615384615
1501	Feb25-FISH2-3L1-rep4-mock-100x_Position014_13_cmle.ics	85	0	1	1	0.3781388443243704	0.6029411764705881	0.6051660516605165
1502	Feb25-FISH2-3L1-rep4-mock-100x_Position014_13_cmle.ics	87	0	1	1	0.027668695926173444	0.1463414634146341	0.11009174311926605
1503	Feb25-FISH2-3L1-rep4-mock-100x_Position014_13_cmle.ics	88	0	1	1	0.0853118124390348	0.37755102040816324	0.27205882352941174
1504	Feb25-FISH2-3L1-rep4-mock-100x_Position015_14_cmle.ics	1	0	1	1	0.0046114493210289076	0.02325581395348837	0.02247191011235955
1505	Feb25-FISH2-3L1-rep4-mock-100x_Position015_14_cmle.ics	2	0	1	1	0.07147746447594806	0.3297872340425531	0.38271604938271603
1506	Feb25-FISH2-3L1-rep4-mock-100x_Position015_14_cmle.ics	4	0	1	1	0.0	0.0	0.0
1507	Feb25-FISH2-3L1-rep4-mock-100x_Position015_14_cmle.ics	4	0	1	2	0.03458586990771681	0.12295081967213115	0.23437500000000003
1508	Feb25-FISH2-3L1-rep4-mock-100x_Position015_14_cmle.ics	5	0	1	1	0.050725942531317986	0.1981981981981982	0.2
1509	Feb25-FISH2-3L1-rep4-mock-100x_Position015_14_cmle.ics	6	0	1	1	0.01844579728411563	0.07207207207207207	0.07207207207207207
1510	Feb25-FISH2-3L1-rep4-mock-100x_Position015_14_cmle.ics	7	0	1	1	0.27438123460122	0.5021097046413502	0.5042372881355932
1511	Feb25-FISH2-3L1-rep4-mock-100x_Position015_14_cmle.ics	8	0	1	1	0.10606333438366487	0.41071428571428564	0.4070796460176991
1512	Feb25-FISH2-3L1-rep4-mock-100x_Position015_14_cmle.ics	9	0	1	1	0.2351839153724743	0.49038461538461536	0.7786259541984732
1513	Feb25-FISH2-3L1-rep4-mock-100x_Position015_14_cmle.ics	9	0	1	2	0.0	0.0	0.0
1514	Feb25-FISH2-3L1-rep4-mock-100x_Position015_14_cmle.ics	10	0	1	1	0.057643116512861345	0.20833333333333331	0.20661157024793383
1515	Feb25-FISH2-3L1-rep4-mock-100x_Position015_14_cmle.ics	13	0	1	1	0.006917173981543361	0.02542372881355932	0.039999999999999994
1516	Feb25-FISH2-3L1-rep4-mock-100x_Position015_14_cmle.ics	15	0	1	1	0.0	0.0	0.0
1517	Feb25-FISH2-3L1-rep4-mock-100x_Position015_14_cmle.ics	17	0	1	1	0.0	0.0	0.0
1518	Feb25-FISH2-3L1-rep4-mock-100x_Position015_14_cmle.ics	18	0	1	1	0.0	0.0	0.0
1519	Feb25-FISH2-3L1-rep4-mock-100x_Position015_14_cmle.ics	19	0	1	1	0.0	0.0	0.0
1520	Feb25-FISH2-3L1-rep4-mock-100x_Position015_14_cmle.ics	19	0	2	1	0.4058075402505439	0.6956521739130435	0.5317220543806647
1521	Feb25-FISH2-3L1-rep4-mock-100x_Position015_14_cmle.ics	21	0	1	1	0.10375760972315042	0.3781512605042016	0.37499999999999994
1522	Feb25-FISH2-3L1-rep4-mock-100x_Position015_14_cmle.ics	22	0	1	1	0.08300608777852034	0.20454545454545453	0.20111731843575417
1523	Feb25-FISH2-3L1-rep4-mock-100x_Position015_14_cmle.ics	23	0	1	1	0.0	0.0	0.0
1524	Feb25-FISH2-3L1-rep4-mock-100x_Position015_14_cmle.ics	25	0	1	1	0.1844579728411563	0.8080808080808081	0.6106870229007633
1525	Feb25-FISH2-3L1-rep4-mock-100x_Position015_14_cmle.ics	26	0	1	1	0.0	0.0	0.0
1526	Feb25-FISH2-3L1-rep4-mock-100x_Position015_14_cmle.ics	27	0	1	1	0.07608891379697698	0.336734693877551	0.336734693877551
1527	Feb25-FISH2-3L1-rep4-mock-100x_Position015_14_cmle.ics	28	0	1	1	0.0	0.0	0.0
1528	Feb25-FISH2-3L1-rep4-mock-100x_Position015_14_cmle.ics	29	0	1	1	0.04380876854977462	0.2638888888888889	0.2638888888888889
1529	Feb25-FISH2-3L1-rep4-mock-100x_Position015_14_cmle.ics	30	0	1	1	0.10606333438366487	0.43809523809523804	0.43809523809523804
1530	Feb25-FISH2-3L1-rep4-mock-100x_Position015_14_cmle.ics	32	0	1	1	0.020751521944630084	0.15789473684210525	0.14285714285714285
1531	Feb25-FISH2-3L1-rep4-mock-100x_Position015_14_cmle.ics	34	0	1	1	0.0	0.0	0.0
1532	Feb25-FISH2-3L1-rep4-mock-100x_Position015_14_cmle.ics	35	0	1	1	0.0	0.0	0.0
1533	Feb25-FISH2-3L1-rep4-mock-100x_Position015_14_cmle.ics	36	0	1	1	0.0	0.0	0.0
1534	Feb25-FISH2-3L1-rep4-mock-100x_Position015_14_cmle.ics	37	0	1	1	0.057643116512861345	0.21008403361344535	0.211864406779661
1535	Feb25-FISH2-3L1-rep4-mock-100x_Position015_14_cmle.ics	38	0	1	1	0.025362971265658993	0.11578947368421051	0.11702127659574467
1536	Feb25-FISH2-3L1-rep4-mock-100x_Position015_14_cmle.ics	39	0	1	1	0.07378318913646252	0.4050632911392405	0.3636363636363636
1537	Feb25-FISH2-3L1-rep4-mock-100x_Position015_14_cmle.ics	41	0	1	1	0.050725942531317986	0.2	0.3055555555555556
1538	Feb25-FISH2-3L1-rep4-mock-100x_Position015_14_cmle.ics	42	0	1	1	0.19137514682269965	0.7830188679245282	0.7830188679245282
1539	Feb25-FISH2-3L1-rep4-mock-100x_Position015_14_cmle.ics	43	0	1	1	0.029974420586687898	0.14444444444444443	0.14444444444444443
1540	Feb25-FISH2-3L1-rep4-mock-100x_Position015_14_cmle.ics	44	0	1	1	0.0	0.0	0.0
1541	Feb25-FISH2-3L1-rep4-mock-100x_Position015_14_cmle.ics	44	0	2	1	0.0	0.0	0.0
1542	Feb25-FISH2-3L1-rep4-mock-100x_Position015_14_cmle.ics	45	0	1	1	0.12220340700726605	0.4953271028037382	0.48181818181818187
1543	Feb25-FISH2-3L1-rep4-mock-100x_Position015_14_cmle.ics	46	0	1	1	0.08761753709954924	0.44186046511627897	0.38
1544	Feb25-FISH2-3L1-rep4-mock-100x_Position015_14_cmle.ics	47	0	1	1	0.0	0.0	0.0
1545	Feb25-FISH2-3L1-rep4-mock-100x_Position015_14_cmle.ics	47	0	1	2	0.26285261129864773	0.44881889763779526	0.5671641791044775
1546	Feb25-FISH2-3L1-rep4-mock-100x_Position015_14_cmle.ics	48	0	1	1	0.0	0.0	0.0
1547	Feb25-FISH2-3L1-rep4-mock-100x_Position015_14_cmle.ics	50	0	1	1	0.11528623302572269	0.769230769230769	0.4672897196261681
1548	Feb25-FISH2-3L1-rep4-mock-100x_Position015_14_cmle.ics	51	0	1	1	0.15217782759395396	0.24719101123595505	0.2869565217391304
1549	Feb25-FISH2-3L1-rep4-mock-100x_Position015_14_cmle.ics	52	0	1	1	0.0645602904944047	0.4307692307692307	0.23728813559322032
1550	Feb25-FISH2-3L1-rep4-mock-100x_Position015_14_cmle.ics	52	0	2	1	0.0	0.0	0.0
1551	Feb25-FISH2-3L1-rep4-mock-100x_Position015_14_cmle.ics	53	0	1	1	0.13373203030983832	0.43283582089552236	0.8529411764705882
1552	Feb25-FISH2-3L1-rep4-mock-100x_Position015_14_cmle.ics	53	0	1	2	0.0	0.0	0.0
1553	Feb25-FISH2-3L1-rep4-mock-100x_Position015_14_cmle.ics	55	0	1	1	0.0	0.0	0.0
1554	Feb25-FISH2-3L1-rep4-mock-100x_Position015_14_cmle.ics	57	0	1	1	0.08300608777852034	0.2608695652173913	0.2647058823529412
1555	Feb25-FISH2-3L1-rep4-mock-100x_Position015_14_cmle.ics	58	0	1	1	0.0899232617600637	0.34821428571428564	0.34210526315789475
1556	Feb25-FISH2-3L1-rep4-mock-100x_Position015_14_cmle.ics	59	0	1	1	0.11989768234675159	0.27368421052631575	0.3398692810457516
1557	Feb25-FISH2-3L1-rep4-mock-100x_Position015_14_cmle.ics	59	0	1	2	0.0	0.0	0.0
1558	Feb25-FISH2-3L1-rep4-mock-100x_Position015_14_cmle.ics	60	0	1	1	0.0	0.0	0.0
1559	Feb25-FISH2-3L1-rep4-mock-100x_Position015_14_cmle.ics	60	0	2	1	0.13142630564932387	0.8028169014084505	0.4222222222222222
1560	Feb25-FISH2-3L1-rep4-mock-100x_Position015_14_cmle.ics	63	0	1	1	0.15217782759395396	0.8571428571428571	0.5116279069767442
1561	Feb25-FISH2-3L1-rep4-mock-100x_Position015_14_cmle.ics	63	0	2	1	0.0	0.0	0.0
1562	Feb25-FISH2-3L1-rep4-mock-100x_Position015_14_cmle.ics	64	0	1	1	0.016140072623601176	0.109375	0.1296296296296296
1563	Feb25-FISH2-3L1-rep4-mock-100x_Position015_14_cmle.ics	65	0	1	1	0.0046114493210289076	0.019417475728155338	0.019047619047619046
1564	Feb25-FISH2-3L1-rep4-mock-100x_Position015_14_cmle.ics	66	0	1	1	0.0	0.0	0.0
1565	Feb25-FISH2-3L1-rep4-mock-100x_Position015_14_cmle.ics	69	0	1	1	0.07147746447594806	0.4189189189189189	0.4305555555555555
1566	Feb25-FISH2-3L1-rep4-mock-100x_Position015_14_cmle.ics	70	0	1	1	0.07378318913646252	0.5	0.3440860215053763
1567	Feb25-FISH2-3L1-rep4-mock-100x_Position015_14_cmle.ics	71	0	1	1	0.19829232080424303	0.7889908256880733	0.7818181818181819
1568	Feb25-FISH2-3L1-rep4-mock-100x_Position015_14_cmle.ics	72	0	1	1	0.0046114493210289076	0.01694915254237288	0.017094017094017092
1569	Feb25-FISH2-3L1-rep4-mock-100x_Position015_14_cmle.ics	75	0	1	1	0.249018263335561	0.8307692307692306	0.526829268292683
1570	Feb25-FISH2-3L1-rep4-mock-100x_Position015_14_cmle.ics	76	0	1	1	0.0	0.0	0.0
1571	Feb25-FISH2-3L1-rep4-mock-100x_Position015_14_cmle.ics	77	0	1	1	0.09222898642057815	0.5128205128205128	0.291970802919708
1572	Feb25-FISH2-3L1-rep4-mock-100x_Position015_14_cmle.ics	77	0	2	1	0.0	0.0	0.0
1573	Feb25-FISH2-3L1-rep4-mock-100x_Position015_14_cmle.ics	78	0	1	1	0.06917173981543362	0.2857142857142857	0.2857142857142857
1574	Feb25-FISH2-3L1-rep4-mock-100x_Position015_14_cmle.ics	79	0	1	1	0.0	0.0	0.0
1575	Feb25-FISH2-3L1-rep4-mock-100x_Position015_14_cmle.ics	80	0	1	1	0.03689159456823126	0.2962962962962962	0.1553398058252427
1576	Feb25-FISH2-3L1-rep4-mock-100x_Position015_14_cmle.ics	81	0	1	1	0.14526065361241058	0.44680851063829785	0.969230769230769
1577	Feb25-FISH2-3L1-rep4-mock-100x_Position015_14_cmle.ics	81	0	1	2	0.0	0.0	0.0
1578	Feb25-FISH2-3L1-rep4-mock-100x_Position015_14_cmle.ics	83	0	1	1	0.10375760972315042	0.46391752577319584	0.46391752577319584
1579	Feb25-FISH2-3L1-rep4-mock-100x_Position015_14_cmle.ics	84	0	1	1	0.0	0.0	0.0
1580	Feb25-FISH2-3L1-rep4-mock-100x_Position015_14_cmle.ics	85	0	1	1	0.01152862330257227	0.04424778761061947	0.04385964912280702
1581	Feb25-FISH2-3L1-rep4-mock-100x_Position015_14_cmle.ics	86	0	1	1	0.07839463845749142	0.33333333333333326	0.3119266055045871
1582	Feb25-FISH2-3L1-rep4-mock-100x_Position015_14_cmle.ics	87	0	1	1	0.0	0.0	0.0
1583	Feb25-FISH2-3L1-rep4-mock-100x_Position015_14_cmle.ics	89	0	1	1	0.08761753709954924	0.5066666666666666	0.36190476190476184
1584	Feb25-FISH2-3L1-rep4-mock-100x_Position015_14_cmle.ics	90	0	1	1	0.0	0.0	0.0
1585	Feb25-FISH2-3L1-rep4-mock-100x_Position015_14_cmle.ics	94	0	1	1	0.14526065361241058	0.48837209302325574	0.48837209302325574
1586	Feb25-FISH2-3L1-rep4-mock-100x_Position015_14_cmle.ics	95	0	1	1	0.10606333438366487	0.2584269662921348	0.23232323232323232
1587	Feb25-FISH2-3L1-rep4-mock-100x_Position015_14_cmle.ics	96	0	1	1	0.0	0.0	0.0
1588	Feb25-FISH2-3L1-rep4-mock-100x_Position015_14_cmle.ics	97	0	1	1	0.06686601515491916	0.5370370370370369	0.5272727272727273
1589	Feb25-FISH2-3L1-rep4-mock-100x_Position015_14_cmle.ics	98	0	1	1	0.09684043574160706	0.40776699029126207	0.4038461538461538
1590	Feb25-FISH2-3L1-rep4-mock-100x_Position015_14_cmle.ics	100	0	1	1	0.0	0.0	0.0
1591	Feb25-FISH2-3L1-rep4-mock-100x_Position015_14_cmle.ics	102	0	1	1	0.10375760972315042	0.4054054054054054	0.4054054054054054
1592	Feb25-FISH2-3L1-rep4-mock-100x_Position015_14_cmle.ics	103	0	1	1	0.04150304388926017	0.33962264150943394	0.28125
1593	Feb25-FISH2-3L1-rep4-mock-100x_Position015_14_cmle.ics	104	0	1	1	0.1245091316677805	0.5142857142857142	0.5192307692307692
1594	Feb25-FISH2-3L1-rep4-mock-100x_Position015_14_cmle.ics	105	0	1	1	0.0	0.0	0.0
1595	Feb25-FISH2-3L1-rep4-mock-100x_Position016_15_cmle.ics	1	0	1	1	0.18215224818064185	0.556338028169014	0.556338028169014
1596	Feb25-FISH2-3L1-rep4-mock-100x_Position016_15_cmle.ics	2	0	1	1	0.10375760972315042	0.3284671532846715	0.17307692307692304
1597	Feb25-FISH2-3L1-rep4-mock-100x_Position016_15_cmle.ics	2	0	1	2	0.0	0.0	0.0
1598	Feb25-FISH2-3L1-rep4-mock-100x_Position016_15_cmle.ics	2	0	2	1	0.0	0.0	0.0
1599	Feb25-FISH2-3L1-rep4-mock-100x_Position016_15_cmle.ics	2	0	2	2	0.0	0.0	0.0
1600	Feb25-FISH2-3L1-rep4-mock-100x_Position016_15_cmle.ics	2	0	3	1	0.0	0.0	0.0
1601	Feb25-FISH2-3L1-rep4-mock-100x_Position016_15_cmle.ics	2	0	3	2	0.14526065361241058	0.3962264150943396	0.26033057851239666
1602	Feb25-FISH2-3L1-rep4-mock-100x_Position016_15_cmle.ics	4	0	1	1	0.0	0.0	0.0
1603	Feb25-FISH2-3L1-rep4-mock-100x_Position016_15_cmle.ics	6	0	1	1	0.33202435111408135	0.8089887640449438	0.64
1604	Feb25-FISH2-3L1-rep4-mock-100x_Position016_15_cmle.ics	10	0	1	1	0.0	0.0	0.0
1605	Feb25-FISH2-3L1-rep4-mock-100x_Position016_15_cmle.ics	11	0	1	1	0.0	0.0	0.0
1606	Feb25-FISH2-3L1-rep4-mock-100x_Position016_15_cmle.ics	12	0	1	1	0.06917173981543362	0.2459016393442623	0.24390243902439027
1607	Feb25-FISH2-3L1-rep4-mock-100x_Position016_15_cmle.ics	13	0	1	1	0.0	0.0	0.0
1608	Feb25-FISH2-3L1-rep4-mock-100x_Position016_15_cmle.ics	14	0	1	1	0.04150304388926017	0.11764705882352941	0.11764705882352941
1609	Feb25-FISH2-3L1-rep4-mock-100x_Position016_15_cmle.ics	16	0	1	1	0.03228014524720235	0.24999999999999994	0.24999999999999994
1610	Feb25-FISH2-3L1-rep4-mock-100x_Position016_15_cmle.ics	17	0	1	1	0.0	0.0	0.0
1611	Feb25-FISH2-3L1-rep4-mock-100x_Position016_15_cmle.ics	17	0	1	2	0.0	0.0	0.0
1612	Feb25-FISH2-3L1-rep4-mock-100x_Position016_15_cmle.ics	17	0	1	3	0.28590985790379225	0.5511111111111111	0.7005649717514123
1613	Feb25-FISH2-3L1-rep4-mock-100x_Position016_15_cmle.ics	17	0	2	1	0.0	0.0	0.0
1614	Feb25-FISH2-3L1-rep4-mock-100x_Position016_15_cmle.ics	17	0	2	2	0.0	0.0	0.0
1615	Feb25-FISH2-3L1-rep4-mock-100x_Position016_15_cmle.ics	17	0	2	3	0.0	0.0	0.0
1616	Feb25-FISH2-3L1-rep4-mock-100x_Position016_15_cmle.ics	18	0	1	1	0.0	0.0	0.0
1617	Feb25-FISH2-3L1-rep4-mock-100x_Position016_15_cmle.ics	19	0	1	1	0.0	0.0	0.0
1618	Feb25-FISH2-3L1-rep4-mock-100x_Position016_15_cmle.ics	19	0	1	2	0.013834347963086722	0.04651162790697674	0.07228915662650601
1619	Feb25-FISH2-3L1-rep4-mock-100x_Position016_15_cmle.ics	19	0	2	1	0.0	0.0	0.0
1620	Feb25-FISH2-3L1-rep4-mock-100x_Position016_15_cmle.ics	19	0	2	2	0.0	0.0	0.0
1621	Feb25-FISH2-3L1-rep4-mock-100x_Position016_15_cmle.ics	20	0	1	1	0.0	0.0	0.0
1622	Feb25-FISH2-3L1-rep4-mock-100x_Position016_15_cmle.ics	23	0	1	1	0.059948841173375796	0.19999999999999996	0.19847328244274806
1623	Feb25-FISH2-3L1-rep4-mock-100x_Position016_15_cmle.ics	25	0	1	1	0.050725942531317986	0.30136986301369856	0.158273381294964
1624	Feb25-FISH2-3L1-rep4-mock-100x_Position016_15_cmle.ics	25	0	2	1	0.0	0.0	0.0
1625	Feb25-FISH2-3L1-rep4-mock-100x_Position016_15_cmle.ics	26	0	1	1	0.30666137984842234	0.5541666666666666	0.561181434599156
1626	Feb25-FISH2-3L1-rep4-mock-100x_Position016_15_cmle.ics	27	0	1	1	0.08070036311800588	0.5645161290322581	0.5555555555555555
1627	Feb25-FISH2-3L1-rep4-mock-100x_Position016_15_cmle.ics	28	0	1	1	0.0	0.0	0.0
1628	Feb25-FISH2-3L1-rep4-mock-100x_Position016_15_cmle.ics	28	0	2	1	0.11759195768623715	0.7083333333333334	0.2170212765957447
1629	Feb25-FISH2-3L1-rep4-mock-100x_Position016_15_cmle.ics	29	0	1	1	0.04842021787080353	0.16935483870967744	0.16935483870967744
1630	Feb25-FISH2-3L1-rep4-mock-100x_Position016_15_cmle.ics	30	0	1	1	0.0	0.0	0.0
1631	Feb25-FISH2-3L1-rep4-mock-100x_Position016_15_cmle.ics	30	0	1	2	0.03228014524720235	0.0945945945945946	0.22950819672131145
1632	Feb25-FISH2-3L1-rep4-mock-100x_Position016_15_cmle.ics	31	0	1	1	0.0	0.0	0.0
1633	Feb25-FISH2-3L1-rep4-mock-100x_Position016_15_cmle.ics	32	0	1	1	0.13603775497035278	0.5042735042735043	0.5
1634	Feb25-FISH2-3L1-rep4-mock-100x_Position016_15_cmle.ics	33	0	1	1	0.13834347963086724	0.3333333333333333	0.3592814371257485
1635	Feb25-FISH2-3L1-rep4-mock-100x_Position016_15_cmle.ics	34	0	1	1	0.08300608777852034	0.1592920353982301	0.5217391304347826
1636	Feb25-FISH2-3L1-rep4-mock-100x_Position016_15_cmle.ics	34	0	1	2	0.0	0.0	0.0
1637	Feb25-FISH2-3L1-rep4-mock-100x_Position016_15_cmle.ics	34	0	1	3	0.0	0.0	0.0
1638	Feb25-FISH2-3L1-rep4-mock-100x_Position016_15_cmle.ics	35	0	1	1	0.01152862330257227	0.03968253968253968	0.03968253968253968
1639	Feb25-FISH2-3L1-rep4-mock-100x_Position016_15_cmle.ics	37	0	1	1	0.18676369750167077	0.648	0.648
1640	Feb25-FISH2-3L1-rep4-mock-100x_Position016_15_cmle.ics	38	0	1	1	0.04611449321028908	0.22727272727272727	0.17699115044247787
1641	Feb25-FISH2-3L1-rep4-mock-100x_Position016_15_cmle.ics	39	0	1	1	0.16831790021755513	0.6239316239316238	0.6186440677966102
1642	Feb25-FISH2-3L1-rep4-mock-100x_Position016_15_cmle.ics	40	0	1	1	0.0	0.0	0.0
1643	Feb25-FISH2-3L1-rep4-mock-100x_Position016_15_cmle.ics	41	0	1	1	0.1798465235201274	0.6141732283464566	0.6141732283464566
1644	Feb25-FISH2-3L1-rep4-mock-100x_Position016_15_cmle.ics	43	0	1	1	0.15217782759395396	0.48175182481751827	0.47826086956521746
1645	Feb25-FISH2-3L1-rep4-mock-100x_Position016_15_cmle.ics	45	0	1	1	0.07147746447594806	0.5344827586206895	0.2279411764705882
1646	Feb25-FISH2-3L1-rep4-mock-100x_Position016_15_cmle.ics	46	0	1	1	0.10145188506263597	0.3358778625954198	0.3358778625954198
1647	Feb25-FISH2-3L1-rep4-mock-100x_Position016_15_cmle.ics	47	0	1	1	0.050725942531317986	0.20952380952380953	0.3283582089552239
1648	Feb25-FISH2-3L1-rep4-mock-100x_Position016_15_cmle.ics	48	0	1	1	0.23057246605144538	0.4065040650406504	0.4878048780487805
1649	Feb25-FISH2-3L1-rep4-mock-100x_Position016_15_cmle.ics	48	0	1	2	0.0	0.0	0.0
1650	Feb25-FISH2-3L1-rep4-mock-100x_Position016_15_cmle.ics	49	0	1	1	0.053031667191832436	0.2277227722772277	0.41071428571428564
1651	Feb25-FISH2-3L1-rep4-mock-100x_Position016_15_cmle.ics	52	0	1	1	0.13603775497035278	0.4796747967479675	0.6210526315789473
1652	Feb25-FISH2-3L1-rep4-mock-100x_Position016_15_cmle.ics	53	0	1	1	0.11759195768623715	0.43589743589743585	0.34931506849315064
1653	Feb25-FISH2-3L1-rep4-mock-100x_Position016_15_cmle.ics	54	0	1	1	0.15678927691498284	0.5666666666666665	0.5714285714285713
1654	Feb25-FISH2-3L1-rep4-mock-100x_Position016_15_cmle.ics	56	0	1	1	0.0	0.0	0.0
1655	Feb25-FISH2-3L1-rep4-mock-100x_Position016_15_cmle.ics	58	0	1	1	0.0	0.0	0.0
1656	Feb25-FISH2-3L1-rep4-mock-100x_Position016_15_cmle.ics	59	0	1	1	0.3389415250956247	0.5194346289752649	0.5212765957446808
1657	Feb25-FISH2-3L1-rep4-mock-100x_Position016_15_cmle.ics	60	0	1	1	0.0899232617600637	0.7499999999999999	0.6290322580645161
1658	Feb25-FISH2-3L1-rep4-mock-100x_Position016_15_cmle.ics	60	0	2	1	0.0	0.0	0.0
1659	Feb25-FISH2-3L1-rep4-mock-100x_Position016_15_cmle.ics	63	0	1	1	0.0	0.0	0.0
1660	Feb25-FISH2-3L1-rep4-mock-100x_Position016_15_cmle.ics	64	0	1	1	0.04150304388926017	0.19999999999999998	0.17142857142857143
1661	Feb25-FISH2-3L1-rep4-mock-100x_Position016_15_cmle.ics	66	0	1	1	0.12220340700726605	0.4274193548387097	0.424
1662	Feb25-FISH2-3L1-rep4-mock-100x_Position016_15_cmle.ics	67	0	1	1	0.0046114493210289076	0.028169014084507036	0.027397260273972598
1663	Feb25-FISH2-3L1-rep4-mock-100x_Position016_15_cmle.ics	69	0	1	1	0.0	0.0	0.0
1664	Feb25-FISH2-3L1-rep4-mock-100x_Position016_15_cmle.ics	70	0	1	1	0.13142630564932387	0.41605839416058393	0.41007194244604306
1665	Feb25-FISH2-3L1-rep4-mock-100x_Position016_15_cmle.ics	73	0	1	1	0.0	0.0	0.0
1666	Feb25-FISH2-3L1-rep4-mock-100x_Position016_15_cmle.ics	74	0	1	1	0.0	0.0	0.0
1667	Feb25-FISH2-3L1-rep4-mock-100x_Position016_15_cmle.ics	76	0	1	1	0.0	0.0	0.0
1668	Feb25-FISH2-3L1-rep4-mock-100x_Position016_15_cmle.ics	77	0	1	1	0.10606333438366487	0.4220183486238532	0.4220183486238532
1669	Feb25-FISH2-3L1-rep4-mock-100x_Position016_15_cmle.ics	78	0	1	1	0.21673811808835866	0.7121212121212119	0.7121212121212119
1670	Feb25-FISH2-3L1-rep4-mock-100x_Position016_15_cmle.ics	80	0	1	1	0.1590950015754973	0.5564516129032258	0.6160714285714284
1671	Feb25-FISH2-3L1-rep4-mock-100x_Position016_15_cmle.ics	82	0	1	1	0.28129840858276334	0.4357142857142856	0.5281385281385281
1672	Feb25-FISH2-3L1-rep4-mock-100x_Position016_15_cmle.ics	84	0	1	1	0.027668695926173444	0.2264150943396226	0.17910447761194026
1673	Feb25-FISH2-3L1-rep4-mock-100x_Position016_15_cmle.ics	84	0	2	1	0.0	0.0	0.0
1674	Feb25-FISH2-3L1-rep4-mock-100x_Position016_15_cmle.ics	85	0	1	1	0.0	0.0	0.0
1675	Feb25-FISH2-3L1-rep4-mock-100x_Position016_15_cmle.ics	86	0	1	1	0.057643116512861345	0.20491803278688522	0.20491803278688522
1676	Feb25-FISH2-3L1-rep4-mock-100x_Position016_15_cmle.ics	88	0	1	1	0.0	0.0	0.0
1677	Feb25-FISH2-3L1-rep4-mock-100x_Position016_15_cmle.ics	89	0	1	1	0.18676369750167077	0.7788461538461539	0.7864077669902911
1678	Feb25-FISH2-3L1-rep4-mock-100x_Position016_15_cmle.ics	90	0	1	1	0.0046114493210289076	0.025641025641025637	0.015873015873015872
1679	Feb25-FISH2-3L1-rep4-mock-100x_Position016_15_cmle.ics	90	0	2	1	0.0	0.0	0.0
1680	Feb25-FISH2-3L1-rep4-mock-100x_Position016_15_cmle.ics	92	0	1	1	0.0	0.0	0.0
1681	Feb25-FISH2-3L1-rep4-mock-100x_Position016_15_cmle.ics	93	0	1	1	0.057643116512861345	0.2427184466019417	0.21367521367521364
1682	Feb25-FISH2-3L1-rep4-mock-100x_Position016_15_cmle.ics	94	0	1	1	0.0	0.0	0.0
1683	Feb25-FISH2-3L1-rep4-mock-100x_Position016_15_cmle.ics	95	0	1	1	0.029974420586687898	0.09999999999999998	0.16049382716049382
1684	Feb25-FISH2-3L1-rep4-mock-100x_Position016_15_cmle.ics	97	0	1	1	0.21673811808835866	0.7121212121212119	0.723076923076923
1685	Feb25-FISH2-3L1-rep4-mock-100x_Position016_15_cmle.ics	99	0	1	1	0.0	0.0	0.0
1686	Feb25-FISH2-3L1-rep4-mock-100x_Position016_15_cmle.ics	100	0	1	1	0.22826674139093092	0.7388059701492536	0.7499999999999998
1687	Feb25-FISH2-3L1-rep4-mock-100x_Position016_15_cmle.ics	101	0	1	1	0.0	0.0	0.0
1688	Feb25-FISH2-3L1-rep4-mock-100x_Position016_15_cmle.ics	102	0	1	1	0.0	0.0	0.0
1689	Feb25-FISH2-3L1-rep4-mock-100x_Position016_15_cmle.ics	103	0	1	1	0.23287819071195984	0.7062937062937062	0.7593984962406014
1690	Feb25-FISH2-3L1-rep4-mock-100x_Position016_15_cmle.ics	104	0	1	1	0.19137514682269965	0.8383838383838383	0.8383838383838383
1691	Feb25-FISH2-3L1-rep4-mock-100x_Position016_15_cmle.ics	105	0	1	1	0.01844579728411563	0.11428571428571427	0.09999999999999998
1692	Feb25-FISH2-3L1-rep4-mock-100x_Position016_15_cmle.ics	106	0	1	1	0.08300608777852034	0.6666666666666665	0.6545454545454547
1693	Feb25-FISH2-3L1-rep4-mock-100x_Position016_15_cmle.ics	107	0	1	1	0.0	0.0	0.0
1694	Feb25-FISH2-3L1-rep4-mock-100x_Position016_15_cmle.ics	107	0	2	1	0.14064920429138167	0.9999999999999998	0.2250922509225092
1695	Feb25-FISH2-3L1-rep4-mock-100x_Position016_15_cmle.ics	108	0	1	1	0.0	0.0	0.0
1696	Feb25-FISH2-3L1-rep4-mock-100x_Position016_15_cmle.ics	109	0	1	1	0.0	0.0	0.0
1697	Feb25-FISH2-3L1-rep4-mock-100x_Position016_15_cmle.ics	110	0	1	1	0.0	0.0	0.0
1698	Feb25-FISH2-3L1-rep4-mock-100x_Position017_16_cmle.ics	1	0	1	1	0.01152862330257227	0.04385964912280702	0.04310344827586206
1699	Feb25-FISH2-3L1-rep4-mock-100x_Position017_16_cmle.ics	2	0	1	1	0.0	0.0	0.0
1700	Feb25-FISH2-3L1-rep4-mock-100x_Position017_16_cmle.ics	2	0	1	2	0.0	0.0	0.0
1701	Feb25-FISH2-3L1-rep4-mock-100x_Position017_16_cmle.ics	2	0	2	1	0.0	0.0	0.0
1702	Feb25-FISH2-3L1-rep4-mock-100x_Position017_16_cmle.ics	2	0	2	2	0.027668695926173444	0.1081081081081081	0.1764705882352941
1703	Feb25-FISH2-3L1-rep4-mock-100x_Position017_16_cmle.ics	3	0	1	1	0.3043556551879079	0.597285067873303	0.5945945945945946
1704	Feb25-FISH2-3L1-rep4-mock-100x_Position017_16_cmle.ics	5	0	1	1	0.15217782759395396	0.540983606557377	0.540983606557377
1705	Feb25-FISH2-3L1-rep4-mock-100x_Position017_16_cmle.ics	6	0	1	1	0.13373203030983832	0.5178571428571428	0.5225225225225225
1706	Feb25-FISH2-3L1-rep4-mock-100x_Position017_16_cmle.ics	8	0	1	1	0.07839463845749142	0.26771653543307083	0.5230769230769229
1707	Feb25-FISH2-3L1-rep4-mock-100x_Position017_16_cmle.ics	8	0	1	2	0.0	0.0	0.0
1708	Feb25-FISH2-3L1-rep4-mock-100x_Position017_16_cmle.ics	10	0	1	1	0.016140072623601176	0.07954545454545454	0.07865168539325842
1709	Feb25-FISH2-3L1-rep4-mock-100x_Position017_16_cmle.ics	11	0	1	1	0.08300608777852034	0.39999999999999997	0.38297872340425526
1710	Feb25-FISH2-3L1-rep4-mock-100x_Position017_16_cmle.ics	12	0	1	1	0.15448355225446841	0.7444444444444445	0.5877192982456141
1711	Feb25-FISH2-3L1-rep4-mock-100x_Position017_16_cmle.ics	13	0	1	1	0.01152862330257227	0.056179775280898875	0.056179775280898875
1712	Feb25-FISH2-3L1-rep4-mock-100x_Position017_16_cmle.ics	15	0	1	1	0.0	0.0	0.0
1713	Feb25-FISH2-3L1-rep4-mock-100x_Position017_16_cmle.ics	16	0	1	1	0.13373203030983832	0.5631067961165048	0.5576923076923077
1714	Feb25-FISH2-3L1-rep4-mock-100x_Position017_16_cmle.ics	18	0	1	1	0.1936808714832141	0.340080971659919	0.535031847133758
1715	Feb25-FISH2-3L1-rep4-mock-100x_Position017_16_cmle.ics	18	0	1	2	0.0	0.0	0.0
1716	Feb25-FISH2-3L1-rep4-mock-100x_Position017_16_cmle.ics	19	0	1	1	0.0046114493210289076	0.02631578947368421	0.018018018018018018
1717	Feb25-FISH2-3L1-rep4-mock-100x_Position017_16_cmle.ics	20	0	1	1	0.0	0.0	0.0
1718	Feb25-FISH2-3L1-rep4-mock-100x_Position017_16_cmle.ics	21	0	1	1	0.0853118124390348	0.3627450980392157	0.36633663366336633
1719	Feb25-FISH2-3L1-rep4-mock-100x_Position017_16_cmle.ics	22	0	1	1	0.05533739185234689	0.2526315789473684	0.2526315789473684
1720	Feb25-FISH2-3L1-rep4-mock-100x_Position017_16_cmle.ics	24	0	1	1	0.35738732237974036	0.7311320754716981	0.7311320754716981
1721	Feb25-FISH2-3L1-rep4-mock-100x_Position017_16_cmle.ics	27	0	1	1	0.0945347110810926	0.5324675324675323	0.48235294117647054
1722	Feb25-FISH2-3L1-rep4-mock-100x_Position017_16_cmle.ics	28	0	1	1	0.0	0.0	0.0
1723	Feb25-FISH2-3L1-rep4-mock-100x_Position017_16_cmle.ics	29	0	1	1	0.13142630564932387	0.5757575757575758	0.5757575757575758
1724	Feb25-FISH2-3L1-rep4-mock-100x_Position017_16_cmle.ics	31	0	1	1	0.10145188506263597	0.36666666666666664	0.8
1725	Feb25-FISH2-3L1-rep4-mock-100x_Position017_16_cmle.ics	31	0	1	2	0.0	0.0	0.0
1726	Feb25-FISH2-3L1-rep4-mock-100x_Position017_16_cmle.ics	31	0	2	1	0.0	0.0	0.0
1727	Feb25-FISH2-3L1-rep4-mock-100x_Position017_16_cmle.ics	31	0	2	2	0.0	0.0	0.0
1728	Feb25-FISH2-3L1-rep4-mock-100x_Position017_16_cmle.ics	32	0	1	1	0.0899232617600637	0.40206185567010305	0.4382022471910112
1729	Feb25-FISH2-3L1-rep4-mock-100x_Position017_16_cmle.ics	33	0	1	1	0.02305724660514454	0.09433962264150943	0.14492753623188406
1730	Feb25-FISH2-3L1-rep4-mock-100x_Position017_16_cmle.ics	34	0	1	1	0.0	0.0	0.0
1731	Feb25-FISH2-3L1-rep4-mock-100x_Position017_16_cmle.ics	34	0	1	2	0.0	0.0	0.0
1732	Feb25-FISH2-3L1-rep4-mock-100x_Position017_16_cmle.ics	34	0	2	1	0.11298050836520823	0.9245283018867924	0.6049382716049382
1733	Feb25-FISH2-3L1-rep4-mock-100x_Position017_16_cmle.ics	34	0	2	2	0.0	0.0	0.0
1734	Feb25-FISH2-3L1-rep4-mock-100x_Position017_16_cmle.ics	37	0	1	1	0.16370645089652622	0.5338345864661653	0.5220588235294117
1735	Feb25-FISH2-3L1-rep4-mock-100x_Position017_16_cmle.ics	38	0	1	1	0.0	0.0	0.0
1736	Feb25-FISH2-3L1-rep4-mock-100x_Position017_16_cmle.ics	40	0	1	1	0.15217782759395396	0.5454545454545454	0.5454545454545454
1737	Feb25-FISH2-3L1-rep4-mock-100x_Position017_16_cmle.ics	41	0	1	1	0.19829232080424303	0.7678571428571427	0.7678571428571427
1738	Feb25-FISH2-3L1-rep4-mock-100x_Position017_16_cmle.ics	43	0	1	1	0.025362971265658993	0.12643678160919541	0.11702127659574467
1739	Feb25-FISH2-3L1-rep4-mock-100x_Position017_16_cmle.ics	44	0	1	1	0.0	0.0	0.0
1740	Feb25-FISH2-3L1-rep4-mock-100x_Position017_16_cmle.ics	44	0	2	1	0.0	0.0	0.0
1741	Feb25-FISH2-3L1-rep4-mock-100x_Position017_16_cmle.ics	46	0	1	1	0.07378318913646252	0.17391304347826084	0.33684210526315783
1742	Feb25-FISH2-3L1-rep4-mock-100x_Position017_16_cmle.ics	47	0	1	1	0.03689159456823126	0.20779220779220778	0.17021276595744678
1743	Feb25-FISH2-3L1-rep4-mock-100x_Position017_16_cmle.ics	50	0	1	1	0.03458586990771681	0.26315789473684215	0.15463917525773196
1744	Feb25-FISH2-3L1-rep4-mock-100x_Position017_16_cmle.ics	51	0	1	1	0.0	0.0	0.0
1745	Feb25-FISH2-3L1-rep4-mock-100x_Position017_16_cmle.ics	52	0	1	1	0.0	0.0	0.0
1746	Feb25-FISH2-3L1-rep4-mock-100x_Position017_16_cmle.ics	54	0	1	1	0.0645602904944047	0.2718446601941747	0.23728813559322032
1747	Feb25-FISH2-3L1-rep4-mock-100x_Position017_16_cmle.ics	56	0	1	1	0.0645602904944047	0.2857142857142857	0.2828282828282828
1748	Feb25-FISH2-3L1-rep4-mock-100x_Position017_16_cmle.ics	57	0	1	1	0.08300608777852034	0.4044943820224719	0.39999999999999997
1749	Feb25-FISH2-3L1-rep4-mock-100x_Position017_16_cmle.ics	58	0	1	1	0.025362971265658993	0.08943089430894309	0.12790697674418602
1750	Feb25-FISH2-3L1-rep4-mock-100x_Position017_16_cmle.ics	59	0	1	1	0.20290377012527194	0.7787610619469026	0.7787610619469026
1751	Feb25-FISH2-3L1-rep4-mock-100x_Position017_16_cmle.ics	60	0	1	1	0.07147746447594806	0.3406593406593406	0.3406593406593406
1752	Feb25-FISH2-3L1-rep4-mock-100x_Position017_16_cmle.ics	61	0	1	1	0.0	0.0	0.0
1753	Feb25-FISH2-3L1-rep4-mock-100x_Position017_16_cmle.ics	65	0	1	1	0.12220340700726605	0.5463917525773195	0.5463917525773195
1754	Feb25-FISH2-3L1-rep4-mock-100x_Position017_16_cmle.ics	66	0	1	1	0.050725942531317986	0.21153846153846154	0.20952380952380953
1755	Feb25-FISH2-3L1-rep4-mock-100x_Position017_16_cmle.ics	67	0	1	1	0.0	0.0	0.0
1756	Feb25-FISH2-3L1-rep4-mock-100x_Position017_16_cmle.ics	68	0	1	1	0.19137514682269965	0.5286624203821656	0.4742857142857142
1757	Feb25-FISH2-3L1-rep4-mock-100x_Position017_16_cmle.ics	69	0	1	1	0.1798465235201274	0.764705882352941	0.7572815533980581
1758	Feb25-FISH2-3L1-rep4-mock-100x_Position017_16_cmle.ics	70	0	1	1	0.0	0.0	0.0
1759	Feb25-FISH2-3L1-rep4-mock-100x_Position017_16_cmle.ics	73	0	1	1	0.0	0.0	0.0
1760	Feb25-FISH2-3L1-rep4-mock-100x_Position017_16_cmle.ics	74	0	1	1	0.0	0.0	0.0
1761	Feb25-FISH2-3L1-rep4-mock-100x_Position017_16_cmle.ics	77	0	1	1	0.13142630564932387	0.5999999999999999	0.4871794871794871
1762	Feb25-FISH2-3L1-rep4-mock-100x_Position017_16_cmle.ics	78	0	1	1	0.16831790021755513	0.4932432432432433	0.49999999999999994
1763	Feb25-FISH2-3L1-rep4-mock-100x_Position017_16_cmle.ics	79	0	1	1	0.0	0.0	0.0
1764	Feb25-FISH2-3L1-rep4-mock-100x_Position017_16_cmle.ics	79	0	1	2	0.14295492895189613	0.46969696969696956	1.0
1765	Feb25-FISH2-3L1-rep4-mock-100x_Position017_16_cmle.ics	80	0	1	1	0.12681485632829495	0.49549549549549543	0.49549549549549543
1766	Feb25-FISH2-3L1-rep4-mock-100x_Position017_16_cmle.ics	81	0	1	1	0.04611449321028908	0.17699115044247787	0.1923076923076923
1767	Feb25-FISH2-3L1-rep4-mock-100x_Position017_16_cmle.ics	83	0	1	1	0.04380876854977462	0.15573770491803277	0.1583333333333333
1768	Feb25-FISH2-3L1-rep4-mock-100x_Position017_16_cmle.ics	84	0	1	1	0.0	0.0	0.0
1769	Feb25-FISH2-3L1-rep4-mock-100x_Position017_16_cmle.ics	84	0	1	2	0.0899232617600637	0.3095238095238095	0.7358490566037735
1770	Feb25-FISH2-3L1-rep4-mock-100x_Position017_16_cmle.ics	87	0	1	1	0.06225456583389025	0.391304347826087	0.29032258064516125
1771	Feb25-FISH2-3L1-rep4-mock-100x_Position017_16_cmle.ics	88	0	1	1	0.029974420586687898	0.13684210526315788	0.13684210526315788
1772	Feb25-FISH2-3L1-rep4-mock-100x_Position017_16_cmle.ics	89	0	1	1	0.0	0.0	0.0
1773	Feb25-FISH2-3L1-rep4-mock-100x_Position017_16_cmle.ics	90	0	1	1	0.0	0.0	0.0
1774	Feb25-FISH2-3L1-rep4-mock-100x_Position017_16_cmle.ics	91	0	1	1	0.07608891379697698	0.30841121495327095	0.30555555555555547
1775	Feb25-FISH2-3L1-rep4-mock-100x_Position017_16_cmle.ics	94	0	1	1	0.0645602904944047	0.2828282828282828	0.2828282828282828
1776	Feb25-FISH2-3L1-rep4-mock-100x_Position017_16_cmle.ics	95	0	1	1	0.0	0.0	0.0
1777	Feb25-FISH2-3L1-rep4-mock-100x_Position017_16_cmle.ics	96	0	1	1	0.0	0.0	0.0
1778	Feb25-FISH2-3L1-rep4-mock-100x_Position017_16_cmle.ics	97	0	1	1	0.0	0.0	0.0
1779	Feb25-FISH2-3L1-rep4-mock-100x_Position017_16_cmle.ics	100	0	1	1	0.14526065361241058	0.7078651685393258	0.7
1780	Feb25-FISH2-3L1-rep4-mock-100x_Position017_16_cmle.ics	101	0	1	1	0.04150304388926017	0.1764705882352941	0.17475728155339804
1781	Feb25-FISH2-3L1-rep4-mock-100x_Position017_16_cmle.ics	102	0	1	1	0.0	0.0	0.0
1782	Feb25-FISH2-3L1-rep4-mock-100x_Position017_16_cmle.ics	103	0	1	1	0.0	0.0	0.0
1783	Feb25-FISH2-3L1-rep4-mock-100x_Position017_16_cmle.ics	104	0	1	1	0.0	0.0	0.0
1784	Feb25-FISH2-3L1-rep4-mock-100x_Position017_16_cmle.ics	105	0	1	1	0.01152862330257227	0.06849315068493149	0.0704225352112676
1785	Feb25-FISH2-3L1-rep4-mock-100x_Position017_16_cmle.ics	106	0	1	1	0.0	0.0	0.0
1786	Feb25-FISH2-3L1-rep4-mock-100x_Position017_16_cmle.ics	107	0	1	1	0.0	0.0	0.0
1787	Feb25-FISH2-3L1-rep4-mock-100x_Position017_16_cmle.ics	107	0	2	1	0.0	0.0	0.0
1788	Feb25-FISH2-3L1-rep4-mock-100x_Position017_16_cmle.ics	108	0	1	1	0.0	0.0	0.0
1789	Feb25-FISH2-3L1-rep4-mock-100x_Position017_16_cmle.ics	109	0	1	1	0.0	0.0	0.0
1790	Feb25-FISH2-3L1-rep4-mock-100x_Position017_16_cmle.ics	109	0	1	2	0.053031667191832436	0.1393939393939394	0.21495327102803732
1791	Feb25-FISH2-3L1-rep4-mock-100x_Position017_16_cmle.ics	110	0	1	1	0.025362971265658993	0.20754716981132074	0.10891089108910891
1792	Feb25-FISH2-3L1-rep4-mock-100x_Position017_16_cmle.ics	111	0	1	1	0.0	0.0	0.0
1793	Feb25-FISH2-3L1-rep4-mock-100x_Position017_16_cmle.ics	112	0	1	1	0.057643116512861345	0.30864197530864196	0.30864197530864196
1794	Feb25-FISH2-3L1-rep4-mock-100x_Position017_16_cmle.ics	113	0	1	1	0.1798465235201274	0.6964285714285713	0.6964285714285713
1795	Feb25-FISH2-3L1-rep4-mock-100x_Position017_16_cmle.ics	114	0	1	1	0.16370645089652622	0.6454545454545455	0.6513761467889908
1796	Feb25-FISH2-3L1-rep4-mock-100x_Position017_16_cmle.ics	116	0	1	1	0.0	0.0	0.0
1797	Feb25-FISH2-3L1-rep4-mock-100x_Position017_16_cmle.ics	117	0	1	1	0.0	0.0	0.0
1798	Feb25-FISH2-3L1-rep4-mock-100x_Position017_16_cmle.ics	118	0	1	1	0.0	0.0	0.0
1799	Feb25-FISH2-3L1-rep4-mock-100x_Position017_16_cmle.ics	119	0	1	1	0.016140072623601176	0.06796116504854367	0.06862745098039215
1800	Feb25-FISH2-3L1-rep4-mock-100x_Position017_16_cmle.ics	122	0	1	1	0.009222898642057815	0.07142857142857141	0.07017543859649122
1801	Feb25-FISH2-3L1-rep4-mock-100x_Position017_16_cmle.ics	124	0	1	1	0.11989768234675159	0.5048543689320387	0.5048543689320387
1802	Feb25-FISH2-3L1-rep4-mock-100x_Position017_16_cmle.ics	127	0	1	1	0.03919731922874571	0.14782608695652172	0.14406779661016947
1803	Feb25-FISH2-3L1-rep4-mock-100x_Position017_16_cmle.ics	128	0	1	1	0.0	0.0	0.0
1804	Feb25-FISH2-3L1-rep4-mock-100x_Position017_16_cmle.ics	129	0	1	1	0.0	0.0	0.0
1805	Feb25-FISH2-3L1-rep4-mock-100x_Position017_16_cmle.ics	131	0	1	1	0.07839463845749142	0.3366336633663366	0.33333333333333326
1806	Feb25-FISH2-3L1-rep4-mock-100x_Position017_16_cmle.ics	133	0	1	1	0.020751521944630084	0.07964601769911504	0.09782608695652173
1807	Feb25-FISH2-3L1-rep4-mock-100x_Position017_16_cmle.ics	134	0	1	1	0.04380876854977462	0.31147540983606553	0.2878787878787878
1808	Feb25-FISH2-3L1-rep4-mock-100x_Position018_17_cmle.ics	1	0	1	1	0.0	0.0	0.0
1809	Feb25-FISH2-3L1-rep4-mock-100x_Position018_17_cmle.ics	1	0	2	1	0.1498721029334395	0.6132075471698113	0.2549019607843137
1810	Feb25-FISH2-3L1-rep4-mock-100x_Position018_17_cmle.ics	2	0	1	1	0.0	0.0	0.0
1811	Feb25-FISH2-3L1-rep4-mock-100x_Position018_17_cmle.ics	3	0	1	1	0.0	0.0	0.0
1812	Feb25-FISH2-3L1-rep4-mock-100x_Position018_17_cmle.ics	4	0	1	1	0.0	0.0	0.0
1813	Feb25-FISH2-3L1-rep4-mock-100x_Position018_17_cmle.ics	6	0	1	1	0.0	0.0	0.0
1814	Feb25-FISH2-3L1-rep4-mock-100x_Position018_17_cmle.ics	7	0	1	1	0.053031667191832436	0.11330049261083741	0.4509803921568627
1815	Feb25-FISH2-3L1-rep4-mock-100x_Position018_17_cmle.ics	7	0	1	2	0.0	0.0	0.0
1816	Feb25-FISH2-3L1-rep4-mock-100x_Position018_17_cmle.ics	7	0	1	3	0.0	0.0	0.0
1817	Feb25-FISH2-3L1-rep4-mock-100x_Position018_17_cmle.ics	8	0	1	1	0.06225456583389025	0.32142857142857145	0.32142857142857145
1818	Feb25-FISH2-3L1-rep4-mock-100x_Position018_17_cmle.ics	10	0	1	1	0.07378318913646252	0.2962962962962962	0.5423728813559322
1819	Feb25-FISH2-3L1-rep4-mock-100x_Position018_17_cmle.ics	11	0	1	1	0.11298050836520823	0.5051546391752577	0.49999999999999994
1820	Feb25-FISH2-3L1-rep4-mock-100x_Position018_17_cmle.ics	13	0	1	1	0.025362971265658993	0.11956521739130434	0.12087912087912087
1821	Feb25-FISH2-3L1-rep4-mock-100x_Position018_17_cmle.ics	14	0	1	1	0.059948841173375796	0.5098039215686273	0.2113821138211382
1822	Feb25-FISH2-3L1-rep4-mock-100x_Position018_17_cmle.ics	15	0	1	1	0.0	0.0	0.0
1823	Feb25-FISH2-3L1-rep4-mock-100x_Position018_17_cmle.ics	16	0	1	1	0.0	0.0	0.0
1824	Feb25-FISH2-3L1-rep4-mock-100x_Position018_17_cmle.ics	16	0	1	2	0.1245091316677805	0.2755102040816326	0.3576158940397351
1825	Feb25-FISH2-3L1-rep4-mock-100x_Position018_17_cmle.ics	17	0	1	1	0.0	0.0	0.0
1826	Feb25-FISH2-3L1-rep4-mock-100x_Position018_17_cmle.ics	18	0	1	1	0.0	0.0	0.0
1827	Feb25-FISH2-3L1-rep4-mock-100x_Position018_17_cmle.ics	20	0	1	1	0.006917173981543361	0.05882352941176469	0.05084745762711864
1828	Feb25-FISH2-3L1-rep4-mock-100x_Position018_17_cmle.ics	20	0	2	1	0.0	0.0	0.0
1829	Feb25-FISH2-3L1-rep4-mock-100x_Position018_17_cmle.ics	21	0	1	1	0.009222898642057815	0.04395604395604395	0.016129032258064516
1830	Feb25-FISH2-3L1-rep4-mock-100x_Position018_17_cmle.ics	21	0	2	1	0.0	0.0	0.0
1831	Feb25-FISH2-3L1-rep4-mock-100x_Position018_17_cmle.ics	22	0	1	1	0.1798465235201274	0.39999999999999997	0.3959390862944162
1832	Feb25-FISH2-3L1-rep4-mock-100x_Position018_17_cmle.ics	23	0	1	1	0.0	0.0	0.0
1833	Feb25-FISH2-3L1-rep4-mock-100x_Position018_17_cmle.ics	25	0	1	1	0.3689159456823126	0.9302325581395348	0.5818181818181817
1834	Feb25-FISH2-3L1-rep4-mock-100x_Position018_17_cmle.ics	25	0	2	1	0.0	0.0	0.0
1835	Feb25-FISH2-3L1-rep4-mock-100x_Position018_17_cmle.ics	26	0	1	1	0.3204957278115091	0.8687499999999999	0.8128654970760234
1836	Feb25-FISH2-3L1-rep4-mock-100x_Position018_17_cmle.ics	27	0	1	1	0.07147746447594806	0.2870370370370369	0.2870370370370369
1837	Feb25-FISH2-3L1-rep4-mock-100x_Position018_17_cmle.ics	28	0	1	1	0.05533739185234689	0.22857142857142854	0.23076923076923073
1838	Feb25-FISH2-3L1-rep4-mock-100x_Position018_17_cmle.ics	29	0	1	1	0.09914616040212151	0.4831460674157303	0.6231884057971014
1839	Feb25-FISH2-3L1-rep4-mock-100x_Position018_17_cmle.ics	30	0	1	1	0.09222898642057815	0.4651162790697674	0.4651162790697674
1840	Feb25-FISH2-3L1-rep4-mock-100x_Position018_17_cmle.ics	31	0	1	1	0.057643116512861345	0.2747252747252747	0.2747252747252747
1841	Feb25-FISH2-3L1-rep4-mock-100x_Position018_17_cmle.ics	33	0	1	1	0.0	0.0	0.0
1842	Feb25-FISH2-3L1-rep4-mock-100x_Position018_17_cmle.ics	35	0	1	1	0.1590950015754973	0.575	0.6969696969696969
1843	Feb25-FISH2-3L1-rep4-mock-100x_Position018_17_cmle.ics	36	0	1	1	0.17754079885961294	0.4610778443113772	0.36492890995260663
1844	Feb25-FISH2-3L1-rep4-mock-100x_Position018_17_cmle.ics	37	0	1	1	0.05533739185234689	0.21052631578947367	0.21428571428571422
1845	Feb25-FISH2-3L1-rep4-mock-100x_Position018_17_cmle.ics	39	0	1	1	0.0	0.0	0.0
1846	Feb25-FISH2-3L1-rep4-mock-100x_Position018_17_cmle.ics	40	0	1	1	0.05533739185234689	0.2727272727272727	0.2727272727272727
1847	Feb25-FISH2-3L1-rep4-mock-100x_Position018_17_cmle.ics	42	0	1	1	0.10375760972315042	0.4945054945054944	0.5056179775280898
1848	Feb25-FISH2-3L1-rep4-mock-100x_Position018_17_cmle.ics	44	0	1	1	0.02305724660514454	0.11235955056179775	0.1408450704225352
1849	Feb25-FISH2-3L1-rep4-mock-100x_Position018_17_cmle.ics	45	0	1	1	0.02305724660514454	0.1075268817204301	0.10638297872340424
1850	Feb25-FISH2-3L1-rep4-mock-100x_Position018_17_cmle.ics	48	0	1	1	0.1844579728411563	0.6896551724137929	0.6896551724137929
1851	Feb25-FISH2-3L1-rep4-mock-100x_Position018_17_cmle.ics	49	0	1	1	0.08070036311800588	0.36458333333333337	0.36458333333333337
1852	Feb25-FISH2-3L1-rep4-mock-100x_Position018_17_cmle.ics	50	0	1	1	0.0	0.0	0.0
1853	Feb25-FISH2-3L1-rep4-mock-100x_Position018_17_cmle.ics	50	0	1	2	0.0	0.0	0.0
1854	Feb25-FISH2-3L1-rep4-mock-100x_Position018_17_cmle.ics	50	0	2	1	0.0	0.0	0.0
1855	Feb25-FISH2-3L1-rep4-mock-100x_Position018_17_cmle.ics	50	0	2	2	0.13834347963086724	0.9375000000000001	0.35294117647058826
1856	Feb25-FISH2-3L1-rep4-mock-100x_Position018_17_cmle.ics	51	0	1	1	0.06686601515491916	0.46031746031746024	0.39189189189189194
1857	Feb25-FISH2-3L1-rep4-mock-100x_Position018_17_cmle.ics	52	0	1	1	0.1498721029334395	0.5462184873949579	0.5241935483870969
1858	Feb25-FISH2-3L1-rep4-mock-100x_Position018_17_cmle.ics	53	0	1	1	0.0853118124390348	0.4021739130434782	0.3978494623655914
1859	Feb25-FISH2-3L1-rep4-mock-100x_Position018_17_cmle.ics	54	0	1	1	0.11067478370469377	0.4485981308411214	0.4485981308411214
1860	Feb25-FISH2-3L1-rep4-mock-100x_Position018_17_cmle.ics	55	0	1	1	0.020751521944630084	0.1607142857142857	0.08737864077669902
1861	Feb25-FISH2-3L1-rep4-mock-100x_Position018_17_cmle.ics	55	0	2	1	0.0	0.0	0.0
1862	Feb25-FISH2-3L1-rep4-mock-100x_Position018_17_cmle.ics	56	0	1	1	0.10836905904417933	0.42342342342342343	0.4272727272727273
1863	Feb25-FISH2-3L1-rep4-mock-100x_Position018_17_cmle.ics	57	0	1	1	0.0	0.0	0.0
1864	Feb25-FISH2-3L1-rep4-mock-100x_Position018_17_cmle.ics	58	0	1	1	0.0	0.0	0.0
1865	Feb25-FISH2-3L1-rep4-mock-100x_Position018_17_cmle.ics	59	0	1	1	0.07378318913646252	0.2711864406779661	0.2711864406779661
1866	Feb25-FISH2-3L1-rep4-mock-100x_Position018_17_cmle.ics	60	0	1	1	0.14295492895189613	0.6019417475728154	0.5585585585585585
1867	Feb25-FISH2-3L1-rep4-mock-100x_Position018_17_cmle.ics	63	0	1	1	0.04380876854977462	0.07569721115537847	0.3275862068965516
1868	Feb25-FISH2-3L1-rep4-mock-100x_Position018_17_cmle.ics	63	0	1	2	0.0	0.0	0.0
1869	Feb25-FISH2-3L1-rep4-mock-100x_Position018_17_cmle.ics	64	0	1	1	0.10375760972315042	0.5844155844155843	0.6923076923076922
1870	Feb25-FISH2-3L1-rep4-mock-100x_Position018_17_cmle.ics	65	0	1	1	0.10145188506263597	0.4271844660194174	0.4271844660194174
1871	Feb25-FISH2-3L1-rep4-mock-100x_Position018_17_cmle.ics	68	0	1	1	0.0	0.0	0.0
1872	Feb25-FISH2-3L1-rep4-mock-100x_Position018_17_cmle.ics	68	0	1	2	0.12220340700726605	0.32919254658385094	0.9636363636363637
1873	Feb25-FISH2-3L1-rep4-mock-100x_Position018_17_cmle.ics	68	0	2	1	0.027668695926173444	0.15189873417721517	0.061538461538461535
1874	Feb25-FISH2-3L1-rep4-mock-100x_Position018_17_cmle.ics	68	0	2	2	0.0	0.0	0.0
1875	Feb25-FISH2-3L1-rep4-mock-100x_Position018_17_cmle.ics	70	0	1	1	0.0	0.0	0.0
1876	Feb25-FISH2-3L1-rep4-mock-100x_Position018_17_cmle.ics	74	0	1	1	0.06917173981543362	0.27777777777777773	0.3703703703703704
1877	Feb25-FISH2-3L1-rep4-mock-100x_Position018_17_cmle.ics	75	0	1	1	0.03458586990771681	0.13513513513513514	0.13761467889908258
1878	Feb25-FISH2-3L1-rep4-mock-100x_Position018_17_cmle.ics	76	0	1	1	0.0	0.0	0.0
1879	Feb25-FISH2-3L1-rep4-mock-100x_Position018_17_cmle.ics	76	0	2	1	0.11067478370469377	0.7619047619047618	0.2264150943396226
1880	Feb25-FISH2-3L1-rep4-mock-100x_Position018_17_cmle.ics	77	0	1	1	0.025362971265658993	0.09649122807017545	0.09565217391304347
1881	Feb25-FISH2-3L1-rep4-mock-100x_Position018_17_cmle.ics	78	0	1	1	0.0	0.0	0.0
1882	Feb25-FISH2-3L1-rep4-mock-100x_Position018_17_cmle.ics	79	0	1	1	0.10606333438366487	0.4693877551020408	0.4509803921568627
1883	Feb25-FISH2-3L1-rep4-mock-100x_Position018_17_cmle.ics	80	0	1	1	0.0945347110810926	0.3796296296296295	0.3796296296296295
1884	Feb25-FISH2-3L1-rep4-mock-100x_Position018_17_cmle.ics	82	0	1	1	0.0	0.0	0.0
1885	Feb25-FISH2-3L1-rep4-mock-100x_Position018_17_cmle.ics	83	0	1	1	0.009222898642057815	0.04210526315789473	0.04210526315789473
1886	Feb25-FISH2-3L1-rep4-mock-100x_Position018_17_cmle.ics	86	0	1	1	0.03919731922874571	0.18279569892473113	0.15596330275229356
1887	Feb25-FISH2-3L1-rep4-mock-100x_Position018_17_cmle.ics	88	0	1	1	0.0	0.0	0.0
1888	Feb25-FISH2-3L1-rep4-mock-100x_Position018_17_cmle.ics	89	0	1	1	0.0	0.0	0.0
1889	Feb25-FISH2-3L1-rep4-mock-100x_Position018_17_cmle.ics	91	0	1	1	0.06917173981543362	0.5	0.48387096774193555
1890	Feb25-FISH2-3L1-rep4-mock-100x_Position018_17_cmle.ics	92	0	1	1	0.020751521944630084	0.09473684210526315	0.10227272727272727
1891	Feb25-FISH2-3L1-rep4-mock-100x_Position018_17_cmle.ics	94	0	1	1	0.0	0.0	0.0
1892	Feb25-FISH2-3L1-rep4-mock-100x_Position018_17_cmle.ics	95	0	1	1	0.04150304388926017	0.1651376146788991	0.16363636363636366
1893	Feb25-FISH2-3L1-rep4-mock-100x_Position018_17_cmle.ics	96	0	1	1	0.0	0.0	0.0
1894	Feb25-FISH2-3L1-rep4-mock-100x_Position018_17_cmle.ics	99	0	1	1	0.053031667191832436	0.26136363636363635	0.2346938775510204
1895	Feb25-FISH2-3L1-rep4-mock-100x_Position018_17_cmle.ics	100	0	1	1	0.0	0.0	0.0
1896	Feb25-FISH2-3L1-rep4-mock-100x_Position018_17_cmle.ics	101	0	1	1	0.12681485632829495	0.6179775280898876	0.6249999999999999
1897	Feb25-FISH2-3L1-rep4-mock-100x_Position018_17_cmle.ics	102	0	1	1	0.03458586990771681	0.24193548387096778	0.16483516483516483
1898	Feb25-FISH2-3L1-rep4-mock-100x_Position018_17_cmle.ics	103	0	1	1	0.025362971265658993	0.10091743119266056	0.16417910447761194
1899	Feb25-FISH2-3L1-rep4-mock-100x_Position018_17_cmle.ics	104	0	1	1	0.0	0.0	0.0
1900	Feb25-FISH2-3L1-rep4-mock-100x_Position018_17_cmle.ics	104	0	2	1	0.0	0.0	0.0
1901	Feb25-FISH2-3L1-rep4-mock-100x_Position018_17_cmle.ics	105	0	1	1	0.11298050836520823	0.480392156862745	0.4757281553398057
1902	Feb25-FISH2-3L1-rep4-mock-100x_Position018_17_cmle.ics	106	0	1	1	0.09222898642057815	0.42553191489361697	0.3846153846153846
1903	Feb25-FISH2-3L1-rep4-mock-100x_Position018_17_cmle.ics	108	0	1	1	0.23057246605144538	0.7999999999999999	0.7999999999999999
1904	Feb25-FISH2-3L1-rep4-mock-100x_Position018_17_cmle.ics	111	0	1	1	0.0	0.0	0.0
1905	Feb25-FISH2-3L1-rep4-mock-100x_Position018_17_cmle.ics	112	0	1	1	0.1590950015754973	0.7840909090909091	0.7499999999999999
1906	Feb25-FISH2-3L1-rep4-mock-100x_Position018_17_cmle.ics	115	0	1	1	0.26515833595916216	0.6249999999999999	0.5778894472361807
1907	Feb25-FISH2-3L1-rep4-mock-100x_Position018_17_cmle.ics	116	0	1	1	0.15448355225446841	0.7127659574468085	0.6979166666666667
1908	Feb25-FISH2-3L1-rep4-mock-100x_Position018_17_cmle.ics	117	0	1	1	0.10836905904417933	0.4563106796116504	0.4519230769230769
1909	Feb25-FISH2-3L1-rep4-mock-100x_Position018_17_cmle.ics	119	0	1	1	0.16831790021755513	0.7604166666666667	0.7604166666666667
1910	Feb25-FISH2-3L1-rep4-mock-100x_Position018_17_cmle.ics	120	0	1	1	0.0	0.0	0.0
1911	Feb25-FISH2-3L1-rep4-mock-100x_Position018_17_cmle.ics	122	0	1	1	0.0023057246605144538	0.010309278350515464	0.010309278350515464
1912	Feb25-FISH2-3L1-rep4-mock-100x_Position018_17_cmle.ics	123	0	1	1	0.0	0.0	0.0
1913	Feb25-FISH2-3L1-rep4-mock-100x_Position018_17_cmle.ics	123	0	1	2	0.053031667191832436	0.30263157894736836	0.41071428571428564
1914	Feb25-FISH2-3L1-rep4-mock-100x_Position018_17_cmle.ics	125	0	1	1	0.04380876854977462	0.37254901960784303	0.2878787878787878
1915	Feb25-FISH2-3L1-rep4-mock-100x_Position018_17_cmle.ics	127	0	1	1	0.0899232617600637	0.5416666666666666	0.5416666666666666
1916	Feb25-FISH2-3L1-rep4-mock-100x_Position018_17_cmle.ics	128	0	1	1	0.12220340700726605	0.3680555555555555	0.3680555555555555
1917	Feb25-FISH2-3L1-rep4-mock-100x_Position018_17_cmle.ics	129	0	1	1	0.04150304388926017	0.33333333333333326	0.15384615384615383
1918	Feb25-FISH2-3L1-rep4-mock-100x_Position018_17_cmle.ics	130	0	1	1	0.0	0.0	0.0
1919	Feb25-FISH2-3L1-rep4-mock-100x_Position019_18_cmle.ics	2	0	1	1	0.0	0.0	0.0
1920	Feb25-FISH2-3L1-rep4-mock-100x_Position019_18_cmle.ics	2	0	2	1	0.0	0.0	0.0
1921	Feb25-FISH2-3L1-rep4-mock-100x_Position019_18_cmle.ics	5	0	1	1	0.0	0.0	0.0
1922	Feb25-FISH2-3L1-rep4-mock-100x_Position019_18_cmle.ics	6	0	1	1	0.0	0.0	0.0
1923	Feb25-FISH2-3L1-rep4-mock-100x_Position019_18_cmle.ics	6	0	2	1	0.0	0.0	0.0
1924	Feb25-FISH2-3L1-rep4-mock-100x_Position019_18_cmle.ics	7	0	1	1	0.07378318913646252	0.25	0.25196850393700787
1925	Feb25-FISH2-3L1-rep4-mock-100x_Position019_18_cmle.ics	8	0	1	1	0.0645602904944047	0.2616822429906541	0.2568807339449541
1926	Feb25-FISH2-3L1-rep4-mock-100x_Position019_18_cmle.ics	9	0	1	1	0.03228014524720235	0.18666666666666665	0.18666666666666665
1927	Feb25-FISH2-3L1-rep4-mock-100x_Position019_18_cmle.ics	10	0	1	1	0.03228014524720235	0.12280701754385964	0.11965811965811964
1928	Feb25-FISH2-3L1-rep4-mock-100x_Position019_18_cmle.ics	11	0	1	1	0.19598659614372857	0.7798165137614679	0.7264957264957264
1929	Feb25-FISH2-3L1-rep4-mock-100x_Position019_18_cmle.ics	13	0	1	1	0.0	0.0	0.0
1930	Feb25-FISH2-3L1-rep4-mock-100x_Position019_18_cmle.ics	15	0	1	1	0.10375760972315042	0.3688524590163934	0.43269230769230765
1931	Feb25-FISH2-3L1-rep4-mock-100x_Position019_18_cmle.ics	16	0	1	1	0.029974420586687898	0.15662650602409633	0.15294117647058822
1932	Feb25-FISH2-3L1-rep4-mock-100x_Position019_18_cmle.ics	17	0	1	1	0.0	0.0	0.0
1933	Feb25-FISH2-3L1-rep4-mock-100x_Position019_18_cmle.ics	18	0	1	1	0.11989768234675159	0.40625	0.4031007751937984
1934	Feb25-FISH2-3L1-rep4-mock-100x_Position019_18_cmle.ics	20	0	1	1	0.37122167034282705	0.6075471698113207	0.6029962546816479
1935	Feb25-FISH2-3L1-rep4-mock-100x_Position019_18_cmle.ics	21	0	1	1	0.0	0.0	0.0
1936	Feb25-FISH2-3L1-rep4-mock-100x_Position019_18_cmle.ics	21	0	2	1	0.0	0.0	0.0
1937	Feb25-FISH2-3L1-rep4-mock-100x_Position019_18_cmle.ics	23	0	1	1	0.1245091316677805	0.4060150375939849	0.409090909090909
1938	Feb25-FISH2-3L1-rep4-mock-100x_Position019_18_cmle.ics	24	0	1	1	0.03919731922874571	0.146551724137931	0.14406779661016947
1939	Feb25-FISH2-3L1-rep4-mock-100x_Position019_18_cmle.ics	25	0	1	1	0.1844579728411563	0.5755395683453236	0.5755395683453236
1940	Feb25-FISH2-3L1-rep4-mock-100x_Position019_18_cmle.ics	26	0	1	1	0.11528623302572269	0.44247787610619466	0.44642857142857134
1941	Feb25-FISH2-3L1-rep4-mock-100x_Position019_18_cmle.ics	27	0	1	1	0.0	0.0	0.0
1942	Feb25-FISH2-3L1-rep4-mock-100x_Position019_18_cmle.ics	27	0	2	1	0.0	0.0	0.0
1943	Feb25-FISH2-3L1-rep4-mock-100x_Position019_18_cmle.ics	29	0	1	1	0.0	0.0	0.0
1944	Feb25-FISH2-3L1-rep4-mock-100x_Position019_18_cmle.ics	31	0	1	1	0.0	0.0	0.0
1945	Feb25-FISH2-3L1-rep4-mock-100x_Position019_18_cmle.ics	32	0	1	1	0.0	0.0	0.0
1946	Feb25-FISH2-3L1-rep4-mock-100x_Position019_18_cmle.ics	34	0	1	1	0.37122167034282705	0.5770609318996415	0.575
1947	Feb25-FISH2-3L1-rep4-mock-100x_Position019_18_cmle.ics	35	0	1	1	0.0	0.0	0.0
1948	Feb25-FISH2-3L1-rep4-mock-100x_Position019_18_cmle.ics	36	0	1	1	0.1498721029334395	0.45454545454545453	0.4513888888888889
1949	Feb25-FISH2-3L1-rep4-mock-100x_Position019_18_cmle.ics	37	0	1	1	0.07378318913646252	0.2990654205607476	0.2962962962962962
1950	Feb25-FISH2-3L1-rep4-mock-100x_Position019_18_cmle.ics	38	0	1	1	0.13142630564932387	0.5277777777777777	0.5277777777777777
1951	Feb25-FISH2-3L1-rep4-mock-100x_Position019_18_cmle.ics	40	0	1	1	0.0	0.0	0.0
1952	Feb25-FISH2-3L1-rep4-mock-100x_Position019_18_cmle.ics	40	0	1	2	0.0	0.0	0.0
1953	Feb25-FISH2-3L1-rep4-mock-100x_Position019_18_cmle.ics	40	0	2	1	0.0	0.0	0.0
1954	Feb25-FISH2-3L1-rep4-mock-100x_Position019_18_cmle.ics	40	0	2	2	0.0	0.0	0.0
1955	Feb25-FISH2-3L1-rep4-mock-100x_Position019_18_cmle.ics	41	0	1	1	0.0	0.0	0.0
1956	Feb25-FISH2-3L1-rep4-mock-100x_Position019_18_cmle.ics	42	0	1	1	0.0	0.0	0.0
1957	Feb25-FISH2-3L1-rep4-mock-100x_Position019_18_cmle.ics	43	0	1	1	0.0	0.0	0.0
1958	Feb25-FISH2-3L1-rep4-mock-100x_Position019_18_cmle.ics	45	0	1	1	0.0945347110810926	0.3153846153846153	0.33064516129032256
1959	Feb25-FISH2-3L1-rep4-mock-100x_Position019_18_cmle.ics	47	0	1	1	0.10145188506263597	0.3464566929133858	0.3492063492063492
1960	Feb25-FISH2-3L1-rep4-mock-100x_Position019_18_cmle.ics	48	0	1	1	0.0	0.0	0.0
1961	Feb25-FISH2-3L1-rep4-mock-100x_Position019_18_cmle.ics	49	0	1	1	0.01152862330257227	0.07936507936507936	0.08064516129032259
1962	Feb25-FISH2-3L1-rep4-mock-100x_Position019_18_cmle.ics	52	0	1	1	0.0	0.0	0.0
1963	Feb25-FISH2-3L1-rep4-mock-100x_Position019_18_cmle.ics	53	0	1	1	0.0	0.0	0.0
1964	Feb25-FISH2-3L1-rep4-mock-100x_Position019_18_cmle.ics	54	0	1	1	0.16370645089652622	0.5867768595041322	0.5916666666666666
1965	Feb25-FISH2-3L1-rep4-mock-100x_Position019_18_cmle.ics	57	0	1	1	0.0	0.0	0.0
1966	Feb25-FISH2-3L1-rep4-mock-100x_Position019_18_cmle.ics	58	0	1	1	0.0	0.0	0.0
1967	Feb25-FISH2-3L1-rep4-mock-100x_Position019_18_cmle.ics	59	0	1	1	0.0	0.0	0.0
1968	Feb25-FISH2-3L1-rep4-mock-100x_Position019_18_cmle.ics	60	0	1	1	0.0	0.0	0.0
1969	Feb25-FISH2-3L1-rep4-mock-100x_Position019_18_cmle.ics	61	0	1	1	0.03458586990771681	0.15000000000000002	0.15000000000000002
1970	Feb25-FISH2-3L1-rep4-mock-100x_Position019_18_cmle.ics	62	0	1	1	0.21904384274887312	0.6597222222222222	0.6551724137931034
1971	Feb25-FISH2-3L1-rep4-mock-100x_Position019_18_cmle.ics	63	0	1	1	0.0	0.0	0.0
1972	Feb25-FISH2-3L1-rep4-mock-100x_Position019_18_cmle.ics	64	0	1	1	0.14295492895189613	0.7654320987654321	0.5
1973	Feb25-FISH2-3L1-rep4-mock-100x_Position019_18_cmle.ics	65	0	1	1	0.1936808714832141	0.5490196078431372	0.5490196078431372
1974	Feb25-FISH2-3L1-rep4-mock-100x_Position019_18_cmle.ics	66	0	1	1	0.2444068140145321	0.8907563025210082	0.821705426356589
1975	Feb25-FISH2-3L1-rep4-mock-100x_Position019_18_cmle.ics	68	0	1	1	0.21673811808835866	0.7401574803149605	0.7401574803149605
1976	Feb25-FISH2-3L1-rep4-mock-100x_Position019_18_cmle.ics	71	0	1	1	0.04380876854977462	0.17924528301886788	0.17592592592592587
1977	Feb25-FISH2-3L1-rep4-mock-100x_Position019_18_cmle.ics	73	0	1	1	0.0	0.0	0.0
1978	Feb25-FISH2-3L1-rep4-mock-100x_Position019_18_cmle.ics	74	0	1	1	0.13834347963086724	0.5128205128205128	0.5084745762711864
1979	Feb25-FISH2-3L1-rep4-mock-100x_Position019_18_cmle.ics	77	0	1	1	0.08300608777852034	0.15584415584415584	0.5373134328358209
1980	Feb25-FISH2-3L1-rep4-mock-100x_Position019_18_cmle.ics	77	0	1	2	0.0	0.0	0.0
1981	Feb25-FISH2-3L1-rep4-mock-100x_Position019_18_cmle.ics	78	0	1	1	0.03689159456823126	0.12598425196850394	0.12598425196850394
1982	Feb25-FISH2-3L1-rep4-mock-100x_Position019_18_cmle.ics	79	0	1	1	0.0899232617600637	0.32499999999999996	0.32499999999999996
1983	Feb25-FISH2-3L1-rep4-mock-100x_Position019_18_cmle.ics	80	0	1	1	0.0	0.0	0.0
1984	Feb25-FISH2-3L1-rep4-mock-100x_Position019_18_cmle.ics	82	0	1	1	0.0	0.0	0.0
1985	Feb25-FISH2-3L1-rep4-mock-100x_Position019_18_cmle.ics	83	0	1	1	0.16370645089652622	0.7717391304347825	0.7717391304347825
1986	Feb25-FISH2-3L1-rep4-mock-100x_Position019_18_cmle.ics	84	0	1	1	0.15448355225446841	0.2791666666666667	0.6767676767676768
1987	Feb25-FISH2-3L1-rep4-mock-100x_Position019_18_cmle.ics	84	0	1	2	0.0	0.0	0.0
1988	Feb25-FISH2-3L1-rep4-mock-100x_Position019_18_cmle.ics	85	0	1	1	0.0	0.0	0.0
1989	Feb25-FISH2-3L1-rep4-mock-100x_Position019_18_cmle.ics	86	0	1	1	0.0	0.0	0.0
1990	Feb25-FISH2-3L1-rep4-mock-100x_Position019_18_cmle.ics	87	0	1	1	0.0	0.0	0.0
1991	Feb25-FISH2-3L1-rep4-mock-100x_Position019_18_cmle.ics	87	0	1	2	0.0	0.0	0.0
1992	Feb25-FISH2-3L1-rep4-mock-100x_Position019_18_cmle.ics	89	0	1	1	0.07839463845749142	0.293103448275862	0.29565217391304344
1993	Feb25-FISH2-3L1-rep4-mock-100x_Position019_18_cmle.ics	90	0	1	1	0.0	0.0	0.0
1994	Feb25-FISH2-3L1-rep4-mock-100x_Position019_18_cmle.ics	90	0	1	2	0.0	0.0	0.0
1995	Feb25-FISH2-3L1-rep4-mock-100x_Position019_18_cmle.ics	90	0	2	1	0.0	0.0	0.0
1996	Feb25-FISH2-3L1-rep4-mock-100x_Position019_18_cmle.ics	90	0	2	2	0.2444068140145321	0.7910447761194029	0.7210884353741496
1997	Feb25-FISH2-3L1-rep4-mock-100x_Position019_18_cmle.ics	90	0	3	1	0.16140072623601176	0.7777777777777777	0.319634703196347
1998	Feb25-FISH2-3L1-rep4-mock-100x_Position019_18_cmle.ics	90	0	3	2	0.0	0.0	0.0
1999	Feb25-FISH2-3L1-rep4-mock-100x_Position019_18_cmle.ics	91	0	1	1	0.10836905904417933	0.43119266055045874	0.39166666666666666
[truncated: 3,251 more rows]
