# Supplementary material for: M1BP cooperates with CP190 to activate transcription at TAD borders and promote chromatin insulator activity
Source: Nat Commun. 2021 Jul 7;12:4170. doi: 10.1038/s41467-021-24407-y (PMC8263732; doi:10.1038/s41467-021-24407-y)
Supplement: Supplementary file 6 — Source Data [file 41467_2021_24407_MOESM6_ESM.zip › Source Data_updated_060121/Source Data 8/Figure 8c/Figure 8c-tango-slide2/rep4-mock-m1bp/A_C.xls]

	Label	nuc.idx	tag	idx1	idx2	overlap	pcOverlap1	pcOverlap2
1	Feb25-FISH2-3L1-rep4-mock-100x_Position001_0_cmle.ics	1	0	1	1	0.0	0.0	0.0
2	Feb25-FISH2-3L1-rep4-mock-100x_Position001_0_cmle.ics	4	0	1	1	0.009222898642057815	0.04	0.04
3	Feb25-FISH2-3L1-rep4-mock-100x_Position001_0_cmle.ics	5	0	1	1	0.050725942531317986	0.4150943396226415	0.34375
4	Feb25-FISH2-3L1-rep4-mock-100x_Position001_0_cmle.ics	6	0	1	1	0.0	0.0	0.0
5	Feb25-FISH2-3L1-rep4-mock-100x_Position001_0_cmle.ics	6	0	1	2	0.11528623302572269	0.34246575342465746	0.4716981132075471
6	Feb25-FISH2-3L1-rep4-mock-100x_Position001_0_cmle.ics	6	0	2	1	0.05533739185234689	0.2526315789473684	0.17910447761194026
7	Feb25-FISH2-3L1-rep4-mock-100x_Position001_0_cmle.ics	6	0	2	2	0.0	0.0	0.0
8	Feb25-FISH2-3L1-rep4-mock-100x_Position001_0_cmle.ics	8	0	1	1	0.0	0.0	0.0
9	Feb25-FISH2-3L1-rep4-mock-100x_Position001_0_cmle.ics	9	0	1	1	0.0	0.0	0.0
10	Feb25-FISH2-3L1-rep4-mock-100x_Position001_0_cmle.ics	11	0	1	1	0.053031667191832436	0.41071428571428564	0.4181818181818182
11	Feb25-FISH2-3L1-rep4-mock-100x_Position001_0_cmle.ics	13	0	1	1	0.11528623302572269	0.5050505050505051	0.5050505050505051
12	Feb25-FISH2-3L1-rep4-mock-100x_Position001_0_cmle.ics	14	0	1	1	0.08761753709954924	0.2695035460992907	0.3304347826086956
13	Feb25-FISH2-3L1-rep4-mock-100x_Position001_0_cmle.ics	14	0	1	2	0.0	0.0	0.0
14	Feb25-FISH2-3L1-rep4-mock-100x_Position001_0_cmle.ics	15	0	1	1	0.2559354373171044	0.5721649484536082	0.5022624434389139
15	Feb25-FISH2-3L1-rep4-mock-100x_Position001_0_cmle.ics	17	0	1	1	0.1245091316677805	0.4285714285714285	0.4736842105263158
16	Feb25-FISH2-3L1-rep4-mock-100x_Position001_0_cmle.ics	19	0	1	1	0.04842021787080353	0.17796610169491525	0.17796610169491525
17	Feb25-FISH2-3L1-rep4-mock-100x_Position001_0_cmle.ics	20	0	1	1	0.06917173981543362	0.30927835051546393	0.3191489361702127
18	Feb25-FISH2-3L1-rep4-mock-100x_Position001_0_cmle.ics	21	0	1	1	0.0	0.0	0.0
19	Feb25-FISH2-3L1-rep4-mock-100x_Position001_0_cmle.ics	22	0	1	1	0.0	0.0	0.0
20	Feb25-FISH2-3L1-rep4-mock-100x_Position001_0_cmle.ics	22	0	1	2	0.11067478370469377	0.24870466321243517	0.4102564102564102
21	Feb25-FISH2-3L1-rep4-mock-100x_Position001_0_cmle.ics	22	0	2	1	0.0	0.0	0.0
22	Feb25-FISH2-3L1-rep4-mock-100x_Position001_0_cmle.ics	22	0	2	2	0.0	0.0	0.0
23	Feb25-FISH2-3L1-rep4-mock-100x_Position001_0_cmle.ics	23	0	1	1	0.07147746447594806	0.4025974025974025	0.2583333333333333
24	Feb25-FISH2-3L1-rep4-mock-100x_Position001_0_cmle.ics	24	0	1	1	0.15217782759395396	0.6470588235294117	0.6285714285714286
25	Feb25-FISH2-3L1-rep4-mock-100x_Position001_0_cmle.ics	25	0	1	1	0.08070036311800588	0.6034482758620688	0.6034482758620688
26	Feb25-FISH2-3L1-rep4-mock-100x_Position001_0_cmle.ics	26	0	1	1	0.07608891379697698	0.26190476190476186	0.2869565217391304
27	Feb25-FISH2-3L1-rep4-mock-100x_Position001_0_cmle.ics	27	0	1	1	0.08761753709954924	0.603174603174603	0.4634146341463413
28	Feb25-FISH2-3L1-rep4-mock-100x_Position001_0_cmle.ics	28	0	1	1	0.10145188506263597	0.4036697247706422	0.4036697247706422
29	Feb25-FISH2-3L1-rep4-mock-100x_Position001_0_cmle.ics	29	0	1	1	0.0	0.0	0.0
30	Feb25-FISH2-3L1-rep4-mock-100x_Position001_0_cmle.ics	31	0	1	1	0.07608891379697698	0.3113207547169811	0.3113207547169811
31	Feb25-FISH2-3L1-rep4-mock-100x_Position001_0_cmle.ics	32	0	1	1	0.0	0.0	0.0
32	Feb25-FISH2-3L1-rep4-mock-100x_Position001_0_cmle.ics	32	0	1	2	0.0	0.0	0.0
33	Feb25-FISH2-3L1-rep4-mock-100x_Position001_0_cmle.ics	32	0	2	1	0.0	0.0	0.0
34	Feb25-FISH2-3L1-rep4-mock-100x_Position001_0_cmle.ics	32	0	2	2	0.0	0.0	0.0
35	Feb25-FISH2-3L1-rep4-mock-100x_Position001_0_cmle.ics	34	0	1	1	0.0	0.0	0.0
36	Feb25-FISH2-3L1-rep4-mock-100x_Position001_0_cmle.ics	34	0	1	2	0.0	0.0	0.0
37	Feb25-FISH2-3L1-rep4-mock-100x_Position001_0_cmle.ics	35	0	1	1	0.10836905904417933	0.40170940170940167	0.4519230769230769
38	Feb25-FISH2-3L1-rep4-mock-100x_Position001_0_cmle.ics	36	0	1	1	0.11759195768623715	0.4285714285714285	0.5257731958762887
39	Feb25-FISH2-3L1-rep4-mock-100x_Position001_0_cmle.ics	37	0	1	1	0.0	0.0	0.0
40	Feb25-FISH2-3L1-rep4-mock-100x_Position001_0_cmle.ics	38	0	1	1	0.0	0.0	0.0
41	Feb25-FISH2-3L1-rep4-mock-100x_Position001_0_cmle.ics	39	0	1	1	0.26285261129864773	0.5588235294117646	0.5352112676056338
42	Feb25-FISH2-3L1-rep4-mock-100x_Position001_0_cmle.ics	40	0	1	1	0.11759195768623715	0.4857142857142857	0.49038461538461536
43	Feb25-FISH2-3L1-rep4-mock-100x_Position001_0_cmle.ics	41	0	1	1	0.13142630564932387	0.5327102803738316	0.5277777777777777
44	Feb25-FISH2-3L1-rep4-mock-100x_Position001_0_cmle.ics	42	0	1	1	0.0	0.0	0.0
45	Feb25-FISH2-3L1-rep4-mock-100x_Position001_0_cmle.ics	43	0	1	1	0.05533739185234689	0.21238938053097342	0.21428571428571422
46	Feb25-FISH2-3L1-rep4-mock-100x_Position001_0_cmle.ics	44	0	1	1	0.06917173981543362	0.27272727272727276	0.3846153846153846
47	Feb25-FISH2-3L1-rep4-mock-100x_Position001_0_cmle.ics	45	0	1	1	0.22134956740938755	0.4343891402714931	0.4324324324324324
48	Feb25-FISH2-3L1-rep4-mock-100x_Position001_0_cmle.ics	47	0	1	1	0.0	0.0	0.0
49	Feb25-FISH2-3L1-rep4-mock-100x_Position001_0_cmle.ics	49	0	1	1	0.10145188506263597	0.45833333333333337	0.4150943396226415
50	Feb25-FISH2-3L1-rep4-mock-100x_Position001_0_cmle.ics	50	0	1	1	0.0	0.0	0.0
51	Feb25-FISH2-3L1-rep4-mock-100x_Position001_0_cmle.ics	52	0	1	1	0.03228014524720235	0.15384615384615383	0.15384615384615383
52	Feb25-FISH2-3L1-rep4-mock-100x_Position001_0_cmle.ics	53	0	1	1	0.0	0.0	0.0
53	Feb25-FISH2-3L1-rep4-mock-100x_Position001_0_cmle.ics	53	0	1	2	0.0	0.0	0.0
54	Feb25-FISH2-3L1-rep4-mock-100x_Position001_0_cmle.ics	54	0	1	1	0.020751521944630084	0.04712041884816753	0.03896103896103896
55	Feb25-FISH2-3L1-rep4-mock-100x_Position001_0_cmle.ics	55	0	1	1	0.0	0.0	0.0
56	Feb25-FISH2-3L1-rep4-mock-100x_Position001_0_cmle.ics	58	0	1	1	0.03919731922874571	0.1259259259259259	0.15044247787610618
57	Feb25-FISH2-3L1-rep4-mock-100x_Position001_0_cmle.ics	58	0	1	2	0.0	0.0	0.0
58	Feb25-FISH2-3L1-rep4-mock-100x_Position001_0_cmle.ics	58	0	2	1	0.0	0.0	0.0
59	Feb25-FISH2-3L1-rep4-mock-100x_Position001_0_cmle.ics	58	0	2	2	0.0	0.0	0.0
60	Feb25-FISH2-3L1-rep4-mock-100x_Position001_0_cmle.ics	60	0	1	1	0.0853118124390348	0.30578512396694213	0.30327868852459017
61	Feb25-FISH2-3L1-rep4-mock-100x_Position001_0_cmle.ics	63	0	1	1	0.14295492895189613	0.492063492063492	0.492063492063492
62	Feb25-FISH2-3L1-rep4-mock-100x_Position001_0_cmle.ics	64	0	1	1	0.059948841173375796	0.19117647058823525	0.19117647058823525
63	Feb25-FISH2-3L1-rep4-mock-100x_Position001_0_cmle.ics	65	0	1	1	0.0	0.0	0.0
64	Feb25-FISH2-3L1-rep4-mock-100x_Position001_0_cmle.ics	67	0	1	1	0.0	0.0	0.0
65	Feb25-FISH2-3L1-rep4-mock-100x_Position001_0_cmle.ics	69	0	1	1	0.0	0.0	0.0
66	Feb25-FISH2-3L1-rep4-mock-100x_Position001_0_cmle.ics	70	0	1	1	0.013834347963086722	0.05882352941176469	0.06
67	Feb25-FISH2-3L1-rep4-mock-100x_Position001_0_cmle.ics	72	0	1	1	0.07378318913646252	0.380952380952381	0.3855421686746987
68	Feb25-FISH2-3L1-rep4-mock-100x_Position001_0_cmle.ics	73	0	1	1	0.12220340700726605	0.47747747747747743	0.47747747747747743
69	Feb25-FISH2-3L1-rep4-mock-100x_Position001_0_cmle.ics	75	0	1	1	0.0	0.0	0.0
70	Feb25-FISH2-3L1-rep4-mock-100x_Position001_0_cmle.ics	75	0	1	2	0.0	0.0	0.0
71	Feb25-FISH2-3L1-rep4-mock-100x_Position001_0_cmle.ics	75	0	2	1	0.0	0.0	0.0
72	Feb25-FISH2-3L1-rep4-mock-100x_Position001_0_cmle.ics	75	0	2	2	0.02305724660514454	0.030303030303030304	0.06097560975609755
73	Feb25-FISH2-3L1-rep4-mock-100x_Position001_0_cmle.ics	76	0	1	1	0.0	0.0	0.0
74	Feb25-FISH2-3L1-rep4-mock-100x_Position001_0_cmle.ics	76	0	2	1	0.0	0.0	0.0
75	Feb25-FISH2-3L1-rep4-mock-100x_Position001_0_cmle.ics	77	0	1	1	0.13373203030983832	0.4999999999999999	0.5043478260869565
76	Feb25-FISH2-3L1-rep4-mock-100x_Position001_0_cmle.ics	78	0	1	1	0.16601217555704068	0.631578947368421	0.6428571428571428
77	Feb25-FISH2-3L1-rep4-mock-100x_Position001_0_cmle.ics	79	0	1	1	0.0	0.0	0.0
78	Feb25-FISH2-3L1-rep4-mock-100x_Position001_0_cmle.ics	80	0	1	1	0.0	0.0	0.0
79	Feb25-FISH2-3L1-rep4-mock-100x_Position001_0_cmle.ics	81	0	1	1	0.03919731922874571	0.16999999999999998	0.1683168316831683
80	Feb25-FISH2-3L1-rep4-mock-100x_Position001_0_cmle.ics	82	0	1	1	0.0	0.0	0.0
81	Feb25-FISH2-3L1-rep4-mock-100x_Position001_0_cmle.ics	83	0	1	1	0.15678927691498284	0.6355140186915886	0.6476190476190475
82	Feb25-FISH2-3L1-rep4-mock-100x_Position001_0_cmle.ics	84	0	1	1	0.013834347963086722	0.07142857142857142	0.07058823529411765
83	Feb25-FISH2-3L1-rep4-mock-100x_Position001_0_cmle.ics	86	0	1	1	0.0	0.0	0.0
84	Feb25-FISH2-3L1-rep4-mock-100x_Position001_0_cmle.ics	86	0	1	2	0.0	0.0	0.0
85	Feb25-FISH2-3L1-rep4-mock-100x_Position001_0_cmle.ics	87	0	1	1	0.14295492895189613	0.49599999999999994	0.4525547445255474
86	Feb25-FISH2-3L1-rep4-mock-100x_Position001_0_cmle.ics	89	0	1	1	0.0	0.0	0.0
87	Feb25-FISH2-3L1-rep4-mock-100x_Position001_0_cmle.ics	90	0	1	1	0.0	0.0	0.0
88	Feb25-FISH2-3L1-rep4-mock-100x_Position001_0_cmle.ics	90	0	1	2	0.14756637827292504	0.5565217391304347	0.4444444444444444
89	Feb25-FISH2-3L1-rep4-mock-100x_Position001_0_cmle.ics	90	0	2	1	0.0	0.0	0.0
90	Feb25-FISH2-3L1-rep4-mock-100x_Position001_0_cmle.ics	90	0	2	2	0.0	0.0	0.0
91	Feb25-FISH2-3L1-rep4-mock-100x_Position001_0_cmle.ics	91	0	1	1	0.1245091316677805	0.4285714285714285	0.4285714285714285
92	Feb25-FISH2-3L1-rep4-mock-100x_Position001_0_cmle.ics	92	0	1	1	0.07839463845749142	0.33999999999999997	0.33999999999999997
93	Feb25-FISH2-3L1-rep4-mock-100x_Position001_0_cmle.ics	93	0	1	1	0.1498721029334395	0.6701030927835051	0.7222222222222222
94	Feb25-FISH2-3L1-rep4-mock-100x_Position001_0_cmle.ics	94	0	1	1	0.0	0.0	0.0
95	Feb25-FISH2-3L1-rep4-mock-100x_Position001_0_cmle.ics	97	0	1	1	0.13834347963086724	0.48387096774193555	0.7407407407407408
96	Feb25-FISH2-3L1-rep4-mock-100x_Position001_0_cmle.ics	98	0	1	1	0.0	0.0	0.0
97	Feb25-FISH2-3L1-rep4-mock-100x_Position001_0_cmle.ics	98	0	1	2	0.016140072623601176	0.07142857142857142	0.1272727272727273
98	Feb25-FISH2-3L1-rep4-mock-100x_Position001_0_cmle.ics	99	0	1	1	0.0	0.0	0.0
99	Feb25-FISH2-3L1-rep4-mock-100x_Position001_0_cmle.ics	99	0	1	2	0.0	0.0	0.0
100	Feb25-FISH2-3L1-rep4-mock-100x_Position001_0_cmle.ics	99	0	2	1	0.0	0.0	0.0
101	Feb25-FISH2-3L1-rep4-mock-100x_Position001_0_cmle.ics	99	0	2	2	0.11067478370469377	0.34532374100719415	0.42477876106194684
102	Feb25-FISH2-3L1-rep4-mock-100x_Position001_0_cmle.ics	101	0	1	1	0.0	0.0	0.0
103	Feb25-FISH2-3L1-rep4-mock-100x_Position001_0_cmle.ics	102	0	1	1	0.08300608777852034	0.37113402061855666	0.36734693877551017
104	Feb25-FISH2-3L1-rep4-mock-100x_Position001_0_cmle.ics	103	0	1	1	0.09222898642057815	0.4819277108433734	0.36036036036036034
105	Feb25-FISH2-3L1-rep4-mock-100x_Position001_0_cmle.ics	105	0	1	1	0.20290377012527194	0.6376811594202899	0.633093525179856
106	Feb25-FISH2-3L1-rep4-mock-100x_Position001_0_cmle.ics	106	0	1	1	0.09222898642057815	0.4	0.392156862745098
107	Feb25-FISH2-3L1-rep4-mock-100x_Position001_0_cmle.ics	107	0	1	1	0.01152862330257227	0.0423728813559322	0.041666666666666664
108	Feb25-FISH2-3L1-rep4-mock-100x_Position001_0_cmle.ics	108	0	1	1	0.10606333438366487	0.41071428571428564	0.4144144144144144
109	Feb25-FISH2-3L1-rep4-mock-100x_Position001_0_cmle.ics	110	0	1	1	0.11989768234675159	0.6753246753246752	0.6933333333333332
110	Feb25-FISH2-3L1-rep4-mock-100x_Position001_0_cmle.ics	111	0	1	1	0.0	0.0	0.0
111	Feb25-FISH2-3L1-rep4-mock-100x_Position001_0_cmle.ics	112	0	1	1	0.15217782759395396	0.5945945945945946	0.584070796460177
112	Feb25-FISH2-3L1-rep4-mock-100x_Position001_0_cmle.ics	113	0	1	1	0.0	0.0	0.0
113	Feb25-FISH2-3L1-rep4-mock-100x_Position001_0_cmle.ics	114	0	1	1	0.20290377012527194	0.7787610619469026	0.7857142857142856
114	Feb25-FISH2-3L1-rep4-mock-100x_Position001_0_cmle.ics	115	0	1	1	0.0	0.0	0.0
115	Feb25-FISH2-3L1-rep4-mock-100x_Position001_0_cmle.ics	116	0	1	1	0.14526065361241058	0.4921875	0.4921875
116	Feb25-FISH2-3L1-rep4-mock-100x_Position001_0_cmle.ics	117	0	1	1	0.029974420586687898	0.22033898305084743	0.22033898305084743
117	Feb25-FISH2-3L1-rep4-mock-100x_Position001_0_cmle.ics	118	0	1	1	0.10606333438366487	0.5111111111111111	0.5411764705882353
118	Feb25-FISH2-3L1-rep4-mock-100x_Position001_0_cmle.ics	119	0	1	1	0.0	0.0	0.0
119	Feb25-FISH2-3L1-rep4-mock-100x_Position001_0_cmle.ics	121	0	1	1	0.0	0.0	0.0
120	Feb25-FISH2-3L1-rep4-mock-100x_Position001_0_cmle.ics	122	0	1	1	0.0	0.0	0.0
121	Feb25-FISH2-3L1-rep4-mock-100x_Position001_0_cmle.ics	122	0	1	2	0.0	0.0	0.0
122	Feb25-FISH2-3L1-rep4-mock-100x_Position002_1_cmle.ics	1	0	1	1	0.027668695926173444	0.20338983050847456	0.20338983050847456
123	Feb25-FISH2-3L1-rep4-mock-100x_Position002_1_cmle.ics	2	0	1	1	0.15448355225446841	0.30875576036866353	0.9436619718309859
124	Feb25-FISH2-3L1-rep4-mock-100x_Position002_1_cmle.ics	2	0	1	2	0.0	0.0	0.0
125	Feb25-FISH2-3L1-rep4-mock-100x_Position002_1_cmle.ics	3	0	1	1	0.0	0.0	0.0
126	Feb25-FISH2-3L1-rep4-mock-100x_Position002_1_cmle.ics	3	0	1	2	0.0	0.0	0.0
127	Feb25-FISH2-3L1-rep4-mock-100x_Position002_1_cmle.ics	4	0	1	1	0.025362971265658993	0.11224489795918367	0.2156862745098039
128	Feb25-FISH2-3L1-rep4-mock-100x_Position002_1_cmle.ics	5	0	1	1	0.0	0.0	0.0
129	Feb25-FISH2-3L1-rep4-mock-100x_Position002_1_cmle.ics	8	0	1	1	0.2582411619776188	0.446215139442231	0.5628140703517587
130	Feb25-FISH2-3L1-rep4-mock-100x_Position002_1_cmle.ics	8	0	1	2	0.0	0.0	0.0
131	Feb25-FISH2-3L1-rep4-mock-100x_Position002_1_cmle.ics	9	0	1	1	0.08300608777852034	0.3025210084033613	0.29508196721311475
132	Feb25-FISH2-3L1-rep4-mock-100x_Position002_1_cmle.ics	11	0	1	1	0.10836905904417933	0.3333333333333333	0.3333333333333333
133	Feb25-FISH2-3L1-rep4-mock-100x_Position002_1_cmle.ics	12	0	1	1	0.10606333438366487	0.3285714285714285	0.326241134751773
134	Feb25-FISH2-3L1-rep4-mock-100x_Position002_1_cmle.ics	13	0	1	1	0.0	0.0	0.0
135	Feb25-FISH2-3L1-rep4-mock-100x_Position002_1_cmle.ics	15	0	1	1	0.3689159456823126	0.898876404494382	0.7619047619047619
136	Feb25-FISH2-3L1-rep4-mock-100x_Position002_1_cmle.ics	15	0	1	2	0.0	0.0	0.0
137	Feb25-FISH2-3L1-rep4-mock-100x_Position002_1_cmle.ics	15	0	2	1	0.0	0.0	0.0
138	Feb25-FISH2-3L1-rep4-mock-100x_Position002_1_cmle.ics	15	0	2	2	0.0	0.0	0.0
139	Feb25-FISH2-3L1-rep4-mock-100x_Position002_1_cmle.ics	16	0	1	1	0.0	0.0	0.0
140	Feb25-FISH2-3L1-rep4-mock-100x_Position002_1_cmle.ics	17	0	1	1	0.17754079885961294	0.5347222222222222	0.49044585987261147
141	Feb25-FISH2-3L1-rep4-mock-100x_Position002_1_cmle.ics	18	0	1	1	0.2605468866381333	0.8014184397163121	0.6569767441860465
142	Feb25-FISH2-3L1-rep4-mock-100x_Position002_1_cmle.ics	18	0	1	2	0.0	0.0	0.0
143	Feb25-FISH2-3L1-rep4-mock-100x_Position002_1_cmle.ics	18	0	2	1	0.0	0.0	0.0
144	Feb25-FISH2-3L1-rep4-mock-100x_Position002_1_cmle.ics	18	0	2	2	0.16140072623601176	0.5511811023622046	0.7692307692307692
145	Feb25-FISH2-3L1-rep4-mock-100x_Position002_1_cmle.ics	20	0	1	1	0.2144323934278442	0.6888888888888889	0.6888888888888889
146	Feb25-FISH2-3L1-rep4-mock-100x_Position002_1_cmle.ics	21	0	1	1	0.0	0.0	0.0
147	Feb25-FISH2-3L1-rep4-mock-100x_Position002_1_cmle.ics	23	0	1	1	0.0	0.0	0.0
148	Feb25-FISH2-3L1-rep4-mock-100x_Position002_1_cmle.ics	24	0	1	1	0.0	0.0	0.0
149	Feb25-FISH2-3L1-rep4-mock-100x_Position002_1_cmle.ics	24	0	1	2	0.0	0.0	0.0
150	Feb25-FISH2-3L1-rep4-mock-100x_Position002_1_cmle.ics	25	0	1	1	0.0	0.0	0.0
151	Feb25-FISH2-3L1-rep4-mock-100x_Position002_1_cmle.ics	28	0	1	1	0.0	0.0	0.0
152	Feb25-FISH2-3L1-rep4-mock-100x_Position002_1_cmle.ics	29	0	1	1	0.03458586990771681	0.125	0.12605042016806722
153	Feb25-FISH2-3L1-rep4-mock-100x_Position002_1_cmle.ics	31	0	1	1	0.0	0.0	0.0
154	Feb25-FISH2-3L1-rep4-mock-100x_Position002_1_cmle.ics	32	0	1	1	0.0945347110810926	0.2992700729927007	0.2992700729927007
155	Feb25-FISH2-3L1-rep4-mock-100x_Position002_1_cmle.ics	33	0	1	1	0.03689159456823126	0.11267605633802814	0.06130268199233716
156	Feb25-FISH2-3L1-rep4-mock-100x_Position002_1_cmle.ics	33	0	2	1	0.1936808714832141	0.7241379310344825	0.32183908045977005
157	Feb25-FISH2-3L1-rep4-mock-100x_Position002_1_cmle.ics	34	0	1	1	0.0	0.0	0.0
158	Feb25-FISH2-3L1-rep4-mock-100x_Position002_1_cmle.ics	34	0	2	1	0.0	0.0	0.0
159	Feb25-FISH2-3L1-rep4-mock-100x_Position002_1_cmle.ics	35	0	1	1	0.04150304388926017	0.18750000000000003	0.2571428571428571
160	Feb25-FISH2-3L1-rep4-mock-100x_Position002_1_cmle.ics	35	0	1	2	0.0	0.0	0.0
161	Feb25-FISH2-3L1-rep4-mock-100x_Position002_1_cmle.ics	36	0	1	1	0.13603775497035278	0.401360544217687	0.4068965517241379
162	Feb25-FISH2-3L1-rep4-mock-100x_Position002_1_cmle.ics	37	0	1	1	0.07608891379697698	0.23239436619718307	0.23076923076923075
163	Feb25-FISH2-3L1-rep4-mock-100x_Position002_1_cmle.ics	38	0	1	1	0.17292934953858402	0.6198347107438015	0.630252100840336
164	Feb25-FISH2-3L1-rep4-mock-100x_Position002_1_cmle.ics	39	0	1	1	0.05533739185234689	0.1935483870967742	0.19199999999999998
165	Feb25-FISH2-3L1-rep4-mock-100x_Position002_1_cmle.ics	40	0	1	1	0.0	0.0	0.0
166	Feb25-FISH2-3L1-rep4-mock-100x_Position002_1_cmle.ics	41	0	1	1	0.0	0.0	0.0
167	Feb25-FISH2-3L1-rep4-mock-100x_Position002_1_cmle.ics	41	0	2	1	0.0	0.0	0.0
168	Feb25-FISH2-3L1-rep4-mock-100x_Position002_1_cmle.ics	42	0	1	1	0.3135785538299657	0.7431693989071038	0.7472527472527472
169	Feb25-FISH2-3L1-rep4-mock-100x_Position002_1_cmle.ics	43	0	1	1	0.0	0.0	0.0
170	Feb25-FISH2-3L1-rep4-mock-100x_Position002_1_cmle.ics	43	0	1	2	0.0	0.0	0.0
171	Feb25-FISH2-3L1-rep4-mock-100x_Position002_1_cmle.ics	43	0	2	1	0.0	0.0	0.0
172	Feb25-FISH2-3L1-rep4-mock-100x_Position002_1_cmle.ics	43	0	2	2	0.0	0.0	0.0
173	Feb25-FISH2-3L1-rep4-mock-100x_Position002_1_cmle.ics	47	0	1	1	0.0	0.0	0.0
174	Feb25-FISH2-3L1-rep4-mock-100x_Position002_1_cmle.ics	49	0	1	1	0.0	0.0	0.0
175	Feb25-FISH2-3L1-rep4-mock-100x_Position002_1_cmle.ics	49	0	2	1	0.0	0.0	0.0
176	Feb25-FISH2-3L1-rep4-mock-100x_Position002_1_cmle.ics	50	0	1	1	0.19598659614372857	0.6159420289855073	0.5944055944055944
177	Feb25-FISH2-3L1-rep4-mock-100x_Position002_1_cmle.ics	51	0	1	1	0.0	0.0	0.0
178	Feb25-FISH2-3L1-rep4-mock-100x_Position002_1_cmle.ics	51	0	2	1	0.0	0.0	0.0
179	Feb25-FISH2-3L1-rep4-mock-100x_Position002_1_cmle.ics	53	0	1	1	0.0	0.0	0.0
180	Feb25-FISH2-3L1-rep4-mock-100x_Position002_1_cmle.ics	54	0	1	1	0.013834347963086722	0.09999999999999999	0.05660377358490565
181	Feb25-FISH2-3L1-rep4-mock-100x_Position002_1_cmle.ics	54	0	2	1	0.0	0.0	0.0
182	Feb25-FISH2-3L1-rep4-mock-100x_Position002_1_cmle.ics	55	0	1	1	0.10375760972315042	0.4411764705882352	0.6521739130434783
183	Feb25-FISH2-3L1-rep4-mock-100x_Position002_1_cmle.ics	56	0	1	1	0.0	0.0	0.0
184	Feb25-FISH2-3L1-rep4-mock-100x_Position002_1_cmle.ics	57	0	1	1	0.03919731922874571	0.16346153846153844	0.14406779661016947
185	Feb25-FISH2-3L1-rep4-mock-100x_Position002_1_cmle.ics	58	0	1	1	0.0	0.0	0.0
186	Feb25-FISH2-3L1-rep4-mock-100x_Position002_1_cmle.ics	59	0	1	1	0.0	0.0	0.0
187	Feb25-FISH2-3L1-rep4-mock-100x_Position002_1_cmle.ics	60	0	1	1	0.11067478370469377	0.42477876106194684	0.43636363636363634
188	Feb25-FISH2-3L1-rep4-mock-100x_Position002_1_cmle.ics	61	0	1	1	0.0	0.0	0.0
189	Feb25-FISH2-3L1-rep4-mock-100x_Position002_1_cmle.ics	63	0	1	1	0.03228014524720235	0.08333333333333333	0.053846153846153835
190	Feb25-FISH2-3L1-rep4-mock-100x_Position002_1_cmle.ics	63	0	2	1	0.0	0.0	0.0
191	Feb25-FISH2-3L1-rep4-mock-100x_Position002_1_cmle.ics	65	0	1	1	0.0	0.0	0.0
192	Feb25-FISH2-3L1-rep4-mock-100x_Position002_1_cmle.ics	66	0	1	1	0.22134956740938755	0.9696969696969696	0.6357615894039734
193	Feb25-FISH2-3L1-rep4-mock-100x_Position002_1_cmle.ics	67	0	1	1	0.09914616040212151	0.6417910447761194	0.6323529411764706
194	Feb25-FISH2-3L1-rep4-mock-100x_Position002_1_cmle.ics	68	0	1	1	0.027668695926173444	0.18461538461538457	0.19047619047619044
195	Feb25-FISH2-3L1-rep4-mock-100x_Position002_1_cmle.ics	69	0	1	1	0.0	0.0	0.0
196	Feb25-FISH2-3L1-rep4-mock-100x_Position002_1_cmle.ics	70	0	1	1	0.0	0.0	0.0
197	Feb25-FISH2-3L1-rep4-mock-100x_Position002_1_cmle.ics	71	0	1	1	0.26285261129864773	0.5022026431718061	0.5588235294117646
198	Feb25-FISH2-3L1-rep4-mock-100x_Position002_1_cmle.ics	71	0	1	2	0.0	0.0	0.0
199	Feb25-FISH2-3L1-rep4-mock-100x_Position002_1_cmle.ics	73	0	1	1	0.027668695926173444	0.09448818897637794	0.09523809523809522
200	Feb25-FISH2-3L1-rep4-mock-100x_Position002_1_cmle.ics	74	0	1	1	0.1706236248780696	0.7047619047619047	0.6981132075471698
201	Feb25-FISH2-3L1-rep4-mock-100x_Position002_1_cmle.ics	75	0	1	1	0.050725942531317986	0.1929824561403509	0.16417910447761194
202	Feb25-FISH2-3L1-rep4-mock-100x_Position002_1_cmle.ics	77	0	1	1	0.18215224818064185	0.6583333333333333	0.6583333333333333
203	Feb25-FISH2-3L1-rep4-mock-100x_Position002_1_cmle.ics	79	0	1	1	0.0	0.0	0.0
204	Feb25-FISH2-3L1-rep4-mock-100x_Position002_1_cmle.ics	81	0	1	1	0.05533739185234689	0.17777777777777776	0.17777777777777776
205	Feb25-FISH2-3L1-rep4-mock-100x_Position002_1_cmle.ics	85	0	1	1	0.0	0.0	0.0
206	Feb25-FISH2-3L1-rep4-mock-100x_Position002_1_cmle.ics	87	0	1	1	0.0	0.0	0.0
207	Feb25-FISH2-3L1-rep4-mock-100x_Position002_1_cmle.ics	88	0	1	1	0.0	0.0	0.0
208	Feb25-FISH2-3L1-rep4-mock-100x_Position002_1_cmle.ics	89	0	1	1	0.0	0.0	0.0
209	Feb25-FISH2-3L1-rep4-mock-100x_Position002_1_cmle.ics	90	0	1	1	0.16370645089652622	0.5546875	0.5590551181102362
210	Feb25-FISH2-3L1-rep4-mock-100x_Position002_1_cmle.ics	91	0	1	1	0.1590950015754973	0.4859154929577464	0.8214285714285714
211	Feb25-FISH2-3L1-rep4-mock-100x_Position002_1_cmle.ics	91	0	1	2	0.0	0.0	0.0
212	Feb25-FISH2-3L1-rep4-mock-100x_Position002_1_cmle.ics	92	0	1	1	0.02305724660514454	0.09900990099009901	0.09900990099009901
213	Feb25-FISH2-3L1-rep4-mock-100x_Position002_1_cmle.ics	93	0	1	1	0.14064920429138167	0.4803149606299212	0.484126984126984
214	Feb25-FISH2-3L1-rep4-mock-100x_Position002_1_cmle.ics	94	0	1	1	0.0	0.0	0.0
215	Feb25-FISH2-3L1-rep4-mock-100x_Position002_1_cmle.ics	97	0	1	1	0.21212666876732975	0.5822784810126582	0.6301369863013697
216	Feb25-FISH2-3L1-rep4-mock-100x_Position002_1_cmle.ics	98	0	1	1	0.03228014524720235	0.11382113821138211	0.11475409836065573
217	Feb25-FISH2-3L1-rep4-mock-100x_Position002_1_cmle.ics	99	0	1	1	0.19829232080424303	0.819047619047619	0.6466165413533834
218	Feb25-FISH2-3L1-rep4-mock-100x_Position002_1_cmle.ics	100	0	1	1	0.07608891379697698	0.423076923076923	0.42857142857142855
219	Feb25-FISH2-3L1-rep4-mock-100x_Position002_1_cmle.ics	101	0	1	1	0.0	0.0	0.0
220	Feb25-FISH2-3L1-rep4-mock-100x_Position002_1_cmle.ics	103	0	1	1	0.11989768234675159	0.3249999999999999	0.32298136645962733
221	Feb25-FISH2-3L1-rep4-mock-100x_Position002_1_cmle.ics	104	0	1	1	0.0	0.0	0.0
222	Feb25-FISH2-3L1-rep4-mock-100x_Position002_1_cmle.ics	105	0	1	1	0.1890694221621852	0.7068965517241377	0.6029411764705881
223	Feb25-FISH2-3L1-rep4-mock-100x_Position002_1_cmle.ics	106	0	1	1	0.11298050836520823	0.6621621621621622	0.597560975609756
224	Feb25-FISH2-3L1-rep4-mock-100x_Position002_1_cmle.ics	107	0	1	1	0.0	0.0	0.0
225	Feb25-FISH2-3L1-rep4-mock-100x_Position002_1_cmle.ics	108	0	1	1	0.0899232617600637	0.39795918367346933	0.31451612903225806
226	Feb25-FISH2-3L1-rep4-mock-100x_Position002_1_cmle.ics	109	0	1	1	0.0	0.0	0.0
227	Feb25-FISH2-3L1-rep4-mock-100x_Position002_1_cmle.ics	110	0	1	1	0.0	0.0	0.0
228	Feb25-FISH2-3L1-rep4-mock-100x_Position003_2_cmle.ics	1	0	1	1	0.05533739185234689	0.48	0.48
229	Feb25-FISH2-3L1-rep4-mock-100x_Position003_2_cmle.ics	2	0	1	1	0.14064920429138167	0.30198019801980197	0.30198019801980197
230	Feb25-FISH2-3L1-rep4-mock-100x_Position003_2_cmle.ics	3	0	1	1	0.0	0.0	0.0
231	Feb25-FISH2-3L1-rep4-mock-100x_Position003_2_cmle.ics	4	0	1	1	0.0	0.0	0.0
232	Feb25-FISH2-3L1-rep4-mock-100x_Position003_2_cmle.ics	4	0	1	2	0.29282703188533565	0.38138138138138133	0.5226337448559671
233	Feb25-FISH2-3L1-rep4-mock-100x_Position003_2_cmle.ics	5	0	1	1	0.08761753709954924	0.3838383838383838	0.3838383838383838
234	Feb25-FISH2-3L1-rep4-mock-100x_Position003_2_cmle.ics	6	0	1	1	0.013834347963086722	0.04724409448818897	0.04724409448818897
235	Feb25-FISH2-3L1-rep4-mock-100x_Position003_2_cmle.ics	7	0	1	1	0.1706236248780696	0.5967741935483871	0.578125
236	Feb25-FISH2-3L1-rep4-mock-100x_Position003_2_cmle.ics	8	0	1	1	0.12681485632829495	0.5913978494623655	0.5851063829787233
237	Feb25-FISH2-3L1-rep4-mock-100x_Position003_2_cmle.ics	10	0	1	1	0.7193860940805096	0.8275862068965517	0.9873417721518987
238	Feb25-FISH2-3L1-rep4-mock-100x_Position003_2_cmle.ics	10	0	1	2	0.0	0.0	0.0
239	Feb25-FISH2-3L1-rep4-mock-100x_Position003_2_cmle.ics	10	0	1	3	0.0	0.0	0.0
240	Feb25-FISH2-3L1-rep4-mock-100x_Position003_2_cmle.ics	10	0	1	4	0.0	0.0	0.0
241	Feb25-FISH2-3L1-rep4-mock-100x_Position003_2_cmle.ics	10	0	2	1	0.0	0.0	0.0
242	Feb25-FISH2-3L1-rep4-mock-100x_Position003_2_cmle.ics	10	0	2	2	0.016140072623601176	0.051094890510948905	0.10606060606060604
243	Feb25-FISH2-3L1-rep4-mock-100x_Position003_2_cmle.ics	10	0	2	3	0.0	0.0	0.0
244	Feb25-FISH2-3L1-rep4-mock-100x_Position003_2_cmle.ics	10	0	2	4	0.0	0.0	0.0
245	Feb25-FISH2-3L1-rep4-mock-100x_Position003_2_cmle.ics	10	0	3	1	0.0	0.0	0.0
246	Feb25-FISH2-3L1-rep4-mock-100x_Position003_2_cmle.ics	10	0	3	2	0.0	0.0	0.0
247	Feb25-FISH2-3L1-rep4-mock-100x_Position003_2_cmle.ics	10	0	3	3	0.15217782759395396	0.36666666666666664	0.36464088397790057
248	Feb25-FISH2-3L1-rep4-mock-100x_Position003_2_cmle.ics	10	0	3	4	0.0	0.0	0.0
249	Feb25-FISH2-3L1-rep4-mock-100x_Position003_2_cmle.ics	11	0	1	1	0.025362971265658993	0.08029197080291971	0.08029197080291971
250	Feb25-FISH2-3L1-rep4-mock-100x_Position003_2_cmle.ics	12	0	1	1	0.0945347110810926	0.3693693693693693	0.3693693693693693
251	Feb25-FISH2-3L1-rep4-mock-100x_Position003_2_cmle.ics	13	0	1	1	0.0	0.0	0.0
252	Feb25-FISH2-3L1-rep4-mock-100x_Position003_2_cmle.ics	14	0	1	1	0.15678927691498284	0.5074626865671641	0.5112781954887217
253	Feb25-FISH2-3L1-rep4-mock-100x_Position003_2_cmle.ics	15	0	1	1	0.13142630564932387	0.6129032258064515	0.6129032258064515
254	Feb25-FISH2-3L1-rep4-mock-100x_Position003_2_cmle.ics	16	0	1	1	0.006917173981543361	0.03157894736842105	0.03191489361702127
255	Feb25-FISH2-3L1-rep4-mock-100x_Position003_2_cmle.ics	17	0	1	1	0.0	0.0	0.0
256	Feb25-FISH2-3L1-rep4-mock-100x_Position003_2_cmle.ics	19	0	1	1	0.0	0.0	0.0
257	Feb25-FISH2-3L1-rep4-mock-100x_Position003_2_cmle.ics	20	0	1	1	0.06225456583389025	0.18	0.18120805369127516
258	Feb25-FISH2-3L1-rep4-mock-100x_Position003_2_cmle.ics	21	0	1	1	0.06225456583389025	0.2596153846153846	0.262135922330097
259	Feb25-FISH2-3L1-rep4-mock-100x_Position003_2_cmle.ics	25	0	1	1	0.0	0.0	0.0
260	Feb25-FISH2-3L1-rep4-mock-100x_Position003_2_cmle.ics	26	0	1	1	0.14756637827292504	0.4025157232704402	0.6336633663366337
261	Feb25-FISH2-3L1-rep4-mock-100x_Position003_2_cmle.ics	26	0	1	2	0.0	0.0	0.0
262	Feb25-FISH2-3L1-rep4-mock-100x_Position003_2_cmle.ics	26	0	2	1	0.0	0.0	0.0
263	Feb25-FISH2-3L1-rep4-mock-100x_Position003_2_cmle.ics	26	0	2	2	0.10375760972315042	0.6081081081081081	0.34090909090909083
264	Feb25-FISH2-3L1-rep4-mock-100x_Position003_2_cmle.ics	27	0	1	1	0.16831790021755513	0.5251798561151079	0.5251798561151079
265	Feb25-FISH2-3L1-rep4-mock-100x_Position003_2_cmle.ics	31	0	1	1	0.22826674139093092	0.7734375	0.7734375
266	Feb25-FISH2-3L1-rep4-mock-100x_Position003_2_cmle.ics	32	0	1	1	0.21673811808835866	0.8245614035087719	0.8245614035087719
267	Feb25-FISH2-3L1-rep4-mock-100x_Position003_2_cmle.ics	33	0	1	1	0.0	0.0	0.0
268	Feb25-FISH2-3L1-rep4-mock-100x_Position003_2_cmle.ics	34	0	1	1	0.0	0.0	0.0
269	Feb25-FISH2-3L1-rep4-mock-100x_Position003_2_cmle.ics	34	0	2	1	0.0	0.0	0.0
270	Feb25-FISH2-3L1-rep4-mock-100x_Position003_2_cmle.ics	35	0	1	1	0.0023057246605144538	0.009803921568627449	0.009433962264150943
271	Feb25-FISH2-3L1-rep4-mock-100x_Position003_2_cmle.ics	39	0	1	1	0.0	0.0	0.0
272	Feb25-FISH2-3L1-rep4-mock-100x_Position003_2_cmle.ics	39	0	1	2	0.0	0.0	0.0
273	Feb25-FISH2-3L1-rep4-mock-100x_Position003_2_cmle.ics	39	0	2	1	0.0	0.0	0.0
274	Feb25-FISH2-3L1-rep4-mock-100x_Position003_2_cmle.ics	39	0	2	2	0.13142630564932387	1.0	0.43846153846153835
275	Feb25-FISH2-3L1-rep4-mock-100x_Position003_2_cmle.ics	40	0	1	1	0.0	0.0	0.0
276	Feb25-FISH2-3L1-rep4-mock-100x_Position003_2_cmle.ics	42	0	1	1	0.0	0.0	0.0
277	Feb25-FISH2-3L1-rep4-mock-100x_Position003_2_cmle.ics	42	0	1	2	0.0	0.0	0.0
278	Feb25-FISH2-3L1-rep4-mock-100x_Position003_2_cmle.ics	43	0	1	1	0.0	0.0	0.0
279	Feb25-FISH2-3L1-rep4-mock-100x_Position003_2_cmle.ics	43	0	1	2	0.17754079885961294	0.3484162895927601	0.7623762376237624
280	Feb25-FISH2-3L1-rep4-mock-100x_Position003_2_cmle.ics	45	0	1	1	0.07839463845749142	0.346938775510204	0.3434343434343434
281	Feb25-FISH2-3L1-rep4-mock-100x_Position003_2_cmle.ics	46	0	1	1	0.0	0.0	0.0
282	Feb25-FISH2-3L1-rep4-mock-100x_Position003_2_cmle.ics	47	0	1	1	0.0	0.0	0.0
283	Feb25-FISH2-3L1-rep4-mock-100x_Position003_2_cmle.ics	48	0	1	1	0.0	0.0	0.0
284	Feb25-FISH2-3L1-rep4-mock-100x_Position003_2_cmle.ics	49	0	1	1	0.01844579728411563	0.0689655172413793	0.06956521739130433
285	Feb25-FISH2-3L1-rep4-mock-100x_Position003_2_cmle.ics	50	0	1	1	0.0	0.0	0.0
286	Feb25-FISH2-3L1-rep4-mock-100x_Position003_2_cmle.ics	51	0	1	1	0.11298050836520823	0.20940170940170935	0.2112068965517241
287	Feb25-FISH2-3L1-rep4-mock-100x_Position003_2_cmle.ics	52	0	1	1	0.0023057246605144538	0.009345794392523362	0.009090909090909092
288	Feb25-FISH2-3L1-rep4-mock-100x_Position003_2_cmle.ics	53	0	1	1	0.13834347963086724	0.5825242718446602	0.588235294117647
289	Feb25-FISH2-3L1-rep4-mock-100x_Position003_2_cmle.ics	55	0	1	1	0.3781388443243704	0.8282828282828283	0.8282828282828283
290	Feb25-FISH2-3L1-rep4-mock-100x_Position003_2_cmle.ics	56	0	1	1	0.0	0.0	0.0
291	Feb25-FISH2-3L1-rep4-mock-100x_Position003_2_cmle.ics	57	0	1	1	0.06917173981543362	0.2459016393442623	0.2459016393442623
292	Feb25-FISH2-3L1-rep4-mock-100x_Position003_2_cmle.ics	58	0	1	1	0.0	0.0	0.0
293	Feb25-FISH2-3L1-rep4-mock-100x_Position003_2_cmle.ics	58	0	2	1	0.20059804546475749	0.7631578947368421	0.3438735177865613
294	Feb25-FISH2-3L1-rep4-mock-100x_Position003_2_cmle.ics	59	0	1	1	0.0	0.0	0.0
295	Feb25-FISH2-3L1-rep4-mock-100x_Position003_2_cmle.ics	60	0	1	1	0.1245091316677805	0.42519685039370075	0.4285714285714285
296	Feb25-FISH2-3L1-rep4-mock-100x_Position003_2_cmle.ics	62	0	1	1	0.0	0.0	0.0
297	Feb25-FISH2-3L1-rep4-mock-100x_Position003_2_cmle.ics	63	0	1	1	0.0	0.0	0.0
298	Feb25-FISH2-3L1-rep4-mock-100x_Position003_2_cmle.ics	64	0	1	1	0.05533739185234689	0.19047619047619044	0.1875
299	Feb25-FISH2-3L1-rep4-mock-100x_Position003_2_cmle.ics	66	0	1	1	0.0	0.0	0.0
300	Feb25-FISH2-3L1-rep4-mock-100x_Position003_2_cmle.ics	69	0	1	1	0.10375760972315042	0.46391752577319584	0.4891304347826086
301	Feb25-FISH2-3L1-rep4-mock-100x_Position003_2_cmle.ics	70	0	1	1	0.06917173981543362	0.32967032967032966	0.32608695652173914
302	Feb25-FISH2-3L1-rep4-mock-100x_Position003_2_cmle.ics	71	0	1	1	0.27438123460122	0.4999999999999999	0.5409090909090909
303	Feb25-FISH2-3L1-rep4-mock-100x_Position003_2_cmle.ics	72	0	1	1	0.04611449321028908	0.3846153846153846	0.2222222222222222
304	Feb25-FISH2-3L1-rep4-mock-100x_Position003_2_cmle.ics	73	0	1	1	0.11067478370469377	0.28915662650602403	0.5393258426966291
305	Feb25-FISH2-3L1-rep4-mock-100x_Position003_2_cmle.ics	73	0	1	2	0.0	0.0	0.0
306	Feb25-FISH2-3L1-rep4-mock-100x_Position003_2_cmle.ics	76	0	1	1	0.053031667191832436	0.2277227722772277	0.17557251908396945
307	Feb25-FISH2-3L1-rep4-mock-100x_Position003_2_cmle.ics	79	0	1	1	0.0	0.0	0.0
308	Feb25-FISH2-3L1-rep4-mock-100x_Position003_2_cmle.ics	79	0	1	2	0.0	0.0	0.0
309	Feb25-FISH2-3L1-rep4-mock-100x_Position003_2_cmle.ics	80	0	1	1	0.21212666876732975	0.8518518518518516	0.8440366972477064
310	Feb25-FISH2-3L1-rep4-mock-100x_Position003_2_cmle.ics	82	0	1	1	0.0	0.0	0.0
311	Feb25-FISH2-3L1-rep4-mock-100x_Position003_2_cmle.ics	83	0	1	1	0.12220340700726605	0.6091954022988505	0.6235294117647059
312	Feb25-FISH2-3L1-rep4-mock-100x_Position003_2_cmle.ics	84	0	1	1	0.04150304388926017	0.3272727272727273	0.33333333333333326
313	Feb25-FISH2-3L1-rep4-mock-100x_Position003_2_cmle.ics	85	0	1	1	0.0	0.0	0.0
314	Feb25-FISH2-3L1-rep4-mock-100x_Position003_2_cmle.ics	86	0	1	1	0.15217782759395396	0.48888888888888893	0.48888888888888893
315	Feb25-FISH2-3L1-rep4-mock-100x_Position003_2_cmle.ics	87	0	1	1	0.0046114493210289076	0.028169014084507036	0.020833333333333336
316	Feb25-FISH2-3L1-rep4-mock-100x_Position003_2_cmle.ics	87	0	2	1	0.0	0.0	0.0
317	Feb25-FISH2-3L1-rep4-mock-100x_Position003_2_cmle.ics	88	0	1	1	0.009222898642057815	0.04545454545454545	0.07142857142857141
318	Feb25-FISH2-3L1-rep4-mock-100x_Position003_2_cmle.ics	90	0	1	1	0.23287819071195984	0.37407407407407406	0.7013888888888888
319	Feb25-FISH2-3L1-rep4-mock-100x_Position003_2_cmle.ics	90	0	1	2	0.0	0.0	0.0
320	Feb25-FISH2-3L1-rep4-mock-100x_Position003_2_cmle.ics	91	0	1	1	0.1498721029334395	0.65	0.6565656565656566
321	Feb25-FISH2-3L1-rep4-mock-100x_Position003_2_cmle.ics	92	0	1	1	0.16831790021755513	0.7373737373737375	0.8690476190476191
322	Feb25-FISH2-3L1-rep4-mock-100x_Position003_2_cmle.ics	93	0	1	1	0.07378318913646252	0.6153846153846153	0.2758620689655172
323	Feb25-FISH2-3L1-rep4-mock-100x_Position003_2_cmle.ics	94	0	1	1	0.0	0.0	0.0
324	Feb25-FISH2-3L1-rep4-mock-100x_Position003_2_cmle.ics	97	0	1	1	0.0	0.0	0.0
325	Feb25-FISH2-3L1-rep4-mock-100x_Position003_2_cmle.ics	98	0	1	1	0.0	0.0	0.0
326	Feb25-FISH2-3L1-rep4-mock-100x_Position003_2_cmle.ics	100	0	1	1	0.0	0.0	0.0
327	Feb25-FISH2-3L1-rep4-mock-100x_Position003_2_cmle.ics	100	0	2	1	0.029974420586687898	0.25490196078431365	0.12264150943396225
328	Feb25-FISH2-3L1-rep4-mock-100x_Position003_2_cmle.ics	101	0	1	1	0.0	0.0	0.0
329	Feb25-FISH2-3L1-rep4-mock-100x_Position003_2_cmle.ics	102	0	1	1	0.09914616040212151	0.3805309734513274	0.41747572815533973
330	Feb25-FISH2-3L1-rep4-mock-100x_Position003_2_cmle.ics	103	0	1	1	0.0	0.0	0.0
331	Feb25-FISH2-3L1-rep4-mock-100x_Position003_2_cmle.ics	105	0	1	1	0.057643116512861345	0.37878787878787873	0.4716981132075471
332	Feb25-FISH2-3L1-rep4-mock-100x_Position003_2_cmle.ics	105	0	1	2	0.0	0.0	0.0
333	Feb25-FISH2-3L1-rep4-mock-100x_Position003_2_cmle.ics	107	0	1	1	0.0	0.0	0.0
334	Feb25-FISH2-3L1-rep4-mock-100x_Position003_2_cmle.ics	109	0	1	1	0.0853118124390348	0.3457943925233644	0.3490566037735849
335	Feb25-FISH2-3L1-rep4-mock-100x_Position003_2_cmle.ics	111	0	1	1	0.07608891379697698	0.2894736842105263	0.2946428571428571
336	Feb25-FISH2-3L1-rep4-mock-100x_Position003_2_cmle.ics	112	0	1	1	0.0	0.0	0.0
337	Feb25-FISH2-3L1-rep4-mock-100x_Position003_2_cmle.ics	114	0	1	1	0.20059804546475749	0.7565217391304347	0.7699115044247787
338	Feb25-FISH2-3L1-rep4-mock-100x_Position003_2_cmle.ics	115	0	1	1	0.07147746447594806	0.3069306930693069	0.3069306930693069
339	Feb25-FISH2-3L1-rep4-mock-100x_Position003_2_cmle.ics	116	0	1	1	0.03919731922874571	0.1868131868131868	0.18279569892473113
340	Feb25-FISH2-3L1-rep4-mock-100x_Position003_2_cmle.ics	117	0	1	1	0.0	0.0	0.0
341	Feb25-FISH2-3L1-rep4-mock-100x_Position003_2_cmle.ics	117	0	1	2	0.0853118124390348	0.1417624521072797	0.6981132075471698
342	Feb25-FISH2-3L1-rep4-mock-100x_Position003_2_cmle.ics	117	0	1	3	0.0	0.0	0.0
343	Feb25-FISH2-3L1-rep4-mock-100x_Position003_2_cmle.ics	119	0	1	1	0.029974420586687898	0.12499999999999999	0.12499999999999999
344	Feb25-FISH2-3L1-rep4-mock-100x_Position004_3_cmle.ics	2	0	1	1	0.20290377012527194	0.3548387096774194	0.3591836734693878
345	Feb25-FISH2-3L1-rep4-mock-100x_Position004_3_cmle.ics	3	0	1	1	0.0	0.0	0.0
346	Feb25-FISH2-3L1-rep4-mock-100x_Position004_3_cmle.ics	4	0	1	1	0.07147746447594806	0.25619834710743794	0.2583333333333333
347	Feb25-FISH2-3L1-rep4-mock-100x_Position004_3_cmle.ics	6	0	1	1	0.19137514682269965	0.7614678899082569	0.7614678899082569
348	Feb25-FISH2-3L1-rep4-mock-100x_Position004_3_cmle.ics	7	0	1	1	0.11759195768623715	0.408	0.4047619047619047
349	Feb25-FISH2-3L1-rep4-mock-100x_Position004_3_cmle.ics	8	0	1	1	0.0023057246605144538	0.009523809523809523	0.009615384615384614
350	Feb25-FISH2-3L1-rep4-mock-100x_Position004_3_cmle.ics	9	0	1	1	0.0	0.0	0.0
351	Feb25-FISH2-3L1-rep4-mock-100x_Position004_3_cmle.ics	11	0	1	1	0.050725942531317986	0.22	0.21782178217821782
352	Feb25-FISH2-3L1-rep4-mock-100x_Position004_3_cmle.ics	12	0	1	1	0.0	0.0	0.0
353	Feb25-FISH2-3L1-rep4-mock-100x_Position004_3_cmle.ics	12	0	1	2	0.0	0.0	0.0
354	Feb25-FISH2-3L1-rep4-mock-100x_Position004_3_cmle.ics	13	0	1	1	0.0	0.0	0.0
355	Feb25-FISH2-3L1-rep4-mock-100x_Position004_3_cmle.ics	14	0	1	1	0.0	0.0	0.0
356	Feb25-FISH2-3L1-rep4-mock-100x_Position004_3_cmle.ics	15	0	1	1	0.0	0.0	0.0
357	Feb25-FISH2-3L1-rep4-mock-100x_Position004_3_cmle.ics	16	0	1	1	0.006917173981543361	0.02479338842975206	0.024999999999999998
358	Feb25-FISH2-3L1-rep4-mock-100x_Position004_3_cmle.ics	17	0	1	1	0.0	0.0	0.0
359	Feb25-FISH2-3L1-rep4-mock-100x_Position004_3_cmle.ics	19	0	1	1	0.0	0.0	0.0
360	Feb25-FISH2-3L1-rep4-mock-100x_Position004_3_cmle.ics	20	0	1	1	0.11528623302572269	0.5263157894736841	0.5263157894736841
361	Feb25-FISH2-3L1-rep4-mock-100x_Position004_3_cmle.ics	21	0	1	1	0.059948841173375796	0.25490196078431365	0.25742574257425743
362	Feb25-FISH2-3L1-rep4-mock-100x_Position004_3_cmle.ics	22	0	1	1	0.029974420586687898	0.10924369747899157	0.10924369747899157
363	Feb25-FISH2-3L1-rep4-mock-100x_Position004_3_cmle.ics	24	0	1	1	0.09914616040212151	0.3467741935483871	0.34959349593495936
364	Feb25-FISH2-3L1-rep4-mock-100x_Position004_3_cmle.ics	25	0	1	1	0.03228014524720235	0.12173913043478259	0.12173913043478259
365	Feb25-FISH2-3L1-rep4-mock-100x_Position004_3_cmle.ics	26	0	1	1	0.1798465235201274	0.6141732283464566	0.6046511627906976
366	Feb25-FISH2-3L1-rep4-mock-100x_Position004_3_cmle.ics	28	0	1	1	0.0	0.0	0.0
367	Feb25-FISH2-3L1-rep4-mock-100x_Position004_3_cmle.ics	29	0	1	1	0.0945347110810926	0.3693693693693693	0.6307692307692306
368	Feb25-FISH2-3L1-rep4-mock-100x_Position004_3_cmle.ics	30	0	1	1	0.0	0.0	0.0
369	Feb25-FISH2-3L1-rep4-mock-100x_Position004_3_cmle.ics	33	0	1	1	0.01844579728411563	0.06451612903225806	0.06504065040650406
370	Feb25-FISH2-3L1-rep4-mock-100x_Position004_3_cmle.ics	34	0	1	1	0.29282703188533565	0.6614583333333335	0.5120967741935485
371	Feb25-FISH2-3L1-rep4-mock-100x_Position004_3_cmle.ics	34	0	2	1	0.0	0.0	0.0
372	Feb25-FISH2-3L1-rep4-mock-100x_Position004_3_cmle.ics	35	0	1	1	0.20520949478578637	0.7542372881355931	0.712
373	Feb25-FISH2-3L1-rep4-mock-100x_Position004_3_cmle.ics	36	0	1	1	0.059948841173375796	0.276595744680851	0.276595744680851
374	Feb25-FISH2-3L1-rep4-mock-100x_Position004_3_cmle.ics	37	0	1	1	0.0	0.0	0.0
375	Feb25-FISH2-3L1-rep4-mock-100x_Position004_3_cmle.ics	39	0	1	1	0.23057246605144538	0.4504504504504504	0.5649717514124293
376	Feb25-FISH2-3L1-rep4-mock-100x_Position004_3_cmle.ics	39	0	1	2	0.0	0.0	0.0
377	Feb25-FISH2-3L1-rep4-mock-100x_Position004_3_cmle.ics	40	0	1	1	0.27207550994070556	0.575609756097561	0.6243386243386242
378	Feb25-FISH2-3L1-rep4-mock-100x_Position004_3_cmle.ics	41	0	1	1	0.08300608777852034	0.4444444444444444	0.43902439024390233
379	Feb25-FISH2-3L1-rep4-mock-100x_Position004_3_cmle.ics	42	0	1	1	0.19598659614372857	0.6692913385826771	0.6746031746031745
380	Feb25-FISH2-3L1-rep4-mock-100x_Position004_3_cmle.ics	43	0	1	1	0.0	0.0	0.0
381	Feb25-FISH2-3L1-rep4-mock-100x_Position004_3_cmle.ics	45	0	1	1	0.04611449321028908	0.1694915254237288	0.1680672268907563
382	Feb25-FISH2-3L1-rep4-mock-100x_Position004_3_cmle.ics	46	0	1	1	0.10375760972315042	0.34351145038167935	0.3284671532846715
383	Feb25-FISH2-3L1-rep4-mock-100x_Position004_3_cmle.ics	47	0	1	1	0.0	0.0	0.0
384	Feb25-FISH2-3L1-rep4-mock-100x_Position004_3_cmle.ics	48	0	1	1	0.020751521944630084	0.08333333333333331	0.15254237288135591
385	Feb25-FISH2-3L1-rep4-mock-100x_Position004_3_cmle.ics	49	0	1	1	0.0	0.0	0.0
386	Feb25-FISH2-3L1-rep4-mock-100x_Position004_3_cmle.ics	50	0	1	1	0.14526065361241058	0.6237623762376238	0.7411764705882353
387	Feb25-FISH2-3L1-rep4-mock-100x_Position004_3_cmle.ics	51	0	1	1	0.0	0.0	0.0
388	Feb25-FISH2-3L1-rep4-mock-100x_Position004_3_cmle.ics	51	0	1	2	0.17292934953858402	0.2747252747252747	0.5357142857142856
389	Feb25-FISH2-3L1-rep4-mock-100x_Position004_3_cmle.ics	52	0	1	1	0.0	0.0	0.0
390	Feb25-FISH2-3L1-rep4-mock-100x_Position004_3_cmle.ics	54	0	1	1	0.0	0.0	0.0
391	Feb25-FISH2-3L1-rep4-mock-100x_Position004_3_cmle.ics	57	0	1	1	0.0	0.0	0.0
392	Feb25-FISH2-3L1-rep4-mock-100x_Position004_3_cmle.ics	61	0	1	1	0.09222898642057815	0.43478260869565216	0.43478260869565216
393	Feb25-FISH2-3L1-rep4-mock-100x_Position004_3_cmle.ics	64	0	1	1	0.0	0.0	0.0
394	Feb25-FISH2-3L1-rep4-mock-100x_Position004_3_cmle.ics	65	0	1	1	0.2559354373171044	0.5045454545454546	0.9823008849557522
395	Feb25-FISH2-3L1-rep4-mock-100x_Position004_3_cmle.ics	65	0	1	2	0.0	0.0	0.0
396	Feb25-FISH2-3L1-rep4-mock-100x_Position004_3_cmle.ics	66	0	1	1	0.0	0.0	0.0
397	Feb25-FISH2-3L1-rep4-mock-100x_Position004_3_cmle.ics	67	0	1	1	0.16370645089652622	0.6228070175438597	0.6574074074074072
398	Feb25-FISH2-3L1-rep4-mock-100x_Position004_3_cmle.ics	69	0	1	1	0.1706236248780696	0.5401459854014599	0.5401459854014599
399	Feb25-FISH2-3L1-rep4-mock-100x_Position004_3_cmle.ics	70	0	1	1	0.0	0.0	0.0
400	Feb25-FISH2-3L1-rep4-mock-100x_Position004_3_cmle.ics	71	0	1	1	0.0	0.0	0.0
401	Feb25-FISH2-3L1-rep4-mock-100x_Position004_3_cmle.ics	72	0	1	1	0.0	0.0	0.0
402	Feb25-FISH2-3L1-rep4-mock-100x_Position004_3_cmle.ics	72	0	1	2	0.2605468866381333	0.42007434944237915	0.5916230366492147
403	Feb25-FISH2-3L1-rep4-mock-100x_Position004_3_cmle.ics	73	0	1	1	0.02305724660514454	0.11764705882352941	0.11764705882352941
404	Feb25-FISH2-3L1-rep4-mock-100x_Position004_3_cmle.ics	76	0	1	1	0.0	0.0	0.0
405	Feb25-FISH2-3L1-rep4-mock-100x_Position004_3_cmle.ics	77	0	1	1	0.0	0.0	0.0
406	Feb25-FISH2-3L1-rep4-mock-100x_Position004_3_cmle.ics	78	0	1	1	0.053031667191832436	0.20175438596491227	0.19999999999999998
407	Feb25-FISH2-3L1-rep4-mock-100x_Position004_3_cmle.ics	79	0	1	1	0.0	0.0	0.0
408	Feb25-FISH2-3L1-rep4-mock-100x_Position004_3_cmle.ics	79	0	2	1	0.23057246605144538	0.5434782608695652	0.341296928327645
409	Feb25-FISH2-3L1-rep4-mock-100x_Position004_3_cmle.ics	80	0	1	1	0.12681485632829495	0.5555555555555556	0.5555555555555556
410	Feb25-FISH2-3L1-rep4-mock-100x_Position004_3_cmle.ics	81	0	1	1	0.23057246605144538	0.7407407407407407	0.44843049327354256
411	Feb25-FISH2-3L1-rep4-mock-100x_Position004_3_cmle.ics	81	0	2	1	0.0	0.0	0.0
412	Feb25-FISH2-3L1-rep4-mock-100x_Position004_3_cmle.ics	82	0	1	1	0.16831790021755513	0.5793650793650793	0.5793650793650793
413	Feb25-FISH2-3L1-rep4-mock-100x_Position004_3_cmle.ics	83	0	1	1	0.12681485632829495	0.42307692307692296	0.5555555555555556
414	Feb25-FISH2-3L1-rep4-mock-100x_Position004_3_cmle.ics	84	0	1	1	0.4196418882136306	0.9629629629629627	0.6594202898550725
415	Feb25-FISH2-3L1-rep4-mock-100x_Position004_3_cmle.ics	84	0	2	1	0.0	0.0	0.0
416	Feb25-FISH2-3L1-rep4-mock-100x_Position004_3_cmle.ics	86	0	1	1	0.11528623302572269	0.43859649122807015	0.6493506493506492
417	Feb25-FISH2-3L1-rep4-mock-100x_Position004_3_cmle.ics	87	0	1	1	0.0	0.0	0.0
418	Feb25-FISH2-3L1-rep4-mock-100x_Position004_3_cmle.ics	88	0	1	1	0.0	0.0	0.0
419	Feb25-FISH2-3L1-rep4-mock-100x_Position004_3_cmle.ics	90	0	1	1	0.04380876854977462	0.20652173913043476	0.20879120879120877
420	Feb25-FISH2-3L1-rep4-mock-100x_Position004_3_cmle.ics	92	0	1	1	0.020751521944630084	0.09999999999999999	0.08411214953271026
421	Feb25-FISH2-3L1-rep4-mock-100x_Position004_3_cmle.ics	94	0	1	1	0.04611449321028908	0.32786885245901637	0.13513513513513514
422	Feb25-FISH2-3L1-rep4-mock-100x_Position004_3_cmle.ics	94	0	1	2	0.0	0.0	0.0
423	Feb25-FISH2-3L1-rep4-mock-100x_Position004_3_cmle.ics	94	0	2	1	0.0	0.0	0.0
424	Feb25-FISH2-3L1-rep4-mock-100x_Position004_3_cmle.ics	94	0	2	2	0.22134956740938755	0.34532374100719415	0.5
425	Feb25-FISH2-3L1-rep4-mock-100x_Position004_3_cmle.ics	95	0	1	1	0.0	0.0	0.0
426	Feb25-FISH2-3L1-rep4-mock-100x_Position004_3_cmle.ics	96	0	1	1	0.03689159456823126	0.15841584158415842	0.16
427	Feb25-FISH2-3L1-rep4-mock-100x_Position004_3_cmle.ics	97	0	1	1	0.059948841173375796	0.2113821138211382	0.26804123711340205
428	Feb25-FISH2-3L1-rep4-mock-100x_Position004_3_cmle.ics	98	0	1	1	0.0023057246605144538	0.010309278350515464	0.010101010101010102
429	Feb25-FISH2-3L1-rep4-mock-100x_Position004_3_cmle.ics	99	0	1	1	0.13142630564932387	0.59375	0.5876288659793814
430	Feb25-FISH2-3L1-rep4-mock-100x_Position004_3_cmle.ics	100	0	1	1	0.0	0.0	0.0
431	Feb25-FISH2-3L1-rep4-mock-100x_Position004_3_cmle.ics	101	0	1	1	0.06225456583389025	0.24107142857142852	0.24999999999999994
432	Feb25-FISH2-3L1-rep4-mock-100x_Position004_3_cmle.ics	102	0	1	1	0.06686601515491916	0.4202898550724638	0.2815533980582524
433	Feb25-FISH2-3L1-rep4-mock-100x_Position004_3_cmle.ics	102	0	1	2	0.0	0.0	0.0
434	Feb25-FISH2-3L1-rep4-mock-100x_Position004_3_cmle.ics	102	0	2	1	0.0	0.0	0.0
435	Feb25-FISH2-3L1-rep4-mock-100x_Position004_3_cmle.ics	102	0	2	2	0.06917173981543362	0.2803738317757009	0.4054054054054055
436	Feb25-FISH2-3L1-rep4-mock-100x_Position004_3_cmle.ics	103	0	1	1	0.0	0.0	0.0
437	Feb25-FISH2-3L1-rep4-mock-100x_Position004_3_cmle.ics	103	0	1	2	0.04611449321028908	0.27397260273972596	0.392156862745098
438	Feb25-FISH2-3L1-rep4-mock-100x_Position004_3_cmle.ics	106	0	1	1	0.0	0.0	0.0
439	Feb25-FISH2-3L1-rep4-mock-100x_Position004_3_cmle.ics	107	0	1	1	0.0	0.0	0.0
440	Feb25-FISH2-3L1-rep4-mock-100x_Position004_3_cmle.ics	108	0	1	1	0.0	0.0	0.0
441	Feb25-FISH2-3L1-rep4-mock-100x_Position004_3_cmle.ics	109	0	1	1	0.027668695926173444	0.1395348837209302	0.13793103448275862
442	Feb25-FISH2-3L1-rep4-mock-100x_Position004_3_cmle.ics	110	0	1	1	0.11528623302572269	0.6944444444444444	0.46296296296296285
443	Feb25-FISH2-3L1-rep4-mock-100x_Position004_3_cmle.ics	111	0	1	1	0.0	0.0	0.0
444	Feb25-FISH2-3L1-rep4-mock-100x_Position004_3_cmle.ics	113	0	1	1	0.0	0.0	0.0
445	Feb25-FISH2-3L1-rep4-mock-100x_Position004_3_cmle.ics	114	0	1	1	0.0945347110810926	0.5857142857142856	0.41
446	Feb25-FISH2-3L1-rep4-mock-100x_Position004_3_cmle.ics	115	0	1	1	0.09684043574160706	0.3684210526315789	0.3684210526315789
447	Feb25-FISH2-3L1-rep4-mock-100x_Position004_3_cmle.ics	116	0	1	1	0.0	0.0	0.0
448	Feb25-FISH2-3L1-rep4-mock-100x_Position004_3_cmle.ics	117	0	1	1	0.11067478370469377	0.5217391304347825	0.5217391304347825
449	Feb25-FISH2-3L1-rep4-mock-100x_Position004_3_cmle.ics	118	0	1	1	0.04611449321028908	0.1923076923076923	0.1923076923076923
450	Feb25-FISH2-3L1-rep4-mock-100x_Position004_3_cmle.ics	119	0	1	1	0.15678927691498284	0.6126126126126126	0.7816091954022988
451	Feb25-FISH2-3L1-rep4-mock-100x_Position004_3_cmle.ics	120	0	1	1	0.0	0.0	0.0
452	Feb25-FISH2-3L1-rep4-mock-100x_Position004_3_cmle.ics	121	0	1	1	0.2974384812063645	0.6753926701570679	0.6972972972972972
453	Feb25-FISH2-3L1-rep4-mock-100x_Position004_3_cmle.ics	122	0	1	1	0.0	0.0	0.0
454	Feb25-FISH2-3L1-rep4-mock-100x_Position004_3_cmle.ics	123	0	1	1	0.07839463845749142	0.3366336633663366	0.3366336633663366
455	Feb25-FISH2-3L1-rep4-mock-100x_Position004_3_cmle.ics	124	0	1	1	0.03458586990771681	0.0684931506849315	0.06696428571428571
456	Feb25-FISH2-3L1-rep4-mock-100x_Position004_3_cmle.ics	126	0	1	1	0.11989768234675159	0.40625	0.40944881889763773
457	Feb25-FISH2-3L1-rep4-mock-100x_Position004_3_cmle.ics	129	0	1	1	0.12681485632829495	0.39855072463768115	0.39007092198581556
458	Feb25-FISH2-3L1-rep4-mock-100x_Position004_3_cmle.ics	130	0	1	1	0.0	0.0	0.0
459	Feb25-FISH2-3L1-rep4-mock-100x_Position004_3_cmle.ics	131	0	1	1	0.10606333438366487	0.34586466165413526	0.3484848484848484
460	Feb25-FISH2-3L1-rep4-mock-100x_Position004_3_cmle.ics	132	0	1	1	0.15217782759395396	0.6470588235294117	0.6407766990291262
461	Feb25-FISH2-3L1-rep4-mock-100x_Position004_3_cmle.ics	133	0	1	1	0.0	0.0	0.0
462	Feb25-FISH2-3L1-rep4-mock-100x_Position004_3_cmle.ics	135	0	1	1	0.0	0.0	0.0
463	Feb25-FISH2-3L1-rep4-mock-100x_Position004_3_cmle.ics	136	0	1	1	0.04611449321028908	0.3508771929824562	0.18691588785046725
464	Feb25-FISH2-3L1-rep4-mock-100x_Position004_3_cmle.ics	137	0	1	1	0.06917173981543362	0.34883720930232553	0.3846153846153846
465	Feb25-FISH2-3L1-rep4-mock-100x_Position004_3_cmle.ics	139	0	1	1	0.1245091316677805	0.262135922330097	0.8059701492537313
466	Feb25-FISH2-3L1-rep4-mock-100x_Position004_3_cmle.ics	139	0	1	2	0.0	0.0	0.0
467	Feb25-FISH2-3L1-rep4-mock-100x_Position004_3_cmle.ics	140	0	1	1	0.0	0.0	0.0
468	Feb25-FISH2-3L1-rep4-mock-100x_Position004_3_cmle.ics	141	0	1	1	0.059948841173375796	0.2385321100917431	0.23636363636363636
469	Feb25-FISH2-3L1-rep4-mock-100x_Position005_4_cmle.ics	1	0	1	1	0.3896674676269427	0.8009478672985783	0.7191489361702128
470	Feb25-FISH2-3L1-rep4-mock-100x_Position005_4_cmle.ics	2	0	1	1	0.0	0.0	0.0
471	Feb25-FISH2-3L1-rep4-mock-100x_Position005_4_cmle.ics	3	0	1	1	0.0	0.0	0.0
472	Feb25-FISH2-3L1-rep4-mock-100x_Position005_4_cmle.ics	3	0	1	2	0.0046114493210289076	0.007782101167315174	0.012422360248447206
473	Feb25-FISH2-3L1-rep4-mock-100x_Position005_4_cmle.ics	5	0	1	1	0.10145188506263597	0.376068376068376	0.376068376068376
474	Feb25-FISH2-3L1-rep4-mock-100x_Position005_4_cmle.ics	7	0	1	1	0.0	0.0	0.0
475	Feb25-FISH2-3L1-rep4-mock-100x_Position005_4_cmle.ics	7	0	2	1	0.0	0.0	0.0
476	Feb25-FISH2-3L1-rep4-mock-100x_Position005_4_cmle.ics	8	0	1	1	0.2536297126565899	0.4104477611940298	0.4104477611940298
477	Feb25-FISH2-3L1-rep4-mock-100x_Position005_4_cmle.ics	9	0	1	1	0.0645602904944047	0.2772277227722772	0.2745098039215686
478	Feb25-FISH2-3L1-rep4-mock-100x_Position005_4_cmle.ics	11	0	1	1	0.13603775497035278	0.5462962962962962	0.5462962962962962
479	Feb25-FISH2-3L1-rep4-mock-100x_Position005_4_cmle.ics	13	0	1	1	0.19829232080424303	0.688	0.688
480	Feb25-FISH2-3L1-rep4-mock-100x_Position005_4_cmle.ics	14	0	1	1	0.1245091316677805	0.5192307692307692	0.5192307692307692
481	Feb25-FISH2-3L1-rep4-mock-100x_Position005_4_cmle.ics	15	0	1	1	0.10606333438366487	0.40350877192982454	0.39655172413793094
482	Feb25-FISH2-3L1-rep4-mock-100x_Position005_4_cmle.ics	16	0	1	1	0.06917173981543362	0.10452961672473866	0.15544041450777202
483	Feb25-FISH2-3L1-rep4-mock-100x_Position005_4_cmle.ics	16	0	1	2	0.0	0.0	0.0
484	Feb25-FISH2-3L1-rep4-mock-100x_Position005_4_cmle.ics	17	0	1	1	0.0	0.0	0.0
485	Feb25-FISH2-3L1-rep4-mock-100x_Position005_4_cmle.ics	18	0	1	1	0.0	0.0	0.0
486	Feb25-FISH2-3L1-rep4-mock-100x_Position005_4_cmle.ics	18	0	1	2	0.0	0.0	0.0
487	Feb25-FISH2-3L1-rep4-mock-100x_Position005_4_cmle.ics	18	0	2	1	0.0	0.0	0.0
488	Feb25-FISH2-3L1-rep4-mock-100x_Position005_4_cmle.ics	18	0	2	2	0.0	0.0	0.0
489	Feb25-FISH2-3L1-rep4-mock-100x_Position005_4_cmle.ics	19	0	1	1	0.0	0.0	0.0
490	Feb25-FISH2-3L1-rep4-mock-100x_Position005_4_cmle.ics	20	0	1	1	0.0	0.0	0.0
491	Feb25-FISH2-3L1-rep4-mock-100x_Position005_4_cmle.ics	20	0	2	1	0.0	0.0	0.0
492	Feb25-FISH2-3L1-rep4-mock-100x_Position005_4_cmle.ics	21	0	1	1	0.0	0.0	0.0
493	Feb25-FISH2-3L1-rep4-mock-100x_Position005_4_cmle.ics	22	0	1	1	0.0	0.0	0.0
494	Feb25-FISH2-3L1-rep4-mock-100x_Position005_4_cmle.ics	22	0	1	2	0.0	0.0	0.0
495	Feb25-FISH2-3L1-rep4-mock-100x_Position005_4_cmle.ics	23	0	1	1	0.0	0.0	0.0
496	Feb25-FISH2-3L1-rep4-mock-100x_Position005_4_cmle.ics	25	0	1	1	0.18676369750167077	0.6806722689075629	0.7714285714285714
497	Feb25-FISH2-3L1-rep4-mock-100x_Position005_4_cmle.ics	26	0	1	1	0.15678927691498284	0.581196581196581	0.7472527472527472
498	Feb25-FISH2-3L1-rep4-mock-100x_Position005_4_cmle.ics	27	0	1	1	0.0	0.0	0.0
499	Feb25-FISH2-3L1-rep4-mock-100x_Position005_4_cmle.ics	28	0	1	1	0.0	0.0	0.0
500	Feb25-FISH2-3L1-rep4-mock-100x_Position005_4_cmle.ics	29	0	1	1	0.0	0.0	0.0
501	Feb25-FISH2-3L1-rep4-mock-100x_Position005_4_cmle.ics	29	0	1	2	0.0	0.0	0.0
502	Feb25-FISH2-3L1-rep4-mock-100x_Position005_4_cmle.ics	30	0	1	1	0.11067478370469377	0.5052631578947367	0.38399999999999995
503	Feb25-FISH2-3L1-rep4-mock-100x_Position005_4_cmle.ics	31	0	1	1	0.0	0.0	0.0
504	Feb25-FISH2-3L1-rep4-mock-100x_Position005_4_cmle.ics	32	0	1	1	0.053031667191832436	0.21698113207547168	0.3709677419354839
505	Feb25-FISH2-3L1-rep4-mock-100x_Position005_4_cmle.ics	33	0	1	1	0.06686601515491916	0.5272727272727273	0.5178571428571428
506	Feb25-FISH2-3L1-rep4-mock-100x_Position005_4_cmle.ics	34	0	1	1	0.0	0.0	0.0
507	Feb25-FISH2-3L1-rep4-mock-100x_Position005_4_cmle.ics	34	0	2	1	0.0	0.0	0.0
508	Feb25-FISH2-3L1-rep4-mock-100x_Position005_4_cmle.ics	35	0	1	1	0.10836905904417933	0.39495798319327724	0.39495798319327724
509	Feb25-FISH2-3L1-rep4-mock-100x_Position005_4_cmle.ics	37	0	1	1	0.20751521944630083	0.7317073170731707	0.7317073170731707
510	Feb25-FISH2-3L1-rep4-mock-100x_Position005_4_cmle.ics	38	0	1	1	0.0	0.0	0.0
511	Feb25-FISH2-3L1-rep4-mock-100x_Position005_4_cmle.ics	39	0	1	1	0.06686601515491916	0.26605504587155965	0.2265625
512	Feb25-FISH2-3L1-rep4-mock-100x_Position005_4_cmle.ics	40	0	1	1	0.14064920429138167	0.3177083333333333	0.23828124999999997
513	Feb25-FISH2-3L1-rep4-mock-100x_Position005_4_cmle.ics	41	0	1	1	0.10375760972315042	0.4054054054054054	0.4090909090909091
514	Feb25-FISH2-3L1-rep4-mock-100x_Position005_4_cmle.ics	42	0	1	1	0.16370645089652622	0.4765100671140939	0.47972972972972977
515	Feb25-FISH2-3L1-rep4-mock-100x_Position005_4_cmle.ics	43	0	1	1	0.10375760972315042	0.3688524590163934	0.3688524590163934
516	Feb25-FISH2-3L1-rep4-mock-100x_Position005_4_cmle.ics	45	0	1	1	0.0	0.0	0.0
517	Feb25-FISH2-3L1-rep4-mock-100x_Position005_4_cmle.ics	45	0	2	1	0.16140072623601176	0.4895104895104895	0.30701754385964913
518	Feb25-FISH2-3L1-rep4-mock-100x_Position005_4_cmle.ics	46	0	1	1	0.0	0.0	0.0
519	Feb25-FISH2-3L1-rep4-mock-100x_Position005_4_cmle.ics	49	0	1	1	0.10145188506263597	0.34108527131782945	0.5866666666666667
520	Feb25-FISH2-3L1-rep4-mock-100x_Position005_4_cmle.ics	50	0	1	1	0.0645602904944047	0.4057971014492754	0.3999999999999999
521	Feb25-FISH2-3L1-rep4-mock-100x_Position005_4_cmle.ics	52	0	1	1	0.0	0.0	0.0
522	Feb25-FISH2-3L1-rep4-mock-100x_Position005_4_cmle.ics	53	0	1	1	0.10606333438366487	0.359375	0.359375
523	Feb25-FISH2-3L1-rep4-mock-100x_Position005_4_cmle.ics	54	0	1	1	0.0	0.0	0.0
524	Feb25-FISH2-3L1-rep4-mock-100x_Position005_4_cmle.ics	54	0	1	2	0.0	0.0	0.0
525	Feb25-FISH2-3L1-rep4-mock-100x_Position005_4_cmle.ics	56	0	1	1	0.12681485632829495	0.4296875	0.42307692307692296
526	Feb25-FISH2-3L1-rep4-mock-100x_Position005_4_cmle.ics	57	0	1	1	0.16140072623601176	0.608695652173913	0.608695652173913
527	Feb25-FISH2-3L1-rep4-mock-100x_Position005_4_cmle.ics	58	0	1	1	0.08070036311800588	0.3211009174311926	0.32407407407407396
528	Feb25-FISH2-3L1-rep4-mock-100x_Position005_4_cmle.ics	59	0	1	1	0.14295492895189613	0.5535714285714285	0.5585585585585585
529	Feb25-FISH2-3L1-rep4-mock-100x_Position005_4_cmle.ics	61	0	1	1	0.0	0.0	0.0
530	Feb25-FISH2-3L1-rep4-mock-100x_Position005_4_cmle.ics	62	0	1	1	0.0	0.0	0.0
531	Feb25-FISH2-3L1-rep4-mock-100x_Position005_4_cmle.ics	63	0	1	1	0.08761753709954924	0.41758241758241754	0.41758241758241754
532	Feb25-FISH2-3L1-rep4-mock-100x_Position005_4_cmle.ics	64	0	1	1	0.0	0.0	0.0
533	Feb25-FISH2-3L1-rep4-mock-100x_Position005_4_cmle.ics	67	0	1	1	0.18215224818064185	0.7181818181818183	0.7181818181818183
534	Feb25-FISH2-3L1-rep4-mock-100x_Position005_4_cmle.ics	71	0	1	1	0.0	0.0	0.0
535	Feb25-FISH2-3L1-rep4-mock-100x_Position005_4_cmle.ics	72	0	1	1	0.0	0.0	0.0
536	Feb25-FISH2-3L1-rep4-mock-100x_Position005_4_cmle.ics	73	0	1	1	0.0	0.0	0.0
537	Feb25-FISH2-3L1-rep4-mock-100x_Position005_4_cmle.ics	73	0	2	1	0.0	0.0	0.0
538	Feb25-FISH2-3L1-rep4-mock-100x_Position005_4_cmle.ics	75	0	1	1	0.04380876854977462	0.15447154471544713	0.15447154471544713
539	Feb25-FISH2-3L1-rep4-mock-100x_Position005_4_cmle.ics	76	0	1	1	0.07608891379697698	0.2426470588235294	0.23913043478260873
540	Feb25-FISH2-3L1-rep4-mock-100x_Position005_4_cmle.ics	77	0	1	1	0.0	0.0	0.0
541	Feb25-FISH2-3L1-rep4-mock-100x_Position005_4_cmle.ics	78	0	1	1	0.03228014524720235	0.13084112149532706	0.12173913043478259
542	Feb25-FISH2-3L1-rep4-mock-100x_Position005_4_cmle.ics	79	0	1	1	0.0	0.0	0.0
543	Feb25-FISH2-3L1-rep4-mock-100x_Position005_4_cmle.ics	80	0	1	1	0.0	0.0	0.0
544	Feb25-FISH2-3L1-rep4-mock-100x_Position005_4_cmle.ics	81	0	1	1	0.03228014524720235	0.20895522388059698	0.07407407407407406
545	Feb25-FISH2-3L1-rep4-mock-100x_Position005_4_cmle.ics	81	0	2	1	0.0	0.0	0.0
546	Feb25-FISH2-3L1-rep4-mock-100x_Position005_4_cmle.ics	83	0	1	1	0.1590950015754973	0.6634615384615383	0.657142857142857
547	Feb25-FISH2-3L1-rep4-mock-100x_Position005_4_cmle.ics	84	0	1	1	0.0	0.0	0.0
548	Feb25-FISH2-3L1-rep4-mock-100x_Position005_4_cmle.ics	84	0	1	2	0.0	0.0	0.0
549	Feb25-FISH2-3L1-rep4-mock-100x_Position005_4_cmle.ics	84	0	2	1	0.13603775497035278	0.3352272727272727	0.3089005235602094
550	Feb25-FISH2-3L1-rep4-mock-100x_Position005_4_cmle.ics	84	0	2	2	0.0	0.0	0.0
551	Feb25-FISH2-3L1-rep4-mock-100x_Position005_4_cmle.ics	85	0	1	1	0.14526065361241058	0.5384615384615383	0.5384615384615383
552	Feb25-FISH2-3L1-rep4-mock-100x_Position005_4_cmle.ics	88	0	1	1	0.11298050836520823	0.5764705882352941	0.45370370370370355
553	Feb25-FISH2-3L1-rep4-mock-100x_Position005_4_cmle.ics	89	0	1	1	0.013834347963086722	0.0594059405940594	0.06
554	Feb25-FISH2-3L1-rep4-mock-100x_Position005_4_cmle.ics	90	0	1	1	0.16370645089652622	0.7717391304347825	0.7802197802197801
555	Feb25-FISH2-3L1-rep4-mock-100x_Position005_4_cmle.ics	91	0	1	1	0.0	0.0	0.0
556	Feb25-FISH2-3L1-rep4-mock-100x_Position005_4_cmle.ics	91	0	1	2	0.3043556551879079	0.5814977973568282	0.7764705882352941
557	Feb25-FISH2-3L1-rep4-mock-100x_Position005_4_cmle.ics	92	0	1	1	0.0	0.0	0.0
558	Feb25-FISH2-3L1-rep4-mock-100x_Position005_4_cmle.ics	93	0	1	1	0.0	0.0	0.0
559	Feb25-FISH2-3L1-rep4-mock-100x_Position005_4_cmle.ics	94	0	1	1	0.10375760972315042	0.3846153846153845	0.3781512605042016
560	Feb25-FISH2-3L1-rep4-mock-100x_Position005_4_cmle.ics	95	0	1	1	0.0	0.0	0.0
561	Feb25-FISH2-3L1-rep4-mock-100x_Position005_4_cmle.ics	96	0	1	1	0.0899232617600637	0.32773109243697474	0.32773109243697474
562	Feb25-FISH2-3L1-rep4-mock-100x_Position005_4_cmle.ics	97	0	1	1	0.0	0.0	0.0
563	Feb25-FISH2-3L1-rep4-mock-100x_Position005_4_cmle.ics	98	0	1	1	0.10145188506263597	0.41121495327102797	0.33333333333333326
564	Feb25-FISH2-3L1-rep4-mock-100x_Position005_4_cmle.ics	99	0	1	1	0.10145188506263597	0.45833333333333337	0.376068376068376
565	Feb25-FISH2-3L1-rep4-mock-100x_Position005_4_cmle.ics	101	0	1	1	0.03458586990771681	0.14018691588785046	0.14150943396226415
566	Feb25-FISH2-3L1-rep4-mock-100x_Position005_4_cmle.ics	102	0	1	1	0.09914616040212151	0.3359375	0.3359375
567	Feb25-FISH2-3L1-rep4-mock-100x_Position005_4_cmle.ics	104	0	1	1	0.30666137984842234	0.49077490774907745	0.49077490774907745
568	Feb25-FISH2-3L1-rep4-mock-100x_Position005_4_cmle.ics	105	0	1	1	0.0	0.0	0.0
569	Feb25-FISH2-3L1-rep4-mock-100x_Position005_4_cmle.ics	106	0	1	1	0.14064920429138167	0.6853932584269662	0.7261904761904762
570	Feb25-FISH2-3L1-rep4-mock-100x_Position005_4_cmle.ics	107	0	1	1	0.0	0.0	0.0
571	Feb25-FISH2-3L1-rep4-mock-100x_Position005_4_cmle.ics	108	0	1	1	0.15217782759395396	0.7951807228915662	0.540983606557377
572	Feb25-FISH2-3L1-rep4-mock-100x_Position005_4_cmle.ics	109	0	1	1	0.09222898642057815	0.7142857142857142	0.7272727272727273
573	Feb25-FISH2-3L1-rep4-mock-100x_Position005_4_cmle.ics	110	0	1	1	0.16370645089652622	0.5867768595041322	0.5725806451612904
574	Feb25-FISH2-3L1-rep4-mock-100x_Position005_4_cmle.ics	111	0	1	1	0.0	0.0	0.0
575	Feb25-FISH2-3L1-rep4-mock-100x_Position005_4_cmle.ics	112	0	1	1	0.0	0.0	0.0
576	Feb25-FISH2-3L1-rep4-mock-100x_Position005_4_cmle.ics	112	0	1	2	0.19598659614372857	0.44973544973544965	0.5519480519480519
577	Feb25-FISH2-3L1-rep4-mock-100x_Position005_4_cmle.ics	112	0	2	1	0.025362971265658993	0.22	0.12643678160919541
578	Feb25-FISH2-3L1-rep4-mock-100x_Position005_4_cmle.ics	112	0	2	2	0.0	0.0	0.0
579	Feb25-FISH2-3L1-rep4-mock-100x_Position005_4_cmle.ics	113	0	1	1	0.0899232617600637	0.31967213114754095	0.48148148148148145
580	Feb25-FISH2-3L1-rep4-mock-100x_Position005_4_cmle.ics	114	0	1	1	0.08300608777852034	0.3789473684210526	0.38297872340425526
581	Feb25-FISH2-3L1-rep4-mock-100x_Position005_4_cmle.ics	115	0	1	1	0.0	0.0	0.0
582	Feb25-FISH2-3L1-rep4-mock-100x_Position005_4_cmle.ics	116	0	1	1	0.0	0.0	0.0
583	Feb25-FISH2-3L1-rep4-mock-100x_Position005_4_cmle.ics	117	0	1	1	0.0	0.0	0.0
584	Feb25-FISH2-3L1-rep4-mock-100x_Position005_4_cmle.ics	120	0	1	1	0.0945347110810926	0.45054945054945045	0.4555555555555555
585	Feb25-FISH2-3L1-rep4-mock-100x_Position005_4_cmle.ics	121	0	1	1	0.0	0.0	0.0
586	Feb25-FISH2-3L1-rep4-mock-100x_Position005_4_cmle.ics	121	0	1	2	0.29282703188533565	0.49803921568627446	0.8089171974522295
587	Feb25-FISH2-3L1-rep4-mock-100x_Position005_4_cmle.ics	122	0	1	1	0.0	0.0	0.0
588	Feb25-FISH2-3L1-rep4-mock-100x_Position005_4_cmle.ics	123	0	1	1	0.1844579728411563	0.33755274261603374	0.3404255319148936
589	Feb25-FISH2-3L1-rep4-mock-100x_Position006_5_cmle.ics	3	0	1	1	0.11759195768623715	0.44347826086956516	0.43965517241379304
590	Feb25-FISH2-3L1-rep4-mock-100x_Position006_5_cmle.ics	6	0	1	1	0.0	0.0	0.0
591	Feb25-FISH2-3L1-rep4-mock-100x_Position006_5_cmle.ics	7	0	1	1	0.0	0.0	0.0
592	Feb25-FISH2-3L1-rep4-mock-100x_Position006_5_cmle.ics	8	0	1	1	0.057643116512861345	0.3846153846153845	0.3205128205128205
593	Feb25-FISH2-3L1-rep4-mock-100x_Position006_5_cmle.ics	8	0	1	2	0.0	0.0	0.0
594	Feb25-FISH2-3L1-rep4-mock-100x_Position006_5_cmle.ics	8	0	2	1	0.0	0.0	0.0
595	Feb25-FISH2-3L1-rep4-mock-100x_Position006_5_cmle.ics	8	0	2	2	0.21904384274887312	0.7723577235772358	0.8636363636363638
596	Feb25-FISH2-3L1-rep4-mock-100x_Position006_5_cmle.ics	9	0	1	1	0.0	0.0	0.0
597	Feb25-FISH2-3L1-rep4-mock-100x_Position006_5_cmle.ics	9	0	1	2	0.057643116512861345	0.11210762331838564	0.15243902439024387
598	Feb25-FISH2-3L1-rep4-mock-100x_Position006_5_cmle.ics	10	0	1	1	0.009222898642057815	0.039215686274509796	0.039215686274509796
599	Feb25-FISH2-3L1-rep4-mock-100x_Position006_5_cmle.ics	11	0	1	1	0.10375760972315042	0.46875	0.4736842105263157
600	Feb25-FISH2-3L1-rep4-mock-100x_Position006_5_cmle.ics	14	0	1	1	0.0	0.0	0.0
601	Feb25-FISH2-3L1-rep4-mock-100x_Position006_5_cmle.ics	14	0	2	1	0.009222898642057815	0.039215686274509796	0.0179372197309417
602	Feb25-FISH2-3L1-rep4-mock-100x_Position006_5_cmle.ics	15	0	1	1	0.0853118124390348	0.46249999999999997	0.2215568862275449
603	Feb25-FISH2-3L1-rep4-mock-100x_Position006_5_cmle.ics	15	0	2	1	0.0	0.0	0.0
604	Feb25-FISH2-3L1-rep4-mock-100x_Position006_5_cmle.ics	16	0	1	1	0.0	0.0	0.0
605	Feb25-FISH2-3L1-rep4-mock-100x_Position006_5_cmle.ics	17	0	1	1	0.07608891379697698	0.32352941176470584	0.32673267326732675
606	Feb25-FISH2-3L1-rep4-mock-100x_Position006_5_cmle.ics	18	0	1	1	0.08761753709954924	0.3015873015873015	0.296875
607	Feb25-FISH2-3L1-rep4-mock-100x_Position006_5_cmle.ics	19	0	1	1	0.08761753709954924	0.35849056603773577	0.3551401869158877
608	Feb25-FISH2-3L1-rep4-mock-100x_Position006_5_cmle.ics	21	0	1	1	0.12220340700726605	0.4491525423728813	0.45299145299145294
609	Feb25-FISH2-3L1-rep4-mock-100x_Position006_5_cmle.ics	22	0	1	1	0.16831790021755513	0.29918032786885246	0.39037433155080214
610	Feb25-FISH2-3L1-rep4-mock-100x_Position006_5_cmle.ics	22	0	1	2	0.0	0.0	0.0
611	Feb25-FISH2-3L1-rep4-mock-100x_Position006_5_cmle.ics	23	0	1	1	0.016140072623601176	0.06363636363636364	0.0648148148148148
612	Feb25-FISH2-3L1-rep4-mock-100x_Position006_5_cmle.ics	24	0	1	1	0.26515833595916216	0.5399061032863849	0.7055214723926378
613	Feb25-FISH2-3L1-rep4-mock-100x_Position006_5_cmle.ics	25	0	1	1	0.1936808714832141	0.5874125874125874	0.5833333333333333
614	Feb25-FISH2-3L1-rep4-mock-100x_Position006_5_cmle.ics	26	0	1	1	0.1890694221621852	0.82	0.8118811881188118
615	Feb25-FISH2-3L1-rep4-mock-100x_Position006_5_cmle.ics	27	0	1	1	0.03228014524720235	0.1818181818181818	0.0639269406392694
616	Feb25-FISH2-3L1-rep4-mock-100x_Position006_5_cmle.ics	27	0	2	1	0.0	0.0	0.0
617	Feb25-FISH2-3L1-rep4-mock-100x_Position006_5_cmle.ics	30	0	1	1	0.16370645089652622	0.4999999999999999	0.5035460992907801
618	Feb25-FISH2-3L1-rep4-mock-100x_Position006_5_cmle.ics	31	0	1	1	0.04380876854977462	0.16814159292035397	0.16814159292035397
619	Feb25-FISH2-3L1-rep4-mock-100x_Position006_5_cmle.ics	32	0	1	1	0.2559354373171044	0.9249999999999999	0.9327731092436974
620	Feb25-FISH2-3L1-rep4-mock-100x_Position006_5_cmle.ics	33	0	1	1	0.0	0.0	0.0
621	Feb25-FISH2-3L1-rep4-mock-100x_Position006_5_cmle.ics	36	0	1	1	0.059948841173375796	0.25742574257425743	0.1280788177339901
622	Feb25-FISH2-3L1-rep4-mock-100x_Position006_5_cmle.ics	36	0	2	1	0.0	0.0	0.0
623	Feb25-FISH2-3L1-rep4-mock-100x_Position006_5_cmle.ics	37	0	1	1	0.10606333438366487	0.5168539325842696	0.5168539325842696
624	Feb25-FISH2-3L1-rep4-mock-100x_Position006_5_cmle.ics	38	0	1	1	0.0	0.0	0.0
625	Feb25-FISH2-3L1-rep4-mock-100x_Position006_5_cmle.ics	38	0	2	1	0.0853118124390348	0.3557692307692308	0.1689497716894977
626	Feb25-FISH2-3L1-rep4-mock-100x_Position006_5_cmle.ics	39	0	1	1	0.08300608777852034	0.34615384615384615	0.34615384615384615
627	Feb25-FISH2-3L1-rep4-mock-100x_Position006_5_cmle.ics	40	0	1	1	0.0	0.0	0.0
628	Feb25-FISH2-3L1-rep4-mock-100x_Position006_5_cmle.ics	41	0	1	1	0.22596101673041646	0.7259259259259259	0.7259259259259259
629	Feb25-FISH2-3L1-rep4-mock-100x_Position006_5_cmle.ics	42	0	1	1	0.0	0.0	0.0
630	Feb25-FISH2-3L1-rep4-mock-100x_Position006_5_cmle.ics	44	0	1	1	0.0	0.0	0.0
631	Feb25-FISH2-3L1-rep4-mock-100x_Position006_5_cmle.ics	44	0	1	2	0.0	0.0	0.0
632	Feb25-FISH2-3L1-rep4-mock-100x_Position006_5_cmle.ics	44	0	2	1	0.0	0.0	0.0
633	Feb25-FISH2-3L1-rep4-mock-100x_Position006_5_cmle.ics	44	0	2	2	0.11067478370469377	0.4102564102564102	0.716417910447761
634	Feb25-FISH2-3L1-rep4-mock-100x_Position006_5_cmle.ics	45	0	1	1	0.06917173981543362	0.22556390977443608	0.22556390977443608
635	Feb25-FISH2-3L1-rep4-mock-100x_Position006_5_cmle.ics	46	0	1	1	0.057643116512861345	0.2427184466019417	0.3246753246753246
636	Feb25-FISH2-3L1-rep4-mock-100x_Position006_5_cmle.ics	47	0	1	1	0.2351839153724743	0.6	0.6
637	Feb25-FISH2-3L1-rep4-mock-100x_Position006_5_cmle.ics	49	0	1	1	0.15217782759395396	0.6407766990291262	0.6407766990291262
638	Feb25-FISH2-3L1-rep4-mock-100x_Position006_5_cmle.ics	51	0	1	1	0.0	0.0	0.0
639	Feb25-FISH2-3L1-rep4-mock-100x_Position006_5_cmle.ics	52	0	1	1	0.0046114493210289076	0.03773584905660377	0.03773584905660377
640	Feb25-FISH2-3L1-rep4-mock-100x_Position006_5_cmle.ics	53	0	1	1	0.1706236248780696	0.3274336283185841	0.8043478260869564
641	Feb25-FISH2-3L1-rep4-mock-100x_Position006_5_cmle.ics	53	0	1	2	0.0	0.0	0.0
642	Feb25-FISH2-3L1-rep4-mock-100x_Position006_5_cmle.ics	53	0	1	3	0.0	0.0	0.0
643	Feb25-FISH2-3L1-rep4-mock-100x_Position006_5_cmle.ics	54	0	1	1	0.0	0.0	0.0
644	Feb25-FISH2-3L1-rep4-mock-100x_Position006_5_cmle.ics	55	0	1	1	0.12220340700726605	0.5353535353535354	0.5353535353535354
645	Feb25-FISH2-3L1-rep4-mock-100x_Position006_5_cmle.ics	56	0	1	1	0.0	0.0	0.0
646	Feb25-FISH2-3L1-rep4-mock-100x_Position006_5_cmle.ics	57	0	1	1	0.0	0.0	0.0
647	Feb25-FISH2-3L1-rep4-mock-100x_Position006_5_cmle.ics	58	0	1	1	0.0	0.0	0.0
648	Feb25-FISH2-3L1-rep4-mock-100x_Position006_5_cmle.ics	58	0	1	2	0.19598659614372857	0.6967213114754097	0.5214723926380367
649	Feb25-FISH2-3L1-rep4-mock-100x_Position006_5_cmle.ics	58	0	2	1	0.0	0.0	0.0
650	Feb25-FISH2-3L1-rep4-mock-100x_Position006_5_cmle.ics	58	0	2	2	0.0	0.0	0.0
651	Feb25-FISH2-3L1-rep4-mock-100x_Position006_5_cmle.ics	59	0	1	1	0.0853118124390348	0.4805194805194805	0.3333333333333333
652	Feb25-FISH2-3L1-rep4-mock-100x_Position006_5_cmle.ics	62	0	1	1	0.08070036311800588	0.472972972972973	0.472972972972973
653	Feb25-FISH2-3L1-rep4-mock-100x_Position006_5_cmle.ics	63	0	1	1	0.0	0.0	0.0
654	Feb25-FISH2-3L1-rep4-mock-100x_Position006_5_cmle.ics	64	0	1	1	0.0	0.0	0.0
655	Feb25-FISH2-3L1-rep4-mock-100x_Position006_5_cmle.ics	65	0	1	1	0.09684043574160706	0.38532110091743116	0.38181818181818183
656	Feb25-FISH2-3L1-rep4-mock-100x_Position006_5_cmle.ics	68	0	1	1	0.0	0.0	0.0
657	Feb25-FISH2-3L1-rep4-mock-100x_Position006_5_cmle.ics	68	0	2	1	0.009222898642057815	0.06666666666666667	0.035398230088495575
658	Feb25-FISH2-3L1-rep4-mock-100x_Position006_5_cmle.ics	69	0	1	1	0.11989768234675159	0.5591397849462365	0.5591397849462365
659	Feb25-FISH2-3L1-rep4-mock-100x_Position006_5_cmle.ics	70	0	1	1	0.05533739185234689	0.1935483870967742	0.1935483870967742
660	Feb25-FISH2-3L1-rep4-mock-100x_Position006_5_cmle.ics	71	0	1	1	0.07147746447594806	0.3069306930693069	0.3563218390804597
661	Feb25-FISH2-3L1-rep4-mock-100x_Position006_5_cmle.ics	72	0	1	1	0.0	0.0	0.0
662	Feb25-FISH2-3L1-rep4-mock-100x_Position006_5_cmle.ics	73	0	1	1	0.0046114493210289076	0.019047619047619046	0.019047619047619046
663	Feb25-FISH2-3L1-rep4-mock-100x_Position006_5_cmle.ics	74	0	1	1	0.08761753709954924	0.5428571428571427	0.4523809523809524
664	Feb25-FISH2-3L1-rep4-mock-100x_Position006_5_cmle.ics	75	0	1	1	0.013834347963086722	0.09999999999999999	0.05128205128205127
665	Feb25-FISH2-3L1-rep4-mock-100x_Position006_5_cmle.ics	76	0	1	1	0.0	0.0	0.0
666	Feb25-FISH2-3L1-rep4-mock-100x_Position006_5_cmle.ics	77	0	1	1	0.1245091316677805	0.5192307692307692	0.5142857142857142
667	Feb25-FISH2-3L1-rep4-mock-100x_Position006_5_cmle.ics	78	0	1	1	0.1498721029334395	0.6701030927835051	0.6701030927835051
668	Feb25-FISH2-3L1-rep4-mock-100x_Position006_5_cmle.ics	79	0	1	1	0.11759195768623715	0.4015748031496063	0.4015748031496063
669	Feb25-FISH2-3L1-rep4-mock-100x_Position006_5_cmle.ics	82	0	1	1	0.09222898642057815	0.3125	0.3125
670	Feb25-FISH2-3L1-rep4-mock-100x_Position006_5_cmle.ics	83	0	1	1	0.0	0.0	0.0
671	Feb25-FISH2-3L1-rep4-mock-100x_Position006_5_cmle.ics	85	0	1	1	0.0	0.0	0.0
672	Feb25-FISH2-3L1-rep4-mock-100x_Position006_5_cmle.ics	85	0	2	1	0.223655292069902	0.6978417266187048	0.44700460829493077
673	Feb25-FISH2-3L1-rep4-mock-100x_Position006_5_cmle.ics	89	0	1	1	0.0	0.0	0.0
674	Feb25-FISH2-3L1-rep4-mock-100x_Position006_5_cmle.ics	90	0	1	1	0.0	0.0	0.0
675	Feb25-FISH2-3L1-rep4-mock-100x_Position006_5_cmle.ics	91	0	1	1	0.01844579728411563	0.12121212121212119	0.07692307692307691
676	Feb25-FISH2-3L1-rep4-mock-100x_Position006_5_cmle.ics	92	0	1	1	0.03228014524720235	0.1891891891891892	0.19178082191780818
677	Feb25-FISH2-3L1-rep4-mock-100x_Position006_5_cmle.ics	93	0	1	1	0.006917173981543361	0.026548672566371678	0.026548672566371678
678	Feb25-FISH2-3L1-rep4-mock-100x_Position006_5_cmle.ics	94	0	1	1	0.07839463845749142	0.3063063063063063	0.27868852459016386
679	Feb25-FISH2-3L1-rep4-mock-100x_Position006_5_cmle.ics	95	0	1	1	0.0	0.0	0.0
680	Feb25-FISH2-3L1-rep4-mock-100x_Position006_5_cmle.ics	96	0	1	1	0.04380876854977462	0.1881188118811881	0.1881188118811881
681	Feb25-FISH2-3L1-rep4-mock-100x_Position006_5_cmle.ics	97	0	1	1	0.0	0.0	0.0
682	Feb25-FISH2-3L1-rep4-mock-100x_Position006_5_cmle.ics	98	0	1	1	0.0	0.0	0.0
683	Feb25-FISH2-3L1-rep4-mock-100x_Position006_5_cmle.ics	100	0	1	1	0.0	0.0	0.0
684	Feb25-FISH2-3L1-rep4-mock-100x_Position006_5_cmle.ics	103	0	1	1	0.0	0.0	0.0
685	Feb25-FISH2-3L1-rep4-mock-100x_Position006_5_cmle.ics	105	0	1	1	0.1498721029334395	0.5803571428571428	0.5803571428571428
686	Feb25-FISH2-3L1-rep4-mock-100x_Position006_5_cmle.ics	107	0	1	1	0.09222898642057815	0.40404040404040403	0.4
687	Feb25-FISH2-3L1-rep4-mock-100x_Position006_5_cmle.ics	109	0	1	1	0.0	0.0	0.0
688	Feb25-FISH2-3L1-rep4-mock-100x_Position006_5_cmle.ics	109	0	1	2	0.0	0.0	0.0
689	Feb25-FISH2-3L1-rep4-mock-100x_Position006_5_cmle.ics	110	0	1	1	0.0	0.0	0.0
690	Feb25-FISH2-3L1-rep4-mock-100x_Position006_5_cmle.ics	110	0	1	2	0.025362971265658993	0.06626506024096385	0.13095238095238096
691	Feb25-FISH2-3L1-rep4-mock-100x_Position006_5_cmle.ics	111	0	1	1	0.0	0.0	0.0
692	Feb25-FISH2-3L1-rep4-mock-100x_Position006_5_cmle.ics	112	0	1	1	0.0	0.0	0.0
693	Feb25-FISH2-3L1-rep4-mock-100x_Position006_5_cmle.ics	115	0	1	1	0.02305724660514454	0.11494252873563218	0.11494252873563218
694	Feb25-FISH2-3L1-rep4-mock-100x_Position006_5_cmle.ics	116	0	1	1	0.07839463845749142	0.39999999999999997	0.39999999999999997
695	Feb25-FISH2-3L1-rep4-mock-100x_Position006_5_cmle.ics	117	0	1	1	0.0	0.0	0.0
696	Feb25-FISH2-3L1-rep4-mock-100x_Position007_6_cmle.ics	1	0	1	1	0.0	0.0	0.0
697	Feb25-FISH2-3L1-rep4-mock-100x_Position007_6_cmle.ics	2	0	1	1	0.15448355225446841	0.5317460317460317	0.5317460317460317
698	Feb25-FISH2-3L1-rep4-mock-100x_Position007_6_cmle.ics	3	0	1	1	0.03228014524720235	0.2333333333333333	0.2333333333333333
699	Feb25-FISH2-3L1-rep4-mock-100x_Position007_6_cmle.ics	4	0	1	1	0.17292934953858402	0.568181818181818	0.568181818181818
700	Feb25-FISH2-3L1-rep4-mock-100x_Position007_6_cmle.ics	5	0	1	1	0.0	0.0	0.0
701	Feb25-FISH2-3L1-rep4-mock-100x_Position007_6_cmle.ics	7	0	1	1	0.3435529744166536	0.5752895752895753	0.5752895752895753
702	Feb25-FISH2-3L1-rep4-mock-100x_Position007_6_cmle.ics	8	0	1	1	0.009222898642057815	0.05633802816901407	0.057142857142857134
703	Feb25-FISH2-3L1-rep4-mock-100x_Position007_6_cmle.ics	10	0	1	1	0.0	0.0	0.0
704	Feb25-FISH2-3L1-rep4-mock-100x_Position007_6_cmle.ics	11	0	1	1	0.11298050836520823	0.3223684210526315	0.32450331125827814
705	Feb25-FISH2-3L1-rep4-mock-100x_Position007_6_cmle.ics	13	0	1	1	0.013834347963086722	0.05882352941176469	0.05769230769230768
706	Feb25-FISH2-3L1-rep4-mock-100x_Position007_6_cmle.ics	15	0	1	1	0.0	0.0	0.0
707	Feb25-FISH2-3L1-rep4-mock-100x_Position007_6_cmle.ics	16	0	1	1	0.1936808714832141	0.7924528301886792	0.7999999999999999
708	Feb25-FISH2-3L1-rep4-mock-100x_Position007_6_cmle.ics	17	0	1	1	0.0	0.0	0.0
709	Feb25-FISH2-3L1-rep4-mock-100x_Position007_6_cmle.ics	18	0	1	1	0.46114493210289076	0.8298755186721991	0.8810572687224668
710	Feb25-FISH2-3L1-rep4-mock-100x_Position007_6_cmle.ics	20	0	1	1	0.0	0.0	0.0
711	Feb25-FISH2-3L1-rep4-mock-100x_Position007_6_cmle.ics	21	0	1	1	0.05533739185234689	0.23300970873786403	0.23300970873786403
712	Feb25-FISH2-3L1-rep4-mock-100x_Position007_6_cmle.ics	22	0	1	1	0.17292934953858402	0.6578947368421052	0.5905511811023622
713	Feb25-FISH2-3L1-rep4-mock-100x_Position007_6_cmle.ics	23	0	1	1	0.006917173981543361	0.028571428571428567	0.028571428571428567
714	Feb25-FISH2-3L1-rep4-mock-100x_Position007_6_cmle.ics	24	0	1	1	0.03689159456823126	0.12903225806451613	0.13008130081300812
715	Feb25-FISH2-3L1-rep4-mock-100x_Position007_6_cmle.ics	25	0	1	1	0.0	0.0	0.0
716	Feb25-FISH2-3L1-rep4-mock-100x_Position007_6_cmle.ics	25	0	1	2	0.0	0.0	0.0
717	Feb25-FISH2-3L1-rep4-mock-100x_Position007_6_cmle.ics	25	0	2	1	0.0	0.0	0.0
718	Feb25-FISH2-3L1-rep4-mock-100x_Position007_6_cmle.ics	25	0	2	2	0.0	0.0	0.0
719	Feb25-FISH2-3L1-rep4-mock-100x_Position007_6_cmle.ics	25	0	3	1	0.0	0.0	0.0
720	Feb25-FISH2-3L1-rep4-mock-100x_Position007_6_cmle.ics	25	0	3	2	0.0	0.0	0.0
721	Feb25-FISH2-3L1-rep4-mock-100x_Position007_6_cmle.ics	26	0	1	1	0.013834347963086722	0.05607476635514017	0.04545454545454544
722	Feb25-FISH2-3L1-rep4-mock-100x_Position007_6_cmle.ics	27	0	1	1	0.13142630564932387	0.26146788990825687	0.2533333333333333
723	Feb25-FISH2-3L1-rep4-mock-100x_Position007_6_cmle.ics	28	0	1	1	0.16370645089652622	0.617391304347826	0.6228070175438597
724	Feb25-FISH2-3L1-rep4-mock-100x_Position007_6_cmle.ics	29	0	1	1	0.0	0.0	0.0
725	Feb25-FISH2-3L1-rep4-mock-100x_Position007_6_cmle.ics	30	0	1	1	0.10375760972315042	0.43269230769230765	0.4591836734693877
726	Feb25-FISH2-3L1-rep4-mock-100x_Position007_6_cmle.ics	32	0	1	1	0.5164823239552376	0.8959999999999999	0.8145454545454544
727	Feb25-FISH2-3L1-rep4-mock-100x_Position007_6_cmle.ics	33	0	1	1	0.1498721029334395	0.4924242424242423	0.4887218045112781
728	Feb25-FISH2-3L1-rep4-mock-100x_Position007_6_cmle.ics	36	0	1	1	0.06225456583389025	0.28723404255319146	0.2842105263157894
729	Feb25-FISH2-3L1-rep4-mock-100x_Position007_6_cmle.ics	37	0	1	1	0.23057246605144538	0.40322580645161293	0.3952569169960474
730	Feb25-FISH2-3L1-rep4-mock-100x_Position007_6_cmle.ics	38	0	1	1	0.11759195768623715	0.4951456310679611	0.4951456310679611
731	Feb25-FISH2-3L1-rep4-mock-100x_Position007_6_cmle.ics	39	0	1	1	0.050725942531317986	0.171875	0.17054263565891473
732	Feb25-FISH2-3L1-rep4-mock-100x_Position007_6_cmle.ics	40	0	1	1	0.0	0.0	0.0
733	Feb25-FISH2-3L1-rep4-mock-100x_Position007_6_cmle.ics	42	0	1	1	0.0	0.0	0.0
734	Feb25-FISH2-3L1-rep4-mock-100x_Position007_6_cmle.ics	42	0	1	2	0.0853118124390348	0.14624505928853757	0.5000000000000001
735	Feb25-FISH2-3L1-rep4-mock-100x_Position007_6_cmle.ics	45	0	1	1	0.10375760972315042	0.34883720930232553	0.3461538461538461
736	Feb25-FISH2-3L1-rep4-mock-100x_Position007_6_cmle.ics	46	0	1	1	0.029974420586687898	0.10924369747899157	0.10833333333333332
737	Feb25-FISH2-3L1-rep4-mock-100x_Position007_6_cmle.ics	47	0	1	1	0.0	0.0	0.0
738	Feb25-FISH2-3L1-rep4-mock-100x_Position007_6_cmle.ics	48	0	1	1	0.11759195768623715	0.2771739130434782	0.20078740157480315
739	Feb25-FISH2-3L1-rep4-mock-100x_Position007_6_cmle.ics	48	0	2	1	0.0	0.0	0.0
740	Feb25-FISH2-3L1-rep4-mock-100x_Position007_6_cmle.ics	49	0	1	1	0.06225456583389025	0.3857142857142857	0.26732673267326734
741	Feb25-FISH2-3L1-rep4-mock-100x_Position007_6_cmle.ics	50	0	1	1	0.0046114493210289076	0.02222222222222222	0.02247191011235955
742	Feb25-FISH2-3L1-rep4-mock-100x_Position007_6_cmle.ics	51	0	1	1	0.0	0.0	0.0
743	Feb25-FISH2-3L1-rep4-mock-100x_Position007_6_cmle.ics	52	0	1	1	0.0	0.0	0.0
744	Feb25-FISH2-3L1-rep4-mock-100x_Position007_6_cmle.ics	53	0	1	1	0.06225456583389025	0.25471698113207547	0.35526315789473684
745	Feb25-FISH2-3L1-rep4-mock-100x_Position007_6_cmle.ics	54	0	1	1	0.1798465235201274	0.513157894736842	0.5098039215686274
746	Feb25-FISH2-3L1-rep4-mock-100x_Position007_6_cmle.ics	55	0	1	1	0.0	0.0	0.0
747	Feb25-FISH2-3L1-rep4-mock-100x_Position007_6_cmle.ics	55	0	2	1	0.0	0.0	0.0
748	Feb25-FISH2-3L1-rep4-mock-100x_Position007_6_cmle.ics	55	0	3	1	0.0	0.0	0.0
749	Feb25-FISH2-3L1-rep4-mock-100x_Position007_6_cmle.ics	56	0	1	1	0.1844579728411563	0.606060606060606	0.606060606060606
750	Feb25-FISH2-3L1-rep4-mock-100x_Position007_6_cmle.ics	57	0	1	1	0.0	0.0	0.0
751	Feb25-FISH2-3L1-rep4-mock-100x_Position007_6_cmle.ics	58	0	1	1	0.14064920429138167	0.5922330097087377	0.74390243902439
752	Feb25-FISH2-3L1-rep4-mock-100x_Position007_6_cmle.ics	61	0	1	1	0.0899232617600637	0.34513274336283184	0.36792452830188677
753	Feb25-FISH2-3L1-rep4-mock-100x_Position007_6_cmle.ics	63	0	1	1	0.11759195768623715	0.48113207547169806	0.3722627737226277
754	Feb25-FISH2-3L1-rep4-mock-100x_Position007_6_cmle.ics	64	0	1	1	0.01152862330257227	0.046728971962616814	0.046728971962616814
755	Feb25-FISH2-3L1-rep4-mock-100x_Position007_6_cmle.ics	65	0	1	1	0.09914616040212151	0.49999999999999994	0.3706896551724137
756	Feb25-FISH2-3L1-rep4-mock-100x_Position007_6_cmle.ics	66	0	1	1	0.18676369750167077	0.8709677419354838	0.5955882352941176
757	Feb25-FISH2-3L1-rep4-mock-100x_Position007_6_cmle.ics	67	0	1	1	0.0	0.0	0.0
758	Feb25-FISH2-3L1-rep4-mock-100x_Position007_6_cmle.ics	68	0	1	1	0.057643116512861345	0.26315789473684204	0.25
759	Feb25-FISH2-3L1-rep4-mock-100x_Position007_6_cmle.ics	69	0	1	1	0.04380876854977462	0.1881188118811881	0.1881188118811881
760	Feb25-FISH2-3L1-rep4-mock-100x_Position007_6_cmle.ics	70	0	1	1	0.0	0.0	0.0
761	Feb25-FISH2-3L1-rep4-mock-100x_Position007_6_cmle.ics	71	0	1	1	0.07608891379697698	0.25190839694656486	0.25190839694656486
762	Feb25-FISH2-3L1-rep4-mock-100x_Position007_6_cmle.ics	72	0	1	1	0.0	0.0	0.0
763	Feb25-FISH2-3L1-rep4-mock-100x_Position007_6_cmle.ics	72	0	2	1	0.2144323934278442	0.44075829383886256	0.2971246006389776
764	Feb25-FISH2-3L1-rep4-mock-100x_Position007_6_cmle.ics	73	0	1	1	0.0	0.0	0.0
765	Feb25-FISH2-3L1-rep4-mock-100x_Position007_6_cmle.ics	74	0	1	1	0.0	0.0	0.0
766	Feb25-FISH2-3L1-rep4-mock-100x_Position007_6_cmle.ics	75	0	1	1	0.025362971265658993	0.0909090909090909	0.2156862745098039
767	Feb25-FISH2-3L1-rep4-mock-100x_Position007_6_cmle.ics	77	0	1	1	0.07608891379697698	0.559322033898305	0.30841121495327095
768	Feb25-FISH2-3L1-rep4-mock-100x_Position007_6_cmle.ics	79	0	1	1	0.029974420586687898	0.08333333333333331	0.06989247311827956
769	Feb25-FISH2-3L1-rep4-mock-100x_Position007_6_cmle.ics	79	0	1	2	0.0	0.0	0.0
770	Feb25-FISH2-3L1-rep4-mock-100x_Position007_6_cmle.ics	79	0	2	1	0.0	0.0	0.0
771	Feb25-FISH2-3L1-rep4-mock-100x_Position007_6_cmle.ics	79	0	2	2	0.053031667191832436	0.26136363636363635	0.32394366197183094
772	Feb25-FISH2-3L1-rep4-mock-100x_Position007_6_cmle.ics	80	0	1	1	0.07147746447594806	0.2897196261682242	0.2870370370370369
773	Feb25-FISH2-3L1-rep4-mock-100x_Position007_6_cmle.ics	81	0	1	1	0.09684043574160706	0.37837837837837834	0.3589743589743589
774	Feb25-FISH2-3L1-rep4-mock-100x_Position007_6_cmle.ics	82	0	1	1	0.0	0.0	0.0
775	Feb25-FISH2-3L1-rep4-mock-100x_Position007_6_cmle.ics	84	0	1	1	0.07147746447594806	0.348314606741573	0.3604651162790697
776	Feb25-FISH2-3L1-rep4-mock-100x_Position007_6_cmle.ics	85	0	1	1	0.0	0.0	0.0
777	Feb25-FISH2-3L1-rep4-mock-100x_Position007_6_cmle.ics	86	0	1	1	0.059948841173375796	0.3376623376623376	0.37681159420289856
778	Feb25-FISH2-3L1-rep4-mock-100x_Position007_6_cmle.ics	86	0	1	2	0.0	0.0	0.0
779	Feb25-FISH2-3L1-rep4-mock-100x_Position007_6_cmle.ics	86	0	2	1	0.0	0.0	0.0
780	Feb25-FISH2-3L1-rep4-mock-100x_Position007_6_cmle.ics	86	0	2	2	0.0945347110810926	0.2733333333333333	0.264516129032258
781	Feb25-FISH2-3L1-rep4-mock-100x_Position007_6_cmle.ics	87	0	1	1	0.0	0.0	0.0
782	Feb25-FISH2-3L1-rep4-mock-100x_Position007_6_cmle.ics	88	0	1	1	0.009222898642057815	0.04166666666666667	0.03636363636363637
783	Feb25-FISH2-3L1-rep4-mock-100x_Position007_6_cmle.ics	89	0	1	1	0.01152862330257227	0.0510204081632653	0.05154639175257732
784	Feb25-FISH2-3L1-rep4-mock-100x_Position007_6_cmle.ics	90	0	1	1	0.0046114493210289076	0.020833333333333336	0.020833333333333336
785	Feb25-FISH2-3L1-rep4-mock-100x_Position007_6_cmle.ics	91	0	1	1	0.0	0.0	0.0
786	Feb25-FISH2-3L1-rep4-mock-100x_Position007_6_cmle.ics	91	0	1	2	0.0	0.0	0.0
787	Feb25-FISH2-3L1-rep4-mock-100x_Position007_6_cmle.ics	92	0	1	1	0.1590950015754973	0.6330275229357798	0.6330275229357798
788	Feb25-FISH2-3L1-rep4-mock-100x_Position007_6_cmle.ics	93	0	1	1	0.10836905904417933	0.415929203539823	0.43925233644859807
789	Feb25-FISH2-3L1-rep4-mock-100x_Position007_6_cmle.ics	94	0	1	1	0.07147746447594806	0.0981012658227848	0.09872611464968153
790	Feb25-FISH2-3L1-rep4-mock-100x_Position007_6_cmle.ics	95	0	1	1	0.0	0.0	0.0
791	Feb25-FISH2-3L1-rep4-mock-100x_Position007_6_cmle.ics	96	0	1	1	0.0	0.0	0.0
792	Feb25-FISH2-3L1-rep4-mock-100x_Position007_6_cmle.ics	97	0	1	1	0.15678927691498284	0.5913043478260869	0.46258503401360535
793	Feb25-FISH2-3L1-rep4-mock-100x_Position007_6_cmle.ics	98	0	1	1	0.0	0.0	0.0
794	Feb25-FISH2-3L1-rep4-mock-100x_Position007_6_cmle.ics	99	0	1	1	0.0	0.0	0.0
795	Feb25-FISH2-3L1-rep4-mock-100x_Position007_6_cmle.ics	100	0	1	1	0.0023057246605144538	0.019607843137254898	0.007633587786259541
796	Feb25-FISH2-3L1-rep4-mock-100x_Position007_6_cmle.ics	101	0	1	1	0.08070036311800588	0.35353535353535354	0.3932584269662921
797	Feb25-FISH2-3L1-rep4-mock-100x_Position007_6_cmle.ics	102	0	1	1	0.21673811808835866	0.6714285714285714	0.6666666666666666
798	Feb25-FISH2-3L1-rep4-mock-100x_Position007_6_cmle.ics	103	0	1	1	0.01844579728411563	0.07407407407407406	0.07407407407407406
799	Feb25-FISH2-3L1-rep4-mock-100x_Position007_6_cmle.ics	104	0	1	1	0.059948841173375796	0.22222222222222218	0.2321428571428571
800	Feb25-FISH2-3L1-rep4-mock-100x_Position007_6_cmle.ics	106	0	1	1	0.027668695926173444	0.1188118811881188	0.22222222222222215
801	Feb25-FISH2-3L1-rep4-mock-100x_Position007_6_cmle.ics	107	0	1	1	0.10606333438366487	0.6133333333333333	0.6216216216216217
802	Feb25-FISH2-3L1-rep4-mock-100x_Position007_6_cmle.ics	109	0	1	1	0.19598659614372857	0.6692913385826771	0.6640625
803	Feb25-FISH2-3L1-rep4-mock-100x_Position007_6_cmle.ics	110	0	1	1	0.1245091316677805	0.524271844660194	0.27411167512690354
804	Feb25-FISH2-3L1-rep4-mock-100x_Position007_6_cmle.ics	110	0	1	2	0.0	0.0	0.0
805	Feb25-FISH2-3L1-rep4-mock-100x_Position007_6_cmle.ics	110	0	2	1	0.0	0.0	0.0
806	Feb25-FISH2-3L1-rep4-mock-100x_Position007_6_cmle.ics	110	0	2	2	0.03689159456823126	0.1032258064516129	0.25396825396825395
807	Feb25-FISH2-3L1-rep4-mock-100x_Position007_6_cmle.ics	111	0	1	1	0.013834347963086722	0.05660377358490565	0.05607476635514017
808	Feb25-FISH2-3L1-rep4-mock-100x_Position007_6_cmle.ics	112	0	1	1	0.2605468866381333	0.7337662337662337	0.7243589743589743
809	Feb25-FISH2-3L1-rep4-mock-100x_Position007_6_cmle.ics	113	0	1	1	0.0	0.0	0.0
810	Feb25-FISH2-3L1-rep4-mock-100x_Position008_7_cmle.ics	1	0	1	1	0.18215224818064185	0.8229166666666667	0.8229166666666667
811	Feb25-FISH2-3L1-rep4-mock-100x_Position008_7_cmle.ics	3	0	1	1	0.13603775497035278	0.4645669291338583	0.4645669291338583
812	Feb25-FISH2-3L1-rep4-mock-100x_Position008_7_cmle.ics	4	0	1	1	0.07378318913646252	0.6037735849056604	0.5714285714285713
813	Feb25-FISH2-3L1-rep4-mock-100x_Position008_7_cmle.ics	5	0	1	1	0.0	0.0	0.0
814	Feb25-FISH2-3L1-rep4-mock-100x_Position008_7_cmle.ics	5	0	2	1	0.4888136280290642	0.9769585253456219	0.5808219178082191
815	Feb25-FISH2-3L1-rep4-mock-100x_Position008_7_cmle.ics	6	0	1	1	0.04150304388926017	0.1607142857142857	0.1651376146788991
816	Feb25-FISH2-3L1-rep4-mock-100x_Position008_7_cmle.ics	7	0	1	1	0.0	0.0	0.0
817	Feb25-FISH2-3L1-rep4-mock-100x_Position008_7_cmle.ics	10	0	1	1	0.1844579728411563	0.48484848484848486	0.8247422680412371
818	Feb25-FISH2-3L1-rep4-mock-100x_Position008_7_cmle.ics	10	0	1	2	0.0	0.0	0.0
819	Feb25-FISH2-3L1-rep4-mock-100x_Position008_7_cmle.ics	11	0	1	1	0.0	0.0	0.0
820	Feb25-FISH2-3L1-rep4-mock-100x_Position008_7_cmle.ics	14	0	1	1	0.08070036311800588	0.42168674698795167	0.36842105263157887
821	Feb25-FISH2-3L1-rep4-mock-100x_Position008_7_cmle.ics	15	0	1	1	0.1245091316677805	0.2523364485981308	0.25471698113207547
822	Feb25-FISH2-3L1-rep4-mock-100x_Position008_7_cmle.ics	16	0	1	1	0.025362971265658993	0.0990990990990991	0.0990990990990991
823	Feb25-FISH2-3L1-rep4-mock-100x_Position008_7_cmle.ics	17	0	1	1	0.0	0.0	0.0
824	Feb25-FISH2-3L1-rep4-mock-100x_Position008_7_cmle.ics	22	0	1	1	0.0	0.0	0.0
825	Feb25-FISH2-3L1-rep4-mock-100x_Position008_7_cmle.ics	23	0	1	1	0.17292934953858402	0.6147540983606556	0.6147540983606556
826	Feb25-FISH2-3L1-rep4-mock-100x_Position008_7_cmle.ics	24	0	1	1	0.04380876854977462	0.19791666666666666	0.19791666666666666
827	Feb25-FISH2-3L1-rep4-mock-100x_Position008_7_cmle.ics	25	0	1	1	0.03919731922874571	0.14912280701754385	0.15315315315315314
828	Feb25-FISH2-3L1-rep4-mock-100x_Position008_7_cmle.ics	28	0	1	1	0.0	0.0	0.0
829	Feb25-FISH2-3L1-rep4-mock-100x_Position008_7_cmle.ics	30	0	1	1	0.1498721029334395	0.2549019607843137	0.3233830845771144
830	Feb25-FISH2-3L1-rep4-mock-100x_Position008_7_cmle.ics	30	0	1	2	0.0	0.0	0.0
831	Feb25-FISH2-3L1-rep4-mock-100x_Position008_7_cmle.ics	31	0	1	1	0.0	0.0	0.0
832	Feb25-FISH2-3L1-rep4-mock-100x_Position008_7_cmle.ics	32	0	1	1	0.2098209441068153	0.3823529411764705	0.3807531380753138
833	Feb25-FISH2-3L1-rep4-mock-100x_Position008_7_cmle.ics	33	0	1	1	0.0	0.0	0.0
834	Feb25-FISH2-3L1-rep4-mock-100x_Position008_7_cmle.ics	34	0	1	1	0.16601217555704068	0.7741935483870966	0.7659574468085105
835	Feb25-FISH2-3L1-rep4-mock-100x_Position008_7_cmle.ics	36	0	1	1	0.009222898642057815	0.06153846153846153	0.07142857142857141
836	Feb25-FISH2-3L1-rep4-mock-100x_Position008_7_cmle.ics	37	0	1	1	0.03689159456823126	0.16842105263157892	0.17204301075268816
837	Feb25-FISH2-3L1-rep4-mock-100x_Position008_7_cmle.ics	39	0	1	1	0.19598659614372857	0.43814432989690716	0.43814432989690716
838	Feb25-FISH2-3L1-rep4-mock-100x_Position008_7_cmle.ics	40	0	1	1	0.0	0.0	0.0
839	Feb25-FISH2-3L1-rep4-mock-100x_Position008_7_cmle.ics	41	0	1	1	0.07839463845749142	0.32692307692307687	0.32692307692307687
840	Feb25-FISH2-3L1-rep4-mock-100x_Position008_7_cmle.ics	42	0	1	1	0.0	0.0	0.0
841	Feb25-FISH2-3L1-rep4-mock-100x_Position008_7_cmle.ics	43	0	1	1	0.2144323934278442	0.4818652849740932	0.43661971830985913
842	Feb25-FISH2-3L1-rep4-mock-100x_Position008_7_cmle.ics	44	0	1	1	0.020751521944630084	0.08823529411764705	0.09183673469387754
843	Feb25-FISH2-3L1-rep4-mock-100x_Position008_7_cmle.ics	44	0	1	2	0.0	0.0	0.0
844	Feb25-FISH2-3L1-rep4-mock-100x_Position008_7_cmle.ics	44	0	2	1	0.0	0.0	0.0
845	Feb25-FISH2-3L1-rep4-mock-100x_Position008_7_cmle.ics	44	0	2	2	0.0	0.0	0.0
846	Feb25-FISH2-3L1-rep4-mock-100x_Position008_7_cmle.ics	45	0	1	1	0.17754079885961294	0.40957446808510634	0.6311475409836065
847	Feb25-FISH2-3L1-rep4-mock-100x_Position008_7_cmle.ics	45	0	1	2	0.0	0.0	0.0
848	Feb25-FISH2-3L1-rep4-mock-100x_Position008_7_cmle.ics	46	0	1	1	0.0	0.0	0.0
849	Feb25-FISH2-3L1-rep4-mock-100x_Position008_7_cmle.ics	46	0	1	2	0.19829232080424303	0.40375586854460094	0.6277372262773723
850	Feb25-FISH2-3L1-rep4-mock-100x_Position008_7_cmle.ics	47	0	1	1	0.09914616040212151	0.37719298245614036	0.37719298245614036
851	Feb25-FISH2-3L1-rep4-mock-100x_Position008_7_cmle.ics	48	0	1	1	0.025362971265658993	0.1	0.0990990990990991
852	Feb25-FISH2-3L1-rep4-mock-100x_Position008_7_cmle.ics	49	0	1	1	0.0	0.0	0.0
853	Feb25-FISH2-3L1-rep4-mock-100x_Position008_7_cmle.ics	49	0	1	2	0.0	0.0	0.0
854	Feb25-FISH2-3L1-rep4-mock-100x_Position008_7_cmle.ics	49	0	2	1	0.0	0.0	0.0
855	Feb25-FISH2-3L1-rep4-mock-100x_Position008_7_cmle.ics	49	0	2	2	0.1245091316677805	0.524271844660194	0.818181818181818
856	Feb25-FISH2-3L1-rep4-mock-100x_Position008_7_cmle.ics	52	0	1	1	0.0	0.0	0.0
857	Feb25-FISH2-3L1-rep4-mock-100x_Position008_7_cmle.ics	53	0	1	1	0.0	0.0	0.0
858	Feb25-FISH2-3L1-rep4-mock-100x_Position008_7_cmle.ics	54	0	1	1	0.28129840858276334	0.8133333333333332	0.6892655367231637
859	Feb25-FISH2-3L1-rep4-mock-100x_Position008_7_cmle.ics	55	0	1	1	0.11528623302572269	0.6756756756756758	0.46296296296296285
860	Feb25-FISH2-3L1-rep4-mock-100x_Position008_7_cmle.ics	56	0	1	1	0.0	0.0	0.0
861	Feb25-FISH2-3L1-rep4-mock-100x_Position008_7_cmle.ics	57	0	1	1	0.0	0.0	0.0
862	Feb25-FISH2-3L1-rep4-mock-100x_Position008_7_cmle.ics	58	0	1	1	0.08070036311800588	0.4166666666666667	0.4166666666666667
863	Feb25-FISH2-3L1-rep4-mock-100x_Position008_7_cmle.ics	59	0	1	1	0.0	0.0	0.0
864	Feb25-FISH2-3L1-rep4-mock-100x_Position008_7_cmle.ics	61	0	1	1	0.11298050836520823	0.4188034188034187	0.42608695652173906
865	Feb25-FISH2-3L1-rep4-mock-100x_Position008_7_cmle.ics	62	0	1	1	0.0	0.0	0.0
866	Feb25-FISH2-3L1-rep4-mock-100x_Position008_7_cmle.ics	63	0	1	1	0.0	0.0	0.0
867	Feb25-FISH2-3L1-rep4-mock-100x_Position008_7_cmle.ics	64	0	1	1	0.016140072623601176	0.05426356589147286	0.06666666666666667
868	Feb25-FISH2-3L1-rep4-mock-100x_Position008_7_cmle.ics	65	0	1	1	0.12220340700726605	0.5824175824175823	0.5888888888888888
869	Feb25-FISH2-3L1-rep4-mock-100x_Position008_7_cmle.ics	66	0	1	1	0.0	0.0	0.0
870	Feb25-FISH2-3L1-rep4-mock-100x_Position008_7_cmle.ics	67	0	1	1	0.05533739185234689	0.24489795918367344	0.24489795918367344
871	Feb25-FISH2-3L1-rep4-mock-100x_Position008_7_cmle.ics	68	0	1	1	0.26746406061967665	0.4915254237288135	0.5948717948717949
872	Feb25-FISH2-3L1-rep4-mock-100x_Position008_7_cmle.ics	69	0	1	1	0.0	0.0	0.0
873	Feb25-FISH2-3L1-rep4-mock-100x_Position008_7_cmle.ics	70	0	1	1	0.0	0.0	0.0
874	Feb25-FISH2-3L1-rep4-mock-100x_Position008_7_cmle.ics	71	0	1	1	0.0	0.0	0.0
875	Feb25-FISH2-3L1-rep4-mock-100x_Position008_7_cmle.ics	73	0	1	1	0.0	0.0	0.0
876	Feb25-FISH2-3L1-rep4-mock-100x_Position008_7_cmle.ics	74	0	1	1	0.029974420586687898	0.09701492537313432	0.09701492537313432
877	Feb25-FISH2-3L1-rep4-mock-100x_Position008_7_cmle.ics	75	0	1	1	0.0	0.0	0.0
878	Feb25-FISH2-3L1-rep4-mock-100x_Position008_7_cmle.ics	76	0	1	1	0.04380876854977462	0.19791666666666666	0.19999999999999996
879	Feb25-FISH2-3L1-rep4-mock-100x_Position008_7_cmle.ics	77	0	1	1	0.15448355225446841	0.2838983050847458	0.2863247863247863
880	Feb25-FISH2-3L1-rep4-mock-100x_Position008_7_cmle.ics	78	0	1	1	0.17292934953858402	0.6	0.6048387096774194
881	Feb25-FISH2-3L1-rep4-mock-100x_Position008_7_cmle.ics	79	0	1	1	0.04611449321028908	0.24691358024691357	0.2439024390243902
882	Feb25-FISH2-3L1-rep4-mock-100x_Position008_7_cmle.ics	81	0	1	1	0.0	0.0	0.0
883	Feb25-FISH2-3L1-rep4-mock-100x_Position008_7_cmle.ics	81	0	1	2	0.13142630564932387	0.9661016949152542	0.890625
884	Feb25-FISH2-3L1-rep4-mock-100x_Position008_7_cmle.ics	81	0	2	1	0.0	0.0	0.0
885	Feb25-FISH2-3L1-rep4-mock-100x_Position008_7_cmle.ics	81	0	2	2	0.0	0.0	0.0
886	Feb25-FISH2-3L1-rep4-mock-100x_Position008_7_cmle.ics	84	0	1	1	0.0	0.0	0.0
887	Feb25-FISH2-3L1-rep4-mock-100x_Position008_7_cmle.ics	86	0	1	1	0.025362971265658993	0.12222222222222222	0.12359550561797752
888	Feb25-FISH2-3L1-rep4-mock-100x_Position008_7_cmle.ics	87	0	1	1	0.06917173981543362	0.2857142857142857	0.2857142857142857
889	Feb25-FISH2-3L1-rep4-mock-100x_Position008_7_cmle.ics	89	0	1	1	0.2098209441068153	0.36546184738955817	0.34865900383141757
890	Feb25-FISH2-3L1-rep4-mock-100x_Position008_7_cmle.ics	90	0	1	1	0.223655292069902	0.7886178861788617	0.8362068965517239
891	Feb25-FISH2-3L1-rep4-mock-100x_Position008_7_cmle.ics	91	0	1	1	0.1291205809888094	0.5137614678899082	0.5185185185185184
892	Feb25-FISH2-3L1-rep4-mock-100x_Position008_7_cmle.ics	92	0	1	1	0.0645602904944047	0.16766467065868262	0.14507772020725387
893	Feb25-FISH2-3L1-rep4-mock-100x_Position008_7_cmle.ics	93	0	1	1	0.11528623302572269	0.5555555555555555	0.5617977528089887
894	Feb25-FISH2-3L1-rep4-mock-100x_Position008_7_cmle.ics	94	0	1	1	0.050725942531317986	0.22	0.22
895	Feb25-FISH2-3L1-rep4-mock-100x_Position008_7_cmle.ics	95	0	1	1	0.006917173981543361	0.024999999999999998	0.026086956521739126
896	Feb25-FISH2-3L1-rep4-mock-100x_Position008_7_cmle.ics	96	0	1	1	0.0	0.0	0.0
897	Feb25-FISH2-3L1-rep4-mock-100x_Position008_7_cmle.ics	98	0	1	1	0.0023057246605144538	0.009259259259259257	0.008695652173913042
898	Feb25-FISH2-3L1-rep4-mock-100x_Position008_7_cmle.ics	99	0	1	1	0.0	0.0	0.0
899	Feb25-FISH2-3L1-rep4-mock-100x_Position008_7_cmle.ics	99	0	2	1	0.009222898642057815	0.07692307692307691	0.06779661016949153
900	Feb25-FISH2-3L1-rep4-mock-100x_Position008_7_cmle.ics	100	0	1	1	0.013834347963086722	0.05882352941176469	0.05882352941176469
901	Feb25-FISH2-3L1-rep4-mock-100x_Position008_7_cmle.ics	102	0	1	1	0.04380876854977462	0.24999999999999997	0.3333333333333333
902	Feb25-FISH2-3L1-rep4-mock-100x_Position008_7_cmle.ics	103	0	1	1	0.0	0.0	0.0
903	Feb25-FISH2-3L1-rep4-mock-100x_Position008_7_cmle.ics	104	0	1	1	0.11298050836520823	0.4495412844036697	0.40833333333333327
904	Feb25-FISH2-3L1-rep4-mock-100x_Position008_7_cmle.ics	105	0	1	1	0.0	0.0	0.0
905	Feb25-FISH2-3L1-rep4-mock-100x_Position008_7_cmle.ics	106	0	1	1	0.0	0.0	0.0
906	Feb25-FISH2-3L1-rep4-mock-100x_Position008_7_cmle.ics	109	0	1	1	0.0023057246605144538	0.013513513513513514	0.013513513513513514
907	Feb25-FISH2-3L1-rep4-mock-100x_Position008_7_cmle.ics	110	0	1	1	0.01152862330257227	0.04854368932038834	0.04901960784313725
908	Feb25-FISH2-3L1-rep4-mock-100x_Position008_7_cmle.ics	112	0	1	1	0.0046114493210289076	0.019607843137254898	0.019607843137254898
909	Feb25-FISH2-3L1-rep4-mock-100x_Position008_7_cmle.ics	113	0	1	1	0.0645602904944047	0.5283018867924527	0.5283018867924527
910	Feb25-FISH2-3L1-rep4-mock-100x_Position009_8_cmle.ics	1	0	1	1	0.2351839153724743	0.43965517241379304	0.6296296296296297
911	Feb25-FISH2-3L1-rep4-mock-100x_Position009_8_cmle.ics	1	0	1	2	0.0	0.0	0.0
912	Feb25-FISH2-3L1-rep4-mock-100x_Position009_8_cmle.ics	2	0	1	1	0.11298050836520823	0.35766423357664234	0.36029411764705876
913	Feb25-FISH2-3L1-rep4-mock-100x_Position009_8_cmle.ics	3	0	1	1	0.0	0.0	0.0
914	Feb25-FISH2-3L1-rep4-mock-100x_Position009_8_cmle.ics	5	0	1	1	0.04150304388926017	0.19999999999999998	0.20224719101123595
915	Feb25-FISH2-3L1-rep4-mock-100x_Position009_8_cmle.ics	6	0	1	1	0.5003422513316365	0.8857142857142857	0.7614035087719297
916	Feb25-FISH2-3L1-rep4-mock-100x_Position009_8_cmle.ics	7	0	1	1	0.16370645089652622	0.5419847328244274	0.5419847328244274
917	Feb25-FISH2-3L1-rep4-mock-100x_Position009_8_cmle.ics	8	0	1	1	0.11067478370469377	0.46153846153846145	0.34042553191489355
918	Feb25-FISH2-3L1-rep4-mock-100x_Position009_8_cmle.ics	9	0	1	1	0.009222898642057815	0.038834951456310676	0.039215686274509796
919	Feb25-FISH2-3L1-rep4-mock-100x_Position009_8_cmle.ics	10	0	1	1	0.13603775497035278	0.40410958904109584	0.7108433734939757
920	Feb25-FISH2-3L1-rep4-mock-100x_Position009_8_cmle.ics	10	0	1	2	0.0	0.0	0.0
921	Feb25-FISH2-3L1-rep4-mock-100x_Position009_8_cmle.ics	10	0	2	1	0.0	0.0	0.0
922	Feb25-FISH2-3L1-rep4-mock-100x_Position009_8_cmle.ics	10	0	2	2	0.0	0.0	0.0
923	Feb25-FISH2-3L1-rep4-mock-100x_Position009_8_cmle.ics	11	0	1	1	0.0046114493210289076	0.019417475728155338	0.019607843137254898
924	Feb25-FISH2-3L1-rep4-mock-100x_Position009_8_cmle.ics	12	0	1	1	0.0	0.0	0.0
925	Feb25-FISH2-3L1-rep4-mock-100x_Position009_8_cmle.ics	14	0	1	1	0.0	0.0	0.0
926	Feb25-FISH2-3L1-rep4-mock-100x_Position009_8_cmle.ics	15	0	1	1	0.0023057246605144538	0.014285714285714284	0.014285714285714284
927	Feb25-FISH2-3L1-rep4-mock-100x_Position009_8_cmle.ics	16	0	1	1	0.15448355225446841	0.5153846153846153	0.5114503816793893
928	Feb25-FISH2-3L1-rep4-mock-100x_Position009_8_cmle.ics	17	0	1	1	0.0046114493210289076	0.019417475728155338	0.03846153846153846
929	Feb25-FISH2-3L1-rep4-mock-100x_Position009_8_cmle.ics	18	0	1	1	0.0	0.0	0.0
930	Feb25-FISH2-3L1-rep4-mock-100x_Position009_8_cmle.ics	18	0	1	2	0.0	0.0	0.0
931	Feb25-FISH2-3L1-rep4-mock-100x_Position009_8_cmle.ics	19	0	1	1	0.0945347110810926	0.3333333333333333	0.33606557377049173
932	Feb25-FISH2-3L1-rep4-mock-100x_Position009_8_cmle.ics	21	0	1	1	0.20059804546475749	0.6904761904761904	0.6904761904761904
933	Feb25-FISH2-3L1-rep4-mock-100x_Position009_8_cmle.ics	23	0	1	1	0.0	0.0	0.0
934	Feb25-FISH2-3L1-rep4-mock-100x_Position009_8_cmle.ics	24	0	1	1	0.0	0.0	0.0
935	Feb25-FISH2-3L1-rep4-mock-100x_Position009_8_cmle.ics	24	0	1	2	0.21673811808835866	0.34057971014492755	0.5081081081081081
936	Feb25-FISH2-3L1-rep4-mock-100x_Position009_8_cmle.ics	25	0	1	1	0.15448355225446841	0.5877192982456141	0.5826086956521739
937	Feb25-FISH2-3L1-rep4-mock-100x_Position009_8_cmle.ics	26	0	1	1	0.10836905904417933	0.4563106796116504	0.4563106796116504
938	Feb25-FISH2-3L1-rep4-mock-100x_Position009_8_cmle.ics	27	0	1	1	0.0023057246605144538	0.006410256410256409	0.008264462809917354
939	Feb25-FISH2-3L1-rep4-mock-100x_Position009_8_cmle.ics	28	0	1	1	0.013834347963086722	0.0631578947368421	0.0631578947368421
940	Feb25-FISH2-3L1-rep4-mock-100x_Position009_8_cmle.ics	29	0	1	1	0.0	0.0	0.0
941	Feb25-FISH2-3L1-rep4-mock-100x_Position009_8_cmle.ics	30	0	1	1	0.10145188506263597	0.7096774193548387	0.3859649122807018
942	Feb25-FISH2-3L1-rep4-mock-100x_Position009_8_cmle.ics	31	0	1	1	0.1245091316677805	0.48214285714285704	0.4736842105263158
943	Feb25-FISH2-3L1-rep4-mock-100x_Position009_8_cmle.ics	32	0	1	1	0.18676369750167077	0.7297297297297297	0.7232142857142856
944	Feb25-FISH2-3L1-rep4-mock-100x_Position009_8_cmle.ics	33	0	1	1	0.10375760972315042	0.4945054945054944	0.4945054945054944
945	Feb25-FISH2-3L1-rep4-mock-100x_Position009_8_cmle.ics	34	0	1	1	0.08070036311800588	0.4117647058823529	0.40697674418604646
946	Feb25-FISH2-3L1-rep4-mock-100x_Position009_8_cmle.ics	36	0	1	1	0.13142630564932387	0.5588235294117646	0.5643564356435643
947	Feb25-FISH2-3L1-rep4-mock-100x_Position009_8_cmle.ics	37	0	1	1	0.18215224818064185	0.29259259259259257	0.2904411764705882
948	Feb25-FISH2-3L1-rep4-mock-100x_Position009_8_cmle.ics	38	0	1	1	0.009222898642057815	0.03225806451612903	0.03225806451612903
949	Feb25-FISH2-3L1-rep4-mock-100x_Position009_8_cmle.ics	39	0	1	1	0.0	0.0	0.0
950	Feb25-FISH2-3L1-rep4-mock-100x_Position009_8_cmle.ics	39	0	2	1	0.1291205809888094	0.7179487179487178	0.21052631578947364
951	Feb25-FISH2-3L1-rep4-mock-100x_Position009_8_cmle.ics	40	0	1	1	0.09684043574160706	0.42	0.4158415841584158
952	Feb25-FISH2-3L1-rep4-mock-100x_Position009_8_cmle.ics	41	0	1	1	0.14295492895189613	0.5740740740740738	0.484375
953	Feb25-FISH2-3L1-rep4-mock-100x_Position009_8_cmle.ics	42	0	1	1	0.13373203030983832	0.6987951807228914	0.9206349206349205
954	Feb25-FISH2-3L1-rep4-mock-100x_Position009_8_cmle.ics	43	0	1	1	0.14526065361241058	0.6923076923076922	0.6923076923076922
955	Feb25-FISH2-3L1-rep4-mock-100x_Position009_8_cmle.ics	45	0	1	1	0.23287819071195984	0.6433121019108281	0.5315789473684209
956	Feb25-FISH2-3L1-rep4-mock-100x_Position009_8_cmle.ics	46	0	1	1	0.08300608777852034	0.2647058823529412	0.2647058823529412
957	Feb25-FISH2-3L1-rep4-mock-100x_Position009_8_cmle.ics	47	0	1	1	0.025362971265658993	0.09322033898305085	0.09322033898305085
958	Feb25-FISH2-3L1-rep4-mock-100x_Position009_8_cmle.ics	49	0	1	1	0.12220340700726605	0.5888888888888888	0.41732283464566927
959	Feb25-FISH2-3L1-rep4-mock-100x_Position009_8_cmle.ics	50	0	1	1	0.0	0.0	0.0
960	Feb25-FISH2-3L1-rep4-mock-100x_Position009_8_cmle.ics	51	0	1	1	0.19598659614372857	0.6488549618320609	0.6390977443609022
961	Feb25-FISH2-3L1-rep4-mock-100x_Position009_8_cmle.ics	52	0	1	1	0.050725942531317986	0.2857142857142857	0.3384615384615384
962	Feb25-FISH2-3L1-rep4-mock-100x_Position009_8_cmle.ics	53	0	1	1	0.0	0.0	0.0
963	Feb25-FISH2-3L1-rep4-mock-100x_Position009_8_cmle.ics	54	0	1	1	0.14064920429138167	0.49193548387096775	0.4999999999999999
964	Feb25-FISH2-3L1-rep4-mock-100x_Position009_8_cmle.ics	56	0	1	1	0.0	0.0	0.0
965	Feb25-FISH2-3L1-rep4-mock-100x_Position009_8_cmle.ics	56	0	1	2	0.32971862645356687	0.6745283018867924	0.9597315436241608
966	Feb25-FISH2-3L1-rep4-mock-100x_Position009_8_cmle.ics	57	0	1	1	0.13834347963086724	0.6521739130434783	0.6666666666666666
967	Feb25-FISH2-3L1-rep4-mock-100x_Position009_8_cmle.ics	59	0	1	1	0.03228014524720235	0.1891891891891892	0.1891891891891892
968	Feb25-FISH2-3L1-rep4-mock-100x_Position009_8_cmle.ics	61	0	1	1	0.04380876854977462	0.1637931034482758	0.1637931034482758
969	Feb25-FISH2-3L1-rep4-mock-100x_Position009_8_cmle.ics	62	0	1	1	0.0	0.0	0.0
970	Feb25-FISH2-3L1-rep4-mock-100x_Position009_8_cmle.ics	62	0	2	1	0.0	0.0	0.0
971	Feb25-FISH2-3L1-rep4-mock-100x_Position009_8_cmle.ics	63	0	1	1	0.0899232617600637	0.39795918367346933	0.39795918367346933
972	Feb25-FISH2-3L1-rep4-mock-100x_Position009_8_cmle.ics	65	0	1	1	0.006917173981543361	0.04918032786885245	0.04918032786885245
973	Feb25-FISH2-3L1-rep4-mock-100x_Position009_8_cmle.ics	66	0	1	1	0.0	0.0	0.0
974	Feb25-FISH2-3L1-rep4-mock-100x_Position009_8_cmle.ics	67	0	1	1	0.18676369750167077	0.6090225563909774	0.6090225563909774
975	Feb25-FISH2-3L1-rep4-mock-100x_Position009_8_cmle.ics	68	0	1	1	0.0	0.0	0.0
976	Feb25-FISH2-3L1-rep4-mock-100x_Position009_8_cmle.ics	69	0	1	1	0.0	0.0	0.0
977	Feb25-FISH2-3L1-rep4-mock-100x_Position009_8_cmle.ics	70	0	1	1	0.13603775497035278	0.5412844036697247	0.7283950617283951
978	Feb25-FISH2-3L1-rep4-mock-100x_Position009_8_cmle.ics	71	0	1	1	0.0046114493210289076	0.02150537634408602	0.026666666666666665
979	Feb25-FISH2-3L1-rep4-mock-100x_Position009_8_cmle.ics	72	0	1	1	0.21673811808835866	0.415929203539823	0.415929203539823
980	Feb25-FISH2-3L1-rep4-mock-100x_Position009_8_cmle.ics	75	0	1	1	0.0	0.0	0.0
981	Feb25-FISH2-3L1-rep4-mock-100x_Position009_8_cmle.ics	76	0	1	1	0.17523507419909848	0.3781094527363183	0.4269662921348314
982	Feb25-FISH2-3L1-rep4-mock-100x_Position009_8_cmle.ics	77	0	1	1	0.0	0.0	0.0
983	Feb25-FISH2-3L1-rep4-mock-100x_Position009_8_cmle.ics	78	0	1	1	0.0	0.0	0.0
984	Feb25-FISH2-3L1-rep4-mock-100x_Position009_8_cmle.ics	81	0	1	1	0.0	0.0	0.0
985	Feb25-FISH2-3L1-rep4-mock-100x_Position009_8_cmle.ics	82	0	1	1	0.19137514682269965	0.8217821782178217	0.8217821782178217
986	Feb25-FISH2-3L1-rep4-mock-100x_Position009_8_cmle.ics	83	0	1	1	0.0	0.0	0.0
987	Feb25-FISH2-3L1-rep4-mock-100x_Position009_8_cmle.ics	84	0	1	1	0.19137514682269965	0.7033898305084745	0.7033898305084745
988	Feb25-FISH2-3L1-rep4-mock-100x_Position009_8_cmle.ics	85	0	1	1	0.03689159456823126	0.19277108433734935	0.1904761904761905
989	Feb25-FISH2-3L1-rep4-mock-100x_Position009_8_cmle.ics	86	0	1	1	0.4749792800659775	0.8691983122362869	0.8655462184873949
990	Feb25-FISH2-3L1-rep4-mock-100x_Position009_8_cmle.ics	88	0	1	1	0.0	0.0	0.0
991	Feb25-FISH2-3L1-rep4-mock-100x_Position009_8_cmle.ics	89	0	1	1	0.1498721029334395	0.5327868852459016	0.5327868852459016
992	Feb25-FISH2-3L1-rep4-mock-100x_Position009_8_cmle.ics	90	0	1	1	0.03228014524720235	0.1296296296296296	0.13084112149532706
993	Feb25-FISH2-3L1-rep4-mock-100x_Position009_8_cmle.ics	91	0	1	1	0.1245091316677805	0.2297872340425532	0.32335329341317365
994	Feb25-FISH2-3L1-rep4-mock-100x_Position009_8_cmle.ics	91	0	1	2	0.0	0.0	0.0
995	Feb25-FISH2-3L1-rep4-mock-100x_Position009_8_cmle.ics	91	0	2	1	0.0	0.0	0.0
996	Feb25-FISH2-3L1-rep4-mock-100x_Position009_8_cmle.ics	91	0	2	2	0.11067478370469377	0.6760563380281689	0.34042553191489355
997	Feb25-FISH2-3L1-rep4-mock-100x_Position009_8_cmle.ics	92	0	1	1	0.1291205809888094	0.5384615384615384	0.7179487179487178
998	Feb25-FISH2-3L1-rep4-mock-100x_Position009_8_cmle.ics	93	0	1	1	0.0	0.0	0.0
999	Feb25-FISH2-3L1-rep4-mock-100x_Position009_8_cmle.ics	95	0	1	1	0.0	0.0	0.0
1000	Feb25-FISH2-3L1-rep4-mock-100x_Position009_8_cmle.ics	96	0	1	1	0.1890694221621852	0.7068965517241377	0.7008547008547007
1001	Feb25-FISH2-3L1-rep4-mock-100x_Position009_8_cmle.ics	97	0	1	1	0.0	0.0	0.0
1002	Feb25-FISH2-3L1-rep4-mock-100x_Position009_8_cmle.ics	97	0	2	1	0.21904384274887312	0.7723577235772358	0.36964980544747084
1003	Feb25-FISH2-3L1-rep4-mock-100x_Position009_8_cmle.ics	98	0	1	1	0.0	0.0	0.0
1004	Feb25-FISH2-3L1-rep4-mock-100x_Position009_8_cmle.ics	99	0	1	1	0.0	0.0	0.0
1005	Feb25-FISH2-3L1-rep4-mock-100x_Position009_8_cmle.ics	100	0	1	1	0.0	0.0	0.0
1006	Feb25-FISH2-3L1-rep4-mock-100x_Position009_8_cmle.ics	101	0	1	1	0.13603775497035278	0.6020408163265306	0.6082474226804123
1007	Feb25-FISH2-3L1-rep4-mock-100x_Position009_8_cmle.ics	102	0	1	1	0.0	0.0	0.0
1008	Feb25-FISH2-3L1-rep4-mock-100x_Position009_8_cmle.ics	103	0	1	1	0.0	0.0	0.0
1009	Feb25-FISH2-3L1-rep4-mock-100x_Position009_8_cmle.ics	105	0	1	1	0.0	0.0	0.0
1010	Feb25-FISH2-3L1-rep4-mock-100x_Position009_8_cmle.ics	106	0	1	1	0.0945347110810926	0.3037037037037037	0.3037037037037037
1011	Feb25-FISH2-3L1-rep4-mock-100x_Position009_8_cmle.ics	107	0	1	1	0.0	0.0	0.0
1012	Feb25-FISH2-3L1-rep4-mock-100x_Position009_8_cmle.ics	108	0	1	1	0.0	0.0	0.0
1013	Feb25-FISH2-3L1-rep4-mock-100x_Position009_8_cmle.ics	108	0	2	1	0.0945347110810926	0.16803278688524587	0.13945578231292513
1014	Feb25-FISH2-3L1-rep4-mock-100x_Position009_8_cmle.ics	109	0	1	1	0.15217782759395396	0.47826086956521746	0.48175182481751827
1015	Feb25-FISH2-3L1-rep4-mock-100x_Position009_8_cmle.ics	111	0	1	1	0.0	0.0	0.0
1016	Feb25-FISH2-3L1-rep4-mock-100x_Position009_8_cmle.ics	112	0	1	1	0.0	0.0	0.0
1017	Feb25-FISH2-3L1-rep4-mock-100x_Position010_9_cmle.ics	1	0	1	1	0.1245091316677805	0.5046728971962616	0.5142857142857142
1018	Feb25-FISH2-3L1-rep4-mock-100x_Position010_9_cmle.ics	2	0	1	1	0.0	0.0	0.0
1019	Feb25-FISH2-3L1-rep4-mock-100x_Position010_9_cmle.ics	2	0	1	2	0.09684043574160706	0.25925925925925924	0.33599999999999997
1020	Feb25-FISH2-3L1-rep4-mock-100x_Position010_9_cmle.ics	2	0	2	1	0.0	0.0	0.0
1021	Feb25-FISH2-3L1-rep4-mock-100x_Position010_9_cmle.ics	2	0	2	2	0.0	0.0	0.0
1022	Feb25-FISH2-3L1-rep4-mock-100x_Position010_9_cmle.ics	5	0	1	1	0.027668695926173444	0.1132075471698113	0.1132075471698113
1023	Feb25-FISH2-3L1-rep4-mock-100x_Position010_9_cmle.ics	6	0	1	1	0.02305724660514454	0.09090909090909091	0.09259259259259257
1024	Feb25-FISH2-3L1-rep4-mock-100x_Position010_9_cmle.ics	7	0	1	1	0.0	0.0	0.0
1025	Feb25-FISH2-3L1-rep4-mock-100x_Position010_9_cmle.ics	8	0	1	1	0.0	0.0	0.0
1026	Feb25-FISH2-3L1-rep4-mock-100x_Position010_9_cmle.ics	8	0	2	1	0.0	0.0	0.0
1027	Feb25-FISH2-3L1-rep4-mock-100x_Position010_9_cmle.ics	9	0	1	1	0.13603775497035278	0.7374999999999999	0.6276595744680851
1028	Feb25-FISH2-3L1-rep4-mock-100x_Position010_9_cmle.ics	10	0	1	1	0.14064920429138167	0.29468599033816417	0.30808080808080807
1029	Feb25-FISH2-3L1-rep4-mock-100x_Position010_9_cmle.ics	10	0	1	2	0.0	0.0	0.0
1030	Feb25-FISH2-3L1-rep4-mock-100x_Position010_9_cmle.ics	10	0	2	1	0.0	0.0	0.0
1031	Feb25-FISH2-3L1-rep4-mock-100x_Position010_9_cmle.ics	10	0	2	2	0.059948841173375796	0.3939393939393938	0.3376623376623376
1032	Feb25-FISH2-3L1-rep4-mock-100x_Position010_9_cmle.ics	11	0	1	1	0.09222898642057815	0.35398230088495575	0.3571428571428571
1033	Feb25-FISH2-3L1-rep4-mock-100x_Position010_9_cmle.ics	13	0	1	1	0.16831790021755513	0.73	0.73
1034	Feb25-FISH2-3L1-rep4-mock-100x_Position010_9_cmle.ics	15	0	1	1	0.21673811808835866	0.8034188034188033	0.8103448275862067
1035	Feb25-FISH2-3L1-rep4-mock-100x_Position010_9_cmle.ics	16	0	1	1	0.17292934953858402	0.6147540983606556	0.6198347107438015
1036	Feb25-FISH2-3L1-rep4-mock-100x_Position010_9_cmle.ics	17	0	1	1	0.0	0.0	0.0
1037	Feb25-FISH2-3L1-rep4-mock-100x_Position010_9_cmle.ics	18	0	1	1	0.0	0.0	0.0
1038	Feb25-FISH2-3L1-rep4-mock-100x_Position010_9_cmle.ics	19	0	1	1	0.03919731922874571	0.10759493670886075	0.10691823899371067
1039	Feb25-FISH2-3L1-rep4-mock-100x_Position010_9_cmle.ics	20	0	1	1	0.15678927691498284	0.6238532110091742	0.6238532110091742
1040	Feb25-FISH2-3L1-rep4-mock-100x_Position010_9_cmle.ics	21	0	1	1	0.0	0.0	0.0
1041	Feb25-FISH2-3L1-rep4-mock-100x_Position010_9_cmle.ics	23	0	1	1	0.04380876854977462	0.20652173913043476	0.19999999999999996
1042	Feb25-FISH2-3L1-rep4-mock-100x_Position010_9_cmle.ics	25	0	1	1	0.0	0.0	0.0
1043	Feb25-FISH2-3L1-rep4-mock-100x_Position010_9_cmle.ics	25	0	2	1	0.07608891379697698	0.6470588235294117	0.27731092436974786
1044	Feb25-FISH2-3L1-rep4-mock-100x_Position010_9_cmle.ics	26	0	1	1	0.006917173981543361	0.024193548387096774	0.024193548387096774
1045	Feb25-FISH2-3L1-rep4-mock-100x_Position010_9_cmle.ics	27	0	1	1	0.0	0.0	0.0
1046	Feb25-FISH2-3L1-rep4-mock-100x_Position010_9_cmle.ics	28	0	1	1	0.0	0.0	0.0
1047	Feb25-FISH2-3L1-rep4-mock-100x_Position010_9_cmle.ics	29	0	1	1	0.0	0.0	0.0
1048	Feb25-FISH2-3L1-rep4-mock-100x_Position010_9_cmle.ics	30	0	1	1	0.0	0.0	0.0
1049	Feb25-FISH2-3L1-rep4-mock-100x_Position010_9_cmle.ics	30	0	1	2	0.0	0.0	0.0
1050	Feb25-FISH2-3L1-rep4-mock-100x_Position010_9_cmle.ics	30	0	2	1	0.0	0.0	0.0
1051	Feb25-FISH2-3L1-rep4-mock-100x_Position010_9_cmle.ics	30	0	2	2	0.016140072623601176	0.12280701754385964	0.09859154929577463
1052	Feb25-FISH2-3L1-rep4-mock-100x_Position010_9_cmle.ics	31	0	1	1	0.11989768234675159	0.40625	0.40944881889763773
1053	Feb25-FISH2-3L1-rep4-mock-100x_Position010_9_cmle.ics	33	0	1	1	0.0046114493210289076	0.018867924528301886	0.018867924528301886
1054	Feb25-FISH2-3L1-rep4-mock-100x_Position010_9_cmle.ics	35	0	1	1	0.11759195768623715	0.26288659793814434	0.265625
1055	Feb25-FISH2-3L1-rep4-mock-100x_Position010_9_cmle.ics	36	0	1	1	0.0	0.0	0.0
1056	Feb25-FISH2-3L1-rep4-mock-100x_Position010_9_cmle.ics	37	0	1	1	0.06225456583389025	0.2596153846153846	0.2523364485981308
1057	Feb25-FISH2-3L1-rep4-mock-100x_Position010_9_cmle.ics	38	0	1	1	0.0	0.0	0.0
1058	Feb25-FISH2-3L1-rep4-mock-100x_Position010_9_cmle.ics	39	0	1	1	0.08761753709954924	0.3064516129032258	0.3958333333333333
1059	Feb25-FISH2-3L1-rep4-mock-100x_Position010_9_cmle.ics	41	0	1	1	0.0	0.0	0.0
1060	Feb25-FISH2-3L1-rep4-mock-100x_Position010_9_cmle.ics	43	0	1	1	0.01844579728411563	0.07079646017699115	0.07079646017699115
1061	Feb25-FISH2-3L1-rep4-mock-100x_Position010_9_cmle.ics	44	0	1	1	0.020751521944630084	0.06666666666666667	0.06716417910447761
1062	Feb25-FISH2-3L1-rep4-mock-100x_Position010_9_cmle.ics	46	0	1	1	0.0	0.0	0.0
1063	Feb25-FISH2-3L1-rep4-mock-100x_Position010_9_cmle.ics	47	0	1	1	0.05533739185234689	0.2666666666666666	0.2666666666666666
1064	Feb25-FISH2-3L1-rep4-mock-100x_Position010_9_cmle.ics	48	0	1	1	0.01844579728411563	0.03448275862068965	0.0427807486631016
1065	Feb25-FISH2-3L1-rep4-mock-100x_Position010_9_cmle.ics	50	0	1	1	0.0023057246605144538	0.010989010989010988	0.011235955056179775
1066	Feb25-FISH2-3L1-rep4-mock-100x_Position010_9_cmle.ics	51	0	1	1	0.06225456583389025	0.29032258064516125	0.29032258064516125
1067	Feb25-FISH2-3L1-rep4-mock-100x_Position010_9_cmle.ics	52	0	1	1	0.0	0.0	0.0
1068	Feb25-FISH2-3L1-rep4-mock-100x_Position010_9_cmle.ics	53	0	1	1	0.0	0.0	0.0
1069	Feb25-FISH2-3L1-rep4-mock-100x_Position010_9_cmle.ics	54	0	1	1	0.02305724660514454	0.08547008547008546	0.18518518518518515
1070	Feb25-FISH2-3L1-rep4-mock-100x_Position010_9_cmle.ics	55	0	1	1	0.0	0.0	0.0
1071	Feb25-FISH2-3L1-rep4-mock-100x_Position010_9_cmle.ics	56	0	1	1	0.0853118124390348	0.7254901960784313	0.3363636363636364
1072	Feb25-FISH2-3L1-rep4-mock-100x_Position010_9_cmle.ics	58	0	1	1	0.0	0.0	0.0
1073	Feb25-FISH2-3L1-rep4-mock-100x_Position010_9_cmle.ics	59	0	1	1	0.12220340700726605	0.4907407407407406	0.4953271028037382
1074	Feb25-FISH2-3L1-rep4-mock-100x_Position010_9_cmle.ics	60	0	1	1	0.0	0.0	0.0
1075	Feb25-FISH2-3L1-rep4-mock-100x_Position010_9_cmle.ics	61	0	1	1	0.0	0.0	0.0
1076	Feb25-FISH2-3L1-rep4-mock-100x_Position010_9_cmle.ics	62	0	1	1	0.0	0.0	0.0
1077	Feb25-FISH2-3L1-rep4-mock-100x_Position010_9_cmle.ics	63	0	1	1	0.04842021787080353	0.16030534351145034	0.16666666666666663
1078	Feb25-FISH2-3L1-rep4-mock-100x_Position010_9_cmle.ics	64	0	1	1	0.027668695926173444	0.0875912408759124	0.0875912408759124
1079	Feb25-FISH2-3L1-rep4-mock-100x_Position010_9_cmle.ics	65	0	1	1	0.0	0.0	0.0
1080	Feb25-FISH2-3L1-rep4-mock-100x_Position010_9_cmle.ics	67	0	1	1	0.0	0.0	0.0
1081	Feb25-FISH2-3L1-rep4-mock-100x_Position010_9_cmle.ics	68	0	1	1	0.0	0.0	0.0
1082	Feb25-FISH2-3L1-rep4-mock-100x_Position010_9_cmle.ics	68	0	1	2	0.39658464160848605	0.738197424892704	0.7818181818181819
1083	Feb25-FISH2-3L1-rep4-mock-100x_Position010_9_cmle.ics	68	0	2	1	0.0	0.0	0.0
1084	Feb25-FISH2-3L1-rep4-mock-100x_Position010_9_cmle.ics	68	0	2	2	0.0	0.0	0.0
1085	Feb25-FISH2-3L1-rep4-mock-100x_Position010_9_cmle.ics	69	0	1	1	0.0046114493210289076	0.03389830508474576	0.03773584905660377
1086	Feb25-FISH2-3L1-rep4-mock-100x_Position010_9_cmle.ics	69	0	1	2	0.0	0.0	0.0
1087	Feb25-FISH2-3L1-rep4-mock-100x_Position010_9_cmle.ics	70	0	1	1	0.0	0.0	0.0
1088	Feb25-FISH2-3L1-rep4-mock-100x_Position010_9_cmle.ics	72	0	1	1	0.01844579728411563	0.06557377049180327	0.06557377049180327
1089	Feb25-FISH2-3L1-rep4-mock-100x_Position010_9_cmle.ics	73	0	1	1	0.0	0.0	0.0
1090	Feb25-FISH2-3L1-rep4-mock-100x_Position010_9_cmle.ics	73	0	1	2	0.0	0.0	0.0
1091	Feb25-FISH2-3L1-rep4-mock-100x_Position010_9_cmle.ics	74	0	1	1	0.08070036311800588	0.28688524590163933	0.28688524590163933
1092	Feb25-FISH2-3L1-rep4-mock-100x_Position010_9_cmle.ics	75	0	1	1	0.0	0.0	0.0
1093	Feb25-FISH2-3L1-rep4-mock-100x_Position010_9_cmle.ics	76	0	1	1	0.15678927691498284	0.6601941747572814	0.6238532110091742
1094	Feb25-FISH2-3L1-rep4-mock-100x_Position010_9_cmle.ics	77	0	1	1	0.03458586990771681	0.13392857142857142	0.13513513513513514
1095	Feb25-FISH2-3L1-rep4-mock-100x_Position010_9_cmle.ics	78	0	1	1	0.0	0.0	0.0
1096	Feb25-FISH2-3L1-rep4-mock-100x_Position010_9_cmle.ics	78	0	2	1	0.050725942531317986	0.28947368421052627	0.10232558139534884
1097	Feb25-FISH2-3L1-rep4-mock-100x_Position010_9_cmle.ics	80	0	1	1	0.15678927691498284	0.6476190476190475	0.5354330708661417
1098	Feb25-FISH2-3L1-rep4-mock-100x_Position010_9_cmle.ics	81	0	1	1	0.0	0.0	0.0
1099	Feb25-FISH2-3L1-rep4-mock-100x_Position010_9_cmle.ics	83	0	1	1	0.12220340700726605	0.6973684210526315	0.4649122807017544
1100	Feb25-FISH2-3L1-rep4-mock-100x_Position010_9_cmle.ics	84	0	1	1	0.11528623302572269	0.4854368932038834	0.4807692307692307
1101	Feb25-FISH2-3L1-rep4-mock-100x_Position010_9_cmle.ics	85	0	1	1	0.0	0.0	0.0
1102	Feb25-FISH2-3L1-rep4-mock-100x_Position010_9_cmle.ics	87	0	1	1	0.1590950015754973	0.69	0.6831683168316831
1103	Feb25-FISH2-3L1-rep4-mock-100x_Position010_9_cmle.ics	89	0	1	1	0.0	0.0	0.0
1104	Feb25-FISH2-3L1-rep4-mock-100x_Position010_9_cmle.ics	90	0	1	1	0.0046114493210289076	0.007407407407407408	0.011049723756906077
1105	Feb25-FISH2-3L1-rep4-mock-100x_Position010_9_cmle.ics	90	0	1	2	0.0	0.0	0.0
1106	Feb25-FISH2-3L1-rep4-mock-100x_Position010_9_cmle.ics	91	0	1	1	0.0	0.0	0.0
1107	Feb25-FISH2-3L1-rep4-mock-100x_Position010_9_cmle.ics	92	0	1	1	0.0	0.0	0.0
1108	Feb25-FISH2-3L1-rep4-mock-100x_Position010_9_cmle.ics	92	0	2	1	0.0	0.0	0.0
1109	Feb25-FISH2-3L1-rep4-mock-100x_Position010_9_cmle.ics	93	0	1	1	0.18676369750167077	0.6585365853658537	0.6000000000000001
1110	Feb25-FISH2-3L1-rep4-mock-100x_Position010_9_cmle.ics	94	0	1	1	0.0	0.0	0.0
1111	Feb25-FISH2-3L1-rep4-mock-100x_Position010_9_cmle.ics	95	0	1	1	0.0	0.0	0.0
1112	Feb25-FISH2-3L1-rep4-mock-100x_Position010_9_cmle.ics	95	0	1	2	0.1798465235201274	0.39	0.5492957746478873
1113	Feb25-FISH2-3L1-rep4-mock-100x_Position010_9_cmle.ics	95	0	2	1	0.0	0.0	0.0
1114	Feb25-FISH2-3L1-rep4-mock-100x_Position010_9_cmle.ics	95	0	2	2	0.0	0.0	0.0
1115	Feb25-FISH2-3L1-rep4-mock-100x_Position010_9_cmle.ics	96	0	1	1	0.03458586990771681	0.12396694214876032	0.125
1116	Feb25-FISH2-3L1-rep4-mock-100x_Position010_9_cmle.ics	97	0	1	1	0.04842021787080353	0.18749999999999997	0.18749999999999997
1117	Feb25-FISH2-3L1-rep4-mock-100x_Position010_9_cmle.ics	98	0	1	1	0.0	0.0	0.0
1118	Feb25-FISH2-3L1-rep4-mock-100x_Position010_9_cmle.ics	98	0	2	1	0.0	0.0	0.0
1119	Feb25-FISH2-3L1-rep4-mock-100x_Position010_9_cmle.ics	99	0	1	1	0.02305724660514454	0.09009009009009009	0.08928571428571427
1120	Feb25-FISH2-3L1-rep4-mock-100x_Position010_9_cmle.ics	100	0	1	1	0.0	0.0	0.0
1121	Feb25-FISH2-3L1-rep4-mock-100x_Position010_9_cmle.ics	100	0	2	1	0.0	0.0	0.0
1122	Feb25-FISH2-3L1-rep4-mock-100x_Position010_9_cmle.ics	101	0	1	1	0.0	0.0	0.0
1123	Feb25-FISH2-3L1-rep4-mock-100x_Position010_9_cmle.ics	102	0	1	1	0.09684043574160706	0.4565217391304347	0.4516129032258064
1124	Feb25-FISH2-3L1-rep4-mock-100x_Position010_9_cmle.ics	104	0	1	1	0.0	0.0	0.0
1125	Feb25-FISH2-3L1-rep4-mock-100x_Position010_9_cmle.ics	105	0	1	1	0.059948841173375796	0.21666666666666665	0.21848739495798314
1126	Feb25-FISH2-3L1-rep4-mock-100x_Position010_9_cmle.ics	107	0	1	1	0.059948841173375796	0.2300884955752212	0.2452830188679245
1127	Feb25-FISH2-3L1-rep4-mock-100x_Position011_10_cmle.ics	2	0	1	1	0.19137514682269965	0.41919191919191917	0.4170854271356783
1128	Feb25-FISH2-3L1-rep4-mock-100x_Position011_10_cmle.ics	4	0	1	1	0.08300608777852034	0.30508474576271183	0.3
1129	Feb25-FISH2-3L1-rep4-mock-100x_Position011_10_cmle.ics	5	0	1	1	0.04380876854977462	0.17117117117117114	0.16814159292035397
1130	Feb25-FISH2-3L1-rep4-mock-100x_Position011_10_cmle.ics	6	0	1	1	0.39658464160848605	0.6277372262773723	0.7713004484304932
1131	Feb25-FISH2-3L1-rep4-mock-100x_Position011_10_cmle.ics	6	0	1	2	0.0	0.0	0.0
1132	Feb25-FISH2-3L1-rep4-mock-100x_Position011_10_cmle.ics	7	0	1	1	0.016140072623601176	0.05737704918032786	0.055555555555555546
1133	Feb25-FISH2-3L1-rep4-mock-100x_Position011_10_cmle.ics	8	0	1	1	0.03689159456823126	0.1495327102803738	0.20779220779220778
1134	Feb25-FISH2-3L1-rep4-mock-100x_Position011_10_cmle.ics	8	0	1	2	0.0	0.0	0.0
1135	Feb25-FISH2-3L1-rep4-mock-100x_Position011_10_cmle.ics	8	0	2	1	0.0	0.0	0.0
1136	Feb25-FISH2-3L1-rep4-mock-100x_Position011_10_cmle.ics	8	0	2	2	0.12681485632829495	0.28061224489795916	0.24336283185840704
1137	Feb25-FISH2-3L1-rep4-mock-100x_Position011_10_cmle.ics	9	0	1	1	0.07608891379697698	0.25384615384615383	0.23913043478260873
1138	Feb25-FISH2-3L1-rep4-mock-100x_Position011_10_cmle.ics	11	0	1	1	0.0	0.0	0.0
1139	Feb25-FISH2-3L1-rep4-mock-100x_Position011_10_cmle.ics	12	0	1	1	0.050725942531317986	0.3728813559322034	0.1964285714285714
1140	Feb25-FISH2-3L1-rep4-mock-100x_Position011_10_cmle.ics	13	0	1	1	0.14756637827292504	0.42666666666666664	0.42666666666666664
1141	Feb25-FISH2-3L1-rep4-mock-100x_Position011_10_cmle.ics	15	0	1	1	0.11298050836520823	0.37984496124031003	0.3858267716535433
1142	Feb25-FISH2-3L1-rep4-mock-100x_Position011_10_cmle.ics	17	0	1	1	0.0	0.0	0.0
1143	Feb25-FISH2-3L1-rep4-mock-100x_Position011_10_cmle.ics	18	0	1	1	0.0	0.0	0.0
1144	Feb25-FISH2-3L1-rep4-mock-100x_Position011_10_cmle.ics	19	0	1	1	0.0	0.0	0.0
1145	Feb25-FISH2-3L1-rep4-mock-100x_Position011_10_cmle.ics	19	0	1	2	0.1844579728411563	0.32786885245901637	0.45454545454545453
1146	Feb25-FISH2-3L1-rep4-mock-100x_Position011_10_cmle.ics	20	0	1	1	0.0	0.0	0.0
1147	Feb25-FISH2-3L1-rep4-mock-100x_Position011_10_cmle.ics	20	0	1	2	0.07839463845749142	0.13229571984435795	0.586206896551724
1148	Feb25-FISH2-3L1-rep4-mock-100x_Position011_10_cmle.ics	21	0	1	1	0.16601217555704068	0.33333333333333326	0.28125
1149	Feb25-FISH2-3L1-rep4-mock-100x_Position011_10_cmle.ics	23	0	1	1	0.0046114493210289076	0.030769230769230764	0.030303030303030297
1150	Feb25-FISH2-3L1-rep4-mock-100x_Position011_10_cmle.ics	25	0	1	1	0.1498721029334395	0.27777777777777773	0.3457446808510638
1151	Feb25-FISH2-3L1-rep4-mock-100x_Position011_10_cmle.ics	26	0	1	1	0.0	0.0	0.0
1152	Feb25-FISH2-3L1-rep4-mock-100x_Position011_10_cmle.ics	27	0	1	1	0.04611449321028908	0.15625	0.15625
1153	Feb25-FISH2-3L1-rep4-mock-100x_Position011_10_cmle.ics	28	0	1	1	0.0	0.0	0.0
1154	Feb25-FISH2-3L1-rep4-mock-100x_Position011_10_cmle.ics	29	0	1	1	0.01152862330257227	0.08196721311475409	0.036231884057971016
1155	Feb25-FISH2-3L1-rep4-mock-100x_Position011_10_cmle.ics	29	0	2	1	0.0	0.0	0.0
1156	Feb25-FISH2-3L1-rep4-mock-100x_Position011_10_cmle.ics	30	0	1	1	0.20290377012527194	0.8148148148148147	0.8148148148148147
1157	Feb25-FISH2-3L1-rep4-mock-100x_Position011_10_cmle.ics	31	0	1	1	0.16140072623601176	0.5223880597014925	0.5223880597014925
1158	Feb25-FISH2-3L1-rep4-mock-100x_Position011_10_cmle.ics	32	0	1	1	0.0	0.0	0.0
1159	Feb25-FISH2-3L1-rep4-mock-100x_Position011_10_cmle.ics	33	0	1	1	0.0	0.0	0.0
1160	Feb25-FISH2-3L1-rep4-mock-100x_Position011_10_cmle.ics	34	0	1	1	0.01152862330257227	0.050505050505050504	0.035460992907801414
1161	Feb25-FISH2-3L1-rep4-mock-100x_Position011_10_cmle.ics	36	0	1	1	0.0	0.0	0.0
1162	Feb25-FISH2-3L1-rep4-mock-100x_Position011_10_cmle.ics	36	0	2	1	0.0	0.0	0.0
1163	Feb25-FISH2-3L1-rep4-mock-100x_Position011_10_cmle.ics	37	0	1	1	0.10375760972315042	0.4945054945054944	0.3515625
1164	Feb25-FISH2-3L1-rep4-mock-100x_Position011_10_cmle.ics	38	0	1	1	0.13142630564932387	0.21428571428571425	0.21348314606741572
1165	Feb25-FISH2-3L1-rep4-mock-100x_Position011_10_cmle.ics	39	0	1	1	0.11528623302572269	0.46296296296296285	0.46296296296296285
1166	Feb25-FISH2-3L1-rep4-mock-100x_Position011_10_cmle.ics	40	0	1	1	0.016140072623601176	0.06306306306306306	0.06306306306306306
1167	Feb25-FISH2-3L1-rep4-mock-100x_Position011_10_cmle.ics	41	0	1	1	0.08300608777852034	0.5070422535211266	0.5070422535211266
1168	Feb25-FISH2-3L1-rep4-mock-100x_Position011_10_cmle.ics	42	0	1	1	0.0	0.0	0.0
1169	Feb25-FISH2-3L1-rep4-mock-100x_Position011_10_cmle.ics	42	0	1	2	0.0	0.0	0.0
1170	Feb25-FISH2-3L1-rep4-mock-100x_Position011_10_cmle.ics	42	0	1	3	0.0	0.0	0.0
1171	Feb25-FISH2-3L1-rep4-mock-100x_Position011_10_cmle.ics	42	0	2	1	0.0	0.0	0.0
1172	Feb25-FISH2-3L1-rep4-mock-100x_Position011_10_cmle.ics	42	0	2	2	0.027668695926173444	0.20338983050847456	0.09599999999999999
1173	Feb25-FISH2-3L1-rep4-mock-100x_Position011_10_cmle.ics	42	0	2	3	0.0	0.0	0.0
1174	Feb25-FISH2-3L1-rep4-mock-100x_Position011_10_cmle.ics	44	0	1	1	0.0	0.0	0.0
1175	Feb25-FISH2-3L1-rep4-mock-100x_Position011_10_cmle.ics	45	0	1	1	0.03228014524720235	0.13207547169811318	0.12068965517241376
1176	Feb25-FISH2-3L1-rep4-mock-100x_Position011_10_cmle.ics	46	0	1	1	0.01152862330257227	0.04065040650406504	0.040322580645161296
1177	Feb25-FISH2-3L1-rep4-mock-100x_Position011_10_cmle.ics	47	0	1	1	0.11528623302572269	0.4201680672268907	0.5617977528089887
1178	Feb25-FISH2-3L1-rep4-mock-100x_Position011_10_cmle.ics	48	0	1	1	0.40119609092951497	0.8787878787878788	0.6105263157894737
1179	Feb25-FISH2-3L1-rep4-mock-100x_Position011_10_cmle.ics	48	0	2	1	0.0	0.0	0.0
1180	Feb25-FISH2-3L1-rep4-mock-100x_Position011_10_cmle.ics	49	0	1	1	0.006917173981543361	0.03488372093023255	0.03529411764705882
1181	Feb25-FISH2-3L1-rep4-mock-100x_Position011_10_cmle.ics	50	0	1	1	0.07378318913646252	0.32	0.2352941176470588
1182	Feb25-FISH2-3L1-rep4-mock-100x_Position011_10_cmle.ics	52	0	1	1	0.04842021787080353	0.15909090909090906	0.1615384615384615
1183	Feb25-FISH2-3L1-rep4-mock-100x_Position011_10_cmle.ics	53	0	1	1	0.12681485632829495	0.45833333333333326	0.4545454545454544
1184	Feb25-FISH2-3L1-rep4-mock-100x_Position011_10_cmle.ics	54	0	1	1	0.3181900031509946	0.5542168674698794	0.5542168674698794
1185	Feb25-FISH2-3L1-rep4-mock-100x_Position011_10_cmle.ics	55	0	1	1	0.11298050836520823	0.6282051282051281	0.6124999999999998
1186	Feb25-FISH2-3L1-rep4-mock-100x_Position011_10_cmle.ics	56	0	1	1	0.0	0.0	0.0
1187	Feb25-FISH2-3L1-rep4-mock-100x_Position011_10_cmle.ics	57	0	1	1	0.13142630564932387	0.5135135135135135	0.59375
1188	Feb25-FISH2-3L1-rep4-mock-100x_Position011_10_cmle.ics	58	0	1	1	0.23057246605144538	0.662251655629139	0.6666666666666666
1189	Feb25-FISH2-3L1-rep4-mock-100x_Position011_10_cmle.ics	59	0	1	1	0.0	0.0	0.0
1190	Feb25-FISH2-3L1-rep4-mock-100x_Position011_10_cmle.ics	59	0	1	2	0.21904384274887312	0.4025423728813559	0.7196969696969696
1191	Feb25-FISH2-3L1-rep4-mock-100x_Position011_10_cmle.ics	59	0	1	3	0.0	0.0	0.0
1192	Feb25-FISH2-3L1-rep4-mock-100x_Position011_10_cmle.ics	59	0	2	1	0.0	0.0	0.0
1193	Feb25-FISH2-3L1-rep4-mock-100x_Position011_10_cmle.ics	59	0	2	2	0.0	0.0	0.0
1194	Feb25-FISH2-3L1-rep4-mock-100x_Position011_10_cmle.ics	59	0	2	3	0.0	0.0	0.0
1195	Feb25-FISH2-3L1-rep4-mock-100x_Position011_10_cmle.ics	62	0	1	1	0.07147746447594806	0.22962962962962963	0.22962962962962963
1196	Feb25-FISH2-3L1-rep4-mock-100x_Position011_10_cmle.ics	63	0	1	1	0.0	0.0	0.0
1197	Feb25-FISH2-3L1-rep4-mock-100x_Position011_10_cmle.ics	63	0	1	2	0.0	0.0	0.0
1198	Feb25-FISH2-3L1-rep4-mock-100x_Position011_10_cmle.ics	64	0	1	1	0.029974420586687898	0.1056910569105691	0.1056910569105691
1199	Feb25-FISH2-3L1-rep4-mock-100x_Position011_10_cmle.ics	66	0	1	1	0.03228014524720235	0.11199999999999999	0.109375
1200	Feb25-FISH2-3L1-rep4-mock-100x_Position011_10_cmle.ics	67	0	1	1	0.06686601515491916	0.2213740458015267	0.21969696969696964
1201	Feb25-FISH2-3L1-rep4-mock-100x_Position011_10_cmle.ics	68	0	1	1	0.0	0.0	0.0
1202	Feb25-FISH2-3L1-rep4-mock-100x_Position011_10_cmle.ics	69	0	1	1	0.0	0.0	0.0
1203	Feb25-FISH2-3L1-rep4-mock-100x_Position011_10_cmle.ics	71	0	1	1	0.0	0.0	0.0
1204	Feb25-FISH2-3L1-rep4-mock-100x_Position011_10_cmle.ics	73	0	1	1	0.13603775497035278	0.4244604316546762	0.4244604316546762
1205	Feb25-FISH2-3L1-rep4-mock-100x_Position011_10_cmle.ics	75	0	1	1	0.18215224818064185	0.6076923076923075	0.6124031007751938
1206	Feb25-FISH2-3L1-rep4-mock-100x_Position011_10_cmle.ics	77	0	1	1	0.01844579728411563	0.10958904109589039	0.0747663551401869
1207	Feb25-FISH2-3L1-rep4-mock-100x_Position011_10_cmle.ics	78	0	1	1	0.16140072623601176	0.8536585365853656	0.7777777777777777
1208	Feb25-FISH2-3L1-rep4-mock-100x_Position011_10_cmle.ics	79	0	1	1	0.04150304388926017	0.1894736842105263	0.18367346938775508
1209	Feb25-FISH2-3L1-rep4-mock-100x_Position011_10_cmle.ics	80	0	1	1	0.0	0.0	0.0
1210	Feb25-FISH2-3L1-rep4-mock-100x_Position011_10_cmle.ics	82	0	1	1	0.053031667191832436	0.19008264462809912	0.1586206896551724
1211	Feb25-FISH2-3L1-rep4-mock-100x_Position011_10_cmle.ics	83	0	1	1	0.027668695926173444	0.1043478260869565	0.1043478260869565
1212	Feb25-FISH2-3L1-rep4-mock-100x_Position011_10_cmle.ics	84	0	1	1	0.0	0.0	0.0
1213	Feb25-FISH2-3L1-rep4-mock-100x_Position011_10_cmle.ics	85	0	1	1	0.006917173981543361	0.024193548387096774	0.05769230769230768
1214	Feb25-FISH2-3L1-rep4-mock-100x_Position011_10_cmle.ics	86	0	1	1	0.050725942531317986	0.18487394957983191	0.1864406779661017
1215	Feb25-FISH2-3L1-rep4-mock-100x_Position011_10_cmle.ics	88	0	1	1	0.16140072623601176	0.4964539007092198	0.49295774647887314
1216	Feb25-FISH2-3L1-rep4-mock-100x_Position011_10_cmle.ics	89	0	1	1	0.016140072623601176	0.047945205479452045	0.12068965517241376
1217	Feb25-FISH2-3L1-rep4-mock-100x_Position011_10_cmle.ics	89	0	1	2	0.0	0.0	0.0
1218	Feb25-FISH2-3L1-rep4-mock-100x_Position011_10_cmle.ics	90	0	1	1	0.07147746447594806	0.22962962962962963	0.22962962962962963
1219	Feb25-FISH2-3L1-rep4-mock-100x_Position011_10_cmle.ics	91	0	1	1	0.11989768234675159	0.3714285714285714	0.3741007194244603
1220	Feb25-FISH2-3L1-rep4-mock-100x_Position011_10_cmle.ics	92	0	1	1	0.08300608777852034	0.33644859813084105	0.33333333333333326
1221	Feb25-FISH2-3L1-rep4-mock-100x_Position011_10_cmle.ics	96	0	1	1	0.16831790021755513	0.2534722222222222	0.2310126582278481
1222	Feb25-FISH2-3L1-rep4-mock-100x_Position011_10_cmle.ics	97	0	1	1	0.07608891379697698	0.2049689440993789	0.5076923076923077
1223	Feb25-FISH2-3L1-rep4-mock-100x_Position011_10_cmle.ics	97	0	1	2	0.0	0.0	0.0
1224	Feb25-FISH2-3L1-rep4-mock-100x_Position011_10_cmle.ics	98	0	1	1	0.11528623302572269	0.8928571428571427	0.4587155963302752
1225	Feb25-FISH2-3L1-rep4-mock-100x_Position011_10_cmle.ics	100	0	1	1	0.0899232617600637	0.34821428571428564	0.42857142857142855
1226	Feb25-FISH2-3L1-rep4-mock-100x_Position011_10_cmle.ics	101	0	1	1	0.0	0.0	0.0
1227	Feb25-FISH2-3L1-rep4-mock-100x_Position011_10_cmle.ics	102	0	1	1	0.0	0.0	0.0
1228	Feb25-FISH2-3L1-rep4-mock-100x_Position011_10_cmle.ics	105	0	1	1	0.08070036311800588	0.2734375	0.2734375
1229	Feb25-FISH2-3L1-rep4-mock-100x_Position011_10_cmle.ics	106	0	1	1	0.01152862330257227	0.0641025641025641	0.0641025641025641
1230	Feb25-FISH2-3L1-rep4-mock-100x_Position011_10_cmle.ics	107	0	1	1	0.11067478370469377	0.46601941747572806	0.38399999999999995
1231	Feb25-FISH2-3L1-rep4-mock-100x_Position011_10_cmle.ics	109	0	1	1	0.0	0.0	0.0
1232	Feb25-FISH2-3L1-rep4-mock-100x_Position011_10_cmle.ics	110	0	1	1	0.1844579728411563	0.6896551724137929	0.6837606837606837
1233	Feb25-FISH2-3L1-rep4-mock-100x_Position011_10_cmle.ics	111	0	1	1	0.11759195768623715	0.5425531914893617	0.5425531914893617
1234	Feb25-FISH2-3L1-rep4-mock-100x_Position012_11_cmle.ics	1	0	1	1	0.10606333438366487	0.4742268041237113	0.3309352517985611
1235	Feb25-FISH2-3L1-rep4-mock-100x_Position012_11_cmle.ics	1	0	1	2	0.0	0.0	0.0
1236	Feb25-FISH2-3L1-rep4-mock-100x_Position012_11_cmle.ics	1	0	2	1	0.0	0.0	0.0
1237	Feb25-FISH2-3L1-rep4-mock-100x_Position012_11_cmle.ics	1	0	2	2	0.3043556551879079	0.6910994764397905	0.891891891891892
1238	Feb25-FISH2-3L1-rep4-mock-100x_Position012_11_cmle.ics	2	0	1	1	0.0	0.0	0.0
1239	Feb25-FISH2-3L1-rep4-mock-100x_Position012_11_cmle.ics	4	0	1	1	0.0	0.0	0.0
1240	Feb25-FISH2-3L1-rep4-mock-100x_Position012_11_cmle.ics	5	0	1	1	0.0046114493210289076	0.022727272727272724	0.017094017094017092
1241	Feb25-FISH2-3L1-rep4-mock-100x_Position012_11_cmle.ics	6	0	1	1	0.0	0.0	0.0
1242	Feb25-FISH2-3L1-rep4-mock-100x_Position012_11_cmle.ics	7	0	1	1	0.2697697852801911	0.5652173913043477	0.42086330935251787
1243	Feb25-FISH2-3L1-rep4-mock-100x_Position012_11_cmle.ics	7	0	1	2	0.0	0.0	0.0
1244	Feb25-FISH2-3L1-rep4-mock-100x_Position012_11_cmle.ics	7	0	2	1	0.0	0.0	0.0
1245	Feb25-FISH2-3L1-rep4-mock-100x_Position012_11_cmle.ics	7	0	2	2	0.07608891379697698	0.17741935483870966	0.2844827586206896
1246	Feb25-FISH2-3L1-rep4-mock-100x_Position012_11_cmle.ics	8	0	1	1	0.0	0.0	0.0
1247	Feb25-FISH2-3L1-rep4-mock-100x_Position012_11_cmle.ics	9	0	1	1	0.09914616040212151	0.4886363636363636	0.38738738738738737
1248	Feb25-FISH2-3L1-rep4-mock-100x_Position012_11_cmle.ics	10	0	1	1	0.009222898642057815	0.03448275862068965	0.03478260869565217
1249	Feb25-FISH2-3L1-rep4-mock-100x_Position012_11_cmle.ics	11	0	1	1	0.07147746447594806	0.39743589743589736	0.39743589743589736
1250	Feb25-FISH2-3L1-rep4-mock-100x_Position012_11_cmle.ics	12	0	1	1	0.0	0.0	0.0
1251	Feb25-FISH2-3L1-rep4-mock-100x_Position012_11_cmle.ics	13	0	1	1	0.13373203030983832	0.4915254237288135	0.763157894736842
1252	Feb25-FISH2-3L1-rep4-mock-100x_Position012_11_cmle.ics	14	0	1	1	0.22596101673041646	0.4298245614035088	0.4224137931034482
1253	Feb25-FISH2-3L1-rep4-mock-100x_Position012_11_cmle.ics	15	0	1	1	0.27207550994070556	0.8676470588235293	0.8613138686131387
1254	Feb25-FISH2-3L1-rep4-mock-100x_Position012_11_cmle.ics	16	0	1	1	0.0	0.0	0.0
1255	Feb25-FISH2-3L1-rep4-mock-100x_Position012_11_cmle.ics	17	0	1	1	0.0	0.0	0.0
1256	Feb25-FISH2-3L1-rep4-mock-100x_Position012_11_cmle.ics	19	0	1	1	0.10836905904417933	0.4433962264150943	0.6619718309859154
1257	Feb25-FISH2-3L1-rep4-mock-100x_Position012_11_cmle.ics	20	0	1	1	0.0	0.0	0.0
1258	Feb25-FISH2-3L1-rep4-mock-100x_Position012_11_cmle.ics	21	0	1	1	0.0	0.0	0.0
1259	Feb25-FISH2-3L1-rep4-mock-100x_Position012_11_cmle.ics	22	0	1	1	0.0	0.0	0.0
1260	Feb25-FISH2-3L1-rep4-mock-100x_Position012_11_cmle.ics	22	0	1	2	0.0	0.0	0.0
1261	Feb25-FISH2-3L1-rep4-mock-100x_Position012_11_cmle.ics	24	0	1	1	0.0	0.0	0.0
1262	Feb25-FISH2-3L1-rep4-mock-100x_Position012_11_cmle.ics	26	0	1	1	0.0	0.0	0.0
1263	Feb25-FISH2-3L1-rep4-mock-100x_Position012_11_cmle.ics	26	0	1	2	0.0	0.0	0.0
1264	Feb25-FISH2-3L1-rep4-mock-100x_Position012_11_cmle.ics	26	0	2	1	0.0	0.0	0.0
1265	Feb25-FISH2-3L1-rep4-mock-100x_Position012_11_cmle.ics	26	0	2	2	0.03919731922874571	0.16190476190476188	0.2394366197183098
1266	Feb25-FISH2-3L1-rep4-mock-100x_Position012_11_cmle.ics	28	0	1	1	0.0	0.0	0.0
1267	Feb25-FISH2-3L1-rep4-mock-100x_Position012_11_cmle.ics	29	0	1	1	0.3827502936453993	0.7377777777777778	0.6125461254612545
1268	Feb25-FISH2-3L1-rep4-mock-100x_Position012_11_cmle.ics	30	0	1	1	0.0023057246605144538	0.014925373134328358	0.014925373134328358
1269	Feb25-FISH2-3L1-rep4-mock-100x_Position012_11_cmle.ics	31	0	1	1	0.0	0.0	0.0
1270	Feb25-FISH2-3L1-rep4-mock-100x_Position012_11_cmle.ics	32	0	1	1	0.0	0.0	0.0
1271	Feb25-FISH2-3L1-rep4-mock-100x_Position012_11_cmle.ics	33	0	1	1	0.07608891379697698	0.18032786885245902	0.19186046511627905
1272	Feb25-FISH2-3L1-rep4-mock-100x_Position012_11_cmle.ics	34	0	1	1	0.0	0.0	0.0
1273	Feb25-FISH2-3L1-rep4-mock-100x_Position012_11_cmle.ics	34	0	1	2	0.0	0.0	0.0
1274	Feb25-FISH2-3L1-rep4-mock-100x_Position012_11_cmle.ics	34	0	2	1	0.04611449321028908	0.196078431372549	0.12345679012345678
1275	Feb25-FISH2-3L1-rep4-mock-100x_Position012_11_cmle.ics	34	0	2	2	0.0	0.0	0.0
1276	Feb25-FISH2-3L1-rep4-mock-100x_Position012_11_cmle.ics	35	0	1	1	0.15678927691498284	0.6799999999999999	0.7640449438202246
1277	Feb25-FISH2-3L1-rep4-mock-100x_Position012_11_cmle.ics	37	0	1	1	0.07839463845749142	0.265625	0.265625
1278	Feb25-FISH2-3L1-rep4-mock-100x_Position012_11_cmle.ics	38	0	1	1	0.0	0.0	0.0
1279	Feb25-FISH2-3L1-rep4-mock-100x_Position012_11_cmle.ics	38	0	1	2	0.0	0.0	0.0
1280	Feb25-FISH2-3L1-rep4-mock-100x_Position012_11_cmle.ics	38	0	2	1	0.0	0.0	0.0
1281	Feb25-FISH2-3L1-rep4-mock-100x_Position012_11_cmle.ics	38	0	2	2	0.22134956740938755	0.6153846153846153	0.6193548387096773
1282	Feb25-FISH2-3L1-rep4-mock-100x_Position012_11_cmle.ics	39	0	1	1	0.16601217555704068	0.5950413223140495	0.6
1283	Feb25-FISH2-3L1-rep4-mock-100x_Position012_11_cmle.ics	40	0	1	1	0.03689159456823126	0.13223140495867766	0.2051282051282051
1284	Feb25-FISH2-3L1-rep4-mock-100x_Position012_11_cmle.ics	42	0	1	1	0.0	0.0	0.0
1285	Feb25-FISH2-3L1-rep4-mock-100x_Position012_11_cmle.ics	42	0	2	1	0.0	0.0	0.0
1286	Feb25-FISH2-3L1-rep4-mock-100x_Position012_11_cmle.ics	43	0	1	1	0.0	0.0	0.0
1287	Feb25-FISH2-3L1-rep4-mock-100x_Position012_11_cmle.ics	44	0	1	1	0.009222898642057815	0.041237113402061855	0.041237113402061855
1288	Feb25-FISH2-3L1-rep4-mock-100x_Position012_11_cmle.ics	45	0	1	1	0.2605468866381333	0.6494252873563219	0.42007434944237915
1289	Feb25-FISH2-3L1-rep4-mock-100x_Position012_11_cmle.ics	45	0	2	1	0.0	0.0	0.0
1290	Feb25-FISH2-3L1-rep4-mock-100x_Position012_11_cmle.ics	46	0	1	1	0.03689159456823126	0.16161616161616163	0.16842105263157892
1291	Feb25-FISH2-3L1-rep4-mock-100x_Position012_11_cmle.ics	47	0	1	1	0.025362971265658993	0.1746031746031746	0.171875
1292	Feb25-FISH2-3L1-rep4-mock-100x_Position012_11_cmle.ics	48	0	1	1	0.18676369750167077	0.6183206106870228	0.623076923076923
1293	Feb25-FISH2-3L1-rep4-mock-100x_Position012_11_cmle.ics	49	0	1	1	0.0	0.0	0.0
1294	Feb25-FISH2-3L1-rep4-mock-100x_Position012_11_cmle.ics	50	0	1	1	0.11989768234675159	0.5909090909090908	0.5909090909090908
1295	Feb25-FISH2-3L1-rep4-mock-100x_Position012_11_cmle.ics	51	0	1	1	0.0	0.0	0.0
1296	Feb25-FISH2-3L1-rep4-mock-100x_Position012_11_cmle.ics	51	0	2	1	0.0	0.0	0.0
1297	Feb25-FISH2-3L1-rep4-mock-100x_Position012_11_cmle.ics	52	0	1	1	0.09684043574160706	0.40776699029126207	0.37837837837837834
1298	Feb25-FISH2-3L1-rep4-mock-100x_Position012_11_cmle.ics	53	0	1	1	0.03689159456823126	0.17204301075268816	0.2051282051282051
1299	Feb25-FISH2-3L1-rep4-mock-100x_Position012_11_cmle.ics	54	0	1	1	0.06917173981543362	0.25	0.2542372881355932
1300	Feb25-FISH2-3L1-rep4-mock-100x_Position012_11_cmle.ics	55	0	1	1	0.0	0.0	0.0
1301	Feb25-FISH2-3L1-rep4-mock-100x_Position012_11_cmle.ics	56	0	1	1	0.18676369750167077	0.6982758620689654	0.7043478260869565
1302	Feb25-FISH2-3L1-rep4-mock-100x_Position012_11_cmle.ics	57	0	1	1	0.07147746447594806	0.3604651162790697	0.3604651162790697
1303	Feb25-FISH2-3L1-rep4-mock-100x_Position012_11_cmle.ics	58	0	1	1	0.0	0.0	0.0
1304	Feb25-FISH2-3L1-rep4-mock-100x_Position012_11_cmle.ics	58	0	1	2	0.03228014524720235	0.13999999999999999	0.2692307692307692
1305	Feb25-FISH2-3L1-rep4-mock-100x_Position012_11_cmle.ics	59	0	1	1	0.057643116512861345	0.21367521367521364	0.21367521367521364
1306	Feb25-FISH2-3L1-rep4-mock-100x_Position012_11_cmle.ics	60	0	1	1	0.06917173981543362	0.2803738317757009	0.2884615384615385
1307	Feb25-FISH2-3L1-rep4-mock-100x_Position012_11_cmle.ics	61	0	1	1	0.0	0.0	0.0
1308	Feb25-FISH2-3L1-rep4-mock-100x_Position012_11_cmle.ics	63	0	1	1	0.16370645089652622	0.5867768595041322	0.49650349650349646
1309	Feb25-FISH2-3L1-rep4-mock-100x_Position012_11_cmle.ics	65	0	1	1	0.0	0.0	0.0
1310	Feb25-FISH2-3L1-rep4-mock-100x_Position012_11_cmle.ics	65	0	2	1	0.07378318913646252	0.5333333333333333	0.25
1311	Feb25-FISH2-3L1-rep4-mock-100x_Position012_11_cmle.ics	67	0	1	1	0.17523507419909848	0.6386554621848738	0.6440677966101694
1312	Feb25-FISH2-3L1-rep4-mock-100x_Position012_11_cmle.ics	68	0	1	1	0.13834347963086724	0.5	0.4958677685950413
1313	Feb25-FISH2-3L1-rep4-mock-100x_Position012_11_cmle.ics	69	0	1	1	0.20059804546475749	0.6796875	0.6850393700787402
1314	Feb25-FISH2-3L1-rep4-mock-100x_Position012_11_cmle.ics	70	0	1	1	0.09222898642057815	0.45977011494252873	0.45977011494252873
1315	Feb25-FISH2-3L1-rep4-mock-100x_Position012_11_cmle.ics	71	0	1	1	0.07608891379697698	0.19642857142857145	0.19642857142857145
1316	Feb25-FISH2-3L1-rep4-mock-100x_Position012_11_cmle.ics	72	0	1	1	0.22134956740938755	0.6575342465753423	0.6114649681528662
1317	Feb25-FISH2-3L1-rep4-mock-100x_Position012_11_cmle.ics	74	0	1	1	0.0853118124390348	0.37755102040816324	0.37755102040816324
1318	Feb25-FISH2-3L1-rep4-mock-100x_Position012_11_cmle.ics	75	0	1	1	0.057643116512861345	0.23364485981308405	0.23364485981308405
1319	Feb25-FISH2-3L1-rep4-mock-100x_Position012_11_cmle.ics	76	0	1	1	0.0	0.0	0.0
1320	Feb25-FISH2-3L1-rep4-mock-100x_Position012_11_cmle.ics	77	0	1	1	0.0853118124390348	0.2624113475177305	0.2624113475177305
1321	Feb25-FISH2-3L1-rep4-mock-100x_Position012_11_cmle.ics	78	0	1	1	0.1291205809888094	0.5833333333333334	0.7567567567567568
1322	Feb25-FISH2-3L1-rep4-mock-100x_Position012_11_cmle.ics	80	0	1	1	0.07147746447594806	0.4558823529411764	0.3009708737864077
1323	Feb25-FISH2-3L1-rep4-mock-100x_Position012_11_cmle.ics	81	0	1	1	0.1245091316677805	0.43902439024390244	0.435483870967742
1324	Feb25-FISH2-3L1-rep4-mock-100x_Position012_11_cmle.ics	83	0	1	1	0.0	0.0	0.0
1325	Feb25-FISH2-3L1-rep4-mock-100x_Position012_11_cmle.ics	84	0	1	1	0.027668695926173444	0.11538461538461536	0.11538461538461536
1326	Feb25-FISH2-3L1-rep4-mock-100x_Position012_11_cmle.ics	85	0	1	1	0.0	0.0	0.0
1327	Feb25-FISH2-3L1-rep4-mock-100x_Position012_11_cmle.ics	86	0	1	1	0.0	0.0	0.0
1328	Feb25-FISH2-3L1-rep4-mock-100x_Position012_11_cmle.ics	88	0	1	1	0.07608891379697698	0.2894736842105263	0.2946428571428571
1329	Feb25-FISH2-3L1-rep4-mock-100x_Position012_11_cmle.ics	89	0	1	1	0.07608891379697698	0.336734693877551	0.3626373626373626
1330	Feb25-FISH2-3L1-rep4-mock-100x_Position012_11_cmle.ics	90	0	1	1	0.11528623302572269	0.5813953488372092	0.41666666666666663
1331	Feb25-FISH2-3L1-rep4-mock-100x_Position012_11_cmle.ics	91	0	1	1	0.0645602904944047	0.32941176470588235	0.19310344827586204
1332	Feb25-FISH2-3L1-rep4-mock-100x_Position012_11_cmle.ics	92	0	1	1	0.0	0.0	0.0
1333	Feb25-FISH2-3L1-rep4-mock-100x_Position012_11_cmle.ics	93	0	1	1	0.029974420586687898	0.16249999999999995	0.16049382716049382
1334	Feb25-FISH2-3L1-rep4-mock-100x_Position012_11_cmle.ics	94	0	1	1	0.15448355225446841	0.7052631578947368	0.7052631578947368
1335	Feb25-FISH2-3L1-rep4-mock-100x_Position012_11_cmle.ics	96	0	1	1	0.01152862330257227	0.056818181818181816	0.05747126436781609
1336	Feb25-FISH2-3L1-rep4-mock-100x_Position012_11_cmle.ics	97	0	1	1	0.0	0.0	0.0
1337	Feb25-FISH2-3L1-rep4-mock-100x_Position012_11_cmle.ics	100	0	1	1	0.19598659614372857	0.7024793388429751	0.7024793388429751
1338	Feb25-FISH2-3L1-rep4-mock-100x_Position012_11_cmle.ics	104	0	1	1	0.0	0.0	0.0
1339	Feb25-FISH2-3L1-rep4-mock-100x_Position012_11_cmle.ics	105	0	1	1	0.04611449321028908	0.15267175572519082	0.16666666666666666
1340	Feb25-FISH2-3L1-rep4-mock-100x_Position012_11_cmle.ics	106	0	1	1	0.03458586990771681	0.13513513513513514	0.13157894736842107
1341	Feb25-FISH2-3L1-rep4-mock-100x_Position012_11_cmle.ics	110	0	1	1	0.09222898642057815	0.3773584905660377	0.8
1342	Feb25-FISH2-3L1-rep4-mock-100x_Position013_12_cmle.ics	2	0	1	1	0.1936808714832141	0.43076923076923074	0.43298969072164945
1343	Feb25-FISH2-3L1-rep4-mock-100x_Position013_12_cmle.ics	4	0	1	1	0.0	0.0	0.0
1344	Feb25-FISH2-3L1-rep4-mock-100x_Position013_12_cmle.ics	5	0	1	1	0.2974384812063645	0.671875	0.6861702127659572
1345	Feb25-FISH2-3L1-rep4-mock-100x_Position013_12_cmle.ics	6	0	1	1	0.0899232617600637	0.5652173913043479	0.5820895522388059
1346	Feb25-FISH2-3L1-rep4-mock-100x_Position013_12_cmle.ics	9	0	1	1	0.0	0.0	0.0
1347	Feb25-FISH2-3L1-rep4-mock-100x_Position013_12_cmle.ics	10	0	1	1	0.11067478370469377	0.3720930232558139	0.3720930232558139
1348	Feb25-FISH2-3L1-rep4-mock-100x_Position013_12_cmle.ics	11	0	1	1	0.0	0.0	0.0
1349	Feb25-FISH2-3L1-rep4-mock-100x_Position013_12_cmle.ics	11	0	2	1	0.18215224818064185	0.9874999999999998	0.316
1350	Feb25-FISH2-3L1-rep4-mock-100x_Position013_12_cmle.ics	12	0	1	1	0.03919731922874571	0.16504854368932034	0.16504854368932034
1351	Feb25-FISH2-3L1-rep4-mock-100x_Position013_12_cmle.ics	13	0	1	1	0.2351839153724743	0.7285714285714285	0.7285714285714285
1352	Feb25-FISH2-3L1-rep4-mock-100x_Position013_12_cmle.ics	14	0	1	1	0.0046114493210289076	0.016393442622950817	0.02380952380952381
1353	Feb25-FISH2-3L1-rep4-mock-100x_Position013_12_cmle.ics	15	0	1	1	0.057643116512861345	0.17857142857142855	0.18115942028985507
1354	Feb25-FISH2-3L1-rep4-mock-100x_Position013_12_cmle.ics	16	0	1	1	0.03228014524720235	0.2592592592592592	0.12068965517241376
1355	Feb25-FISH2-3L1-rep4-mock-100x_Position013_12_cmle.ics	16	0	2	1	0.0	0.0	0.0
1356	Feb25-FISH2-3L1-rep4-mock-100x_Position013_12_cmle.ics	17	0	1	1	0.025362971265658993	0.13924050632911392	0.07096774193548387
1357	Feb25-FISH2-3L1-rep4-mock-100x_Position013_12_cmle.ics	17	0	1	2	0.0	0.0	0.0
1358	Feb25-FISH2-3L1-rep4-mock-100x_Position013_12_cmle.ics	17	0	2	1	0.0	0.0	0.0
1359	Feb25-FISH2-3L1-rep4-mock-100x_Position013_12_cmle.ics	17	0	2	2	0.0	0.0	0.0
1360	Feb25-FISH2-3L1-rep4-mock-100x_Position013_12_cmle.ics	18	0	1	1	0.11759195768623715	0.5930232558139534	0.3422818791946308
1361	Feb25-FISH2-3L1-rep4-mock-100x_Position013_12_cmle.ics	18	0	2	1	0.0	0.0	0.0
1362	Feb25-FISH2-3L1-rep4-mock-100x_Position013_12_cmle.ics	19	0	1	1	0.16140072623601176	0.6481481481481479	0.6666666666666666
1363	Feb25-FISH2-3L1-rep4-mock-100x_Position013_12_cmle.ics	22	0	1	1	0.18676369750167077	0.6183206106870228	0.6136363636363635
1364	Feb25-FISH2-3L1-rep4-mock-100x_Position013_12_cmle.ics	23	0	1	1	0.0	0.0	0.0
1365	Feb25-FISH2-3L1-rep4-mock-100x_Position013_12_cmle.ics	23	0	1	2	0.0	0.0	0.0
1366	Feb25-FISH2-3L1-rep4-mock-100x_Position013_12_cmle.ics	23	0	2	1	0.0	0.0	0.0
1367	Feb25-FISH2-3L1-rep4-mock-100x_Position013_12_cmle.ics	23	0	2	2	0.0	0.0	0.0
1368	Feb25-FISH2-3L1-rep4-mock-100x_Position013_12_cmle.ics	23	0	3	1	0.0	0.0	0.0
1369	Feb25-FISH2-3L1-rep4-mock-100x_Position013_12_cmle.ics	23	0	3	2	0.15448355225446841	0.6568627450980392	0.9305555555555556
1370	Feb25-FISH2-3L1-rep4-mock-100x_Position013_12_cmle.ics	24	0	1	1	0.04150304388926017	0.16216216216216214	0.16363636363636366
1371	Feb25-FISH2-3L1-rep4-mock-100x_Position013_12_cmle.ics	25	0	1	1	0.0	0.0	0.0
1372	Feb25-FISH2-3L1-rep4-mock-100x_Position013_12_cmle.ics	27	0	1	1	0.0	0.0	0.0
1373	Feb25-FISH2-3L1-rep4-mock-100x_Position013_12_cmle.ics	27	0	2	1	0.04842021787080353	0.33333333333333326	0.175
1374	Feb25-FISH2-3L1-rep4-mock-100x_Position013_12_cmle.ics	28	0	1	1	0.03228014524720235	0.10769230769230767	0.10769230769230767
1375	Feb25-FISH2-3L1-rep4-mock-100x_Position013_12_cmle.ics	29	0	1	1	0.06686601515491916	0.381578947368421	0.38666666666666666
1376	Feb25-FISH2-3L1-rep4-mock-100x_Position013_12_cmle.ics	30	0	1	1	0.0	0.0	0.0
1377	Feb25-FISH2-3L1-rep4-mock-100x_Position013_12_cmle.ics	31	0	1	1	0.0	0.0	0.0
1378	Feb25-FISH2-3L1-rep4-mock-100x_Position013_12_cmle.ics	32	0	1	1	0.07608891379697698	0.3707865168539326	0.375
1379	Feb25-FISH2-3L1-rep4-mock-100x_Position013_12_cmle.ics	33	0	1	1	0.0	0.0	0.0
1380	Feb25-FISH2-3L1-rep4-mock-100x_Position013_12_cmle.ics	34	0	1	1	0.0	0.0	0.0
1381	Feb25-FISH2-3L1-rep4-mock-100x_Position013_12_cmle.ics	35	0	1	1	0.0853118124390348	0.3189655172413793	0.3217391304347826
1382	Feb25-FISH2-3L1-rep4-mock-100x_Position013_12_cmle.ics	36	0	1	1	0.04842021787080353	0.22826086956521735	0.22826086956521735
1383	Feb25-FISH2-3L1-rep4-mock-100x_Position013_12_cmle.ics	37	0	1	1	0.0	0.0	0.0
1384	Feb25-FISH2-3L1-rep4-mock-100x_Position013_12_cmle.ics	38	0	1	1	0.08300608777852034	0.29508196721311475	0.2926829268292683
1385	Feb25-FISH2-3L1-rep4-mock-100x_Position013_12_cmle.ics	41	0	1	1	0.0	0.0	0.0
1386	Feb25-FISH2-3L1-rep4-mock-100x_Position013_12_cmle.ics	41	0	2	1	0.0	0.0	0.0
1387	Feb25-FISH2-3L1-rep4-mock-100x_Position013_12_cmle.ics	41	0	3	1	0.0	0.0	0.0
1388	Feb25-FISH2-3L1-rep4-mock-100x_Position013_12_cmle.ics	47	0	1	1	0.2351839153724743	0.7285714285714285	0.7285714285714285
1389	Feb25-FISH2-3L1-rep4-mock-100x_Position013_12_cmle.ics	48	0	1	1	0.17523507419909848	0.4578313253012047	0.9999999999999999
1390	Feb25-FISH2-3L1-rep4-mock-100x_Position013_12_cmle.ics	48	0	1	2	0.0	0.0	0.0
1391	Feb25-FISH2-3L1-rep4-mock-100x_Position013_12_cmle.ics	48	0	2	1	0.0	0.0	0.0
1392	Feb25-FISH2-3L1-rep4-mock-100x_Position013_12_cmle.ics	48	0	2	2	0.0	0.0	0.0
1393	Feb25-FISH2-3L1-rep4-mock-100x_Position013_12_cmle.ics	49	0	1	1	0.0	0.0	0.0
1394	Feb25-FISH2-3L1-rep4-mock-100x_Position013_12_cmle.ics	50	0	1	1	0.07839463845749142	0.3300970873786407	0.320754716981132
1395	Feb25-FISH2-3L1-rep4-mock-100x_Position013_12_cmle.ics	51	0	1	1	0.05533739185234689	0.09561752988047807	0.2474226804123711
1396	Feb25-FISH2-3L1-rep4-mock-100x_Position013_12_cmle.ics	51	0	1	2	0.0	0.0	0.0
1397	Feb25-FISH2-3L1-rep4-mock-100x_Position013_12_cmle.ics	53	0	1	1	0.0899232617600637	0.4642857142857143	0.2867647058823529
1398	Feb25-FISH2-3L1-rep4-mock-100x_Position013_12_cmle.ics	53	0	2	1	0.0	0.0	0.0
1399	Feb25-FISH2-3L1-rep4-mock-100x_Position013_12_cmle.ics	54	0	1	1	0.0	0.0	0.0
1400	Feb25-FISH2-3L1-rep4-mock-100x_Position013_12_cmle.ics	54	0	2	1	0.0	0.0	0.0
1401	Feb25-FISH2-3L1-rep4-mock-100x_Position013_12_cmle.ics	55	0	1	1	0.04380876854977462	0.20652173913043476	0.20652173913043476
1402	Feb25-FISH2-3L1-rep4-mock-100x_Position013_12_cmle.ics	56	0	1	1	0.027668695926173444	0.09302325581395347	0.09448818897637794
1403	Feb25-FISH2-3L1-rep4-mock-100x_Position013_12_cmle.ics	57	0	1	1	0.0	0.0	0.0
1404	Feb25-FISH2-3L1-rep4-mock-100x_Position013_12_cmle.ics	57	0	2	1	0.04380876854977462	0.20879120879120877	0.12751677852348992
1405	Feb25-FISH2-3L1-rep4-mock-100x_Position013_12_cmle.ics	58	0	1	1	0.0	0.0	0.0
1406	Feb25-FISH2-3L1-rep4-mock-100x_Position013_12_cmle.ics	60	0	1	1	0.2789926839222489	0.5654205607476634	0.568075117370892
1407	Feb25-FISH2-3L1-rep4-mock-100x_Position013_12_cmle.ics	61	0	1	1	0.3135785538299657	0.4429967426710097	0.4429967426710097
1408	Feb25-FISH2-3L1-rep4-mock-100x_Position013_12_cmle.ics	62	0	1	1	0.01152862330257227	0.06849315068493149	0.06849315068493149
1409	Feb25-FISH2-3L1-rep4-mock-100x_Position013_12_cmle.ics	63	0	1	1	0.0	0.0	0.0
1410	Feb25-FISH2-3L1-rep4-mock-100x_Position013_12_cmle.ics	64	0	1	1	0.0	0.0	0.0
1411	Feb25-FISH2-3L1-rep4-mock-100x_Position013_12_cmle.ics	65	0	1	1	0.11759195768623715	0.6538461538461537	0.48113207547169806
1412	Feb25-FISH2-3L1-rep4-mock-100x_Position013_12_cmle.ics	67	0	1	1	0.13373203030983832	0.5272727272727273	0.5272727272727273
1413	Feb25-FISH2-3L1-rep4-mock-100x_Position013_12_cmle.ics	68	0	1	1	0.1245091316677805	0.36734693877551017	0.36734693877551017
1414	Feb25-FISH2-3L1-rep4-mock-100x_Position013_12_cmle.ics	69	0	1	1	0.0	0.0	0.0
1415	Feb25-FISH2-3L1-rep4-mock-100x_Position013_12_cmle.ics	71	0	1	1	0.0	0.0	0.0
1416	Feb25-FISH2-3L1-rep4-mock-100x_Position013_12_cmle.ics	72	0	1	1	0.0	0.0	0.0
1417	Feb25-FISH2-3L1-rep4-mock-100x_Position013_12_cmle.ics	73	0	1	1	0.07608891379697698	0.24812030075187969	0.24999999999999994
1418	Feb25-FISH2-3L1-rep4-mock-100x_Position013_12_cmle.ics	74	0	1	1	0.0	0.0	0.0
1419	Feb25-FISH2-3L1-rep4-mock-100x_Position013_12_cmle.ics	75	0	1	1	0.0	0.0	0.0
1420	Feb25-FISH2-3L1-rep4-mock-100x_Position013_12_cmle.ics	75	0	2	1	0.1706236248780696	1.0000000000000002	0.29133858267716534
1421	Feb25-FISH2-3L1-rep4-mock-100x_Position013_12_cmle.ics	76	0	1	1	0.10606333438366487	0.37398373983739835	0.3833333333333333
1422	Feb25-FISH2-3L1-rep4-mock-100x_Position013_12_cmle.ics	78	0	1	1	0.223655292069902	0.746153846153846	0.7348484848484846
1423	Feb25-FISH2-3L1-rep4-mock-100x_Position013_12_cmle.ics	79	0	1	1	0.11298050836520823	0.3983739837398374	0.3983739837398374
1424	Feb25-FISH2-3L1-rep4-mock-100x_Position013_12_cmle.ics	80	0	1	1	0.04380876854977462	0.17924528301886788	0.17924528301886788
1425	Feb25-FISH2-3L1-rep4-mock-100x_Position013_12_cmle.ics	81	0	1	1	0.11067478370469377	0.36090225563909767	0.7058823529411764
1426	Feb25-FISH2-3L1-rep4-mock-100x_Position013_12_cmle.ics	82	0	1	1	0.0	0.0	0.0
1427	Feb25-FISH2-3L1-rep4-mock-100x_Position013_12_cmle.ics	83	0	1	1	0.029974420586687898	0.12621359223300968	0.10833333333333332
1428	Feb25-FISH2-3L1-rep4-mock-100x_Position013_12_cmle.ics	85	0	1	1	0.07378318913646252	0.30769230769230765	0.30476190476190473
1429	Feb25-FISH2-3L1-rep4-mock-100x_Position013_12_cmle.ics	86	0	1	1	0.19598659614372857	0.5629139072847682	0.8415841584158416
1430	Feb25-FISH2-3L1-rep4-mock-100x_Position013_12_cmle.ics	86	0	1	2	0.0	0.0	0.0
1431	Feb25-FISH2-3L1-rep4-mock-100x_Position013_12_cmle.ics	86	0	2	1	0.0	0.0	0.0
1432	Feb25-FISH2-3L1-rep4-mock-100x_Position013_12_cmle.ics	86	0	2	2	0.11067478370469377	0.96	0.4848484848484848
1433	Feb25-FISH2-3L1-rep4-mock-100x_Position013_12_cmle.ics	87	0	1	1	0.0	0.0	0.0
1434	Feb25-FISH2-3L1-rep4-mock-100x_Position013_12_cmle.ics	89	0	1	1	0.06225456583389025	0.21428571428571425	0.216
1435	Feb25-FISH2-3L1-rep4-mock-100x_Position013_12_cmle.ics	91	0	1	1	0.0	0.0	0.0
1436	Feb25-FISH2-3L1-rep4-mock-100x_Position013_12_cmle.ics	92	0	1	1	0.0	0.0	0.0
1437	Feb25-FISH2-3L1-rep4-mock-100x_Position013_12_cmle.ics	94	0	1	1	0.11989768234675159	0.40944881889763773	0.7222222222222222
1438	Feb25-FISH2-3L1-rep4-mock-100x_Position013_12_cmle.ics	94	0	1	2	0.0	0.0	0.0
1439	Feb25-FISH2-3L1-rep4-mock-100x_Position013_12_cmle.ics	95	0	1	1	0.1590950015754973	0.657142857142857	0.650943396226415
1440	Feb25-FISH2-3L1-rep4-mock-100x_Position013_12_cmle.ics	96	0	1	1	0.006917173981543361	0.05172413793103447	0.01923076923076923
1441	Feb25-FISH2-3L1-rep4-mock-100x_Position013_12_cmle.ics	96	0	2	1	0.0	0.0	0.0
1442	Feb25-FISH2-3L1-rep4-mock-100x_Position013_12_cmle.ics	97	0	1	1	0.13603775497035278	0.4244604316546762	0.8082191780821917
1443	Feb25-FISH2-3L1-rep4-mock-100x_Position013_12_cmle.ics	97	0	1	2	0.0	0.0	0.0
1444	Feb25-FISH2-3L1-rep4-mock-100x_Position013_12_cmle.ics	98	0	1	1	0.11067478370469377	0.375	0.3809523809523809
1445	Feb25-FISH2-3L1-rep4-mock-100x_Position013_12_cmle.ics	99	0	1	1	0.2444068140145321	0.6666666666666666	0.6624999999999999
1446	Feb25-FISH2-3L1-rep4-mock-100x_Position013_12_cmle.ics	100	0	1	1	0.01152862330257227	0.0364963503649635	0.035971223021582725
1447	Feb25-FISH2-3L1-rep4-mock-100x_Position013_12_cmle.ics	102	0	1	1	0.08070036311800588	0.32407407407407396	0.32407407407407396
1448	Feb25-FISH2-3L1-rep4-mock-100x_Position013_12_cmle.ics	103	0	1	1	0.0	0.0	0.0
1449	Feb25-FISH2-3L1-rep4-mock-100x_Position013_12_cmle.ics	104	0	1	1	0.14295492895189613	0.6262626262626262	0.6078431372549018
1450	Feb25-FISH2-3L1-rep4-mock-100x_Position013_12_cmle.ics	105	0	1	1	0.03228014524720235	0.1728395061728395	0.16867469879518068
1451	Feb25-FISH2-3L1-rep4-mock-100x_Position013_12_cmle.ics	106	0	1	1	0.0945347110810926	0.3660714285714285	0.3660714285714285
1452	Feb25-FISH2-3L1-rep4-mock-100x_Position013_12_cmle.ics	107	0	1	1	0.0	0.0	0.0
1453	Feb25-FISH2-3L1-rep4-mock-100x_Position013_12_cmle.ics	109	0	1	1	0.0	0.0	0.0
1454	Feb25-FISH2-3L1-rep4-mock-100x_Position013_12_cmle.ics	110	0	1	1	0.0	0.0	0.0
1455	Feb25-FISH2-3L1-rep4-mock-100x_Position013_12_cmle.ics	111	0	1	1	0.10836905904417933	0.39495798319327724	0.3983050847457627
1456	Feb25-FISH2-3L1-rep4-mock-100x_Position013_12_cmle.ics	112	0	1	1	0.053031667191832436	0.19658119658119655	0.19827586206896547
1457	Feb25-FISH2-3L1-rep4-mock-100x_Position013_12_cmle.ics	113	0	1	1	0.3389415250956247	0.5051546391752577	0.625531914893617
1458	Feb25-FISH2-3L1-rep4-mock-100x_Position013_12_cmle.ics	113	0	1	2	0.0	0.0	0.0
1459	Feb25-FISH2-3L1-rep4-mock-100x_Position013_12_cmle.ics	114	0	1	1	0.06225456583389025	0.140625	0.28723404255319146
1460	Feb25-FISH2-3L1-rep4-mock-100x_Position013_12_cmle.ics	114	0	1	2	0.0	0.0	0.0
1461	Feb25-FISH2-3L1-rep4-mock-100x_Position013_12_cmle.ics	116	0	1	1	0.17754079885961294	0.6062992125984251	0.6416666666666666
1462	Feb25-FISH2-3L1-rep4-mock-100x_Position013_12_cmle.ics	117	0	1	1	0.16370645089652622	0.6454545454545455	0.6513761467889908
1463	Feb25-FISH2-3L1-rep4-mock-100x_Position013_12_cmle.ics	118	0	1	1	0.0	0.0	0.0
1464	Feb25-FISH2-3L1-rep4-mock-100x_Position013_12_cmle.ics	119	0	1	1	0.050725942531317986	0.1679389312977099	0.1692307692307692
1465	Feb25-FISH2-3L1-rep4-mock-100x_Position013_12_cmle.ics	120	0	1	1	0.0	0.0	0.0
1466	Feb25-FISH2-3L1-rep4-mock-100x_Position013_12_cmle.ics	121	0	1	1	0.1890694221621852	0.759259259259259	0.7735849056603772
1467	Feb25-FISH2-3L1-rep4-mock-100x_Position013_12_cmle.ics	122	0	1	1	0.0	0.0	0.0
1468	Feb25-FISH2-3L1-rep4-mock-100x_Position013_12_cmle.ics	122	0	1	2	0.0	0.0	0.0
1469	Feb25-FISH2-3L1-rep4-mock-100x_Position013_12_cmle.ics	124	0	1	1	0.006917173981543361	0.05882352941176469	0.05769230769230768
1470	Feb25-FISH2-3L1-rep4-mock-100x_Position013_12_cmle.ics	125	0	1	1	0.06917173981543362	0.30303030303030304	0.30000000000000004
1471	Feb25-FISH2-3L1-rep4-mock-100x_Position014_13_cmle.ics	1	0	1	1	0.0	0.0	0.0
1472	Feb25-FISH2-3L1-rep4-mock-100x_Position014_13_cmle.ics	1	0	2	1	0.08070036311800588	0.1871657754010695	0.1912568306010929
1473	Feb25-FISH2-3L1-rep4-mock-100x_Position014_13_cmle.ics	2	0	1	1	0.16140072623601176	0.2661596958174905	0.2661596958174905
1474	Feb25-FISH2-3L1-rep4-mock-100x_Position014_13_cmle.ics	3	0	1	1	0.11989768234675159	0.40625	0.4031007751937984
1475	Feb25-FISH2-3L1-rep4-mock-100x_Position014_13_cmle.ics	6	0	1	1	0.15217782759395396	0.32512315270935954	0.891891891891892
1476	Feb25-FISH2-3L1-rep4-mock-100x_Position014_13_cmle.ics	6	0	1	2	0.0	0.0	0.0
1477	Feb25-FISH2-3L1-rep4-mock-100x_Position014_13_cmle.ics	7	0	1	1	0.0	0.0	0.0
1478	Feb25-FISH2-3L1-rep4-mock-100x_Position014_13_cmle.ics	8	0	1	1	0.1245091316677805	0.4285714285714285	0.4462809917355371
1479	Feb25-FISH2-3L1-rep4-mock-100x_Position014_13_cmle.ics	10	0	1	1	0.0	0.0	0.0
1480	Feb25-FISH2-3L1-rep4-mock-100x_Position014_13_cmle.ics	11	0	1	1	0.006917173981543361	0.05769230769230768	0.028571428571428567
1481	Feb25-FISH2-3L1-rep4-mock-100x_Position014_13_cmle.ics	11	0	2	1	0.0	0.0	0.0
1482	Feb25-FISH2-3L1-rep4-mock-100x_Position014_13_cmle.ics	12	0	1	1	0.0945347110810926	0.39805825242718434	0.39805825242718434
1483	Feb25-FISH2-3L1-rep4-mock-100x_Position014_13_cmle.ics	14	0	1	1	0.0	0.0	0.0
1484	Feb25-FISH2-3L1-rep4-mock-100x_Position014_13_cmle.ics	15	0	1	1	0.0899232617600637	0.2727272727272727	0.2727272727272727
1485	Feb25-FISH2-3L1-rep4-mock-100x_Position014_13_cmle.ics	16	0	1	1	0.0	0.0	0.0
1486	Feb25-FISH2-3L1-rep4-mock-100x_Position014_13_cmle.ics	18	0	1	1	0.09684043574160706	0.4038461538461538	0.4038461538461538
1487	Feb25-FISH2-3L1-rep4-mock-100x_Position014_13_cmle.ics	22	0	1	1	0.0	0.0	0.0
1488	Feb25-FISH2-3L1-rep4-mock-100x_Position014_13_cmle.ics	23	0	1	1	0.04611449321028908	0.1680672268907563	0.1680672268907563
1489	Feb25-FISH2-3L1-rep4-mock-100x_Position014_13_cmle.ics	24	0	1	1	0.0	0.0	0.0
1490	Feb25-FISH2-3L1-rep4-mock-100x_Position014_13_cmle.ics	25	0	1	1	0.0	0.0	0.0
1491	Feb25-FISH2-3L1-rep4-mock-100x_Position014_13_cmle.ics	25	0	1	2	0.1590950015754973	0.32701421800947866	0.43670886075949367
1492	Feb25-FISH2-3L1-rep4-mock-100x_Position014_13_cmle.ics	26	0	1	1	0.0	0.0	0.0
1493	Feb25-FISH2-3L1-rep4-mock-100x_Position014_13_cmle.ics	27	0	1	1	0.0	0.0	0.0
1494	Feb25-FISH2-3L1-rep4-mock-100x_Position014_13_cmle.ics	28	0	1	1	0.0	0.0	0.0
1495	Feb25-FISH2-3L1-rep4-mock-100x_Position014_13_cmle.ics	29	0	1	1	0.2789926839222489	0.5020746887966804	0.4336917562724014
1496	Feb25-FISH2-3L1-rep4-mock-100x_Position014_13_cmle.ics	31	0	1	1	0.0	0.0	0.0
1497	Feb25-FISH2-3L1-rep4-mock-100x_Position014_13_cmle.ics	31	0	1	2	0.0	0.0	0.0
1498	Feb25-FISH2-3L1-rep4-mock-100x_Position014_13_cmle.ics	33	0	1	1	0.057643116512861345	0.29411764705882354	0.3676470588235294
1499	Feb25-FISH2-3L1-rep4-mock-100x_Position014_13_cmle.ics	33	0	1	2	0.0	0.0	0.0
1500	Feb25-FISH2-3L1-rep4-mock-100x_Position014_13_cmle.ics	33	0	2	1	0.0	0.0	0.0
1501	Feb25-FISH2-3L1-rep4-mock-100x_Position014_13_cmle.ics	33	0	2	2	0.32741290179305244	0.965986394557823	0.6698113207547169
1502	Feb25-FISH2-3L1-rep4-mock-100x_Position014_13_cmle.ics	34	0	1	1	0.020751521944630084	0.059602649006622516	0.059602649006622516
1503	Feb25-FISH2-3L1-rep4-mock-100x_Position014_13_cmle.ics	36	0	1	1	0.09914616040212151	0.7413793103448274	0.7413793103448274
1504	Feb25-FISH2-3L1-rep4-mock-100x_Position014_13_cmle.ics	37	0	1	1	0.0	0.0	0.0
1505	Feb25-FISH2-3L1-rep4-mock-100x_Position014_13_cmle.ics	38	0	1	1	0.0	0.0	0.0
1506	Feb25-FISH2-3L1-rep4-mock-100x_Position014_13_cmle.ics	38	0	1	2	0.0	0.0	0.0
1507	Feb25-FISH2-3L1-rep4-mock-100x_Position014_13_cmle.ics	38	0	2	1	0.09914616040212151	0.2037914691943128	0.3006993006993007
1508	Feb25-FISH2-3L1-rep4-mock-100x_Position014_13_cmle.ics	38	0	2	2	0.0	0.0	0.0
1509	Feb25-FISH2-3L1-rep4-mock-100x_Position014_13_cmle.ics	39	0	1	1	0.25132398799607547	0.5422885572139302	0.5396039603960396
1510	Feb25-FISH2-3L1-rep4-mock-100x_Position014_13_cmle.ics	40	0	1	1	0.22596101673041646	0.7716535433070866	0.7839999999999999
1511	Feb25-FISH2-3L1-rep4-mock-100x_Position014_13_cmle.ics	43	0	1	1	0.0	0.0	0.0
1512	Feb25-FISH2-3L1-rep4-mock-100x_Position014_13_cmle.ics	43	0	1	2	0.04150304388926017	0.15384615384615383	0.31034482758620685
1513	Feb25-FISH2-3L1-rep4-mock-100x_Position014_13_cmle.ics	44	0	1	1	0.0	0.0	0.0
1514	Feb25-FISH2-3L1-rep4-mock-100x_Position014_13_cmle.ics	45	0	1	1	0.0	0.0	0.0
1515	Feb25-FISH2-3L1-rep4-mock-100x_Position014_13_cmle.ics	47	0	1	1	0.0	0.0	0.0
1516	Feb25-FISH2-3L1-rep4-mock-100x_Position014_13_cmle.ics	48	0	1	1	0.0	0.0	0.0
1517	Feb25-FISH2-3L1-rep4-mock-100x_Position014_13_cmle.ics	49	0	1	1	0.0	0.0	0.0
1518	Feb25-FISH2-3L1-rep4-mock-100x_Position014_13_cmle.ics	51	0	1	1	0.09222898642057815	0.2797202797202797	0.34782608695652173
1519	Feb25-FISH2-3L1-rep4-mock-100x_Position014_13_cmle.ics	52	0	1	1	0.0	0.0	0.0
1520	Feb25-FISH2-3L1-rep4-mock-100x_Position014_13_cmle.ics	53	0	1	1	0.0	0.0	0.0
1521	Feb25-FISH2-3L1-rep4-mock-100x_Position014_13_cmle.ics	54	0	1	1	0.01152862330257227	0.054945054945054944	0.054945054945054944
1522	Feb25-FISH2-3L1-rep4-mock-100x_Position014_13_cmle.ics	55	0	1	1	0.020751521944630084	0.0703125	0.0703125
1523	Feb25-FISH2-3L1-rep4-mock-100x_Position014_13_cmle.ics	56	0	1	1	0.14295492895189613	0.492063492063492	0.48818897637795267
1524	Feb25-FISH2-3L1-rep4-mock-100x_Position014_13_cmle.ics	57	0	1	1	0.09222898642057815	0.32786885245901637	0.32786885245901637
1525	Feb25-FISH2-3L1-rep4-mock-100x_Position014_13_cmle.ics	60	0	1	1	0.1291205809888094	0.5384615384615384	0.35443037974683544
1526	Feb25-FISH2-3L1-rep4-mock-100x_Position014_13_cmle.ics	61	0	1	1	0.0	0.0	0.0
1527	Feb25-FISH2-3L1-rep4-mock-100x_Position014_13_cmle.ics	62	0	1	1	0.0	0.0	0.0
1528	Feb25-FISH2-3L1-rep4-mock-100x_Position014_13_cmle.ics	63	0	1	1	0.053031667191832436	0.1597222222222222	0.1586206896551724
1529	Feb25-FISH2-3L1-rep4-mock-100x_Position014_13_cmle.ics	64	0	1	1	0.0	0.0	0.0
1530	Feb25-FISH2-3L1-rep4-mock-100x_Position014_13_cmle.ics	66	0	1	1	0.26746406061967665	0.703030303030303	0.5296803652968036
1531	Feb25-FISH2-3L1-rep4-mock-100x_Position014_13_cmle.ics	66	0	1	2	0.0	0.0	0.0
1532	Feb25-FISH2-3L1-rep4-mock-100x_Position014_13_cmle.ics	67	0	1	1	0.0	0.0	0.0
1533	Feb25-FISH2-3L1-rep4-mock-100x_Position014_13_cmle.ics	67	0	1	2	0.20520949478578637	0.5329341317365269	0.5933333333333333
1534	Feb25-FISH2-3L1-rep4-mock-100x_Position014_13_cmle.ics	68	0	1	1	0.13603775497035278	0.49166666666666664	0.49166666666666664
1535	Feb25-FISH2-3L1-rep4-mock-100x_Position014_13_cmle.ics	69	0	1	1	0.08761753709954924	0.59375	0.2753623188405797
1536	Feb25-FISH2-3L1-rep4-mock-100x_Position014_13_cmle.ics	70	0	1	1	0.11989768234675159	0.40944881889763773	0.7428571428571428
1537	Feb25-FISH2-3L1-rep4-mock-100x_Position014_13_cmle.ics	70	0	1	2	0.0	0.0	0.0
1538	Feb25-FISH2-3L1-rep4-mock-100x_Position014_13_cmle.ics	72	0	1	1	0.0	0.0	0.0
1539	Feb25-FISH2-3L1-rep4-mock-100x_Position014_13_cmle.ics	74	0	1	1	0.05533739185234689	0.32432432432432434	0.20689655172413787
1540	Feb25-FISH2-3L1-rep4-mock-100x_Position014_13_cmle.ics	75	0	1	1	0.0	0.0	0.0
1541	Feb25-FISH2-3L1-rep4-mock-100x_Position014_13_cmle.ics	75	0	2	1	0.0	0.0	0.0
1542	Feb25-FISH2-3L1-rep4-mock-100x_Position014_13_cmle.ics	76	0	1	1	0.14526065361241058	0.4921875	0.4960629921259842
1543	Feb25-FISH2-3L1-rep4-mock-100x_Position014_13_cmle.ics	77	0	1	1	0.09684043574160706	0.3925233644859812	0.36521739130434777
1544	Feb25-FISH2-3L1-rep4-mock-100x_Position014_13_cmle.ics	78	0	1	1	0.0	0.0	0.0
1545	Feb25-FISH2-3L1-rep4-mock-100x_Position014_13_cmle.ics	79	0	1	1	0.0	0.0	0.0
1546	Feb25-FISH2-3L1-rep4-mock-100x_Position014_13_cmle.ics	80	0	1	1	0.08300608777852034	0.34615384615384615	0.34285714285714286
1547	Feb25-FISH2-3L1-rep4-mock-100x_Position014_13_cmle.ics	81	0	1	1	0.11759195768623715	0.5425531914893617	0.4766355140186915
1548	Feb25-FISH2-3L1-rep4-mock-100x_Position014_13_cmle.ics	83	0	1	1	0.11528623302572269	0.4716981132075471	0.6172839506172839
1549	Feb25-FISH2-3L1-rep4-mock-100x_Position014_13_cmle.ics	84	0	1	1	0.11759195768623715	0.49038461538461536	0.408
1550	Feb25-FISH2-3L1-rep4-mock-100x_Position014_13_cmle.ics	85	0	1	1	0.2559354373171044	0.4095940959409594	0.40659340659340665
1551	Feb25-FISH2-3L1-rep4-mock-100x_Position014_13_cmle.ics	87	0	1	1	0.0	0.0	0.0
1552	Feb25-FISH2-3L1-rep4-mock-100x_Position014_13_cmle.ics	87	0	1	2	0.0	0.0	0.0
1553	Feb25-FISH2-3L1-rep4-mock-100x_Position014_13_cmle.ics	88	0	1	1	0.06917173981543362	0.22058823529411764	0.21897810218978103
1554	Feb25-FISH2-3L1-rep4-mock-100x_Position015_14_cmle.ics	1	0	1	1	0.006917173981543361	0.03370786516853932	0.03370786516853932
1555	Feb25-FISH2-3L1-rep4-mock-100x_Position015_14_cmle.ics	2	0	1	1	0.08070036311800588	0.43209876543209874	0.3763440860215053
1556	Feb25-FISH2-3L1-rep4-mock-100x_Position015_14_cmle.ics	4	0	1	1	0.0	0.0	0.0
1557	Feb25-FISH2-3L1-rep4-mock-100x_Position015_14_cmle.ics	4	0	2	1	0.0	0.0	0.0
1558	Feb25-FISH2-3L1-rep4-mock-100x_Position015_14_cmle.ics	5	0	1	1	0.006917173981543361	0.02727272727272727	0.02727272727272727
1559	Feb25-FISH2-3L1-rep4-mock-100x_Position015_14_cmle.ics	6	0	1	1	0.13834347963086724	0.5405405405405406	0.5357142857142857
1560	Feb25-FISH2-3L1-rep4-mock-100x_Position015_14_cmle.ics	7	0	1	1	0.3481644237376825	0.6398305084745762	0.6344537815126049
1561	Feb25-FISH2-3L1-rep4-mock-100x_Position015_14_cmle.ics	8	0	1	1	0.07608891379697698	0.2920353982300885	0.2920353982300885
1562	Feb25-FISH2-3L1-rep4-mock-100x_Position015_14_cmle.ics	9	0	1	1	0.18676369750167077	0.6183206106870228	0.5827338129496402
1563	Feb25-FISH2-3L1-rep4-mock-100x_Position015_14_cmle.ics	9	0	1	2	0.0	0.0	0.0
1564	Feb25-FISH2-3L1-rep4-mock-100x_Position015_14_cmle.ics	9	0	2	1	0.0	0.0	0.0
1565	Feb25-FISH2-3L1-rep4-mock-100x_Position015_14_cmle.ics	9	0	2	2	0.12220340700726605	0.5463917525773195	0.595505617977528
1566	Feb25-FISH2-3L1-rep4-mock-100x_Position015_14_cmle.ics	10	0	1	1	0.1798465235201274	0.6446280991735536	0.6446280991735536
1567	Feb25-FISH2-3L1-rep4-mock-100x_Position015_14_cmle.ics	13	0	1	1	0.0	0.0	0.0
1568	Feb25-FISH2-3L1-rep4-mock-100x_Position015_14_cmle.ics	15	0	1	1	0.23057246605144538	0.7633587786259541	0.7575757575757575
1569	Feb25-FISH2-3L1-rep4-mock-100x_Position015_14_cmle.ics	18	0	1	1	0.03919731922874571	0.14912280701754385	0.14782608695652172
1570	Feb25-FISH2-3L1-rep4-mock-100x_Position015_14_cmle.ics	19	0	1	1	0.3158842784904802	0.41389728096676737	0.4281249999999999
1571	Feb25-FISH2-3L1-rep4-mock-100x_Position015_14_cmle.ics	20	0	1	1	0.0	0.0	0.0
1572	Feb25-FISH2-3L1-rep4-mock-100x_Position015_14_cmle.ics	21	0	1	1	0.09684043574160706	0.35	0.3471074380165288
1573	Feb25-FISH2-3L1-rep4-mock-100x_Position015_14_cmle.ics	22	0	1	1	0.21673811808835866	0.5251396648044692	0.5340909090909091
1574	Feb25-FISH2-3L1-rep4-mock-100x_Position015_14_cmle.ics	23	0	1	1	0.0	0.0	0.0
1575	Feb25-FISH2-3L1-rep4-mock-100x_Position015_14_cmle.ics	25	0	1	1	0.11528623302572269	0.38167938931297707	0.3846153846153845
1576	Feb25-FISH2-3L1-rep4-mock-100x_Position015_14_cmle.ics	26	0	1	1	0.0	0.0	0.0
1577	Feb25-FISH2-3L1-rep4-mock-100x_Position015_14_cmle.ics	27	0	1	1	0.0	0.0	0.0
1578	Feb25-FISH2-3L1-rep4-mock-100x_Position015_14_cmle.ics	28	0	1	1	0.0	0.0	0.0
1579	Feb25-FISH2-3L1-rep4-mock-100x_Position015_14_cmle.ics	29	0	1	1	0.0899232617600637	0.5416666666666666	0.5492957746478873
1580	Feb25-FISH2-3L1-rep4-mock-100x_Position015_14_cmle.ics	30	0	1	1	0.07147746447594806	0.2952380952380952	0.2897196261682242
1581	Feb25-FISH2-3L1-rep4-mock-100x_Position015_14_cmle.ics	33	0	1	1	0.0	0.0	0.0
1582	Feb25-FISH2-3L1-rep4-mock-100x_Position015_14_cmle.ics	33	0	2	1	0.04150304388926017	0.27272727272727265	0.26865671641791045
1583	Feb25-FISH2-3L1-rep4-mock-100x_Position015_14_cmle.ics	34	0	1	1	0.013834347963086722	0.0779220779220779	0.05769230769230768
1584	Feb25-FISH2-3L1-rep4-mock-100x_Position015_14_cmle.ics	36	0	1	1	0.0	0.0	0.0
1585	Feb25-FISH2-3L1-rep4-mock-100x_Position015_14_cmle.ics	37	0	1	1	0.1245091316677805	0.4576271186440678	0.4576271186440678
1586	Feb25-FISH2-3L1-rep4-mock-100x_Position015_14_cmle.ics	38	0	1	1	0.02305724660514454	0.10638297872340424	0.10526315789473682
1587	Feb25-FISH2-3L1-rep4-mock-100x_Position015_14_cmle.ics	39	0	1	1	0.10836905904417933	0.5340909090909091	0.5402298850574713
1588	Feb25-FISH2-3L1-rep4-mock-100x_Position015_14_cmle.ics	41	0	1	1	0.0645602904944047	0.3888888888888889	0.25225225225225223
1589	Feb25-FISH2-3L1-rep4-mock-100x_Position015_14_cmle.ics	42	0	1	1	0.15217782759395396	0.6226415094339622	0.6226415094339622
1590	Feb25-FISH2-3L1-rep4-mock-100x_Position015_14_cmle.ics	43	0	1	1	0.0	0.0	0.0
1591	Feb25-FISH2-3L1-rep4-mock-100x_Position015_14_cmle.ics	44	0	1	1	0.02305724660514454	0.1282051282051282	0.0641025641025641
1592	Feb25-FISH2-3L1-rep4-mock-100x_Position015_14_cmle.ics	45	0	1	1	0.09222898642057815	0.36363636363636365	0.36363636363636365
1593	Feb25-FISH2-3L1-rep4-mock-100x_Position015_14_cmle.ics	46	0	1	1	0.0	0.0	0.0
1594	Feb25-FISH2-3L1-rep4-mock-100x_Position015_14_cmle.ics	47	0	1	1	0.0	0.0	0.0
1595	Feb25-FISH2-3L1-rep4-mock-100x_Position015_14_cmle.ics	47	0	2	1	0.3781388443243704	0.8159203980099501	0.6748971193415637
1596	Feb25-FISH2-3L1-rep4-mock-100x_Position015_14_cmle.ics	48	0	1	1	0.04611449321028908	0.2222222222222222	0.2816901408450704
1597	Feb25-FISH2-3L1-rep4-mock-100x_Position015_14_cmle.ics	49	0	1	1	0.013834347963086722	0.05263157894736842	0.053571428571428555
1598	Feb25-FISH2-3L1-rep4-mock-100x_Position015_14_cmle.ics	50	0	1	1	0.0	0.0	0.0
1599	Feb25-FISH2-3L1-rep4-mock-100x_Position015_14_cmle.ics	51	0	1	1	0.15678927691498284	0.29565217391304344	0.32692307692307687
1600	Feb25-FISH2-3L1-rep4-mock-100x_Position015_14_cmle.ics	52	0	1	1	0.04842021787080353	0.17796610169491525	0.17948717948717946
1601	Feb25-FISH2-3L1-rep4-mock-100x_Position015_14_cmle.ics	53	0	1	1	0.027668695926173444	0.1764705882352941	0.08888888888888888
1602	Feb25-FISH2-3L1-rep4-mock-100x_Position015_14_cmle.ics	53	0	2	1	0.0	0.0	0.0
1603	Feb25-FISH2-3L1-rep4-mock-100x_Position015_14_cmle.ics	55	0	1	1	0.016140072623601176	0.10144927536231885	0.050724637681159424
1604	Feb25-FISH2-3L1-rep4-mock-100x_Position015_14_cmle.ics	56	0	1	1	0.0	0.0	0.0
1605	Feb25-FISH2-3L1-rep4-mock-100x_Position015_14_cmle.ics	57	0	1	1	0.11989768234675159	0.3823529411764705	0.37681159420289856
1606	Feb25-FISH2-3L1-rep4-mock-100x_Position015_14_cmle.ics	58	0	1	1	0.10375760972315042	0.39473684210526316	0.3982300884955752
1607	Feb25-FISH2-3L1-rep4-mock-100x_Position015_14_cmle.ics	59	0	1	1	0.0	0.0	0.0
1608	Feb25-FISH2-3L1-rep4-mock-100x_Position015_14_cmle.ics	59	0	2	1	0.11067478370469377	0.8571428571428569	0.23076923076923073
1609	Feb25-FISH2-3L1-rep4-mock-100x_Position015_14_cmle.ics	60	0	1	1	0.27438123460122	0.8814814814814814	0.8623188405797102
1610	Feb25-FISH2-3L1-rep4-mock-100x_Position015_14_cmle.ics	63	0	1	1	0.14756637827292504	0.4961240310077519	0.4923076923076922
1611	Feb25-FISH2-3L1-rep4-mock-100x_Position015_14_cmle.ics	64	0	1	1	0.0	0.0	0.0
1612	Feb25-FISH2-3L1-rep4-mock-100x_Position015_14_cmle.ics	65	0	1	1	0.11298050836520823	0.4666666666666666	0.48514851485148514
1613	Feb25-FISH2-3L1-rep4-mock-100x_Position015_14_cmle.ics	66	0	1	1	0.0	0.0	0.0
1614	Feb25-FISH2-3L1-rep4-mock-100x_Position015_14_cmle.ics	68	0	1	1	0.0	0.0	0.0
1615	Feb25-FISH2-3L1-rep4-mock-100x_Position015_14_cmle.ics	69	0	1	1	0.0	0.0	0.0
1616	Feb25-FISH2-3L1-rep4-mock-100x_Position015_14_cmle.ics	70	0	1	1	0.03228014524720235	0.15053763440860213	0.1818181818181818
1617	Feb25-FISH2-3L1-rep4-mock-100x_Position015_14_cmle.ics	71	0	1	1	0.04380876854977462	0.17272727272727273	0.17117117117117114
1618	Feb25-FISH2-3L1-rep4-mock-100x_Position015_14_cmle.ics	72	0	1	1	0.0023057246605144538	0.008547008547008546	0.008333333333333333
1619	Feb25-FISH2-3L1-rep4-mock-100x_Position015_14_cmle.ics	75	0	1	1	0.33202435111408135	0.702439024390244	0.702439024390244
1620	Feb25-FISH2-3L1-rep4-mock-100x_Position015_14_cmle.ics	76	0	1	1	0.0	0.0	0.0
1621	Feb25-FISH2-3L1-rep4-mock-100x_Position015_14_cmle.ics	77	0	1	1	0.11759195768623715	0.3722627737226277	0.796875
1622	Feb25-FISH2-3L1-rep4-mock-100x_Position015_14_cmle.ics	77	0	1	2	0.0	0.0	0.0
1623	Feb25-FISH2-3L1-rep4-mock-100x_Position015_14_cmle.ics	78	0	1	1	0.09684043574160706	0.39999999999999997	0.3888888888888888
1624	Feb25-FISH2-3L1-rep4-mock-100x_Position015_14_cmle.ics	79	0	1	1	0.0	0.0	0.0
1625	Feb25-FISH2-3L1-rep4-mock-100x_Position015_14_cmle.ics	80	0	1	1	0.01844579728411563	0.07766990291262135	0.07692307692307691
1626	Feb25-FISH2-3L1-rep4-mock-100x_Position015_14_cmle.ics	81	0	1	1	0.05533739185234689	0.36923076923076914	0.1678321678321678
1627	Feb25-FISH2-3L1-rep4-mock-100x_Position015_14_cmle.ics	81	0	2	1	0.0	0.0	0.0
1628	Feb25-FISH2-3L1-rep4-mock-100x_Position015_14_cmle.ics	83	0	1	1	0.03228014524720235	0.14432989690721648	0.14285714285714285
1629	Feb25-FISH2-3L1-rep4-mock-100x_Position015_14_cmle.ics	84	0	1	1	0.0	0.0	0.0
1630	Feb25-FISH2-3L1-rep4-mock-100x_Position015_14_cmle.ics	85	0	1	1	0.0046114493210289076	0.017543859649122806	0.017699115044247787
1631	Feb25-FISH2-3L1-rep4-mock-100x_Position015_14_cmle.ics	86	0	1	1	0.03228014524720235	0.12844036697247704	0.10852713178294572
1632	Feb25-FISH2-3L1-rep4-mock-100x_Position015_14_cmle.ics	87	0	1	1	0.06225456583389025	0.32530120481927705	0.32142857142857145
1633	Feb25-FISH2-3L1-rep4-mock-100x_Position015_14_cmle.ics	88	0	1	1	0.07839463845749142	0.23776223776223773	0.2344827586206896
1634	Feb25-FISH2-3L1-rep4-mock-100x_Position015_14_cmle.ics	89	0	1	1	0.0	0.0	0.0
1635	Feb25-FISH2-3L1-rep4-mock-100x_Position015_14_cmle.ics	90	0	1	1	0.0	0.0	0.0
1636	Feb25-FISH2-3L1-rep4-mock-100x_Position015_14_cmle.ics	93	0	1	1	0.01152862330257227	0.04629629629629629	0.046728971962616814
1637	Feb25-FISH2-3L1-rep4-mock-100x_Position015_14_cmle.ics	94	0	1	1	0.18215224818064185	0.6124031007751938	0.6124031007751938
1638	Feb25-FISH2-3L1-rep4-mock-100x_Position015_14_cmle.ics	95	0	1	1	0.0	0.0	0.0
1639	Feb25-FISH2-3L1-rep4-mock-100x_Position015_14_cmle.ics	95	0	1	2	0.18676369750167077	0.4090909090909091	0.5364238410596027
1640	Feb25-FISH2-3L1-rep4-mock-100x_Position015_14_cmle.ics	96	0	1	1	0.057643116512861345	0.16778523489932884	0.17006802721088432
1641	Feb25-FISH2-3L1-rep4-mock-100x_Position015_14_cmle.ics	98	0	1	1	0.01152862330257227	0.04807692307692307	0.04854368932038834
1642	Feb25-FISH2-3L1-rep4-mock-100x_Position015_14_cmle.ics	100	0	1	1	0.0	0.0	0.0
1643	Feb25-FISH2-3L1-rep4-mock-100x_Position015_14_cmle.ics	102	0	1	1	0.07839463845749142	0.3063063063063063	0.3090909090909091
1644	Feb25-FISH2-3L1-rep4-mock-100x_Position015_14_cmle.ics	103	0	1	1	0.13142630564932387	0.890625	0.548076923076923
1645	Feb25-FISH2-3L1-rep4-mock-100x_Position015_14_cmle.ics	104	0	1	1	0.0	0.0	0.0
1646	Feb25-FISH2-3L1-rep4-mock-100x_Position015_14_cmle.ics	105	0	1	1	0.0	0.0	0.0
1647	Feb25-FISH2-3L1-rep4-mock-100x_Position016_15_cmle.ics	1	0	1	1	0.22826674139093092	0.6971830985915491	0.7071428571428571
1648	Feb25-FISH2-3L1-rep4-mock-100x_Position016_15_cmle.ics	2	0	1	1	0.0	0.0	0.0
1649	Feb25-FISH2-3L1-rep4-mock-100x_Position016_15_cmle.ics	2	0	1	2	0.0	0.0	0.0
1650	Feb25-FISH2-3L1-rep4-mock-100x_Position016_15_cmle.ics	2	0	2	1	0.0	0.0	0.0
1651	Feb25-FISH2-3L1-rep4-mock-100x_Position016_15_cmle.ics	2	0	2	2	0.0	0.0	0.0
1652	Feb25-FISH2-3L1-rep4-mock-100x_Position016_15_cmle.ics	4	0	1	1	0.0	0.0	0.0
1653	Feb25-FISH2-3L1-rep4-mock-100x_Position016_15_cmle.ics	6	0	1	1	0.02305724660514454	0.044444444444444446	0.04464285714285714
1654	Feb25-FISH2-3L1-rep4-mock-100x_Position016_15_cmle.ics	7	0	1	1	0.0	0.0	0.0
1655	Feb25-FISH2-3L1-rep4-mock-100x_Position016_15_cmle.ics	8	0	1	1	0.03919731922874571	0.3090909090909091	0.3148148148148147
1656	Feb25-FISH2-3L1-rep4-mock-100x_Position016_15_cmle.ics	9	0	1	1	0.0	0.0	0.0
1657	Feb25-FISH2-3L1-rep4-mock-100x_Position016_15_cmle.ics	9	0	1	2	0.0	0.0	0.0
1658	Feb25-FISH2-3L1-rep4-mock-100x_Position016_15_cmle.ics	10	0	1	1	0.0	0.0	0.0
1659	Feb25-FISH2-3L1-rep4-mock-100x_Position016_15_cmle.ics	11	0	1	1	0.0	0.0	0.0
1660	Feb25-FISH2-3L1-rep4-mock-100x_Position016_15_cmle.ics	12	0	1	1	0.02305724660514454	0.08130081300813008	0.08333333333333333
1661	Feb25-FISH2-3L1-rep4-mock-100x_Position016_15_cmle.ics	13	0	1	1	0.006917173981543361	0.025862068965517234	0.02631578947368421
1662	Feb25-FISH2-3L1-rep4-mock-100x_Position016_15_cmle.ics	14	0	1	1	0.013834347963086722	0.039215686274509796	0.06185567010309277
1663	Feb25-FISH2-3L1-rep4-mock-100x_Position016_15_cmle.ics	16	0	1	1	0.025362971265658993	0.1964285714285714	0.2
1664	Feb25-FISH2-3L1-rep4-mock-100x_Position016_15_cmle.ics	17	0	1	1	0.0	0.0	0.0
1665	Feb25-FISH2-3L1-rep4-mock-100x_Position016_15_cmle.ics	17	0	1	2	0.0	0.0	0.0
1666	Feb25-FISH2-3L1-rep4-mock-100x_Position016_15_cmle.ics	17	0	1	3	0.0	0.0	0.0
1667	Feb25-FISH2-3L1-rep4-mock-100x_Position016_15_cmle.ics	17	0	2	1	0.0	0.0	0.0
1668	Feb25-FISH2-3L1-rep4-mock-100x_Position016_15_cmle.ics	17	0	2	2	0.0	0.0	0.0
1669	Feb25-FISH2-3L1-rep4-mock-100x_Position016_15_cmle.ics	17	0	2	3	0.0	0.0	0.0
1670	Feb25-FISH2-3L1-rep4-mock-100x_Position016_15_cmle.ics	17	0	3	1	0.0	0.0	0.0
1671	Feb25-FISH2-3L1-rep4-mock-100x_Position016_15_cmle.ics	17	0	3	2	0.0	0.0	0.0
1672	Feb25-FISH2-3L1-rep4-mock-100x_Position016_15_cmle.ics	17	0	3	3	0.1706236248780696	0.4180790960451977	0.9367088607594937
1673	Feb25-FISH2-3L1-rep4-mock-100x_Position016_15_cmle.ics	18	0	1	1	0.01844579728411563	0.0747663551401869	0.07547169811320754
1674	Feb25-FISH2-3L1-rep4-mock-100x_Position016_15_cmle.ics	19	0	1	1	0.0	0.0	0.0
1675	Feb25-FISH2-3L1-rep4-mock-100x_Position016_15_cmle.ics	19	0	2	1	0.09684043574160706	0.506024096385542	0.21538461538461537
1676	Feb25-FISH2-3L1-rep4-mock-100x_Position016_15_cmle.ics	20	0	1	1	0.13834347963086724	0.5172413793103448	0.46511627906976744
1677	Feb25-FISH2-3L1-rep4-mock-100x_Position016_15_cmle.ics	23	0	1	1	0.20520949478578637	0.6793893129770991	0.6846153846153844
1678	Feb25-FISH2-3L1-rep4-mock-100x_Position016_15_cmle.ics	24	0	1	1	0.11067478370469377	0.3178807947019867	0.7272727272727271
1679	Feb25-FISH2-3L1-rep4-mock-100x_Position016_15_cmle.ics	25	0	1	1	0.16831790021755513	0.5251798561151079	0.5177304964539007
1680	Feb25-FISH2-3L1-rep4-mock-100x_Position016_15_cmle.ics	26	0	1	1	0.20059804546475749	0.36708860759493667	0.3625
1681	Feb25-FISH2-3L1-rep4-mock-100x_Position016_15_cmle.ics	27	0	1	1	0.08761753709954924	0.603174603174603	0.7169811320754715
1682	Feb25-FISH2-3L1-rep4-mock-100x_Position016_15_cmle.ics	28	0	1	1	0.0	0.0	0.0
1683	Feb25-FISH2-3L1-rep4-mock-100x_Position016_15_cmle.ics	29	0	1	1	0.01844579728411563	0.06451612903225806	0.06504065040650406
1684	Feb25-FISH2-3L1-rep4-mock-100x_Position016_15_cmle.ics	30	0	1	1	0.0	0.0	0.0
1685	Feb25-FISH2-3L1-rep4-mock-100x_Position016_15_cmle.ics	30	0	2	1	0.11989768234675159	0.8524590163934425	0.34899328859060397
1686	Feb25-FISH2-3L1-rep4-mock-100x_Position016_15_cmle.ics	31	0	1	1	0.0	0.0	0.0
1687	Feb25-FISH2-3L1-rep4-mock-100x_Position016_15_cmle.ics	32	0	1	1	0.09684043574160706	0.3559322033898305	0.36521739130434777
1688	Feb25-FISH2-3L1-rep4-mock-100x_Position016_15_cmle.ics	33	0	1	1	0.0899232617600637	0.2335329341317365	0.19897959183673466
1689	Feb25-FISH2-3L1-rep4-mock-100x_Position016_15_cmle.ics	34	0	1	1	0.0	0.0	0.0
1690	Feb25-FISH2-3L1-rep4-mock-100x_Position016_15_cmle.ics	34	0	1	2	0.11759195768623715	0.7391304347826088	0.25373134328358204
1691	Feb25-FISH2-3L1-rep4-mock-100x_Position016_15_cmle.ics	34	0	2	1	0.0	0.0	0.0
1692	Feb25-FISH2-3L1-rep4-mock-100x_Position016_15_cmle.ics	34	0	2	2	0.0	0.0	0.0
1693	Feb25-FISH2-3L1-rep4-mock-100x_Position016_15_cmle.ics	34	0	3	1	0.0	0.0	0.0
1694	Feb25-FISH2-3L1-rep4-mock-100x_Position016_15_cmle.ics	34	0	3	2	0.0	0.0	0.0
1695	Feb25-FISH2-3L1-rep4-mock-100x_Position016_15_cmle.ics	35	0	1	1	0.013834347963086722	0.04761904761904761	0.04958677685950412
1696	Feb25-FISH2-3L1-rep4-mock-100x_Position016_15_cmle.ics	37	0	1	1	0.13603775497035278	0.472	0.4682539682539682
1697	Feb25-FISH2-3L1-rep4-mock-100x_Position016_15_cmle.ics	38	0	1	1	0.0	0.0	0.0
1698	Feb25-FISH2-3L1-rep4-mock-100x_Position016_15_cmle.ics	39	0	1	1	0.16370645089652622	0.6016949152542372	0.6068376068376068
1699	Feb25-FISH2-3L1-rep4-mock-100x_Position016_15_cmle.ics	40	0	1	1	0.12220340700726605	0.4308943089430894	0.4274193548387097
1700	Feb25-FISH2-3L1-rep4-mock-100x_Position016_15_cmle.ics	41	0	1	1	0.08070036311800588	0.2755905511811023	0.2755905511811023
1701	Feb25-FISH2-3L1-rep4-mock-100x_Position016_15_cmle.ics	43	0	1	1	0.10145188506263597	0.31884057971014496	0.31884057971014496
1702	Feb25-FISH2-3L1-rep4-mock-100x_Position016_15_cmle.ics	45	0	1	1	0.1590950015754973	0.5073529411764706	0.5073529411764706
1703	Feb25-FISH2-3L1-rep4-mock-100x_Position016_15_cmle.ics	46	0	1	1	0.2144323934278442	0.7099236641221374	0.7099236641221374
1704	Feb25-FISH2-3L1-rep4-mock-100x_Position016_15_cmle.ics	47	0	1	1	0.03228014524720235	0.20895522388059698	0.13592233009708735
1705	Feb25-FISH2-3L1-rep4-mock-100x_Position016_15_cmle.ics	48	0	1	1	0.3204957278115091	0.6780487804878049	0.4695945945945947
1706	Feb25-FISH2-3L1-rep4-mock-100x_Position016_15_cmle.ics	48	0	2	1	0.0	0.0	0.0
1707	Feb25-FISH2-3L1-rep4-mock-100x_Position016_15_cmle.ics	49	0	1	1	0.11759195768623715	0.9107142857142856	0.504950495049505
1708	Feb25-FISH2-3L1-rep4-mock-100x_Position016_15_cmle.ics	52	0	1	1	0.20520949478578637	0.9368421052631577	0.717741935483871
1709	Feb25-FISH2-3L1-rep4-mock-100x_Position016_15_cmle.ics	53	0	1	1	0.0	0.0	0.0
1710	Feb25-FISH2-3L1-rep4-mock-100x_Position016_15_cmle.ics	54	0	1	1	0.03458586990771681	0.12605042016806722	0.125
1711	Feb25-FISH2-3L1-rep4-mock-100x_Position016_15_cmle.ics	56	0	1	1	0.0	0.0	0.0
1712	Feb25-FISH2-3L1-rep4-mock-100x_Position016_15_cmle.ics	58	0	1	1	0.01844579728411563	0.07843137254901959	0.0588235294117647
1713	Feb25-FISH2-3L1-rep4-mock-100x_Position016_15_cmle.ics	59	0	1	1	0.0	0.0	0.0
1714	Feb25-FISH2-3L1-rep4-mock-100x_Position016_15_cmle.ics	60	0	1	1	0.13142630564932387	0.9193548387096775	0.5327102803738316
1715	Feb25-FISH2-3L1-rep4-mock-100x_Position016_15_cmle.ics	63	0	1	1	0.0	0.0	0.0
1716	Feb25-FISH2-3L1-rep4-mock-100x_Position016_15_cmle.ics	64	0	1	1	0.11067478370469377	0.4571428571428571	0.46153846153846145
1717	Feb25-FISH2-3L1-rep4-mock-100x_Position016_15_cmle.ics	66	0	1	1	0.03228014524720235	0.11199999999999999	0.11111111111111109
1718	Feb25-FISH2-3L1-rep4-mock-100x_Position016_15_cmle.ics	67	0	1	1	0.0	0.0	0.0
1719	Feb25-FISH2-3L1-rep4-mock-100x_Position016_15_cmle.ics	69	0	1	1	0.0	0.0	0.0
1720	Feb25-FISH2-3L1-rep4-mock-100x_Position016_15_cmle.ics	70	0	1	1	0.10606333438366487	0.3309352517985611	0.33333333333333337
1721	Feb25-FISH2-3L1-rep4-mock-100x_Position016_15_cmle.ics	73	0	1	1	0.14526065361241058	0.4436619718309858	0.4436619718309858
1722	Feb25-FISH2-3L1-rep4-mock-100x_Position016_15_cmle.ics	74	0	1	1	0.0	0.0	0.0
1723	Feb25-FISH2-3L1-rep4-mock-100x_Position016_15_cmle.ics	76	0	1	1	0.009222898642057815	0.03448275862068965	0.07407407407407406
1724	Feb25-FISH2-3L1-rep4-mock-100x_Position016_15_cmle.ics	77	0	1	1	0.03228014524720235	0.12844036697247704	0.12844036697247704
1725	Feb25-FISH2-3L1-rep4-mock-100x_Position016_15_cmle.ics	78	0	1	1	0.06225456583389025	0.2045454545454545	0.391304347826087
1726	Feb25-FISH2-3L1-rep4-mock-100x_Position016_15_cmle.ics	80	0	1	1	0.1590950015754973	0.6160714285714284	0.5149253731343283
1727	Feb25-FISH2-3L1-rep4-mock-100x_Position016_15_cmle.ics	82	0	1	1	0.08761753709954924	0.1645021645021645	0.15384615384615383
1728	Feb25-FISH2-3L1-rep4-mock-100x_Position016_15_cmle.ics	84	0	1	1	0.0	0.0	0.0
1729	Feb25-FISH2-3L1-rep4-mock-100x_Position016_15_cmle.ics	85	0	1	1	0.0	0.0	0.0
1730	Feb25-FISH2-3L1-rep4-mock-100x_Position016_15_cmle.ics	86	0	1	1	0.0	0.0	0.0
1731	Feb25-FISH2-3L1-rep4-mock-100x_Position016_15_cmle.ics	89	0	1	1	0.0945347110810926	0.39805825242718434	0.39423076923076916
1732	Feb25-FISH2-3L1-rep4-mock-100x_Position016_15_cmle.ics	90	0	1	1	0.0	0.0	0.0
1733	Feb25-FISH2-3L1-rep4-mock-100x_Position016_15_cmle.ics	92	0	1	1	0.0	0.0	0.0
1734	Feb25-FISH2-3L1-rep4-mock-100x_Position016_15_cmle.ics	92	0	1	2	0.0	0.0	0.0
1735	Feb25-FISH2-3L1-rep4-mock-100x_Position016_15_cmle.ics	93	0	1	1	0.10606333438366487	0.3931623931623931	0.38983050847457623
1736	Feb25-FISH2-3L1-rep4-mock-100x_Position016_15_cmle.ics	94	0	1	1	0.0	0.0	0.0
1737	Feb25-FISH2-3L1-rep4-mock-100x_Position016_15_cmle.ics	94	0	1	2	0.0	0.0	0.0
1738	Feb25-FISH2-3L1-rep4-mock-100x_Position016_15_cmle.ics	95	0	1	1	0.006917173981543361	0.037037037037037035	0.022900763358778622
1739	Feb25-FISH2-3L1-rep4-mock-100x_Position016_15_cmle.ics	97	0	1	1	0.20751521944630083	0.6923076923076922	0.6923076923076922
1740	Feb25-FISH2-3L1-rep4-mock-100x_Position016_15_cmle.ics	99	0	1	1	0.07378318913646252	0.33684210526315783	0.22695035460992907
1741	Feb25-FISH2-3L1-rep4-mock-100x_Position016_15_cmle.ics	100	0	1	1	0.0	0.0	0.0
1742	Feb25-FISH2-3L1-rep4-mock-100x_Position016_15_cmle.ics	101	0	1	1	0.0	0.0	0.0
1743	Feb25-FISH2-3L1-rep4-mock-100x_Position016_15_cmle.ics	102	0	1	1	0.0	0.0	0.0
1744	Feb25-FISH2-3L1-rep4-mock-100x_Position016_15_cmle.ics	103	0	1	1	0.10606333438366487	0.34586466165413526	0.29870129870129863
1745	Feb25-FISH2-3L1-rep4-mock-100x_Position016_15_cmle.ics	104	0	1	1	0.11298050836520823	0.4949494949494949	0.4949494949494949
1746	Feb25-FISH2-3L1-rep4-mock-100x_Position016_15_cmle.ics	105	0	1	1	0.04611449321028908	0.24999999999999997	0.24691358024691357
1747	Feb25-FISH2-3L1-rep4-mock-100x_Position016_15_cmle.ics	106	0	1	1	0.03458586990771681	0.27272727272727276	0.27272727272727276
1748	Feb25-FISH2-3L1-rep4-mock-100x_Position016_15_cmle.ics	107	0	1	1	0.0	0.0	0.0
1749	Feb25-FISH2-3L1-rep4-mock-100x_Position016_15_cmle.ics	108	0	1	1	0.22596101673041646	0.7313432835820894	0.765625
1750	Feb25-FISH2-3L1-rep4-mock-100x_Position016_15_cmle.ics	109	0	1	1	0.0	0.0	0.0
1751	Feb25-FISH2-3L1-rep4-mock-100x_Position016_15_cmle.ics	110	0	1	1	0.08761753709954924	0.3304347826086956	0.3275862068965516
1752	Feb25-FISH2-3L1-rep4-mock-100x_Position017_16_cmle.ics	1	0	1	1	0.016140072623601176	0.06034482758620688	0.06086956521739129
1753	Feb25-FISH2-3L1-rep4-mock-100x_Position017_16_cmle.ics	2	0	1	1	0.23979536469350318	0.9904761904761904	0.5098039215686273
1754	Feb25-FISH2-3L1-rep4-mock-100x_Position017_16_cmle.ics	2	0	2	1	0.0	0.0	0.0
1755	Feb25-FISH2-3L1-rep4-mock-100x_Position017_16_cmle.ics	3	0	1	1	0.26746406061967665	0.5225225225225225	0.5248868778280542
1756	Feb25-FISH2-3L1-rep4-mock-100x_Position017_16_cmle.ics	5	0	1	1	0.19829232080424303	0.7049180327868851	0.7049180327868851
1757	Feb25-FISH2-3L1-rep4-mock-100x_Position017_16_cmle.ics	6	0	1	1	0.013834347963086722	0.05405405405405405	0.05454545454545454
1758	Feb25-FISH2-3L1-rep4-mock-100x_Position017_16_cmle.ics	8	0	1	1	0.09222898642057815	0.6153846153846153	0.32
1759	Feb25-FISH2-3L1-rep4-mock-100x_Position017_16_cmle.ics	8	0	2	1	0.0	0.0	0.0
1760	Feb25-FISH2-3L1-rep4-mock-100x_Position017_16_cmle.ics	10	0	1	1	0.14064920429138167	0.6853932584269662	0.6853932584269662
1761	Feb25-FISH2-3L1-rep4-mock-100x_Position017_16_cmle.ics	11	0	1	1	0.06686601515491916	0.3085106382978723	0.3085106382978723
1762	Feb25-FISH2-3L1-rep4-mock-100x_Position017_16_cmle.ics	12	0	1	1	0.07839463845749142	0.2982456140350877	0.30088495575221236
1763	Feb25-FISH2-3L1-rep4-mock-100x_Position017_16_cmle.ics	13	0	1	1	0.053031667191832436	0.2584269662921348	0.26136363636363635
1764	Feb25-FISH2-3L1-rep4-mock-100x_Position017_16_cmle.ics	15	0	1	1	0.027668695926173444	0.1395348837209302	0.09302325581395347
1765	Feb25-FISH2-3L1-rep4-mock-100x_Position017_16_cmle.ics	16	0	1	1	0.15678927691498284	0.6538461538461537	0.6538461538461537
1766	Feb25-FISH2-3L1-rep4-mock-100x_Position017_16_cmle.ics	18	0	1	1	0.17523507419909848	0.4840764331210191	0.3140495867768594
1767	Feb25-FISH2-3L1-rep4-mock-100x_Position017_16_cmle.ics	18	0	2	1	0.0	0.0	0.0
1768	Feb25-FISH2-3L1-rep4-mock-100x_Position017_16_cmle.ics	19	0	1	1	0.13142630564932387	0.5135135135135135	0.5135135135135135
1769	Feb25-FISH2-3L1-rep4-mock-100x_Position017_16_cmle.ics	20	0	1	1	0.0645602904944047	0.1891891891891892	0.2857142857142857
1770	Feb25-FISH2-3L1-rep4-mock-100x_Position017_16_cmle.ics	20	0	1	2	0.0	0.0	0.0
1771	Feb25-FISH2-3L1-rep4-mock-100x_Position017_16_cmle.ics	21	0	1	1	0.1706236248780696	0.7326732673267327	0.7184466019417475
1772	Feb25-FISH2-3L1-rep4-mock-100x_Position017_16_cmle.ics	22	0	1	1	0.04380876854977462	0.19999999999999996	0.19791666666666666
1773	Feb25-FISH2-3L1-rep4-mock-100x_Position017_16_cmle.ics	24	0	1	1	0.08070036311800588	0.1650943396226415	0.1650943396226415
1774	Feb25-FISH2-3L1-rep4-mock-100x_Position017_16_cmle.ics	27	0	1	1	0.0	0.0	0.0
1775	Feb25-FISH2-3L1-rep4-mock-100x_Position017_16_cmle.ics	28	0	1	1	0.0	0.0	0.0
1776	Feb25-FISH2-3L1-rep4-mock-100x_Position017_16_cmle.ics	29	0	1	1	0.1498721029334395	0.6565656565656566	0.6565656565656566
1777	Feb25-FISH2-3L1-rep4-mock-100x_Position017_16_cmle.ics	31	0	1	1	0.12681485632829495	1.0	0.23605150214592277
1778	Feb25-FISH2-3L1-rep4-mock-100x_Position017_16_cmle.ics	31	0	2	1	0.0	0.0	0.0
1779	Feb25-FISH2-3L1-rep4-mock-100x_Position017_16_cmle.ics	32	0	1	1	0.10375760972315042	0.5056179775280898	0.46875
1780	Feb25-FISH2-3L1-rep4-mock-100x_Position017_16_cmle.ics	33	0	1	1	0.0	0.0	0.0
1781	Feb25-FISH2-3L1-rep4-mock-100x_Position017_16_cmle.ics	34	0	1	1	0.17523507419909848	0.9382716049382716	0.4198895027624309
1782	Feb25-FISH2-3L1-rep4-mock-100x_Position017_16_cmle.ics	34	0	1	2	0.0	0.0	0.0
1783	Feb25-FISH2-3L1-rep4-mock-100x_Position017_16_cmle.ics	34	0	2	1	0.0	0.0	0.0
1784	Feb25-FISH2-3L1-rep4-mock-100x_Position017_16_cmle.ics	34	0	2	2	0.0	0.0	0.0
1785	Feb25-FISH2-3L1-rep4-mock-100x_Position017_16_cmle.ics	37	0	1	1	0.04380876854977462	0.13970588235294115	0.14074074074074072
1786	Feb25-FISH2-3L1-rep4-mock-100x_Position017_16_cmle.ics	38	0	1	1	0.0	0.0	0.0
1787	Feb25-FISH2-3L1-rep4-mock-100x_Position017_16_cmle.ics	40	0	1	1	0.11298050836520823	0.40495867768595034	0.40495867768595034
1788	Feb25-FISH2-3L1-rep4-mock-100x_Position017_16_cmle.ics	41	0	1	1	0.17292934953858402	0.669642857142857	0.669642857142857
1789	Feb25-FISH2-3L1-rep4-mock-100x_Position017_16_cmle.ics	43	0	1	1	0.0945347110810926	0.43617021276595735	0.43157894736842095
1790	Feb25-FISH2-3L1-rep4-mock-100x_Position017_16_cmle.ics	44	0	1	1	0.0	0.0	0.0
1791	Feb25-FISH2-3L1-rep4-mock-100x_Position017_16_cmle.ics	44	0	1	2	0.0	0.0	0.0
1792	Feb25-FISH2-3L1-rep4-mock-100x_Position017_16_cmle.ics	46	0	1	1	0.1291205809888094	0.5894736842105261	0.33939393939393936
1793	Feb25-FISH2-3L1-rep4-mock-100x_Position017_16_cmle.ics	47	0	1	1	0.04842021787080353	0.2234042553191489	0.22105263157894733
1794	Feb25-FISH2-3L1-rep4-mock-100x_Position017_16_cmle.ics	49	0	1	1	0.0853118124390348	0.3363636363636364	0.3394495412844037
1795	Feb25-FISH2-3L1-rep4-mock-100x_Position017_16_cmle.ics	50	0	1	1	0.053031667191832436	0.23711340206185566	0.2346938775510204
1796	Feb25-FISH2-3L1-rep4-mock-100x_Position017_16_cmle.ics	51	0	1	1	0.0	0.0	0.0
1797	Feb25-FISH2-3L1-rep4-mock-100x_Position017_16_cmle.ics	52	0	1	1	0.0	0.0	0.0
1798	Feb25-FISH2-3L1-rep4-mock-100x_Position017_16_cmle.ics	54	0	1	1	0.11759195768623715	0.4322033898305085	0.4322033898305085
1799	Feb25-FISH2-3L1-rep4-mock-100x_Position017_16_cmle.ics	56	0	1	1	0.05533739185234689	0.2424242424242424	0.39999999999999997
1800	Feb25-FISH2-3L1-rep4-mock-100x_Position017_16_cmle.ics	57	0	1	1	0.0023057246605144538	0.01111111111111111	0.011235955056179775
1801	Feb25-FISH2-3L1-rep4-mock-100x_Position017_16_cmle.ics	58	0	1	1	0.06686601515491916	0.33720930232558133	0.23577235772357724
1802	Feb25-FISH2-3L1-rep4-mock-100x_Position017_16_cmle.ics	59	0	1	1	0.13603775497035278	0.5221238938053098	0.5221238938053098
1803	Feb25-FISH2-3L1-rep4-mock-100x_Position017_16_cmle.ics	60	0	1	1	0.027668695926173444	0.13186813186813184	0.1333333333333333
1804	Feb25-FISH2-3L1-rep4-mock-100x_Position017_16_cmle.ics	61	0	1	1	0.0	0.0	0.0
1805	Feb25-FISH2-3L1-rep4-mock-100x_Position017_16_cmle.ics	65	0	1	1	0.06225456583389025	0.27835051546391754	0.27835051546391754
1806	Feb25-FISH2-3L1-rep4-mock-100x_Position017_16_cmle.ics	66	0	1	1	0.1590950015754973	0.657142857142857	0.669902912621359
1807	Feb25-FISH2-3L1-rep4-mock-100x_Position017_16_cmle.ics	67	0	1	1	0.0	0.0	0.0
1808	Feb25-FISH2-3L1-rep4-mock-100x_Position017_16_cmle.ics	68	0	1	1	0.14064920429138167	0.3485714285714285	0.3812499999999999
1809	Feb25-FISH2-3L1-rep4-mock-100x_Position017_16_cmle.ics	69	0	1	1	0.0645602904944047	0.2718446601941747	0.2718446601941747
1810	Feb25-FISH2-3L1-rep4-mock-100x_Position017_16_cmle.ics	70	0	1	1	0.0	0.0	0.0
1811	Feb25-FISH2-3L1-rep4-mock-100x_Position017_16_cmle.ics	70	0	1	2	0.09222898642057815	0.2040816326530612	0.2777777777777778
1812	Feb25-FISH2-3L1-rep4-mock-100x_Position017_16_cmle.ics	71	0	1	1	0.14295492895189613	0.5740740740740738	0.5794392523364484
1813	Feb25-FISH2-3L1-rep4-mock-100x_Position017_16_cmle.ics	73	0	1	1	0.0	0.0	0.0
1814	Feb25-FISH2-3L1-rep4-mock-100x_Position017_16_cmle.ics	74	0	1	1	0.15678927691498284	0.6296296296296294	0.693877551020408
1815	Feb25-FISH2-3L1-rep4-mock-100x_Position017_16_cmle.ics	77	0	1	1	0.04842021787080353	0.17948717948717946	0.23863636363636362
1816	Feb25-FISH2-3L1-rep4-mock-100x_Position017_16_cmle.ics	78	0	1	1	0.21673811808835866	0.6438356164383561	0.6394557823129251
1817	Feb25-FISH2-3L1-rep4-mock-100x_Position017_16_cmle.ics	79	0	1	1	0.0	0.0	0.0
1818	Feb25-FISH2-3L1-rep4-mock-100x_Position017_16_cmle.ics	79	0	2	1	0.057643116512861345	0.40322580645161293	0.18939393939393936
1819	Feb25-FISH2-3L1-rep4-mock-100x_Position017_16_cmle.ics	80	0	1	1	0.13603775497035278	0.5315315315315315	0.5363636363636364
1820	Feb25-FISH2-3L1-rep4-mock-100x_Position017_16_cmle.ics	81	0	1	1	0.029974420586687898	0.12499999999999999	0.11607142857142855
1821	Feb25-FISH2-3L1-rep4-mock-100x_Position017_16_cmle.ics	83	0	1	1	0.0	0.0	0.0
1822	Feb25-FISH2-3L1-rep4-mock-100x_Position017_16_cmle.ics	84	0	1	1	0.0	0.0	0.0
1823	Feb25-FISH2-3L1-rep4-mock-100x_Position017_16_cmle.ics	84	0	2	1	0.10606333438366487	0.8679245283018867	0.3709677419354839
1824	Feb25-FISH2-3L1-rep4-mock-100x_Position017_16_cmle.ics	87	0	1	1	0.006917173981543361	0.032258064516129024	0.03
1825	Feb25-FISH2-3L1-rep4-mock-100x_Position017_16_cmle.ics	88	0	1	1	0.01152862330257227	0.05263157894736841	0.05263157894736841
1826	Feb25-FISH2-3L1-rep4-mock-100x_Position017_16_cmle.ics	89	0	1	1	0.025362971265658993	0.1864406779661017	0.1134020618556701
1827	Feb25-FISH2-3L1-rep4-mock-100x_Position017_16_cmle.ics	90	0	1	1	0.0	0.0	0.0
1828	Feb25-FISH2-3L1-rep4-mock-100x_Position017_16_cmle.ics	91	0	1	1	0.10606333438366487	0.4259259259259258	0.4259259259259258
1829	Feb25-FISH2-3L1-rep4-mock-100x_Position017_16_cmle.ics	92	0	1	1	0.059948841173375796	0.2857142857142857	0.2857142857142857
1830	Feb25-FISH2-3L1-rep4-mock-100x_Position017_16_cmle.ics	94	0	1	1	0.11067478370469377	0.4848484848484848	0.4948453608247422
1831	Feb25-FISH2-3L1-rep4-mock-100x_Position017_16_cmle.ics	95	0	1	1	0.0945347110810926	0.3106060606060605	0.6307692307692306
1832	Feb25-FISH2-3L1-rep4-mock-100x_Position017_16_cmle.ics	95	0	1	2	0.0	0.0	0.0
1833	Feb25-FISH2-3L1-rep4-mock-100x_Position017_16_cmle.ics	96	0	1	1	0.0	0.0	0.0
1834	Feb25-FISH2-3L1-rep4-mock-100x_Position017_16_cmle.ics	97	0	1	1	0.0	0.0	0.0
1835	Feb25-FISH2-3L1-rep4-mock-100x_Position017_16_cmle.ics	101	0	1	1	0.07839463845749142	0.3300970873786407	0.3300970873786407
1836	Feb25-FISH2-3L1-rep4-mock-100x_Position017_16_cmle.ics	102	0	1	1	0.0	0.0	0.0
1837	Feb25-FISH2-3L1-rep4-mock-100x_Position017_16_cmle.ics	103	0	1	1	0.0	0.0	0.0
1838	Feb25-FISH2-3L1-rep4-mock-100x_Position017_16_cmle.ics	104	0	1	1	0.01152862330257227	0.07692307692307691	0.04464285714285714
1839	Feb25-FISH2-3L1-rep4-mock-100x_Position017_16_cmle.ics	105	0	1	1	0.13834347963086724	0.8450704225352113	0.8333333333333334
1840	Feb25-FISH2-3L1-rep4-mock-100x_Position017_16_cmle.ics	106	0	1	1	0.0	0.0	0.0
1841	Feb25-FISH2-3L1-rep4-mock-100x_Position017_16_cmle.ics	107	0	1	1	0.26515833595916216	0.5693069306930693	0.5043859649122806
1842	Feb25-FISH2-3L1-rep4-mock-100x_Position017_16_cmle.ics	108	0	1	1	0.0	0.0	0.0
1843	Feb25-FISH2-3L1-rep4-mock-100x_Position017_16_cmle.ics	109	0	1	1	0.059948841173375796	0.2857142857142857	0.1538461538461538
1844	Feb25-FISH2-3L1-rep4-mock-100x_Position017_16_cmle.ics	109	0	2	1	0.0	0.0	0.0
1845	Feb25-FISH2-3L1-rep4-mock-100x_Position017_16_cmle.ics	110	0	1	1	0.16831790021755513	0.7227722772277227	0.7604166666666667
1846	Feb25-FISH2-3L1-rep4-mock-100x_Position017_16_cmle.ics	111	0	1	1	0.0	0.0	0.0
1847	Feb25-FISH2-3L1-rep4-mock-100x_Position017_16_cmle.ics	112	0	1	1	0.025362971265658993	0.13580246913580246	0.13580246913580246
1848	Feb25-FISH2-3L1-rep4-mock-100x_Position017_16_cmle.ics	113	0	1	1	0.11989768234675159	0.4642857142857142	0.4684684684684684
1849	Feb25-FISH2-3L1-rep4-mock-100x_Position017_16_cmle.ics	114	0	1	1	0.07608891379697698	0.30275229357798167	0.30000000000000004
1850	Feb25-FISH2-3L1-rep4-mock-100x_Position017_16_cmle.ics	116	0	1	1	0.1590950015754973	0.5655737704918031	0.5702479338842974
1851	Feb25-FISH2-3L1-rep4-mock-100x_Position017_16_cmle.ics	117	0	1	1	0.10145188506263597	0.7333333333333333	0.8627450980392156
1852	Feb25-FISH2-3L1-rep4-mock-100x_Position017_16_cmle.ics	118	0	1	1	0.0	0.0	0.0
1853	Feb25-FISH2-3L1-rep4-mock-100x_Position017_16_cmle.ics	119	0	1	1	0.0	0.0	0.0
1854	Feb25-FISH2-3L1-rep4-mock-100x_Position017_16_cmle.ics	121	0	1	1	0.06917173981543362	0.2857142857142857	0.26548672566371684
1855	Feb25-FISH2-3L1-rep4-mock-100x_Position017_16_cmle.ics	122	0	1	1	0.0	0.0	0.0
1856	Feb25-FISH2-3L1-rep4-mock-100x_Position017_16_cmle.ics	124	0	1	1	0.09684043574160706	0.40776699029126207	0.39999999999999997
1857	Feb25-FISH2-3L1-rep4-mock-100x_Position017_16_cmle.ics	127	0	1	1	0.20520949478578637	0.7542372881355931	0.8557692307692306
1858	Feb25-FISH2-3L1-rep4-mock-100x_Position017_16_cmle.ics	128	0	1	1	0.0046114493210289076	0.016666666666666666	0.01694915254237288
1859	Feb25-FISH2-3L1-rep4-mock-100x_Position017_16_cmle.ics	129	0	1	1	0.0	0.0	0.0
1860	Feb25-FISH2-3L1-rep4-mock-100x_Position017_16_cmle.ics	131	0	1	1	0.15678927691498284	0.6666666666666665	0.6799999999999999
1861	Feb25-FISH2-3L1-rep4-mock-100x_Position017_16_cmle.ics	133	0	1	1	0.053031667191832436	0.24999999999999997	0.19999999999999998
1862	Feb25-FISH2-3L1-rep4-mock-100x_Position018_17_cmle.ics	1	0	1	1	0.0	0.0	0.0
1863	Feb25-FISH2-3L1-rep4-mock-100x_Position018_17_cmle.ics	1	0	1	2	0.08761753709954924	0.14901960784313723	0.4691358024691358
1864	Feb25-FISH2-3L1-rep4-mock-100x_Position018_17_cmle.ics	2	0	1	1	0.0	0.0	0.0
1865	Feb25-FISH2-3L1-rep4-mock-100x_Position018_17_cmle.ics	3	0	1	1	0.0	0.0	0.0
1866	Feb25-FISH2-3L1-rep4-mock-100x_Position018_17_cmle.ics	4	0	1	1	0.0	0.0	0.0
1867	Feb25-FISH2-3L1-rep4-mock-100x_Position018_17_cmle.ics	6	0	1	1	0.0	0.0	0.0
1868	Feb25-FISH2-3L1-rep4-mock-100x_Position018_17_cmle.ics	7	0	1	1	0.0	0.0	0.0
1869	Feb25-FISH2-3L1-rep4-mock-100x_Position018_17_cmle.ics	7	0	2	1	0.0	0.0	0.0
1870	Feb25-FISH2-3L1-rep4-mock-100x_Position018_17_cmle.ics	7	0	3	1	0.07147746447594806	0.3039215686274509	0.15656565656565655
1871	Feb25-FISH2-3L1-rep4-mock-100x_Position018_17_cmle.ics	8	0	1	1	0.06225456583389025	0.32142857142857145	0.3176470588235294
1872	Feb25-FISH2-3L1-rep4-mock-100x_Position018_17_cmle.ics	10	0	1	1	0.0	0.0	0.0
1873	Feb25-FISH2-3L1-rep4-mock-100x_Position018_17_cmle.ics	11	0	1	1	0.13142630564932387	0.5816326530612245	0.5876288659793814
1874	Feb25-FISH2-3L1-rep4-mock-100x_Position018_17_cmle.ics	13	0	1	1	0.0	0.0	0.0
1875	Feb25-FISH2-3L1-rep4-mock-100x_Position018_17_cmle.ics	14	0	1	1	0.15448355225446841	0.5447154471544716	0.536
1876	Feb25-FISH2-3L1-rep4-mock-100x_Position018_17_cmle.ics	15	0	1	1	0.0	0.0	0.0
1877	Feb25-FISH2-3L1-rep4-mock-100x_Position018_17_cmle.ics	16	0	1	1	0.0	0.0	0.0
1878	Feb25-FISH2-3L1-rep4-mock-100x_Position018_17_cmle.ics	16	0	2	1	0.10836905904417933	0.31125827814569534	0.20888888888888887
1879	Feb25-FISH2-3L1-rep4-mock-100x_Position018_17_cmle.ics	17	0	1	1	0.0	0.0	0.0
1880	Feb25-FISH2-3L1-rep4-mock-100x_Position018_17_cmle.ics	18	0	1	1	0.0	0.0	0.0
1881	Feb25-FISH2-3L1-rep4-mock-100x_Position018_17_cmle.ics	20	0	1	1	0.0	0.0	0.0
1882	Feb25-FISH2-3L1-rep4-mock-100x_Position018_17_cmle.ics	21	0	1	1	0.2144323934278442	0.375	0.5166666666666666
1883	Feb25-FISH2-3L1-rep4-mock-100x_Position018_17_cmle.ics	21	0	1	2	0.0	0.0	0.0
1884	Feb25-FISH2-3L1-rep4-mock-100x_Position018_17_cmle.ics	22	0	1	1	0.0	0.0	0.0
1885	Feb25-FISH2-3L1-rep4-mock-100x_Position018_17_cmle.ics	23	0	1	1	0.0	0.0	0.0
1886	Feb25-FISH2-3L1-rep4-mock-100x_Position018_17_cmle.ics	25	0	1	1	0.13603775497035278	0.2145454545454545	0.6276595744680851
1887	Feb25-FISH2-3L1-rep4-mock-100x_Position018_17_cmle.ics	25	0	1	2	0.0	0.0	0.0
1888	Feb25-FISH2-3L1-rep4-mock-100x_Position018_17_cmle.ics	27	0	1	1	0.04611449321028908	0.18518518518518515	0.18691588785046725
1889	Feb25-FISH2-3L1-rep4-mock-100x_Position018_17_cmle.ics	28	0	1	1	0.0	0.0	0.0
1890	Feb25-FISH2-3L1-rep4-mock-100x_Position018_17_cmle.ics	29	0	1	1	0.10145188506263597	0.6376811594202899	0.5432098765432098
1891	Feb25-FISH2-3L1-rep4-mock-100x_Position018_17_cmle.ics	30	0	1	1	0.03458586990771681	0.17441860465116277	0.17441860465116277
1892	Feb25-FISH2-3L1-rep4-mock-100x_Position018_17_cmle.ics	31	0	1	1	0.0	0.0	0.0
1893	Feb25-FISH2-3L1-rep4-mock-100x_Position018_17_cmle.ics	33	0	1	1	0.13834347963086724	0.21201413427561835	0.3508771929824561
1894	Feb25-FISH2-3L1-rep4-mock-100x_Position018_17_cmle.ics	33	0	1	2	0.0	0.0	0.0
1895	Feb25-FISH2-3L1-rep4-mock-100x_Position018_17_cmle.ics	35	0	1	1	0.08300608777852034	0.36363636363636365	0.29508196721311475
1896	Feb25-FISH2-3L1-rep4-mock-100x_Position018_17_cmle.ics	36	0	1	1	0.24671253867504656	0.5071090047393365	0.5404040404040404
1897	Feb25-FISH2-3L1-rep4-mock-100x_Position018_17_cmle.ics	37	0	1	1	0.10375760972315042	0.4017857142857142	0.3982300884955752
1898	Feb25-FISH2-3L1-rep4-mock-100x_Position018_17_cmle.ics	39	0	1	1	0.0	0.0	0.0
1899	Feb25-FISH2-3L1-rep4-mock-100x_Position018_17_cmle.ics	40	0	1	1	0.0	0.0	0.0
1900	Feb25-FISH2-3L1-rep4-mock-100x_Position018_17_cmle.ics	42	0	1	1	0.020751521944630084	0.10112359550561797	0.10112359550561797
1901	Feb25-FISH2-3L1-rep4-mock-100x_Position018_17_cmle.ics	44	0	1	1	0.12220340700726605	0.7464788732394365	0.6022727272727272
1902	Feb25-FISH2-3L1-rep4-mock-100x_Position018_17_cmle.ics	45	0	1	1	0.1498721029334395	0.6914893617021276	0.6989247311827956
1903	Feb25-FISH2-3L1-rep4-mock-100x_Position018_17_cmle.ics	48	0	1	1	0.10145188506263597	0.37931034482758613	0.37931034482758613
1904	Feb25-FISH2-3L1-rep4-mock-100x_Position018_17_cmle.ics	49	0	1	1	0.1291205809888094	0.5833333333333334	0.6666666666666666
1905	Feb25-FISH2-3L1-rep4-mock-100x_Position018_17_cmle.ics	50	0	1	1	0.11067478370469377	0.8275862068965515	0.2840236686390532
1906	Feb25-FISH2-3L1-rep4-mock-100x_Position018_17_cmle.ics	50	0	1	2	0.0	0.0	0.0
1907	Feb25-FISH2-3L1-rep4-mock-100x_Position018_17_cmle.ics	50	0	2	1	0.0	0.0	0.0
1908	Feb25-FISH2-3L1-rep4-mock-100x_Position018_17_cmle.ics	50	0	2	2	0.029974420586687898	0.07647058823529411	0.18309859154929573
1909	Feb25-FISH2-3L1-rep4-mock-100x_Position018_17_cmle.ics	51	0	1	1	0.0	0.0	0.0
1910	Feb25-FISH2-3L1-rep4-mock-100x_Position018_17_cmle.ics	52	0	1	1	0.07608891379697698	0.26612903225806456	0.27499999999999997
1911	Feb25-FISH2-3L1-rep4-mock-100x_Position018_17_cmle.ics	53	0	1	1	0.0	0.0	0.0
1912	Feb25-FISH2-3L1-rep4-mock-100x_Position018_17_cmle.ics	55	0	1	1	0.0	0.0	0.0
1913	Feb25-FISH2-3L1-rep4-mock-100x_Position018_17_cmle.ics	56	0	1	1	0.18676369750167077	0.7363636363636364	0.7363636363636364
1914	Feb25-FISH2-3L1-rep4-mock-100x_Position018_17_cmle.ics	57	0	1	1	0.0	0.0	0.0
1915	Feb25-FISH2-3L1-rep4-mock-100x_Position018_17_cmle.ics	58	0	1	1	0.0	0.0	0.0
1916	Feb25-FISH2-3L1-rep4-mock-100x_Position018_17_cmle.ics	59	0	1	1	0.12681485632829495	0.46610169491525416	0.47008547008546997
1917	Feb25-FISH2-3L1-rep4-mock-100x_Position018_17_cmle.ics	60	0	1	1	0.0	0.0	0.0
1918	Feb25-FISH2-3L1-rep4-mock-100x_Position018_17_cmle.ics	63	0	1	1	0.0	0.0	0.0
1919	Feb25-FISH2-3L1-rep4-mock-100x_Position018_17_cmle.ics	63	0	1	2	0.0	0.0	0.0
1920	Feb25-FISH2-3L1-rep4-mock-100x_Position018_17_cmle.ics	63	0	2	1	0.0	0.0	0.0
1921	Feb25-FISH2-3L1-rep4-mock-100x_Position018_17_cmle.ics	63	0	2	2	0.0	0.0	0.0
1922	Feb25-FISH2-3L1-rep4-mock-100x_Position018_17_cmle.ics	64	0	1	1	0.07839463845749142	0.5230769230769229	0.45333333333333325
1923	Feb25-FISH2-3L1-rep4-mock-100x_Position018_17_cmle.ics	65	0	1	1	0.11298050836520823	0.4757281553398057	0.49999999999999994
1924	Feb25-FISH2-3L1-rep4-mock-100x_Position018_17_cmle.ics	68	0	1	1	0.2536297126565899	0.5641025641025641	0.44176706827309226
1925	Feb25-FISH2-3L1-rep4-mock-100x_Position018_17_cmle.ics	68	0	2	1	0.0	0.0	0.0
1926	Feb25-FISH2-3L1-rep4-mock-100x_Position018_17_cmle.ics	70	0	1	1	0.1498721029334395	0.8552631578947367	0.8783783783783785
1927	Feb25-FISH2-3L1-rep4-mock-100x_Position018_17_cmle.ics	73	0	1	1	0.0	0.0	0.0
1928	Feb25-FISH2-3L1-rep4-mock-100x_Position018_17_cmle.ics	74	0	1	1	0.03458586990771681	0.1851851851851852	0.13761467889908258
1929	Feb25-FISH2-3L1-rep4-mock-100x_Position018_17_cmle.ics	75	0	1	1	0.15678927691498284	0.6238532110091742	0.607142857142857
1930	Feb25-FISH2-3L1-rep4-mock-100x_Position018_17_cmle.ics	76	0	1	1	0.17754079885961294	0.3632075471698113	0.36492890995260663
1931	Feb25-FISH2-3L1-rep4-mock-100x_Position018_17_cmle.ics	77	0	1	1	0.20751521944630083	0.7826086956521738	0.7894736842105263
1932	Feb25-FISH2-3L1-rep4-mock-100x_Position018_17_cmle.ics	78	0	1	1	0.0	0.0	0.0
1933	Feb25-FISH2-3L1-rep4-mock-100x_Position018_17_cmle.ics	79	0	1	1	0.0853118124390348	0.3627450980392157	0.35922330097087374
1934	Feb25-FISH2-3L1-rep4-mock-100x_Position018_17_cmle.ics	80	0	1	1	0.13603775497035278	0.5462962962962962	0.5412844036697247
1935	Feb25-FISH2-3L1-rep4-mock-100x_Position018_17_cmle.ics	82	0	1	1	0.0	0.0	0.0
1936	Feb25-FISH2-3L1-rep4-mock-100x_Position018_17_cmle.ics	83	0	1	1	0.0046114493210289076	0.021052631578947364	0.021052631578947364
1937	Feb25-FISH2-3L1-rep4-mock-100x_Position018_17_cmle.ics	86	0	1	1	0.0	0.0	0.0
1938	Feb25-FISH2-3L1-rep4-mock-100x_Position018_17_cmle.ics	88	0	1	1	0.0	0.0	0.0
1939	Feb25-FISH2-3L1-rep4-mock-100x_Position018_17_cmle.ics	89	0	1	1	0.0	0.0	0.0
1940	Feb25-FISH2-3L1-rep4-mock-100x_Position018_17_cmle.ics	91	0	1	1	0.020751521944630084	0.14516129032258066	0.14285714285714285
1941	Feb25-FISH2-3L1-rep4-mock-100x_Position018_17_cmle.ics	92	0	1	1	0.03919731922874571	0.19318181818181815	0.28333333333333327
1942	Feb25-FISH2-3L1-rep4-mock-100x_Position018_17_cmle.ics	94	0	1	1	0.14756637827292504	0.6037735849056604	0.6666666666666667
1943	Feb25-FISH2-3L1-rep4-mock-100x_Position018_17_cmle.ics	95	0	1	1	0.009222898642057815	0.03636363636363637	0.03636363636363637
1944	Feb25-FISH2-3L1-rep4-mock-100x_Position018_17_cmle.ics	96	0	1	1	0.0	0.0	0.0
1945	Feb25-FISH2-3L1-rep4-mock-100x_Position018_17_cmle.ics	99	0	1	1	0.03689159456823126	0.16326530612244897	0.2461538461538461
1946	Feb25-FISH2-3L1-rep4-mock-100x_Position018_17_cmle.ics	101	0	1	1	0.13834347963086724	0.6818181818181819	0.7499999999999999
1947	Feb25-FISH2-3L1-rep4-mock-100x_Position018_17_cmle.ics	102	0	1	1	0.08300608777852034	0.3956043956043956	0.45569620253164556
1948	Feb25-FISH2-3L1-rep4-mock-100x_Position018_17_cmle.ics	103	0	1	1	0.0023057246605144538	0.014925373134328358	0.009174311926605505
1949	Feb25-FISH2-3L1-rep4-mock-100x_Position018_17_cmle.ics	104	0	1	1	0.02305724660514454	0.0704225352112676	0.056179775280898875
1950	Feb25-FISH2-3L1-rep4-mock-100x_Position018_17_cmle.ics	105	0	1	1	0.08761753709954924	0.36893203883495135	0.37254901960784303
1951	Feb25-FISH2-3L1-rep4-mock-100x_Position018_17_cmle.ics	106	0	1	1	0.04611449321028908	0.1923076923076923	0.19417475728155337
1952	Feb25-FISH2-3L1-rep4-mock-100x_Position018_17_cmle.ics	108	0	1	1	0.0	0.0	0.0
1953	Feb25-FISH2-3L1-rep4-mock-100x_Position018_17_cmle.ics	111	0	1	1	0.0	0.0	0.0
1954	Feb25-FISH2-3L1-rep4-mock-100x_Position018_17_cmle.ics	113	0	1	1	0.21904384274887312	0.8715596330275229	0.8796296296296294
1955	Feb25-FISH2-3L1-rep4-mock-100x_Position018_17_cmle.ics	114	0	1	1	0.0	0.0	0.0
1956	Feb25-FISH2-3L1-rep4-mock-100x_Position018_17_cmle.ics	115	0	1	1	0.2766869592617345	0.6030150753768844	0.6030150753768844
1957	Feb25-FISH2-3L1-rep4-mock-100x_Position018_17_cmle.ics	116	0	1	1	0.0	0.0	0.0
1958	Feb25-FISH2-3L1-rep4-mock-100x_Position018_17_cmle.ics	117	0	1	1	0.02305724660514454	0.09615384615384615	0.10638297872340424
1959	Feb25-FISH2-3L1-rep4-mock-100x_Position018_17_cmle.ics	119	0	1	1	0.04380876854977462	0.19791666666666666	0.19587628865979378
1960	Feb25-FISH2-3L1-rep4-mock-100x_Position018_17_cmle.ics	120	0	1	1	0.19598659614372857	0.6799999999999999	0.6746031746031745
1961	Feb25-FISH2-3L1-rep4-mock-100x_Position018_17_cmle.ics	122	0	1	1	0.0046114493210289076	0.020618556701030927	0.020202020202020204
1962	Feb25-FISH2-3L1-rep4-mock-100x_Position018_17_cmle.ics	123	0	1	1	0.10606333438366487	0.5897435897435896	0.3622047244094488
1963	Feb25-FISH2-3L1-rep4-mock-100x_Position018_17_cmle.ics	123	0	2	1	0.0	0.0	0.0
1964	Feb25-FISH2-3L1-rep4-mock-100x_Position018_17_cmle.ics	127	0	1	1	0.11989768234675159	0.7222222222222222	0.7222222222222222
1965	Feb25-FISH2-3L1-rep4-mock-100x_Position018_17_cmle.ics	128	0	1	1	0.0	0.0	0.0
1966	Feb25-FISH2-3L1-rep4-mock-100x_Position018_17_cmle.ics	129	0	1	1	0.0	0.0	0.0
1967	Feb25-FISH2-3L1-rep4-mock-100x_Position018_17_cmle.ics	130	0	1	1	0.0	0.0	0.0
1968	Feb25-FISH2-3L1-rep4-mock-100x_Position019_18_cmle.ics	2	0	1	1	0.0	0.0	0.0
1969	Feb25-FISH2-3L1-rep4-mock-100x_Position019_18_cmle.ics	2	0	1	2	0.28129840858276334	0.4178082191780821	0.8356164383561642
1970	Feb25-FISH2-3L1-rep4-mock-100x_Position019_18_cmle.ics	3	0	1	1	0.0046114493210289076	0.014285714285714284	0.014285714285714284
1971	Feb25-FISH2-3L1-rep4-mock-100x_Position019_18_cmle.ics	5	0	1	1	0.07147746447594806	0.3229166666666667	0.2952380952380952
1972	Feb25-FISH2-3L1-rep4-mock-100x_Position019_18_cmle.ics	6	0	1	1	0.0	0.0	0.0
1973	Feb25-FISH2-3L1-rep4-mock-100x_Position019_18_cmle.ics	7	0	1	1	0.15217782759395396	0.5196850393700787	0.515625
1974	Feb25-FISH2-3L1-rep4-mock-100x_Position019_18_cmle.ics	8	0	1	1	0.09914616040212151	0.39449541284403666	0.39814814814814803
1975	Feb25-FISH2-3L1-rep4-mock-100x_Position019_18_cmle.ics	9	0	1	1	0.12220340700726605	0.7066666666666666	0.7066666666666666
1976	Feb25-FISH2-3L1-rep4-mock-100x_Position019_18_cmle.ics	10	0	1	1	0.0	0.0	0.0
1977	Feb25-FISH2-3L1-rep4-mock-100x_Position019_18_cmle.ics	10	0	1	2	0.04150304388926017	0.15384615384615383	0.34615384615384615
1978	Feb25-FISH2-3L1-rep4-mock-100x_Position019_18_cmle.ics	11	0	1	1	0.17292934953858402	0.6410256410256409	0.6410256410256409
1979	Feb25-FISH2-3L1-rep4-mock-100x_Position019_18_cmle.ics	13	0	1	1	0.0899232617600637	0.49999999999999994	0.26712328767123283
1980	Feb25-FISH2-3L1-rep4-mock-100x_Position019_18_cmle.ics	16	0	1	1	0.08070036311800588	0.4117647058823529	0.4268292682926828
1981	Feb25-FISH2-3L1-rep4-mock-100x_Position019_18_cmle.ics	17	0	1	1	0.0	0.0	0.0
1982	Feb25-FISH2-3L1-rep4-mock-100x_Position019_18_cmle.ics	18	0	1	1	0.0899232617600637	0.3023255813953488	0.3023255813953488
1983	Feb25-FISH2-3L1-rep4-mock-100x_Position019_18_cmle.ics	19	0	1	1	0.04150304388926017	0.22784810126582278	0.16216216216216214
1984	Feb25-FISH2-3L1-rep4-mock-100x_Position019_18_cmle.ics	20	0	1	1	0.4842021787080353	0.7865168539325842	0.7894736842105262
1985	Feb25-FISH2-3L1-rep4-mock-100x_Position019_18_cmle.ics	21	0	1	1	0.0	0.0	0.0
1986	Feb25-FISH2-3L1-rep4-mock-100x_Position019_18_cmle.ics	23	0	1	1	0.12681485632829495	0.4166666666666665	0.4166666666666665
1987	Feb25-FISH2-3L1-rep4-mock-100x_Position019_18_cmle.ics	24	0	1	1	0.08761753709954924	0.3220338983050847	0.3193277310924369
1988	Feb25-FISH2-3L1-rep4-mock-100x_Position019_18_cmle.ics	25	0	1	1	0.0	0.0	0.0
1989	Feb25-FISH2-3L1-rep4-mock-100x_Position019_18_cmle.ics	26	0	1	1	0.0945347110810926	0.3660714285714285	0.3628318584070796
1990	Feb25-FISH2-3L1-rep4-mock-100x_Position019_18_cmle.ics	27	0	1	1	0.0	0.0	0.0
1991	Feb25-FISH2-3L1-rep4-mock-100x_Position019_18_cmle.ics	29	0	1	1	0.0	0.0	0.0
1992	Feb25-FISH2-3L1-rep4-mock-100x_Position019_18_cmle.ics	31	0	1	1	0.03919731922874571	0.1214285714285714	0.11564625850340134
1993	Feb25-FISH2-3L1-rep4-mock-100x_Position019_18_cmle.ics	32	0	1	1	0.10606333438366487	0.31506849315068486	0.3172413793103448
1994	Feb25-FISH2-3L1-rep4-mock-100x_Position019_18_cmle.ics	34	0	1	1	0.0	0.0	0.0
1995	Feb25-FISH2-3L1-rep4-mock-100x_Position019_18_cmle.ics	35	0	1	1	0.0	0.0	0.0
1996	Feb25-FISH2-3L1-rep4-mock-100x_Position019_18_cmle.ics	36	0	1	1	0.14295492895189613	0.4305555555555555	0.4305555555555555
1997	Feb25-FISH2-3L1-rep4-mock-100x_Position019_18_cmle.ics	37	0	1	1	0.10836905904417933	0.43518518518518506	0.43119266055045874
1998	Feb25-FISH2-3L1-rep4-mock-100x_Position019_18_cmle.ics	38	0	1	1	0.08761753709954924	0.35185185185185175	0.3551401869158877
1999	Feb25-FISH2-3L1-rep4-mock-100x_Position019_18_cmle.ics	40	0	1	1	0.0	0.0	0.0
[truncated: 3,459 more rows]
