# Supplementary material for: M1BP cooperates with CP190 to activate transcription at TAD borders and promote chromatin insulator activity
Source: Nat Commun. 2021 Jul 7;12:4170. doi: 10.1038/s41467-021-24407-y (PMC8263732; doi:10.1038/s41467-021-24407-y)
Supplement: Supplementary file 6 — Source Data [file 41467_2021_24407_MOESM6_ESM.zip › Source Data_updated_060121/Source Data 8/Figure 8c/Figure 8c-tango-slide2/rep4-mock-m1bp/C_B.xls]

	Label	nuc.idx	tag	idx1	idx2	CBdist2_
1	Feb25-FISH2-3L1-rep4-mock-100x_Position001_0_cmle.ics	1	0	1	1	0.0
2	Feb25-FISH2-3L1-rep4-mock-100x_Position001_0_cmle.ics	5	0	1	1	0.0
3	Feb25-FISH2-3L1-rep4-mock-100x_Position001_0_cmle.ics	6	0	1	1	0.0
4	Feb25-FISH2-3L1-rep4-mock-100x_Position001_0_cmle.ics	6	0	2	1	0.5097226605744432
5	Feb25-FISH2-3L1-rep4-mock-100x_Position001_0_cmle.ics	7	0	1	1	1.7672985383515813
6	Feb25-FISH2-3L1-rep4-mock-100x_Position001_0_cmle.ics	8	0	1	1	4.15996867232855
7	Feb25-FISH2-3L1-rep4-mock-100x_Position001_0_cmle.ics	10	0	1	1	0.0
8	Feb25-FISH2-3L1-rep4-mock-100x_Position001_0_cmle.ics	13	0	1	1	0.0
9	Feb25-FISH2-3L1-rep4-mock-100x_Position001_0_cmle.ics	14	0	1	1	0.3720027687491155
10	Feb25-FISH2-3L1-rep4-mock-100x_Position001_0_cmle.ics	14	0	2	1	0.0
11	Feb25-FISH2-3L1-rep4-mock-100x_Position001_0_cmle.ics	15	0	1	1	0.0
12	Feb25-FISH2-3L1-rep4-mock-100x_Position001_0_cmle.ics	17	0	1	1	0.0
13	Feb25-FISH2-3L1-rep4-mock-100x_Position001_0_cmle.ics	18	0	1	1	1.6649493785096108
14	Feb25-FISH2-3L1-rep4-mock-100x_Position001_0_cmle.ics	19	0	1	1	0.0
15	Feb25-FISH2-3L1-rep4-mock-100x_Position001_0_cmle.ics	20	0	1	1	0.2918229810711206
16	Feb25-FISH2-3L1-rep4-mock-100x_Position001_0_cmle.ics	21	0	1	1	2.537067422707222
17	Feb25-FISH2-3L1-rep4-mock-100x_Position001_0_cmle.ics	22	0	1	1	3.4979328063517525
18	Feb25-FISH2-3L1-rep4-mock-100x_Position001_0_cmle.ics	22	0	2	1	0.0
19	Feb25-FISH2-3L1-rep4-mock-100x_Position001_0_cmle.ics	23	0	1	1	4.652798364543425
20	Feb25-FISH2-3L1-rep4-mock-100x_Position001_0_cmle.ics	24	0	1	1	0.0
21	Feb25-FISH2-3L1-rep4-mock-100x_Position001_0_cmle.ics	26	0	1	1	0.9512265400461282
22	Feb25-FISH2-3L1-rep4-mock-100x_Position001_0_cmle.ics	27	0	1	1	0.0
23	Feb25-FISH2-3L1-rep4-mock-100x_Position001_0_cmle.ics	28	0	1	1	0.0
24	Feb25-FISH2-3L1-rep4-mock-100x_Position001_0_cmle.ics	29	0	1	1	0.0
25	Feb25-FISH2-3L1-rep4-mock-100x_Position001_0_cmle.ics	31	0	1	1	0.0
26	Feb25-FISH2-3L1-rep4-mock-100x_Position001_0_cmle.ics	32	0	1	1	0.6606423714395955
27	Feb25-FISH2-3L1-rep4-mock-100x_Position001_0_cmle.ics	32	0	1	2	1.70785021024454
28	Feb25-FISH2-3L1-rep4-mock-100x_Position001_0_cmle.ics	32	0	2	1	0.7817319754002556
29	Feb25-FISH2-3L1-rep4-mock-100x_Position001_0_cmle.ics	32	0	2	2	0.10317500441073144
30	Feb25-FISH2-3L1-rep4-mock-100x_Position001_0_cmle.ics	34	0	1	1	2.2224576109144727
31	Feb25-FISH2-3L1-rep4-mock-100x_Position001_0_cmle.ics	34	0	2	1	0.10317500441073144
32	Feb25-FISH2-3L1-rep4-mock-100x_Position001_0_cmle.ics	35	0	1	1	0.0
33	Feb25-FISH2-3L1-rep4-mock-100x_Position001_0_cmle.ics	36	0	1	1	0.0
34	Feb25-FISH2-3L1-rep4-mock-100x_Position001_0_cmle.ics	37	0	1	1	0.0
35	Feb25-FISH2-3L1-rep4-mock-100x_Position001_0_cmle.ics	39	0	1	1	0.0
36	Feb25-FISH2-3L1-rep4-mock-100x_Position001_0_cmle.ics	40	0	1	1	2.6233977823138
37	Feb25-FISH2-3L1-rep4-mock-100x_Position001_0_cmle.ics	41	0	1	1	0.0
38	Feb25-FISH2-3L1-rep4-mock-100x_Position001_0_cmle.ics	42	0	1	1	0.23070632344123612
39	Feb25-FISH2-3L1-rep4-mock-100x_Position001_0_cmle.ics	43	0	1	1	0.0
40	Feb25-FISH2-3L1-rep4-mock-100x_Position001_0_cmle.ics	44	0	1	1	0.0
41	Feb25-FISH2-3L1-rep4-mock-100x_Position001_0_cmle.ics	45	0	1	1	0.0
42	Feb25-FISH2-3L1-rep4-mock-100x_Position001_0_cmle.ics	45	0	1	2	4.446600009517518
43	Feb25-FISH2-3L1-rep4-mock-100x_Position001_0_cmle.ics	47	0	1	1	1.9091760314026058
44	Feb25-FISH2-3L1-rep4-mock-100x_Position001_0_cmle.ics	49	0	1	1	0.0
45	Feb25-FISH2-3L1-rep4-mock-100x_Position001_0_cmle.ics	50	0	1	1	2.9065865738491006
46	Feb25-FISH2-3L1-rep4-mock-100x_Position001_0_cmle.ics	52	0	1	1	0.0
47	Feb25-FISH2-3L1-rep4-mock-100x_Position001_0_cmle.ics	53	0	1	1	3.588451676716674
48	Feb25-FISH2-3L1-rep4-mock-100x_Position001_0_cmle.ics	53	0	1	2	4.199255681040982
49	Feb25-FISH2-3L1-rep4-mock-100x_Position001_0_cmle.ics	53	0	2	1	2.362701411156373
50	Feb25-FISH2-3L1-rep4-mock-100x_Position001_0_cmle.ics	53	0	2	2	0.0
51	Feb25-FISH2-3L1-rep4-mock-100x_Position001_0_cmle.ics	54	0	1	1	0.0
52	Feb25-FISH2-3L1-rep4-mock-100x_Position001_0_cmle.ics	55	0	1	1	1.276204323327041
53	Feb25-FISH2-3L1-rep4-mock-100x_Position001_0_cmle.ics	57	0	1	1	0.0
54	Feb25-FISH2-3L1-rep4-mock-100x_Position001_0_cmle.ics	58	0	1	1	0.0
55	Feb25-FISH2-3L1-rep4-mock-100x_Position001_0_cmle.ics	58	0	1	2	3.4682765366568638
56	Feb25-FISH2-3L1-rep4-mock-100x_Position001_0_cmle.ics	58	0	2	1	4.3399866900196375
57	Feb25-FISH2-3L1-rep4-mock-100x_Position001_0_cmle.ics	58	0	2	2	3.4296960647185153
58	Feb25-FISH2-3L1-rep4-mock-100x_Position001_0_cmle.ics	60	0	1	1	0.0
59	Feb25-FISH2-3L1-rep4-mock-100x_Position001_0_cmle.ics	63	0	1	1	0.0
60	Feb25-FISH2-3L1-rep4-mock-100x_Position001_0_cmle.ics	64	0	1	1	0.0
61	Feb25-FISH2-3L1-rep4-mock-100x_Position001_0_cmle.ics	65	0	1	1	0.0
62	Feb25-FISH2-3L1-rep4-mock-100x_Position001_0_cmle.ics	65	0	1	2	7.036744095996567
63	Feb25-FISH2-3L1-rep4-mock-100x_Position001_0_cmle.ics	69	0	1	1	2.797510493183454
64	Feb25-FISH2-3L1-rep4-mock-100x_Position001_0_cmle.ics	70	0	1	1	0.0
65	Feb25-FISH2-3L1-rep4-mock-100x_Position001_0_cmle.ics	72	0	1	1	0.0
66	Feb25-FISH2-3L1-rep4-mock-100x_Position001_0_cmle.ics	75	0	1	1	4.1089048802272075
67	Feb25-FISH2-3L1-rep4-mock-100x_Position001_0_cmle.ics	75	0	1	2	0.0
68	Feb25-FISH2-3L1-rep4-mock-100x_Position001_0_cmle.ics	75	0	1	3	10.744713283774152
69	Feb25-FISH2-3L1-rep4-mock-100x_Position001_0_cmle.ics	75	0	2	1	6.701473188271857
70	Feb25-FISH2-3L1-rep4-mock-100x_Position001_0_cmle.ics	75	0	2	2	10.160505252194781
71	Feb25-FISH2-3L1-rep4-mock-100x_Position001_0_cmle.ics	75	0	2	3	0.0
72	Feb25-FISH2-3L1-rep4-mock-100x_Position001_0_cmle.ics	76	0	1	1	0.0
73	Feb25-FISH2-3L1-rep4-mock-100x_Position001_0_cmle.ics	77	0	1	1	0.0
74	Feb25-FISH2-3L1-rep4-mock-100x_Position001_0_cmle.ics	78	0	1	1	0.0
75	Feb25-FISH2-3L1-rep4-mock-100x_Position001_0_cmle.ics	79	0	1	1	0.7857574237886386
76	Feb25-FISH2-3L1-rep4-mock-100x_Position001_0_cmle.ics	80	0	1	1	0.65584944557845
77	Feb25-FISH2-3L1-rep4-mock-100x_Position001_0_cmle.ics	81	0	1	1	0.0
78	Feb25-FISH2-3L1-rep4-mock-100x_Position001_0_cmle.ics	82	0	1	1	2.262017019609515
79	Feb25-FISH2-3L1-rep4-mock-100x_Position001_0_cmle.ics	83	0	1	1	0.0
80	Feb25-FISH2-3L1-rep4-mock-100x_Position001_0_cmle.ics	84	0	1	1	0.0
81	Feb25-FISH2-3L1-rep4-mock-100x_Position001_0_cmle.ics	86	0	1	1	2.265155469265729
82	Feb25-FISH2-3L1-rep4-mock-100x_Position001_0_cmle.ics	86	0	2	1	0.0
83	Feb25-FISH2-3L1-rep4-mock-100x_Position001_0_cmle.ics	87	0	1	1	0.0
84	Feb25-FISH2-3L1-rep4-mock-100x_Position001_0_cmle.ics	88	0	1	1	2.6479238900650497
85	Feb25-FISH2-3L1-rep4-mock-100x_Position001_0_cmle.ics	89	0	1	1	0.0
86	Feb25-FISH2-3L1-rep4-mock-100x_Position001_0_cmle.ics	90	0	1	1	0.0
87	Feb25-FISH2-3L1-rep4-mock-100x_Position001_0_cmle.ics	90	0	1	2	3.5883978918040995
88	Feb25-FISH2-3L1-rep4-mock-100x_Position001_0_cmle.ics	90	0	2	1	3.4178925784646617
89	Feb25-FISH2-3L1-rep4-mock-100x_Position001_0_cmle.ics	90	0	2	2	0.0
90	Feb25-FISH2-3L1-rep4-mock-100x_Position001_0_cmle.ics	91	0	1	1	1.1792185774793633
91	Feb25-FISH2-3L1-rep4-mock-100x_Position001_0_cmle.ics	92	0	1	1	0.0
92	Feb25-FISH2-3L1-rep4-mock-100x_Position001_0_cmle.ics	93	0	1	1	4.155937379528198
93	Feb25-FISH2-3L1-rep4-mock-100x_Position001_0_cmle.ics	94	0	1	1	5.832063574409275
94	Feb25-FISH2-3L1-rep4-mock-100x_Position001_0_cmle.ics	97	0	1	1	0.0
95	Feb25-FISH2-3L1-rep4-mock-100x_Position001_0_cmle.ics	98	0	1	1	3.455462090811751
96	Feb25-FISH2-3L1-rep4-mock-100x_Position001_0_cmle.ics	98	0	2	1	0.0
97	Feb25-FISH2-3L1-rep4-mock-100x_Position001_0_cmle.ics	99	0	1	1	0.0
98	Feb25-FISH2-3L1-rep4-mock-100x_Position001_0_cmle.ics	99	0	1	2	4.006099565335357
99	Feb25-FISH2-3L1-rep4-mock-100x_Position001_0_cmle.ics	99	0	2	1	4.284763987285093
100	Feb25-FISH2-3L1-rep4-mock-100x_Position001_0_cmle.ics	99	0	2	2	0.0
101	Feb25-FISH2-3L1-rep4-mock-100x_Position001_0_cmle.ics	101	0	1	1	1.286654922847664
102	Feb25-FISH2-3L1-rep4-mock-100x_Position001_0_cmle.ics	102	0	1	1	0.0
103	Feb25-FISH2-3L1-rep4-mock-100x_Position001_0_cmle.ics	103	0	1	1	0.0
104	Feb25-FISH2-3L1-rep4-mock-100x_Position001_0_cmle.ics	105	0	1	1	0.0
105	Feb25-FISH2-3L1-rep4-mock-100x_Position001_0_cmle.ics	106	0	1	1	0.0
106	Feb25-FISH2-3L1-rep4-mock-100x_Position001_0_cmle.ics	107	0	1	1	0.0
107	Feb25-FISH2-3L1-rep4-mock-100x_Position001_0_cmle.ics	108	0	1	1	0.0
108	Feb25-FISH2-3L1-rep4-mock-100x_Position001_0_cmle.ics	109	0	1	1	0.0
109	Feb25-FISH2-3L1-rep4-mock-100x_Position001_0_cmle.ics	110	0	1	1	0.0
110	Feb25-FISH2-3L1-rep4-mock-100x_Position001_0_cmle.ics	111	0	1	1	0.7295574526778015
111	Feb25-FISH2-3L1-rep4-mock-100x_Position001_0_cmle.ics	112	0	1	1	0.0
112	Feb25-FISH2-3L1-rep4-mock-100x_Position001_0_cmle.ics	113	0	1	1	0.0
113	Feb25-FISH2-3L1-rep4-mock-100x_Position001_0_cmle.ics	114	0	1	1	4.065489370297911
114	Feb25-FISH2-3L1-rep4-mock-100x_Position001_0_cmle.ics	116	0	1	1	0.0
115	Feb25-FISH2-3L1-rep4-mock-100x_Position001_0_cmle.ics	117	0	1	1	0.0
116	Feb25-FISH2-3L1-rep4-mock-100x_Position001_0_cmle.ics	118	0	1	1	1.1535316172061807
117	Feb25-FISH2-3L1-rep4-mock-100x_Position001_0_cmle.ics	119	0	1	1	0.0
118	Feb25-FISH2-3L1-rep4-mock-100x_Position001_0_cmle.ics	121	0	1	1	0.0
119	Feb25-FISH2-3L1-rep4-mock-100x_Position001_0_cmle.ics	122	0	1	1	3.7220406111561064
120	Feb25-FISH2-3L1-rep4-mock-100x_Position001_0_cmle.ics	122	0	2	1	0.9512265400461282
121	Feb25-FISH2-3L1-rep4-mock-100x_Position002_1_cmle.ics	2	0	1	1	3.8383320393959877
122	Feb25-FISH2-3L1-rep4-mock-100x_Position002_1_cmle.ics	2	0	1	2	1.5490250415242273
123	Feb25-FISH2-3L1-rep4-mock-100x_Position002_1_cmle.ics	2	0	2	1	1.2611313899024936
124	Feb25-FISH2-3L1-rep4-mock-100x_Position002_1_cmle.ics	2	0	2	2	3.7200276874911546
125	Feb25-FISH2-3L1-rep4-mock-100x_Position002_1_cmle.ics	3	0	1	1	2.1280260539523534
126	Feb25-FISH2-3L1-rep4-mock-100x_Position002_1_cmle.ics	3	0	1	2	0.0
127	Feb25-FISH2-3L1-rep4-mock-100x_Position002_1_cmle.ics	3	0	2	1	2.2855655923113916
128	Feb25-FISH2-3L1-rep4-mock-100x_Position002_1_cmle.ics	3	0	2	2	2.689804386905388
129	Feb25-FISH2-3L1-rep4-mock-100x_Position002_1_cmle.ics	5	0	1	1	0.6190500264643886
130	Feb25-FISH2-3L1-rep4-mock-100x_Position002_1_cmle.ics	8	0	1	1	0.1459114905355603
131	Feb25-FISH2-3L1-rep4-mock-100x_Position002_1_cmle.ics	8	0	2	1	0.0
132	Feb25-FISH2-3L1-rep4-mock-100x_Position002_1_cmle.ics	9	0	1	1	0.0
133	Feb25-FISH2-3L1-rep4-mock-100x_Position002_1_cmle.ics	11	0	1	1	0.0
134	Feb25-FISH2-3L1-rep4-mock-100x_Position002_1_cmle.ics	12	0	1	1	0.0
135	Feb25-FISH2-3L1-rep4-mock-100x_Position002_1_cmle.ics	13	0	1	1	0.0
136	Feb25-FISH2-3L1-rep4-mock-100x_Position002_1_cmle.ics	15	0	1	1	1.5464734475585327
137	Feb25-FISH2-3L1-rep4-mock-100x_Position002_1_cmle.ics	15	0	2	1	2.8544391057180634
138	Feb25-FISH2-3L1-rep4-mock-100x_Position002_1_cmle.ics	16	0	1	1	0.0
139	Feb25-FISH2-3L1-rep4-mock-100x_Position002_1_cmle.ics	17	0	1	1	0.0
140	Feb25-FISH2-3L1-rep4-mock-100x_Position002_1_cmle.ics	17	0	1	2	3.704840797210249
141	Feb25-FISH2-3L1-rep4-mock-100x_Position002_1_cmle.ics	18	0	1	1	5.365100229358035
142	Feb25-FISH2-3L1-rep4-mock-100x_Position002_1_cmle.ics	18	0	2	1	0.0
143	Feb25-FISH2-3L1-rep4-mock-100x_Position002_1_cmle.ics	20	0	1	1	0.0
144	Feb25-FISH2-3L1-rep4-mock-100x_Position002_1_cmle.ics	21	0	1	1	0.0
145	Feb25-FISH2-3L1-rep4-mock-100x_Position002_1_cmle.ics	23	0	1	1	0.0
146	Feb25-FISH2-3L1-rep4-mock-100x_Position002_1_cmle.ics	24	0	1	1	6.194288424553383
147	Feb25-FISH2-3L1-rep4-mock-100x_Position002_1_cmle.ics	24	0	2	1	0.0
148	Feb25-FISH2-3L1-rep4-mock-100x_Position002_1_cmle.ics	27	0	1	1	0.0
149	Feb25-FISH2-3L1-rep4-mock-100x_Position002_1_cmle.ics	28	0	1	1	0.7610319551488771
150	Feb25-FISH2-3L1-rep4-mock-100x_Position002_1_cmle.ics	29	0	1	1	0.0
151	Feb25-FISH2-3L1-rep4-mock-100x_Position002_1_cmle.ics	31	0	1	1	0.0
152	Feb25-FISH2-3L1-rep4-mock-100x_Position002_1_cmle.ics	32	0	1	1	3.820515255280335
153	Feb25-FISH2-3L1-rep4-mock-100x_Position002_1_cmle.ics	33	0	1	1	0.0
154	Feb25-FISH2-3L1-rep4-mock-100x_Position002_1_cmle.ics	34	0	1	1	0.0
155	Feb25-FISH2-3L1-rep4-mock-100x_Position002_1_cmle.ics	35	0	1	1	0.0
156	Feb25-FISH2-3L1-rep4-mock-100x_Position002_1_cmle.ics	35	0	2	1	1.1763760451361116
157	Feb25-FISH2-3L1-rep4-mock-100x_Position002_1_cmle.ics	36	0	1	1	0.0
158	Feb25-FISH2-3L1-rep4-mock-100x_Position002_1_cmle.ics	37	0	1	1	0.0
159	Feb25-FISH2-3L1-rep4-mock-100x_Position002_1_cmle.ics	38	0	1	1	0.0
160	Feb25-FISH2-3L1-rep4-mock-100x_Position002_1_cmle.ics	39	0	1	1	0.0
161	Feb25-FISH2-3L1-rep4-mock-100x_Position002_1_cmle.ics	40	0	1	1	2.9508772756175987
162	Feb25-FISH2-3L1-rep4-mock-100x_Position002_1_cmle.ics	41	0	1	1	2.6785789058181764
163	Feb25-FISH2-3L1-rep4-mock-100x_Position002_1_cmle.ics	43	0	1	1	2.4762001058575542
164	Feb25-FISH2-3L1-rep4-mock-100x_Position002_1_cmle.ics	43	0	2	1	1.1396051716664168
165	Feb25-FISH2-3L1-rep4-mock-100x_Position002_1_cmle.ics	47	0	1	1	0.0
166	Feb25-FISH2-3L1-rep4-mock-100x_Position002_1_cmle.ics	49	0	1	1	0.0
167	Feb25-FISH2-3L1-rep4-mock-100x_Position002_1_cmle.ics	50	0	1	1	0.0
168	Feb25-FISH2-3L1-rep4-mock-100x_Position002_1_cmle.ics	51	0	1	1	6.674167693100422
169	Feb25-FISH2-3L1-rep4-mock-100x_Position002_1_cmle.ics	51	0	1	2	6.994257852451101
170	Feb25-FISH2-3L1-rep4-mock-100x_Position002_1_cmle.ics	54	0	1	1	0.0
171	Feb25-FISH2-3L1-rep4-mock-100x_Position002_1_cmle.ics	54	0	1	2	1.6294049638174177
172	Feb25-FISH2-3L1-rep4-mock-100x_Position002_1_cmle.ics	55	0	1	1	3.613358993324431
173	Feb25-FISH2-3L1-rep4-mock-100x_Position002_1_cmle.ics	56	0	1	1	0.0
174	Feb25-FISH2-3L1-rep4-mock-100x_Position002_1_cmle.ics	56	0	1	2	3.614998049451325
175	Feb25-FISH2-3L1-rep4-mock-100x_Position002_1_cmle.ics	57	0	1	1	0.0
176	Feb25-FISH2-3L1-rep4-mock-100x_Position002_1_cmle.ics	58	0	1	1	1.3380223200825005
177	Feb25-FISH2-3L1-rep4-mock-100x_Position002_1_cmle.ics	59	0	1	1	5.238890579062598
178	Feb25-FISH2-3L1-rep4-mock-100x_Position002_1_cmle.ics	60	0	1	1	0.0
179	Feb25-FISH2-3L1-rep4-mock-100x_Position002_1_cmle.ics	61	0	1	1	4.858792636856347
180	Feb25-FISH2-3L1-rep4-mock-100x_Position002_1_cmle.ics	63	0	1	1	0.0
181	Feb25-FISH2-3L1-rep4-mock-100x_Position002_1_cmle.ics	63	0	1	2	4.420498442159819
182	Feb25-FISH2-3L1-rep4-mock-100x_Position002_1_cmle.ics	65	0	1	1	1.679567386804093
183	Feb25-FISH2-3L1-rep4-mock-100x_Position002_1_cmle.ics	66	0	1	1	0.0
184	Feb25-FISH2-3L1-rep4-mock-100x_Position002_1_cmle.ics	68	0	1	1	0.0
185	Feb25-FISH2-3L1-rep4-mock-100x_Position002_1_cmle.ics	69	0	1	1	0.0
186	Feb25-FISH2-3L1-rep4-mock-100x_Position002_1_cmle.ics	70	0	1	1	6.187410478889759
187	Feb25-FISH2-3L1-rep4-mock-100x_Position002_1_cmle.ics	71	0	1	1	0.0
188	Feb25-FISH2-3L1-rep4-mock-100x_Position002_1_cmle.ics	71	0	2	1	1.9429500038207494
189	Feb25-FISH2-3L1-rep4-mock-100x_Position002_1_cmle.ics	74	0	1	1	0.0
190	Feb25-FISH2-3L1-rep4-mock-100x_Position002_1_cmle.ics	75	0	1	1	5.613005749147921
191	Feb25-FISH2-3L1-rep4-mock-100x_Position002_1_cmle.ics	75	0	1	2	0.0
192	Feb25-FISH2-3L1-rep4-mock-100x_Position002_1_cmle.ics	77	0	1	1	0.0
193	Feb25-FISH2-3L1-rep4-mock-100x_Position002_1_cmle.ics	79	0	1	1	0.2918229810711206
194	Feb25-FISH2-3L1-rep4-mock-100x_Position002_1_cmle.ics	81	0	1	1	0.0
195	Feb25-FISH2-3L1-rep4-mock-100x_Position002_1_cmle.ics	85	0	1	1	0.0
196	Feb25-FISH2-3L1-rep4-mock-100x_Position002_1_cmle.ics	88	0	1	1	0.0
197	Feb25-FISH2-3L1-rep4-mock-100x_Position002_1_cmle.ics	89	0	1	1	5.485297956436429
198	Feb25-FISH2-3L1-rep4-mock-100x_Position002_1_cmle.ics	90	0	1	1	0.0
199	Feb25-FISH2-3L1-rep4-mock-100x_Position002_1_cmle.ics	91	0	1	1	0.0
200	Feb25-FISH2-3L1-rep4-mock-100x_Position002_1_cmle.ics	91	0	2	1	4.309949800037643
201	Feb25-FISH2-3L1-rep4-mock-100x_Position002_1_cmle.ics	93	0	1	1	1.5490250415242273
202	Feb25-FISH2-3L1-rep4-mock-100x_Position002_1_cmle.ics	94	0	1	1	2.645402389515791
203	Feb25-FISH2-3L1-rep4-mock-100x_Position002_1_cmle.ics	96	0	1	1	0.0
204	Feb25-FISH2-3L1-rep4-mock-100x_Position002_1_cmle.ics	97	0	1	1	0.0
205	Feb25-FISH2-3L1-rep4-mock-100x_Position002_1_cmle.ics	98	0	1	1	0.10317500441073144
206	Feb25-FISH2-3L1-rep4-mock-100x_Position002_1_cmle.ics	99	0	1	1	0.0
207	Feb25-FISH2-3L1-rep4-mock-100x_Position002_1_cmle.ics	100	0	1	1	0.0
208	Feb25-FISH2-3L1-rep4-mock-100x_Position002_1_cmle.ics	103	0	1	1	0.0
209	Feb25-FISH2-3L1-rep4-mock-100x_Position002_1_cmle.ics	104	0	1	1	0.0
210	Feb25-FISH2-3L1-rep4-mock-100x_Position002_1_cmle.ics	105	0	1	1	0.0
211	Feb25-FISH2-3L1-rep4-mock-100x_Position002_1_cmle.ics	106	0	1	1	2.613012150353187
212	Feb25-FISH2-3L1-rep4-mock-100x_Position002_1_cmle.ics	107	0	1	1	1.2551781017859014
213	Feb25-FISH2-3L1-rep4-mock-100x_Position002_1_cmle.ics	108	0	1	1	0.0
214	Feb25-FISH2-3L1-rep4-mock-100x_Position002_1_cmle.ics	109	0	1	1	0.0
215	Feb25-FISH2-3L1-rep4-mock-100x_Position002_1_cmle.ics	110	0	1	1	3.067613417149647
216	Feb25-FISH2-3L1-rep4-mock-100x_Position003_2_cmle.ics	1	0	1	1	0.0
217	Feb25-FISH2-3L1-rep4-mock-100x_Position003_2_cmle.ics	2	0	1	1	0.0
218	Feb25-FISH2-3L1-rep4-mock-100x_Position003_2_cmle.ics	3	0	1	1	4.813068402965939
219	Feb25-FISH2-3L1-rep4-mock-100x_Position003_2_cmle.ics	4	0	1	1	2.6073781785810466
220	Feb25-FISH2-3L1-rep4-mock-100x_Position003_2_cmle.ics	4	0	2	1	0.0
221	Feb25-FISH2-3L1-rep4-mock-100x_Position003_2_cmle.ics	5	0	1	1	0.0
222	Feb25-FISH2-3L1-rep4-mock-100x_Position003_2_cmle.ics	6	0	1	1	0.0
223	Feb25-FISH2-3L1-rep4-mock-100x_Position003_2_cmle.ics	7	0	1	1	0.0
224	Feb25-FISH2-3L1-rep4-mock-100x_Position003_2_cmle.ics	8	0	1	1	0.0
225	Feb25-FISH2-3L1-rep4-mock-100x_Position003_2_cmle.ics	9	0	1	1	0.0
226	Feb25-FISH2-3L1-rep4-mock-100x_Position003_2_cmle.ics	10	0	1	1	0.0
227	Feb25-FISH2-3L1-rep4-mock-100x_Position003_2_cmle.ics	10	0	1	2	1.9097941614020073
228	Feb25-FISH2-3L1-rep4-mock-100x_Position003_2_cmle.ics	10	0	1	3	7.996553697288768
229	Feb25-FISH2-3L1-rep4-mock-100x_Position003_2_cmle.ics	10	0	2	1	8.431251294325852
230	Feb25-FISH2-3L1-rep4-mock-100x_Position003_2_cmle.ics	10	0	2	2	8.007196284479676
231	Feb25-FISH2-3L1-rep4-mock-100x_Position003_2_cmle.ics	10	0	2	3	0.0
232	Feb25-FISH2-3L1-rep4-mock-100x_Position003_2_cmle.ics	10	0	3	1	4.4672464497302835
233	Feb25-FISH2-3L1-rep4-mock-100x_Position003_2_cmle.ics	10	0	3	2	3.1666280264763267
234	Feb25-FISH2-3L1-rep4-mock-100x_Position003_2_cmle.ics	10	0	3	3	4.90017762146458
235	Feb25-FISH2-3L1-rep4-mock-100x_Position003_2_cmle.ics	10	0	4	1	2.2792103433328337
236	Feb25-FISH2-3L1-rep4-mock-100x_Position003_2_cmle.ics	10	0	4	2	0.0
237	Feb25-FISH2-3L1-rep4-mock-100x_Position003_2_cmle.ics	10	0	4	3	7.9247948398253
238	Feb25-FISH2-3L1-rep4-mock-100x_Position003_2_cmle.ics	11	0	1	1	0.0
239	Feb25-FISH2-3L1-rep4-mock-100x_Position003_2_cmle.ics	12	0	1	1	0.0
240	Feb25-FISH2-3L1-rep4-mock-100x_Position003_2_cmle.ics	13	0	1	1	0.0
241	Feb25-FISH2-3L1-rep4-mock-100x_Position003_2_cmle.ics	14	0	1	1	0.0
242	Feb25-FISH2-3L1-rep4-mock-100x_Position003_2_cmle.ics	15	0	1	1	0.0
243	Feb25-FISH2-3L1-rep4-mock-100x_Position003_2_cmle.ics	16	0	1	1	0.0
244	Feb25-FISH2-3L1-rep4-mock-100x_Position003_2_cmle.ics	17	0	1	1	0.0
245	Feb25-FISH2-3L1-rep4-mock-100x_Position003_2_cmle.ics	19	0	1	1	0.0
246	Feb25-FISH2-3L1-rep4-mock-100x_Position003_2_cmle.ics	20	0	1	1	1.5897231072394298
247	Feb25-FISH2-3L1-rep4-mock-100x_Position003_2_cmle.ics	21	0	1	1	0.0
248	Feb25-FISH2-3L1-rep4-mock-100x_Position003_2_cmle.ics	25	0	1	1	1.2551781017859014
249	Feb25-FISH2-3L1-rep4-mock-100x_Position003_2_cmle.ics	26	0	1	1	0.0
250	Feb25-FISH2-3L1-rep4-mock-100x_Position003_2_cmle.ics	26	0	1	2	1.7539750749824343
251	Feb25-FISH2-3L1-rep4-mock-100x_Position003_2_cmle.ics	26	0	2	1	1.8066794966622155
252	Feb25-FISH2-3L1-rep4-mock-100x_Position003_2_cmle.ics	26	0	2	2	0.0
253	Feb25-FISH2-3L1-rep4-mock-100x_Position003_2_cmle.ics	27	0	1	1	1.3880777203971526
254	Feb25-FISH2-3L1-rep4-mock-100x_Position003_2_cmle.ics	27	0	1	2	0.0
255	Feb25-FISH2-3L1-rep4-mock-100x_Position003_2_cmle.ics	31	0	1	1	5.492555058497612
256	Feb25-FISH2-3L1-rep4-mock-100x_Position003_2_cmle.ics	32	0	1	1	0.0
257	Feb25-FISH2-3L1-rep4-mock-100x_Position003_2_cmle.ics	33	0	1	1	0.23070632344123612
258	Feb25-FISH2-3L1-rep4-mock-100x_Position003_2_cmle.ics	34	0	1	1	0.0
259	Feb25-FISH2-3L1-rep4-mock-100x_Position003_2_cmle.ics	35	0	1	1	0.0
260	Feb25-FISH2-3L1-rep4-mock-100x_Position003_2_cmle.ics	36	0	1	1	0.23070632344123612
261	Feb25-FISH2-3L1-rep4-mock-100x_Position003_2_cmle.ics	39	0	1	1	0.0
262	Feb25-FISH2-3L1-rep4-mock-100x_Position003_2_cmle.ics	39	0	1	2	1.6261351280190972
263	Feb25-FISH2-3L1-rep4-mock-100x_Position003_2_cmle.ics	39	0	2	1	1.5938084136021913
264	Feb25-FISH2-3L1-rep4-mock-100x_Position003_2_cmle.ics	39	0	2	2	0.0
265	Feb25-FISH2-3L1-rep4-mock-100x_Position003_2_cmle.ics	40	0	1	1	0.0
266	Feb25-FISH2-3L1-rep4-mock-100x_Position003_2_cmle.ics	42	0	1	1	2.0388906422977726
267	Feb25-FISH2-3L1-rep4-mock-100x_Position003_2_cmle.ics	42	0	2	1	3.6826395256373887
268	Feb25-FISH2-3L1-rep4-mock-100x_Position003_2_cmle.ics	43	0	1	1	2.8544391057180634
269	Feb25-FISH2-3L1-rep4-mock-100x_Position003_2_cmle.ics	43	0	2	1	0.0
270	Feb25-FISH2-3L1-rep4-mock-100x_Position003_2_cmle.ics	45	0	1	1	0.0
271	Feb25-FISH2-3L1-rep4-mock-100x_Position003_2_cmle.ics	46	0	1	1	0.0
272	Feb25-FISH2-3L1-rep4-mock-100x_Position003_2_cmle.ics	47	0	1	1	2.1666750926253604
273	Feb25-FISH2-3L1-rep4-mock-100x_Position003_2_cmle.ics	47	0	1	2	0.0
274	Feb25-FISH2-3L1-rep4-mock-100x_Position003_2_cmle.ics	48	0	1	1	2.031340052282519
275	Feb25-FISH2-3L1-rep4-mock-100x_Position003_2_cmle.ics	49	0	1	1	0.0
276	Feb25-FISH2-3L1-rep4-mock-100x_Position003_2_cmle.ics	50	0	1	1	2.385122381269326
277	Feb25-FISH2-3L1-rep4-mock-100x_Position003_2_cmle.ics	51	0	1	1	5.648301458036556
278	Feb25-FISH2-3L1-rep4-mock-100x_Position003_2_cmle.ics	51	0	1	2	0.3095250132321943
279	Feb25-FISH2-3L1-rep4-mock-100x_Position003_2_cmle.ics	52	0	1	1	0.0
280	Feb25-FISH2-3L1-rep4-mock-100x_Position003_2_cmle.ics	53	0	1	1	0.10317500441073144
281	Feb25-FISH2-3L1-rep4-mock-100x_Position003_2_cmle.ics	55	0	1	1	0.0
282	Feb25-FISH2-3L1-rep4-mock-100x_Position003_2_cmle.ics	55	0	1	2	1.5938084136021913
283	Feb25-FISH2-3L1-rep4-mock-100x_Position003_2_cmle.ics	56	0	1	1	0.0
284	Feb25-FISH2-3L1-rep4-mock-100x_Position003_2_cmle.ics	57	0	1	1	0.0
285	Feb25-FISH2-3L1-rep4-mock-100x_Position003_2_cmle.ics	58	0	1	1	2.6393594976528667
286	Feb25-FISH2-3L1-rep4-mock-100x_Position003_2_cmle.ics	58	0	1	2	0.0
287	Feb25-FISH2-3L1-rep4-mock-100x_Position003_2_cmle.ics	59	0	1	1	2.722739793356479
288	Feb25-FISH2-3L1-rep4-mock-100x_Position003_2_cmle.ics	60	0	1	1	3.460594851618542
289	Feb25-FISH2-3L1-rep4-mock-100x_Position003_2_cmle.ics	62	0	1	1	0.0
290	Feb25-FISH2-3L1-rep4-mock-100x_Position003_2_cmle.ics	63	0	1	1	5.817025807339425
291	Feb25-FISH2-3L1-rep4-mock-100x_Position003_2_cmle.ics	63	0	1	2	3.5048951972231777
292	Feb25-FISH2-3L1-rep4-mock-100x_Position003_2_cmle.ics	64	0	1	1	0.0
293	Feb25-FISH2-3L1-rep4-mock-100x_Position003_2_cmle.ics	66	0	1	1	0.0
294	Feb25-FISH2-3L1-rep4-mock-100x_Position003_2_cmle.ics	69	0	1	1	1.687878142458339
295	Feb25-FISH2-3L1-rep4-mock-100x_Position003_2_cmle.ics	70	0	1	1	0.0
296	Feb25-FISH2-3L1-rep4-mock-100x_Position003_2_cmle.ics	71	0	1	1	0.0
297	Feb25-FISH2-3L1-rep4-mock-100x_Position003_2_cmle.ics	71	0	1	2	7.265329318427221
298	Feb25-FISH2-3L1-rep4-mock-100x_Position003_2_cmle.ics	72	0	1	1	0.0
299	Feb25-FISH2-3L1-rep4-mock-100x_Position003_2_cmle.ics	73	0	1	1	0.0
300	Feb25-FISH2-3L1-rep4-mock-100x_Position003_2_cmle.ics	73	0	2	1	4.370809093059255
301	Feb25-FISH2-3L1-rep4-mock-100x_Position003_2_cmle.ics	76	0	1	1	4.871572844135521
302	Feb25-FISH2-3L1-rep4-mock-100x_Position003_2_cmle.ics	76	0	1	2	4.528439275353801
303	Feb25-FISH2-3L1-rep4-mock-100x_Position003_2_cmle.ics	79	0	1	1	5.20767526030094
304	Feb25-FISH2-3L1-rep4-mock-100x_Position003_2_cmle.ics	79	0	2	1	0.0
305	Feb25-FISH2-3L1-rep4-mock-100x_Position003_2_cmle.ics	80	0	1	1	0.0
306	Feb25-FISH2-3L1-rep4-mock-100x_Position003_2_cmle.ics	81	0	1	1	0.0
307	Feb25-FISH2-3L1-rep4-mock-100x_Position003_2_cmle.ics	82	0	1	1	1.2551781017859014
308	Feb25-FISH2-3L1-rep4-mock-100x_Position003_2_cmle.ics	83	0	1	1	1.7171743025207962
309	Feb25-FISH2-3L1-rep4-mock-100x_Position003_2_cmle.ics	84	0	1	1	0.6329011539751598
310	Feb25-FISH2-3L1-rep4-mock-100x_Position003_2_cmle.ics	87	0	1	1	0.0
311	Feb25-FISH2-3L1-rep4-mock-100x_Position003_2_cmle.ics	88	0	1	1	1.1736910802652911
312	Feb25-FISH2-3L1-rep4-mock-100x_Position003_2_cmle.ics	90	0	1	1	1.9375630468460487
313	Feb25-FISH2-3L1-rep4-mock-100x_Position003_2_cmle.ics	90	0	1	2	5.2384271982394415
314	Feb25-FISH2-3L1-rep4-mock-100x_Position003_2_cmle.ics	90	0	1	3	7.576832433602276
315	Feb25-FISH2-3L1-rep4-mock-100x_Position003_2_cmle.ics	90	0	2	1	2.1682197330772284
316	Feb25-FISH2-3L1-rep4-mock-100x_Position003_2_cmle.ics	90	0	2	2	3.844766848263553
317	Feb25-FISH2-3L1-rep4-mock-100x_Position003_2_cmle.ics	90	0	2	3	6.26555344844142
318	Feb25-FISH2-3L1-rep4-mock-100x_Position003_2_cmle.ics	91	0	1	1	0.0
319	Feb25-FISH2-3L1-rep4-mock-100x_Position003_2_cmle.ics	92	0	1	1	0.0
320	Feb25-FISH2-3L1-rep4-mock-100x_Position003_2_cmle.ics	93	0	1	1	0.0
321	Feb25-FISH2-3L1-rep4-mock-100x_Position003_2_cmle.ics	93	0	1	2	1.1554092027302227
322	Feb25-FISH2-3L1-rep4-mock-100x_Position003_2_cmle.ics	94	0	1	1	2.2024064017851592
323	Feb25-FISH2-3L1-rep4-mock-100x_Position003_2_cmle.ics	98	0	1	1	5.042925717030143
324	Feb25-FISH2-3L1-rep4-mock-100x_Position003_2_cmle.ics	100	0	1	1	3.4335984785579057
325	Feb25-FISH2-3L1-rep4-mock-100x_Position003_2_cmle.ics	101	0	1	1	3.2751609068913714
326	Feb25-FISH2-3L1-rep4-mock-100x_Position003_2_cmle.ics	102	0	1	1	0.0
327	Feb25-FISH2-3L1-rep4-mock-100x_Position003_2_cmle.ics	103	0	1	1	0.0
328	Feb25-FISH2-3L1-rep4-mock-100x_Position003_2_cmle.ics	105	0	1	1	0.0
329	Feb25-FISH2-3L1-rep4-mock-100x_Position003_2_cmle.ics	105	0	2	1	1.9943197503196384
330	Feb25-FISH2-3L1-rep4-mock-100x_Position003_2_cmle.ics	107	0	1	1	0.5556144027286182
331	Feb25-FISH2-3L1-rep4-mock-100x_Position003_2_cmle.ics	109	0	1	1	0.0
332	Feb25-FISH2-3L1-rep4-mock-100x_Position003_2_cmle.ics	111	0	1	1	0.0
333	Feb25-FISH2-3L1-rep4-mock-100x_Position003_2_cmle.ics	114	0	1	1	0.0
334	Feb25-FISH2-3L1-rep4-mock-100x_Position003_2_cmle.ics	115	0	1	1	0.0
335	Feb25-FISH2-3L1-rep4-mock-100x_Position003_2_cmle.ics	116	0	1	1	0.0
336	Feb25-FISH2-3L1-rep4-mock-100x_Position003_2_cmle.ics	117	0	1	1	4.329247137703902
337	Feb25-FISH2-3L1-rep4-mock-100x_Position003_2_cmle.ics	117	0	1	2	0.0
338	Feb25-FISH2-3L1-rep4-mock-100x_Position003_2_cmle.ics	117	0	2	1	5.338970255970763
339	Feb25-FISH2-3L1-rep4-mock-100x_Position003_2_cmle.ics	117	0	2	2	0.4660867564761642
340	Feb25-FISH2-3L1-rep4-mock-100x_Position003_2_cmle.ics	117	0	3	1	7.173983848982981
341	Feb25-FISH2-3L1-rep4-mock-100x_Position003_2_cmle.ics	117	0	3	2	3.3122695897392562
342	Feb25-FISH2-3L1-rep4-mock-100x_Position003_2_cmle.ics	119	0	1	1	0.0
343	Feb25-FISH2-3L1-rep4-mock-100x_Position004_3_cmle.ics	1	0	1	1	0.0
344	Feb25-FISH2-3L1-rep4-mock-100x_Position004_3_cmle.ics	2	0	1	1	5.763965602882884
345	Feb25-FISH2-3L1-rep4-mock-100x_Position004_3_cmle.ics	2	0	1	2	0.0
346	Feb25-FISH2-3L1-rep4-mock-100x_Position004_3_cmle.ics	4	0	1	1	0.0
347	Feb25-FISH2-3L1-rep4-mock-100x_Position004_3_cmle.ics	6	0	1	1	0.0
348	Feb25-FISH2-3L1-rep4-mock-100x_Position004_3_cmle.ics	7	0	1	1	0.0
349	Feb25-FISH2-3L1-rep4-mock-100x_Position004_3_cmle.ics	8	0	1	1	0.0
350	Feb25-FISH2-3L1-rep4-mock-100x_Position004_3_cmle.ics	9	0	1	1	3.944510106054113
351	Feb25-FISH2-3L1-rep4-mock-100x_Position004_3_cmle.ics	11	0	1	1	0.0
352	Feb25-FISH2-3L1-rep4-mock-100x_Position004_3_cmle.ics	12	0	1	1	5.3647681450041675
353	Feb25-FISH2-3L1-rep4-mock-100x_Position004_3_cmle.ics	12	0	2	1	0.0
354	Feb25-FISH2-3L1-rep4-mock-100x_Position004_3_cmle.ics	13	0	1	1	0.0
355	Feb25-FISH2-3L1-rep4-mock-100x_Position004_3_cmle.ics	14	0	1	1	0.0
356	Feb25-FISH2-3L1-rep4-mock-100x_Position004_3_cmle.ics	15	0	1	1	0.0
357	Feb25-FISH2-3L1-rep4-mock-100x_Position004_3_cmle.ics	16	0	1	1	0.0
358	Feb25-FISH2-3L1-rep4-mock-100x_Position004_3_cmle.ics	17	0	1	1	4.653900696878537
359	Feb25-FISH2-3L1-rep4-mock-100x_Position004_3_cmle.ics	20	0	1	1	0.0
360	Feb25-FISH2-3L1-rep4-mock-100x_Position004_3_cmle.ics	21	0	1	1	0.0
361	Feb25-FISH2-3L1-rep4-mock-100x_Position004_3_cmle.ics	22	0	1	1	0.0
362	Feb25-FISH2-3L1-rep4-mock-100x_Position004_3_cmle.ics	24	0	1	1	0.0
363	Feb25-FISH2-3L1-rep4-mock-100x_Position004_3_cmle.ics	25	0	1	1	0.0
364	Feb25-FISH2-3L1-rep4-mock-100x_Position004_3_cmle.ics	26	0	1	1	0.0
365	Feb25-FISH2-3L1-rep4-mock-100x_Position004_3_cmle.ics	28	0	1	1	0.0
366	Feb25-FISH2-3L1-rep4-mock-100x_Position004_3_cmle.ics	29	0	1	1	0.0
367	Feb25-FISH2-3L1-rep4-mock-100x_Position004_3_cmle.ics	30	0	1	1	2.0882816400110276
368	Feb25-FISH2-3L1-rep4-mock-100x_Position004_3_cmle.ics	33	0	1	1	0.10317500441073144
369	Feb25-FISH2-3L1-rep4-mock-100x_Position004_3_cmle.ics	34	0	1	1	6.255218341658553
370	Feb25-FISH2-3L1-rep4-mock-100x_Position004_3_cmle.ics	34	0	1	2	0.0
371	Feb25-FISH2-3L1-rep4-mock-100x_Position004_3_cmle.ics	34	0	1	3	4.6824464482802135
372	Feb25-FISH2-3L1-rep4-mock-100x_Position004_3_cmle.ics	35	0	1	1	0.0
373	Feb25-FISH2-3L1-rep4-mock-100x_Position004_3_cmle.ics	36	0	1	1	0.0
374	Feb25-FISH2-3L1-rep4-mock-100x_Position004_3_cmle.ics	37	0	1	1	1.021380433748922
375	Feb25-FISH2-3L1-rep4-mock-100x_Position004_3_cmle.ics	39	0	1	1	0.0
376	Feb25-FISH2-3L1-rep4-mock-100x_Position004_3_cmle.ics	39	0	2	1	4.511954247227546
377	Feb25-FISH2-3L1-rep4-mock-100x_Position004_3_cmle.ics	40	0	1	1	0.0
378	Feb25-FISH2-3L1-rep4-mock-100x_Position004_3_cmle.ics	40	0	1	2	3.507387208023341
379	Feb25-FISH2-3L1-rep4-mock-100x_Position004_3_cmle.ics	41	0	1	1	0.0
380	Feb25-FISH2-3L1-rep4-mock-100x_Position004_3_cmle.ics	42	0	1	1	0.0
381	Feb25-FISH2-3L1-rep4-mock-100x_Position004_3_cmle.ics	45	0	1	1	0.0
382	Feb25-FISH2-3L1-rep4-mock-100x_Position004_3_cmle.ics	46	0	1	1	0.0
383	Feb25-FISH2-3L1-rep4-mock-100x_Position004_3_cmle.ics	47	0	1	1	3.603247378240755
384	Feb25-FISH2-3L1-rep4-mock-100x_Position004_3_cmle.ics	47	0	1	2	3.41570042048908
385	Feb25-FISH2-3L1-rep4-mock-100x_Position004_3_cmle.ics	48	0	1	1	1.8725829911983063
386	Feb25-FISH2-3L1-rep4-mock-100x_Position004_3_cmle.ics	49	0	1	1	5.40562196365959
387	Feb25-FISH2-3L1-rep4-mock-100x_Position004_3_cmle.ics	50	0	1	1	0.0
388	Feb25-FISH2-3L1-rep4-mock-100x_Position004_3_cmle.ics	51	0	1	1	0.0
389	Feb25-FISH2-3L1-rep4-mock-100x_Position004_3_cmle.ics	51	0	2	1	1.9846108354050542
390	Feb25-FISH2-3L1-rep4-mock-100x_Position004_3_cmle.ics	54	0	1	1	3.284479080306471
391	Feb25-FISH2-3L1-rep4-mock-100x_Position004_3_cmle.ics	54	0	1	2	0.0
392	Feb25-FISH2-3L1-rep4-mock-100x_Position004_3_cmle.ics	57	0	1	1	0.10317500441073144
393	Feb25-FISH2-3L1-rep4-mock-100x_Position004_3_cmle.ics	58	0	1	1	0.0
394	Feb25-FISH2-3L1-rep4-mock-100x_Position004_3_cmle.ics	61	0	1	1	0.0
395	Feb25-FISH2-3L1-rep4-mock-100x_Position004_3_cmle.ics	64	0	1	1	5.552805541196853
396	Feb25-FISH2-3L1-rep4-mock-100x_Position004_3_cmle.ics	65	0	1	1	2.543960377399881
397	Feb25-FISH2-3L1-rep4-mock-100x_Position004_3_cmle.ics	65	0	2	1	0.0
398	Feb25-FISH2-3L1-rep4-mock-100x_Position004_3_cmle.ics	66	0	1	1	0.0
399	Feb25-FISH2-3L1-rep4-mock-100x_Position004_3_cmle.ics	67	0	1	1	0.0
400	Feb25-FISH2-3L1-rep4-mock-100x_Position004_3_cmle.ics	69	0	1	1	0.0
401	Feb25-FISH2-3L1-rep4-mock-100x_Position004_3_cmle.ics	70	0	1	1	0.0
402	Feb25-FISH2-3L1-rep4-mock-100x_Position004_3_cmle.ics	71	0	1	1	0.0
403	Feb25-FISH2-3L1-rep4-mock-100x_Position004_3_cmle.ics	72	0	1	1	6.548122880032778
404	Feb25-FISH2-3L1-rep4-mock-100x_Position004_3_cmle.ics	72	0	2	1	0.0
405	Feb25-FISH2-3L1-rep4-mock-100x_Position004_3_cmle.ics	73	0	1	1	0.0
406	Feb25-FISH2-3L1-rep4-mock-100x_Position004_3_cmle.ics	74	0	1	1	3.6763166786898775
407	Feb25-FISH2-3L1-rep4-mock-100x_Position004_3_cmle.ics	76	0	1	1	0.46141264688247224
408	Feb25-FISH2-3L1-rep4-mock-100x_Position004_3_cmle.ics	78	0	1	1	0.0
409	Feb25-FISH2-3L1-rep4-mock-100x_Position004_3_cmle.ics	79	0	1	1	5.132606729772324
410	Feb25-FISH2-3L1-rep4-mock-100x_Position004_3_cmle.ics	79	0	1	2	0.0
411	Feb25-FISH2-3L1-rep4-mock-100x_Position004_3_cmle.ics	80	0	1	1	0.0
412	Feb25-FISH2-3L1-rep4-mock-100x_Position004_3_cmle.ics	82	0	1	1	0.0
413	Feb25-FISH2-3L1-rep4-mock-100x_Position004_3_cmle.ics	83	0	1	1	0.0
414	Feb25-FISH2-3L1-rep4-mock-100x_Position004_3_cmle.ics	84	0	1	1	0.0
415	Feb25-FISH2-3L1-rep4-mock-100x_Position004_3_cmle.ics	86	0	1	1	0.0
416	Feb25-FISH2-3L1-rep4-mock-100x_Position004_3_cmle.ics	90	0	1	1	0.0
417	Feb25-FISH2-3L1-rep4-mock-100x_Position004_3_cmle.ics	93	0	1	1	0.0
418	Feb25-FISH2-3L1-rep4-mock-100x_Position004_3_cmle.ics	94	0	1	1	2.4762001058575542
419	Feb25-FISH2-3L1-rep4-mock-100x_Position004_3_cmle.ics	94	0	1	2	3.9566788009797613
420	Feb25-FISH2-3L1-rep4-mock-100x_Position004_3_cmle.ics	94	0	2	1	1.1380407399924948
421	Feb25-FISH2-3L1-rep4-mock-100x_Position004_3_cmle.ics	94	0	2	2	0.0
422	Feb25-FISH2-3L1-rep4-mock-100x_Position004_3_cmle.ics	95	0	1	1	0.0
423	Feb25-FISH2-3L1-rep4-mock-100x_Position004_3_cmle.ics	96	0	1	1	0.0
424	Feb25-FISH2-3L1-rep4-mock-100x_Position004_3_cmle.ics	97	0	1	1	2.7251270950003463
425	Feb25-FISH2-3L1-rep4-mock-100x_Position004_3_cmle.ics	98	0	1	1	0.0
426	Feb25-FISH2-3L1-rep4-mock-100x_Position004_3_cmle.ics	99	0	1	1	0.0
427	Feb25-FISH2-3L1-rep4-mock-100x_Position004_3_cmle.ics	100	0	1	1	1.687878142458339
428	Feb25-FISH2-3L1-rep4-mock-100x_Position004_3_cmle.ics	101	0	1	1	0.0
429	Feb25-FISH2-3L1-rep4-mock-100x_Position004_3_cmle.ics	102	0	1	1	0.0
430	Feb25-FISH2-3L1-rep4-mock-100x_Position004_3_cmle.ics	102	0	1	2	1.459114905355603
431	Feb25-FISH2-3L1-rep4-mock-100x_Position004_3_cmle.ics	102	0	2	1	1.5627088357751586
432	Feb25-FISH2-3L1-rep4-mock-100x_Position004_3_cmle.ics	102	0	2	2	0.0
433	Feb25-FISH2-3L1-rep4-mock-100x_Position004_3_cmle.ics	103	0	1	1	0.0
434	Feb25-FISH2-3L1-rep4-mock-100x_Position004_3_cmle.ics	103	0	2	1	7.178386441784333
435	Feb25-FISH2-3L1-rep4-mock-100x_Position004_3_cmle.ics	106	0	1	1	1.1094504182004423
436	Feb25-FISH2-3L1-rep4-mock-100x_Position004_3_cmle.ics	107	0	1	1	3.9036655760125263
437	Feb25-FISH2-3L1-rep4-mock-100x_Position004_3_cmle.ics	107	0	1	2	0.0
438	Feb25-FISH2-3L1-rep4-mock-100x_Position004_3_cmle.ics	108	0	1	1	0.6190500264643886
439	Feb25-FISH2-3L1-rep4-mock-100x_Position004_3_cmle.ics	109	0	1	1	0.0
440	Feb25-FISH2-3L1-rep4-mock-100x_Position004_3_cmle.ics	110	0	1	1	0.0
441	Feb25-FISH2-3L1-rep4-mock-100x_Position004_3_cmle.ics	111	0	1	1	0.0
442	Feb25-FISH2-3L1-rep4-mock-100x_Position004_3_cmle.ics	113	0	1	1	0.0
443	Feb25-FISH2-3L1-rep4-mock-100x_Position004_3_cmle.ics	114	0	1	1	2.729093122361082
444	Feb25-FISH2-3L1-rep4-mock-100x_Position004_3_cmle.ics	115	0	1	1	0.0
445	Feb25-FISH2-3L1-rep4-mock-100x_Position004_3_cmle.ics	117	0	1	1	0.0
446	Feb25-FISH2-3L1-rep4-mock-100x_Position004_3_cmle.ics	118	0	1	1	0.0
447	Feb25-FISH2-3L1-rep4-mock-100x_Position004_3_cmle.ics	119	0	1	1	0.20635000882146287
448	Feb25-FISH2-3L1-rep4-mock-100x_Position004_3_cmle.ics	120	0	1	1	2.691280490354807
449	Feb25-FISH2-3L1-rep4-mock-100x_Position004_3_cmle.ics	121	0	1	1	0.0
450	Feb25-FISH2-3L1-rep4-mock-100x_Position004_3_cmle.ics	121	0	1	2	4.500142254831856
451	Feb25-FISH2-3L1-rep4-mock-100x_Position004_3_cmle.ics	122	0	1	1	5.752873933330644
452	Feb25-FISH2-3L1-rep4-mock-100x_Position004_3_cmle.ics	123	0	1	1	0.0
453	Feb25-FISH2-3L1-rep4-mock-100x_Position004_3_cmle.ics	124	0	1	1	0.0
454	Feb25-FISH2-3L1-rep4-mock-100x_Position004_3_cmle.ics	126	0	1	1	0.0
455	Feb25-FISH2-3L1-rep4-mock-100x_Position004_3_cmle.ics	128	0	1	1	0.0
456	Feb25-FISH2-3L1-rep4-mock-100x_Position004_3_cmle.ics	130	0	1	1	4.525609005828626
457	Feb25-FISH2-3L1-rep4-mock-100x_Position004_3_cmle.ics	131	0	1	1	0.0
458	Feb25-FISH2-3L1-rep4-mock-100x_Position004_3_cmle.ics	132	0	1	1	0.0
459	Feb25-FISH2-3L1-rep4-mock-100x_Position004_3_cmle.ics	133	0	1	1	0.0
460	Feb25-FISH2-3L1-rep4-mock-100x_Position004_3_cmle.ics	136	0	1	1	0.0
461	Feb25-FISH2-3L1-rep4-mock-100x_Position004_3_cmle.ics	137	0	1	1	0.0
462	Feb25-FISH2-3L1-rep4-mock-100x_Position004_3_cmle.ics	139	0	1	1	0.0
463	Feb25-FISH2-3L1-rep4-mock-100x_Position004_3_cmle.ics	139	0	1	2	4.491984278874635
464	Feb25-FISH2-3L1-rep4-mock-100x_Position004_3_cmle.ics	139	0	2	1	4.259242769206305
465	Feb25-FISH2-3L1-rep4-mock-100x_Position004_3_cmle.ics	139	0	2	2	0.0
466	Feb25-FISH2-3L1-rep4-mock-100x_Position004_3_cmle.ics	140	0	1	1	5.064418688462324
467	Feb25-FISH2-3L1-rep4-mock-100x_Position004_3_cmle.ics	141	0	1	1	0.0
468	Feb25-FISH2-3L1-rep4-mock-100x_Position005_4_cmle.ics	1	0	1	1	0.0
469	Feb25-FISH2-3L1-rep4-mock-100x_Position005_4_cmle.ics	2	0	1	1	0.0
470	Feb25-FISH2-3L1-rep4-mock-100x_Position005_4_cmle.ics	3	0	1	1	4.5510180669828575
471	Feb25-FISH2-3L1-rep4-mock-100x_Position005_4_cmle.ics	3	0	2	1	0.0
472	Feb25-FISH2-3L1-rep4-mock-100x_Position005_4_cmle.ics	5	0	1	1	0.0
473	Feb25-FISH2-3L1-rep4-mock-100x_Position005_4_cmle.ics	6	0	1	1	0.0
474	Feb25-FISH2-3L1-rep4-mock-100x_Position005_4_cmle.ics	7	0	1	1	2.956283467525028
475	Feb25-FISH2-3L1-rep4-mock-100x_Position005_4_cmle.ics	8	0	1	1	0.0
476	Feb25-FISH2-3L1-rep4-mock-100x_Position005_4_cmle.ics	9	0	1	1	0.0
477	Feb25-FISH2-3L1-rep4-mock-100x_Position005_4_cmle.ics	11	0	1	1	0.0
478	Feb25-FISH2-3L1-rep4-mock-100x_Position005_4_cmle.ics	13	0	1	1	0.0
479	Feb25-FISH2-3L1-rep4-mock-100x_Position005_4_cmle.ics	14	0	1	1	0.0
480	Feb25-FISH2-3L1-rep4-mock-100x_Position005_4_cmle.ics	15	0	1	1	0.0
481	Feb25-FISH2-3L1-rep4-mock-100x_Position005_4_cmle.ics	16	0	1	1	0.0
482	Feb25-FISH2-3L1-rep4-mock-100x_Position005_4_cmle.ics	16	0	1	2	3.2133464396248463
483	Feb25-FISH2-3L1-rep4-mock-100x_Position005_4_cmle.ics	16	0	2	1	3.839248640307027
484	Feb25-FISH2-3L1-rep4-mock-100x_Position005_4_cmle.ics	16	0	2	2	5.88958138530001
485	Feb25-FISH2-3L1-rep4-mock-100x_Position005_4_cmle.ics	17	0	1	1	0.0
486	Feb25-FISH2-3L1-rep4-mock-100x_Position005_4_cmle.ics	18	0	1	1	0.0
487	Feb25-FISH2-3L1-rep4-mock-100x_Position005_4_cmle.ics	18	0	2	1	7.482617566968543
488	Feb25-FISH2-3L1-rep4-mock-100x_Position005_4_cmle.ics	19	0	1	1	0.10317500441073144
489	Feb25-FISH2-3L1-rep4-mock-100x_Position005_4_cmle.ics	20	0	1	1	4.888214891452254
490	Feb25-FISH2-3L1-rep4-mock-100x_Position005_4_cmle.ics	21	0	1	1	0.10317500441073144
491	Feb25-FISH2-3L1-rep4-mock-100x_Position005_4_cmle.ics	22	0	1	1	0.0
492	Feb25-FISH2-3L1-rep4-mock-100x_Position005_4_cmle.ics	22	0	2	1	0.0
493	Feb25-FISH2-3L1-rep4-mock-100x_Position005_4_cmle.ics	23	0	1	1	2.7114206817015587
494	Feb25-FISH2-3L1-rep4-mock-100x_Position005_4_cmle.ics	25	0	1	1	0.0
495	Feb25-FISH2-3L1-rep4-mock-100x_Position005_4_cmle.ics	26	0	1	1	0.0
496	Feb25-FISH2-3L1-rep4-mock-100x_Position005_4_cmle.ics	27	0	1	1	0.0
497	Feb25-FISH2-3L1-rep4-mock-100x_Position005_4_cmle.ics	28	0	1	1	3.509467101451971
498	Feb25-FISH2-3L1-rep4-mock-100x_Position005_4_cmle.ics	29	0	1	1	1.8171145552856292
499	Feb25-FISH2-3L1-rep4-mock-100x_Position005_4_cmle.ics	29	0	2	1	0.0
500	Feb25-FISH2-3L1-rep4-mock-100x_Position005_4_cmle.ics	30	0	1	1	0.0
501	Feb25-FISH2-3L1-rep4-mock-100x_Position005_4_cmle.ics	31	0	1	1	1.1672919242844824
502	Feb25-FISH2-3L1-rep4-mock-100x_Position005_4_cmle.ics	32	0	1	1	0.0
503	Feb25-FISH2-3L1-rep4-mock-100x_Position005_4_cmle.ics	33	0	1	1	0.0
504	Feb25-FISH2-3L1-rep4-mock-100x_Position005_4_cmle.ics	34	0	1	1	0.0
505	Feb25-FISH2-3L1-rep4-mock-100x_Position005_4_cmle.ics	35	0	1	1	0.0
506	Feb25-FISH2-3L1-rep4-mock-100x_Position005_4_cmle.ics	37	0	1	1	0.0
507	Feb25-FISH2-3L1-rep4-mock-100x_Position005_4_cmle.ics	38	0	1	1	0.0
508	Feb25-FISH2-3L1-rep4-mock-100x_Position005_4_cmle.ics	39	0	1	1	0.0
509	Feb25-FISH2-3L1-rep4-mock-100x_Position005_4_cmle.ics	40	0	1	1	0.0
510	Feb25-FISH2-3L1-rep4-mock-100x_Position005_4_cmle.ics	40	0	1	2	4.850273705792074
511	Feb25-FISH2-3L1-rep4-mock-100x_Position005_4_cmle.ics	41	0	1	1	0.0
512	Feb25-FISH2-3L1-rep4-mock-100x_Position005_4_cmle.ics	42	0	1	1	0.0
513	Feb25-FISH2-3L1-rep4-mock-100x_Position005_4_cmle.ics	43	0	1	1	0.7540056732031717
514	Feb25-FISH2-3L1-rep4-mock-100x_Position005_4_cmle.ics	45	0	1	1	4.391325074815562
515	Feb25-FISH2-3L1-rep4-mock-100x_Position005_4_cmle.ics	46	0	1	1	1.630129183885692
516	Feb25-FISH2-3L1-rep4-mock-100x_Position005_4_cmle.ics	49	0	1	1	0.0
517	Feb25-FISH2-3L1-rep4-mock-100x_Position005_4_cmle.ics	50	0	1	1	0.0
518	Feb25-FISH2-3L1-rep4-mock-100x_Position005_4_cmle.ics	51	0	1	1	0.10317500441073144
519	Feb25-FISH2-3L1-rep4-mock-100x_Position005_4_cmle.ics	52	0	1	1	3.968772788989363
520	Feb25-FISH2-3L1-rep4-mock-100x_Position005_4_cmle.ics	53	0	1	1	0.0
521	Feb25-FISH2-3L1-rep4-mock-100x_Position005_4_cmle.ics	54	0	1	1	4.088126467000805
522	Feb25-FISH2-3L1-rep4-mock-100x_Position005_4_cmle.ics	54	0	2	1	1.5338067085748235
523	Feb25-FISH2-3L1-rep4-mock-100x_Position005_4_cmle.ics	56	0	1	1	0.0
524	Feb25-FISH2-3L1-rep4-mock-100x_Position005_4_cmle.ics	57	0	1	1	0.0
525	Feb25-FISH2-3L1-rep4-mock-100x_Position005_4_cmle.ics	58	0	1	1	0.1459114905355603
526	Feb25-FISH2-3L1-rep4-mock-100x_Position005_4_cmle.ics	59	0	1	1	0.0
527	Feb25-FISH2-3L1-rep4-mock-100x_Position005_4_cmle.ics	60	0	1	1	0.0
528	Feb25-FISH2-3L1-rep4-mock-100x_Position005_4_cmle.ics	61	0	1	1	3.4307283419814287
529	Feb25-FISH2-3L1-rep4-mock-100x_Position005_4_cmle.ics	62	0	1	1	1.4134044386525955
530	Feb25-FISH2-3L1-rep4-mock-100x_Position005_4_cmle.ics	63	0	1	1	0.0
531	Feb25-FISH2-3L1-rep4-mock-100x_Position005_4_cmle.ics	64	0	1	1	0.0
532	Feb25-FISH2-3L1-rep4-mock-100x_Position005_4_cmle.ics	66	0	1	1	2.154357340212468
533	Feb25-FISH2-3L1-rep4-mock-100x_Position005_4_cmle.ics	67	0	1	1	0.0
534	Feb25-FISH2-3L1-rep4-mock-100x_Position005_4_cmle.ics	70	0	1	1	0.0
535	Feb25-FISH2-3L1-rep4-mock-100x_Position005_4_cmle.ics	72	0	1	1	0.0
536	Feb25-FISH2-3L1-rep4-mock-100x_Position005_4_cmle.ics	73	0	1	1	0.0
537	Feb25-FISH2-3L1-rep4-mock-100x_Position005_4_cmle.ics	75	0	1	1	0.0
538	Feb25-FISH2-3L1-rep4-mock-100x_Position005_4_cmle.ics	76	0	1	1	0.0
539	Feb25-FISH2-3L1-rep4-mock-100x_Position005_4_cmle.ics	77	0	1	1	0.0
540	Feb25-FISH2-3L1-rep4-mock-100x_Position005_4_cmle.ics	78	0	1	1	0.0
541	Feb25-FISH2-3L1-rep4-mock-100x_Position005_4_cmle.ics	79	0	1	1	0.0
542	Feb25-FISH2-3L1-rep4-mock-100x_Position005_4_cmle.ics	80	0	1	1	0.8344252714560013
543	Feb25-FISH2-3L1-rep4-mock-100x_Position005_4_cmle.ics	81	0	1	1	0.0
544	Feb25-FISH2-3L1-rep4-mock-100x_Position005_4_cmle.ics	83	0	1	1	0.0
545	Feb25-FISH2-3L1-rep4-mock-100x_Position005_4_cmle.ics	84	0	1	1	2.225825273400004
546	Feb25-FISH2-3L1-rep4-mock-100x_Position005_4_cmle.ics	84	0	1	2	0.5595020986366908
547	Feb25-FISH2-3L1-rep4-mock-100x_Position005_4_cmle.ics	84	0	1	3	1.0024833655297731
548	Feb25-FISH2-3L1-rep4-mock-100x_Position005_4_cmle.ics	84	0	1	4	3.3202944512177277
549	Feb25-FISH2-3L1-rep4-mock-100x_Position005_4_cmle.ics	84	0	2	1	6.690217084214703
550	Feb25-FISH2-3L1-rep4-mock-100x_Position005_4_cmle.ics	84	0	2	2	6.726187369112343
551	Feb25-FISH2-3L1-rep4-mock-100x_Position005_4_cmle.ics	84	0	2	3	6.687300466494971
552	Feb25-FISH2-3L1-rep4-mock-100x_Position005_4_cmle.ics	84	0	2	4	6.884950840495724
553	Feb25-FISH2-3L1-rep4-mock-100x_Position005_4_cmle.ics	85	0	1	1	0.0
554	Feb25-FISH2-3L1-rep4-mock-100x_Position005_4_cmle.ics	87	0	1	1	0.0
555	Feb25-FISH2-3L1-rep4-mock-100x_Position005_4_cmle.ics	88	0	1	1	2.6825501146790174
556	Feb25-FISH2-3L1-rep4-mock-100x_Position005_4_cmle.ics	89	0	1	1	0.0
557	Feb25-FISH2-3L1-rep4-mock-100x_Position005_4_cmle.ics	91	0	1	1	3.301600141143406
558	Feb25-FISH2-3L1-rep4-mock-100x_Position005_4_cmle.ics	91	0	2	1	0.0
559	Feb25-FISH2-3L1-rep4-mock-100x_Position005_4_cmle.ics	92	0	1	1	0.10317500441073144
560	Feb25-FISH2-3L1-rep4-mock-100x_Position005_4_cmle.ics	93	0	1	1	0.0
561	Feb25-FISH2-3L1-rep4-mock-100x_Position005_4_cmle.ics	94	0	1	1	0.0
562	Feb25-FISH2-3L1-rep4-mock-100x_Position005_4_cmle.ics	95	0	1	1	0.0
563	Feb25-FISH2-3L1-rep4-mock-100x_Position005_4_cmle.ics	96	0	1	1	0.0
564	Feb25-FISH2-3L1-rep4-mock-100x_Position005_4_cmle.ics	97	0	1	1	0.0
565	Feb25-FISH2-3L1-rep4-mock-100x_Position005_4_cmle.ics	98	0	1	1	0.0
566	Feb25-FISH2-3L1-rep4-mock-100x_Position005_4_cmle.ics	99	0	1	1	2.722739793356479
567	Feb25-FISH2-3L1-rep4-mock-100x_Position005_4_cmle.ics	99	0	1	2	2.341559274861729
568	Feb25-FISH2-3L1-rep4-mock-100x_Position005_4_cmle.ics	101	0	1	1	0.0
569	Feb25-FISH2-3L1-rep4-mock-100x_Position005_4_cmle.ics	102	0	1	1	0.0
570	Feb25-FISH2-3L1-rep4-mock-100x_Position005_4_cmle.ics	104	0	1	1	0.0
571	Feb25-FISH2-3L1-rep4-mock-100x_Position005_4_cmle.ics	105	0	1	1	0.0
572	Feb25-FISH2-3L1-rep4-mock-100x_Position005_4_cmle.ics	106	0	1	1	4.31798923349684
573	Feb25-FISH2-3L1-rep4-mock-100x_Position005_4_cmle.ics	107	0	1	1	5.3541763674883684
574	Feb25-FISH2-3L1-rep4-mock-100x_Position005_4_cmle.ics	109	0	1	1	1.4541052224178812
575	Feb25-FISH2-3L1-rep4-mock-100x_Position005_4_cmle.ics	110	0	1	1	0.0
576	Feb25-FISH2-3L1-rep4-mock-100x_Position005_4_cmle.ics	111	0	1	1	0.0
577	Feb25-FISH2-3L1-rep4-mock-100x_Position005_4_cmle.ics	112	0	1	1	0.0
578	Feb25-FISH2-3L1-rep4-mock-100x_Position005_4_cmle.ics	112	0	1	2	6.418784992107705
579	Feb25-FISH2-3L1-rep4-mock-100x_Position005_4_cmle.ics	112	0	2	1	6.373510111245559
580	Feb25-FISH2-3L1-rep4-mock-100x_Position005_4_cmle.ics	112	0	2	2	0.0
581	Feb25-FISH2-3L1-rep4-mock-100x_Position005_4_cmle.ics	113	0	1	1	0.0
582	Feb25-FISH2-3L1-rep4-mock-100x_Position005_4_cmle.ics	114	0	1	1	0.0
583	Feb25-FISH2-3L1-rep4-mock-100x_Position005_4_cmle.ics	115	0	1	1	3.6660041120959077
584	Feb25-FISH2-3L1-rep4-mock-100x_Position005_4_cmle.ics	116	0	1	1	0.0
585	Feb25-FISH2-3L1-rep4-mock-100x_Position005_4_cmle.ics	117	0	1	1	2.6304568040267062
586	Feb25-FISH2-3L1-rep4-mock-100x_Position005_4_cmle.ics	120	0	1	1	0.0
587	Feb25-FISH2-3L1-rep4-mock-100x_Position005_4_cmle.ics	121	0	1	1	3.5687326531843353
588	Feb25-FISH2-3L1-rep4-mock-100x_Position005_4_cmle.ics	121	0	2	1	0.0
589	Feb25-FISH2-3L1-rep4-mock-100x_Position005_4_cmle.ics	122	0	1	1	0.5158750220536572
590	Feb25-FISH2-3L1-rep4-mock-100x_Position005_4_cmle.ics	123	0	1	1	0.0
591	Feb25-FISH2-3L1-rep4-mock-100x_Position005_4_cmle.ics	123	0	1	2	4.705504180544446
592	Feb25-FISH2-3L1-rep4-mock-100x_Position006_5_cmle.ics	3	0	1	1	0.0
593	Feb25-FISH2-3L1-rep4-mock-100x_Position006_5_cmle.ics	5	0	1	1	0.0
594	Feb25-FISH2-3L1-rep4-mock-100x_Position006_5_cmle.ics	6	0	1	1	1.7171743025207962
595	Feb25-FISH2-3L1-rep4-mock-100x_Position006_5_cmle.ics	7	0	1	1	4.788547637207876
596	Feb25-FISH2-3L1-rep4-mock-100x_Position006_5_cmle.ics	8	0	1	1	0.0
597	Feb25-FISH2-3L1-rep4-mock-100x_Position006_5_cmle.ics	8	0	2	1	1.2611313899024936
598	Feb25-FISH2-3L1-rep4-mock-100x_Position006_5_cmle.ics	9	0	1	1	0.0
599	Feb25-FISH2-3L1-rep4-mock-100x_Position006_5_cmle.ics	9	0	1	2	4.8532465645061365
600	Feb25-FISH2-3L1-rep4-mock-100x_Position006_5_cmle.ics	9	0	2	1	4.812332655947645
601	Feb25-FISH2-3L1-rep4-mock-100x_Position006_5_cmle.ics	9	0	2	2	0.0
602	Feb25-FISH2-3L1-rep4-mock-100x_Position006_5_cmle.ics	10	0	1	1	0.0
603	Feb25-FISH2-3L1-rep4-mock-100x_Position006_5_cmle.ics	11	0	1	1	0.0
604	Feb25-FISH2-3L1-rep4-mock-100x_Position006_5_cmle.ics	14	0	1	1	0.0
605	Feb25-FISH2-3L1-rep4-mock-100x_Position006_5_cmle.ics	15	0	1	1	0.0
606	Feb25-FISH2-3L1-rep4-mock-100x_Position006_5_cmle.ics	16	0	1	1	2.860507731002941
607	Feb25-FISH2-3L1-rep4-mock-100x_Position006_5_cmle.ics	17	0	1	1	0.0
608	Feb25-FISH2-3L1-rep4-mock-100x_Position006_5_cmle.ics	18	0	1	1	0.0
609	Feb25-FISH2-3L1-rep4-mock-100x_Position006_5_cmle.ics	19	0	1	1	0.0
610	Feb25-FISH2-3L1-rep4-mock-100x_Position006_5_cmle.ics	21	0	1	1	0.0
611	Feb25-FISH2-3L1-rep4-mock-100x_Position006_5_cmle.ics	22	0	1	1	0.0
612	Feb25-FISH2-3L1-rep4-mock-100x_Position006_5_cmle.ics	22	0	2	1	3.404775145554137
613	Feb25-FISH2-3L1-rep4-mock-100x_Position006_5_cmle.ics	23	0	1	1	0.0
614	Feb25-FISH2-3L1-rep4-mock-100x_Position006_5_cmle.ics	24	0	1	1	3.753683354374968
615	Feb25-FISH2-3L1-rep4-mock-100x_Position006_5_cmle.ics	24	0	1	2	0.0
616	Feb25-FISH2-3L1-rep4-mock-100x_Position006_5_cmle.ics	25	0	1	1	0.0
617	Feb25-FISH2-3L1-rep4-mock-100x_Position006_5_cmle.ics	26	0	1	1	0.0
618	Feb25-FISH2-3L1-rep4-mock-100x_Position006_5_cmle.ics	27	0	1	1	0.0
619	Feb25-FISH2-3L1-rep4-mock-100x_Position006_5_cmle.ics	29	0	1	1	1.70785021024454
620	Feb25-FISH2-3L1-rep4-mock-100x_Position006_5_cmle.ics	30	0	1	1	2.507207880946515
621	Feb25-FISH2-3L1-rep4-mock-100x_Position006_5_cmle.ics	31	0	1	1	0.0
622	Feb25-FISH2-3L1-rep4-mock-100x_Position006_5_cmle.ics	32	0	1	1	1.201074210773439
623	Feb25-FISH2-3L1-rep4-mock-100x_Position006_5_cmle.ics	33	0	1	1	2.9843542054384393
624	Feb25-FISH2-3L1-rep4-mock-100x_Position006_5_cmle.ics	34	0	1	1	0.0
625	Feb25-FISH2-3L1-rep4-mock-100x_Position006_5_cmle.ics	36	0	1	1	0.0
626	Feb25-FISH2-3L1-rep4-mock-100x_Position006_5_cmle.ics	36	0	1	2	5.3096620550604126
627	Feb25-FISH2-3L1-rep4-mock-100x_Position006_5_cmle.ics	37	0	1	1	0.0
628	Feb25-FISH2-3L1-rep4-mock-100x_Position006_5_cmle.ics	38	0	1	1	1.8066794966622155
629	Feb25-FISH2-3L1-rep4-mock-100x_Position006_5_cmle.ics	38	0	1	2	0.0
630	Feb25-FISH2-3L1-rep4-mock-100x_Position006_5_cmle.ics	39	0	1	1	0.0
631	Feb25-FISH2-3L1-rep4-mock-100x_Position006_5_cmle.ics	41	0	1	1	0.0
632	Feb25-FISH2-3L1-rep4-mock-100x_Position006_5_cmle.ics	44	0	1	1	1.2193228422019515
633	Feb25-FISH2-3L1-rep4-mock-100x_Position006_5_cmle.ics	44	0	1	2	5.613005749147921
634	Feb25-FISH2-3L1-rep4-mock-100x_Position006_5_cmle.ics	44	0	2	1	4.265260173023324
635	Feb25-FISH2-3L1-rep4-mock-100x_Position006_5_cmle.ics	44	0	2	2	0.0
636	Feb25-FISH2-3L1-rep4-mock-100x_Position006_5_cmle.ics	45	0	1	1	2.679828503579375
637	Feb25-FISH2-3L1-rep4-mock-100x_Position006_5_cmle.ics	47	0	1	1	5.113688835163763
638	Feb25-FISH2-3L1-rep4-mock-100x_Position006_5_cmle.ics	47	0	1	2	0.0
639	Feb25-FISH2-3L1-rep4-mock-100x_Position006_5_cmle.ics	49	0	1	1	0.0
640	Feb25-FISH2-3L1-rep4-mock-100x_Position006_5_cmle.ics	50	0	1	1	0.0
641	Feb25-FISH2-3L1-rep4-mock-100x_Position006_5_cmle.ics	51	0	1	1	2.880902701587524
642	Feb25-FISH2-3L1-rep4-mock-100x_Position006_5_cmle.ics	53	0	1	1	4.56852241828234
643	Feb25-FISH2-3L1-rep4-mock-100x_Position006_5_cmle.ics	53	0	1	2	3.953037379283603
644	Feb25-FISH2-3L1-rep4-mock-100x_Position006_5_cmle.ics	53	0	2	1	0.0
645	Feb25-FISH2-3L1-rep4-mock-100x_Position006_5_cmle.ics	53	0	2	2	7.22593419081108
646	Feb25-FISH2-3L1-rep4-mock-100x_Position006_5_cmle.ics	53	0	3	1	7.075299939380563
647	Feb25-FISH2-3L1-rep4-mock-100x_Position006_5_cmle.ics	53	0	3	2	0.0
648	Feb25-FISH2-3L1-rep4-mock-100x_Position006_5_cmle.ics	54	0	1	1	3.5079501499648686
649	Feb25-FISH2-3L1-rep4-mock-100x_Position006_5_cmle.ics	56	0	1	1	0.0
650	Feb25-FISH2-3L1-rep4-mock-100x_Position006_5_cmle.ics	57	0	1	1	0.0
651	Feb25-FISH2-3L1-rep4-mock-100x_Position006_5_cmle.ics	58	0	1	1	1.0440946079954327
652	Feb25-FISH2-3L1-rep4-mock-100x_Position006_5_cmle.ics	58	0	1	2	3.8026774723343455
653	Feb25-FISH2-3L1-rep4-mock-100x_Position006_5_cmle.ics	58	0	2	1	0.0
654	Feb25-FISH2-3L1-rep4-mock-100x_Position006_5_cmle.ics	58	0	2	2	2.116974096747531
655	Feb25-FISH2-3L1-rep4-mock-100x_Position006_5_cmle.ics	59	0	1	1	0.41270001764292574
656	Feb25-FISH2-3L1-rep4-mock-100x_Position006_5_cmle.ics	59	0	1	2	4.541652209683514
657	Feb25-FISH2-3L1-rep4-mock-100x_Position006_5_cmle.ics	60	0	1	1	0.0
658	Feb25-FISH2-3L1-rep4-mock-100x_Position006_5_cmle.ics	62	0	1	1	0.0
659	Feb25-FISH2-3L1-rep4-mock-100x_Position006_5_cmle.ics	63	0	1	1	0.0
660	Feb25-FISH2-3L1-rep4-mock-100x_Position006_5_cmle.ics	64	0	1	1	0.0
661	Feb25-FISH2-3L1-rep4-mock-100x_Position006_5_cmle.ics	65	0	1	1	0.0
662	Feb25-FISH2-3L1-rep4-mock-100x_Position006_5_cmle.ics	68	0	1	1	0.0
663	Feb25-FISH2-3L1-rep4-mock-100x_Position006_5_cmle.ics	69	0	1	1	0.0
664	Feb25-FISH2-3L1-rep4-mock-100x_Position006_5_cmle.ics	70	0	1	1	0.0
665	Feb25-FISH2-3L1-rep4-mock-100x_Position006_5_cmle.ics	71	0	1	1	0.0
666	Feb25-FISH2-3L1-rep4-mock-100x_Position006_5_cmle.ics	72	0	1	1	0.0
667	Feb25-FISH2-3L1-rep4-mock-100x_Position006_5_cmle.ics	73	0	1	1	0.0
668	Feb25-FISH2-3L1-rep4-mock-100x_Position006_5_cmle.ics	74	0	1	1	0.0
669	Feb25-FISH2-3L1-rep4-mock-100x_Position006_5_cmle.ics	75	0	1	1	0.0
670	Feb25-FISH2-3L1-rep4-mock-100x_Position006_5_cmle.ics	76	0	1	1	0.0
671	Feb25-FISH2-3L1-rep4-mock-100x_Position006_5_cmle.ics	77	0	1	1	0.0
672	Feb25-FISH2-3L1-rep4-mock-100x_Position006_5_cmle.ics	78	0	1	1	0.0
673	Feb25-FISH2-3L1-rep4-mock-100x_Position006_5_cmle.ics	79	0	1	1	0.0
674	Feb25-FISH2-3L1-rep4-mock-100x_Position006_5_cmle.ics	82	0	1	1	2.1608427907416177
675	Feb25-FISH2-3L1-rep4-mock-100x_Position006_5_cmle.ics	83	0	1	1	1.1326530963881758
676	Feb25-FISH2-3L1-rep4-mock-100x_Position006_5_cmle.ics	85	0	1	1	5.91226183092035
677	Feb25-FISH2-3L1-rep4-mock-100x_Position006_5_cmle.ics	89	0	1	1	0.0
678	Feb25-FISH2-3L1-rep4-mock-100x_Position006_5_cmle.ics	90	0	1	1	0.0
679	Feb25-FISH2-3L1-rep4-mock-100x_Position006_5_cmle.ics	91	0	1	1	0.0
680	Feb25-FISH2-3L1-rep4-mock-100x_Position006_5_cmle.ics	92	0	1	1	0.0
681	Feb25-FISH2-3L1-rep4-mock-100x_Position006_5_cmle.ics	93	0	1	1	0.0
682	Feb25-FISH2-3L1-rep4-mock-100x_Position006_5_cmle.ics	94	0	1	1	0.0
683	Feb25-FISH2-3L1-rep4-mock-100x_Position006_5_cmle.ics	95	0	1	1	0.2918229810711206
684	Feb25-FISH2-3L1-rep4-mock-100x_Position006_5_cmle.ics	96	0	1	1	0.0
685	Feb25-FISH2-3L1-rep4-mock-100x_Position006_5_cmle.ics	97	0	1	1	0.0
686	Feb25-FISH2-3L1-rep4-mock-100x_Position006_5_cmle.ics	98	0	1	1	0.0
687	Feb25-FISH2-3L1-rep4-mock-100x_Position006_5_cmle.ics	100	0	1	1	0.0
688	Feb25-FISH2-3L1-rep4-mock-100x_Position006_5_cmle.ics	101	0	1	1	0.0
689	Feb25-FISH2-3L1-rep4-mock-100x_Position006_5_cmle.ics	103	0	1	1	0.0
690	Feb25-FISH2-3L1-rep4-mock-100x_Position006_5_cmle.ics	107	0	1	1	0.0
691	Feb25-FISH2-3L1-rep4-mock-100x_Position006_5_cmle.ics	109	0	1	1	0.0
692	Feb25-FISH2-3L1-rep4-mock-100x_Position006_5_cmle.ics	109	0	2	1	3.817475163197063
693	Feb25-FISH2-3L1-rep4-mock-100x_Position006_5_cmle.ics	110	0	1	1	0.5324171051125143
694	Feb25-FISH2-3L1-rep4-mock-100x_Position006_5_cmle.ics	110	0	2	1	0.0
695	Feb25-FISH2-3L1-rep4-mock-100x_Position006_5_cmle.ics	111	0	1	1	0.0
696	Feb25-FISH2-3L1-rep4-mock-100x_Position006_5_cmle.ics	112	0	1	1	5.782404439497477
697	Feb25-FISH2-3L1-rep4-mock-100x_Position006_5_cmle.ics	114	0	1	1	0.0
698	Feb25-FISH2-3L1-rep4-mock-100x_Position006_5_cmle.ics	115	0	1	1	0.0
699	Feb25-FISH2-3L1-rep4-mock-100x_Position006_5_cmle.ics	116	0	1	1	0.0
700	Feb25-FISH2-3L1-rep4-mock-100x_Position006_5_cmle.ics	117	0	1	1	1.2914002398997264
701	Feb25-FISH2-3L1-rep4-mock-100x_Position007_6_cmle.ics	1	0	1	1	0.0
702	Feb25-FISH2-3L1-rep4-mock-100x_Position007_6_cmle.ics	1	0	1	2	4.558420686665667
703	Feb25-FISH2-3L1-rep4-mock-100x_Position007_6_cmle.ics	2	0	1	1	0.0
704	Feb25-FISH2-3L1-rep4-mock-100x_Position007_6_cmle.ics	4	0	1	1	0.0
705	Feb25-FISH2-3L1-rep4-mock-100x_Position007_6_cmle.ics	5	0	1	1	0.0
706	Feb25-FISH2-3L1-rep4-mock-100x_Position007_6_cmle.ics	7	0	1	1	4.584509372250674
707	Feb25-FISH2-3L1-rep4-mock-100x_Position007_6_cmle.ics	8	0	1	1	0.0
708	Feb25-FISH2-3L1-rep4-mock-100x_Position007_6_cmle.ics	9	0	1	1	0.0
709	Feb25-FISH2-3L1-rep4-mock-100x_Position007_6_cmle.ics	10	0	1	1	0.3634229110571259
710	Feb25-FISH2-3L1-rep4-mock-100x_Position007_6_cmle.ics	11	0	1	1	3.9927913684574836
711	Feb25-FISH2-3L1-rep4-mock-100x_Position007_6_cmle.ics	13	0	1	1	0.0
712	Feb25-FISH2-3L1-rep4-mock-100x_Position007_6_cmle.ics	15	0	1	1	4.601891177253281
713	Feb25-FISH2-3L1-rep4-mock-100x_Position007_6_cmle.ics	16	0	1	1	0.0
714	Feb25-FISH2-3L1-rep4-mock-100x_Position007_6_cmle.ics	17	0	1	1	1.9396002206044687
715	Feb25-FISH2-3L1-rep4-mock-100x_Position007_6_cmle.ics	18	0	1	1	0.0
716	Feb25-FISH2-3L1-rep4-mock-100x_Position007_6_cmle.ics	18	0	1	2	1.8018739878865302
717	Feb25-FISH2-3L1-rep4-mock-100x_Position007_6_cmle.ics	19	0	1	1	0.0
718	Feb25-FISH2-3L1-rep4-mock-100x_Position007_6_cmle.ics	20	0	1	1	3.7513727873238865
719	Feb25-FISH2-3L1-rep4-mock-100x_Position007_6_cmle.ics	20	0	1	2	3.002071756744505
720	Feb25-FISH2-3L1-rep4-mock-100x_Position007_6_cmle.ics	21	0	1	1	0.0
721	Feb25-FISH2-3L1-rep4-mock-100x_Position007_6_cmle.ics	22	0	1	1	0.0
722	Feb25-FISH2-3L1-rep4-mock-100x_Position007_6_cmle.ics	23	0	1	1	0.0
723	Feb25-FISH2-3L1-rep4-mock-100x_Position007_6_cmle.ics	24	0	1	1	0.0
724	Feb25-FISH2-3L1-rep4-mock-100x_Position007_6_cmle.ics	25	0	1	1	0.46141264688247224
725	Feb25-FISH2-3L1-rep4-mock-100x_Position007_6_cmle.ics	25	0	1	2	8.175216028433685
726	Feb25-FISH2-3L1-rep4-mock-100x_Position007_6_cmle.ics	25	0	2	1	0.0
727	Feb25-FISH2-3L1-rep4-mock-100x_Position007_6_cmle.ics	25	0	2	2	7.2229872354720355
728	Feb25-FISH2-3L1-rep4-mock-100x_Position007_6_cmle.ics	26	0	1	1	0.0
729	Feb25-FISH2-3L1-rep4-mock-100x_Position007_6_cmle.ics	27	0	1	1	3.38031177867961
730	Feb25-FISH2-3L1-rep4-mock-100x_Position007_6_cmle.ics	28	0	1	1	0.0
731	Feb25-FISH2-3L1-rep4-mock-100x_Position007_6_cmle.ics	29	0	1	1	0.0
732	Feb25-FISH2-3L1-rep4-mock-100x_Position007_6_cmle.ics	30	0	1	1	0.0
733	Feb25-FISH2-3L1-rep4-mock-100x_Position007_6_cmle.ics	31	0	1	1	0.0
734	Feb25-FISH2-3L1-rep4-mock-100x_Position007_6_cmle.ics	33	0	1	1	0.0
735	Feb25-FISH2-3L1-rep4-mock-100x_Position007_6_cmle.ics	35	0	1	1	0.1459114905355603
736	Feb25-FISH2-3L1-rep4-mock-100x_Position007_6_cmle.ics	36	0	1	1	0.0
737	Feb25-FISH2-3L1-rep4-mock-100x_Position007_6_cmle.ics	37	0	1	1	0.0
738	Feb25-FISH2-3L1-rep4-mock-100x_Position007_6_cmle.ics	38	0	1	1	0.0
739	Feb25-FISH2-3L1-rep4-mock-100x_Position007_6_cmle.ics	39	0	1	1	0.0
740	Feb25-FISH2-3L1-rep4-mock-100x_Position007_6_cmle.ics	40	0	1	1	1.0317500441073144
741	Feb25-FISH2-3L1-rep4-mock-100x_Position007_6_cmle.ics	40	0	1	2	0.0
742	Feb25-FISH2-3L1-rep4-mock-100x_Position007_6_cmle.ics	42	0	1	1	1.8018739878865302
743	Feb25-FISH2-3L1-rep4-mock-100x_Position007_6_cmle.ics	42	0	1	2	7.418553618374567
744	Feb25-FISH2-3L1-rep4-mock-100x_Position007_6_cmle.ics	42	0	2	1	6.274183434435992
745	Feb25-FISH2-3L1-rep4-mock-100x_Position007_6_cmle.ics	42	0	2	2	0.0
746	Feb25-FISH2-3L1-rep4-mock-100x_Position007_6_cmle.ics	44	0	1	1	4.105685974680563
747	Feb25-FISH2-3L1-rep4-mock-100x_Position007_6_cmle.ics	45	0	1	1	0.0
748	Feb25-FISH2-3L1-rep4-mock-100x_Position007_6_cmle.ics	46	0	1	1	0.0
749	Feb25-FISH2-3L1-rep4-mock-100x_Position007_6_cmle.ics	48	0	1	1	1.3842379406474168
750	Feb25-FISH2-3L1-rep4-mock-100x_Position007_6_cmle.ics	48	0	1	2	0.0
751	Feb25-FISH2-3L1-rep4-mock-100x_Position007_6_cmle.ics	49	0	1	1	0.9788040346074901
752	Feb25-FISH2-3L1-rep4-mock-100x_Position007_6_cmle.ics	50	0	1	1	0.0
753	Feb25-FISH2-3L1-rep4-mock-100x_Position007_6_cmle.ics	51	0	1	1	2.6154996080044692
754	Feb25-FISH2-3L1-rep4-mock-100x_Position007_6_cmle.ics	53	0	1	1	0.0
755	Feb25-FISH2-3L1-rep4-mock-100x_Position007_6_cmle.ics	54	0	1	1	0.0
756	Feb25-FISH2-3L1-rep4-mock-100x_Position007_6_cmle.ics	55	0	1	1	2.4856553510591457
757	Feb25-FISH2-3L1-rep4-mock-100x_Position007_6_cmle.ics	55	0	1	2	6.420657097544379
758	Feb25-FISH2-3L1-rep4-mock-100x_Position007_6_cmle.ics	56	0	1	1	0.0
759	Feb25-FISH2-3L1-rep4-mock-100x_Position007_6_cmle.ics	57	0	1	1	0.0
760	Feb25-FISH2-3L1-rep4-mock-100x_Position007_6_cmle.ics	58	0	1	1	0.0
761	Feb25-FISH2-3L1-rep4-mock-100x_Position007_6_cmle.ics	61	0	1	1	3.0344679151226166
762	Feb25-FISH2-3L1-rep4-mock-100x_Position007_6_cmle.ics	63	0	1	1	0.0
763	Feb25-FISH2-3L1-rep4-mock-100x_Position007_6_cmle.ics	64	0	1	1	0.0
764	Feb25-FISH2-3L1-rep4-mock-100x_Position007_6_cmle.ics	65	0	1	1	0.0
765	Feb25-FISH2-3L1-rep4-mock-100x_Position007_6_cmle.ics	66	0	1	1	2.9207953614586044
766	Feb25-FISH2-3L1-rep4-mock-100x_Position007_6_cmle.ics	67	0	1	1	0.0
767	Feb25-FISH2-3L1-rep4-mock-100x_Position007_6_cmle.ics	68	0	1	1	0.0
768	Feb25-FISH2-3L1-rep4-mock-100x_Position007_6_cmle.ics	69	0	1	1	0.0
769	Feb25-FISH2-3L1-rep4-mock-100x_Position007_6_cmle.ics	70	0	1	1	3.017786931692866
770	Feb25-FISH2-3L1-rep4-mock-100x_Position007_6_cmle.ics	70	0	1	2	0.0
771	Feb25-FISH2-3L1-rep4-mock-100x_Position007_6_cmle.ics	71	0	1	1	0.0
772	Feb25-FISH2-3L1-rep4-mock-100x_Position007_6_cmle.ics	72	0	1	1	0.0
773	Feb25-FISH2-3L1-rep4-mock-100x_Position007_6_cmle.ics	73	0	1	1	0.0
774	Feb25-FISH2-3L1-rep4-mock-100x_Position007_6_cmle.ics	74	0	1	1	0.0
775	Feb25-FISH2-3L1-rep4-mock-100x_Position007_6_cmle.ics	75	0	1	1	0.0
776	Feb25-FISH2-3L1-rep4-mock-100x_Position007_6_cmle.ics	77	0	1	1	0.0
777	Feb25-FISH2-3L1-rep4-mock-100x_Position007_6_cmle.ics	78	0	1	1	0.7834867628956982
778	Feb25-FISH2-3L1-rep4-mock-100x_Position007_6_cmle.ics	79	0	1	1	0.0
779	Feb25-FISH2-3L1-rep4-mock-100x_Position007_6_cmle.ics	79	0	1	2	2.449219091227068
780	Feb25-FISH2-3L1-rep4-mock-100x_Position007_6_cmle.ics	79	0	2	1	2.247501256996845
781	Feb25-FISH2-3L1-rep4-mock-100x_Position007_6_cmle.ics	79	0	2	2	0.0
782	Feb25-FISH2-3L1-rep4-mock-100x_Position007_6_cmle.ics	80	0	1	1	0.0
783	Feb25-FISH2-3L1-rep4-mock-100x_Position007_6_cmle.ics	81	0	1	1	4.366608645229686
784	Feb25-FISH2-3L1-rep4-mock-100x_Position007_6_cmle.ics	82	0	1	1	0.0
785	Feb25-FISH2-3L1-rep4-mock-100x_Position007_6_cmle.ics	83	0	1	1	3.4073207549658022
786	Feb25-FISH2-3L1-rep4-mock-100x_Position007_6_cmle.ics	84	0	1	1	0.0
787	Feb25-FISH2-3L1-rep4-mock-100x_Position007_6_cmle.ics	85	0	1	1	0.0
788	Feb25-FISH2-3L1-rep4-mock-100x_Position007_6_cmle.ics	86	0	1	1	0.0
789	Feb25-FISH2-3L1-rep4-mock-100x_Position007_6_cmle.ics	86	0	1	2	3.5839453379339705
790	Feb25-FISH2-3L1-rep4-mock-100x_Position007_6_cmle.ics	86	0	2	1	3.536102596952427
791	Feb25-FISH2-3L1-rep4-mock-100x_Position007_6_cmle.ics	86	0	2	2	0.0
792	Feb25-FISH2-3L1-rep4-mock-100x_Position007_6_cmle.ics	87	0	1	1	0.0
793	Feb25-FISH2-3L1-rep4-mock-100x_Position007_6_cmle.ics	88	0	1	1	1.2536039404732575
794	Feb25-FISH2-3L1-rep4-mock-100x_Position007_6_cmle.ics	89	0	1	1	0.0
795	Feb25-FISH2-3L1-rep4-mock-100x_Position007_6_cmle.ics	90	0	1	1	0.0
796	Feb25-FISH2-3L1-rep4-mock-100x_Position007_6_cmle.ics	91	0	1	1	0.0
797	Feb25-FISH2-3L1-rep4-mock-100x_Position007_6_cmle.ics	91	0	2	1	2.3923011178111158
798	Feb25-FISH2-3L1-rep4-mock-100x_Position007_6_cmle.ics	92	0	1	1	0.0
799	Feb25-FISH2-3L1-rep4-mock-100x_Position007_6_cmle.ics	93	0	1	1	0.0
800	Feb25-FISH2-3L1-rep4-mock-100x_Position007_6_cmle.ics	96	0	1	1	0.0
801	Feb25-FISH2-3L1-rep4-mock-100x_Position007_6_cmle.ics	98	0	1	1	0.0
802	Feb25-FISH2-3L1-rep4-mock-100x_Position007_6_cmle.ics	99	0	1	1	0.10317500441073144
803	Feb25-FISH2-3L1-rep4-mock-100x_Position007_6_cmle.ics	100	0	1	1	2.8778244272974964
804	Feb25-FISH2-3L1-rep4-mock-100x_Position007_6_cmle.ics	101	0	1	1	2.2501354588336984
805	Feb25-FISH2-3L1-rep4-mock-100x_Position007_6_cmle.ics	102	0	1	1	0.0
806	Feb25-FISH2-3L1-rep4-mock-100x_Position007_6_cmle.ics	103	0	1	1	0.0
807	Feb25-FISH2-3L1-rep4-mock-100x_Position007_6_cmle.ics	104	0	1	1	2.022286166849865
808	Feb25-FISH2-3L1-rep4-mock-100x_Position007_6_cmle.ics	105	0	1	1	0.5158750220536572
809	Feb25-FISH2-3L1-rep4-mock-100x_Position007_6_cmle.ics	106	0	1	1	0.0
810	Feb25-FISH2-3L1-rep4-mock-100x_Position007_6_cmle.ics	107	0	1	1	0.0
811	Feb25-FISH2-3L1-rep4-mock-100x_Position007_6_cmle.ics	109	0	1	1	0.0
812	Feb25-FISH2-3L1-rep4-mock-100x_Position007_6_cmle.ics	110	0	1	1	0.0
813	Feb25-FISH2-3L1-rep4-mock-100x_Position007_6_cmle.ics	110	0	1	2	3.5321431963046197
814	Feb25-FISH2-3L1-rep4-mock-100x_Position007_6_cmle.ics	110	0	2	1	2.6068941776159464
815	Feb25-FISH2-3L1-rep4-mock-100x_Position007_6_cmle.ics	110	0	2	2	0.20635000882146287
816	Feb25-FISH2-3L1-rep4-mock-100x_Position007_6_cmle.ics	111	0	1	1	0.0
817	Feb25-FISH2-3L1-rep4-mock-100x_Position007_6_cmle.ics	112	0	1	1	0.0
818	Feb25-FISH2-3L1-rep4-mock-100x_Position007_6_cmle.ics	113	0	1	1	0.5983172607926928
819	Feb25-FISH2-3L1-rep4-mock-100x_Position008_7_cmle.ics	1	0	1	1	0.0
820	Feb25-FISH2-3L1-rep4-mock-100x_Position008_7_cmle.ics	3	0	1	1	0.0
821	Feb25-FISH2-3L1-rep4-mock-100x_Position008_7_cmle.ics	4	0	1	1	2.6991796909255648
822	Feb25-FISH2-3L1-rep4-mock-100x_Position008_7_cmle.ics	5	0	1	1	5.381129231560335
823	Feb25-FISH2-3L1-rep4-mock-100x_Position008_7_cmle.ics	5	0	1	2	0.0
824	Feb25-FISH2-3L1-rep4-mock-100x_Position008_7_cmle.ics	6	0	1	1	0.0
825	Feb25-FISH2-3L1-rep4-mock-100x_Position008_7_cmle.ics	7	0	1	1	4.402400510415888
826	Feb25-FISH2-3L1-rep4-mock-100x_Position008_7_cmle.ics	10	0	1	1	0.0
827	Feb25-FISH2-3L1-rep4-mock-100x_Position008_7_cmle.ics	10	0	2	1	4.416083035043947
828	Feb25-FISH2-3L1-rep4-mock-100x_Position008_7_cmle.ics	11	0	1	1	0.0
829	Feb25-FISH2-3L1-rep4-mock-100x_Position008_7_cmle.ics	14	0	1	1	0.0
830	Feb25-FISH2-3L1-rep4-mock-100x_Position008_7_cmle.ics	15	0	1	1	1.9711556915503592
831	Feb25-FISH2-3L1-rep4-mock-100x_Position008_7_cmle.ics	15	0	1	2	0.0
832	Feb25-FISH2-3L1-rep4-mock-100x_Position008_7_cmle.ics	16	0	1	1	0.0
833	Feb25-FISH2-3L1-rep4-mock-100x_Position008_7_cmle.ics	17	0	1	1	0.10317500441073144
834	Feb25-FISH2-3L1-rep4-mock-100x_Position008_7_cmle.ics	22	0	1	1	5.698025858332083
835	Feb25-FISH2-3L1-rep4-mock-100x_Position008_7_cmle.ics	23	0	1	1	0.0
836	Feb25-FISH2-3L1-rep4-mock-100x_Position008_7_cmle.ics	24	0	1	1	0.0
837	Feb25-FISH2-3L1-rep4-mock-100x_Position008_7_cmle.ics	25	0	1	1	0.0
838	Feb25-FISH2-3L1-rep4-mock-100x_Position008_7_cmle.ics	28	0	1	1	0.1459114905355603
839	Feb25-FISH2-3L1-rep4-mock-100x_Position008_7_cmle.ics	30	0	1	1	0.0
840	Feb25-FISH2-3L1-rep4-mock-100x_Position008_7_cmle.ics	30	0	2	1	1.6149442640886529
841	Feb25-FISH2-3L1-rep4-mock-100x_Position008_7_cmle.ics	31	0	1	1	0.0
842	Feb25-FISH2-3L1-rep4-mock-100x_Position008_7_cmle.ics	31	0	1	2	0.9755754663213545
843	Feb25-FISH2-3L1-rep4-mock-100x_Position008_7_cmle.ics	32	0	1	1	0.0
844	Feb25-FISH2-3L1-rep4-mock-100x_Position008_7_cmle.ics	32	0	1	2	5.597675250539168
845	Feb25-FISH2-3L1-rep4-mock-100x_Position008_7_cmle.ics	33	0	1	1	0.0
846	Feb25-FISH2-3L1-rep4-mock-100x_Position008_7_cmle.ics	34	0	1	1	0.0
847	Feb25-FISH2-3L1-rep4-mock-100x_Position008_7_cmle.ics	36	0	1	1	0.0
848	Feb25-FISH2-3L1-rep4-mock-100x_Position008_7_cmle.ics	37	0	1	1	0.0
849	Feb25-FISH2-3L1-rep4-mock-100x_Position008_7_cmle.ics	39	0	1	1	0.0
850	Feb25-FISH2-3L1-rep4-mock-100x_Position008_7_cmle.ics	40	0	1	1	0.0
851	Feb25-FISH2-3L1-rep4-mock-100x_Position008_7_cmle.ics	41	0	1	1	0.0
852	Feb25-FISH2-3L1-rep4-mock-100x_Position008_7_cmle.ics	42	0	1	1	0.0
853	Feb25-FISH2-3L1-rep4-mock-100x_Position008_7_cmle.ics	43	0	1	1	0.0
854	Feb25-FISH2-3L1-rep4-mock-100x_Position008_7_cmle.ics	44	0	1	1	4.455625869781898
855	Feb25-FISH2-3L1-rep4-mock-100x_Position008_7_cmle.ics	44	0	2	1	4.869629599126749
856	Feb25-FISH2-3L1-rep4-mock-100x_Position008_7_cmle.ics	45	0	1	1	0.0
857	Feb25-FISH2-3L1-rep4-mock-100x_Position008_7_cmle.ics	45	0	2	1	0.5689355674538337
858	Feb25-FISH2-3L1-rep4-mock-100x_Position008_7_cmle.ics	46	0	1	1	5.366496136815172
859	Feb25-FISH2-3L1-rep4-mock-100x_Position008_7_cmle.ics	46	0	2	1	0.0
860	Feb25-FISH2-3L1-rep4-mock-100x_Position008_7_cmle.ics	47	0	1	1	0.0
861	Feb25-FISH2-3L1-rep4-mock-100x_Position008_7_cmle.ics	48	0	1	1	0.0
862	Feb25-FISH2-3L1-rep4-mock-100x_Position008_7_cmle.ics	49	0	1	1	0.0
863	Feb25-FISH2-3L1-rep4-mock-100x_Position008_7_cmle.ics	49	0	1	2	3.463099430060634
864	Feb25-FISH2-3L1-rep4-mock-100x_Position008_7_cmle.ics	49	0	2	1	3.0303062777886844
865	Feb25-FISH2-3L1-rep4-mock-100x_Position008_7_cmle.ics	49	0	2	2	0.0
866	Feb25-FISH2-3L1-rep4-mock-100x_Position008_7_cmle.ics	52	0	1	1	0.0
867	Feb25-FISH2-3L1-rep4-mock-100x_Position008_7_cmle.ics	53	0	1	1	0.0
868	Feb25-FISH2-3L1-rep4-mock-100x_Position008_7_cmle.ics	54	0	1	1	0.0
869	Feb25-FISH2-3L1-rep4-mock-100x_Position008_7_cmle.ics	55	0	1	1	0.0
870	Feb25-FISH2-3L1-rep4-mock-100x_Position008_7_cmle.ics	56	0	1	1	0.0
871	Feb25-FISH2-3L1-rep4-mock-100x_Position008_7_cmle.ics	57	0	1	1	5.571450238179498
872	Feb25-FISH2-3L1-rep4-mock-100x_Position008_7_cmle.ics	58	0	1	1	0.0
873	Feb25-FISH2-3L1-rep4-mock-100x_Position008_7_cmle.ics	59	0	1	1	0.0
874	Feb25-FISH2-3L1-rep4-mock-100x_Position008_7_cmle.ics	60	0	1	1	0.0
875	Feb25-FISH2-3L1-rep4-mock-100x_Position008_7_cmle.ics	61	0	1	1	0.0
876	Feb25-FISH2-3L1-rep4-mock-100x_Position008_7_cmle.ics	62	0	1	1	1.857150079393166
877	Feb25-FISH2-3L1-rep4-mock-100x_Position008_7_cmle.ics	62	0	1	2	0.0
878	Feb25-FISH2-3L1-rep4-mock-100x_Position008_7_cmle.ics	63	0	1	1	2.249868214304463
879	Feb25-FISH2-3L1-rep4-mock-100x_Position008_7_cmle.ics	64	0	1	1	3.1075744534150904
880	Feb25-FISH2-3L1-rep4-mock-100x_Position008_7_cmle.ics	65	0	1	1	0.0
881	Feb25-FISH2-3L1-rep4-mock-100x_Position008_7_cmle.ics	66	0	1	1	4.12828966253366
882	Feb25-FISH2-3L1-rep4-mock-100x_Position008_7_cmle.ics	67	0	1	1	0.0
883	Feb25-FISH2-3L1-rep4-mock-100x_Position008_7_cmle.ics	68	0	1	1	0.0
884	Feb25-FISH2-3L1-rep4-mock-100x_Position008_7_cmle.ics	69	0	1	1	0.7295574526778015
885	Feb25-FISH2-3L1-rep4-mock-100x_Position008_7_cmle.ics	70	0	1	1	0.0
886	Feb25-FISH2-3L1-rep4-mock-100x_Position008_7_cmle.ics	71	0	1	1	1.8725829911983063
887	Feb25-FISH2-3L1-rep4-mock-100x_Position008_7_cmle.ics	73	0	1	1	0.0
888	Feb25-FISH2-3L1-rep4-mock-100x_Position008_7_cmle.ics	74	0	1	1	0.0
889	Feb25-FISH2-3L1-rep4-mock-100x_Position008_7_cmle.ics	75	0	1	1	3.5357687927989168
890	Feb25-FISH2-3L1-rep4-mock-100x_Position008_7_cmle.ics	76	0	1	1	0.0
891	Feb25-FISH2-3L1-rep4-mock-100x_Position008_7_cmle.ics	77	0	1	1	0.0
892	Feb25-FISH2-3L1-rep4-mock-100x_Position008_7_cmle.ics	78	0	1	1	0.0
893	Feb25-FISH2-3L1-rep4-mock-100x_Position008_7_cmle.ics	79	0	1	1	0.0
894	Feb25-FISH2-3L1-rep4-mock-100x_Position008_7_cmle.ics	81	0	1	1	2.841356548817212
895	Feb25-FISH2-3L1-rep4-mock-100x_Position008_7_cmle.ics	81	0	1	2	4.7062566284946925
896	Feb25-FISH2-3L1-rep4-mock-100x_Position008_7_cmle.ics	81	0	2	1	0.0
897	Feb25-FISH2-3L1-rep4-mock-100x_Position008_7_cmle.ics	81	0	2	2	3.004501479748508
898	Feb25-FISH2-3L1-rep4-mock-100x_Position008_7_cmle.ics	83	0	1	1	0.0
899	Feb25-FISH2-3L1-rep4-mock-100x_Position008_7_cmle.ics	84	0	1	1	0.10317500441073144
900	Feb25-FISH2-3L1-rep4-mock-100x_Position008_7_cmle.ics	86	0	1	1	0.0
901	Feb25-FISH2-3L1-rep4-mock-100x_Position008_7_cmle.ics	87	0	1	1	0.0
902	Feb25-FISH2-3L1-rep4-mock-100x_Position008_7_cmle.ics	89	0	1	1	0.0
903	Feb25-FISH2-3L1-rep4-mock-100x_Position008_7_cmle.ics	89	0	1	2	2.3752669773378865
904	Feb25-FISH2-3L1-rep4-mock-100x_Position008_7_cmle.ics	90	0	1	1	0.0
905	Feb25-FISH2-3L1-rep4-mock-100x_Position008_7_cmle.ics	92	0	1	1	0.0
906	Feb25-FISH2-3L1-rep4-mock-100x_Position008_7_cmle.ics	93	0	1	1	5.2529973700977
907	Feb25-FISH2-3L1-rep4-mock-100x_Position008_7_cmle.ics	94	0	1	1	0.0
908	Feb25-FISH2-3L1-rep4-mock-100x_Position008_7_cmle.ics	95	0	1	1	0.0
909	Feb25-FISH2-3L1-rep4-mock-100x_Position008_7_cmle.ics	98	0	1	1	0.0
910	Feb25-FISH2-3L1-rep4-mock-100x_Position008_7_cmle.ics	99	0	1	1	1.3157503800483568
911	Feb25-FISH2-3L1-rep4-mock-100x_Position008_7_cmle.ics	100	0	1	1	0.0
912	Feb25-FISH2-3L1-rep4-mock-100x_Position008_7_cmle.ics	101	0	1	1	2.7869266752159034
913	Feb25-FISH2-3L1-rep4-mock-100x_Position008_7_cmle.ics	102	0	1	1	0.65584944557845
914	Feb25-FISH2-3L1-rep4-mock-100x_Position008_7_cmle.ics	103	0	1	1	1.3107987492438529
915	Feb25-FISH2-3L1-rep4-mock-100x_Position008_7_cmle.ics	104	0	1	1	2.330433782380821
916	Feb25-FISH2-3L1-rep4-mock-100x_Position008_7_cmle.ics	106	0	1	1	0.0
917	Feb25-FISH2-3L1-rep4-mock-100x_Position008_7_cmle.ics	109	0	1	1	0.0
918	Feb25-FISH2-3L1-rep4-mock-100x_Position008_7_cmle.ics	110	0	1	1	0.0
919	Feb25-FISH2-3L1-rep4-mock-100x_Position008_7_cmle.ics	112	0	1	1	0.0
920	Feb25-FISH2-3L1-rep4-mock-100x_Position008_7_cmle.ics	113	0	1	1	0.0
921	Feb25-FISH2-3L1-rep4-mock-100x_Position009_8_cmle.ics	1	0	1	1	0.0
922	Feb25-FISH2-3L1-rep4-mock-100x_Position009_8_cmle.ics	1	0	2	1	4.710026530632485
923	Feb25-FISH2-3L1-rep4-mock-100x_Position009_8_cmle.ics	2	0	1	1	0.0
924	Feb25-FISH2-3L1-rep4-mock-100x_Position009_8_cmle.ics	3	0	1	1	0.0
925	Feb25-FISH2-3L1-rep4-mock-100x_Position009_8_cmle.ics	4	0	1	1	0.0
926	Feb25-FISH2-3L1-rep4-mock-100x_Position009_8_cmle.ics	5	0	1	1	0.0
927	Feb25-FISH2-3L1-rep4-mock-100x_Position009_8_cmle.ics	6	0	1	1	0.0
928	Feb25-FISH2-3L1-rep4-mock-100x_Position009_8_cmle.ics	6	0	1	2	3.8114266455068564
929	Feb25-FISH2-3L1-rep4-mock-100x_Position009_8_cmle.ics	7	0	1	1	1.3904875446279013
930	Feb25-FISH2-3L1-rep4-mock-100x_Position009_8_cmle.ics	7	0	1	2	0.0
931	Feb25-FISH2-3L1-rep4-mock-100x_Position009_8_cmle.ics	8	0	1	1	0.0
932	Feb25-FISH2-3L1-rep4-mock-100x_Position009_8_cmle.ics	9	0	1	1	0.0
933	Feb25-FISH2-3L1-rep4-mock-100x_Position009_8_cmle.ics	10	0	1	1	4.077681155983277
934	Feb25-FISH2-3L1-rep4-mock-100x_Position009_8_cmle.ics	10	0	1	2	1.9110064923082866
935	Feb25-FISH2-3L1-rep4-mock-100x_Position009_8_cmle.ics	10	0	2	1	0.0
936	Feb25-FISH2-3L1-rep4-mock-100x_Position009_8_cmle.ics	10	0	2	2	2.690474947644937
937	Feb25-FISH2-3L1-rep4-mock-100x_Position009_8_cmle.ics	12	0	1	1	0.0
938	Feb25-FISH2-3L1-rep4-mock-100x_Position009_8_cmle.ics	14	0	1	1	0.0
939	Feb25-FISH2-3L1-rep4-mock-100x_Position009_8_cmle.ics	15	0	1	1	0.0
940	Feb25-FISH2-3L1-rep4-mock-100x_Position009_8_cmle.ics	16	0	1	1	2.4677255692630795
941	Feb25-FISH2-3L1-rep4-mock-100x_Position009_8_cmle.ics	16	0	1	2	0.0
942	Feb25-FISH2-3L1-rep4-mock-100x_Position009_8_cmle.ics	17	0	1	1	1.7215306853589103
943	Feb25-FISH2-3L1-rep4-mock-100x_Position009_8_cmle.ics	18	0	1	1	1.8532166921928226
944	Feb25-FISH2-3L1-rep4-mock-100x_Position009_8_cmle.ics	18	0	2	1	6.707168893621414
945	Feb25-FISH2-3L1-rep4-mock-100x_Position009_8_cmle.ics	19	0	1	1	0.0
946	Feb25-FISH2-3L1-rep4-mock-100x_Position009_8_cmle.ics	21	0	1	1	0.0
947	Feb25-FISH2-3L1-rep4-mock-100x_Position009_8_cmle.ics	23	0	1	1	0.0
948	Feb25-FISH2-3L1-rep4-mock-100x_Position009_8_cmle.ics	24	0	1	1	0.0
949	Feb25-FISH2-3L1-rep4-mock-100x_Position009_8_cmle.ics	24	0	1	2	3.633922722916753
950	Feb25-FISH2-3L1-rep4-mock-100x_Position009_8_cmle.ics	24	0	2	1	2.962607033932522
951	Feb25-FISH2-3L1-rep4-mock-100x_Position009_8_cmle.ics	24	0	2	2	0.0
952	Feb25-FISH2-3L1-rep4-mock-100x_Position009_8_cmle.ics	25	0	1	1	0.0
953	Feb25-FISH2-3L1-rep4-mock-100x_Position009_8_cmle.ics	26	0	1	1	0.0
954	Feb25-FISH2-3L1-rep4-mock-100x_Position009_8_cmle.ics	27	0	1	1	0.0
955	Feb25-FISH2-3L1-rep4-mock-100x_Position009_8_cmle.ics	27	0	1	2	6.317272790033741
956	Feb25-FISH2-3L1-rep4-mock-100x_Position009_8_cmle.ics	28	0	1	1	0.0
957	Feb25-FISH2-3L1-rep4-mock-100x_Position009_8_cmle.ics	29	0	1	1	3.194477103467849
958	Feb25-FISH2-3L1-rep4-mock-100x_Position009_8_cmle.ics	30	0	1	1	0.0
959	Feb25-FISH2-3L1-rep4-mock-100x_Position009_8_cmle.ics	32	0	1	1	0.0
960	Feb25-FISH2-3L1-rep4-mock-100x_Position009_8_cmle.ics	33	0	1	1	0.0
961	Feb25-FISH2-3L1-rep4-mock-100x_Position009_8_cmle.ics	34	0	1	1	0.0
962	Feb25-FISH2-3L1-rep4-mock-100x_Position009_8_cmle.ics	35	0	1	1	0.0
963	Feb25-FISH2-3L1-rep4-mock-100x_Position009_8_cmle.ics	36	0	1	1	0.0
964	Feb25-FISH2-3L1-rep4-mock-100x_Position009_8_cmle.ics	37	0	1	1	0.0
965	Feb25-FISH2-3L1-rep4-mock-100x_Position009_8_cmle.ics	38	0	1	1	0.0
966	Feb25-FISH2-3L1-rep4-mock-100x_Position009_8_cmle.ics	39	0	1	1	5.5842438208164555
967	Feb25-FISH2-3L1-rep4-mock-100x_Position009_8_cmle.ics	39	0	1	2	0.0
968	Feb25-FISH2-3L1-rep4-mock-100x_Position009_8_cmle.ics	39	0	1	3	8.181889144353935
969	Feb25-FISH2-3L1-rep4-mock-100x_Position009_8_cmle.ics	40	0	1	1	0.0
970	Feb25-FISH2-3L1-rep4-mock-100x_Position009_8_cmle.ics	41	0	1	1	0.0
971	Feb25-FISH2-3L1-rep4-mock-100x_Position009_8_cmle.ics	42	0	1	1	0.0
972	Feb25-FISH2-3L1-rep4-mock-100x_Position009_8_cmle.ics	43	0	1	1	0.0
973	Feb25-FISH2-3L1-rep4-mock-100x_Position009_8_cmle.ics	45	0	1	1	0.0
974	Feb25-FISH2-3L1-rep4-mock-100x_Position009_8_cmle.ics	45	0	1	2	2.0876239081160075
975	Feb25-FISH2-3L1-rep4-mock-100x_Position009_8_cmle.ics	46	0	1	1	4.230966546133048
976	Feb25-FISH2-3L1-rep4-mock-100x_Position009_8_cmle.ics	47	0	1	1	0.0
977	Feb25-FISH2-3L1-rep4-mock-100x_Position009_8_cmle.ics	49	0	1	1	0.0
978	Feb25-FISH2-3L1-rep4-mock-100x_Position009_8_cmle.ics	50	0	1	1	2.460383744885481
979	Feb25-FISH2-3L1-rep4-mock-100x_Position009_8_cmle.ics	51	0	1	1	0.0
980	Feb25-FISH2-3L1-rep4-mock-100x_Position009_8_cmle.ics	52	0	1	1	0.0
981	Feb25-FISH2-3L1-rep4-mock-100x_Position009_8_cmle.ics	53	0	1	1	0.0
982	Feb25-FISH2-3L1-rep4-mock-100x_Position009_8_cmle.ics	54	0	1	1	0.4773698211006071
983	Feb25-FISH2-3L1-rep4-mock-100x_Position009_8_cmle.ics	56	0	1	1	0.0
984	Feb25-FISH2-3L1-rep4-mock-100x_Position009_8_cmle.ics	56	0	1	2	3.118219792679053
985	Feb25-FISH2-3L1-rep4-mock-100x_Position009_8_cmle.ics	56	0	2	1	2.918229810711206
986	Feb25-FISH2-3L1-rep4-mock-100x_Position009_8_cmle.ics	56	0	2	2	0.0
987	Feb25-FISH2-3L1-rep4-mock-100x_Position009_8_cmle.ics	57	0	1	1	0.0
988	Feb25-FISH2-3L1-rep4-mock-100x_Position009_8_cmle.ics	59	0	1	1	0.0
989	Feb25-FISH2-3L1-rep4-mock-100x_Position009_8_cmle.ics	60	0	1	1	0.0
990	Feb25-FISH2-3L1-rep4-mock-100x_Position009_8_cmle.ics	61	0	1	1	0.0
991	Feb25-FISH2-3L1-rep4-mock-100x_Position009_8_cmle.ics	62	0	1	1	5.797072298573586
992	Feb25-FISH2-3L1-rep4-mock-100x_Position009_8_cmle.ics	63	0	1	1	0.0
993	Feb25-FISH2-3L1-rep4-mock-100x_Position009_8_cmle.ics	65	0	1	1	0.0
994	Feb25-FISH2-3L1-rep4-mock-100x_Position009_8_cmle.ics	66	0	1	1	1.6784930153939788
995	Feb25-FISH2-3L1-rep4-mock-100x_Position009_8_cmle.ics	67	0	1	1	0.0
996	Feb25-FISH2-3L1-rep4-mock-100x_Position009_8_cmle.ics	68	0	1	1	0.20635000882146287
997	Feb25-FISH2-3L1-rep4-mock-100x_Position009_8_cmle.ics	69	0	1	1	0.0
998	Feb25-FISH2-3L1-rep4-mock-100x_Position009_8_cmle.ics	71	0	1	1	1.3116988911569
999	Feb25-FISH2-3L1-rep4-mock-100x_Position009_8_cmle.ics	72	0	1	1	0.0
1000	Feb25-FISH2-3L1-rep4-mock-100x_Position009_8_cmle.ics	72	0	1	2	2.560643484372977
1001	Feb25-FISH2-3L1-rep4-mock-100x_Position009_8_cmle.ics	74	0	1	1	0.0
1002	Feb25-FISH2-3L1-rep4-mock-100x_Position009_8_cmle.ics	75	0	1	1	6.02727965653461
1003	Feb25-FISH2-3L1-rep4-mock-100x_Position009_8_cmle.ics	76	0	1	1	0.0
1004	Feb25-FISH2-3L1-rep4-mock-100x_Position009_8_cmle.ics	76	0	1	2	2.2024064017851592
1005	Feb25-FISH2-3L1-rep4-mock-100x_Position009_8_cmle.ics	78	0	1	1	0.0
1006	Feb25-FISH2-3L1-rep4-mock-100x_Position009_8_cmle.ics	82	0	1	1	0.0
1007	Feb25-FISH2-3L1-rep4-mock-100x_Position009_8_cmle.ics	83	0	1	1	0.0
1008	Feb25-FISH2-3L1-rep4-mock-100x_Position009_8_cmle.ics	85	0	1	1	0.0
1009	Feb25-FISH2-3L1-rep4-mock-100x_Position009_8_cmle.ics	86	0	1	1	0.0
1010	Feb25-FISH2-3L1-rep4-mock-100x_Position009_8_cmle.ics	88	0	1	1	1.5972652713406406
1011	Feb25-FISH2-3L1-rep4-mock-100x_Position009_8_cmle.ics	90	0	1	1	0.0
1012	Feb25-FISH2-3L1-rep4-mock-100x_Position009_8_cmle.ics	91	0	1	1	3.308042293886034
1013	Feb25-FISH2-3L1-rep4-mock-100x_Position009_8_cmle.ics	91	0	2	1	0.0
1014	Feb25-FISH2-3L1-rep4-mock-100x_Position009_8_cmle.ics	92	0	1	1	0.0
1015	Feb25-FISH2-3L1-rep4-mock-100x_Position009_8_cmle.ics	93	0	1	1	0.0
1016	Feb25-FISH2-3L1-rep4-mock-100x_Position009_8_cmle.ics	95	0	1	1	0.5324171051125143
1017	Feb25-FISH2-3L1-rep4-mock-100x_Position009_8_cmle.ics	96	0	1	1	0.0
1018	Feb25-FISH2-3L1-rep4-mock-100x_Position009_8_cmle.ics	97	0	1	1	4.416083035043947
1019	Feb25-FISH2-3L1-rep4-mock-100x_Position009_8_cmle.ics	97	0	1	2	0.0
1020	Feb25-FISH2-3L1-rep4-mock-100x_Position009_8_cmle.ics	98	0	1	1	0.0
1021	Feb25-FISH2-3L1-rep4-mock-100x_Position009_8_cmle.ics	99	0	1	1	0.0
1022	Feb25-FISH2-3L1-rep4-mock-100x_Position009_8_cmle.ics	101	0	1	1	0.0
1023	Feb25-FISH2-3L1-rep4-mock-100x_Position009_8_cmle.ics	102	0	1	1	0.10317500441073144
1024	Feb25-FISH2-3L1-rep4-mock-100x_Position009_8_cmle.ics	103	0	1	1	0.0
1025	Feb25-FISH2-3L1-rep4-mock-100x_Position009_8_cmle.ics	105	0	1	1	0.0
1026	Feb25-FISH2-3L1-rep4-mock-100x_Position009_8_cmle.ics	106	0	1	1	0.0
1027	Feb25-FISH2-3L1-rep4-mock-100x_Position009_8_cmle.ics	107	0	1	1	4.132680246068781
1028	Feb25-FISH2-3L1-rep4-mock-100x_Position009_8_cmle.ics	108	0	1	1	0.0
1029	Feb25-FISH2-3L1-rep4-mock-100x_Position009_8_cmle.ics	109	0	1	1	0.0
1030	Feb25-FISH2-3L1-rep4-mock-100x_Position009_8_cmle.ics	109	0	1	2	3.673957455738409
1031	Feb25-FISH2-3L1-rep4-mock-100x_Position009_8_cmle.ics	112	0	1	1	2.7105416968549996
1032	Feb25-FISH2-3L1-rep4-mock-100x_Position010_9_cmle.ics	1	0	1	1	0.0
1033	Feb25-FISH2-3L1-rep4-mock-100x_Position010_9_cmle.ics	2	0	1	1	0.0
1034	Feb25-FISH2-3L1-rep4-mock-100x_Position010_9_cmle.ics	2	0	1	2	2.528347716124477
1035	Feb25-FISH2-3L1-rep4-mock-100x_Position010_9_cmle.ics	2	0	1	3	4.505246445038986
1036	Feb25-FISH2-3L1-rep4-mock-100x_Position010_9_cmle.ics	2	0	2	1	2.559730141374121
1037	Feb25-FISH2-3L1-rep4-mock-100x_Position010_9_cmle.ics	2	0	2	2	0.0
1038	Feb25-FISH2-3L1-rep4-mock-100x_Position010_9_cmle.ics	2	0	2	3	6.290823787078404
1039	Feb25-FISH2-3L1-rep4-mock-100x_Position010_9_cmle.ics	5	0	1	1	0.0
1040	Feb25-FISH2-3L1-rep4-mock-100x_Position010_9_cmle.ics	6	0	1	1	3.5315841107877124
1041	Feb25-FISH2-3L1-rep4-mock-100x_Position010_9_cmle.ics	7	0	1	1	3.1083411663277025
1042	Feb25-FISH2-3L1-rep4-mock-100x_Position010_9_cmle.ics	8	0	1	1	4.007476115355136
1043	Feb25-FISH2-3L1-rep4-mock-100x_Position010_9_cmle.ics	10	0	1	1	0.0
1044	Feb25-FISH2-3L1-rep4-mock-100x_Position010_9_cmle.ics	10	0	1	2	1.1703214501275905
1045	Feb25-FISH2-3L1-rep4-mock-100x_Position010_9_cmle.ics	10	0	2	1	1.3439124374638693
1046	Feb25-FISH2-3L1-rep4-mock-100x_Position010_9_cmle.ics	10	0	2	2	0.0
1047	Feb25-FISH2-3L1-rep4-mock-100x_Position010_9_cmle.ics	11	0	1	1	6.6206114924630075
1048	Feb25-FISH2-3L1-rep4-mock-100x_Position010_9_cmle.ics	13	0	1	1	0.0
1049	Feb25-FISH2-3L1-rep4-mock-100x_Position010_9_cmle.ics	14	0	1	1	0.0
1050	Feb25-FISH2-3L1-rep4-mock-100x_Position010_9_cmle.ics	15	0	1	1	0.0
1051	Feb25-FISH2-3L1-rep4-mock-100x_Position010_9_cmle.ics	16	0	1	1	0.0
1052	Feb25-FISH2-3L1-rep4-mock-100x_Position010_9_cmle.ics	17	0	1	1	0.0
1053	Feb25-FISH2-3L1-rep4-mock-100x_Position010_9_cmle.ics	18	0	1	1	0.0
1054	Feb25-FISH2-3L1-rep4-mock-100x_Position010_9_cmle.ics	19	0	1	1	0.0
1055	Feb25-FISH2-3L1-rep4-mock-100x_Position010_9_cmle.ics	20	0	1	1	0.0
1056	Feb25-FISH2-3L1-rep4-mock-100x_Position010_9_cmle.ics	23	0	1	1	0.0
1057	Feb25-FISH2-3L1-rep4-mock-100x_Position010_9_cmle.ics	25	0	1	1	4.530310938531458
1058	Feb25-FISH2-3L1-rep4-mock-100x_Position010_9_cmle.ics	26	0	1	1	0.0
1059	Feb25-FISH2-3L1-rep4-mock-100x_Position010_9_cmle.ics	27	0	1	1	0.0
1060	Feb25-FISH2-3L1-rep4-mock-100x_Position010_9_cmle.ics	28	0	1	1	3.0826116507738606
1061	Feb25-FISH2-3L1-rep4-mock-100x_Position010_9_cmle.ics	30	0	1	1	0.0
1062	Feb25-FISH2-3L1-rep4-mock-100x_Position010_9_cmle.ics	30	0	2	1	3.5291281354083344
1063	Feb25-FISH2-3L1-rep4-mock-100x_Position010_9_cmle.ics	31	0	1	1	0.0
1064	Feb25-FISH2-3L1-rep4-mock-100x_Position010_9_cmle.ics	33	0	1	1	0.20635000882146287
1065	Feb25-FISH2-3L1-rep4-mock-100x_Position010_9_cmle.ics	34	0	1	1	2.7095281946955994
1066	Feb25-FISH2-3L1-rep4-mock-100x_Position010_9_cmle.ics	35	0	1	1	0.0
1067	Feb25-FISH2-3L1-rep4-mock-100x_Position010_9_cmle.ics	36	0	1	1	0.0
1068	Feb25-FISH2-3L1-rep4-mock-100x_Position010_9_cmle.ics	37	0	1	1	0.0
1069	Feb25-FISH2-3L1-rep4-mock-100x_Position010_9_cmle.ics	38	0	1	1	3.548123761716174
1070	Feb25-FISH2-3L1-rep4-mock-100x_Position010_9_cmle.ics	39	0	1	1	0.0
1071	Feb25-FISH2-3L1-rep4-mock-100x_Position010_9_cmle.ics	43	0	1	1	0.0
1072	Feb25-FISH2-3L1-rep4-mock-100x_Position010_9_cmle.ics	44	0	1	1	0.0
1073	Feb25-FISH2-3L1-rep4-mock-100x_Position010_9_cmle.ics	47	0	1	1	0.0
1074	Feb25-FISH2-3L1-rep4-mock-100x_Position010_9_cmle.ics	48	0	1	1	0.0
1075	Feb25-FISH2-3L1-rep4-mock-100x_Position010_9_cmle.ics	51	0	1	1	0.10317500441073144
1076	Feb25-FISH2-3L1-rep4-mock-100x_Position010_9_cmle.ics	52	0	1	1	1.0389843448820495
1077	Feb25-FISH2-3L1-rep4-mock-100x_Position010_9_cmle.ics	52	0	1	2	0.0
1078	Feb25-FISH2-3L1-rep4-mock-100x_Position010_9_cmle.ics	53	0	1	1	0.0
1079	Feb25-FISH2-3L1-rep4-mock-100x_Position010_9_cmle.ics	54	0	1	1	0.0
1080	Feb25-FISH2-3L1-rep4-mock-100x_Position010_9_cmle.ics	55	0	1	1	0.0
1081	Feb25-FISH2-3L1-rep4-mock-100x_Position010_9_cmle.ics	56	0	1	1	0.0
1082	Feb25-FISH2-3L1-rep4-mock-100x_Position010_9_cmle.ics	58	0	1	1	0.0
1083	Feb25-FISH2-3L1-rep4-mock-100x_Position010_9_cmle.ics	59	0	1	1	0.0
1084	Feb25-FISH2-3L1-rep4-mock-100x_Position010_9_cmle.ics	60	0	1	1	0.0
1085	Feb25-FISH2-3L1-rep4-mock-100x_Position010_9_cmle.ics	61	0	1	1	0.0
1086	Feb25-FISH2-3L1-rep4-mock-100x_Position010_9_cmle.ics	62	0	1	1	4.22471756606851
1087	Feb25-FISH2-3L1-rep4-mock-100x_Position010_9_cmle.ics	64	0	1	1	0.0
1088	Feb25-FISH2-3L1-rep4-mock-100x_Position010_9_cmle.ics	65	0	1	1	0.3916201927270152
1089	Feb25-FISH2-3L1-rep4-mock-100x_Position010_9_cmle.ics	67	0	1	1	0.0
1090	Feb25-FISH2-3L1-rep4-mock-100x_Position010_9_cmle.ics	68	0	1	1	3.3474927386196764
1091	Feb25-FISH2-3L1-rep4-mock-100x_Position010_9_cmle.ics	68	0	2	1	0.0
1092	Feb25-FISH2-3L1-rep4-mock-100x_Position010_9_cmle.ics	72	0	1	1	0.0
1093	Feb25-FISH2-3L1-rep4-mock-100x_Position010_9_cmle.ics	73	0	1	1	0.0
1094	Feb25-FISH2-3L1-rep4-mock-100x_Position010_9_cmle.ics	73	0	2	1	0.3095250132321943
1095	Feb25-FISH2-3L1-rep4-mock-100x_Position010_9_cmle.ics	74	0	1	1	0.0
1096	Feb25-FISH2-3L1-rep4-mock-100x_Position010_9_cmle.ics	75	0	1	1	0.0
1097	Feb25-FISH2-3L1-rep4-mock-100x_Position010_9_cmle.ics	76	0	1	1	0.0
1098	Feb25-FISH2-3L1-rep4-mock-100x_Position010_9_cmle.ics	78	0	1	1	0.0
1099	Feb25-FISH2-3L1-rep4-mock-100x_Position010_9_cmle.ics	80	0	1	1	4.383420145383486
1100	Feb25-FISH2-3L1-rep4-mock-100x_Position010_9_cmle.ics	81	0	1	1	0.0
1101	Feb25-FISH2-3L1-rep4-mock-100x_Position010_9_cmle.ics	83	0	1	1	0.0
1102	Feb25-FISH2-3L1-rep4-mock-100x_Position010_9_cmle.ics	84	0	1	1	0.0
1103	Feb25-FISH2-3L1-rep4-mock-100x_Position010_9_cmle.ics	86	0	1	1	0.0
1104	Feb25-FISH2-3L1-rep4-mock-100x_Position010_9_cmle.ics	87	0	1	1	0.0
1105	Feb25-FISH2-3L1-rep4-mock-100x_Position010_9_cmle.ics	89	0	1	1	0.0
1106	Feb25-FISH2-3L1-rep4-mock-100x_Position010_9_cmle.ics	90	0	1	1	2.327734199042841
1107	Feb25-FISH2-3L1-rep4-mock-100x_Position010_9_cmle.ics	90	0	1	2	1.6449257554863201
1108	Feb25-FISH2-3L1-rep4-mock-100x_Position010_9_cmle.ics	90	0	2	1	1.457893372515532
1109	Feb25-FISH2-3L1-rep4-mock-100x_Position010_9_cmle.ics	90	0	2	2	0.0
1110	Feb25-FISH2-3L1-rep4-mock-100x_Position010_9_cmle.ics	91	0	1	1	0.0
1111	Feb25-FISH2-3L1-rep4-mock-100x_Position010_9_cmle.ics	92	0	1	1	0.0
1112	Feb25-FISH2-3L1-rep4-mock-100x_Position010_9_cmle.ics	93	0	1	1	0.0
1113	Feb25-FISH2-3L1-rep4-mock-100x_Position010_9_cmle.ics	94	0	1	1	5.6506718871712405
1114	Feb25-FISH2-3L1-rep4-mock-100x_Position010_9_cmle.ics	95	0	1	1	3.3032118571979776
1115	Feb25-FISH2-3L1-rep4-mock-100x_Position010_9_cmle.ics	95	0	1	2	0.41270001764292574
1116	Feb25-FISH2-3L1-rep4-mock-100x_Position010_9_cmle.ics	95	0	2	1	0.0
1117	Feb25-FISH2-3L1-rep4-mock-100x_Position010_9_cmle.ics	95	0	2	2	2.776155440794305
1118	Feb25-FISH2-3L1-rep4-mock-100x_Position010_9_cmle.ics	97	0	1	1	0.0
1119	Feb25-FISH2-3L1-rep4-mock-100x_Position010_9_cmle.ics	98	0	1	1	0.8254000352858515
1120	Feb25-FISH2-3L1-rep4-mock-100x_Position010_9_cmle.ics	98	0	1	2	0.0
1121	Feb25-FISH2-3L1-rep4-mock-100x_Position010_9_cmle.ics	99	0	1	1	2.9751564678605624
1122	Feb25-FISH2-3L1-rep4-mock-100x_Position010_9_cmle.ics	100	0	1	1	5.265969749160865
1123	Feb25-FISH2-3L1-rep4-mock-100x_Position010_9_cmle.ics	100	0	1	2	0.0
1124	Feb25-FISH2-3L1-rep4-mock-100x_Position010_9_cmle.ics	100	0	1	3	4.406649379205785
1125	Feb25-FISH2-3L1-rep4-mock-100x_Position010_9_cmle.ics	101	0	1	1	0.10317500441073144
1126	Feb25-FISH2-3L1-rep4-mock-100x_Position010_9_cmle.ics	102	0	1	1	0.0
1127	Feb25-FISH2-3L1-rep4-mock-100x_Position010_9_cmle.ics	104	0	1	1	0.0
1128	Feb25-FISH2-3L1-rep4-mock-100x_Position010_9_cmle.ics	105	0	1	1	0.0
1129	Feb25-FISH2-3L1-rep4-mock-100x_Position010_9_cmle.ics	106	0	1	1	2.578684303683829
1130	Feb25-FISH2-3L1-rep4-mock-100x_Position011_10_cmle.ics	2	0	1	1	0.0
1131	Feb25-FISH2-3L1-rep4-mock-100x_Position011_10_cmle.ics	4	0	1	1	0.0
1132	Feb25-FISH2-3L1-rep4-mock-100x_Position011_10_cmle.ics	5	0	1	1	0.0
1133	Feb25-FISH2-3L1-rep4-mock-100x_Position011_10_cmle.ics	6	0	1	1	2.6974217210235554
1134	Feb25-FISH2-3L1-rep4-mock-100x_Position011_10_cmle.ics	6	0	1	2	0.8421824239572849
1135	Feb25-FISH2-3L1-rep4-mock-100x_Position011_10_cmle.ics	6	0	2	1	2.480495339104525
1136	Feb25-FISH2-3L1-rep4-mock-100x_Position011_10_cmle.ics	6	0	2	2	5.563447481247249
1137	Feb25-FISH2-3L1-rep4-mock-100x_Position011_10_cmle.ics	7	0	1	1	0.0
1138	Feb25-FISH2-3L1-rep4-mock-100x_Position011_10_cmle.ics	8	0	1	1	0.0
1139	Feb25-FISH2-3L1-rep4-mock-100x_Position011_10_cmle.ics	8	0	1	2	1.1535316172061805
1140	Feb25-FISH2-3L1-rep4-mock-100x_Position011_10_cmle.ics	8	0	2	1	1.2927790998539732
1141	Feb25-FISH2-3L1-rep4-mock-100x_Position011_10_cmle.ics	8	0	2	2	0.0
1142	Feb25-FISH2-3L1-rep4-mock-100x_Position011_10_cmle.ics	9	0	1	1	0.0
1143	Feb25-FISH2-3L1-rep4-mock-100x_Position011_10_cmle.ics	10	0	1	1	1.3452374738224686
1144	Feb25-FISH2-3L1-rep4-mock-100x_Position011_10_cmle.ics	11	0	1	1	1.4132678801190723
1145	Feb25-FISH2-3L1-rep4-mock-100x_Position011_10_cmle.ics	12	0	1	1	0.0
1146	Feb25-FISH2-3L1-rep4-mock-100x_Position011_10_cmle.ics	13	0	1	1	0.0
1147	Feb25-FISH2-3L1-rep4-mock-100x_Position011_10_cmle.ics	15	0	1	1	0.6016084874694266
1148	Feb25-FISH2-3L1-rep4-mock-100x_Position011_10_cmle.ics	17	0	1	1	0.0
1149	Feb25-FISH2-3L1-rep4-mock-100x_Position011_10_cmle.ics	18	0	1	1	0.0
1150	Feb25-FISH2-3L1-rep4-mock-100x_Position011_10_cmle.ics	19	0	1	1	0.0
1151	Feb25-FISH2-3L1-rep4-mock-100x_Position011_10_cmle.ics	19	0	2	1	2.5845617375255383
1152	Feb25-FISH2-3L1-rep4-mock-100x_Position011_10_cmle.ics	20	0	1	1	4.265260173023324
1153	Feb25-FISH2-3L1-rep4-mock-100x_Position011_10_cmle.ics	20	0	1	2	0.0
1154	Feb25-FISH2-3L1-rep4-mock-100x_Position011_10_cmle.ics	20	0	2	1	0.0
1155	Feb25-FISH2-3L1-rep4-mock-100x_Position011_10_cmle.ics	20	0	2	2	4.522079347936268
1156	Feb25-FISH2-3L1-rep4-mock-100x_Position011_10_cmle.ics	21	0	1	1	5.822015942872777
1157	Feb25-FISH2-3L1-rep4-mock-100x_Position011_10_cmle.ics	21	0	1	2	0.0
1158	Feb25-FISH2-3L1-rep4-mock-100x_Position011_10_cmle.ics	22	0	1	1	0.0
1159	Feb25-FISH2-3L1-rep4-mock-100x_Position011_10_cmle.ics	23	0	1	1	0.0
1160	Feb25-FISH2-3L1-rep4-mock-100x_Position011_10_cmle.ics	24	0	1	1	2.8530552313243036
1161	Feb25-FISH2-3L1-rep4-mock-100x_Position011_10_cmle.ics	25	0	1	1	0.0
1162	Feb25-FISH2-3L1-rep4-mock-100x_Position011_10_cmle.ics	26	0	1	1	0.0
1163	Feb25-FISH2-3L1-rep4-mock-100x_Position011_10_cmle.ics	27	0	1	1	0.0
1164	Feb25-FISH2-3L1-rep4-mock-100x_Position011_10_cmle.ics	28	0	1	1	3.9660410085279625
1165	Feb25-FISH2-3L1-rep4-mock-100x_Position011_10_cmle.ics	28	0	1	2	3.404496013422508
1166	Feb25-FISH2-3L1-rep4-mock-100x_Position011_10_cmle.ics	29	0	1	1	0.0
1167	Feb25-FISH2-3L1-rep4-mock-100x_Position011_10_cmle.ics	30	0	1	1	0.0
1168	Feb25-FISH2-3L1-rep4-mock-100x_Position011_10_cmle.ics	31	0	1	1	0.0
1169	Feb25-FISH2-3L1-rep4-mock-100x_Position011_10_cmle.ics	32	0	1	1	0.0
1170	Feb25-FISH2-3L1-rep4-mock-100x_Position011_10_cmle.ics	33	0	1	1	0.0
1171	Feb25-FISH2-3L1-rep4-mock-100x_Position011_10_cmle.ics	34	0	1	1	0.0
1172	Feb25-FISH2-3L1-rep4-mock-100x_Position011_10_cmle.ics	36	0	1	1	2.932784663149478
1173	Feb25-FISH2-3L1-rep4-mock-100x_Position011_10_cmle.ics	37	0	1	1	0.0
1174	Feb25-FISH2-3L1-rep4-mock-100x_Position011_10_cmle.ics	38	0	1	1	0.0
1175	Feb25-FISH2-3L1-rep4-mock-100x_Position011_10_cmle.ics	39	0	1	1	0.0
1176	Feb25-FISH2-3L1-rep4-mock-100x_Position011_10_cmle.ics	40	0	1	1	0.0
1177	Feb25-FISH2-3L1-rep4-mock-100x_Position011_10_cmle.ics	41	0	1	1	0.0
1178	Feb25-FISH2-3L1-rep4-mock-100x_Position011_10_cmle.ics	42	0	1	1	6.295898221007262
1179	Feb25-FISH2-3L1-rep4-mock-100x_Position011_10_cmle.ics	42	0	1	2	1.7763106057964917
1180	Feb25-FISH2-3L1-rep4-mock-100x_Position011_10_cmle.ics	42	0	2	1	0.0
1181	Feb25-FISH2-3L1-rep4-mock-100x_Position011_10_cmle.ics	42	0	2	2	5.912566935050056
1182	Feb25-FISH2-3L1-rep4-mock-100x_Position011_10_cmle.ics	42	0	3	1	1.7570070134165063
1183	Feb25-FISH2-3L1-rep4-mock-100x_Position011_10_cmle.ics	42	0	3	2	6.8051774342614495
1184	Feb25-FISH2-3L1-rep4-mock-100x_Position011_10_cmle.ics	44	0	1	1	4.239621549605566
1185	Feb25-FISH2-3L1-rep4-mock-100x_Position011_10_cmle.ics	45	0	1	1	0.0
1186	Feb25-FISH2-3L1-rep4-mock-100x_Position011_10_cmle.ics	46	0	1	1	0.0
1187	Feb25-FISH2-3L1-rep4-mock-100x_Position011_10_cmle.ics	47	0	1	1	2.0261881085337166
1188	Feb25-FISH2-3L1-rep4-mock-100x_Position011_10_cmle.ics	48	0	1	1	0.0
1189	Feb25-FISH2-3L1-rep4-mock-100x_Position011_10_cmle.ics	49	0	1	1	0.0
1190	Feb25-FISH2-3L1-rep4-mock-100x_Position011_10_cmle.ics	50	0	1	1	0.0
1191	Feb25-FISH2-3L1-rep4-mock-100x_Position011_10_cmle.ics	52	0	1	1	2.7684758812948336
1192	Feb25-FISH2-3L1-rep4-mock-100x_Position011_10_cmle.ics	53	0	1	1	0.0
1193	Feb25-FISH2-3L1-rep4-mock-100x_Position011_10_cmle.ics	54	0	1	1	0.0
1194	Feb25-FISH2-3L1-rep4-mock-100x_Position011_10_cmle.ics	55	0	1	1	0.0
1195	Feb25-FISH2-3L1-rep4-mock-100x_Position011_10_cmle.ics	56	0	1	1	0.0
1196	Feb25-FISH2-3L1-rep4-mock-100x_Position011_10_cmle.ics	57	0	1	1	0.0
1197	Feb25-FISH2-3L1-rep4-mock-100x_Position011_10_cmle.ics	58	0	1	1	0.0
1198	Feb25-FISH2-3L1-rep4-mock-100x_Position011_10_cmle.ics	59	0	1	1	0.928575039696583
1199	Feb25-FISH2-3L1-rep4-mock-100x_Position011_10_cmle.ics	59	0	2	1	0.0
1200	Feb25-FISH2-3L1-rep4-mock-100x_Position011_10_cmle.ics	59	0	3	1	0.5324171051125143
1201	Feb25-FISH2-3L1-rep4-mock-100x_Position011_10_cmle.ics	62	0	1	1	0.0
1202	Feb25-FISH2-3L1-rep4-mock-100x_Position011_10_cmle.ics	63	0	1	1	1.0317500441073144
1203	Feb25-FISH2-3L1-rep4-mock-100x_Position011_10_cmle.ics	63	0	2	1	0.0
1204	Feb25-FISH2-3L1-rep4-mock-100x_Position011_10_cmle.ics	64	0	1	1	0.0
1205	Feb25-FISH2-3L1-rep4-mock-100x_Position011_10_cmle.ics	66	0	1	1	0.0
1206	Feb25-FISH2-3L1-rep4-mock-100x_Position011_10_cmle.ics	67	0	1	1	3.44665574457894
1207	Feb25-FISH2-3L1-rep4-mock-100x_Position011_10_cmle.ics	68	0	1	1	0.0
1208	Feb25-FISH2-3L1-rep4-mock-100x_Position011_10_cmle.ics	69	0	1	1	0.0
1209	Feb25-FISH2-3L1-rep4-mock-100x_Position011_10_cmle.ics	71	0	1	1	0.0
1210	Feb25-FISH2-3L1-rep4-mock-100x_Position011_10_cmle.ics	73	0	1	1	0.0
1211	Feb25-FISH2-3L1-rep4-mock-100x_Position011_10_cmle.ics	74	0	1	1	3.5079501499648686
1212	Feb25-FISH2-3L1-rep4-mock-100x_Position011_10_cmle.ics	75	0	1	1	0.0
1213	Feb25-FISH2-3L1-rep4-mock-100x_Position011_10_cmle.ics	77	0	1	1	0.0
1214	Feb25-FISH2-3L1-rep4-mock-100x_Position011_10_cmle.ics	78	0	1	1	4.606515248365319
1215	Feb25-FISH2-3L1-rep4-mock-100x_Position011_10_cmle.ics	79	0	1	1	0.0
1216	Feb25-FISH2-3L1-rep4-mock-100x_Position011_10_cmle.ics	82	0	1	1	0.0
1217	Feb25-FISH2-3L1-rep4-mock-100x_Position011_10_cmle.ics	83	0	1	1	0.0
1218	Feb25-FISH2-3L1-rep4-mock-100x_Position011_10_cmle.ics	84	0	1	1	0.0
1219	Feb25-FISH2-3L1-rep4-mock-100x_Position011_10_cmle.ics	85	0	1	1	2.2119648004745165
1220	Feb25-FISH2-3L1-rep4-mock-100x_Position011_10_cmle.ics	86	0	1	1	0.0
1221	Feb25-FISH2-3L1-rep4-mock-100x_Position011_10_cmle.ics	88	0	1	1	0.0
1222	Feb25-FISH2-3L1-rep4-mock-100x_Position011_10_cmle.ics	89	0	1	1	0.10317500441073144
1223	Feb25-FISH2-3L1-rep4-mock-100x_Position011_10_cmle.ics	89	0	2	1	0.5556144027286182
1224	Feb25-FISH2-3L1-rep4-mock-100x_Position011_10_cmle.ics	90	0	1	1	0.0
1225	Feb25-FISH2-3L1-rep4-mock-100x_Position011_10_cmle.ics	91	0	1	1	0.0
1226	Feb25-FISH2-3L1-rep4-mock-100x_Position011_10_cmle.ics	92	0	1	1	0.0
1227	Feb25-FISH2-3L1-rep4-mock-100x_Position011_10_cmle.ics	94	0	1	1	0.0
1228	Feb25-FISH2-3L1-rep4-mock-100x_Position011_10_cmle.ics	96	0	1	1	0.0
1229	Feb25-FISH2-3L1-rep4-mock-100x_Position011_10_cmle.ics	96	0	1	2	0.7197539675586304
1230	Feb25-FISH2-3L1-rep4-mock-100x_Position011_10_cmle.ics	97	0	1	1	0.0
1231	Feb25-FISH2-3L1-rep4-mock-100x_Position011_10_cmle.ics	97	0	2	1	5.503204245484118
1232	Feb25-FISH2-3L1-rep4-mock-100x_Position011_10_cmle.ics	98	0	1	1	0.0
1233	Feb25-FISH2-3L1-rep4-mock-100x_Position011_10_cmle.ics	100	0	1	1	4.962063440829051
1234	Feb25-FISH2-3L1-rep4-mock-100x_Position011_10_cmle.ics	101	0	1	1	0.0
1235	Feb25-FISH2-3L1-rep4-mock-100x_Position011_10_cmle.ics	102	0	1	1	3.5261104964337684
1236	Feb25-FISH2-3L1-rep4-mock-100x_Position011_10_cmle.ics	107	0	1	1	0.0
1237	Feb25-FISH2-3L1-rep4-mock-100x_Position011_10_cmle.ics	108	0	1	1	3.647787263389007
1238	Feb25-FISH2-3L1-rep4-mock-100x_Position011_10_cmle.ics	109	0	1	1	0.23070632344123612
1239	Feb25-FISH2-3L1-rep4-mock-100x_Position011_10_cmle.ics	109	0	1	2	3.8291790905841765
1240	Feb25-FISH2-3L1-rep4-mock-100x_Position011_10_cmle.ics	110	0	1	1	0.0
1241	Feb25-FISH2-3L1-rep4-mock-100x_Position012_11_cmle.ics	1	0	1	1	6.207354181100538
1242	Feb25-FISH2-3L1-rep4-mock-100x_Position012_11_cmle.ics	1	0	2	1	0.0
1243	Feb25-FISH2-3L1-rep4-mock-100x_Position012_11_cmle.ics	2	0	1	1	0.20635000882146287
1244	Feb25-FISH2-3L1-rep4-mock-100x_Position012_11_cmle.ics	4	0	1	1	0.0
1245	Feb25-FISH2-3L1-rep4-mock-100x_Position012_11_cmle.ics	5	0	1	1	0.0
1246	Feb25-FISH2-3L1-rep4-mock-100x_Position012_11_cmle.ics	6	0	1	1	0.1459114905355603
1247	Feb25-FISH2-3L1-rep4-mock-100x_Position012_11_cmle.ics	7	0	1	1	0.0
1248	Feb25-FISH2-3L1-rep4-mock-100x_Position012_11_cmle.ics	7	0	1	2	0.6606423714395955
1249	Feb25-FISH2-3L1-rep4-mock-100x_Position012_11_cmle.ics	7	0	2	1	6.463072020637405
1250	Feb25-FISH2-3L1-rep4-mock-100x_Position012_11_cmle.ics	7	0	2	2	7.627278059020733
1251	Feb25-FISH2-3L1-rep4-mock-100x_Position012_11_cmle.ics	8	0	1	1	2.6202946097957156
1252	Feb25-FISH2-3L1-rep4-mock-100x_Position012_11_cmle.ics	9	0	1	1	0.0
1253	Feb25-FISH2-3L1-rep4-mock-100x_Position012_11_cmle.ics	10	0	1	1	0.0
1254	Feb25-FISH2-3L1-rep4-mock-100x_Position012_11_cmle.ics	11	0	1	1	0.0
1255	Feb25-FISH2-3L1-rep4-mock-100x_Position012_11_cmle.ics	12	0	1	1	2.063500088214629
1256	Feb25-FISH2-3L1-rep4-mock-100x_Position012_11_cmle.ics	13	0	1	1	1.5838800525577283
1257	Feb25-FISH2-3L1-rep4-mock-100x_Position012_11_cmle.ics	14	0	1	1	0.0
1258	Feb25-FISH2-3L1-rep4-mock-100x_Position012_11_cmle.ics	15	0	1	1	0.0
1259	Feb25-FISH2-3L1-rep4-mock-100x_Position012_11_cmle.ics	16	0	1	1	0.0
1260	Feb25-FISH2-3L1-rep4-mock-100x_Position012_11_cmle.ics	17	0	1	1	4.51928780211314
1261	Feb25-FISH2-3L1-rep4-mock-100x_Position012_11_cmle.ics	18	0	1	1	0.0
1262	Feb25-FISH2-3L1-rep4-mock-100x_Position012_11_cmle.ics	19	0	1	1	2.962607033932522
1263	Feb25-FISH2-3L1-rep4-mock-100x_Position012_11_cmle.ics	20	0	1	1	0.0
1264	Feb25-FISH2-3L1-rep4-mock-100x_Position012_11_cmle.ics	22	0	1	1	2.1652184899744737
1265	Feb25-FISH2-3L1-rep4-mock-100x_Position012_11_cmle.ics	22	0	2	1	0.0
1266	Feb25-FISH2-3L1-rep4-mock-100x_Position012_11_cmle.ics	24	0	1	1	0.2166
1267	Feb25-FISH2-3L1-rep4-mock-100x_Position012_11_cmle.ics	26	0	1	1	4.298221692285329
1268	Feb25-FISH2-3L1-rep4-mock-100x_Position012_11_cmle.ics	26	0	2	1	1.5627088357751586
1269	Feb25-FISH2-3L1-rep4-mock-100x_Position012_11_cmle.ics	27	0	1	1	2.0522887385830932
1270	Feb25-FISH2-3L1-rep4-mock-100x_Position012_11_cmle.ics	28	0	1	1	0.0
1271	Feb25-FISH2-3L1-rep4-mock-100x_Position012_11_cmle.ics	29	0	1	1	0.0
1272	Feb25-FISH2-3L1-rep4-mock-100x_Position012_11_cmle.ics	31	0	1	1	0.0
1273	Feb25-FISH2-3L1-rep4-mock-100x_Position012_11_cmle.ics	32	0	1	1	0.0
1274	Feb25-FISH2-3L1-rep4-mock-100x_Position012_11_cmle.ics	33	0	1	1	1.9375630468460487
1275	Feb25-FISH2-3L1-rep4-mock-100x_Position012_11_cmle.ics	34	0	1	1	1.6039159922206647
1276	Feb25-FISH2-3L1-rep4-mock-100x_Position012_11_cmle.ics	34	0	2	1	2.616623293146593
1277	Feb25-FISH2-3L1-rep4-mock-100x_Position012_11_cmle.ics	35	0	1	1	0.0
1278	Feb25-FISH2-3L1-rep4-mock-100x_Position012_11_cmle.ics	37	0	1	1	0.0
1279	Feb25-FISH2-3L1-rep4-mock-100x_Position012_11_cmle.ics	38	0	1	1	0.0
1280	Feb25-FISH2-3L1-rep4-mock-100x_Position012_11_cmle.ics	38	0	2	1	3.9525979388212447
1281	Feb25-FISH2-3L1-rep4-mock-100x_Position012_11_cmle.ics	39	0	1	1	2.9938534788128903
1282	Feb25-FISH2-3L1-rep4-mock-100x_Position012_11_cmle.ics	40	0	1	1	0.0
1283	Feb25-FISH2-3L1-rep4-mock-100x_Position012_11_cmle.ics	43	0	1	1	0.0
1284	Feb25-FISH2-3L1-rep4-mock-100x_Position012_11_cmle.ics	44	0	1	1	0.0
1285	Feb25-FISH2-3L1-rep4-mock-100x_Position012_11_cmle.ics	45	0	1	1	0.0
1286	Feb25-FISH2-3L1-rep4-mock-100x_Position012_11_cmle.ics	45	0	1	2	1.7315743621073214
1287	Feb25-FISH2-3L1-rep4-mock-100x_Position012_11_cmle.ics	46	0	1	1	0.0
1288	Feb25-FISH2-3L1-rep4-mock-100x_Position012_11_cmle.ics	47	0	1	1	0.0
1289	Feb25-FISH2-3L1-rep4-mock-100x_Position012_11_cmle.ics	48	0	1	1	0.0
1290	Feb25-FISH2-3L1-rep4-mock-100x_Position012_11_cmle.ics	49	0	1	1	5.26446963031854
1291	Feb25-FISH2-3L1-rep4-mock-100x_Position012_11_cmle.ics	50	0	1	1	0.0
1292	Feb25-FISH2-3L1-rep4-mock-100x_Position012_11_cmle.ics	51	0	1	1	2.063500088214629
1293	Feb25-FISH2-3L1-rep4-mock-100x_Position012_11_cmle.ics	52	0	1	1	1.6456566907434287
1294	Feb25-FISH2-3L1-rep4-mock-100x_Position012_11_cmle.ics	53	0	1	1	0.0
1295	Feb25-FISH2-3L1-rep4-mock-100x_Position012_11_cmle.ics	54	0	1	1	0.0
1296	Feb25-FISH2-3L1-rep4-mock-100x_Position012_11_cmle.ics	55	0	1	1	0.0
1297	Feb25-FISH2-3L1-rep4-mock-100x_Position012_11_cmle.ics	56	0	1	1	0.10317500441073144
1298	Feb25-FISH2-3L1-rep4-mock-100x_Position012_11_cmle.ics	57	0	1	1	0.0
1299	Feb25-FISH2-3L1-rep4-mock-100x_Position012_11_cmle.ics	58	0	1	1	0.0
1300	Feb25-FISH2-3L1-rep4-mock-100x_Position012_11_cmle.ics	58	0	2	1	2.6304568040267062
1301	Feb25-FISH2-3L1-rep4-mock-100x_Position012_11_cmle.ics	59	0	1	1	0.0
1302	Feb25-FISH2-3L1-rep4-mock-100x_Position012_11_cmle.ics	60	0	1	1	0.0
1303	Feb25-FISH2-3L1-rep4-mock-100x_Position012_11_cmle.ics	61	0	1	1	3.8496601834536
1304	Feb25-FISH2-3L1-rep4-mock-100x_Position012_11_cmle.ics	63	0	1	1	0.10317500441073144
1305	Feb25-FISH2-3L1-rep4-mock-100x_Position012_11_cmle.ics	65	0	1	1	1.7941989459020498
1306	Feb25-FISH2-3L1-rep4-mock-100x_Position012_11_cmle.ics	65	0	1	2	0.0
1307	Feb25-FISH2-3L1-rep4-mock-100x_Position012_11_cmle.ics	67	0	1	1	0.0
1308	Feb25-FISH2-3L1-rep4-mock-100x_Position012_11_cmle.ics	68	0	1	1	0.0
1309	Feb25-FISH2-3L1-rep4-mock-100x_Position012_11_cmle.ics	69	0	1	1	0.0
1310	Feb25-FISH2-3L1-rep4-mock-100x_Position012_11_cmle.ics	70	0	1	1	0.0
1311	Feb25-FISH2-3L1-rep4-mock-100x_Position012_11_cmle.ics	71	0	1	1	0.0
1312	Feb25-FISH2-3L1-rep4-mock-100x_Position012_11_cmle.ics	72	0	1	1	0.0
1313	Feb25-FISH2-3L1-rep4-mock-100x_Position012_11_cmle.ics	73	0	1	1	3.7848007245972295
1314	Feb25-FISH2-3L1-rep4-mock-100x_Position012_11_cmle.ics	73	0	2	1	0.0
1315	Feb25-FISH2-3L1-rep4-mock-100x_Position012_11_cmle.ics	74	0	1	1	0.0
1316	Feb25-FISH2-3L1-rep4-mock-100x_Position012_11_cmle.ics	75	0	1	1	0.0
1317	Feb25-FISH2-3L1-rep4-mock-100x_Position012_11_cmle.ics	76	0	1	1	0.0
1318	Feb25-FISH2-3L1-rep4-mock-100x_Position012_11_cmle.ics	77	0	1	1	0.0
1319	Feb25-FISH2-3L1-rep4-mock-100x_Position012_11_cmle.ics	78	0	1	1	0.2918229810711206
1320	Feb25-FISH2-3L1-rep4-mock-100x_Position012_11_cmle.ics	80	0	1	1	2.5069769324029507
1321	Feb25-FISH2-3L1-rep4-mock-100x_Position012_11_cmle.ics	81	0	1	1	0.0
1322	Feb25-FISH2-3L1-rep4-mock-100x_Position012_11_cmle.ics	82	0	1	1	2.2191718101903986
1323	Feb25-FISH2-3L1-rep4-mock-100x_Position012_11_cmle.ics	83	0	1	1	3.1691962924675137
1324	Feb25-FISH2-3L1-rep4-mock-100x_Position012_11_cmle.ics	83	0	1	2	0.0
1325	Feb25-FISH2-3L1-rep4-mock-100x_Position012_11_cmle.ics	84	0	1	1	0.0
1326	Feb25-FISH2-3L1-rep4-mock-100x_Position012_11_cmle.ics	85	0	1	1	0.3720027687491155
1327	Feb25-FISH2-3L1-rep4-mock-100x_Position012_11_cmle.ics	86	0	1	1	0.0
1328	Feb25-FISH2-3L1-rep4-mock-100x_Position012_11_cmle.ics	88	0	1	1	0.2991586303963464
1329	Feb25-FISH2-3L1-rep4-mock-100x_Position012_11_cmle.ics	89	0	1	1	0.0
1330	Feb25-FISH2-3L1-rep4-mock-100x_Position012_11_cmle.ics	90	0	1	1	4.030971304351481
1331	Feb25-FISH2-3L1-rep4-mock-100x_Position012_11_cmle.ics	91	0	1	1	0.0
1332	Feb25-FISH2-3L1-rep4-mock-100x_Position012_11_cmle.ics	92	0	1	1	0.0
1333	Feb25-FISH2-3L1-rep4-mock-100x_Position012_11_cmle.ics	93	0	1	1	1.5627088357751586
1334	Feb25-FISH2-3L1-rep4-mock-100x_Position012_11_cmle.ics	94	0	1	1	0.0
1335	Feb25-FISH2-3L1-rep4-mock-100x_Position012_11_cmle.ics	95	0	1	1	4.8988109796253125
1336	Feb25-FISH2-3L1-rep4-mock-100x_Position012_11_cmle.ics	96	0	1	1	2.6264068296400853
1337	Feb25-FISH2-3L1-rep4-mock-100x_Position012_11_cmle.ics	97	0	1	1	1.055542675492109
1338	Feb25-FISH2-3L1-rep4-mock-100x_Position012_11_cmle.ics	99	0	1	1	2.09591398979362
1339	Feb25-FISH2-3L1-rep4-mock-100x_Position012_11_cmle.ics	100	0	1	1	0.0
1340	Feb25-FISH2-3L1-rep4-mock-100x_Position012_11_cmle.ics	104	0	1	1	0.0
1341	Feb25-FISH2-3L1-rep4-mock-100x_Position012_11_cmle.ics	105	0	1	1	0.0
1342	Feb25-FISH2-3L1-rep4-mock-100x_Position012_11_cmle.ics	106	0	1	1	0.0
1343	Feb25-FISH2-3L1-rep4-mock-100x_Position012_11_cmle.ics	110	0	1	1	0.0
1344	Feb25-FISH2-3L1-rep4-mock-100x_Position013_12_cmle.ics	2	0	1	1	0.0
1345	Feb25-FISH2-3L1-rep4-mock-100x_Position013_12_cmle.ics	2	0	1	2	3.755626849685635
1346	Feb25-FISH2-3L1-rep4-mock-100x_Position013_12_cmle.ics	4	0	1	1	4.850322689542557
1347	Feb25-FISH2-3L1-rep4-mock-100x_Position013_12_cmle.ics	6	0	1	1	0.0
1348	Feb25-FISH2-3L1-rep4-mock-100x_Position013_12_cmle.ics	9	0	1	1	0.0
1349	Feb25-FISH2-3L1-rep4-mock-100x_Position013_12_cmle.ics	10	0	1	1	0.0
1350	Feb25-FISH2-3L1-rep4-mock-100x_Position013_12_cmle.ics	11	0	1	1	5.423965114109543
1351	Feb25-FISH2-3L1-rep4-mock-100x_Position013_12_cmle.ics	12	0	1	1	0.0
1352	Feb25-FISH2-3L1-rep4-mock-100x_Position013_12_cmle.ics	13	0	1	1	0.0
1353	Feb25-FISH2-3L1-rep4-mock-100x_Position013_12_cmle.ics	14	0	1	1	0.0
1354	Feb25-FISH2-3L1-rep4-mock-100x_Position013_12_cmle.ics	15	0	1	1	0.0
1355	Feb25-FISH2-3L1-rep4-mock-100x_Position013_12_cmle.ics	16	0	1	1	0.0
1356	Feb25-FISH2-3L1-rep4-mock-100x_Position013_12_cmle.ics	17	0	1	1	0.0
1357	Feb25-FISH2-3L1-rep4-mock-100x_Position013_12_cmle.ics	17	0	1	2	1.8725829911983065
1358	Feb25-FISH2-3L1-rep4-mock-100x_Position013_12_cmle.ics	17	0	2	1	1.9603250838038973
1359	Feb25-FISH2-3L1-rep4-mock-100x_Position013_12_cmle.ics	17	0	2	2	3.2305595704631025
1360	Feb25-FISH2-3L1-rep4-mock-100x_Position013_12_cmle.ics	18	0	1	1	0.0
1361	Feb25-FISH2-3L1-rep4-mock-100x_Position013_12_cmle.ics	19	0	1	1	0.0
1362	Feb25-FISH2-3L1-rep4-mock-100x_Position013_12_cmle.ics	22	0	1	1	0.0
1363	Feb25-FISH2-3L1-rep4-mock-100x_Position013_12_cmle.ics	23	0	1	1	1.0246530360797799
1364	Feb25-FISH2-3L1-rep4-mock-100x_Position013_12_cmle.ics	23	0	1	2	5.518614237332007
1365	Feb25-FISH2-3L1-rep4-mock-100x_Position013_12_cmle.ics	23	0	1	3	1.1024832543583678
1366	Feb25-FISH2-3L1-rep4-mock-100x_Position013_12_cmle.ics	23	0	2	1	2.6154996080044692
1367	Feb25-FISH2-3L1-rep4-mock-100x_Position013_12_cmle.ics	23	0	2	2	3.207778766820052
1368	Feb25-FISH2-3L1-rep4-mock-100x_Position013_12_cmle.ics	23	0	2	3	2.561582608372122
1369	Feb25-FISH2-3L1-rep4-mock-100x_Position013_12_cmle.ics	24	0	1	1	0.0
1370	Feb25-FISH2-3L1-rep4-mock-100x_Position013_12_cmle.ics	25	0	1	1	4.815774437976594
1371	Feb25-FISH2-3L1-rep4-mock-100x_Position013_12_cmle.ics	27	0	1	1	0.0
1372	Feb25-FISH2-3L1-rep4-mock-100x_Position013_12_cmle.ics	28	0	1	1	0.0
1373	Feb25-FISH2-3L1-rep4-mock-100x_Position013_12_cmle.ics	29	0	1	1	0.10317500441073144
1374	Feb25-FISH2-3L1-rep4-mock-100x_Position013_12_cmle.ics	30	0	1	1	4.265260173023324
1375	Feb25-FISH2-3L1-rep4-mock-100x_Position013_12_cmle.ics	30	0	1	2	0.20635000882146287
1376	Feb25-FISH2-3L1-rep4-mock-100x_Position013_12_cmle.ics	31	0	1	1	0.0
1377	Feb25-FISH2-3L1-rep4-mock-100x_Position013_12_cmle.ics	32	0	1	1	0.0
1378	Feb25-FISH2-3L1-rep4-mock-100x_Position013_12_cmle.ics	34	0	1	1	0.0
1379	Feb25-FISH2-3L1-rep4-mock-100x_Position013_12_cmle.ics	34	0	1	2	6.207672281721959
1380	Feb25-FISH2-3L1-rep4-mock-100x_Position013_12_cmle.ics	34	0	1	3	4.601420125724471
1381	Feb25-FISH2-3L1-rep4-mock-100x_Position013_12_cmle.ics	35	0	1	1	0.0
1382	Feb25-FISH2-3L1-rep4-mock-100x_Position013_12_cmle.ics	37	0	1	1	0.9266544031845596
1383	Feb25-FISH2-3L1-rep4-mock-100x_Position013_12_cmle.ics	39	0	1	1	0.0
1384	Feb25-FISH2-3L1-rep4-mock-100x_Position013_12_cmle.ics	41	0	1	1	7.499907388211946
1385	Feb25-FISH2-3L1-rep4-mock-100x_Position013_12_cmle.ics	41	0	1	2	0.0
1386	Feb25-FISH2-3L1-rep4-mock-100x_Position013_12_cmle.ics	44	0	1	1	3.6224055973122695
1387	Feb25-FISH2-3L1-rep4-mock-100x_Position013_12_cmle.ics	47	0	1	1	0.0
1388	Feb25-FISH2-3L1-rep4-mock-100x_Position013_12_cmle.ics	48	0	1	1	0.0
1389	Feb25-FISH2-3L1-rep4-mock-100x_Position013_12_cmle.ics	48	0	1	2	5.149172083652538
1390	Feb25-FISH2-3L1-rep4-mock-100x_Position013_12_cmle.ics	48	0	2	1	4.643970286148433
1391	Feb25-FISH2-3L1-rep4-mock-100x_Position013_12_cmle.ics	48	0	2	2	2.4954704362234694
1392	Feb25-FISH2-3L1-rep4-mock-100x_Position013_12_cmle.ics	49	0	1	1	0.0
1393	Feb25-FISH2-3L1-rep4-mock-100x_Position013_12_cmle.ics	50	0	1	1	0.0
1394	Feb25-FISH2-3L1-rep4-mock-100x_Position013_12_cmle.ics	51	0	1	1	0.0
1395	Feb25-FISH2-3L1-rep4-mock-100x_Position013_12_cmle.ics	51	0	2	1	1.3412750573395087
1396	Feb25-FISH2-3L1-rep4-mock-100x_Position013_12_cmle.ics	53	0	1	1	0.0
1397	Feb25-FISH2-3L1-rep4-mock-100x_Position013_12_cmle.ics	54	0	1	1	2.3745167913126415
1398	Feb25-FISH2-3L1-rep4-mock-100x_Position013_12_cmle.ics	55	0	1	1	0.0
1399	Feb25-FISH2-3L1-rep4-mock-100x_Position013_12_cmle.ics	56	0	1	1	0.0
1400	Feb25-FISH2-3L1-rep4-mock-100x_Position013_12_cmle.ics	57	0	1	1	0.0
1401	Feb25-FISH2-3L1-rep4-mock-100x_Position013_12_cmle.ics	58	0	1	1	0.10317500441073144
1402	Feb25-FISH2-3L1-rep4-mock-100x_Position013_12_cmle.ics	60	0	1	1	4.020538150907617
1403	Feb25-FISH2-3L1-rep4-mock-100x_Position013_12_cmle.ics	61	0	1	1	0.0
1404	Feb25-FISH2-3L1-rep4-mock-100x_Position013_12_cmle.ics	63	0	1	1	0.0
1405	Feb25-FISH2-3L1-rep4-mock-100x_Position013_12_cmle.ics	64	0	1	1	5.0445255596099745
1406	Feb25-FISH2-3L1-rep4-mock-100x_Position013_12_cmle.ics	65	0	1	1	0.0
1407	Feb25-FISH2-3L1-rep4-mock-100x_Position013_12_cmle.ics	67	0	1	1	6.6049583013215125
1408	Feb25-FISH2-3L1-rep4-mock-100x_Position013_12_cmle.ics	68	0	1	1	0.0
1409	Feb25-FISH2-3L1-rep4-mock-100x_Position013_12_cmle.ics	69	0	1	1	3.6593766408544144
1410	Feb25-FISH2-3L1-rep4-mock-100x_Position013_12_cmle.ics	71	0	1	1	0.10317500441073144
1411	Feb25-FISH2-3L1-rep4-mock-100x_Position013_12_cmle.ics	72	0	1	1	0.9512265400461283
1412	Feb25-FISH2-3L1-rep4-mock-100x_Position013_12_cmle.ics	73	0	1	1	0.0
1413	Feb25-FISH2-3L1-rep4-mock-100x_Position013_12_cmle.ics	74	0	1	1	0.0
1414	Feb25-FISH2-3L1-rep4-mock-100x_Position013_12_cmle.ics	75	0	1	1	2.0050629912504507
1415	Feb25-FISH2-3L1-rep4-mock-100x_Position013_12_cmle.ics	75	0	1	2	0.0
1416	Feb25-FISH2-3L1-rep4-mock-100x_Position013_12_cmle.ics	76	0	1	1	0.0
1417	Feb25-FISH2-3L1-rep4-mock-100x_Position013_12_cmle.ics	78	0	1	1	0.0
1418	Feb25-FISH2-3L1-rep4-mock-100x_Position013_12_cmle.ics	79	0	1	1	0.0
1419	Feb25-FISH2-3L1-rep4-mock-100x_Position013_12_cmle.ics	80	0	1	1	0.20635000882146287
1420	Feb25-FISH2-3L1-rep4-mock-100x_Position013_12_cmle.ics	81	0	1	1	0.0
1421	Feb25-FISH2-3L1-rep4-mock-100x_Position013_12_cmle.ics	82	0	1	1	2.643608658557561
1422	Feb25-FISH2-3L1-rep4-mock-100x_Position013_12_cmle.ics	83	0	1	1	0.0
1423	Feb25-FISH2-3L1-rep4-mock-100x_Position013_12_cmle.ics	85	0	1	1	0.0
1424	Feb25-FISH2-3L1-rep4-mock-100x_Position013_12_cmle.ics	86	0	1	1	1.3157503800483568
1425	Feb25-FISH2-3L1-rep4-mock-100x_Position013_12_cmle.ics	86	0	2	1	0.0
1426	Feb25-FISH2-3L1-rep4-mock-100x_Position013_12_cmle.ics	87	0	1	1	0.0
1427	Feb25-FISH2-3L1-rep4-mock-100x_Position013_12_cmle.ics	89	0	1	1	0.0
1428	Feb25-FISH2-3L1-rep4-mock-100x_Position013_12_cmle.ics	90	0	1	1	0.6921189703237084
1429	Feb25-FISH2-3L1-rep4-mock-100x_Position013_12_cmle.ics	92	0	1	1	0.0
1430	Feb25-FISH2-3L1-rep4-mock-100x_Position013_12_cmle.ics	94	0	1	1	0.0
1431	Feb25-FISH2-3L1-rep4-mock-100x_Position013_12_cmle.ics	94	0	2	1	1.6481583123587964
1432	Feb25-FISH2-3L1-rep4-mock-100x_Position013_12_cmle.ics	95	0	1	1	0.0
1433	Feb25-FISH2-3L1-rep4-mock-100x_Position013_12_cmle.ics	96	0	1	1	2.0763569109711253
1434	Feb25-FISH2-3L1-rep4-mock-100x_Position013_12_cmle.ics	97	0	1	1	0.0
1435	Feb25-FISH2-3L1-rep4-mock-100x_Position013_12_cmle.ics	97	0	1	2	3.7655343053577046
1436	Feb25-FISH2-3L1-rep4-mock-100x_Position013_12_cmle.ics	97	0	2	1	3.771758762808901
1437	Feb25-FISH2-3L1-rep4-mock-100x_Position013_12_cmle.ics	97	0	2	2	0.0
1438	Feb25-FISH2-3L1-rep4-mock-100x_Position013_12_cmle.ics	98	0	1	1	0.0
1439	Feb25-FISH2-3L1-rep4-mock-100x_Position013_12_cmle.ics	99	0	1	1	0.0
1440	Feb25-FISH2-3L1-rep4-mock-100x_Position013_12_cmle.ics	100	0	1	1	0.0
1441	Feb25-FISH2-3L1-rep4-mock-100x_Position013_12_cmle.ics	102	0	1	1	0.0
1442	Feb25-FISH2-3L1-rep4-mock-100x_Position013_12_cmle.ics	103	0	1	1	0.5595020986366908
1443	Feb25-FISH2-3L1-rep4-mock-100x_Position013_12_cmle.ics	104	0	1	1	0.0
1444	Feb25-FISH2-3L1-rep4-mock-100x_Position013_12_cmle.ics	105	0	1	1	0.0
1445	Feb25-FISH2-3L1-rep4-mock-100x_Position013_12_cmle.ics	106	0	1	1	0.0
1446	Feb25-FISH2-3L1-rep4-mock-100x_Position013_12_cmle.ics	107	0	1	1	0.0
1447	Feb25-FISH2-3L1-rep4-mock-100x_Position013_12_cmle.ics	109	0	1	1	0.0
1448	Feb25-FISH2-3L1-rep4-mock-100x_Position013_12_cmle.ics	110	0	1	1	0.0
1449	Feb25-FISH2-3L1-rep4-mock-100x_Position013_12_cmle.ics	111	0	1	1	2.8112249523906807
1450	Feb25-FISH2-3L1-rep4-mock-100x_Position013_12_cmle.ics	112	0	1	1	0.0
1451	Feb25-FISH2-3L1-rep4-mock-100x_Position013_12_cmle.ics	113	0	1	1	0.0
1452	Feb25-FISH2-3L1-rep4-mock-100x_Position013_12_cmle.ics	113	0	2	1	4.665746643292031
1453	Feb25-FISH2-3L1-rep4-mock-100x_Position013_12_cmle.ics	114	0	1	1	0.0
1454	Feb25-FISH2-3L1-rep4-mock-100x_Position013_12_cmle.ics	114	0	2	1	0.41270001764292574
1455	Feb25-FISH2-3L1-rep4-mock-100x_Position013_12_cmle.ics	116	0	1	1	0.0
1456	Feb25-FISH2-3L1-rep4-mock-100x_Position013_12_cmle.ics	117	0	1	1	0.0
1457	Feb25-FISH2-3L1-rep4-mock-100x_Position013_12_cmle.ics	118	0	1	1	0.0
1458	Feb25-FISH2-3L1-rep4-mock-100x_Position013_12_cmle.ics	119	0	1	1	1.44445006175024
1459	Feb25-FISH2-3L1-rep4-mock-100x_Position013_12_cmle.ics	120	0	1	1	4.153235765136575
1460	Feb25-FISH2-3L1-rep4-mock-100x_Position013_12_cmle.ics	122	0	1	1	0.0
1461	Feb25-FISH2-3L1-rep4-mock-100x_Position013_12_cmle.ics	122	0	2	1	4.8988109796253125
1462	Feb25-FISH2-3L1-rep4-mock-100x_Position014_13_cmle.ics	1	0	1	1	0.0
1463	Feb25-FISH2-3L1-rep4-mock-100x_Position014_13_cmle.ics	2	0	1	1	0.0
1464	Feb25-FISH2-3L1-rep4-mock-100x_Position014_13_cmle.ics	3	0	1	1	0.0
1465	Feb25-FISH2-3L1-rep4-mock-100x_Position014_13_cmle.ics	6	0	1	1	0.0
1466	Feb25-FISH2-3L1-rep4-mock-100x_Position014_13_cmle.ics	6	0	2	1	2.9544825027112025
1467	Feb25-FISH2-3L1-rep4-mock-100x_Position014_13_cmle.ics	7	0	1	1	1.8317015899721938
1468	Feb25-FISH2-3L1-rep4-mock-100x_Position014_13_cmle.ics	8	0	1	1	0.0
1469	Feb25-FISH2-3L1-rep4-mock-100x_Position014_13_cmle.ics	10	0	1	1	4.157217889898828
1470	Feb25-FISH2-3L1-rep4-mock-100x_Position014_13_cmle.ics	11	0	1	1	4.699424960334265
1471	Feb25-FISH2-3L1-rep4-mock-100x_Position014_13_cmle.ics	12	0	1	1	0.0
1472	Feb25-FISH2-3L1-rep4-mock-100x_Position014_13_cmle.ics	14	0	1	1	0.0
1473	Feb25-FISH2-3L1-rep4-mock-100x_Position014_13_cmle.ics	15	0	1	1	0.0
1474	Feb25-FISH2-3L1-rep4-mock-100x_Position014_13_cmle.ics	18	0	1	1	0.0
1475	Feb25-FISH2-3L1-rep4-mock-100x_Position014_13_cmle.ics	19	0	1	1	0.0
1476	Feb25-FISH2-3L1-rep4-mock-100x_Position014_13_cmle.ics	22	0	1	1	0.0
1477	Feb25-FISH2-3L1-rep4-mock-100x_Position014_13_cmle.ics	23	0	1	1	0.0
1478	Feb25-FISH2-3L1-rep4-mock-100x_Position014_13_cmle.ics	24	0	1	1	2.3062071762841354
1479	Feb25-FISH2-3L1-rep4-mock-100x_Position014_13_cmle.ics	25	0	1	1	0.8318234787411565
1480	Feb25-FISH2-3L1-rep4-mock-100x_Position014_13_cmle.ics	25	0	2	1	0.8344252714560013
1481	Feb25-FISH2-3L1-rep4-mock-100x_Position014_13_cmle.ics	26	0	1	1	0.0
1482	Feb25-FISH2-3L1-rep4-mock-100x_Position014_13_cmle.ics	28	0	1	1	2.8859641360124635
1483	Feb25-FISH2-3L1-rep4-mock-100x_Position014_13_cmle.ics	28	0	1	2	0.0
1484	Feb25-FISH2-3L1-rep4-mock-100x_Position014_13_cmle.ics	29	0	1	1	4.679879053102985
1485	Feb25-FISH2-3L1-rep4-mock-100x_Position014_13_cmle.ics	31	0	1	1	2.886373089950978
1486	Feb25-FISH2-3L1-rep4-mock-100x_Position014_13_cmle.ics	31	0	2	1	1.151986098218259
1487	Feb25-FISH2-3L1-rep4-mock-100x_Position014_13_cmle.ics	33	0	1	1	0.0
1488	Feb25-FISH2-3L1-rep4-mock-100x_Position014_13_cmle.ics	33	0	2	1	2.062636514913765
1489	Feb25-FISH2-3L1-rep4-mock-100x_Position014_13_cmle.ics	34	0	1	1	0.0
1490	Feb25-FISH2-3L1-rep4-mock-100x_Position014_13_cmle.ics	37	0	1	1	4.029112723802914
1491	Feb25-FISH2-3L1-rep4-mock-100x_Position014_13_cmle.ics	38	0	1	1	0.0
1492	Feb25-FISH2-3L1-rep4-mock-100x_Position014_13_cmle.ics	38	0	1	2	1.1535316172061807
1493	Feb25-FISH2-3L1-rep4-mock-100x_Position014_13_cmle.ics	38	0	2	1	1.3412750573395087
1494	Feb25-FISH2-3L1-rep4-mock-100x_Position014_13_cmle.ics	38	0	2	2	0.0
1495	Feb25-FISH2-3L1-rep4-mock-100x_Position014_13_cmle.ics	39	0	1	1	0.0
1496	Feb25-FISH2-3L1-rep4-mock-100x_Position014_13_cmle.ics	43	0	1	1	0.4660867564761642
1497	Feb25-FISH2-3L1-rep4-mock-100x_Position014_13_cmle.ics	43	0	2	1	0.0
1498	Feb25-FISH2-3L1-rep4-mock-100x_Position014_13_cmle.ics	44	0	1	1	3.358546888109639
1499	Feb25-FISH2-3L1-rep4-mock-100x_Position014_13_cmle.ics	45	0	1	1	0.0
1500	Feb25-FISH2-3L1-rep4-mock-100x_Position014_13_cmle.ics	47	0	1	1	0.0
1501	Feb25-FISH2-3L1-rep4-mock-100x_Position014_13_cmle.ics	49	0	1	1	0.0
1502	Feb25-FISH2-3L1-rep4-mock-100x_Position014_13_cmle.ics	50	0	1	1	0.0
1503	Feb25-FISH2-3L1-rep4-mock-100x_Position014_13_cmle.ics	51	0	1	1	0.0
1504	Feb25-FISH2-3L1-rep4-mock-100x_Position014_13_cmle.ics	52	0	1	1	1.0351763200751944
1505	Feb25-FISH2-3L1-rep4-mock-100x_Position014_13_cmle.ics	54	0	1	1	4.533398638632
1506	Feb25-FISH2-3L1-rep4-mock-100x_Position014_13_cmle.ics	55	0	1	1	0.0
1507	Feb25-FISH2-3L1-rep4-mock-100x_Position014_13_cmle.ics	56	0	1	1	0.0
1508	Feb25-FISH2-3L1-rep4-mock-100x_Position014_13_cmle.ics	57	0	1	1	0.0
1509	Feb25-FISH2-3L1-rep4-mock-100x_Position014_13_cmle.ics	60	0	1	1	0.0
1510	Feb25-FISH2-3L1-rep4-mock-100x_Position014_13_cmle.ics	61	0	1	1	0.0
1511	Feb25-FISH2-3L1-rep4-mock-100x_Position014_13_cmle.ics	62	0	1	1	0.0
1512	Feb25-FISH2-3L1-rep4-mock-100x_Position014_13_cmle.ics	63	0	1	1	0.0
1513	Feb25-FISH2-3L1-rep4-mock-100x_Position014_13_cmle.ics	64	0	1	1	0.0
1514	Feb25-FISH2-3L1-rep4-mock-100x_Position014_13_cmle.ics	66	0	1	1	0.0
1515	Feb25-FISH2-3L1-rep4-mock-100x_Position014_13_cmle.ics	66	0	2	1	3.728584548707669
1516	Feb25-FISH2-3L1-rep4-mock-100x_Position014_13_cmle.ics	67	0	1	1	0.0
1517	Feb25-FISH2-3L1-rep4-mock-100x_Position014_13_cmle.ics	67	0	1	2	2.568343304620623
1518	Feb25-FISH2-3L1-rep4-mock-100x_Position014_13_cmle.ics	67	0	2	1	2.7811913002209154
1519	Feb25-FISH2-3L1-rep4-mock-100x_Position014_13_cmle.ics	67	0	2	2	0.0
1520	Feb25-FISH2-3L1-rep4-mock-100x_Position014_13_cmle.ics	68	0	1	1	0.0
1521	Feb25-FISH2-3L1-rep4-mock-100x_Position014_13_cmle.ics	69	0	1	1	0.0
1522	Feb25-FISH2-3L1-rep4-mock-100x_Position014_13_cmle.ics	70	0	1	1	0.0
1523	Feb25-FISH2-3L1-rep4-mock-100x_Position014_13_cmle.ics	70	0	2	1	0.9769821476146442
1524	Feb25-FISH2-3L1-rep4-mock-100x_Position014_13_cmle.ics	72	0	1	1	3.67277120661956
1525	Feb25-FISH2-3L1-rep4-mock-100x_Position014_13_cmle.ics	73	0	1	1	0.0
1526	Feb25-FISH2-3L1-rep4-mock-100x_Position014_13_cmle.ics	75	0	1	1	0.10317500441073144
1527	Feb25-FISH2-3L1-rep4-mock-100x_Position014_13_cmle.ics	76	0	1	1	0.0
1528	Feb25-FISH2-3L1-rep4-mock-100x_Position014_13_cmle.ics	77	0	1	1	0.0
1529	Feb25-FISH2-3L1-rep4-mock-100x_Position014_13_cmle.ics	78	0	1	1	0.0
1530	Feb25-FISH2-3L1-rep4-mock-100x_Position014_13_cmle.ics	79	0	1	1	6.364317342909818
1531	Feb25-FISH2-3L1-rep4-mock-100x_Position014_13_cmle.ics	79	0	1	2	0.0
1532	Feb25-FISH2-3L1-rep4-mock-100x_Position014_13_cmle.ics	84	0	1	1	0.10317500441073144
1533	Feb25-FISH2-3L1-rep4-mock-100x_Position014_13_cmle.ics	85	0	1	1	0.0
1534	Feb25-FISH2-3L1-rep4-mock-100x_Position014_13_cmle.ics	87	0	1	1	3.171125798405793
1535	Feb25-FISH2-3L1-rep4-mock-100x_Position014_13_cmle.ics	87	0	2	1	2.3131205728517283
1536	Feb25-FISH2-3L1-rep4-mock-100x_Position014_13_cmle.ics	88	0	1	1	0.0
1537	Feb25-FISH2-3L1-rep4-mock-100x_Position015_14_cmle.ics	1	0	1	1	0.0
1538	Feb25-FISH2-3L1-rep4-mock-100x_Position015_14_cmle.ics	2	0	1	1	0.0
1539	Feb25-FISH2-3L1-rep4-mock-100x_Position015_14_cmle.ics	4	0	1	1	3.60965092481656
1540	Feb25-FISH2-3L1-rep4-mock-100x_Position015_14_cmle.ics	5	0	1	1	0.0
1541	Feb25-FISH2-3L1-rep4-mock-100x_Position015_14_cmle.ics	6	0	1	1	0.0
1542	Feb25-FISH2-3L1-rep4-mock-100x_Position015_14_cmle.ics	7	0	1	1	0.0
1543	Feb25-FISH2-3L1-rep4-mock-100x_Position015_14_cmle.ics	8	0	1	1	0.0
1544	Feb25-FISH2-3L1-rep4-mock-100x_Position015_14_cmle.ics	9	0	1	1	0.0
1545	Feb25-FISH2-3L1-rep4-mock-100x_Position015_14_cmle.ics	9	0	2	1	3.089503250191523
1546	Feb25-FISH2-3L1-rep4-mock-100x_Position015_14_cmle.ics	10	0	1	1	0.0
1547	Feb25-FISH2-3L1-rep4-mock-100x_Position015_14_cmle.ics	13	0	1	1	1.2653448004921624
1548	Feb25-FISH2-3L1-rep4-mock-100x_Position015_14_cmle.ics	15	0	1	1	4.7029304133750305
1549	Feb25-FISH2-3L1-rep4-mock-100x_Position015_14_cmle.ics	18	0	1	1	1.7672985383515813
1550	Feb25-FISH2-3L1-rep4-mock-100x_Position015_14_cmle.ics	19	0	1	1	3.045290798635253
1551	Feb25-FISH2-3L1-rep4-mock-100x_Position015_14_cmle.ics	19	0	1	2	0.0
1552	Feb25-FISH2-3L1-rep4-mock-100x_Position015_14_cmle.ics	21	0	1	1	0.0
1553	Feb25-FISH2-3L1-rep4-mock-100x_Position015_14_cmle.ics	22	0	1	1	0.0
1554	Feb25-FISH2-3L1-rep4-mock-100x_Position015_14_cmle.ics	23	0	1	1	1.0368959615364501
1555	Feb25-FISH2-3L1-rep4-mock-100x_Position015_14_cmle.ics	25	0	1	1	0.0
1556	Feb25-FISH2-3L1-rep4-mock-100x_Position015_14_cmle.ics	26	0	1	1	0.0
1557	Feb25-FISH2-3L1-rep4-mock-100x_Position015_14_cmle.ics	27	0	1	1	4.31447382464872
1558	Feb25-FISH2-3L1-rep4-mock-100x_Position015_14_cmle.ics	28	0	1	1	3.661862847361767
1559	Feb25-FISH2-3L1-rep4-mock-100x_Position015_14_cmle.ics	29	0	1	1	0.0
1560	Feb25-FISH2-3L1-rep4-mock-100x_Position015_14_cmle.ics	30	0	1	1	0.0
1561	Feb25-FISH2-3L1-rep4-mock-100x_Position015_14_cmle.ics	34	0	1	1	0.0
1562	Feb25-FISH2-3L1-rep4-mock-100x_Position015_14_cmle.ics	36	0	1	1	0.0
1563	Feb25-FISH2-3L1-rep4-mock-100x_Position015_14_cmle.ics	37	0	1	1	0.0
1564	Feb25-FISH2-3L1-rep4-mock-100x_Position015_14_cmle.ics	38	0	1	1	0.0
1565	Feb25-FISH2-3L1-rep4-mock-100x_Position015_14_cmle.ics	39	0	1	1	0.0
1566	Feb25-FISH2-3L1-rep4-mock-100x_Position015_14_cmle.ics	41	0	1	1	0.0
1567	Feb25-FISH2-3L1-rep4-mock-100x_Position015_14_cmle.ics	42	0	1	1	0.0
1568	Feb25-FISH2-3L1-rep4-mock-100x_Position015_14_cmle.ics	43	0	1	1	3.5586089696960266
1569	Feb25-FISH2-3L1-rep4-mock-100x_Position015_14_cmle.ics	44	0	1	1	0.7295574526778015
1570	Feb25-FISH2-3L1-rep4-mock-100x_Position015_14_cmle.ics	44	0	1	2	3.4750334810940355
1571	Feb25-FISH2-3L1-rep4-mock-100x_Position015_14_cmle.ics	45	0	1	1	0.0
1572	Feb25-FISH2-3L1-rep4-mock-100x_Position015_14_cmle.ics	46	0	1	1	0.41270001764292574
1573	Feb25-FISH2-3L1-rep4-mock-100x_Position015_14_cmle.ics	47	0	1	1	0.0
1574	Feb25-FISH2-3L1-rep4-mock-100x_Position015_14_cmle.ics	48	0	1	1	5.012416827648866
1575	Feb25-FISH2-3L1-rep4-mock-100x_Position015_14_cmle.ics	50	0	1	1	0.2918229810711206
1576	Feb25-FISH2-3L1-rep4-mock-100x_Position015_14_cmle.ics	51	0	1	1	0.0
1577	Feb25-FISH2-3L1-rep4-mock-100x_Position015_14_cmle.ics	52	0	1	1	0.0
1578	Feb25-FISH2-3L1-rep4-mock-100x_Position015_14_cmle.ics	52	0	1	2	5.906262116660684
1579	Feb25-FISH2-3L1-rep4-mock-100x_Position015_14_cmle.ics	53	0	1	1	0.0
1580	Feb25-FISH2-3L1-rep4-mock-100x_Position015_14_cmle.ics	55	0	1	1	1.7376982913884407
1581	Feb25-FISH2-3L1-rep4-mock-100x_Position015_14_cmle.ics	57	0	1	1	0.0
1582	Feb25-FISH2-3L1-rep4-mock-100x_Position015_14_cmle.ics	58	0	1	1	0.0
1583	Feb25-FISH2-3L1-rep4-mock-100x_Position015_14_cmle.ics	59	0	1	1	3.8341697406411597
1584	Feb25-FISH2-3L1-rep4-mock-100x_Position015_14_cmle.ics	60	0	1	1	7.061016506606814
1585	Feb25-FISH2-3L1-rep4-mock-100x_Position015_14_cmle.ics	60	0	1	2	0.0
1586	Feb25-FISH2-3L1-rep4-mock-100x_Position015_14_cmle.ics	61	0	1	1	0.0
1587	Feb25-FISH2-3L1-rep4-mock-100x_Position015_14_cmle.ics	63	0	1	1	0.0
1588	Feb25-FISH2-3L1-rep4-mock-100x_Position015_14_cmle.ics	63	0	1	2	0.3095250132321943
1589	Feb25-FISH2-3L1-rep4-mock-100x_Position015_14_cmle.ics	64	0	1	1	0.9208926655187226
1590	Feb25-FISH2-3L1-rep4-mock-100x_Position015_14_cmle.ics	65	0	1	1	0.0
1591	Feb25-FISH2-3L1-rep4-mock-100x_Position015_14_cmle.ics	66	0	1	1	1.4199491695140265
1592	Feb25-FISH2-3L1-rep4-mock-100x_Position015_14_cmle.ics	69	0	1	1	3.564255533109073
1593	Feb25-FISH2-3L1-rep4-mock-100x_Position015_14_cmle.ics	70	0	1	1	0.0
1594	Feb25-FISH2-3L1-rep4-mock-100x_Position015_14_cmle.ics	71	0	1	1	0.0
1595	Feb25-FISH2-3L1-rep4-mock-100x_Position015_14_cmle.ics	72	0	1	1	0.0
1596	Feb25-FISH2-3L1-rep4-mock-100x_Position015_14_cmle.ics	75	0	1	1	0.0
1597	Feb25-FISH2-3L1-rep4-mock-100x_Position015_14_cmle.ics	76	0	1	1	0.0
1598	Feb25-FISH2-3L1-rep4-mock-100x_Position015_14_cmle.ics	77	0	1	1	0.0
1599	Feb25-FISH2-3L1-rep4-mock-100x_Position015_14_cmle.ics	77	0	1	2	7.425467872428462
1600	Feb25-FISH2-3L1-rep4-mock-100x_Position015_14_cmle.ics	77	0	2	1	7.065346598164778
1601	Feb25-FISH2-3L1-rep4-mock-100x_Position015_14_cmle.ics	77	0	2	2	0.0
1602	Feb25-FISH2-3L1-rep4-mock-100x_Position015_14_cmle.ics	78	0	1	1	0.0
1603	Feb25-FISH2-3L1-rep4-mock-100x_Position015_14_cmle.ics	79	0	1	1	1.6261351280190972
1604	Feb25-FISH2-3L1-rep4-mock-100x_Position015_14_cmle.ics	80	0	1	1	0.0
1605	Feb25-FISH2-3L1-rep4-mock-100x_Position015_14_cmle.ics	81	0	1	1	0.0
1606	Feb25-FISH2-3L1-rep4-mock-100x_Position015_14_cmle.ics	83	0	1	1	0.0
1607	Feb25-FISH2-3L1-rep4-mock-100x_Position015_14_cmle.ics	84	0	1	1	4.662912153078222
1608	Feb25-FISH2-3L1-rep4-mock-100x_Position015_14_cmle.ics	85	0	1	1	0.20635000882146287
1609	Feb25-FISH2-3L1-rep4-mock-100x_Position015_14_cmle.ics	86	0	1	1	0.0
1610	Feb25-FISH2-3L1-rep4-mock-100x_Position015_14_cmle.ics	87	0	1	1	4.0185306629201305
1611	Feb25-FISH2-3L1-rep4-mock-100x_Position015_14_cmle.ics	89	0	1	1	1.6017067927595934
1612	Feb25-FISH2-3L1-rep4-mock-100x_Position015_14_cmle.ics	90	0	1	1	0.0
1613	Feb25-FISH2-3L1-rep4-mock-100x_Position015_14_cmle.ics	94	0	1	1	0.0
1614	Feb25-FISH2-3L1-rep4-mock-100x_Position015_14_cmle.ics	95	0	1	1	2.2877536785873196
1615	Feb25-FISH2-3L1-rep4-mock-100x_Position015_14_cmle.ics	95	0	2	1	0.0
1616	Feb25-FISH2-3L1-rep4-mock-100x_Position015_14_cmle.ics	96	0	1	1	2.5876159463127735
1617	Feb25-FISH2-3L1-rep4-mock-100x_Position015_14_cmle.ics	98	0	1	1	0.0
1618	Feb25-FISH2-3L1-rep4-mock-100x_Position015_14_cmle.ics	100	0	1	1	0.10317500441073144
1619	Feb25-FISH2-3L1-rep4-mock-100x_Position015_14_cmle.ics	102	0	1	1	0.0
1620	Feb25-FISH2-3L1-rep4-mock-100x_Position015_14_cmle.ics	103	0	1	1	0.0
1621	Feb25-FISH2-3L1-rep4-mock-100x_Position015_14_cmle.ics	104	0	1	1	0.0
1622	Feb25-FISH2-3L1-rep4-mock-100x_Position015_14_cmle.ics	105	0	1	1	5.601584698815376
1623	Feb25-FISH2-3L1-rep4-mock-100x_Position016_15_cmle.ics	1	0	1	1	0.0
1624	Feb25-FISH2-3L1-rep4-mock-100x_Position016_15_cmle.ics	2	0	1	1	5.06149800231947
1625	Feb25-FISH2-3L1-rep4-mock-100x_Position016_15_cmle.ics	2	0	1	2	4.725820675898953
1626	Feb25-FISH2-3L1-rep4-mock-100x_Position016_15_cmle.ics	2	0	1	3	6.078056281480563
1627	Feb25-FISH2-3L1-rep4-mock-100x_Position016_15_cmle.ics	2	0	2	1	4.119254782971818
1628	Feb25-FISH2-3L1-rep4-mock-100x_Position016_15_cmle.ics	2	0	2	2	1.4751040190545512
1629	Feb25-FISH2-3L1-rep4-mock-100x_Position016_15_cmle.ics	2	0	2	3	4.564988545242982
1630	Feb25-FISH2-3L1-rep4-mock-100x_Position016_15_cmle.ics	3	0	1	1	4.9299747642245215
1631	Feb25-FISH2-3L1-rep4-mock-100x_Position016_15_cmle.ics	4	0	1	1	2.4350175389678466
1632	Feb25-FISH2-3L1-rep4-mock-100x_Position016_15_cmle.ics	6	0	1	1	0.0
1633	Feb25-FISH2-3L1-rep4-mock-100x_Position016_15_cmle.ics	10	0	1	1	0.0
1634	Feb25-FISH2-3L1-rep4-mock-100x_Position016_15_cmle.ics	11	0	1	1	0.0
1635	Feb25-FISH2-3L1-rep4-mock-100x_Position016_15_cmle.ics	12	0	1	1	0.0
1636	Feb25-FISH2-3L1-rep4-mock-100x_Position016_15_cmle.ics	13	0	1	1	0.0
1637	Feb25-FISH2-3L1-rep4-mock-100x_Position016_15_cmle.ics	14	0	1	1	0.0
1638	Feb25-FISH2-3L1-rep4-mock-100x_Position016_15_cmle.ics	16	0	1	1	0.0
1639	Feb25-FISH2-3L1-rep4-mock-100x_Position016_15_cmle.ics	17	0	1	1	0.8779414014559871
1640	Feb25-FISH2-3L1-rep4-mock-100x_Position016_15_cmle.ics	17	0	1	2	2.691495624451991
1641	Feb25-FISH2-3L1-rep4-mock-100x_Position016_15_cmle.ics	17	0	2	1	1.449626260897894
1642	Feb25-FISH2-3L1-rep4-mock-100x_Position016_15_cmle.ics	17	0	2	2	4.9097818534155735
1643	Feb25-FISH2-3L1-rep4-mock-100x_Position016_15_cmle.ics	17	0	3	1	0.0
1644	Feb25-FISH2-3L1-rep4-mock-100x_Position016_15_cmle.ics	17	0	3	2	3.1407071425803768
1645	Feb25-FISH2-3L1-rep4-mock-100x_Position016_15_cmle.ics	18	0	1	1	0.0
1646	Feb25-FISH2-3L1-rep4-mock-100x_Position016_15_cmle.ics	19	0	1	1	0.0
1647	Feb25-FISH2-3L1-rep4-mock-100x_Position016_15_cmle.ics	19	0	1	2	3.5481237617161745
1648	Feb25-FISH2-3L1-rep4-mock-100x_Position016_15_cmle.ics	20	0	1	1	3.680336797981381
1649	Feb25-FISH2-3L1-rep4-mock-100x_Position016_15_cmle.ics	23	0	1	1	0.0
1650	Feb25-FISH2-3L1-rep4-mock-100x_Position016_15_cmle.ics	25	0	1	1	0.0
1651	Feb25-FISH2-3L1-rep4-mock-100x_Position016_15_cmle.ics	25	0	1	2	2.1993640559988026
1652	Feb25-FISH2-3L1-rep4-mock-100x_Position016_15_cmle.ics	26	0	1	1	0.0
1653	Feb25-FISH2-3L1-rep4-mock-100x_Position016_15_cmle.ics	27	0	1	1	0.0
1654	Feb25-FISH2-3L1-rep4-mock-100x_Position016_15_cmle.ics	28	0	1	1	0.0
1655	Feb25-FISH2-3L1-rep4-mock-100x_Position016_15_cmle.ics	28	0	1	2	9.42042894655952
1656	Feb25-FISH2-3L1-rep4-mock-100x_Position016_15_cmle.ics	29	0	1	1	0.0
1657	Feb25-FISH2-3L1-rep4-mock-100x_Position016_15_cmle.ics	30	0	1	1	0.0
1658	Feb25-FISH2-3L1-rep4-mock-100x_Position016_15_cmle.ics	31	0	1	1	0.0
1659	Feb25-FISH2-3L1-rep4-mock-100x_Position016_15_cmle.ics	32	0	1	1	0.0
1660	Feb25-FISH2-3L1-rep4-mock-100x_Position016_15_cmle.ics	33	0	1	1	0.0
1661	Feb25-FISH2-3L1-rep4-mock-100x_Position016_15_cmle.ics	34	0	1	1	1.276204323327041
1662	Feb25-FISH2-3L1-rep4-mock-100x_Position016_15_cmle.ics	34	0	2	1	0.0
1663	Feb25-FISH2-3L1-rep4-mock-100x_Position016_15_cmle.ics	35	0	1	1	0.0
1664	Feb25-FISH2-3L1-rep4-mock-100x_Position016_15_cmle.ics	37	0	1	1	0.0
1665	Feb25-FISH2-3L1-rep4-mock-100x_Position016_15_cmle.ics	38	0	1	1	1.2225574214657589
1666	Feb25-FISH2-3L1-rep4-mock-100x_Position016_15_cmle.ics	39	0	1	1	0.0
1667	Feb25-FISH2-3L1-rep4-mock-100x_Position016_15_cmle.ics	40	0	1	1	2.0050629912504507
1668	Feb25-FISH2-3L1-rep4-mock-100x_Position016_15_cmle.ics	41	0	1	1	0.0
1669	Feb25-FISH2-3L1-rep4-mock-100x_Position016_15_cmle.ics	42	0	1	1	0.0
1670	Feb25-FISH2-3L1-rep4-mock-100x_Position016_15_cmle.ics	43	0	1	1	0.0
1671	Feb25-FISH2-3L1-rep4-mock-100x_Position016_15_cmle.ics	45	0	1	1	0.0
1672	Feb25-FISH2-3L1-rep4-mock-100x_Position016_15_cmle.ics	46	0	1	1	0.0
1673	Feb25-FISH2-3L1-rep4-mock-100x_Position016_15_cmle.ics	47	0	1	1	0.0
1674	Feb25-FISH2-3L1-rep4-mock-100x_Position016_15_cmle.ics	48	0	1	1	0.0
1675	Feb25-FISH2-3L1-rep4-mock-100x_Position016_15_cmle.ics	49	0	1	1	0.0
1676	Feb25-FISH2-3L1-rep4-mock-100x_Position016_15_cmle.ics	51	0	1	1	0.3720027687491155
1677	Feb25-FISH2-3L1-rep4-mock-100x_Position016_15_cmle.ics	52	0	1	1	0.0
1678	Feb25-FISH2-3L1-rep4-mock-100x_Position016_15_cmle.ics	53	0	1	1	0.8533468100660392
1679	Feb25-FISH2-3L1-rep4-mock-100x_Position016_15_cmle.ics	54	0	1	1	0.0
1680	Feb25-FISH2-3L1-rep4-mock-100x_Position016_15_cmle.ics	56	0	1	1	1.7295282337615656
1681	Feb25-FISH2-3L1-rep4-mock-100x_Position016_15_cmle.ics	58	0	1	1	2.3968272377410154
1682	Feb25-FISH2-3L1-rep4-mock-100x_Position016_15_cmle.ics	59	0	1	1	1.1961505589055579
1683	Feb25-FISH2-3L1-rep4-mock-100x_Position016_15_cmle.ics	60	0	1	1	0.0
1684	Feb25-FISH2-3L1-rep4-mock-100x_Position016_15_cmle.ics	60	0	1	2	4.843366234559826
1685	Feb25-FISH2-3L1-rep4-mock-100x_Position016_15_cmle.ics	63	0	1	1	0.0
1686	Feb25-FISH2-3L1-rep4-mock-100x_Position016_15_cmle.ics	64	0	1	1	0.0
1687	Feb25-FISH2-3L1-rep4-mock-100x_Position016_15_cmle.ics	66	0	1	1	0.0
1688	Feb25-FISH2-3L1-rep4-mock-100x_Position016_15_cmle.ics	67	0	1	1	0.10317500441073144
1689	Feb25-FISH2-3L1-rep4-mock-100x_Position016_15_cmle.ics	69	0	1	1	0.0
1690	Feb25-FISH2-3L1-rep4-mock-100x_Position016_15_cmle.ics	70	0	1	1	0.0
1691	Feb25-FISH2-3L1-rep4-mock-100x_Position016_15_cmle.ics	71	0	1	1	3.085617948853594
1692	Feb25-FISH2-3L1-rep4-mock-100x_Position016_15_cmle.ics	73	0	1	1	2.4808843500760536
1693	Feb25-FISH2-3L1-rep4-mock-100x_Position016_15_cmle.ics	74	0	1	1	0.0
1694	Feb25-FISH2-3L1-rep4-mock-100x_Position016_15_cmle.ics	76	0	1	1	1.5490250415242273
1695	Feb25-FISH2-3L1-rep4-mock-100x_Position016_15_cmle.ics	77	0	1	1	0.0
1696	Feb25-FISH2-3L1-rep4-mock-100x_Position016_15_cmle.ics	78	0	1	1	0.0
1697	Feb25-FISH2-3L1-rep4-mock-100x_Position016_15_cmle.ics	80	0	1	1	0.0
1698	Feb25-FISH2-3L1-rep4-mock-100x_Position016_15_cmle.ics	82	0	1	1	0.0
1699	Feb25-FISH2-3L1-rep4-mock-100x_Position016_15_cmle.ics	84	0	1	1	2.735722055746896
1700	Feb25-FISH2-3L1-rep4-mock-100x_Position016_15_cmle.ics	84	0	1	2	0.8815276241084421
1701	Feb25-FISH2-3L1-rep4-mock-100x_Position016_15_cmle.ics	85	0	1	1	0.0
1702	Feb25-FISH2-3L1-rep4-mock-100x_Position016_15_cmle.ics	86	0	1	1	3.366518767738168
1703	Feb25-FISH2-3L1-rep4-mock-100x_Position016_15_cmle.ics	89	0	1	1	0.0
1704	Feb25-FISH2-3L1-rep4-mock-100x_Position016_15_cmle.ics	90	0	1	1	3.2864583567343417
1705	Feb25-FISH2-3L1-rep4-mock-100x_Position016_15_cmle.ics	90	0	1	2	0.10317500441073144
1706	Feb25-FISH2-3L1-rep4-mock-100x_Position016_15_cmle.ics	92	0	1	1	4.172697468530387
1707	Feb25-FISH2-3L1-rep4-mock-100x_Position016_15_cmle.ics	92	0	2	1	0.0
1708	Feb25-FISH2-3L1-rep4-mock-100x_Position016_15_cmle.ics	93	0	1	1	0.0
1709	Feb25-FISH2-3L1-rep4-mock-100x_Position016_15_cmle.ics	94	0	1	1	1.4772412513556012
1710	Feb25-FISH2-3L1-rep4-mock-100x_Position016_15_cmle.ics	94	0	2	1	0.7295574526778015
1711	Feb25-FISH2-3L1-rep4-mock-100x_Position016_15_cmle.ics	95	0	1	1	0.0
1712	Feb25-FISH2-3L1-rep4-mock-100x_Position016_15_cmle.ics	97	0	1	1	0.0
1713	Feb25-FISH2-3L1-rep4-mock-100x_Position016_15_cmle.ics	98	0	1	1	2.146932766698081
1714	Feb25-FISH2-3L1-rep4-mock-100x_Position016_15_cmle.ics	99	0	1	1	2.432018936174859
1715	Feb25-FISH2-3L1-rep4-mock-100x_Position016_15_cmle.ics	100	0	1	1	3.7522651350053287
1716	Feb25-FISH2-3L1-rep4-mock-100x_Position016_15_cmle.ics	101	0	1	1	0.0
1717	Feb25-FISH2-3L1-rep4-mock-100x_Position016_15_cmle.ics	102	0	1	1	3.3032118571979776
1718	Feb25-FISH2-3L1-rep4-mock-100x_Position016_15_cmle.ics	103	0	1	1	0.0
1719	Feb25-FISH2-3L1-rep4-mock-100x_Position016_15_cmle.ics	104	0	1	1	0.0
1720	Feb25-FISH2-3L1-rep4-mock-100x_Position016_15_cmle.ics	105	0	1	1	0.0
1721	Feb25-FISH2-3L1-rep4-mock-100x_Position016_15_cmle.ics	106	0	1	1	0.0
1722	Feb25-FISH2-3L1-rep4-mock-100x_Position016_15_cmle.ics	107	0	1	1	0.0
1723	Feb25-FISH2-3L1-rep4-mock-100x_Position016_15_cmle.ics	107	0	1	2	1.7539750749824343
1724	Feb25-FISH2-3L1-rep4-mock-100x_Position016_15_cmle.ics	108	0	1	1	1.4903888148537288
1725	Feb25-FISH2-3L1-rep4-mock-100x_Position016_15_cmle.ics	109	0	1	1	0.928575039696583
1726	Feb25-FISH2-3L1-rep4-mock-100x_Position016_15_cmle.ics	110	0	1	1	4.71340125767128
1727	Feb25-FISH2-3L1-rep4-mock-100x_Position017_16_cmle.ics	1	0	1	1	0.0
1728	Feb25-FISH2-3L1-rep4-mock-100x_Position017_16_cmle.ics	2	0	1	1	1.9097941614020073
1729	Feb25-FISH2-3L1-rep4-mock-100x_Position017_16_cmle.ics	2	0	1	2	2.4762001058575542
1730	Feb25-FISH2-3L1-rep4-mock-100x_Position017_16_cmle.ics	3	0	1	1	0.0
1731	Feb25-FISH2-3L1-rep4-mock-100x_Position017_16_cmle.ics	5	0	1	1	0.0
1732	Feb25-FISH2-3L1-rep4-mock-100x_Position017_16_cmle.ics	6	0	1	1	0.0
1733	Feb25-FISH2-3L1-rep4-mock-100x_Position017_16_cmle.ics	8	0	1	1	0.0
1734	Feb25-FISH2-3L1-rep4-mock-100x_Position017_16_cmle.ics	10	0	1	1	0.0
1735	Feb25-FISH2-3L1-rep4-mock-100x_Position017_16_cmle.ics	11	0	1	1	0.0
1736	Feb25-FISH2-3L1-rep4-mock-100x_Position017_16_cmle.ics	12	0	1	1	0.0
1737	Feb25-FISH2-3L1-rep4-mock-100x_Position017_16_cmle.ics	13	0	1	1	0.0
1738	Feb25-FISH2-3L1-rep4-mock-100x_Position017_16_cmle.ics	15	0	1	1	4.425312057163654
1739	Feb25-FISH2-3L1-rep4-mock-100x_Position017_16_cmle.ics	16	0	1	1	0.0
1740	Feb25-FISH2-3L1-rep4-mock-100x_Position017_16_cmle.ics	18	0	1	1	0.0
1741	Feb25-FISH2-3L1-rep4-mock-100x_Position017_16_cmle.ics	19	0	1	1	0.0
1742	Feb25-FISH2-3L1-rep4-mock-100x_Position017_16_cmle.ics	20	0	1	1	5.651298491196193
1743	Feb25-FISH2-3L1-rep4-mock-100x_Position017_16_cmle.ics	20	0	2	1	0.0
1744	Feb25-FISH2-3L1-rep4-mock-100x_Position017_16_cmle.ics	21	0	1	1	0.0
1745	Feb25-FISH2-3L1-rep4-mock-100x_Position017_16_cmle.ics	22	0	1	1	0.0
1746	Feb25-FISH2-3L1-rep4-mock-100x_Position017_16_cmle.ics	24	0	1	1	0.0
1747	Feb25-FISH2-3L1-rep4-mock-100x_Position017_16_cmle.ics	27	0	1	1	1.403331779731213
1748	Feb25-FISH2-3L1-rep4-mock-100x_Position017_16_cmle.ics	28	0	1	1	0.0
1749	Feb25-FISH2-3L1-rep4-mock-100x_Position017_16_cmle.ics	29	0	1	1	0.0
1750	Feb25-FISH2-3L1-rep4-mock-100x_Position017_16_cmle.ics	31	0	1	1	0.0
1751	Feb25-FISH2-3L1-rep4-mock-100x_Position017_16_cmle.ics	31	0	1	2	3.2838190563902057
1752	Feb25-FISH2-3L1-rep4-mock-100x_Position017_16_cmle.ics	32	0	1	1	0.0
1753	Feb25-FISH2-3L1-rep4-mock-100x_Position017_16_cmle.ics	33	0	1	1	2.7426489782182144
1754	Feb25-FISH2-3L1-rep4-mock-100x_Position017_16_cmle.ics	34	0	1	1	1.449626260897894
1755	Feb25-FISH2-3L1-rep4-mock-100x_Position017_16_cmle.ics	34	0	1	2	0.0
1756	Feb25-FISH2-3L1-rep4-mock-100x_Position017_16_cmle.ics	34	0	2	1	0.0
1757	Feb25-FISH2-3L1-rep4-mock-100x_Position017_16_cmle.ics	34	0	2	2	1.6116450895211656
1758	Feb25-FISH2-3L1-rep4-mock-100x_Position017_16_cmle.ics	37	0	1	1	0.0
1759	Feb25-FISH2-3L1-rep4-mock-100x_Position017_16_cmle.ics	38	0	1	1	4.834402467958498
1760	Feb25-FISH2-3L1-rep4-mock-100x_Position017_16_cmle.ics	40	0	1	1	0.0
1761	Feb25-FISH2-3L1-rep4-mock-100x_Position017_16_cmle.ics	41	0	1	1	0.0
1762	Feb25-FISH2-3L1-rep4-mock-100x_Position017_16_cmle.ics	42	0	1	1	2.548234631356425
1763	Feb25-FISH2-3L1-rep4-mock-100x_Position017_16_cmle.ics	43	0	1	1	0.0
1764	Feb25-FISH2-3L1-rep4-mock-100x_Position017_16_cmle.ics	44	0	1	1	3.663802371284478
1765	Feb25-FISH2-3L1-rep4-mock-100x_Position017_16_cmle.ics	44	0	1	2	0.0
1766	Feb25-FISH2-3L1-rep4-mock-100x_Position017_16_cmle.ics	44	0	2	1	0.0
1767	Feb25-FISH2-3L1-rep4-mock-100x_Position017_16_cmle.ics	44	0	2	2	3.60965092481656
1768	Feb25-FISH2-3L1-rep4-mock-100x_Position017_16_cmle.ics	46	0	1	1	0.0
1769	Feb25-FISH2-3L1-rep4-mock-100x_Position017_16_cmle.ics	47	0	1	1	0.0
1770	Feb25-FISH2-3L1-rep4-mock-100x_Position017_16_cmle.ics	50	0	1	1	0.0
1771	Feb25-FISH2-3L1-rep4-mock-100x_Position017_16_cmle.ics	51	0	1	1	0.0
1772	Feb25-FISH2-3L1-rep4-mock-100x_Position017_16_cmle.ics	52	0	1	1	0.0
1773	Feb25-FISH2-3L1-rep4-mock-100x_Position017_16_cmle.ics	53	0	1	1	0.0
1774	Feb25-FISH2-3L1-rep4-mock-100x_Position017_16_cmle.ics	54	0	1	1	0.0
1775	Feb25-FISH2-3L1-rep4-mock-100x_Position017_16_cmle.ics	56	0	1	1	0.0
1776	Feb25-FISH2-3L1-rep4-mock-100x_Position017_16_cmle.ics	57	0	1	1	0.1459114905355603
1777	Feb25-FISH2-3L1-rep4-mock-100x_Position017_16_cmle.ics	58	0	1	1	0.0
1778	Feb25-FISH2-3L1-rep4-mock-100x_Position017_16_cmle.ics	59	0	1	1	0.0
1779	Feb25-FISH2-3L1-rep4-mock-100x_Position017_16_cmle.ics	60	0	1	1	0.0
1780	Feb25-FISH2-3L1-rep4-mock-100x_Position017_16_cmle.ics	61	0	1	1	0.0
1781	Feb25-FISH2-3L1-rep4-mock-100x_Position017_16_cmle.ics	65	0	1	1	0.0
1782	Feb25-FISH2-3L1-rep4-mock-100x_Position017_16_cmle.ics	66	0	1	1	0.0
1783	Feb25-FISH2-3L1-rep4-mock-100x_Position017_16_cmle.ics	67	0	1	1	0.0
1784	Feb25-FISH2-3L1-rep4-mock-100x_Position017_16_cmle.ics	68	0	1	1	0.0
1785	Feb25-FISH2-3L1-rep4-mock-100x_Position017_16_cmle.ics	69	0	1	1	0.0
1786	Feb25-FISH2-3L1-rep4-mock-100x_Position017_16_cmle.ics	70	0	1	1	0.0
1787	Feb25-FISH2-3L1-rep4-mock-100x_Position017_16_cmle.ics	70	0	2	1	1.021380433748922
1788	Feb25-FISH2-3L1-rep4-mock-100x_Position017_16_cmle.ics	72	0	1	1	0.0
1789	Feb25-FISH2-3L1-rep4-mock-100x_Position017_16_cmle.ics	73	0	1	1	0.0
1790	Feb25-FISH2-3L1-rep4-mock-100x_Position017_16_cmle.ics	74	0	1	1	4.5677521615016206
1791	Feb25-FISH2-3L1-rep4-mock-100x_Position017_16_cmle.ics	75	0	1	1	0.0
1792	Feb25-FISH2-3L1-rep4-mock-100x_Position017_16_cmle.ics	77	0	1	1	0.0
1793	Feb25-FISH2-3L1-rep4-mock-100x_Position017_16_cmle.ics	78	0	1	1	0.0
1794	Feb25-FISH2-3L1-rep4-mock-100x_Position017_16_cmle.ics	79	0	1	1	0.0
1795	Feb25-FISH2-3L1-rep4-mock-100x_Position017_16_cmle.ics	80	0	1	1	0.0
1796	Feb25-FISH2-3L1-rep4-mock-100x_Position017_16_cmle.ics	81	0	1	1	0.0
1797	Feb25-FISH2-3L1-rep4-mock-100x_Position017_16_cmle.ics	83	0	1	1	5.443413925550217
1798	Feb25-FISH2-3L1-rep4-mock-100x_Position017_16_cmle.ics	84	0	1	1	0.0
1799	Feb25-FISH2-3L1-rep4-mock-100x_Position017_16_cmle.ics	86	0	1	1	0.0
1800	Feb25-FISH2-3L1-rep4-mock-100x_Position017_16_cmle.ics	87	0	1	1	0.0
1801	Feb25-FISH2-3L1-rep4-mock-100x_Position017_16_cmle.ics	88	0	1	1	0.0
1802	Feb25-FISH2-3L1-rep4-mock-100x_Position017_16_cmle.ics	89	0	1	1	2.9053527300113005
1803	Feb25-FISH2-3L1-rep4-mock-100x_Position017_16_cmle.ics	90	0	1	1	0.0
1804	Feb25-FISH2-3L1-rep4-mock-100x_Position017_16_cmle.ics	91	0	1	1	0.0
1805	Feb25-FISH2-3L1-rep4-mock-100x_Position017_16_cmle.ics	94	0	1	1	0.0
1806	Feb25-FISH2-3L1-rep4-mock-100x_Position017_16_cmle.ics	95	0	1	1	1.9191660196979938
1807	Feb25-FISH2-3L1-rep4-mock-100x_Position017_16_cmle.ics	95	0	2	1	0.0
1808	Feb25-FISH2-3L1-rep4-mock-100x_Position017_16_cmle.ics	96	0	1	1	1.3742323914031862
1809	Feb25-FISH2-3L1-rep4-mock-100x_Position017_16_cmle.ics	97	0	1	1	0.0
1810	Feb25-FISH2-3L1-rep4-mock-100x_Position017_16_cmle.ics	101	0	1	1	0.0
1811	Feb25-FISH2-3L1-rep4-mock-100x_Position017_16_cmle.ics	102	0	1	1	0.0
1812	Feb25-FISH2-3L1-rep4-mock-100x_Position017_16_cmle.ics	103	0	1	1	0.0
1813	Feb25-FISH2-3L1-rep4-mock-100x_Position017_16_cmle.ics	104	0	1	1	2.6714303027428707
1814	Feb25-FISH2-3L1-rep4-mock-100x_Position017_16_cmle.ics	105	0	1	1	0.0
1815	Feb25-FISH2-3L1-rep4-mock-100x_Position017_16_cmle.ics	106	0	1	1	4.0008242681705894
1816	Feb25-FISH2-3L1-rep4-mock-100x_Position017_16_cmle.ics	107	0	1	1	3.3831040009766244
1817	Feb25-FISH2-3L1-rep4-mock-100x_Position017_16_cmle.ics	107	0	1	2	4.79032697927676
1818	Feb25-FISH2-3L1-rep4-mock-100x_Position017_16_cmle.ics	108	0	1	1	0.0
1819	Feb25-FISH2-3L1-rep4-mock-100x_Position017_16_cmle.ics	109	0	1	1	2.8244470792865046
1820	Feb25-FISH2-3L1-rep4-mock-100x_Position017_16_cmle.ics	110	0	1	1	0.0
1821	Feb25-FISH2-3L1-rep4-mock-100x_Position017_16_cmle.ics	111	0	1	1	1.245083401423282
1822	Feb25-FISH2-3L1-rep4-mock-100x_Position017_16_cmle.ics	112	0	1	1	0.0
1823	Feb25-FISH2-3L1-rep4-mock-100x_Position017_16_cmle.ics	113	0	1	1	0.0
1824	Feb25-FISH2-3L1-rep4-mock-100x_Position017_16_cmle.ics	114	0	1	1	0.0
1825	Feb25-FISH2-3L1-rep4-mock-100x_Position017_16_cmle.ics	116	0	1	1	2.642569485758382
1826	Feb25-FISH2-3L1-rep4-mock-100x_Position017_16_cmle.ics	117	0	1	1	0.7610319551488771
1827	Feb25-FISH2-3L1-rep4-mock-100x_Position017_16_cmle.ics	118	0	1	1	3.9206501676077945
1828	Feb25-FISH2-3L1-rep4-mock-100x_Position017_16_cmle.ics	119	0	1	1	0.0
1829	Feb25-FISH2-3L1-rep4-mock-100x_Position017_16_cmle.ics	122	0	1	1	0.0
1830	Feb25-FISH2-3L1-rep4-mock-100x_Position017_16_cmle.ics	124	0	1	1	0.0
1831	Feb25-FISH2-3L1-rep4-mock-100x_Position017_16_cmle.ics	127	0	1	1	0.0
1832	Feb25-FISH2-3L1-rep4-mock-100x_Position017_16_cmle.ics	128	0	1	1	3.162722469904529
1833	Feb25-FISH2-3L1-rep4-mock-100x_Position017_16_cmle.ics	129	0	1	1	1.1610237410715747
1834	Feb25-FISH2-3L1-rep4-mock-100x_Position017_16_cmle.ics	131	0	1	1	0.0
1835	Feb25-FISH2-3L1-rep4-mock-100x_Position017_16_cmle.ics	133	0	1	1	0.0
1836	Feb25-FISH2-3L1-rep4-mock-100x_Position017_16_cmle.ics	135	0	1	1	0.0
1837	Feb25-FISH2-3L1-rep4-mock-100x_Position018_17_cmle.ics	1	0	1	1	0.3095250132321943
1838	Feb25-FISH2-3L1-rep4-mock-100x_Position018_17_cmle.ics	1	0	1	2	3.0780062648226467
1839	Feb25-FISH2-3L1-rep4-mock-100x_Position018_17_cmle.ics	1	0	2	1	2.6714303027428707
1840	Feb25-FISH2-3L1-rep4-mock-100x_Position018_17_cmle.ics	1	0	2	2	0.0
1841	Feb25-FISH2-3L1-rep4-mock-100x_Position018_17_cmle.ics	2	0	1	1	0.0
1842	Feb25-FISH2-3L1-rep4-mock-100x_Position018_17_cmle.ics	3	0	1	1	0.0
1843	Feb25-FISH2-3L1-rep4-mock-100x_Position018_17_cmle.ics	4	0	1	1	0.0
1844	Feb25-FISH2-3L1-rep4-mock-100x_Position018_17_cmle.ics	5	0	1	1	0.0
1845	Feb25-FISH2-3L1-rep4-mock-100x_Position018_17_cmle.ics	6	0	1	1	0.0
1846	Feb25-FISH2-3L1-rep4-mock-100x_Position018_17_cmle.ics	7	0	1	1	0.7832403854540304
1847	Feb25-FISH2-3L1-rep4-mock-100x_Position018_17_cmle.ics	8	0	1	1	0.0
1848	Feb25-FISH2-3L1-rep4-mock-100x_Position018_17_cmle.ics	10	0	1	1	2.1993640559988026
1849	Feb25-FISH2-3L1-rep4-mock-100x_Position018_17_cmle.ics	11	0	1	1	0.0
1850	Feb25-FISH2-3L1-rep4-mock-100x_Position018_17_cmle.ics	12	0	1	1	5.813782237515299
1851	Feb25-FISH2-3L1-rep4-mock-100x_Position018_17_cmle.ics	13	0	1	1	0.0
1852	Feb25-FISH2-3L1-rep4-mock-100x_Position018_17_cmle.ics	14	0	1	1	0.0
1853	Feb25-FISH2-3L1-rep4-mock-100x_Position018_17_cmle.ics	15	0	1	1	3.7508978349280597
1854	Feb25-FISH2-3L1-rep4-mock-100x_Position018_17_cmle.ics	16	0	1	1	0.0
1855	Feb25-FISH2-3L1-rep4-mock-100x_Position018_17_cmle.ics	17	0	1	1	2.557649959459664
1856	Feb25-FISH2-3L1-rep4-mock-100x_Position018_17_cmle.ics	18	0	1	1	0.0
1857	Feb25-FISH2-3L1-rep4-mock-100x_Position018_17_cmle.ics	20	0	1	1	0.0
1858	Feb25-FISH2-3L1-rep4-mock-100x_Position018_17_cmle.ics	20	0	1	2	2.262804502914313
1859	Feb25-FISH2-3L1-rep4-mock-100x_Position018_17_cmle.ics	21	0	1	1	0.0
1860	Feb25-FISH2-3L1-rep4-mock-100x_Position018_17_cmle.ics	21	0	1	2	3.1083411663277025
1861	Feb25-FISH2-3L1-rep4-mock-100x_Position018_17_cmle.ics	21	0	2	1	3.811066313751317
1862	Feb25-FISH2-3L1-rep4-mock-100x_Position018_17_cmle.ics	21	0	2	2	0.0
1863	Feb25-FISH2-3L1-rep4-mock-100x_Position018_17_cmle.ics	22	0	1	1	0.0
1864	Feb25-FISH2-3L1-rep4-mock-100x_Position018_17_cmle.ics	23	0	1	1	3.9206501676077945
1865	Feb25-FISH2-3L1-rep4-mock-100x_Position018_17_cmle.ics	24	0	1	1	0.0
1866	Feb25-FISH2-3L1-rep4-mock-100x_Position018_17_cmle.ics	25	0	1	1	0.0
1867	Feb25-FISH2-3L1-rep4-mock-100x_Position018_17_cmle.ics	25	0	1	2	5.749754257405872
1868	Feb25-FISH2-3L1-rep4-mock-100x_Position018_17_cmle.ics	25	0	2	1	6.106207611112913
1869	Feb25-FISH2-3L1-rep4-mock-100x_Position018_17_cmle.ics	25	0	2	2	0.0
1870	Feb25-FISH2-3L1-rep4-mock-100x_Position018_17_cmle.ics	27	0	1	1	0.0
1871	Feb25-FISH2-3L1-rep4-mock-100x_Position018_17_cmle.ics	28	0	1	1	1.0521827216106825
1872	Feb25-FISH2-3L1-rep4-mock-100x_Position018_17_cmle.ics	29	0	1	1	0.0
1873	Feb25-FISH2-3L1-rep4-mock-100x_Position018_17_cmle.ics	30	0	1	1	0.0
1874	Feb25-FISH2-3L1-rep4-mock-100x_Position018_17_cmle.ics	31	0	1	1	0.23070632344123612
1875	Feb25-FISH2-3L1-rep4-mock-100x_Position018_17_cmle.ics	33	0	1	1	2.418364115814485
1876	Feb25-FISH2-3L1-rep4-mock-100x_Position018_17_cmle.ics	33	0	2	1	0.0
1877	Feb25-FISH2-3L1-rep4-mock-100x_Position018_17_cmle.ics	35	0	1	1	0.0
1878	Feb25-FISH2-3L1-rep4-mock-100x_Position018_17_cmle.ics	36	0	1	1	0.0
1879	Feb25-FISH2-3L1-rep4-mock-100x_Position018_17_cmle.ics	37	0	1	1	0.0
1880	Feb25-FISH2-3L1-rep4-mock-100x_Position018_17_cmle.ics	39	0	1	1	0.0
1881	Feb25-FISH2-3L1-rep4-mock-100x_Position018_17_cmle.ics	40	0	1	1	0.8254000352858515
1882	Feb25-FISH2-3L1-rep4-mock-100x_Position018_17_cmle.ics	42	0	1	1	0.0
1883	Feb25-FISH2-3L1-rep4-mock-100x_Position018_17_cmle.ics	44	0	1	1	0.0
1884	Feb25-FISH2-3L1-rep4-mock-100x_Position018_17_cmle.ics	45	0	1	1	0.0
1885	Feb25-FISH2-3L1-rep4-mock-100x_Position018_17_cmle.ics	48	0	1	1	0.0
1886	Feb25-FISH2-3L1-rep4-mock-100x_Position018_17_cmle.ics	49	0	1	1	0.0
1887	Feb25-FISH2-3L1-rep4-mock-100x_Position018_17_cmle.ics	50	0	1	1	0.5556144027286182
1888	Feb25-FISH2-3L1-rep4-mock-100x_Position018_17_cmle.ics	50	0	1	2	1.6362789242250098
1889	Feb25-FISH2-3L1-rep4-mock-100x_Position018_17_cmle.ics	50	0	2	1	2.3531622191029085
1890	Feb25-FISH2-3L1-rep4-mock-100x_Position018_17_cmle.ics	50	0	2	2	0.0
1891	Feb25-FISH2-3L1-rep4-mock-100x_Position018_17_cmle.ics	51	0	1	1	2.8492539345748154
1892	Feb25-FISH2-3L1-rep4-mock-100x_Position018_17_cmle.ics	52	0	1	1	0.0
1893	Feb25-FISH2-3L1-rep4-mock-100x_Position018_17_cmle.ics	53	0	1	1	0.0
1894	Feb25-FISH2-3L1-rep4-mock-100x_Position018_17_cmle.ics	55	0	1	1	3.320113347677161
1895	Feb25-FISH2-3L1-rep4-mock-100x_Position018_17_cmle.ics	55	0	1	2	0.0
1896	Feb25-FISH2-3L1-rep4-mock-100x_Position018_17_cmle.ics	56	0	1	1	0.0
1897	Feb25-FISH2-3L1-rep4-mock-100x_Position018_17_cmle.ics	57	0	1	1	0.0
1898	Feb25-FISH2-3L1-rep4-mock-100x_Position018_17_cmle.ics	58	0	1	1	0.0
1899	Feb25-FISH2-3L1-rep4-mock-100x_Position018_17_cmle.ics	59	0	1	1	0.0
1900	Feb25-FISH2-3L1-rep4-mock-100x_Position018_17_cmle.ics	60	0	1	1	5.9779209357027705
1901	Feb25-FISH2-3L1-rep4-mock-100x_Position018_17_cmle.ics	63	0	1	1	7.687517769850769
1902	Feb25-FISH2-3L1-rep4-mock-100x_Position018_17_cmle.ics	63	0	2	1	8.289152675743715
1903	Feb25-FISH2-3L1-rep4-mock-100x_Position018_17_cmle.ics	64	0	1	1	0.0
1904	Feb25-FISH2-3L1-rep4-mock-100x_Position018_17_cmle.ics	65	0	1	1	0.0
1905	Feb25-FISH2-3L1-rep4-mock-100x_Position018_17_cmle.ics	68	0	1	1	0.20635000882146287
1906	Feb25-FISH2-3L1-rep4-mock-100x_Position018_17_cmle.ics	68	0	1	2	0.0
1907	Feb25-FISH2-3L1-rep4-mock-100x_Position018_17_cmle.ics	70	0	1	1	3.9812719582873233
1908	Feb25-FISH2-3L1-rep4-mock-100x_Position018_17_cmle.ics	71	0	1	1	0.0
1909	Feb25-FISH2-3L1-rep4-mock-100x_Position018_17_cmle.ics	74	0	1	1	0.0
1910	Feb25-FISH2-3L1-rep4-mock-100x_Position018_17_cmle.ics	75	0	1	1	0.0
1911	Feb25-FISH2-3L1-rep4-mock-100x_Position018_17_cmle.ics	76	0	1	1	3.149169217925764
1912	Feb25-FISH2-3L1-rep4-mock-100x_Position018_17_cmle.ics	76	0	1	2	0.0
1913	Feb25-FISH2-3L1-rep4-mock-100x_Position018_17_cmle.ics	77	0	1	1	0.0
1914	Feb25-FISH2-3L1-rep4-mock-100x_Position018_17_cmle.ics	78	0	1	1	5.530218734417178
1915	Feb25-FISH2-3L1-rep4-mock-100x_Position018_17_cmle.ics	79	0	1	1	0.0
1916	Feb25-FISH2-3L1-rep4-mock-100x_Position018_17_cmle.ics	80	0	1	1	0.0
1917	Feb25-FISH2-3L1-rep4-mock-100x_Position018_17_cmle.ics	82	0	1	1	0.0
1918	Feb25-FISH2-3L1-rep4-mock-100x_Position018_17_cmle.ics	83	0	1	1	0.0
1919	Feb25-FISH2-3L1-rep4-mock-100x_Position018_17_cmle.ics	86	0	1	1	4.216825986161549
1920	Feb25-FISH2-3L1-rep4-mock-100x_Position018_17_cmle.ics	88	0	1	1	0.0
1921	Feb25-FISH2-3L1-rep4-mock-100x_Position018_17_cmle.ics	89	0	1	1	3.5315841107877124
1922	Feb25-FISH2-3L1-rep4-mock-100x_Position018_17_cmle.ics	91	0	1	1	0.0
1923	Feb25-FISH2-3L1-rep4-mock-100x_Position018_17_cmle.ics	92	0	1	1	0.0
1924	Feb25-FISH2-3L1-rep4-mock-100x_Position018_17_cmle.ics	93	0	1	1	4.199255681040982
1925	Feb25-FISH2-3L1-rep4-mock-100x_Position018_17_cmle.ics	94	0	1	1	1.7810767241969185
1926	Feb25-FISH2-3L1-rep4-mock-100x_Position018_17_cmle.ics	95	0	1	1	0.0
1927	Feb25-FISH2-3L1-rep4-mock-100x_Position018_17_cmle.ics	96	0	1	1	0.0
1928	Feb25-FISH2-3L1-rep4-mock-100x_Position018_17_cmle.ics	99	0	1	1	0.0
1929	Feb25-FISH2-3L1-rep4-mock-100x_Position018_17_cmle.ics	101	0	1	1	0.0
1930	Feb25-FISH2-3L1-rep4-mock-100x_Position018_17_cmle.ics	102	0	1	1	0.0
1931	Feb25-FISH2-3L1-rep4-mock-100x_Position018_17_cmle.ics	103	0	1	1	0.0
1932	Feb25-FISH2-3L1-rep4-mock-100x_Position018_17_cmle.ics	104	0	1	1	0.0
1933	Feb25-FISH2-3L1-rep4-mock-100x_Position018_17_cmle.ics	104	0	1	2	4.58248651361393
1934	Feb25-FISH2-3L1-rep4-mock-100x_Position018_17_cmle.ics	105	0	1	1	0.0
1935	Feb25-FISH2-3L1-rep4-mock-100x_Position018_17_cmle.ics	106	0	1	1	0.0
1936	Feb25-FISH2-3L1-rep4-mock-100x_Position018_17_cmle.ics	108	0	1	1	2.5217947795858784
1937	Feb25-FISH2-3L1-rep4-mock-100x_Position018_17_cmle.ics	111	0	1	1	0.0
1938	Feb25-FISH2-3L1-rep4-mock-100x_Position018_17_cmle.ics	115	0	1	1	0.0
1939	Feb25-FISH2-3L1-rep4-mock-100x_Position018_17_cmle.ics	116	0	1	1	3.436528867381397
1940	Feb25-FISH2-3L1-rep4-mock-100x_Position018_17_cmle.ics	117	0	1	1	0.0
1941	Feb25-FISH2-3L1-rep4-mock-100x_Position018_17_cmle.ics	119	0	1	1	0.0
1942	Feb25-FISH2-3L1-rep4-mock-100x_Position018_17_cmle.ics	120	0	1	1	0.928575039696583
1943	Feb25-FISH2-3L1-rep4-mock-100x_Position018_17_cmle.ics	121	0	1	1	1.466392331574739
1944	Feb25-FISH2-3L1-rep4-mock-100x_Position018_17_cmle.ics	122	0	1	1	0.5158750220536572
1945	Feb25-FISH2-3L1-rep4-mock-100x_Position018_17_cmle.ics	123	0	1	1	4.9120719266478945
1946	Feb25-FISH2-3L1-rep4-mock-100x_Position018_17_cmle.ics	127	0	1	1	0.0
1947	Feb25-FISH2-3L1-rep4-mock-100x_Position018_17_cmle.ics	128	0	1	1	1.4132678801190723
1948	Feb25-FISH2-3L1-rep4-mock-100x_Position018_17_cmle.ics	129	0	1	1	4.456165649627764
1949	Feb25-FISH2-3L1-rep4-mock-100x_Position018_17_cmle.ics	130	0	1	1	0.0
1950	Feb25-FISH2-3L1-rep4-mock-100x_Position019_18_cmle.ics	2	0	1	1	0.5158750220536572
1951	Feb25-FISH2-3L1-rep4-mock-100x_Position019_18_cmle.ics	2	0	1	2	6.232487667198275
1952	Feb25-FISH2-3L1-rep4-mock-100x_Position019_18_cmle.ics	2	0	2	1	2.8161295679868967
1953	Feb25-FISH2-3L1-rep4-mock-100x_Position019_18_cmle.ics	2	0	2	2	4.933695596940031
1954	Feb25-FISH2-3L1-rep4-mock-100x_Position019_18_cmle.ics	5	0	1	1	3.3103057462315038
1955	Feb25-FISH2-3L1-rep4-mock-100x_Position019_18_cmle.ics	6	0	1	1	1.895909896982456
1956	Feb25-FISH2-3L1-rep4-mock-100x_Position019_18_cmle.ics	6	0	1	2	2.418364115814485
1957	Feb25-FISH2-3L1-rep4-mock-100x_Position019_18_cmle.ics	7	0	1	1	0.0
1958	Feb25-FISH2-3L1-rep4-mock-100x_Position019_18_cmle.ics	8	0	1	1	0.0
1959	Feb25-FISH2-3L1-rep4-mock-100x_Position019_18_cmle.ics	9	0	1	1	0.0
1960	Feb25-FISH2-3L1-rep4-mock-100x_Position019_18_cmle.ics	10	0	1	1	2.579375110268286
1961	Feb25-FISH2-3L1-rep4-mock-100x_Position019_18_cmle.ics	10	0	2	1	0.0
1962	Feb25-FISH2-3L1-rep4-mock-100x_Position019_18_cmle.ics	11	0	1	1	0.0
1963	Feb25-FISH2-3L1-rep4-mock-100x_Position019_18_cmle.ics	13	0	1	1	5.112798885762062
1964	Feb25-FISH2-3L1-rep4-mock-100x_Position019_18_cmle.ics	16	0	1	1	0.0
1965	Feb25-FISH2-3L1-rep4-mock-100x_Position019_18_cmle.ics	17	0	1	1	3.5321431963046197
1966	Feb25-FISH2-3L1-rep4-mock-100x_Position019_18_cmle.ics	18	0	1	1	0.0
1967	Feb25-FISH2-3L1-rep4-mock-100x_Position019_18_cmle.ics	20	0	1	1	0.0
1968	Feb25-FISH2-3L1-rep4-mock-100x_Position019_18_cmle.ics	21	0	1	1	0.10317500441073144
1969	Feb25-FISH2-3L1-rep4-mock-100x_Position019_18_cmle.ics	21	0	1	2	3.7166857025075846
1970	Feb25-FISH2-3L1-rep4-mock-100x_Position019_18_cmle.ics	23	0	1	1	0.0
1971	Feb25-FISH2-3L1-rep4-mock-100x_Position019_18_cmle.ics	24	0	1	1	0.0
1972	Feb25-FISH2-3L1-rep4-mock-100x_Position019_18_cmle.ics	25	0	1	1	5.949725316201407
1973	Feb25-FISH2-3L1-rep4-mock-100x_Position019_18_cmle.ics	26	0	1	1	0.0
1974	Feb25-FISH2-3L1-rep4-mock-100x_Position019_18_cmle.ics	27	0	1	1	0.0
1975	Feb25-FISH2-3L1-rep4-mock-100x_Position019_18_cmle.ics	27	0	1	2	3.400365947704856
1976	Feb25-FISH2-3L1-rep4-mock-100x_Position019_18_cmle.ics	29	0	1	1	3.4196188059692814
1977	Feb25-FISH2-3L1-rep4-mock-100x_Position019_18_cmle.ics	31	0	1	1	5.3974049651316856
1978	Feb25-FISH2-3L1-rep4-mock-100x_Position019_18_cmle.ics	32	0	1	1	4.678278276917434
1979	Feb25-FISH2-3L1-rep4-mock-100x_Position019_18_cmle.ics	33	0	1	1	0.10317500441073144
1980	Feb25-FISH2-3L1-rep4-mock-100x_Position019_18_cmle.ics	34	0	1	1	1.6116450895211656
1981	Feb25-FISH2-3L1-rep4-mock-100x_Position019_18_cmle.ics	35	0	1	1	0.0
1982	Feb25-FISH2-3L1-rep4-mock-100x_Position019_18_cmle.ics	36	0	1	1	0.0
1983	Feb25-FISH2-3L1-rep4-mock-100x_Position019_18_cmle.ics	37	0	1	1	0.0
1984	Feb25-FISH2-3L1-rep4-mock-100x_Position019_18_cmle.ics	38	0	1	1	0.0
1985	Feb25-FISH2-3L1-rep4-mock-100x_Position019_18_cmle.ics	40	0	1	1	7.292302484170254
1986	Feb25-FISH2-3L1-rep4-mock-100x_Position019_18_cmle.ics	40	0	1	2	0.8508028822180275
1987	Feb25-FISH2-3L1-rep4-mock-100x_Position019_18_cmle.ics	41	0	1	1	0.0
1988	Feb25-FISH2-3L1-rep4-mock-100x_Position019_18_cmle.ics	42	0	1	1	4.610613045367186
1989	Feb25-FISH2-3L1-rep4-mock-100x_Position019_18_cmle.ics	43	0	1	1	0.8296789007675567
1990	Feb25-FISH2-3L1-rep4-mock-100x_Position019_18_cmle.ics	45	0	1	1	0.0
1991	Feb25-FISH2-3L1-rep4-mock-100x_Position019_18_cmle.ics	47	0	1	1	0.0
1992	Feb25-FISH2-3L1-rep4-mock-100x_Position019_18_cmle.ics	48	0	1	1	2.5469962482831505
1993	Feb25-FISH2-3L1-rep4-mock-100x_Position019_18_cmle.ics	52	0	1	1	1.242391573779135
1994	Feb25-FISH2-3L1-rep4-mock-100x_Position019_18_cmle.ics	52	0	2	1	1.518166942115573
1995	Feb25-FISH2-3L1-rep4-mock-100x_Position019_18_cmle.ics	53	0	1	1	0.0
1996	Feb25-FISH2-3L1-rep4-mock-100x_Position019_18_cmle.ics	53	0	2	1	2.2119648004745165
1997	Feb25-FISH2-3L1-rep4-mock-100x_Position019_18_cmle.ics	54	0	1	1	3.3796704702116633
1998	Feb25-FISH2-3L1-rep4-mock-100x_Position019_18_cmle.ics	57	0	1	1	0.0
1999	Feb25-FISH2-3L1-rep4-mock-100x_Position019_18_cmle.ics	58	0	1	1	0.0
[truncated: 3,269 more rows]
