# Supplementary material for: M1BP cooperates with CP190 to activate transcription at TAD borders and promote chromatin insulator activity
Source: Nat Commun. 2021 Jul 7;12:4170. doi: 10.1038/s41467-021-24407-y (PMC8263732; doi:10.1038/s41467-021-24407-y)
Supplement: Supplementary file 6 — Source Data [file 41467_2021_24407_MOESM6_ESM.zip › Source Data_updated_060121/Source Data 8/Figure 8c/Figure 8c-tango-slide2/rep4-mock-m1bp/A.xls]

	Label	nuc.idx	idx	tag	ZThickness	_Cdist	_Cidx	_NUC_dist	_NUC_idx	compacity	elongation	evf	evfMax	evfMean	evfMin	rad_dist	ratioEllVolume	surface_pix	surface_unit	volume_pix	volume_unit
1	Feb25-FISH2-3L1-rep4-mock-100x_Position001_0_cmle.ics	1	1	0	0.8664	3.206070176210833	1.0	0.3720027687491155	1.0	0.2620452549928	2.2086300282951963	0.39829298309893557	0.5010052328476273	0.3953618368516483	0.25837067726388774	0.860335417498675	0.9339934301363211	132.0	2.411576462778445	73.0	0.16831790021755516
2	Feb25-FISH2-3L1-rep4-mock-100x_Position001_0_cmle.ics	4	1	0	1.083	0.46240801861460945	1.0	0.1459114905355603	1.0	0.2867352672132239	1.9940108370949754	0.3667870252753078	0.506911451404795	0.3622860800768161	0.160618729933286	0.8465346398922672	0.9899365246231994	158.0	2.9458063199370774	100.0	0.23057246605144538
3	Feb25-FISH2-3L1-rep4-mock-100x_Position001_0_cmle.ics	5	1	0	1.2995999999999999	0.3267756773642037	1.0	0.0	1.0	0.11577639048892646	2.190293672243555	0.06868458983518205	0.11661026508742245	0.06868458983518205	0.03432662781224541	0.9722414535532267	0.9307772035312384	140.0	2.871221096506398	53.0	0.12220340700726606
4	Feb25-FISH2-3L1-rep4-mock-100x_Position001_0_cmle.ics	6	1	0	1.7328	0.40461460137225674	2.0	1.996395684228742	1.0	0.26031560351378047	3.0962725792078523	0.9022996584829366	0.9371191009749361	0.8887588790301908	0.8408410581240542	0.5478612111732194	0.9815535050940085	210.0	4.107887029616022	146.0	0.3366358004351103
5	Feb25-FISH2-3L1-rep4-mock-100x_Position001_0_cmle.ics	6	2	0	1.2995999999999999	0.3644330398465245	1.0	1.0161559471409798	1.0	0.2587785786599346	2.7479800711700846	0.6357096195351069	0.7122884124004598	0.635635196930481	0.5623144603120788	0.7668942466395596	0.997814582104635	158.0	3.062832564139177	95.0	0.21904384274887315
6	Feb25-FISH2-3L1-rep4-mock-100x_Position001_0_cmle.ics	8	1	0	1.5162	4.703771565396174	1.0	0.10317500441073144	1.0	0.24647187327997555	2.807617231558641	0.25283473624627967	0.4382931327259116	0.25283473624627967	0.07076798071831578	0.9098902348527576	0.9900224504789439	176.0	3.4416860224953143	109.0	0.25132398799607547
7	Feb25-FISH2-3L1-rep4-mock-100x_Position001_0_cmle.ics	9	1	0	1.083	5.725269178251878	1.0	0.23070632344123612	1.0	0.2631477098364001	2.4389771991531113	0.36221135878270155	0.4979561532301121	0.35852409236518956	0.17257574746396157	0.829724327294061	0.9521263351440301	122.0	2.3051256474269013	65.0	0.14987210293343953
8	Feb25-FISH2-3L1-rep4-mock-100x_Position001_0_cmle.ics	11	1	0	0.8664	0.36448377950516	1.0	0.42540144110901373	1.0	0.3768341042206832	1.7518552772174965	0.5742888580241347	0.7001298724724472	0.5691841483432241	0.41758509352621803	0.7372511652626927	1.0160577977407521	98.0	1.8389964510194161	56.0	0.12912058098880944
9	Feb25-FISH2-3L1-rep4-mock-100x_Position001_0_cmle.ics	13	1	0	0.8664	0.2286001069744503	1.0	0.6016084874694266	1.0	0.30350133109819233	1.8053498177218825	0.5906706480510048	0.6927507868614317	0.5858082479218788	0.4702858929868453	0.7701378555045659	1.003408839221777	154.0	2.8330102472752006	99.0	0.22826674139093092
10	Feb25-FISH2-3L1-rep4-mock-100x_Position001_0_cmle.ics	14	1	0	1.083	0.35385053902584235	1.0	2.1862391473222567	1.0	0.3079536876373948	1.7929584695660046	0.9315424935485774	0.9658973244703396	0.9306519021637079	0.8915195313128712	0.4064335920963942	0.9851681231238226	194.0	3.539676494766414	141.0	0.325107177132538
11	Feb25-FISH2-3L1-rep4-mock-100x_Position001_0_cmle.ics	15	1	0	1.7328	0.33932062447777245	1.0	0.0	1.0	0.26598320265653785	2.516784196648053	0.13572971822245977	0.3085307799272569	0.13572971822245977	0.021218242842325062	0.9458618607858454	0.9668897953207848	252.0	4.7890329424967115	194.0	0.44731058413980407
12	Feb25-FISH2-3L1-rep4-mock-100x_Position001_0_cmle.ics	17	1	0	1.2995999999999999	0.30070621676106885	1.0	0.3720027687491155	1.0	0.3408362032637087	2.6408023091989805	0.4433818389782042	0.5756974010294211	0.4433818389782042	0.3018801232763551	0.8067524312495615	0.9985055415598092	174.0	3.3267748640633266	126.0	0.2905213072248212
13	Feb25-FISH2-3L1-rep4-mock-100x_Position001_0_cmle.ics	19	1	0	1.2995999999999999	0.41016787508582686	1.0	0.4377344716066809	1.0	0.3205306940584234	2.381356360390125	0.4976956562481365	0.6463748115208668	0.4905994701287195	0.33682179457691225	0.7768775644371292	0.9971794057855502	170.0	3.2139787914014497	118.0	0.27207550994070556
14	Feb25-FISH2-3L1-rep4-mock-100x_Position001_0_cmle.ics	20	1	0	1.5162	0.8174810957789794	1.0	0.3916201927270152	1.0	0.2244233272414538	2.7718613073247638	0.49909550631089916	0.6407258561855035	0.48890967397113844	0.3338815113267278	0.7867841679821763	0.9568311629227164	168.0	3.2160938771715597	97.0	0.22365529206990203
15	Feb25-FISH2-3L1-rep4-mock-100x_Position001_0_cmle.ics	21	1	0	1.5162	3.1899658480533404	1.0	0.5158750220536572	1.0	0.28380753372595546	2.7791753305330147	0.5202589845363602	0.6309156055245245	0.5135957901542771	0.3799996407981465	0.764972894794584	0.9902913141402244	172.0	3.328889949833437	113.0	0.2605468866381333
16	Feb25-FISH2-3L1-rep4-mock-100x_Position001_0_cmle.ics	22	1	0	1.7328	0.31356301981424667	2.0	1.8560865253961794	1.0	0.2761925431501166	2.4183868326082987	0.8715233917457109	0.9314822045122222	0.8727636021221378	0.7911202468171762	0.396045692210686	0.9769005237403282	248.0	4.699642118675253	193.0	0.44500485947928964
17	Feb25-FISH2-3L1-rep4-mock-100x_Position001_0_cmle.ics	22	2	0	1.083	0.6016957534921112	1.0	1.0841098665386142	1.0	0.3089982052636375	2.3150699748604797	0.6380729274323818	0.7006805845831132	0.6380729274323818	0.5701235617004662	0.7221888206153508	1.0029440449951068	118.0	2.262545321286284	67.0	0.15448355225446841
18	Feb25-FISH2-3L1-rep4-mock-100x_Position001_0_cmle.ics	23	1	0	1.083	0.33969135295731845	1.0	0.6639153385791856	1.0	0.2786887442740712	2.4242374197065035	0.5844749241972468	0.6721415432684635	0.57722641715452	0.4736937148808574	0.7449092149676925	0.9775098131977964	134.0	2.5732981188912736	77.0	0.17754079885961296
19	Feb25-FISH2-3L1-rep4-mock-100x_Position001_0_cmle.ics	24	1	0	1.083	0.20227038609627593	1.0	0.9077480443748005	1.0	0.27676277301857954	2.056863844757413	0.7064704541069581	0.8011593847017346	0.7004455124269904	0.594254819076351	0.6817681021027034	0.9879730898304182	162.0	3.0586023925989547	102.0	0.23518391537247432
20	Feb25-FISH2-3L1-rep4-mock-100x_Position001_0_cmle.ics	25	1	0	0.8664	0.10017446668189602	1.0	0.6275890508929507	1.0	0.18141719661728778	2.0902512636436748	0.6473123469985863	0.7200117229252146	0.6453987518532566	0.5425473226907561	0.7316224742028691	0.9608521453989444	128.0	2.322185638956988	58.0	0.13373203030983835
21	Feb25-FISH2-3L1-rep4-mock-100x_Position001_0_cmle.ics	26	1	0	1.2995999999999999	0.3351065536666764	1.0	0.10317500441073144	1.0	0.3528646256898166	2.7642311253810634	0.3150698076092693	0.4572598314382127	0.3150698076092693	0.09280094036367126	0.8734037181413333	1.008191278100106	172.0	3.3054847009930177	126.0	0.2905213072248212
22	Feb25-FISH2-3L1-rep4-mock-100x_Position001_0_cmle.ics	27	1	0	0.8664	0.37751737038999916	1.0	0.0	1.0	0.19516937831983922	1.8253003121409945	0.07754888572507772	0.24656782985152687	0.07754888572507772	0.027522735857279833	0.9586541071060405	0.867861778711914	132.0	2.434981711618865	63.0	0.1452606536124106
23	Feb25-FISH2-3L1-rep4-mock-100x_Position001_0_cmle.ics	28	1	0	1.083	0.2674361879126598	1.0	0.46141264688247224	1.0	0.35394157105617824	2.491499398717769	0.5199027790516372	0.6637530954783087	0.5115747959277264	0.3598138127120976	0.7893180851806645	1.011912403238051	156.0	2.947921405707189	109.0	0.25132398799607547
24	Feb25-FISH2-3L1-rep4-mock-100x_Position001_0_cmle.ics	29	1	0	1.5162	0.5329636374826437	1.0	0.0	1.0	0.14291261131434654	2.841433976530232	0.1772397721387882	0.2786498791645089	0.17361470740548937	0.03048398929742793	0.9279389170464981	0.6531624998626966	176.0	3.2310387829315355	83.0	0.1913751468226997
25	Feb25-FISH2-3L1-rep4-mock-100x_Position001_0_cmle.ics	31	1	0	1.2995999999999999	0.279723400730058	1.0	0.9788040346074901	1.0	0.24973462674797048	2.115281811439374	0.770167341506923	0.8460467574633557	0.7656652603562024	0.6368132438580099	0.607659211169377	0.9629733627758333	172.0	3.2352689544717577	106.0	0.24440681401453213
26	Feb25-FISH2-3L1-rep4-mock-100x_Position001_0_cmle.ics	32	1	0	1.5162	0.8471451745304639	1.0	1.4094967255872224	1.0	0.30101892057661733	2.68126927296621	0.7818950732772061	0.86427736202058	0.7797552229497973	0.6764557998129093	0.6547872964385262	1.0030875622027022	210.0	4.037671283094762	157.0	0.3619987717007692
27	Feb25-FISH2-3L1-rep4-mock-100x_Position001_0_cmle.ics	32	2	0	1.2995999999999999	0.718418136830556	2.0	3.0522739677809323	1.0	0.29197721891436773	2.4324538184994537	0.993015279077019	0.9982460243217961	0.9905402245088868	0.9764441066417212	0.2605501892036688	0.9982999329073339	156.0	2.994731903388028	99.0	0.22826674139093092
28	Feb25-FISH2-3L1-rep4-mock-100x_Position001_0_cmle.ics	34	1	0	1.7328	0.9205863395744841	2.0	0.3095250132321943	1.0	0.2761925431501166	2.4201640116126266	0.4006290866299183	0.5716813689491334	0.4006290866299183	0.20060431247290328	0.8378272455761218	0.9885254665063947	248.0	4.723047367515674	193.0	0.44500485947928964
29	Feb25-FISH2-3L1-rep4-mock-100x_Position001_0_cmle.ics	35	1	0	1.5162	0.25138762688251415	1.0	0.10317500441073144	1.0	0.28397891367137323	3.017105037642575	0.2227838423310538	0.3954976001359215	0.2227838423310538	0.0680541987002506	0.8963088802524288	0.9878341822418022	176.0	3.4182807736548946	117.0	0.26976978528019113
30	Feb25-FISH2-3L1-rep4-mock-100x_Position001_0_cmle.ics	36	1	0	1.2995999999999999	0.3568609092725986	1.0	0.4377344716066809	1.0	0.28397904170776694	2.7133043450269194	0.4846700023014175	0.6445801617811266	0.48089397284327345	0.339808556158849	0.7821955340289721	0.9821645272168328	178.0	3.392760439044364	119.0	0.27438123460122005
31	Feb25-FISH2-3L1-rep4-mock-100x_Position001_0_cmle.ics	37	1	0	1.083	1.9407496756755487	1.0	0.9590684260691023	1.0	0.3089982052636375	2.399263320938005	0.7299037320093236	0.8026766140702037	0.7275121959673156	0.6156992210177892	0.6272724534183362	0.9960401958579412	118.0	2.2391400724458643	67.0	0.15448355225446841
32	Feb25-FISH2-3L1-rep4-mock-100x_Position001_0_cmle.ics	38	1	0	1.083	3.5772079754604005	1.0	1.687878142458339	1.0	0.309757326863699	2.1195768396783183	0.9201547834678083	0.9654001317306109	0.9179482957352215	0.8607360447884077	0.3960256764336245	1.0029517937132923	170.0	3.1437630448801896	116.0	0.2674640606196767
33	Feb25-FISH2-3L1-rep4-mock-100x_Position001_0_cmle.ics	39	1	0	1.5162	0.23274362270047438	1.0	1.0987399361686254	1.0	0.2941108768666829	2.367927680839132	0.7244415787343392	0.8065339759217598	0.721655355478788	0.5955387482703766	0.637468704689179	0.9961769550111168	252.0	4.742222444815872	204.0	0.47036783074494865
34	Feb25-FISH2-3L1-rep4-mock-100x_Position001_0_cmle.ics	40	1	0	1.2995999999999999	0.3179892444645823	1.0	0.43046674663324214	1.0	0.3161256321025793	2.5564938559828145	0.5025902766472915	0.6440548123605512	0.4989227130394814	0.3348638788076109	0.7837591137928641	0.9970731416292393	158.0	3.0160220664583375	105.0	0.24210108935401767
35	Feb25-FISH2-3L1-rep4-mock-100x_Position001_0_cmle.ics	41	1	0	1.2995999999999999	0.19674120336864317	1.0	0.8165114261796649	1.0	0.25446882713043023	2.362991161698836	0.689777389136441	0.797887382903709	0.6864935765649274	0.5627784961440785	0.648545092202061	0.970001309812969	172.0	3.2586742033121774	107.0	0.2467125386750466
36	Feb25-FISH2-3L1-rep4-mock-100x_Position001_0_cmle.ics	42	1	0	1.5162	0.7068465832387958	1.0	0.1459114905355603	1.0	0.298179806429609	3.3549875564382003	0.35419990686383035	0.5265247230725775	0.34191662022581704	0.1467047354398394	0.8674133149010292	1.0015707280333077	180.0	3.5310768463167714	124.0	0.28590985790379225
37	Feb25-FISH2-3L1-rep4-mock-100x_Position001_0_cmle.ics	43	1	0	1.083	0.32639729682423574	1.0	1.5613211301812222	1.0	0.274133124179535	2.2398989126122673	0.8934145819970066	0.9404265554842848	0.8872763879980045	0.834362304896301	0.5338229579487686	0.9930896321792689	174.0	3.2565591175420665	113.0	0.2605468866381333
38	Feb25-FISH2-3L1-rep4-mock-100x_Position001_0_cmle.ics	44	1	0	1.5162	0.3787597501793519	1.0	0.5963412819178956	1.0	0.2886090189841206	2.6980631581322467	0.5776000288241546	0.6846412293501954	0.575213028517898	0.4410861301770884	0.7611707069547625	1.0014585117697015	168.0	3.2160938771715606	110.0	0.2536297126565899
39	Feb25-FISH2-3L1-rep4-mock-100x_Position001_0_cmle.ics	45	1	0	1.7328	0.3433162157344463	1.0	1.3077824382341616	1.0	0.29348912329989957	2.5158460029759797	0.785814283262733	0.8589376518511159	0.7823595292502507	0.6673094466071154	0.6581808065429969	0.9885959423634546	266.0	5.055090328190975	221.0	0.5095651499736944
40	Feb25-FISH2-3L1-rep4-mock-100x_Position001_0_cmle.ics	47	1	0	1.2995999999999999	2.25338429618163	1.0	0.7817319754002556	1.0	0.3087692418061742	2.340584082888738	0.6563894423130753	0.7391821579701315	0.6484365995422587	0.5430038035334991	0.6684854853443654	0.9765050136767089	176.0	3.348065027133635	122.0	0.2812984085827634
41	Feb25-FISH2-3L1-rep4-mock-100x_Position001_0_cmle.ics	48	1	0	0.8664	NA	0.0	0.3095250132321943	1.0	0.34496623378795016	2.0637299158381417	0.4292104873352096	0.5519922974374166	0.4292104873352096	0.29561546437564806	0.8090409383542632	1.0110889786484796	116.0	2.1710394116947156	69.0	0.1590950015754973
42	Feb25-FISH2-3L1-rep4-mock-100x_Position001_0_cmle.ics	49	1	0	1.2995999999999999	0.20317556309046686	1.0	2.2642835671160237	1.0	0.2642552222637071	2.38048391315149	0.9844387611185287	0.9956419128570623	0.98362073828911	0.9588073791300751	0.2445609108045102	0.9928193371792619	158.0	2.9926168176179173	96.0	0.22134956740938755
43	Feb25-FISH2-3L1-rep4-mock-100x_Position001_0_cmle.ics	50	1	0	1.083	3.423511140614994	1.0	1.2452384039718545	1.0	0.321833129014148	2.322068073297943	0.8530079141070341	0.9217009400472791	0.850232837614541	0.7305724880023402	0.5598152565479875	1.0072371623918652	150.0	2.813835169975003	98.0	0.2259610167304165
44	Feb25-FISH2-3L1-rep4-mock-100x_Position001_0_cmle.ics	52	1	0	1.083	0.39829466458028767	1.0	0.32626801153583	1.0	0.28890164313983585	2.469224935454456	0.4635994735687651	0.5947137530160123	0.4605834612853696	0.2834338670761132	0.7865876276885936	1.002700882418422	148.0	2.815950255745114	91.0	0.20982094410681532
45	Feb25-FISH2-3L1-rep4-mock-100x_Position001_0_cmle.ics	53	1	0	1.5162	2.8186078268792327	2.0	0.4773698211006071	1.0	0.3190275167558249	2.3906848621691887	0.464044171536852	0.6150427019370617	0.46246824411305665	0.2865871487865359	0.8146929746728908	0.9762498003794304	254.0	4.810323105567022	215.0	0.4957308020106076
46	Feb25-FISH2-3L1-rep4-mock-100x_Position001_0_cmle.ics	54	1	0	1.5162	0.6477055218897246	1.0	0.9077480443748005	1.0	0.2984594833218991	2.2404890396204435	0.6468976542196689	0.7296945527287648	0.6390285186704965	0.5027163691697443	0.733476310144618	0.9907857249012092	240.0	4.520860471032337	191.0	0.4403934101582607
47	Feb25-FISH2-3L1-rep4-mock-100x_Position001_0_cmle.ics	55	1	0	1.5162	1.6767283228685703	1.0	0.0	1.0	0.15550883635269475	1.895923133812889	0.07641473541428878	0.23063371544836483	0.07641473541428878	0.027037533290324715	0.9569643110200788	0.8744205324669063	220.0	4.331364089169667	121.0	0.27899268392224896
48	Feb25-FISH2-3L1-rep4-mock-100x_Position001_0_cmle.ics	58	1	0	1.083	0.39776485488658947	1.0	2.6779136904104885	1.0	0.28230249772101607	1.8896146959564493	0.9808981850120175	0.9925817428302453	0.9808140360473128	0.9555062349123536	0.28665843936344665	0.984469591052574	194.0	3.563081743606834	135.0	0.31127282916945126
49	Feb25-FISH2-3L1-rep4-mock-100x_Position001_0_cmle.ics	58	2	0	0.8664	3.7682918696517795	1.0	0.6921189703237084	1.0	0.3546732442196733	2.378135149452154	0.5263622928489158	0.6118602706441078	0.5241323452842395	0.4300774696406313	0.7715827022893007	1.0068990592037907	100.0	1.8836918629301451	56.0	0.12912058098880944
50	Feb25-FISH2-3L1-rep4-mock-100x_Position001_0_cmle.ics	59	1	0	1.083	NA	0.0	0.5097226605744432	1.0	0.2386855112709348	2.624961905355743	0.6180632365841565	0.7421717075403333	0.6123231244517334	0.46741866585300734	0.7200248033422609	0.9745882245939093	110.0	2.107168922483789	53.0	0.12220340700726606
51	Feb25-FISH2-3L1-rep4-mock-100x_Position001_0_cmle.ics	60	1	0	0.8664	0.3412256207935262	1.0	0.5963412819178956	1.0	0.32541515398870025	1.7875961693887952	0.5778947804817379	0.6854649475560715	0.5677542390448157	0.4326313171095726	0.7330959569997024	0.9927531402166181	172.0	3.1416479591100788	121.0	0.27899268392224896
52	Feb25-FISH2-3L1-rep4-mock-100x_Position001_0_cmle.ics	63	1	0	1.5162	0.2941729124754186	1.0	0.0	1.0	0.17816902780775445	2.410332745237569	0.10804081664914597	0.2919251958234862	0.07714378304891832	0.027312535074337837	0.946883891299613	0.92529638612595	216.0	4.171757518826949	126.0	0.2905213072248212
53	Feb25-FISH2-3L1-rep4-mock-100x_Position001_0_cmle.ics	64	1	0	1.2995999999999999	0.3819221469673235	1.0	0.0	1.0	0.3148158882708861	2.4276706928967684	0.22889982373678025	0.37738689776733253	0.21243390129259695	0.027497062279670977	0.8991481618210204	0.9940486576606486	188.0	3.569427000917167	136.0	0.31357855382996574
54	Feb25-FISH2-3L1-rep4-mock-100x_Position001_0_cmle.ics	65	1	0	1.7328	6.018101623875628	1.0	1.7672985383515813	1.0	0.2941108768666829	2.4590372273459487	0.8788687958665783	0.9228687044191948	0.8779406049244416	0.7980087332251206	0.5340580734735125	0.9851464105594429	252.0	4.789032942496712	204.0	0.47036783074494865
55	Feb25-FISH2-3L1-rep4-mock-100x_Position001_0_cmle.ics	67	1	0	1.083	2.6577764997543523	1.0	0.928575039696583	1.0	0.28194623496543986	2.5947809126734183	0.7398742523430509	0.8165591296566665	0.7381670041915885	0.6390465313427213	0.6231392949050695	1.004170923730386	118.0	2.285950570126704	64.0	0.14756637827292504
56	Feb25-FISH2-3L1-rep4-mock-100x_Position001_0_cmle.ics	69	1	0	0.8664	1.033699345159453	1.0	1.923365941582044	1.0	0.3058151952710448	2.2159990497943753	0.9618149057500396	0.9813183114208776	0.9594487565341359	0.9257286551560272	0.3917515962290488	0.998252818608158	100.0	1.860286614089725	52.0	0.1198976823467516
57	Feb25-FISH2-3L1-rep4-mock-100x_Position001_0_cmle.ics	70	1	0	1.2995999999999999	0.4398995497578121	1.0	0.2918229810711206	1.0	0.2572340484407077	2.74263632813502	0.4091625305286378	0.5694280311982983	0.4001418104467029	0.242269361065154	0.815666042413571	0.9839055853078194	166.0	3.1948037141012513	102.0	0.23518391537247432
58	Feb25-FISH2-3L1-rep4-mock-100x_Position001_0_cmle.ics	72	1	0	1.2995999999999999	0.2033769554481334	1.0	0.0	1.0	0.17445630966913048	2.2941396615355005	0.09140617554560183	0.2577253883541409	0.09140617554560183	0.0326050700466978	0.9564336355203857	0.8979272376976175	166.0	3.147993216420412	84.0	0.1936808714832141
59	Feb25-FISH2-3L1-rep4-mock-100x_Position001_0_cmle.ics	73	1	0	1.083	0.3172807805275794	1.0	1.4048755524468903	1.0	0.38153656774419215	2.4764007811487057	0.8635288616314308	0.9191883312500562	0.8602016132658291	0.7775015062543277	0.5197678980589407	1.0098356793560295	154.0	2.9032259937964606	111.0	0.2559354373171044
60	Feb25-FISH2-3L1-rep4-mock-100x_Position001_0_cmle.ics	74	1	0	1.2995999999999999	NA	0.0	0.42540144110901373	1.0	0.2933898472602468	2.4373608673841822	0.4710465068800784	0.6029725205177412	0.46698787309623946	0.3158384712751623	0.7875813890652561	0.9955767310009465	180.0	3.390645353274253	123.0	0.2836041332432778
61	Feb25-FISH2-3L1-rep4-mock-100x_Position001_0_cmle.ics	75	1	0	1.5162	4.571094936100647	1.0	0.2166	1.0	0.2860664445470877	2.1525977948104513	0.49834111449566343	0.7191096539134998	0.49763773959870417	0.18600916620302227	0.7463645901302345	0.9877787040802487	256.0	4.80820801979691	206.0	0.47497928006597756
62	Feb25-FISH2-3L1-rep4-mock-100x_Position001_0_cmle.ics	75	2	0	2.166	0.6918672053405024	2.0	2.3825999999999996	1.0	0.268430075343703	2.737338293641805	0.9687854129722427	0.9966040762249981	0.9672949280715433	0.8526383071366501	0.4113346590016966	0.9758238222806866	358.0	6.877026787680301	330.0	0.7608891379697698
63	Feb25-FISH2-3L1-rep4-mock-100x_Position001_0_cmle.ics	76	1	0	1.2995999999999999	3.0916209374377304	1.0	0.1459114905355603	1.0	0.2567560264848119	2.3538619906839897	0.3141389709596926	0.4261822022870964	0.2976516693966903	0.15105322780643876	0.8640290439516193	0.965733730237903	128.0	2.4392118831590874	69.0	0.1590950015754973
64	Feb25-FISH2-3L1-rep4-mock-100x_Position001_0_cmle.ics	76	2	0	1.083	5.844898815108896	1.0	0.0	1.0	0.22445077829145185	2.305630054188925	0.07760666227821747	0.22557904566538586	0.07760666227821747	0.02707315953033388	0.9758163168209826	0.9431467028971724	108.0	2.1092840082539004	50.0	0.11528623302572269
65	Feb25-FISH2-3L1-rep4-mock-100x_Position001_0_cmle.ics	77	1	0	1.2995999999999999	0.20475783986952018	1.0	0.3634229110571259	1.0	0.25243768451833887	2.0643800182333516	0.45136254938201315	0.5896453254614098	0.4509596096740568	0.269500967931255	0.802658197228787	0.9802667864832944	182.0	3.3885302675041413	116.0	0.2674640606196767
66	Feb25-FISH2-3L1-rep4-mock-100x_Position001_0_cmle.ics	78	1	0	0.8664	0.21635789142751174	1.0	1.8940413082472753	1.0	0.2888529022086707	1.560387443623145	0.9393155346618018	0.9661231756946393	0.93786836935167	0.8990843390401347	0.3644870151750125	0.9821414953187659	172.0	3.1416479591100788	114.0	0.26285261129864773
67	Feb25-FISH2-3L1-rep4-mock-100x_Position001_0_cmle.ics	79	1	0	1.2995999999999999	1.765474805527472	1.0	0.0	1.0	0.28863867318537334	2.270821239701351	0.24326856691981458	0.4412622875365749	0.23862478219416774	0.028433934970575666	0.8823330996389653	0.9868313468417516	180.0	3.3906453532742526	122.0	0.2812984085827634
68	Feb25-FISH2-3L1-rep4-mock-100x_Position001_0_cmle.ics	80	1	0	1.2995999999999999	1.5118215106064632	1.0	1.6138406844254058	1.0	0.24264857034559567	1.8919171914931654	0.890209043004959	0.9277847286276587	0.8860720189225473	0.8357564909268578	0.4751450778770045	0.9690939420229938	178.0	3.369355190203944	110.0	0.2536297126565899
69	Feb25-FISH2-3L1-rep4-mock-100x_Position001_0_cmle.ics	81	1	0	1.083	0.43107279292924605	1.0	1.6313400576791501	1.0	0.25640165807870735	1.9493685812170067	0.9241881531038157	0.9627897338740712	0.922846175858224	0.8559347956938318	0.412398948576548	0.979065174788014	164.0	3.056487306828844	100.0	0.23057246605144538
70	Feb25-FISH2-3L1-rep4-mock-100x_Position001_0_cmle.ics	82	1	0	1.083	1.8058134873541147	1.0	1.6071109437153837	1.0	0.29740095743975503	2.1942340488900087	0.9051997437156242	0.9468251524808827	0.9050250043684837	0.8313515672455254	0.46409000776681997	0.9960639152811612	154.0	2.8798207449560405	98.0	0.2259610167304165
71	Feb25-FISH2-3L1-rep4-mock-100x_Position001_0_cmle.ics	83	1	0	1.2995999999999999	0.1922086498220083	1.0	1.1321417835580119	1.0	0.26355615600940024	2.4354165235827954	0.7833627278071722	0.8423982097817223	0.7799681401831939	0.6942453205894066	0.581968185292181	0.9739691249377599	170.0	3.213978791401449	107.0	0.2467125386750466
72	Feb25-FISH2-3L1-rep4-mock-100x_Position001_0_cmle.ics	84	1	0	0.8664	0.44003237006896906	1.0	0.0	1.0	0.29082171993231226	1.942149360107509	0.18533244712417216	0.40597479051439694	0.21568115460393572	0.03260972772806039	0.9170354880761461	0.983543414648724	140.0	2.5903581104213598	84.0	0.1936808714832141
73	Feb25-FISH2-3L1-rep4-mock-100x_Position001_0_cmle.ics	85	1	0	0.8664	NA	0.0	0.815064591942846	1.0	0.2664712578660205	1.9031253907876309	0.6624165439136839	0.7182053832762612	0.6592313431408184	0.5714661488722668	0.6849188723937685	0.9852110582702288	110.0	2.0369531759625294	56.0	0.12912058098880944
74	Feb25-FISH2-3L1-rep4-mock-100x_Position001_0_cmle.ics	86	1	0	1.9493999999999998	0.5998423364537087	1.0	2.8158	1.0	0.32172121946093446	3.1312909727696656	0.9903106102253986	0.9970558170698186	0.9873084455744915	0.9688917330951072	0.31691478411961743	0.9808252917328247	268.0	5.2168119843038046	234.0	0.5395395705603823
75	Feb25-FISH2-3L1-rep4-mock-100x_Position001_0_cmle.ics	87	1	0	1.2995999999999999	0.25453875819390087	1.0	1.7295282337615656	1.0	0.31333751335949855	2.4174507657944657	0.8977652362881515	0.9484123122830916	0.897233304141935	0.8431481301287665	0.3895072334552882	1.0002715771058615	178.0	3.3693551902039443	125.0	0.28821558256430674
76	Feb25-FISH2-3L1-rep4-mock-100x_Position001_0_cmle.ics	89	1	0	1.083	0.5563522580770388	1.0	0.65584944557845	1.0	0.2850995333132737	2.50373354814017	0.6722321845662362	0.7710477539518693	0.6687813625472793	0.5386672895224605	0.6189367001990007	1.0050001177610637	120.0	2.2838354843565924	66.0	0.15217782759395398
77	Feb25-FISH2-3L1-rep4-mock-100x_Position001_0_cmle.ics	90	1	0	1.083	0.22839134554162785	2.0	1.0317500441073144	1.0	0.2743532130399526	2.0811503793124952	0.6742708535874004	0.752138829476959	0.6737410071942446	0.5830546373711841	0.652617194731001	0.9895015443469305	176.0	3.2544440317719556	115.0	0.2651583359591622
78	Feb25-FISH2-3L1-rep4-mock-100x_Position001_0_cmle.ics	90	2	0	0.8664	1.7451666510334167	2.0	0.3720027687491155	1.0	0.2524494096634655	2.1447640912462425	0.3908613649620844	0.4885037915613455	0.38657884503208245	0.27028485319852225	0.823881582526437	0.9662795655829874	112.0	2.105053836713678	56.0	0.12912058098880944
79	Feb25-FISH2-3L1-rep4-mock-100x_Position001_0_cmle.ics	91	1	0	1.083	0.2738532648351298	1.0	0.6016084874694266	1.0	0.29783744644865845	2.2625511057935426	0.5633019404588837	0.6697111434169775	0.5569496239175779	0.4282283041527084	0.7605164071639643	0.9752671479868611	182.0	3.3885302675041418	126.0	0.2905213072248212
80	Feb25-FISH2-3L1-rep4-mock-100x_Position001_0_cmle.ics	92	1	0	1.2995999999999999	0.25322093442311633	1.0	0.0	1.0	0.2867352672132239	2.7271253429614073	0.22526161004743728	0.3841412442465933	0.22526161004743728	0.029353704841422513	0.9123658630481388	0.9983583912840417	158.0	2.9926168176179173	100.0	0.23057246605144538
81	Feb25-FISH2-3L1-rep4-mock-100x_Position001_0_cmle.ics	93	1	0	1.2995999999999999	0.11228917310100504	1.0	0.7748934119142009	1.0	0.2802993217799496	2.6397170286015403	0.6688903368601777	0.7706620331585425	0.6655496602438797	0.5379471904185671	0.6794791362520569	1.0001749081593396	156.0	2.9713266545476085	97.0	0.22365529206990203
82	Feb25-FISH2-3L1-rep4-mock-100x_Position001_0_cmle.ics	94	1	0	1.2995999999999999	7.359185745094374	1.0	0.20635000882146287	1.0	0.28102923539568075	2.4471744602355274	0.33986532934677277	0.4940367238423376	0.3373226546517695	0.19429099131183794	0.8750223637692337	0.9650249714376815	158.0	3.039427315298757	99.0	0.22826674139093092
83	Feb25-FISH2-3L1-rep4-mock-100x_Position001_0_cmle.ics	97	1	0	1.083	0.2425812989368762	1.0	0.5260913608053412	1.0	0.298179806429609	2.1884004342614825	0.5554853141412177	0.6805947286520132	0.5554528950269079	0.38850256111003045	0.7381410622193844	0.9962170376648838	180.0	3.320429606752993	124.0	0.28590985790379225
84	Feb25-FISH2-3L1-rep4-mock-100x_Position001_0_cmle.ics	98	1	0	1.7328	0.5754632990568873	2.0	0.10317500441073144	1.0	0.1992354070348359	3.4612091057680567	0.3531895135981015	0.5523374289571207	0.33725699251094127	0.06731124734529634	0.8805122525302338	0.8480550955589284	176.0	3.394875524814474	98.0	0.2259610167304165
85	Feb25-FISH2-3L1-rep4-mock-100x_Position001_0_cmle.ics	99	1	0	1.083	0.8061216508364143	1.0	1.8532166921928226	1.0	0.32825450553106095	2.4283697569532845	0.8620430339210045	0.9013696836039324	0.8602305901637959	0.7928786592141007	0.5473588030394742	1.0111927330376362	148.0	2.792545006904694	97.0	0.22365529206990203
86	Feb25-FISH2-3L1-rep4-mock-100x_Position001_0_cmle.ics	99	2	0	1.2995999999999999	0.26004045697859157	2.0	1.8940413082472753	1.0	0.3288580113149757	2.562758641422932	0.8649708276826491	0.9054550754762418	0.8649708276826491	0.8154095742658335	0.5376302551101567	1.006587365967454	188.0	3.592832249757587	139.0	0.32049572781150915
87	Feb25-FISH2-3L1-rep4-mock-100x_Position001_0_cmle.ics	101	1	0	1.5162	2.2895933779461566	1.0	0.5158750220536572	1.0	0.26406189311984274	3.404076367009881	0.4679475766184906	0.5710525704642395	0.4731651429411901	0.376620812980438	0.80056344933021	1.0002520075084205	148.0	2.9095712511067933	87.0	0.20059804546475749
88	Feb25-FISH2-3L1-rep4-mock-100x_Position001_0_cmle.ics	102	1	0	1.2995999999999999	0.34201957513761827	1.0	0.43046674663324214	1.0	0.26978921292092234	2.314386913444405	0.5245220877783346	0.6821691947345273	0.5196023279362579	0.34120733565854205	0.7909934413859405	0.9683425983280437	158.0	2.9926168176179173	97.0	0.22365529206990203
89	Feb25-FISH2-3L1-rep4-mock-100x_Position001_0_cmle.ics	103	1	0	1.083	0.22958961758279955	1.0	1.5386823371520422	1.0	0.2721093876902648	2.317765491136164	0.8788955097404646	0.9215173669644547	0.8762181215011404	0.8203129929955196	0.49056574427759053	0.9941398551390774	142.0	2.658458771172508	83.0	0.1913751468226997
90	Feb25-FISH2-3L1-rep4-mock-100x_Position001_0_cmle.ics	105	1	0	1.2995999999999999	0.200270074145466	1.0	0.3634229110571259	1.0	0.3043034387968141	2.18647466075356	0.4350489128857151	0.5834530755609741	0.4350489128857151	0.2558129408691109	0.8070558862190811	0.9917605988512946	192.0	3.5886020782173644	138.0	0.3181900031509946
91	Feb25-FISH2-3L1-rep4-mock-100x_Position001_0_cmle.ics	106	1	0	1.083	0.24894062970174807	1.0	0.639412489864916	1.0	0.2761165418194154	2.1762058108028786	0.6348169482466819	0.7656749507606124	0.6322535308847254	0.4746676959925572	0.7126227065485229	0.9957168038220873	160.0	2.990501731847806	100.0	0.23057246605144538
92	Feb25-FISH2-3L1-rep4-mock-100x_Position001_0_cmle.ics	107	1	0	1.5162	0.573415871073174	1.0	0.10317500441073144	1.0	0.2792263383051301	2.4336438389222783	0.25466278031439016	0.42497009418226545	0.24780550267046317	0.06590652536518794	0.8963540703771515	0.9960896677555467	178.0	3.4161656878847833	118.0	0.27207550994070556
93	Feb25-FISH2-3L1-rep4-mock-100x_Position001_0_cmle.ics	108	1	0	1.2995999999999999	0.3284612644863469	1.0	0.2918229810711206	1.0	0.2788066178289909	2.514698988932929	0.43757210442061584	0.5748857508250087	0.43757210442061584	0.23516996521101444	0.8075442904316613	0.9782092645803682	172.0	3.258674203312178	112.0	0.25824116197761887
94	Feb25-FISH2-3L1-rep4-mock-100x_Position001_0_cmle.ics	110	1	0	1.5162	0.1587555245993727	1.0	0.8595614345612763	1.0	0.2551505827666897	3.671558427900309	0.7340511368897237	0.8147974233145064	0.7327945397547652	0.6293501408711525	0.6488119505134873	0.9661057827064665	138.0	2.7094994403935697	77.0	0.17754079885961296
95	Feb25-FISH2-3L1-rep4-mock-100x_Position001_0_cmle.ics	111	1	0	1.083	2.2552584717538307	1.0	0.1459114905355603	1.0	0.3257268950853558	2.2371134801012835	0.3352675320472068	0.4916139770901483	0.33443528718227317	0.16840243662802123	0.8427305691133644	1.0045191366732564	138.0	2.592473196191471	87.0	0.20059804546475749
96	Feb25-FISH2-3L1-rep4-mock-100x_Position001_0_cmle.ics	112	1	0	1.2995999999999999	0.257895947697435	1.0	1.9493999999999998	1.0	0.3046309795115301	2.715996384224791	0.979319803506759	0.9955986231130554	0.9765050736849654	0.9398911757323676	0.40815553652346565	0.9939862342298628	166.0	3.1713984652608316	111.0	0.2559354373171044
97	Feb25-FISH2-3L1-rep4-mock-100x_Position001_0_cmle.ics	113	1	0	0.8664	0.4773763959417435	1.0	1.1321417835580119	1.0	0.23473931077125812	2.3828033982312675	0.8608522820517496	0.9134497912146022	0.8601958388796703	0.7924089640962054	0.44888453616025653	0.9746799508735449	112.0	2.105053836713678	54.0	0.12450913166778053
98	Feb25-FISH2-3L1-rep4-mock-100x_Position001_0_cmle.ics	114	1	0	1.2995999999999999	0.08655229109175315	1.0	0.8508028822180275	1.0	0.2939425763022126	2.4257172750918508	0.6868455934027808	0.7915017213617884	0.6801736484863581	0.566056702635863	0.6642803414082474	0.9908828570846824	170.0	3.2373840402418685	113.0	0.2605468866381333
99	Feb25-FISH2-3L1-rep4-mock-100x_Position001_0_cmle.ics	115	1	0	1.083	4.643954637233253	1.0	0.0	1.0	0.20134731151265173	1.7106627216906696	0.24889083503391524	0.36998190635921246	0.22507167229855332	0.028388013582623495	0.9176055042638993	0.9560953009562319	162.0	2.9415761483968548	87.0	0.20059804546475749
100	Feb25-FISH2-3L1-rep4-mock-100x_Position001_0_cmle.ics	116	1	0	1.5162	0.33925173157649086	1.0	0.0	1.0	0.21826384946576757	2.288367861894431	0.11017347562408913	0.3000407440490182	0.11017347562408913	0.02784699042514848	0.943724754776663	0.9227413653473227	204.0	3.950395545043415	128.0	0.2951327565458501
101	Feb25-FISH2-3L1-rep4-mock-100x_Position001_0_cmle.ics	117	1	0	0.8664	0.3208692520745432	1.0	0.1459114905355603	1.0	0.22783091723220977	2.050822795623811	0.4123417038721349	0.5285555426465951	0.40615093525418666	0.17665266966523377	0.8222336394993413	0.9351051917241405	120.0	2.237024986675753	59.0	0.13603775497035278
102	Feb25-FISH2-3L1-rep4-mock-100x_Position001_0_cmle.ics	118	1	0	1.083	0.27279751367976485	1.0	0.9547396422012142	1.0	0.27143360527015814	2.1705415724523935	0.8072958233572759	0.8870377760042565	0.8032167243061098	0.6489868759421832	0.5518236323622502	0.9813776965968123	150.0	2.8138351699750026	90.0	0.20751521944630086
103	Feb25-FISH2-3L1-rep4-mock-100x_Position001_0_cmle.ics	119	1	0	1.2995999999999999	2.7774377100468626	1.0	1.5837581932427913	1.0	0.2939425763022126	2.521838622990784	0.8870613841063119	0.9390848123440624	0.8856723231822766	0.8289641321465857	0.43575087674757984	1.0002929306222157	170.0	3.237384040241869	113.0	0.2605468866381333
104	Feb25-FISH2-3L1-rep4-mock-100x_Position001_0_cmle.ics	121	1	0	1.2995999999999999	5.067683237100578	1.0	0.43046674663324214	1.0	0.16002639083498355	2.444565436497416	0.5459385422551015	0.7179265942875714	0.5437795507130863	0.3492265548221347	0.7960970040705525	0.7459370066997896	144.0	2.679748934242816	65.0	0.14987210293343953
105	Feb25-FISH2-3L1-rep4-mock-100x_Position001_0_cmle.ics	122	1	0	1.083	0.9950667251915702	2.0	0.5963412819178956	1.0	0.2818939505498759	2.5645983423385994	0.4873197392197853	0.5795007617900294	0.4873197392197853	0.3771591432519576	0.7858353221876435	0.9727644477797582	130.0	2.4605020462293963	74.0	0.17062362487806956
106	Feb25-FISH2-3L1-rep4-mock-100x_Position002_1_cmle.ics	1	1	0	0.6497999999999999	0.461603226636909	1.0	0.7252201245704302	1.0	0.23961299900261135	1.8549534039999518	0.6943951392681594	0.7724262697979246	0.6883362916439104	0.5818968459858002	0.6394388473598656	0.9691015452244854	118.0	2.1221138282437644	59.0	0.13603775497035278
107	Feb25-FISH2-3L1-rep4-mock-100x_Position002_1_cmle.ics	2	1	0	1.7328	0.2336722804105549	1.0	0.0	1.0	0.27667343310680004	2.1206932590220036	0.13227627872592632	0.273755050537237	0.13227627872592632	0.02201418186607526	0.9629395210445642	0.9370976151296205	268.0	5.123190988942125	217.0	0.5003422513316366
108	Feb25-FISH2-3L1-rep4-mock-100x_Position002_1_cmle.ics	3	1	0	1.5162	2.7088697622547797	1.0	1.9010986015871316	1.0	0.305741149747505	2.488280571175038	0.9060453388828892	0.9495001228256386	0.9039827951407396	0.8309687466686443	0.47523134474130296	0.993998678224634	228.0	4.322903746089223	179.0	0.4127247142320873
109	Feb25-FISH2-3L1-rep4-mock-100x_Position002_1_cmle.ics	4	1	0	1.083	0.3777525324749161	1.0	0.7045350271771298	1.0	0.321833129014148	2.23529486237322	0.6828798507765298	0.8033838854872065	0.6780544179068164	0.5244718381249747	0.6532256201989808	0.996986963087391	150.0	2.790429921134583	98.0	0.2259610167304165
110	Feb25-FISH2-3L1-rep4-mock-100x_Position002_1_cmle.ics	5	1	0	1.2995999999999999	1.412139882598058	1.0	0.5158750220536572	1.0	0.3143224270587024	1.9155339584219888	0.5499023964779666	0.6603937367612244	0.5213689413132866	0.3841550026996719	0.7784336823914282	0.9943140988300389	174.0	3.256559117542067	121.0	0.27899268392224896
111	Feb25-FISH2-3L1-rep4-mock-100x_Position002_1_cmle.ics	7	1	0	1.2995999999999999	NA	0.0	1.433352969887323	1.0	0.2427659618000343	3.359234363819942	0.9460163668648189	0.9699297460047865	0.9420404539488921	0.896085848838107	0.34607280767287174	0.9793069629590635	108.0	2.1092840082539004	52.0	0.1198976823467516
112	Feb25-FISH2-3L1-rep4-mock-100x_Position002_1_cmle.ics	8	1	0	1.7328	0.31611711248415747	1.0	0.0	1.0	0.2921499543104342	2.212957433642265	0.24547846558648387	0.3727837458207213	0.19691376342809663	0.021388015114645775	0.9201032010449142	0.9958814491028715	290.0	5.451003778077203	251.0	0.578736889789128
113	Feb25-FISH2-3L1-rep4-mock-100x_Position002_1_cmle.ics	9	1	0	1.2995999999999999	0.29187419180798946	1.0	0.9321735129523284	1.0	0.2746178615276856	2.7389725226486417	0.7695377891394879	0.8948006432193956	0.7674019708901991	0.6015338308662845	0.6036383641201254	0.9977225459728288	180.0	3.414050602114672	119.0	0.27438123460122005
114	Feb25-FISH2-3L1-rep4-mock-100x_Position002_1_cmle.ics	11	1	0	1.2995999999999999	0.3094461430051547	1.0	2.3531622191029085	1.0	0.2896643364128831	2.571081651259847	0.9761548645650696	0.9945360861630944	0.9753962858267434	0.9421619494042295	0.2874724372468671	0.9855544050560232	198.0	3.7460935627899707	141.0	0.325107177132538
115	Feb25-FISH2-3L1-rep4-mock-100x_Position002_1_cmle.ics	12	1	0	1.2995999999999999	0.32565552595867353	1.0	0.7817319754002556	1.0	0.30360104007308175	2.315305095876654	0.6388228025197253	0.7395763054918365	0.6358400386338942	0.51456938121853	0.7091324961325121	0.9954407814745624	194.0	3.680107987808933	140.0	0.3228014524720236
116	Feb25-FISH2-3L1-rep4-mock-100x_Position002_1_cmle.ics	13	1	0	1.083	5.6808365686469555	1.0	0.6952437723139506	1.0	0.25969454843052203	2.474803332652575	0.6197714230602305	0.7466460915272218	0.6154120653903651	0.48270241597145197	0.7077326853305544	0.9354759321072351	136.0	2.571183033121162	76.0	0.1752350741990985
117	Feb25-FISH2-3L1-rep4-mock-100x_Position002_1_cmle.ics	15	1	0	1.5162	0.1213817006033683	1.0	1.8272909950613558	1.0	0.29451598412987623	2.7479224311906605	0.8452856164314227	0.9101832574681383	0.8450392935595005	0.7578342483271977	0.5279570212179844	1.0001938455155925	230.0	4.414409655680793	178.0	0.4104189895715728
118	Feb25-FISH2-3L1-rep4-mock-100x_Position002_1_cmle.ics	15	2	0	1.2995999999999999	2.131878643636917	1.0	1.4973853800157155	1.0	0.28397891367137323	2.2605807849370168	0.7569400625592609	0.8282404111229961	0.7524185194308255	0.6763317462941905	0.6244937369051442	0.9965593306079175	176.0	3.3246597782932152	117.0	0.26976978528019113
119	Feb25-FISH2-3L1-rep4-mock-100x_Position002_1_cmle.ics	16	1	0	1.083	1.9662444059818796	1.0	0.0	1.0	0.20235903177715125	2.2369030415017686	0.0760239596092373	0.1895893705374481	0.0760239596092373	0.02690601380216891	0.9823417998956553	0.9428939890765458	122.0	2.375341393948161	57.0	0.13142630564932387
120	Feb25-FISH2-3L1-rep4-mock-100x_Position002_1_cmle.ics	17	1	0	1.2995999999999999	0.21379315471796714	1.0	0.5158750220536572	1.0	0.27624018448011206	2.2627598405016376	0.4979540667298795	0.6174613881800421	0.4957013128336971	0.35000731826830683	0.7795477499036031	0.9956127125484694	204.0	3.8567745496817363	144.0	0.33202435111408135
121	Feb25-FISH2-3L1-rep4-mock-100x_Position002_1_cmle.ics	18	1	0	1.2995999999999999	0.1606459667522114	1.0	1.3625635475001732	1.0	0.2986224021847657	2.5171429450017535	0.7507516143368801	0.8158143391209194	0.7495639703163689	0.6543843858423869	0.5919108541896837	1.003753568260066	196.0	3.6779929020388216	141.0	0.325107177132538
122	Feb25-FISH2-3L1-rep4-mock-100x_Position002_1_cmle.ics	18	2	0	1.2995999999999999	0.15751743189372094	2.0	0.7252201245704302	1.0	0.2928237825597338	2.454847070435912	0.5412930380905074	0.6379104934698252	0.5396684307039592	0.4036663840721251	0.7779376157903289	0.9929041556935467	184.0	3.4566309282552896	127.0	0.29282703188533565
123	Feb25-FISH2-3L1-rep4-mock-100x_Position002_1_cmle.ics	19	1	0	1.5162	NA	0.0	0.1459114905355603	1.0	0.25446882713043023	3.3181906442408393	0.30401676028202934	0.4366269236390971	0.30401676028202934	0.1386481802426343	0.8695199647238965	0.9791390338746936	172.0	3.352295198673857	107.0	0.2467125386750466
124	Feb25-FISH2-3L1-rep4-mock-100x_Position002_1_cmle.ics	20	1	0	1.2995999999999999	0.07896849978880902	1.0	0.3720027687491155	1.0	0.2912166652001647	2.7822186224453453	0.455921777724822	0.5997698906794555	0.4537621756873492	0.2910026510976736	0.7841284244784849	0.986415094375882	192.0	3.658817824738624	135.0	0.31127282916945126
125	Feb25-FISH2-3L1-rep4-mock-100x_Position002_1_cmle.ics	21	1	0	1.5162	1.0640921720703407	1.0	1.7539750749824343	1.0	0.2784507447794009	2.7195910684903204	0.9077752702844547	0.956131258528393	0.9040686994856723	0.8495263461740317	0.48723324716713307	0.9827892927205242	210.0	3.990860785413922	151.0	0.3481644237376825
126	Feb25-FISH2-3L1-rep4-mock-100x_Position002_1_cmle.ics	23	1	0	1.2995999999999999	0.6279741796766918	1.0	0.815064591942846	1.0	0.2742150448010988	2.2091848171784543	0.6570706296920484	0.7574766355140187	0.6534778611919718	0.535648077217711	0.6622442706144107	0.99334268883067	192.0	3.6120073270577846	131.0	0.3020499305273935
127	Feb25-FISH2-3L1-rep4-mock-100x_Position002_1_cmle.ics	24	1	0	1.5162	2.7096663425311016	2.0	0.32626801153583	1.0	0.17453292519943295	1.841643851375491	0.37793478959498295	0.48266672175853237	0.37100239649615735	0.21863206897501583	0.856898212795909	0.8926142635025969	288.0	5.336092619645215	192.0	0.4426991348187751
128	Feb25-FISH2-3L1-rep4-mock-100x_Position002_1_cmle.ics	25	1	0	1.083	0.7348179349858852	1.0	1.0841098665386142	1.0	0.26022583775978564	2.0562614780371264	0.776756478833855	0.8556751247057126	0.7760619153715013	0.6810375154472718	0.5992556103156452	0.9701650629795412	176.0	3.3246597782932152	112.0	0.25824116197761887
129	Feb25-FISH2-3L1-rep4-mock-100x_Position002_1_cmle.ics	28	1	0	1.083	0.7833601356808164	1.0	0.5963412819178956	1.0	0.3143224270587024	2.3349114795008297	0.5709320512077855	0.7045580556268154	0.562772568912869	0.42716048361069503	0.740670999236626	0.9776202220717021	174.0	3.256559117542067	121.0	0.27899268392224896
130	Feb25-FISH2-3L1-rep4-mock-100x_Position002_1_cmle.ics	29	1	0	1.2995999999999999	0.4614022957318195	1.0	0.622541700711641	1.0	0.3091484836859036	1.7471541740158867	0.6336557705136758	0.7638759172781855	0.6176117411607739	0.4463017011340894	0.6764810305831291	0.9626743318940953	174.0	3.209748619861227	120.0	0.2766869592617345
131	Feb25-FISH2-3L1-rep4-mock-100x_Position002_1_cmle.ics	31	1	0	1.7328	1.6398683313071307	1.0	0.0	1.0	0.16346733298840777	2.6118364908996385	0.08230706075533661	0.2134646962233169	0.08230706075533661	0.02901358100711549	0.9579361989977452	0.9094764939982628	188.0	3.780074240480945	98.0	0.2259610167304165
132	Feb25-FISH2-3L1-rep4-mock-100x_Position002_1_cmle.ics	32	1	0	1.2995999999999999	0.36348993628890497	1.0	0.5963412819178956	1.0	0.26534048631852075	2.368852539041124	0.5564030627155299	0.664927815769478	0.5544304167397276	0.42239829914080307	0.7511534260535233	0.9638833347105092	200.0	3.7205732281794393	137.0	0.3158842784904802
133	Feb25-FISH2-3L1-rep4-mock-100x_Position002_1_cmle.ics	33	1	0	1.2995999999999999	0.7692356208990536	1.0	2.36770115119996	1.0	0.32219988132214655	2.4738164301776058	0.9303485830425279	0.9618878705372551	0.9299535989569352	0.8935230279556697	0.3988812812289455	0.9988366781478742	192.0	3.658817824738624	142.0	0.3274129017930525
134	Feb25-FISH2-3L1-rep4-mock-100x_Position002_1_cmle.ics	33	2	0	1.2995999999999999	0.607924239384087	1.0	2.3825999999999996	1.0	0.2698412531049864	2.3229075168942277	0.9682555508685815	0.9807263105418568	0.9576446677148445	0.9122310848640565	0.311956212546806	0.9885505566625844	178.0	3.3459499413635236	116.0	0.2674640606196767
135	Feb25-FISH2-3L1-rep4-mock-100x_Position002_1_cmle.ics	34	1	0	1.5162	4.691278110554152	1.0	0.0	1.0	0.09295211394157471	2.1421744039519517	0.07501145063142053	0.19541647582280966	0.07501145063142053	0.025773735523130274	0.9609373959482698	0.7821543858075657	208.0	4.016381120024453	86.0	0.19829232080424306
136	Feb25-FISH2-3L1-rep4-mock-100x_Position002_1_cmle.ics	34	2	0	0.8664	4.338771471332951	1.0	0.8318234787411565	1.0	0.2567992828564918	1.5494573681517967	0.6451482038866715	0.7515998167898973	0.6436759798468887	0.5254204017535824	0.7038868760353334	0.9131239407111532	114.0	2.102938750943567	58.0	0.13373203030983835
137	Feb25-FISH2-3L1-rep4-mock-100x_Position002_1_cmle.ics	35	1	0	1.2995999999999999	0.3229928776739797	1.0	0.3095250132321943	1.0	0.2745497448744835	2.2370417242512866	0.36271432021250904	0.4761153706834098	0.3558847500603719	0.19735005131610722	0.8606776181648467	0.9827976626807368	156.0	2.9713266545476085	96.0	0.22134956740938755
138	Feb25-FISH2-3L1-rep4-mock-100x_Position002_1_cmle.ics	36	1	0	1.2995999999999999	0.2523331752165469	1.0	0.46141264688247224	1.0	0.30549004043139827	2.360673455908129	0.4898334392706048	0.6317996350290132	0.4898334392706048	0.33079083881815013	0.7789995436079242	0.9976422301479757	200.0	3.790788974700699	147.0	0.33894152509562475
139	Feb25-FISH2-3L1-rep4-mock-100x_Position002_1_cmle.ics	37	1	0	1.5162	0.4799493344520878	1.0	0.0	1.0	0.2393434128520781	2.552039375029779	0.14839961882339753	0.32398960172650576	0.15164382409820903	0.02754421368311892	0.9521828213058976	0.9555085243275502	212.0	4.035556197324651	142.0	0.3274129017930525
140	Feb25-FISH2-3L1-rep4-mock-100x_Position002_1_cmle.ics	38	1	0	1.2995999999999999	0.21839515947924765	1.0	0.0	1.0	0.2839262842049886	2.4907793335540735	0.16205480823792517	0.32678827731232685	0.15592977068660502	0.029039687573016455	0.934674002097711	0.9755597754537906	180.0	3.4140506021146724	121.0	0.27899268392224896
141	Feb25-FISH2-3L1-rep4-mock-100x_Position002_1_cmle.ics	39	1	0	1.083	0.37179018182112583	1.0	0.2918229810711206	1.0	0.31897580368259437	2.077886831713184	0.4364645308008296	0.5770240945525011	0.43807403729891176	0.2268803600169759	0.8216931363311096	1.0042097754483157	176.0	3.277849280612376	124.0	0.28590985790379225
142	Feb25-FISH2-3L1-rep4-mock-100x_Position002_1_cmle.ics	40	1	0	1.5162	1.539481106848124	1.0	0.0	1.0	0.1761803838613755	3.001977466127498	0.16709330268519487	0.31006425660850484	0.16709330268519487	0.029864521296973496	0.9291330475014716	0.9159068470526708	204.0	3.880179798522156	115.0	0.2651583359591622
143	Feb25-FISH2-3L1-rep4-mock-100x_Position002_1_cmle.ics	41	1	0	1.083	3.3995171723930957	1.0	1.812668467469037	1.0	0.32070425005395803	2.8341839106607143	0.8918660999512696	0.9272226433483134	0.8901943797715091	0.8412305755590449	0.46852591951766337	1.0179084626094717	120.0	2.3072407331970126	70.0	0.1614007262360118
144	Feb25-FISH2-3L1-rep4-mock-100x_Position002_1_cmle.ics	41	2	0	0.8664	3.732484573613695	1.0	2.418364115814485	1.0	0.32972984119309784	2.1923592642723015	0.9702745140505712	0.9836584276354973	0.9698278195895825	0.9473441983864854	0.2569758568441325	1.0057382570460842	112.0	2.105053836713678	64.0	0.14756637827292504
145	Feb25-FISH2-3L1-rep4-mock-100x_Position002_1_cmle.ics	42	1	0	1.7328	0.127645838366743	1.0	0.0	1.0	0.2956017363072781	2.7873299384841843	0.2227561821983339	0.4172395485544767	0.21752909108822016	0.024887521756740486	0.9128189525556825	0.9839978999460967	234.0	4.4803952306618315	183.0	0.42194761287414506
146	Feb25-FISH2-3L1-rep4-mock-100x_Position002_1_cmle.ics	43	1	0	1.7328	1.2626935634005703	2.0	1.9182374695947482	1.0	0.24633064267913254	2.755750944305833	0.8996127884464444	0.9423447229344357	0.8972424258280571	0.8432081000470933	0.41124119660456193	0.9763393245736766	208.0	3.9695706223436127	140.0	0.3228014524720236
147	Feb25-FISH2-3L1-rep4-mock-100x_Position002_1_cmle.ics	43	2	0	0.8664	4.117527818318535	1.0	2.154357340212468	1.0	0.3004098407371518	1.9516719533334932	0.9224164093977291	0.9506750039244414	0.9221495473810895	0.8892104023860604	0.42636687981243293	0.9857228746475082	98.0	1.815591202178996	50.0	0.11528623302572269
148	Feb25-FISH2-3L1-rep4-mock-100x_Position002_1_cmle.ics	46	1	0	1.083	NA	0.0	0.5158750220536572	1.0	0.2826828280317748	2.1186723336338864	0.5425481206721727	0.6676228691273713	0.5406154939464585	0.3742319325400608	0.7409252826578725	0.9926323077666233	164.0	3.056487306828844	105.0	0.24210108935401767
149	Feb25-FISH2-3L1-rep4-mock-100x_Position002_1_cmle.ics	47	1	0	1.2995999999999999	3.774435985044943	1.0	1.2779016819528852	1.0	0.2987286402854682	2.4145418931422267	0.8134814215811667	0.8929110727871341	0.8126315094604296	0.7336268143148306	0.5591585057715488	0.9980142703874776	176.0	3.3246597782932152	120.0	0.2766869592617345
150	Feb25-FISH2-3L1-rep4-mock-100x_Position002_1_cmle.ics	49	1	0	0.8664	2.2657864197847837	1.0	1.3389208086236206	1.0	0.29416616971153386	2.315756331143812	0.8088252406848561	0.8707089827234432	0.8085226876023056	0.7350915029130431	0.5434209460543817	1.007322244363827	100.0	1.8836918629301451	51.0	0.11759195768623716
151	Feb25-FISH2-3L1-rep4-mock-100x_Position002_1_cmle.ics	49	2	0	0.8664	0.5448012742432161	1.0	1.8177762540415314	1.0	0.3439774269236638	2.1026947672307275	0.908861702210189	0.9411650621009596	0.9085203602709013	0.8633158266293259	0.3806677136402922	1.0031958141168245	126.0	2.347705973567519	78.0	0.17984652352012742
152	Feb25-FISH2-3L1-rep4-mock-100x_Position002_1_cmle.ics	50	1	0	1.5162	0.23177755335251216	1.0	0.0	1.0	0.2692282072273381	2.646554361322712	0.1555642523691052	0.3391070080787186	0.1555642523691052	0.02677647946775501	0.9338553860204171	0.9877816031526996	200.0	3.790788974700699	138.0	0.3181900031509946
153	Feb25-FISH2-3L1-rep4-mock-100x_Position002_1_cmle.ics	51	1	0	1.7328	7.76313230752381	1.0	0.0	1.0	0.21476399182127276	2.3969328300359507	0.11244890833281986	0.26413621705999546	0.11244890833281986	0.021888799884979562	0.9616423904754184	0.9246385449001423	238.0	4.569786054483287	160.0	0.3689159456823127
154	Feb25-FISH2-3L1-rep4-mock-100x_Position002_1_cmle.ics	51	2	0	1.083	6.161975437848822	1.0	0.2991586303963464	1.0	0.2877501921667834	2.4479622071163654	0.2999527594635118	0.42357918951670875	0.30894078501448025	0.19104689136730543	0.8766924085637415	0.985804143789377	136.0	2.571183033121162	80.0	0.18445797284115634
155	Feb25-FISH2-3L1-rep4-mock-100x_Position002_1_cmle.ics	53	1	0	1.2995999999999999	4.642436602021872	1.0	0.20635000882146287	1.0	0.2882305395200157	2.760040601061676	0.3702143829760284	0.4984364609392318	0.36262231229614617	0.1973582127363121	0.8322933543547736	0.9935180258454162	184.0	3.5268466747765492	126.0	0.2905213072248212
156	Feb25-FISH2-3L1-rep4-mock-100x_Position002_1_cmle.ics	54	1	0	0.8664	0.41261644397095143	1.0	0.6921189703237084	1.0	0.30589812765231944	2.421552850048841	0.5786641639292976	0.6691928671984984	0.5786641639292976	0.4761731581417175	0.724964446555624	1.0122717084866646	110.0	2.0837636736433693	60.0	0.13834347963086724
157	Feb25-FISH2-3L1-rep4-mock-100x_Position002_1_cmle.ics	54	2	0	0.8664	2.468281996213358	1.0	2.8112249523906807	1.0	0.2879988190020152	1.9269036922480216	0.9974190520882215	0.9995893946503989	0.9968246519630847	0.9905912717034256	0.14300308040049622	0.9795012360805038	122.0	2.2583151497460614	68.0	0.15678927691498287
158	Feb25-FISH2-3L1-rep4-mock-100x_Position002_1_cmle.ics	55	1	0	1.2995999999999999	0.17827594226140295	1.0	1.1610237410715747	1.0	0.3221740484384851	2.5199955889069616	0.8198842456346871	0.8843192073768884	0.8154993133215617	0.7143613890523838	0.59259367179544	1.0019512360167022	154.0	2.9266312426368803	102.0	0.23518391537247432
159	Feb25-FISH2-3L1-rep4-mock-100x_Position002_1_cmle.ics	56	1	0	2.166	4.266542444575812	1.0	0.5836459621422412	1.0	0.2638979716917474	3.022814122996149	0.49536052233534345	0.6345508386978334	0.49008448838035334	0.35422461856509435	0.7792565403945539	0.9836067355556669	300.0	5.768101832992525	251.0	0.578736889789128
160	Feb25-FISH2-3L1-rep4-mock-100x_Position002_1_cmle.ics	57	1	0	1.2995999999999999	0.3917606137490113	1.0	1.3477239015757756	1.0	0.31013286501782295	2.8078039495340645	0.8408306250791373	0.8948887857173005	0.8306672856961972	0.7525851517325792	0.5405119129090388	1.0112316372831707	158.0	3.039427315298757	104.0	0.2397953646935032
161	Feb25-FISH2-3L1-rep4-mock-100x_Position002_1_cmle.ics	58	1	0	0.8664	1.2408221590225494	1.0	1.5897231072394298	1.0	0.28838696088162386	1.7343533696025784	0.898540698103461	0.9461847834108184	0.894647996457826	0.8408004944284555	0.44683286187372995	0.9810476816639088	166.0	2.984156474537473	108.0	0.24901826333556107
162	Feb25-FISH2-3L1-rep4-mock-100x_Position002_1_cmle.ics	59	1	0	1.5162	5.4355278438409504	1.0	0.687545504971255	1.0	0.28094653601963293	2.1702076225101536	0.5700134583635283	0.6811757269968234	0.5698990350298863	0.4261833279754153	0.7362081715544263	0.9822252861907008	238.0	4.452759810281189	183.0	0.42194761287414506
163	Feb25-FISH2-3L1-rep4-mock-100x_Position002_1_cmle.ics	60	1	0	1.083	0.21265337360574996	1.0	0.32626801153583	1.0	0.2939425763022126	2.3919403055475414	0.45358289439560734	0.586695044847661	0.4479311054076532	0.26943920302621105	0.8170086219011735	0.9907961953416302	170.0	3.2139787914014493	113.0	0.2605468866381333
164	Feb25-FISH2-3L1-rep4-mock-100x_Position002_1_cmle.ics	61	1	0	1.083	3.0005498827118613	1.0	0.72222503087512	1.0	0.2872716501089198	2.0339443780473156	0.6400549078900251	0.7467870926670115	0.6323160784625791	0.5221720447220786	0.6910090996835734	0.9906028350219171	160.0	2.990501731847806	102.0	0.23518391537247432
165	Feb25-FISH2-3L1-rep4-mock-100x_Position002_1_cmle.ics	62	1	0	0.8664	NA	0.0	1.1736910802652911	1.0	0.19084370010143567	2.0355646061079202	0.8919191715283525	0.9486646345156146	0.8871348688858833	0.817146779175162	0.4245596832999524	0.8913567873056593	114.0	2.126343999783987	50.0	0.11528623302572269
166	Feb25-FISH2-3L1-rep4-mock-100x_Position002_1_cmle.ics	63	1	0	1.5162	0.5818962588709814	1.0	3.0324	1.0	0.30810692250685695	2.368164895928835	0.9923986746802281	0.9975901525658807	0.9880952380952381	0.9725554785020805	0.3550476970240662	0.9933557839325646	218.0	4.122831935375998	168.0	0.3873617429664282
167	Feb25-FISH2-3L1-rep4-mock-100x_Position002_1_cmle.ics	63	2	0	1.083	5.2609501573862385	1.0	0.0	1.0	0.25214724833090585	2.317335369955379	0.1313106796116505	0.24690245030050856	0.1313106796116505	0.021763754045307445	0.9610299745176883	0.9821291232891407	156.0	2.9479214057071883	92.0	0.21212666876732977
168	Feb25-FISH2-3L1-rep4-mock-100x_Position002_1_cmle.ics	65	1	0	1.083	4.17634630127843	1.0	1.2653448004921624	1.0	0.323812912684108	2.6019411055651647	0.8124735464250443	0.8771848693389349	0.8124735464250443	0.7287901114577291	0.5412071672881069	1.0028160261482562	134.0	2.573298118891273	83.0	0.1913751468226997
169	Feb25-FISH2-3L1-rep4-mock-100x_Position002_1_cmle.ics	66	1	0	1.2995999999999999	0.06066515559497361	1.0	0.0	1.0	0.25129926508294104	2.53498798492181	0.20259661835748793	0.33635922075194286	0.19286914513757614	0.027036074354127283	0.9289897333268724	0.9528355426809293	164.0	3.1501083021905227	99.0	0.22826674139093092
170	Feb25-FISH2-3L1-rep4-mock-100x_Position002_1_cmle.ics	67	1	0	0.8664	0.18613137279891415	1.0	0.0	1.0	0.29380436295759543	2.3084580473642182	0.1949272028376794	0.3865892934000208	0.1949272028376794	0.0355377788331676	0.9279119781241169	0.9966658036129075	120.0	2.237024986675753	67.0	0.15448355225446841
171	Feb25-FISH2-3L1-rep4-mock-100x_Position002_1_cmle.ics	68	1	0	1.083	0.31577469135008285	1.0	1.242391573779135	1.0	0.2631477098364001	2.5100369722728813	0.8730651611385556	0.9270132517838939	0.872986748216106	0.801630988786952	0.43076305970123824	0.9886551705320737	122.0	2.3051256474269013	65.0	0.14987210293343953
172	Feb25-FISH2-3L1-rep4-mock-100x_Position002_1_cmle.ics	69	1	0	1.2995999999999999	0.5696971789238461	1.0	1.8272909950613558	1.0	0.31633465108319186	2.460324817180116	0.9357758718233045	0.9759102944171626	0.932562402407839	0.8635746452737106	0.43017640882002484	1.0115712126327339	184.0	3.50344142593613	132.0	0.30435565518790797
173	Feb25-FISH2-3L1-rep4-mock-100x_Position002_1_cmle.ics	70	1	0	1.5162	3.6917861540424646	1.0	0.3720027687491155	1.0	0.18713999544864635	2.517980565554293	0.4442919694133325	0.5991924992860995	0.4439032902877812	0.3010795761017863	0.7820784157730897	0.8748189446162499	166.0	3.1479932164204114	87.0	0.20059804546475749
174	Feb25-FISH2-3L1-rep4-mock-100x_Position002_1_cmle.ics	71	1	0	1.7328	0.2526921874864006	1.0	1.2927790998539732	1.0	0.2960825383572537	2.4805570382654945	0.7405647725966512	0.8078987700678187	0.722111958312579	0.629959002260623	0.6364059785095776	0.9838136039375879	270.0	5.121075903172014	227.0	0.5233994979367811
175	Feb25-FISH2-3L1-rep4-mock-100x_Position002_1_cmle.ics	73	1	0	1.5162	0.6737914463573131	1.0	1.4930362603455627	1.0	0.3234445281904225	2.861604459158448	0.8728072604701582	0.9302516952438223	0.8694049041405886	0.7945491086617662	0.5049405645224555	0.9913395170340882	178.0	3.4395709367252034	127.0	0.29282703188533565
176	Feb25-FISH2-3L1-rep4-mock-100x_Position002_1_cmle.ics	74	1	0	1.2995999999999999	0.15330357951572168	1.0	0.0	1.0	0.2287141152185616	2.261575066402473	0.14508873957804	0.3068337944403666	0.12227805695142378	0.03096945401163119	0.9512985490930868	0.9437011287472516	176.0	3.4182807736548946	105.0	0.24210108935401767
177	Feb25-FISH2-3L1-rep4-mock-100x_Position002_1_cmle.ics	75	1	0	1.9493999999999998	0.8568989247094363	1.0	0.4660867564761642	1.0	0.12401023632591288	3.12241529973428	0.4869562014218882	0.5702766419862232	0.46656352451467936	0.33903930452720377	0.7925867543128481	0.6406331459428588	228.0	4.2526879995679625	114.0	0.26285261129864773
178	Feb25-FISH2-3L1-rep4-mock-100x_Position002_1_cmle.ics	77	1	0	1.2995999999999999	0.15737405229537552	1.0	0.0	1.0	0.270147343717604	2.6881257930283238	0.15892794464223037	0.3327441541727256	0.15892794464223037	0.028836350264921692	0.9358255488058713	0.9455030452771596	182.0	3.4119355163445615	120.0	0.2766869592617345
179	Feb25-FISH2-3L1-rep4-mock-100x_Position002_1_cmle.ics	79	1	0	1.083	1.1976583979159723	1.0	0.0	1.0	0.24367050941419885	2.4445797140944623	0.27766076944678464	0.44400449311991014	0.26419545071609096	0.034997191800056164	0.8996390158762906	0.9448686610034859	134.0	2.5264876212104332	72.0	0.16601217555704068
180	Feb25-FISH2-3L1-rep4-mock-100x_Position002_1_cmle.ics	80	1	0	1.2995999999999999	NA	0.0	0.0	1.0	0.1884075318947007	2.1220237160280995	0.10564666161372563	0.28948184386412185	0.10564666161372563	0.03768173361813546	0.9445292610367519	0.8933556236710041	122.0	2.375341393948161	55.0	0.12681485632829495
181	Feb25-FISH2-3L1-rep4-mock-100x_Position002_1_cmle.ics	81	1	0	1.2995999999999999	0.4002203156229265	1.0	0.23070632344123612	1.0	0.28230249772101607	2.2152277065159933	0.36343734105835784	0.5212880446400271	0.36897311720955606	0.20479054716466538	0.8470332968319794	0.9969474923950857	194.0	3.680107987808933	135.0	0.31127282916945126
182	Feb25-FISH2-3L1-rep4-mock-100x_Position002_1_cmle.ics	85	1	0	1.083	0.6394862866248815	1.0	1.1349250485180458	1.0	0.25304570928946574	1.6811314009506308	0.7739398909739977	0.8317140238313474	0.7638959911235467	0.6932558251724636	0.6431050179224959	0.976465739172201	168.0	3.099067632969461	103.0	0.23748964003298878
183	Feb25-FISH2-3L1-rep4-mock-100x_Position002_1_cmle.ics	87	1	0	1.2995999999999999	6.697749899787055	1.0	0.0	1.0	0.32479912567250246	2.287149388382347	0.16442465964468445	0.33052778385917114	0.16442465964468445	0.027601417370081167	0.9278357239905413	0.9833353955682472	174.0	3.2799643663824867	123.0	0.2836041332432778
184	Feb25-FISH2-3L1-rep4-mock-100x_Position002_1_cmle.ics	88	1	0	1.2995999999999999	0.7348148649294329	1.0	0.32626801153583	1.0	0.27915298410555317	1.9447448730812729	0.43981914786390014	0.5660592665121168	0.4283215021094616	0.24958602715661854	0.8151554132214375	0.9698172363470907	184.0	3.4098204305744506	124.0	0.28590985790379225
185	Feb25-FISH2-3L1-rep4-mock-100x_Position002_1_cmle.ics	89	1	0	1.2995999999999999	5.930673650773007	1.0	0.7748934119142009	1.0	0.298179806429609	2.4293233279164967	0.665699385299503	0.7862485286424274	0.6640481951347109	0.5148402759612869	0.7034236781631252	0.99722656514792	180.0	3.437455850955092	124.0	0.28590985790379225
186	Feb25-FISH2-3L1-rep4-mock-100x_Position002_1_cmle.ics	90	1	0	1.083	0.21787035973976765	1.0	2.2224576109144727	1.0	0.307367644407585	2.204405535933409	0.9633268360160966	0.9865364059356136	0.9633268360160966	0.9322065203722334	0.2813833284556556	0.9966991242336386	182.0	3.3885302675041418	128.0	0.2951327565458501
187	Feb25-FISH2-3L1-rep4-mock-100x_Position002_1_cmle.ics	91	1	0	1.2995999999999999	0.1368099555671911	1.0	1.0452244593809161	1.0	0.30287320143119645	2.377792123433579	0.7482103553646601	0.8380095590173159	0.7432883874322428	0.6265821883169149	0.6164723032243897	1.001166541881017	196.0	3.7013981508792417	142.0	0.3274129017930525
188	Feb25-FISH2-3L1-rep4-mock-100x_Position002_1_cmle.ics	92	1	0	1.083	0.44376191874185394	1.0	0.2918229810711206	1.0	0.32852192367398825	2.1511474261031847	0.4121772204558286	0.5639021781119068	0.40308442040828457	0.24438633504690022	0.8309175122615202	1.0002553387873285	152.0	2.8351253330453114	101.0	0.23287819071195984
189	Feb25-FISH2-3L1-rep4-mock-100x_Position002_1_cmle.ics	93	1	0	1.2995999999999999	0.22352211497403074	1.0	0.5158750220536572	1.0	0.3234445281904225	2.6120827738822876	0.5463754352643242	0.6511356441911997	0.538366571699905	0.3818732193732194	0.7631650973917522	1.0068056477832523	178.0	3.4161656878847837	127.0	0.29282703188533565
190	Feb25-FISH2-3L1-rep4-mock-100x_Position002_1_cmle.ics	94	1	0	1.2995999999999999	2.673285392414514	1.0	0.8595614345612763	1.0	0.25221496810300453	2.320181075518562	0.6923739980778948	0.8004081996611546	0.6883118169838801	0.580475770575938	0.6912488594914963	0.9568930518008194	166.0	3.077777469899152	101.0	0.23287819071195984
191	Feb25-FISH2-3L1-rep4-mock-100x_Position002_1_cmle.ics	97	1	0	1.5162	0.17896353174526963	1.0	1.2653448004921624	1.0	0.31374480427764617	2.4461157287741586	0.7832400813835199	0.8637620803662258	0.7796541200406918	0.6870549338758901	0.5952076189696258	0.9844553976670906	208.0	3.9227601246627732	158.0	0.3643044963612837
192	Feb25-FISH2-3L1-rep4-mock-100x_Position002_1_cmle.ics	98	1	0	1.2995999999999999	0.4127815777436416	1.0	0.5963412819178956	1.0	0.2746686717308086	2.2644149937132636	0.5937520301435718	0.7185043526278179	0.5892694731371403	0.4260337491067368	0.7239866295126782	0.9943628452093437	184.0	3.48003617709571	123.0	0.2836041332432778
193	Feb25-FISH2-3L1-rep4-mock-100x_Position002_1_cmle.ics	99	1	0	1.2995999999999999	0.10219996764939253	1.0	0.2918229810711206	1.0	0.2629681350661099	2.8033968772598046	0.41888108193776746	0.5545308408111514	0.4155302144102398	0.22618733160758625	0.8516836963270121	0.9793446719714798	168.0	3.23949912601198	105.0	0.24210108935401767
194	Feb25-FISH2-3L1-rep4-mock-100x_Position002_1_cmle.ics	100	1	0	0.8664	0.22597139870642016	1.0	1.1535316172061805	1.0	0.2859744172986084	1.7873298990009996	0.8267154973014649	0.8883063479825237	0.8251606270881522	0.7473464405037266	0.5485363361545379	0.9832474411727342	134.0	2.4562718746891736	78.0	0.17984652352012742
195	Feb25-FISH2-3L1-rep4-mock-100x_Position002_1_cmle.ics	101	1	0	1.083	1.3826542022736965	1.0	1.2779016819528852	1.0	0.23473931077125812	2.791735770429116	0.9078309463010251	0.9406017541911846	0.905018319085156	0.8513563524666	0.4514637021548852	0.9506757801105202	112.0	2.128459085554098	54.0	0.12450913166778053
196	Feb25-FISH2-3L1-rep4-mock-100x_Position002_1_cmle.ics	103	1	0	1.2995999999999999	0.3495786865656982	1.0	0.10317500441073144	1.0	0.27946206123070927	2.0260001850088183	0.27285099084655395	0.46927412489202913	0.2720928642891321	0.06364534591077721	0.9093561818889236	0.9753526338644275	218.0	4.029210940014318	160.0	0.3689159456823127
197	Feb25-FISH2-3L1-rep4-mock-100x_Position002_1_cmle.ics	104	1	0	0.8664	2.717016728190669	1.0	1.701605764436055	1.0	0.18745757101226182	1.7140087839826903	0.8900019367031969	0.9374678607443618	0.8893407863014979	0.8212222600658479	0.4622496131175038	0.8094573393030464	138.0	2.545662698510631	66.0	0.15217782759395398
198	Feb25-FISH2-3L1-rep4-mock-100x_Position002_1_cmle.ics	105	1	0	1.083	0.20062171014657645	1.0	1.0542408233015097	1.0	0.27914531831119865	2.204454154213289	0.7219901531168385	0.7954503888275186	0.7151939016628504	0.6254709458421426	0.658774196933781	0.9710984546110403	176.0	3.3012545294527955	116.0	0.2674640606196767
199	Feb25-FISH2-3L1-rep4-mock-100x_Position002_1_cmle.ics	106	1	0	1.2995999999999999	0.20768978202317498	1.0	0.0	1.0	0.17635389217123415	2.0226482206410115	0.08052120850634305	0.2466105388727031	0.08052120850634305	0.027532441711974186	0.972214567486751	0.8440383744293409	152.0	2.788314835364471	74.0	0.17062362487806956
200	Feb25-FISH2-3L1-rep4-mock-100x_Position002_1_cmle.ics	107	1	0	1.2995999999999999	6.475293742376846	1.0	0.10317500441073144	1.0	0.14509334234130353	1.6225285717769105	0.348737947187578	0.5443174927772295	0.34742417577191503	0.08703884245443412	0.8653794594678449	0.8317966786170059	210.0	3.8972397900522417	109.0	0.25132398799607547
201	Feb25-FISH2-3L1-rep4-mock-100x_Position002_1_cmle.ics	108	1	0	1.2995999999999999	0.22018607111008956	1.0	0.32626801153583	1.0	0.2462481524187905	2.3254380134058565	0.3838985071068864	0.5242334396138145	0.3838985071068864	0.2496200721118031	0.832570460130205	0.9685824131132212	164.0	3.103297804509683	98.0	0.2259610167304165
202	Feb25-FISH2-3L1-rep4-mock-100x_Position002_1_cmle.ics	109	1	0	1.2995999999999999	4.084372892686232	1.0	0.6190500264643886	1.0	0.23069804951258685	2.523806071139072	0.545481108721237	0.6412118014690962	0.5374781867619008	0.4440607118217605	0.7531199324909933	0.9819387360236703	156.0	2.9713266545476085	88.0	0.20290377012527194
203	Feb25-FISH2-3L1-rep4-mock-100x_Position002_1_cmle.ics	110	1	0	1.5162	3.2474924293446437	1.0	0.0	1.0	0.22841427570996245	2.618505671997455	0.08046238924480513	0.2594585593717957	0.08046238924480513	0.02811933078008466	0.9590546852859544	0.9494287812981491	186.0	3.665163082048957	114.0	0.26285261129864773
204	Feb25-FISH2-3L1-rep4-mock-100x_Position003_2_cmle.ics	1	1	0	0.8664	0.21492999359474402	1.0	0.3720027687491155	1.0	0.3195793308095086	2.463423410522548	0.5294946887719647	0.6531122803534201	0.5226645487938052	0.3789238558522784	0.7629775165566803	1.029659678151428	96.0	1.794301039108687	50.0	0.11528623302572269
205	Feb25-FISH2-3L1-rep4-mock-100x_Position003_2_cmle.ics	2	1	0	1.5162	0.3916414899918828	1.0	0.20635000882146287	1.0	0.2953487154518275	2.424676337074585	0.33737943153883365	0.4976429297765843	0.3328281880917357	0.16698916981765408	0.8522404776825545	0.9974393306248922	250.0	4.720932281745562	202.0	0.4657563814239197
206	Feb25-FISH2-3L1-rep4-mock-100x_Position003_2_cmle.ics	3	1	0	1.083	2.396550937918872	1.0	1.1600066841569678	1.0	0.28610847979324433	2.259915401151649	0.8191188524590164	0.8833196721311476	0.8191188524590164	0.7226075819672131	0.5430242096909959	0.992076134140918	156.0	2.901110908026349	98.0	0.2259610167304165
207	Feb25-FISH2-3L1-rep4-mock-100x_Position003_2_cmle.ics	4	1	0	1.7328	0.39698118257814013	2.0	1.5162	1.0	0.30276979312265107	2.060661575148158	0.8720460491889064	0.9697779771249159	0.8720041862899006	0.6990207071839725	0.4127201027922379	0.9937387060525089	346.0	6.468422823173412	333.0	0.7678063119513132
208	Feb25-FISH2-3L1-rep4-mock-100x_Position003_2_cmle.ics	5	1	0	1.083	0.28025584373059725	1.0	0.0	1.0	0.34193032295779874	2.1720365221614255	0.20202091863623464	0.3709054607370171	0.20202091863623464	0.029751287144768313	0.919463176868385	0.9959345835061908	148.0	2.7691397580642745	99.0	0.22826674139093092
209	Feb25-FISH2-3L1-rep4-mock-100x_Position003_2_cmle.ics	6	1	0	1.2995999999999999	0.6020633626090914	1.0	1.3674688767138379	1.0	0.2745277607007527	2.326610086485903	0.8395011148491606	0.8992223631650685	0.8351835364748705	0.7483237868629011	0.5338599886230794	0.9838287809393034	188.0	3.522616503236327	127.0	0.29282703188533565
210	Feb25-FISH2-3L1-rep4-mock-100x_Position003_2_cmle.ics	7	1	0	1.083	0.17641601899902287	1.0	0.20635000882146287	1.0	0.298179806429609	1.6023219470826684	0.3351752152388348	0.48717900851994833	0.3339356784970244	0.16951785007579095	0.8921385997198009	0.9463212322937968	180.0	3.2970243579125733	124.0	0.28590985790379225
211	Feb25-FISH2-3L1-rep4-mock-100x_Position003_2_cmle.ics	8	1	0	1.083	0.24948978391645332	1.0	1.9493999999999998	1.0	0.26782808006002096	2.2368190743473764	0.9850882466612273	0.9938270279555117	0.9768325675269464	0.9430959333533732	0.2504260581649574	0.9768104042546177	154.0	2.87982074495604	93.0	0.21443239342784423
212	Feb25-FISH2-3L1-rep4-mock-100x_Position003_2_cmle.ics	10	1	0	1.9493999999999998	0.02059518843770415	1.0	1.5162	1.0	0.30239286456566805	2.638550203790802	0.8274280973375101	0.9257592692382431	0.821275938913918	0.6103881069295851	0.5200485401766722	0.9942163147630517	376.0	7.2090697483556	377.0	0.8692581970139491
213	Feb25-FISH2-3L1-rep4-mock-100x_Position003_2_cmle.ics	10	2	0	1.5162	0.4331250150230787	2.0	0.3720027687491155	1.0	0.25753686186708613	2.7974039216586855	0.30082731646543065	0.4293411374602225	0.29794969397697624	0.1855715071272149	0.8956226141718647	0.9657563036266135	202.0	3.835484386611427	137.0	0.3158842784904802
214	Feb25-FISH2-3L1-rep4-mock-100x_Position003_2_cmle.ics	10	3	0	1.5162	0.332430783870775	3.0	1.7328	1.0	0.32602682051563625	2.167585048776523	0.8249942461331948	0.9189138904546451	0.8249942461331948	0.6647824762713289	0.4604937155840415	0.9902390739567741	224.0	4.2335129222677645	180.0	0.4150304388926017
215	Feb25-FISH2-3L1-rep4-mock-100x_Position003_2_cmle.ics	11	1	0	1.2995999999999999	0.5043684983595826	1.0	1.2225574214657589	1.0	0.32987900437059753	2.177267050367989	0.7917875311575295	0.8636320569071323	0.7896447677215283	0.7017513811349357	0.4900670048201861	0.9990456443693468	186.0	3.4779210913255985	137.0	0.3158842784904802
216	Feb25-FISH2-3L1-rep4-mock-100x_Position003_2_cmle.ics	12	1	0	1.083	0.2777065220057678	1.0	0.9342894015681998	1.0	0.32775798984639737	2.190540447915002	0.7358195663631573	0.8231239663413482	0.7365192737582466	0.6095996219762645	0.621932041386915	1.0047749308767253	162.0	3.058602392598955	111.0	0.2559354373171044
217	Feb25-FISH2-3L1-rep4-mock-100x_Position003_2_cmle.ics	13	1	0	0.8664	2.0339972079456152	1.0	1.4561254261322223	1.0	0.3161797036095224	2.460235429808268	0.9384775252457969	0.9738616077376036	0.9317364312168608	0.8674429138578775	0.49213042933849577	1.0014778715910286	110.0	2.0837636736433693	61.0	0.1406492042913817
218	Feb25-FISH2-3L1-rep4-mock-100x_Position003_2_cmle.ics	14	1	0	1.083	0.290703678344057	1.0	0.2918229810711206	1.0	0.2960746109874471	1.9143643920803743	0.40335655952648536	0.5401288679103918	0.3767213606053795	0.22171649059713794	0.8422298159651651	1.0003696920949647	190.0	3.4970961686257964	134.0	0.30896710450893683
219	Feb25-FISH2-3L1-rep4-mock-100x_Position003_2_cmle.ics	15	1	0	0.8664	0.14693526455047795	1.0	0.0	1.0	0.26782808006002096	2.169797760256167	0.17827897367829504	0.3762055640594727	0.17827897367829504	0.03160424315732009	0.9283411616852275	0.981476789873649	154.0	2.809604998434781	93.0	0.21443239342784423
220	Feb25-FISH2-3L1-rep4-mock-100x_Position003_2_cmle.ics	16	1	0	1.2995999999999999	0.6348604896370947	1.0	0.0	1.0	0.2688597490768461	2.1760564856117925	0.1169697858609563	0.2659451871097515	0.1169697858609563	0.029611742027406445	0.9517890674887002	0.9459201641745957	156.0	2.9713266545476085	95.0	0.21904384274887315
221	Feb25-FISH2-3L1-rep4-mock-100x_Position003_2_cmle.ics	17	1	0	0.8664	1.7506449205796073	1.0	2.166	1.0	0.3350575269550759	1.7921430672609184	0.9888594307558324	0.9985086820140114	0.9853719817188307	0.9522277284953488	0.3289581401199778	1.0174052542825502	148.0	2.698924011543015	98.0	0.2259610167304165
222	Feb25-FISH2-3L1-rep4-mock-100x_Position003_2_cmle.ics	18	1	0	1.083	NA	0.0	0.0	1.0	0.12157445619046599	2.7914557431119627	0.07812401067342047	0.20118493057754058	0.07812401067342047	0.02735290127086066	0.9666342495211755	0.8785935333863343	136.0	2.4541567889190627	52.0	0.1198976823467516
223	Feb25-FISH2-3L1-rep4-mock-100x_Position003_2_cmle.ics	18	2	0	0.8664	NA	0.0	0.8318234787411565	1.0	0.2957864950993678	2.1751371770278665	0.6638867531997649	0.7388223056397268	0.6626927773506399	0.5658631450409298	0.6874552280113355	0.9897656050126065	110.0	2.0369531759625294	59.0	0.13603775497035278
224	Feb25-FISH2-3L1-rep4-mock-100x_Position003_2_cmle.ics	19	1	0	1.083	6.310757574428999	1.0	0.0	1.0	0.29136251650881456	2.1393906525460262	0.22826856553314587	0.3865939756842595	0.22826856553314587	0.02911010863188558	0.9121380620031505	0.9879543318329597	154.0	2.8798207449560405	97.0	0.22365529206990203
225	Feb25-FISH2-3L1-rep4-mock-100x_Position003_2_cmle.ics	20	1	0	1.7328	0.6128985419821112	1.0	0.0	1.0	0.23898291222837456	3.7337446965715397	0.23658568875355795	0.4512345270404448	0.22907261534388032	0.02570000661944794	0.9108108525646288	0.960049471855638	220.0	4.2143378449675675	150.0	0.3458586990771681
226	Feb25-FISH2-3L1-rep4-mock-100x_Position003_2_cmle.ics	21	1	0	1.2995999999999999	0.3194940482588565	1.0	0.7045350271771298	1.0	0.31013286501782295	2.488367108924329	0.6853336931796276	0.8095625939777152	0.6851505571191734	0.512670123761422	0.6693822318862196	1.0118789588446717	158.0	3.016022066458337	104.0	0.2397953646935032
227	Feb25-FISH2-3L1-rep4-mock-100x_Position003_2_cmle.ics	23	1	0	1.083	NA	0.0	0.46141264688247224	1.0	0.2714970799337216	2.1683102234521807	0.4983862762594968	0.6186649876156085	0.4917562484884371	0.3516083029630803	0.7622310394214191	0.9993585805704099	134.0	2.479677123529594	76.0	0.1752350741990985
228	Feb25-FISH2-3L1-rep4-mock-100x_Position003_2_cmle.ics	24	1	0	0.8664	NA	0.0	0.0	1.0	0.23939433740724086	1.3659828659673559	0.07772488378408601	0.20553043978338312	0.07772488378408601	0.0272967619291043	0.9644169364113184	0.9295640264621129	114.0	2.056128253262727	56.0	0.12912058098880944
229	Feb25-FISH2-3L1-rep4-mock-100x_Position003_2_cmle.ics	25	1	0	1.083	1.6464190232570706	1.0	0.0	1.0	0.16841453429529607	2.043666882964262	0.10703537561751178	0.2243484186020101	0.10703537561751178	0.037098025855052716	0.9762190709062532	0.984839962652248	122.0	2.351936145107741	52.0	0.1198976823467516
230	Feb25-FISH2-3L1-rep4-mock-100x_Position003_2_cmle.ics	26	1	0	1.2995999999999999	0.23031656062482608	1.0	1.693476355552663	1.0	0.2685212001798017	1.695469666845562	0.8258773357082912	0.878350488978711	0.8242331340880675	0.7625027831537843	0.5490290260554017	0.9876827996358013	220.0	4.0739063519250465	159.0	0.3666102210217982
231	Feb25-FISH2-3L1-rep4-mock-100x_Position003_2_cmle.ics	26	2	0	0.8664	0.2238878133385172	2.0	1.6776879206634818	1.0	0.32482598003490853	2.1284519526844004	0.813156182026821	0.8606410673608851	0.8135158511312449	0.7649776491342251	0.6005798742691684	1.0008476268594788	124.0	2.3264158104972106	74.0	0.17062362487806956
232	Feb25-FISH2-3L1-rep4-mock-100x_Position003_2_cmle.ics	27	1	0	1.5162	0.23756156339048198	1.0	1.242391573779135	1.0	0.2992793722067354	2.4836027235012343	0.7877931089200321	0.8582113774225889	0.7877354067641352	0.700410406583816	0.5512517580535572	0.9919637605429207	194.0	3.6801079878089324	139.0	0.32049572781150915
233	Feb25-FISH2-3L1-rep4-mock-100x_Position003_2_cmle.ics	31	1	0	1.2995999999999999	0.11036861205489387	1.0	0.7252201245704302	1.0	0.2974533358211097	2.5945033210487063	0.6350176719617819	0.7448129879209229	0.6277313861809143	0.4776556492018488	0.7097514633831311	0.9988005935831267	184.0	3.5268466747765492	128.0	0.2951327565458501
234	Feb25-FISH2-3L1-rep4-mock-100x_Position003_2_cmle.ics	32	1	0	1.2995999999999999	0.13516137383528656	1.0	1.517785507063743	1.0	0.269602597857635	2.553107356089086	0.8729555664748	0.9252202372595817	0.8706303523796153	0.813526603959006	0.4762339070405274	0.9759867949478003	176.0	3.3246597782932152	114.0	0.26285261129864773
235	Feb25-FISH2-3L1-rep4-mock-100x_Position003_2_cmle.ics	33	1	0	1.083	0.9844438699872587	1.0	0.9971598751598192	1.0	0.2451601034351431	1.7477917006787573	0.7570722945666817	0.8310320311330639	0.7528438856458614	0.6476481814099686	0.653971797856518	0.9631166556697097	162.0	3.0351971437585346	96.0	0.22134956740938755
236	Feb25-FISH2-3L1-rep4-mock-100x_Position003_2_cmle.ics	34	1	0	1.083	6.38810181968172	1.0	0.0	1.0	0.06902913545485385	1.140044136411429	0.07704411986146664	0.41370275560909503	0.07704411986146664	0.027733022135220598	0.9548855651189817	0.287827678764926	160.0	3.0139069806882257	50.0	0.11528623302572269
237	Feb25-FISH2-3L1-rep4-mock-100x_Position003_2_cmle.ics	34	2	0	0.8664	3.7713938653733905	1.0	0.6606423714395955	1.0	0.20125112377508414	1.3341446792053653	0.5389474476735432	0.5971163981328114	0.5369372082517693	0.4510013552175877	0.775240871275862	0.9048885885640781	112.0	2.058243339032838	50.0	0.11528623302572269
238	Feb25-FISH2-3L1-rep4-mock-100x_Position003_2_cmle.ics	35	1	0	1.083	0.7227930320279261	1.0	2.4926219920244668	1.0	0.19518145583596894	1.449801830204861	0.99505410453014	0.9996199074638912	0.9941437594436572	0.9754957626720975	0.1252270352526107	0.8611779442130628	182.0	3.4119355163445615	102.0	0.23518391537247432
239	Feb25-FISH2-3L1-rep4-mock-100x_Position003_2_cmle.ics	38	1	0	1.2995999999999999	NA	0.0	1.7307810795238614	1.0	0.28166648430998564	2.479417362101283	0.9312568619499313	0.964006290738964	0.9289621269819289	0.88003086022888	0.4493276389001543	0.9911246144803848	160.0	3.037312229528646	101.0	0.23287819071195984
240	Feb25-FISH2-3L1-rep4-mock-100x_Position003_2_cmle.ics	39	1	0	1.5162	5.397015492471805	1.0	1.2779016819528852	1.0	0.2984594833218991	2.367372739003287	0.7490071708791562	0.8220022187922053	0.73460109974918	0.6470994919287414	0.6791189324894493	0.9961167438039762	240.0	4.5208604710323375	191.0	0.4403934101582607
241	Feb25-FISH2-3L1-rep4-mock-100x_Position003_2_cmle.ics	39	2	0	0.8664	0.15091156748414636	2.0	0.928575039696583	1.0	0.326664595128368	2.0661171273088867	0.5807608206315519	0.6408531095247283	0.5803709241751881	0.5139759791626471	0.7280456422693757	1.0287222246461154	104.0	1.949677437911183	57.0	0.13142630564932387
242	Feb25-FISH2-3L1-rep4-mock-100x_Position003_2_cmle.ics	40	1	0	1.083	3.614084212165399	1.0	0.46141264688247224	1.0	0.2104907718103384	2.142978237204232	0.5001767983256721	0.6298655377058267	0.4997085216792974	0.37034948728485556	0.7685922024698948	0.8915714896403438	142.0	2.6584587711725076	73.0	0.16831790021755516
243	Feb25-FISH2-3L1-rep4-mock-100x_Position003_2_cmle.ics	42	1	0	0.8664	2.967911444205811	1.0	2.0748369030026867	1.0	0.2126465527398591	2.2085071325811407	0.9570229442583765	0.9747835512875745	0.9534513667884987	0.9036299456619926	0.3919834690629688	0.8417323157612633	120.0	2.1434039913140737	57.0	0.13142630564932387
244	Feb25-FISH2-3L1-rep4-mock-100x_Position003_2_cmle.ics	43	1	0	1.7328	0.20797739398178217	2.0	0.3720027687491155	1.0	0.2744923268675365	2.284712045533946	0.42962721738265175	0.5893104290482781	0.42690439360633936	0.2578088957637928	0.8232838409952258	0.9823301560303028	272.0	5.118960817401902	221.0	0.5095651499736944
245	Feb25-FISH2-3L1-rep4-mock-100x_Position003_2_cmle.ics	45	1	0	1.083	0.26019417493292624	1.0	0.32626801153583	1.0	0.28610847979324433	1.8527144448663444	0.4661668473242603	0.6027239150507848	0.4549158938536272	0.2732847565137099	0.8209706628020684	0.9952593669631695	156.0	2.877705659185929	98.0	0.2259610167304165
246	Feb25-FISH2-3L1-rep4-mock-100x_Position003_2_cmle.ics	46	1	0	1.083	2.2814235932769207	1.0	0.8058225447605828	1.0	0.2706218226372091	2.1174258627851343	0.6701390849377976	0.7726224756742514	0.6728022133137598	0.5544623868405699	0.6668104545607979	0.9816805236855194	160.0	2.990501731847806	99.0	0.22826674139093092
247	Feb25-FISH2-3L1-rep4-mock-100x_Position003_2_cmle.ics	47	1	0	1.7328	2.4528279696428807	1.0	2.331456076539111	1.0	0.2948112336122406	2.325507491518914	0.9425727241577259	0.9768510895829903	0.9419586238813807	0.8960368282165727	0.34204047936939813	0.9899934426153179	268.0	5.076380491261284	224.0	0.5164823239552377
248	Feb25-FISH2-3L1-rep4-mock-100x_Position003_2_cmle.ics	48	1	0	1.083	2.7654923771721007	1.0	1.3477239015757756	1.0	0.35180581249237936	2.1665408294358977	0.8641183918961697	0.9234154619957089	0.8628082023143752	0.764108719355633	0.47841127871308664	1.0033275857846522	162.0	3.035197143758535	115.0	0.2651583359591622
249	Feb25-FISH2-3L1-rep4-mock-100x_Position003_2_cmle.ics	49	1	0	1.083	0.4807553694472912	1.0	0.2918229810711206	1.0	0.33269332524203793	2.137803787669148	0.4495087146725922	0.5959221581834595	0.43799909728491077	0.2328918130685369	0.8258781145064866	1.009151635320194	166.0	3.1011827187395724	116.0	0.2674640606196767
250	Feb25-FISH2-3L1-rep4-mock-100x_Position003_2_cmle.ics	50	1	0	1.083	3.007618812489921	1.0	0.5556144027286182	1.0	0.256064429317596	1.9620630052684511	0.5815591277942666	0.7016203743416425	0.5810444509255606	0.400864657139426	0.7292214865396569	0.9388417076571859	178.0	3.2991394436826846	113.0	0.2605468866381333
251	Feb25-FISH2-3L1-rep4-mock-100x_Position003_2_cmle.ics	51	1	0	1.7328	0.47587548662753426	1.0	2.7133829797310405	1.0	0.28823698113166174	2.530138450802123	0.9912950211296309	0.9990239612158655	0.9889396572065985	0.9638415170431388	0.35601994915673757	0.9857500276828927	278.0	5.323262799655348	234.0	0.5395395705603823
252	Feb25-FISH2-3L1-rep4-mock-100x_Position003_2_cmle.ics	52	1	0	1.2995999999999999	0.5567939251128122	1.0	0.32626801153583	1.0	0.2220252734009231	2.4524690788485404	0.45724542493656994	0.6159196012452091	0.45724542493656994	0.2761997732711928	0.823503512630205	0.9019096279214192	180.0	3.3672401044338325	107.0	0.2467125386750466
253	Feb25-FISH2-3L1-rep4-mock-100x_Position003_2_cmle.ics	53	1	0	1.2995999999999999	0.16143211104033459	1.0	1.4132678801190723	1.0	0.2929320392162178	2.574968375539266	0.8779397586841567	0.9292266791317304	0.8758168025163847	0.7881474772853428	0.46092931848072627	0.9969177909626755	160.0	3.0373122295286454	103.0	0.23748964003298878
254	Feb25-FISH2-3L1-rep4-mock-100x_Position003_2_cmle.ics	55	1	0	1.2995999999999999	0.14584315270364429	1.0	1.4132678801190723	1.0	0.3373236143672212	2.1252880420919156	0.8189279444702274	0.8967417623438729	0.8138430961076697	0.7054949655965617	0.5797012182010463	0.9978009515886306	236.0	4.36125390068962	198.0	0.45653348278186184
255	Feb25-FISH2-3L1-rep4-mock-100x_Position003_2_cmle.ics	56	1	0	1.083	2.1338232824423216	1.0	0.5097226605744432	1.0	0.2898016182361211	2.430860958342949	0.5769918305294285	0.685299964916384	0.5769918305294285	0.4496967773192776	0.754800946937974	0.9978788470317776	112.0	2.128459085554098	60.0	0.13834347963086724
256	Feb25-FISH2-3L1-rep4-mock-100x_Position003_2_cmle.ics	57	1	0	1.2995999999999999	0.5009090147103199	1.0	1.3107987492438529	1.0	0.16703626920449846	1.751745958058781	0.8667293925138065	0.9408386173041522	0.8638658212313357	0.7438044589895684	0.5013458777146661	0.7357315735917362	216.0	3.9845155281035893	122.0	0.2812984085827634
257	Feb25-FISH2-3L1-rep4-mock-100x_Position003_2_cmle.ics	58	1	0	1.2995999999999999	3.6636727854712996	1.0	2.557649959459664	1.0	0.3347123319960392	2.627341616681322	0.9506652038387351	0.9768119328736251	0.950178034608819	0.9181238835705148	0.34636149162641694	1.0049638202488926	186.0	3.5481368378468585	138.0	0.3181900031509946
258	Feb25-FISH2-3L1-rep4-mock-100x_Position003_2_cmle.ics	58	2	0	1.083	0.2495519302300049	1.0	1.2927790998539732	1.0	0.333219594839088	2.346944830685879	0.7161070821731709	0.7874357867386991	0.7126533295838465	0.6368292016365718	0.6750445226953636	0.9985952538921726	164.0	3.079892555669264	114.0	0.26285261129864773
259	Feb25-FISH2-3L1-rep4-mock-100x_Position003_2_cmle.ics	59	1	0	1.7328	5.06050492802858	1.0	0.0	1.0	0.2705712226478174	2.889235709646287	0.2579390735529018	0.43670609264470983	0.2579390735529018	0.02302806723967445	0.9160165115647728	0.9901547278362874	254.0	4.9039441009287	198.0	0.45653348278186184
260	Feb25-FISH2-3L1-rep4-mock-100x_Position003_2_cmle.ics	60	1	0	1.2995999999999999	0.26242527574760843	1.0	1.0368959615364501	1.0	0.30258378519591916	2.3306635348365194	0.7352022458582105	0.809276027045194	0.7342611996362343	0.643817958957732	0.6123906151139473	1.0034205045903521	182.0	3.458746014025401	127.0	0.29282703188533565
261	Feb25-FISH2-3L1-rep4-mock-100x_Position003_2_cmle.ics	61	1	0	0.8664	NA	0.0	0.20635000882146287	1.0	0.30612945552490844	1.9168480296585149	0.4037084379283261	0.5202208430228081	0.4037084379283261	0.23463416136633145	0.8436152556539618	0.9989226994813375	116.0	2.147634162854296	65.0	0.14987210293343953
262	Feb25-FISH2-3L1-rep4-mock-100x_Position003_2_cmle.ics	62	1	0	1.5162	2.4710428479392523	1.0	1.1396051716664168	1.0	0.30335959805131585	2.617222949141301	0.7508323622440486	0.830563747057005	0.7495303098765725	0.6415729268234679	0.6810756145720175	0.999698001449354	220.0	4.2143378449675675	169.0	0.38966746762694277
263	Feb25-FISH2-3L1-rep4-mock-100x_Position003_2_cmle.ics	63	1	0	1.5162	4.2821113379398845	1.0	0.0	1.0	0.25991666034534217	1.695650475779552	0.21722139912023797	0.36100104514810094	0.17829537493252479	0.019221824070564726	0.9381347000615075	0.9738757534972642	332.0	5.968312949074954	290.0	0.6686601515491917
264	Feb25-FISH2-3L1-rep4-mock-100x_Position003_2_cmle.ics	64	1	0	1.083	0.48533669808725066	1.0	1.2779016819528852	1.0	0.3293483259147287	2.300061722429913	0.8065074528663967	0.8726237379473483	0.8002099178343999	0.7242674415872294	0.5727284409281271	0.9967287693330003	176.0	3.3012545294527955	126.0	0.2905213072248212
265	Feb25-FISH2-3L1-rep4-mock-100x_Position003_2_cmle.ics	66	1	0	1.2995999999999999	3.4561185488941595	1.0	1.151986098218259	1.0	0.2792526803190927	2.4346293309054805	0.8155561862468489	0.9016594600911534	0.8148216163875858	0.7034174193225262	0.5533891828957683	0.9936303671051394	180.0	3.3906453532742526	120.0	0.2766869592617345
266	Feb25-FISH2-3L1-rep4-mock-100x_Position003_2_cmle.ics	67	1	0	1.5162	NA	0.0	0.1459114905355603	1.0	0.2697079550138149	2.633559699741213	0.3373070114504672	0.4926389853676026	0.3373070114504672	0.14425497269963625	0.8534829369078369	0.9910978727292339	196.0	3.748208648560081	134.0	0.30896710450893683
267	Feb25-FISH2-3L1-rep4-mock-100x_Position003_2_cmle.ics	69	1	0	0.8664	0.21246186994306526	1.0	1.5737664300285508	1.0	0.2802993217799496	1.4800630073382093	0.9060951698256414	0.9537696864919567	0.9052623811431343	0.8484746262992557	0.432683158361606	0.9592314705562991	156.0	2.9011109080263493	97.0	0.22365529206990203
268	Feb25-FISH2-3L1-rep4-mock-100x_Position003_2_cmle.ics	70	1	0	1.083	0.41550636445095795	1.0	0.41270001764292574	1.0	0.31365172603656777	2.708007791614148	0.4975077402779913	0.625716387431106	0.5024263850157001	0.35941239761972726	0.7632865076063382	0.9961312154872524	144.0	2.726559431923657	91.0	0.20982094410681532
269	Feb25-FISH2-3L1-rep4-mock-100x_Position003_2_cmle.ics	71	1	0	1.5162	0.26744220447145073	1.0	1.1926825638357912	1.0	0.31834613056826716	2.490440794602657	0.7250125649187469	0.8244387669626403	0.7225540291506115	0.6053086781705478	0.6353767472809159	0.9919344476442287	272.0	5.118960817401903	238.0	0.5487624692024401
270	Feb25-FISH2-3L1-rep4-mock-100x_Position003_2_cmle.ics	72	1	0	0.8664	0.3229970140772928	1.0	0.0	1.0	0.14582404864837875	1.8554568970643333	0.2634553944458098	0.4163799459326616	0.2575347974708997	0.02985991644138609	0.8818517804993456	0.6942364269808563	128.0	2.2753751412761476	52.0	0.1198976823467516
271	Feb25-FISH2-3L1-rep4-mock-100x_Position003_2_cmle.ics	73	1	0	1.5162	0.368047134559138	1.0	0.42540144110901373	1.0	0.27728379833731087	2.642195260128591	0.4267591105817799	0.5666611724922639	0.4233881687385021	0.29185497506353747	0.8385835384737594	0.9911639481354328	224.0	4.256918171108185	166.0	0.3827502936453994
272	Feb25-FISH2-3L1-rep4-mock-100x_Position003_2_cmle.ics	76	1	0	1.083	0.4073974512446481	1.0	0.8508028822180275	1.0	0.29249864608420967	2.0896722529646357	0.6770810087034144	0.7907063540311968	0.6748801452877667	0.5583113375247213	0.6914924580721413	0.9939601556747958	158.0	2.9458063199370774	101.0	0.23287819071195984
273	Feb25-FISH2-3L1-rep4-mock-100x_Position003_2_cmle.ics	79	1	0	1.5162	3.840420246596628	1.0	1.5627088357751586	1.0	0.2666233797576278	2.7152489880945305	0.8143357892299057	0.8809413528758326	0.8014923791318137	0.72881053222432	0.5188479026373587	0.9687127505599066	214.0	4.0334411115545405	152.0	0.350470148398197
274	Feb25-FISH2-3L1-rep4-mock-100x_Position003_2_cmle.ics	80	1	0	1.083	0.059830650769381544	1.0	1.8725829911983063	1.0	0.29906689398300423	2.2673717023627162	0.945146937756112	0.9734707280749628	0.9449434356702157	0.9051957782567271	0.32815050968233095	0.9843567465273895	164.0	3.0330820579884237	108.0	0.24901826333556107
275	Feb25-FISH2-3L1-rep4-mock-100x_Position003_2_cmle.ics	82	1	0	1.083	2.3525142253974405	1.0	1.9493999999999998	1.0	0.30001634125536203	2.472354092916927	0.9633723229925976	0.9824603040063288	0.9614623947561733	0.9355088433067752	0.29287427122437565	0.9978526804014151	144.0	2.726559431923657	89.0	0.2052094947857864
276	Feb25-FISH2-3L1-rep4-mock-100x_Position003_2_cmle.ics	83	1	0	1.083	0.13628347441070715	1.0	1.630129183885692	1.0	0.2750630861314419	2.0686981823304964	0.9328352998673463	0.9629325793013568	0.9306709488235705	0.8728094672903721	0.41269525300579113	0.9836108583169294	146.0	2.7244443461535455	87.0	0.20059804546475749
277	Feb25-FISH2-3L1-rep4-mock-100x_Position003_2_cmle.ics	84	1	0	0.8664	0.30289228156914133	1.0	0.32626801153583	1.0	0.2715854417326567	2.715120778957308	0.48717473153179885	0.6096129235677059	0.48717473153179885	0.33354971530315114	0.8003619515187543	0.9842183665907824	108.0	2.0390682617326408	55.0	0.12681485632829495
278	Feb25-FISH2-3L1-rep4-mock-100x_Position003_2_cmle.ics	85	1	0	1.9493999999999998	2.0619633721995765	1.0	1.2748075358549043	1.0	0.13984983166465936	2.664436174546924	0.8672017642467941	0.976121091484502	0.8636933189176804	0.7144125502101487	0.4904866222082078	0.5713998485649671	250.0	4.79114802826682	139.0	0.32049572781150915
279	Feb25-FISH2-3L1-rep4-mock-100x_Position003_2_cmle.ics	86	1	0	1.2995999999999999	0.3094815982476776	1.0	2.584794377981393	1.0	0.30051012392772464	2.3402195238963848	0.990317781084142	0.9988341364837556	0.9898884472178425	0.9711087917212586	0.15741458118098015	0.9833359975708822	190.0	3.614122412827896	135.0	0.31127282916945126
280	Feb25-FISH2-3L1-rep4-mock-100x_Position003_2_cmle.ics	87	1	0	1.2995999999999999	0.47420830044985074	1.0	0.20635000882146287	1.0	0.28500825264993246	2.623245899477472	0.309069089117252	0.43294946075041923	0.30515088656287004	0.17322349649905025	0.8901124226142795	1.0127691316334273	126.0	2.4413269689291988	71.0	0.16370645089652625
281	Feb25-FISH2-3L1-rep4-mock-100x_Position003_2_cmle.ics	87	2	0	0.8664	3.6904027839197977	1.0	1.5476250661609716	1.0	0.30414293636913303	2.0026434386584393	0.8532144361523728	0.8971968559007495	0.851195727331251	0.8017294135412445	0.4456796412383837	1.0030052048908247	104.0	1.949677437911183	55.0	0.12681485632829495
282	Feb25-FISH2-3L1-rep4-mock-100x_Position003_2_cmle.ics	88	1	0	1.083	0.4654074299753093	1.0	0.0	1.0	0.27016716875677926	2.2560053646947784	0.1709332450724158	0.3258254488181787	0.1709332450724158	0.029519852999920108	0.9241990310076668	0.9794722350214046	148.0	2.815950255745114	88.0	0.20290377012527194
283	Feb25-FISH2-3L1-rep4-mock-100x_Position003_2_cmle.ics	89	1	0	1.2995999999999999	NA	0.0	0.0	1.0	0.235411739881758	3.0606331888372327	0.0806269170802295	0.20657080840916733	0.0806269170802295	0.02875238201995292	0.9713505220089156	1.000840985812465	116.0	2.334876153577655	57.0	0.13142630564932387
284	Feb25-FISH2-3L1-rep4-mock-100x_Position003_2_cmle.ics	90	1	0	1.5162	0.39038452765721676	1.0	0.0	1.0	0.2821809896574102	1.9326860682061329	0.2744108382983568	0.5399933071368691	0.28143144472695536	0.02061505342215752	0.8814738263965685	0.9634275378563092	308.0	5.712830992231247	270.0	0.6225456583389025
285	Feb25-FISH2-3L1-rep4-mock-100x_Position003_2_cmle.ics	91	1	0	1.083	0.1862354315907095	1.0	0.9228252937649445	1.0	0.30966363748412645	2.3718832018490565	0.718891657410465	0.8106481342499474	0.7153192639068175	0.614186504958322	0.6402739459883611	0.9972853628483778	154.0	2.90322599379646	100.0	0.23057246605144538
286	Feb25-FISH2-3L1-rep4-mock-100x_Position003_2_cmle.ics	92	1	0	1.7328	0.21655960579541852	1.0	0.0	1.0	0.14279966607226333	2.4575814175731576	0.08471565764518169	0.1840623776981666	0.08471565764518169	0.02965349068248186	0.9663556881529372	0.9488309619785843	198.0	4.003551300034588	99.0	0.22826674139093092
287	Feb25-FISH2-3L1-rep4-mock-100x_Position003_2_cmle.ics	93	1	0	1.083	0.09290068981526955	1.0	0.5260913608053412	1.0	0.10680560085853913	3.125650900294233	0.6180241651341457	0.7734432738085008	0.615738274066308	0.3928252238626403	0.712636117414236	0.6479597319940702	142.0	2.5648377758108283	52.0	0.1198976823467516
288	Feb25-FISH2-3L1-rep4-mock-100x_Position003_2_cmle.ics	94	1	0	1.083	0.8474829991248115	1.0	0.72222503087512	1.0	0.30679615757712825	2.501568768363009	0.6490215190822524	0.7653895178825822	0.6490215190822524	0.5198963142278731	0.6717077425506575	1.0037694513577269	144.0	2.726559431923657	90.0	0.20751521944630086
289	Feb25-FISH2-3L1-rep4-mock-100x_Position003_2_cmle.ics	97	1	0	1.083	1.4447753081851884	1.0	0.5689355674538337	1.0	0.33776796015158117	2.203405956544648	0.5791732475543905	0.6862467026651562	0.569341194565496	0.42586268202528715	0.744759718760049	1.007254084159076	168.0	3.1458781306503014	119.0	0.27438123460122005
290	Feb25-FISH2-3L1-rep4-mock-100x_Position003_2_cmle.ics	98	1	0	1.083	5.038859585615598	1.0	0.65253602307166	1.0	0.3257268950853558	2.0832878812882245	0.6355236377093163	0.7414307521509853	0.6346678693681191	0.5088757054306596	0.6732919741012486	1.0013073883505101	138.0	2.545662698510631	87.0	0.20059804546475749
291	Feb25-FISH2-3L1-rep4-mock-100x_Position003_2_cmle.ics	100	1	0	1.083	4.568525420570428	1.0	1.2995999999999999	1.0	0.21443198143397307	2.7773823190223843	0.8983462848830532	0.9598246755732496	0.888307238831681	0.7784136584618918	0.5686474663623604	0.9500707423553155	114.0	2.1731544974648265	53.0	0.12220340700726606
292	Feb25-FISH2-3L1-rep4-mock-100x_Position003_2_cmle.ics	100	2	0	1.2995999999999999	0.4415089178425084	1.0	0.0	1.0	0.2469875885055565	3.2296962207358684	0.16226122573976956	0.23667362094705816	0.0820062779925736	0.02918883742296061	0.9461098498436565	0.9816404230257016	106.0	2.064588596343172	51.0	0.11759195768623716
293	Feb25-FISH2-3L1-rep4-mock-100x_Position003_2_cmle.ics	101	1	0	1.5162	6.757572949060456	1.0	0.0	1.0	0.18470977214983722	2.706510776170075	0.20198960399911825	0.4020664007224581	0.20198960399911825	0.02610377512781677	0.9168714100341886	0.795474143251242	168.0	3.1224728818098804	88.0	0.20290377012527194
294	Feb25-FISH2-3L1-rep4-mock-100x_Position003_2_cmle.ics	102	1	0	1.083	0.5181518444608229	1.0	0.3720027687491155	1.0	0.3157075706016337	2.0227071000172114	0.4749088153930189	0.6130865328705091	0.47122619068595495	0.3127015311965887	0.8247102817194824	0.9986553779676516	166.0	3.0777774698991527	113.0	0.2605468866381333
295	Feb25-FISH2-3L1-rep4-mock-100x_Position003_2_cmle.ics	103	1	0	1.2995999999999999	5.834217511081055	1.0	1.0653987500596882	1.0	0.2643994242775595	3.735793416678251	0.7719239857556495	0.8404333211302293	0.7684211402136653	0.6672088727659999	0.6225026392093591	0.9821143378510228	134.0	2.620108616572113	75.0	0.17292934953858405
296	Feb25-FISH2-3L1-rep4-mock-100x_Position003_2_cmle.ics	105	1	0	1.2995999999999999	0.21783327715745554	1.0	1.878978250428067	1.0	0.17205813511087148	3.219834805097559	0.9612524110707397	0.983479119005966	0.9580765262638496	0.9186785089489975	0.4149083921560634	0.8158918836904825	142.0	2.635053522332088	66.0	0.15217782759395398
297	Feb25-FISH2-3L1-rep4-mock-100x_Position003_2_cmle.ics	107	1	0	0.8664	1.8004373325650924	1.0	0.9479040472602467	1.0	0.21964129046475228	1.3167343710576034	0.7839940266087428	0.9087632364919902	0.7833152321477057	0.6593673635623133	0.58643475550801	0.9167633153698964	140.0	2.5201423639000993	73.0	0.16831790021755516
298	Feb25-FISH2-3L1-rep4-mock-100x_Position003_2_cmle.ics	109	1	0	1.083	0.27702187624775243	1.0	0.5556144027286182	1.0	0.3161258287290487	2.2594526781343847	0.5543337524159802	0.6483458745379145	0.5522883789007524	0.4300726201422379	0.760462350784251	0.9855480248955986	160.0	3.013906980688226	107.0	0.2467125386750466
299	Feb25-FISH2-3L1-rep4-mock-100x_Position003_2_cmle.ics	111	1	0	1.2995999999999999	0.34389499296606474	1.0	0.8318234787411565	1.0	0.25202554398798116	2.2704415575839034	0.6747011423005401	0.7691534578942708	0.6736296821039582	0.5619897281501816	0.6795792210544644	0.978998659875456	180.0	3.3672401044338325	114.0	0.26285261129864773
300	Feb25-FISH2-3L1-rep4-mock-100x_Position003_2_cmle.ics	112	1	0	1.2995999999999999	0.7802387648401103	1.0	0.0	1.0	0.27676277301857954	2.425897114396291	0.17552873349086667	0.3519154026414613	0.1725284099265607	0.03024836011726755	0.9401422571460495	0.9947982735690681	162.0	3.0820076414393744	102.0	0.23518391537247432
301	Feb25-FISH2-3L1-rep4-mock-100x_Position003_2_cmle.ics	114	1	0	1.083	0.10430838748402886	1.0	0.10317500441073144	1.0	0.31544250215413183	2.2159284899292877	0.32363323440051983	0.4776918213589505	0.32286050473296923	0.09815422981682795	0.8636782797504289	1.000265006364882	168.0	3.145878130650301	115.0	0.2651583359591622
302	Feb25-FISH2-3L1-rep4-mock-100x_Position003_2_cmle.ics	115	1	0	1.2995999999999999	0.29804419930630194	1.0	1.3934633376079517	1.0	0.28166648430998564	2.3533365547360474	0.8771586997708629	0.9288980587821015	0.8769702320137284	0.8039488954797497	0.414808074488868	0.9903961836267868	160.0	2.990501731847806	101.0	0.23287819071195984
303	Feb25-FISH2-3L1-rep4-mock-100x_Position003_2_cmle.ics	116	1	0	1.083	0.3992374127662249	1.0	0.6275890508929507	1.0	0.3270921526292761	2.2184054912307714	0.6286296596611952	0.728337095395674	0.6186035808989503	0.49361727772786046	0.6948126225319596	0.9962059225365498	142.0	2.658458771172508	91.0	0.20982094410681532
304	Feb25-FISH2-3L1-rep4-mock-100x_Position003_2_cmle.ics	117	1	0	1.5162	0.30272613209679916	2.0	1.2536039404732575	1.0	0.2970696297598231	2.1419001898785965	0.741133128918585	0.8370383506475676	0.7379563101612435	0.6343435845804158	0.5797672838455777	0.9922751652478139	296.0	5.514874267288131	261.0	0.6017941363942725
305	Feb25-FISH2-3L1-rep4-mock-100x_Position003_2_cmle.ics	119	1	0	1.083	0.42824812210859636	1.0	0.65253602307166	1.0	0.2877226213926332	2.0140646511018496	0.6065504692587627	0.692013024324842	0.5953169890825513	0.4806694119900402	0.7672529269786598	0.9797219232715187	162.0	3.035197143758535	104.0	0.2397953646935032
306	Feb25-FISH2-3L1-rep4-mock-100x_Position004_3_cmle.ics	2	1	0	1.7328	0.37157173585572967	1.0	0.7295574526778015	1.0	0.2793876345856158	2.2333239603400123	0.5523122812406535	0.6538752233063075	0.5449441835274718	0.4012642572488663	0.7676037505071768	0.9884168720710862	292.0	5.4722939411475116	248.0	0.5718197158075845
307	Feb25-FISH2-3L1-rep4-mock-100x_Position004_3_cmle.ics	3	1	0	1.083	4.470511133157117	1.0	0.0	1.0	0.25969454843052203	2.312688007893204	0.20340355907629254	0.33077377914935324	0.18162304894742384	0.026693072194007728	0.9379466571135938	0.9806975507964804	136.0	2.5711830331211623	76.0	0.1752350741990985
308	Feb25-FISH2-3L1-rep4-mock-100x_Position004_3_cmle.ics	4	1	0	1.5162	0.5721326094261777	1.0	1.8369787278692045	1.0	0.26580897764629313	2.7249428427075326	0.9275909573761785	0.9581313902536184	0.9262050192537512	0.8737883415217103	0.3816448203170448	0.9803299196382633	184.0	3.5268466747765492	121.0	0.27899268392224896
309	Feb25-FISH2-3L1-rep4-mock-100x_Position004_3_cmle.ics	6	1	0	0.8664	0.15544610391950997	1.0	1.2594114294931633	1.0	0.30463080996331215	1.733906177397937	0.819775919670709	0.8831884378980009	0.8153736825590195	0.7390497812724957	0.5428949394980728	0.9978163906822252	164.0	3.009676809148004	109.0	0.25132398799607547
310	Feb25-FISH2-3L1-rep4-mock-100x_Position004_3_cmle.ics	7	1	0	1.2995999999999999	0.2570254659666794	1.0	0.42540144110901373	1.0	0.2659493000774543	2.6057904003969177	0.47678347485042855	0.5975309726737545	0.4752897572509206	0.3320486296938278	0.8104224412592639	0.9667310371378722	188.0	3.6162374985980064	125.0	0.28821558256430674
311	Feb25-FISH2-3L1-rep4-mock-100x_Position004_3_cmle.ics	8	1	0	1.083	0.5709840325566279	1.0	0.8875449473696695	1.0	0.3414041603262494	2.123493178795045	0.6982509098898579	0.7985155182789947	0.6943056656763753	0.5849135007594356	0.6600905174653124	1.0019832072295523	154.0	2.8564154961156207	105.0	0.24210108935401767
312	Feb25-FISH2-3L1-rep4-mock-100x_Position004_3_cmle.ics	9	1	0	0.8664	4.461905119665914	1.0	2.595144194519177	1.0	0.27185614986556117	2.261292975661844	0.9957454989217472	0.9992811648472893	0.9942409602300273	0.9821336030358248	0.2435192607348068	0.9748169599310895	128.0	2.345590887797408	71.0	0.16370645089652625
313	Feb25-FISH2-3L1-rep4-mock-100x_Position004_3_cmle.ics	10	1	0	1.2995999999999999	NA	0.0	1.7672985383515813	1.0	0.26893814379231423	2.061921991457307	0.9335452233926625	0.9670541227751543	0.9335452233926625	0.8882264802034144	0.31175943423726743	0.9755991730928002	172.0	3.2352689544717577	110.0	0.2536297126565899
314	Feb25-FISH2-3L1-rep4-mock-100x_Position004_3_cmle.ics	11	1	0	1.083	0.350168548991824	1.0	0.744005537498231	1.0	0.2979055391433198	2.090745353897364	0.6429841023960599	0.7280079835562573	0.6315251174198417	0.5304050363927035	0.6913702404384767	0.9989499403177035	156.0	2.924516156866769	100.0	0.23057246605144538
315	Feb25-FISH2-3L1-rep4-mock-100x_Position004_3_cmle.ics	12	1	0	1.2995999999999999	5.555121148087663	2.0	0.0	1.0	0.22707176718451616	1.6331180664214935	0.18305326642419778	0.41936144744717097	0.18305326642419778	0.023233276552644906	0.9217661906524678	0.9430555000375901	288.0	5.125445380081437	219.0	0.5049537006526654
316	Feb25-FISH2-3L1-rep4-mock-100x_Position004_3_cmle.ics	13	1	0	0.8664	3.014239131493212	1.0	1.9493999999999998	1.0	0.34999059884329	2.782667289593005	0.9893211481659135	0.9971093888061398	0.9849789199969705	0.9576822094872637	0.21949669985568684	1.0087561140340586	104.0	1.996487935592023	59.0	0.13603775497035278
317	Feb25-FISH2-3L1-rep4-mock-100x_Position004_3_cmle.ics	14	1	0	0.8664	3.2529203159506976	1.0	0.0	1.0	0.20938166917559753	2.279946915061917	0.08387867982251758	0.242766983406609	0.08387867982251758	0.02994509390765241	0.9477159376130609	0.9126365877896642	112.0	2.105053836713678	51.0	0.11759195768623716
318	Feb25-FISH2-3L1-rep4-mock-100x_Position004_3_cmle.ics	15	1	0	1.7328	0.7842035046929593	1.0	0.7252201245704302	1.0	0.1841601229867414	4.64754801104529	0.67058998071312	0.7892825940029342	0.6655704465654517	0.48993620493546314	0.6637510128664366	0.8270151860484841	136.0	2.6413987796424214	64.0	0.14756637827292504
319	Feb25-FISH2-3L1-rep4-mock-100x_Position004_3_cmle.ics	16	1	0	1.083	0.5684756756392426	1.0	0.6921189703237084	1.0	0.3037281960013569	2.2119122182830924	0.6125183186783906	0.7289210298427924	0.6077554622968292	0.48661487476685317	0.7025235349578182	1.0012370685627332	176.0	3.3012545294527955	121.0	0.27899268392224896
320	Feb25-FISH2-3L1-rep4-mock-100x_Position004_3_cmle.ics	17	1	0	1.083	5.269933287291147	1.0	0.23070632344123612	1.0	0.32843466237689134	1.9126761098914355	0.36630941122902877	0.5080426254772162	0.35057441070365314	0.21389793702497287	0.8473105218483306	1.0107409600807133	150.0	2.7904299211345833	99.0	0.22826674139093092
321	Feb25-FISH2-3L1-rep4-mock-100x_Position004_3_cmle.ics	19	1	0	1.083	0.49300274755585627	1.0	1.4772412513556012	1.0	0.3082640887312631	2.4504433880518706	0.8929685239365978	0.9359547310548821	0.8898927220311009	0.8355142590746873	0.5085774403438095	1.0119856345984755	148.0	2.792545006904694	94.0	0.2167381180883587
322	Feb25-FISH2-3L1-rep4-mock-100x_Position004_3_cmle.ics	20	1	0	1.083	0.1970685833896158	1.0	0.9767845773409408	1.0	0.3148577864191545	2.3749877979541996	0.7747603499518607	0.8469274561513668	0.7686801456737411	0.6631085436811922	0.6099807908241953	1.0051748751996006	148.0	2.769139758064274	95.0	0.21904384274887315
323	Feb25-FISH2-3L1-rep4-mock-100x_Position004_3_cmle.ics	21	1	0	1.2995999999999999	0.3025058704104122	1.0	1.5930676819351215	1.0	0.2667602850650871	2.355508663695103	0.9140187100339465	0.9505358411620747	0.9127062445725113	0.8441422594142259	0.41805304757841527	0.985697723611175	164.0	3.126703053350103	102.0	0.23518391537247432
324	Feb25-FISH2-3L1-rep4-mock-100x_Position004_3_cmle.ics	22	1	0	1.2995999999999999	0.4409008775806445	1.0	2.3825999999999996	1.0	0.3147465334085093	2.6235243305442495	0.9910687177411193	0.9991819316533415	0.9888759572243025	0.973788078129744	0.16129287632132197	1.0038757031208796	172.0	3.282079452152598	119.0	0.27438123460122005
325	Feb25-FISH2-3L1-rep4-mock-100x_Position004_3_cmle.ics	24	1	0	1.5162	0.30706108439537105	1.0	1.5822528849378996	1.0	0.28845733034735277	2.1432467477254704	0.9493169050576169	0.9782610483718406	0.9390437493317102	0.8503483331825398	0.4737820557539536	0.9993408696153813	182.0	3.435340765184981	124.0	0.28590985790379225
326	Feb25-FISH2-3L1-rep4-mock-100x_Position004_3_cmle.ics	25	1	0	1.5162	0.4704861695083331	1.0	1.6138406844254058	1.0	0.31544250215413183	2.7073303611049813	0.9215926466499861	0.967742215735335	0.9185258548790659	0.8440410411453989	0.4364254409836709	0.9926530958231449	168.0	3.2160938771715606	115.0	0.2651583359591622
327	Feb25-FISH2-3L1-rep4-mock-100x_Position004_3_cmle.ics	26	1	0	1.083	0.22752957218127676	1.0	0.2918229810711206	1.0	0.3345968221641887	2.2776424335695578	0.4209107973176108	0.5737657037377427	0.40035671726651767	0.21989905991759676	0.8496014170194296	0.9963805589651108	176.0	3.2778492806123753	127.0	0.29282703188533565
328	Feb25-FISH2-3L1-rep4-mock-100x_Position004_3_cmle.ics	28	1	0	1.083	3.2137836886248414	1.0	0.639412489864916	1.0	0.17731151710576265	2.287768402111758	0.6710174555747759	0.7649908669723106	0.6670376329127705	0.511794307281019	0.6302659387094646	0.7049032165860337	142.0	2.611648273491668	67.0	0.15448355225446841
329	Feb25-FISH2-3L1-rep4-mock-100x_Position004_3_cmle.ics	29	1	0	1.083	0.19122307968954347	1.0	1.0841098665386142	1.0	0.3159124829187753	2.2596352664335972	0.7716688344533564	0.8535524604378929	0.7695371775417299	0.6731384131801431	0.5680552120872683	1.0020243829719966	164.0	3.056487306828844	111.0	0.2559354373171044
330	Feb25-FISH2-3L1-rep4-mock-100x_Position004_3_cmle.ics	30	1	0	1.2995999999999999	2.9448516830658904	1.0	1.5326447069895082	1.0	0.3131877441933184	2.389471538360462	0.880988532673926	0.9309249056440068	0.8762526571515336	0.7920986797391292	0.483944614035102	0.9992330499026661	192.0	3.6120073270577846	140.0	0.3228014524720236
331	Feb25-FISH2-3L1-rep4-mock-100x_Position004_3_cmle.ics	33	1	0	1.083	0.5769680753880553	1.0	1.9456874874661152	1.0	0.35395575638051696	2.0399780960750302	0.9514390379996603	0.9832442442523391	0.9502421983033988	0.905502227900921	0.3667998109618079	1.0018072503646462	170.0	3.16716829372061	124.0	0.28590985790379225
332	Feb25-FISH2-3L1-rep4-mock-100x_Position004_3_cmle.ics	34	1	0	1.5162	0.26670239837974685	1.0	0.8058225447605828	1.0	0.30159289474462014	2.3936035952803802	0.6032612619840346	0.7235548959043684	0.6012555658068915	0.460261141642264	0.7295792423787625	0.9850429611627153	240.0	4.567670968713178	192.0	0.4426991348187751
333	Feb25-FISH2-3L1-rep4-mock-100x_Position004_3_cmle.ics	34	2	0	1.2995999999999999	6.757738398370132	1.0	0.20635000882146287	1.0	0.2615459604580993	3.829351074420196	0.24865818925749128	0.3168097396606362	0.2446748766496851	0.14500581651891373	0.9075143056466931	0.9678960327814202	112.0	2.1986748320753575	57.0	0.13142630564932387
334	Feb25-FISH2-3L1-rep4-mock-100x_Position004_3_cmle.ics	35	1	0	1.083	0.0989053994679244	1.0	0.5556144027286182	1.0	0.261217473189161	1.7304367811380619	0.5757958564931783	0.7018044303900635	0.5749482469151901	0.3998598184159481	0.750136213225522	0.9752627012955194	182.0	3.3183145209828817	118.0	0.27207550994070556
335	Feb25-FISH2-3L1-rep4-mock-100x_Position004_3_cmle.ics	36	1	0	1.083	0.3454696949035034	1.0	0.7295574526778015	1.0	0.2632293343870374	2.301019571851344	0.6786174550525004	0.7844949612321214	0.6602053535588279	0.5444404538060127	0.6520610154997686	0.9888245227107775	156.0	2.9245161568667686	94.0	0.2167381180883587
336	Feb25-FISH2-3L1-rep4-mock-100x_Position004_3_cmle.ics	37	1	0	0.8664	1.427234130954145	1.0	0.5556144027286182	1.0	0.31319262146556703	2.1287683472525667	0.5504470774787473	0.6736378452186935	0.5542439325199313	0.40068272915473724	0.7431559131624413	1.001531674174052	130.0	2.4136915485485564	78.0	0.17984652352012742
337	Feb25-FISH2-3L1-rep4-mock-100x_Position004_3_cmle.ics	39	1	0	1.7328	0.22677867818299408	1.0	0.5963412819178956	1.0	0.2895702494687832	2.6012465888814904	0.4986645195084047	0.6095158937329819	0.49326199226849865	0.3693436881772098	0.7876485552239377	0.9808076296824594	268.0	5.099785740101703	222.0	0.5118708746342088
338	Feb25-FISH2-3L1-rep4-mock-100x_Position004_3_cmle.ics	40	1	0	1.7328	0.19692483114412737	1.0	1.0841098665386142	1.0	0.2704207741019571	2.5887012839790438	0.7404424787420374	0.8299632083133556	0.7363816941788898	0.6038631270976643	0.6733338854225134	0.9881346278213016	260.0	4.8975988436183675	205.0	0.472673555405463
339	Feb25-FISH2-3L1-rep4-mock-100x_Position004_3_cmle.ics	41	1	0	1.083	0.23193367430627063	1.0	1.7514889418028	1.0	0.29498890793847904	2.463553410407874	0.9548966535433071	0.9830954724409449	0.9514025590551181	0.9086552657480315	0.40670715649662975	0.9945328039498347	136.0	2.5477777842807425	81.0	0.18676369750167077
340	Feb25-FISH2-3L1-rep4-mock-100x_Position004_3_cmle.ics	42	1	0	1.2995999999999999	0.14583822531819424	1.0	0.5158750220536572	1.0	0.3345968221641887	2.2732487222020734	0.5316164961103726	0.653882154908639	0.5167344434568523	0.36632109680413427	0.8039116315542735	1.010280620646377	176.0	3.3246597782932157	127.0	0.29282703188533565
341	Feb25-FISH2-3L1-rep4-mock-100x_Position004_3_cmle.ics	43	1	0	1.2995999999999999	3.7868627097647556	1.0	1.2321921245870329	1.0	0.2608594825761498	2.595413820118117	0.7998432786114485	0.8565098146769581	0.7951024566077656	0.7075461348587548	0.5301320265340891	0.982794732155656	152.0	2.881935830726151	90.0	0.20751521944630086
342	Feb25-FISH2-3L1-rep4-mock-100x_Position004_3_cmle.ics	45	1	0	1.2995999999999999	0.4055034680797924	1.0	1.8253521634203476	1.0	0.2989294088085085	2.4421470680893167	0.9380470138493008	0.9756337815633278	0.9380470138493008	0.8920056336138963	0.28391164580971623	0.9987091466277944	174.0	3.303369615222907	118.0	0.27207550994070556
343	Feb25-FISH2-3L1-rep4-mock-100x_Position004_3_cmle.ics	46	1	0	1.083	0.32244866123161986	1.0	1.6649493785096108	1.0	0.3016172195643787	1.6849808168310736	0.8993448481238833	0.9428194324958272	0.8949109919925882	0.8431495819822205	0.43932999026636	0.9892428384859782	186.0	3.3843000959639196	131.0	0.3020499305273935
344	Feb25-FISH2-3L1-rep4-mock-100x_Position004_3_cmle.ics	47	1	0	1.5162	4.420883130136662	1.0	0.72222503087512	1.0	0.29730439776607115	2.316550305397841	0.5805539754840446	0.7018897172805787	0.5747180838822574	0.4169948631995797	0.7529800089215618	0.9978618635410409	272.0	5.118960817401903	230.0	0.5303166719183244
345	Feb25-FISH2-3L1-rep4-mock-100x_Position004_3_cmle.ics	48	1	0	1.083	0.4325219857469097	1.0	0.7295574526778015	1.0	0.31028075591010307	2.1653635745398465	0.6517596733424071	0.7573493328889013	0.6561021453107784	0.5214669962871402	0.6329056955744616	1.0002409601614686	162.0	3.0117918949181153	108.0	0.24901826333556107
346	Feb25-FISH2-3L1-rep4-mock-100x_Position004_3_cmle.ics	49	1	0	1.2995999999999999	5.9075288772276195	1.0	0.0	1.0	0.30679615757712825	2.6117390060906565	0.17774613595356623	0.3633834047085933	0.18186561161713877	0.029352622769070236	0.9553861757288792	0.9688235254287605	144.0	2.7499646807640765	90.0	0.20751521944630086
347	Feb25-FISH2-3L1-rep4-mock-100x_Position004_3_cmle.ics	50	1	0	1.2995999999999999	0.18141094648974077	1.0	1.1961505589055579	1.0	0.26155533140608933	2.2710090511328116	0.8069328369898735	0.8757866705981	0.8038921190118588	0.7122974006468437	0.5877457919302667	0.9863680374775048	164.0	3.103297804509683	101.0	0.23287819071195984
348	Feb25-FISH2-3L1-rep4-mock-100x_Position004_3_cmle.ics	51	1	0	1.7328	0.3387864483815579	2.0	0.9479040472602467	1.0	0.3121863451725249	2.323202425265081	0.6472159523949111	0.76159714486721	0.6437093275488069	0.5024678284575248	0.7051530696409744	0.996604482217119	300.0	5.6744808376308455	273.0	0.6294628323204459
349	Feb25-FISH2-3L1-rep4-mock-100x_Position004_3_cmle.ics	52	1	0	1.083	0.9358071207210469	1.0	0.7817319754002556	1.0	0.2587785786599346	2.170402191314216	0.6930736749227957	0.7819793701812987	0.6874015251780424	0.5704712085880549	0.6686133088683299	0.9821286873229174	158.0	2.9458063199370774	95.0	0.21904384274887315
350	Feb25-FISH2-3L1-rep4-mock-100x_Position004_3_cmle.ics	54	1	0	1.083	1.62448419275583	1.0	0.7610319551488771	1.0	0.27185614986556117	2.292734643945793	0.6387474563610293	0.7283479440528219	0.6219529995621077	0.5240239724557171	0.7189031635045421	0.9837377636663264	128.0	2.3924013854782475	71.0	0.16370645089652625
351	Feb25-FISH2-3L1-rep4-mock-100x_Position004_3_cmle.ics	56	1	0	0.8664	NA	0.0	0.10317500441073144	1.0	0.3319086735427636	1.962261124510169	0.33691219200750516	0.5080328872789815	0.33597404458806207	0.10987400158963868	0.875779662969239	1.0010868391373848	122.0	2.2349099009056417	73.0	0.16831790021755516
352	Feb25-FISH2-3L1-rep4-mock-100x_Position004_3_cmle.ics	57	1	0	1.2995999999999999	4.594495300037088	1.0	0.10317500441073144	1.0	0.16973367763678693	1.817971564668517	0.3437550087084745	0.6170835692991548	0.3352495538910319	0.10492376077874063	0.9019564894484677	0.7433933909046743	178.0	3.2991394436826837	92.0	0.21212666876732977
353	Feb25-FISH2-3L1-rep4-mock-100x_Position004_3_cmle.ics	60	1	0	2.166	NA	0.0	0.0	1.0	0.15511095796046206	6.924799148995371	0.14162059678219577	0.3390211921468566	0.1615989793748671	0.028071620951165922	0.9474542140264726	0.7324892061857555	174.0	3.443801108265425	85.0	0.19598659614372857
354	Feb25-FISH2-3L1-rep4-mock-100x_Position004_3_cmle.ics	61	1	0	1.2995999999999999	0.2132477856223114	1.0	1.7066936201320784	1.0	0.2725820568548805	2.463732732853049	0.93635350266772	0.9703087628921765	0.9340050432354629	0.8880910379757795	0.37620549110889706	0.9819889223034266	152.0	2.8819358307261513	92.0	0.21212666876732977
355	Feb25-FISH2-3L1-rep4-mock-100x_Position004_3_cmle.ics	64	1	0	0.8664	5.912395338880923	1.0	0.0	1.0	0.2608594825761498	1.5056123198996851	0.21787780912042679	0.38706845859503497	0.21787780912042679	0.028758064103765947	0.9051471536406703	0.9270030913346796	152.0	2.741504337683632	90.0	0.20751521944630086
356	Feb25-FISH2-3L1-rep4-mock-100x_Position004_3_cmle.ics	65	1	0	1.5162	0.1422040843635976	1.0	0.0	1.0	0.2781034923342405	1.9622522032230745	0.24760473331940824	0.47149746169843704	0.24760473331940824	0.022245329797571586	0.8978086291362313	0.987037246917882	270.0	5.050860156650754	220.0	0.5072594253131798
357	Feb25-FISH2-3L1-rep4-mock-100x_Position004_3_cmle.ics	66	1	0	2.166	3.4330712359296265	1.0	0.9479040472602467	1.0	0.1473280983893931	4.958408391782799	0.7768533224038117	0.8306675546903017	0.7636149392899226	0.6292023156924023	0.5904560999568452	0.7307656218626021	170.0	3.354410284443968	80.0	0.18445797284115634
358	Feb25-FISH2-3L1-rep4-mock-100x_Position004_3_cmle.ics	67	1	0	1.2995999999999999	0.21994196160299334	1.0	0.4883922886704704	1.0	0.29916811979196134	2.4161759715823066	0.5493554006968641	0.678301393728223	0.5457317073170732	0.3640418118466899	0.7312493208446883	0.9956335791848797	170.0	3.190573542561029	114.0	0.26285261129864773
359	Feb25-FISH2-3L1-rep4-mock-100x_Position004_3_cmle.ics	69	1	0	1.2995999999999999	0.21373010569238549	1.0	1.4532932869245503	1.0	0.29072897556794247	2.4955067959930872	0.8637230892941994	0.9211484337877847	0.8560912314046566	0.7852516539347199	0.6012477034438553	0.9966597453227323	194.0	3.680107987808933	137.0	0.3158842784904802
360	Feb25-FISH2-3L1-rep4-mock-100x_Position004_3_cmle.ics	70	1	0	1.2995999999999999	1.1056291962672273	1.0	1.0389843448820495	1.0	0.2888529022086707	2.270037193437169	0.7626663389628173	0.8529897124398722	0.7626663389628173	0.6509339559706471	0.6015699665790156	0.9954125549414947	172.0	3.211863705631338	114.0	0.26285261129864773
361	Feb25-FISH2-3L1-rep4-mock-100x_Position004_3_cmle.ics	71	1	0	1.7328	1.5569492375137493	1.0	0.4883922886704704	1.0	0.14132780957479307	2.4190161950476075	0.6499928984838262	0.7724008450804247	0.6289013954479281	0.36733036253240064	0.6741760550191055	0.74699409874992	196.0	3.701398150879241	97.0	0.22365529206990203
362	Feb25-FISH2-3L1-rep4-mock-100x_Position004_3_cmle.ics	72	1	0	1.7328	0.36409158203033176	2.0	0.8318234787411565	1.0	0.31555989311740223	2.3439066511674267	0.5851998560932279	0.7158175054428657	0.5848586338499883	0.45557805644260974	0.7283499748257423	0.9952620605211727	296.0	5.561684764968971	269.0	0.6202399336783881
363	Feb25-FISH2-3L1-rep4-mock-100x_Position004_3_cmle.ics	73	1	0	1.083	0.39729483107712293	1.0	0.5556144027286182	1.0	0.2853810895720952	2.452954594903969	0.5867522482974634	0.7104501340673421	0.5852810668438412	0.4272832973447548	0.7269162550850237	1.00519380854174	142.0	2.6818640200129282	85.0	0.19598659614372857
364	Feb25-FISH2-3L1-rep4-mock-100x_Position004_3_cmle.ics	76	1	0	1.2995999999999999	0.9276849210007789	1.0	1.232192124587033	1.0	0.2949886840383556	2.486894729467415	0.7936979958034874	0.8571811012227769	0.7885536502423848	0.701808841617828	0.6127943320475567	0.9942838170827583	194.0	3.680107987808933	138.0	0.3181900031509946
365	Feb25-FISH2-3L1-rep4-mock-100x_Position004_3_cmle.ics	77	1	0	0.8664	1.5711757442699124	1.0	0.23070632344123612	1.0	0.29064899138885836	1.830736787040652	0.3874028706539175	0.5436431056392309	0.3837885132179239	0.18632689623565193	0.8471553124971493	1.0035692973317571	152.0	2.788314835364472	95.0	0.21904384274887315
366	Feb25-FISH2-3L1-rep4-mock-100x_Position004_3_cmle.ics	78	1	0	1.083	0.3845660163685355	1.0	1.1961505589055579	1.0	0.2888529022086707	2.1291424976619826	0.8152390394934815	0.8923735225819918	0.8119167514632852	0.7042467885998557	0.5071094878769613	0.9986660129488812	172.0	3.1884584567909187	114.0	0.26285261129864773
367	Feb25-FISH2-3L1-rep4-mock-100x_Position004_3_cmle.ics	79	1	0	1.2995999999999999	6.073724539397104	1.0	1.0841098665386142	1.0	0.26566364822117994	2.1729533923908133	0.6698248745261106	0.7749412978398871	0.6667521091638661	0.5671040056708502	0.7411447039366349	0.9934605527706212	182.0	3.411935516344561	119.0	0.27438123460122005
368	Feb25-FISH2-3L1-rep4-mock-100x_Position004_3_cmle.ics	79	2	0	1.2995999999999999	0.3071360481802803	1.0	2.166	1.0	0.33171316037091503	2.2308263461336373	0.9837564319213169	0.998196213948013	0.9725792874728642	0.8967728052354099	0.3176868394945637	0.9957688084339527	226.0	4.231397836497654	184.0	0.42425333753465955
369	Feb25-FISH2-3L1-rep4-mock-100x_Position004_3_cmle.ics	80	1	0	1.083	0.32484034902004183	1.0	1.1190041972733815	1.0	0.2706218226372091	2.1357349687452762	0.7887203588976714	0.8562527339498073	0.7850988291065197	0.7025259153009634	0.5980501938905625	0.9913639903150084	160.0	2.990501731847806	99.0	0.22826674139093092
370	Feb25-FISH2-3L1-rep4-mock-100x_Position004_3_cmle.ics	81	1	0	1.2995999999999999	0.18944376681191785	1.0	0.32626801153583	1.0	0.28230249772101607	2.47465435462556	0.38855184156286404	0.502495743346178	0.37881978671924005	0.21451070884487858	0.8546742544221917	0.9840632091668593	194.0	3.6801079878089324	135.0	0.31127282916945126
371	Feb25-FISH2-3L1-rep4-mock-100x_Position004_3_cmle.ics	81	2	0	1.083	6.7689123062708445	1.0	0.9077480443748005	1.0	0.20235903177715125	2.3267041631540497	0.6066045344564925	0.698113630253607	0.6049511604982525	0.5046106281924904	0.745908711396494	0.9336316962590178	122.0	2.258315149746061	57.0	0.13142630564932387
372	Feb25-FISH2-3L1-rep4-mock-100x_Position004_3_cmle.ics	82	1	0	1.5162	0.2037289380435153	1.0	1.1160083062473465	1.0	0.3078760800517997	2.3878848655575946	0.7662270719502621	0.8409727123496246	0.7614055400036479	0.6663309569313487	0.6029247301432362	0.9986183263701326	180.0	3.4140506021146724	126.0	0.2905213072248212
373	Feb25-FISH2-3L1-rep4-mock-100x_Position004_3_cmle.ics	83	1	0	1.2995999999999999	0.2633831231606164	1.0	0.10317500441073144	1.0	0.30682137300883505	2.3294433278233053	0.32257245317285643	0.47208840595324214	0.31386114232065626	0.09278854293321841	0.8862194798118581	0.9946694815682043	184.0	3.4566309282552896	130.0	0.29974420586687905
374	Feb25-FISH2-3L1-rep4-mock-100x_Position004_3_cmle.ics	84	1	0	1.7328	0.08078063803588303	1.0	1.7672985383515813	1.0	0.28505580124249996	2.646903897162415	0.8520086846494508	0.9031586098809455	0.8492695692183816	0.7692978230862139	0.5670546267417921	0.9920177539019739	242.0	4.588961131783487	189.0	0.43578196083723186
375	Feb25-FISH2-3L1-rep4-mock-100x_Position004_3_cmle.ics	84	2	0	1.083	4.973170368787052	1.0	0.41270001764292574	1.0	0.31950628410532356	2.583797696735955	0.3631844193938	0.4646772732501294	0.3631844193938	0.2600434232472537	0.8097755024251827	0.9784075062178329	112.0	2.128459085554098	63.0	0.1452606536124106
376	Feb25-FISH2-3L1-rep4-mock-100x_Position004_3_cmle.ics	85	1	0	1.2995999999999999	NA	0.0	1.2748075358549043	1.0	0.24810407087953565	2.562875653066211	0.8488445267978884	0.9145063454882355	0.8382774534139775	0.7402020767052407	0.5192270032090961	0.9820182799284766	182.0	3.4587460140254005	115.0	0.2651583359591622
377	Feb25-FISH2-3L1-rep4-mock-100x_Position004_3_cmle.ics	86	1	0	1.2995999999999999	0.18137237327441355	1.0	1.1321417835580119	1.0	0.3213200397477352	2.0746693699752465	0.7782607538566626	0.8592528852892386	0.7761583294153132	0.6854968197503704	0.5796042567542573	1.0038546082055317	166.0	3.0777774698991522	114.0	0.26285261129864773
378	Feb25-FISH2-3L1-rep4-mock-100x_Position004_3_cmle.ics	87	1	0	0.8664	3.290929915572303	1.0	0.10317500441073144	1.0	0.2881764887477712	2.20923366358142	0.2752343868138515	0.4332564645395433	0.2752343868138515	0.09228035687282625	0.8848382874882106	0.9990675666639666	102.0	1.9049820260004537	52.0	0.1198976823467516
379	Feb25-FISH2-3L1-rep4-mock-100x_Position004_3_cmle.ics	88	1	0	1.083	0.6002293707939915	1.0	0.42540144110901373	1.0	0.23961299900261135	2.1905881623226615	0.548035920333116	0.6656047759995987	0.548035920333116	0.4137192929647653	0.7505444140609628	0.9737884295802822	118.0	2.215734823605444	59.0	0.13603775497035278
380	Feb25-FISH2-3L1-rep4-mock-100x_Position004_3_cmle.ics	89	1	0	1.083	NA	0.0	1.6366463635208865	1.0	0.28983077184957995	2.1068934336365146	0.9239952718676123	0.9578121641951429	0.9211369009241349	0.8725768321513002	0.4501366028688437	1.0028456592655588	150.0	2.790429921134583	93.0	0.21443239342784423
381	Feb25-FISH2-3L1-rep4-mock-100x_Position004_3_cmle.ics	90	1	0	1.083	0.3600580838793948	1.0	0.10317500441073144	1.0	0.2725820568548805	2.185890753505778	0.3244312238493724	0.4989921112273361	0.32196870641562064	0.1002985529986053	0.8706365636367237	0.9857918876300644	152.0	2.8351253330453114	92.0	0.21212666876732977
382	Feb25-FISH2-3L1-rep4-mock-100x_Position004_3_cmle.ics	92	1	0	1.083	0.5799490239968851	1.0	0.0	1.0	0.2825870437667758	2.3684023980315527	0.08019961455026209	0.2670542888266128	0.14535365478972506	0.028703901980317855	0.9655751871438593	0.973782822378306	148.0	2.815950255745114	90.0	0.20751521944630086
383	Feb25-FISH2-3L1-rep4-mock-100x_Position004_3_cmle.ics	94	1	0	1.083	0.34446302804921347	1.0	2.7811913002209154	1.0	0.3340725384089969	3.0101342447160944	0.960332849790939	0.9792292550014271	0.9602328065369439	0.9364460516752832	0.4076656878400965	1.0132426866207438	108.0	2.0858787594134807	61.0	0.1406492042913817
384	Feb25-FISH2-3L1-rep4-mock-100x_Position004_3_cmle.ics	94	2	0	1.7328	0.41906131773766186	2.0	1.1179489136237186	1.0	0.2877916460894041	1.9327768203097628	0.6821125604305391	0.7879980462140984	0.6785110032867151	0.5448370324816906	0.7075565318628229	0.9879447992922209	312.0	5.802221816052703	278.0	0.6409914556230183
385	Feb25-FISH2-3L1-rep4-mock-100x_Position004_3_cmle.ics	95	1	0	1.5162	4.025224346698788	1.0	1.5162	1.0	0.32306021553171027	2.5609526956457005	0.8676141182610965	0.9203618728660592	0.8599645521170868	0.7919964987060435	0.4346774334286305	1.0005869822439193	228.0	4.346308994929645	184.0	0.42425333753465955
386	Feb25-FISH2-3L1-rep4-mock-100x_Position004_3_cmle.ics	96	1	0	1.083	0.3636328529921408	1.0	0.3095250132321943	1.0	0.30389344048010053	2.220371871482738	0.4505306603773585	0.5933814858490566	0.4505306603773585	0.26257861635220126	0.8253816195833212	0.9908066455593451	156.0	2.901110908026349	101.0	0.23287819071195984
387	Feb25-FISH2-3L1-rep4-mock-100x_Position004_3_cmle.ics	97	1	0	1.2995999999999999	0.39464106580265773	1.0	1.5634639508005113	1.0	0.3033909273354146	1.9881490539568765	0.8964836581048785	0.9460558405859754	0.8970464685682591	0.8167440191192424	0.3600133770743313	0.9840361301007429	178.0	3.345949941363524	123.0	0.2836041332432778
388	Feb25-FISH2-3L1-rep4-mock-100x_Position004_3_cmle.ics	98	1	0	1.083	0.4770735980173885	1.0	0.20635000882146287	1.0	0.26978921292092234	1.9046564153485235	0.38694797723176555	0.5276507784577474	0.38969727208854765	0.20823872025415704	0.8364176784904579	0.9979538926378226	158.0	2.9692115687774976	97.0	0.22365529206990203
389	Feb25-FISH2-3L1-rep4-mock-100x_Position004_3_cmle.ics	99	1	0	1.083	0.1952383438844524	1.0	0.687545504971255	1.0	0.308831124218491	1.973294093828449	0.662164393173329	0.7591369667953031	0.6422291928926678	0.5071506696658894	0.7444395673062293	0.9982656985217665	150.0	2.7904299211345833	96.0	0.22134956740938755
390	Feb25-FISH2-3L1-rep4-mock-100x_Position004_3_cmle.ics	100	1	0	1.083	2.712964373584186	1.0	0.65584944557845	1.0	0.2013060773872332	1.6384922735360685	0.5879317818084823	0.6754217791411042	0.5782375300080022	0.4730844891971192	0.7064189419367296	0.9528286140202955	194.0	3.5396764947664137	114.0	0.26285261129864773
391	Feb25-FISH2-3L1-rep4-mock-100x_Position004_3_cmle.ics	101	1	0	1.2995999999999999	0.3272823479687809	1.0	0.8508028822180275	1.0	0.25155236912521917	2.272981956043139	0.6817771662899464	0.7680222637160393	0.6773458648631746	0.5757028883865953	0.6406554068193333	0.9923249538913982	178.0	3.3459499413635236	112.0	0.25824116197761887
392	Feb25-FISH2-3L1-rep4-mock-100x_Position004_3_cmle.ics	102	1	0	1.083	0.28439266817327613	1.0	1.4199491695140265	1.0	0.2824135301216581	2.2701278556220994	0.8024955821604514	0.857762612860885	0.7984896954957924	0.7358046718298095	0.5714636078776246	0.9928793631111713	124.0	2.32641581049721	69.0	0.1590950015754973
393	Feb25-FISH2-3L1-rep4-mock-100x_Position004_3_cmle.ics	102	2	0	1.083	0.27120538068338257	2.0	1.2536039404732575	1.0	0.32828320743242	1.9762849642711366	0.7646584200328426	0.8350682705365615	0.7644822746617724	0.6807762896966322	0.5802760384498122	0.9889484325347154	158.0	2.9224010710966577	107.0	0.2467125386750466
394	Feb25-FISH2-3L1-rep4-mock-100x_Position004_3_cmle.ics	103	1	0	1.083	0.25770821437526026	2.0	0.0	1.0	0.274326673206773	2.168102187787143	0.14650452582056292	0.26914646784237123	0.08052934217404463	0.029039535587531296	0.9454564876386957	0.9970216831100245	130.0	2.483907295069816	73.0	0.16831790021755516
395	Feb25-FISH2-3L1-rep4-mock-100x_Position004_3_cmle.ics	106	1	0	1.2995999999999999	0.5821653090056662	1.0	0.10317500441073144	1.0	0.26355615600940024	2.1759884126683113	0.26290292701000373	0.44506761763616154	0.2532604668395702	0.07015098184512783	0.8875329797065318	0.9804420191194505	170.0	3.1671682937206094	107.0	0.2467125386750466
396	Feb25-FISH2-3L1-rep4-mock-100x_Position004_3_cmle.ics	107	1	0	1.5162	4.678401148295504	1.0	1.0521827216106825	1.0	0.2987385666158142	2.5779558619735736	0.688435628742515	0.781584487275449	0.684660366766467	0.5800266654191617	0.6745357784276685	0.9926505703695996	222.0	4.188817510357036	170.0	0.39197319228745714
397	Feb25-FISH2-3L1-rep4-mock-100x_Position004_3_cmle.ics	108	1	0	1.083	0.9543467405586777	1.0	0.7832403854540304	1.0	0.25915367871038286	2.47448059897671	0.7408172296798938	0.8461978167871368	0.7391085214141712	0.5942616905148252	0.613055619244159	0.9854295567812563	142.0	2.681864020012928	81.0	0.18676369750167077
398	Feb25-FISH2-3L1-rep4-mock-100x_Position004_3_cmle.ics	109	1	0	1.083	0.40322455953277375	1.0	1.433352969887323	1.0	0.26877613753839935	2.1006783733297754	0.9049490303044312	0.9463373477265897	0.8977485495018608	0.842843438662999	0.4729062511645681	0.9822295286230799	146.0	2.747849594993965	86.0	0.19829232080424306
399	Feb25-FISH2-3L1-rep4-mock-100x_Position004_3_cmle.ics	110	1	0	0.8664	0.15837102494407176	1.0	1.2269033092775323	1.0	0.3228775687081416	1.6529414706342556	0.8173289646867736	0.8802542776330897	0.8164328320591447	0.7402662260681248	0.5860724174064883	0.9993159776659815	122.0	2.2349099009056417	72.0	0.16601217555704068
400	Feb25-FISH2-3L1-rep4-mock-100x_Position004_3_cmle.ics	111	1	0	1.083	3.931773048141183	1.0	0.9378659497950863	1.0	0.3116067213279376	2.7222945807392716	0.7196028032691419	0.8088264824594872	0.7150545191670515	0.6313078575875017	0.638808615636803	1.0211815914885318	120.0	2.3072407331970126	69.0	0.1590950015754973
401	Feb25-FISH2-3L1-rep4-mock-100x_Position004_3_cmle.ics	113	1	0	1.2995999999999999	1.5440146634136227	1.0	0.5260913608053412	1.0	0.27308137672307414	2.278401474825459	0.5734089249821988	0.6897257248956709	0.5637015872443599	0.4005245747969751	0.7444366191915395	0.9860092001764335	168.0	3.1926886283311404	107.0	0.2467125386750466
402	Feb25-FISH2-3L1-rep4-mock-100x_Position004_3_cmle.ics	114	1	0	1.2995999999999999	0.18674918695560144	1.0	1.1237506284984224	1.0	0.2522425781034317	2.2721698279504956	0.7870543433717478	0.852612220012194	0.7833561554838129	0.7029855370868274	0.5664929443030695	0.9740647021286816	130.0	2.460502046229396	70.0	0.1614007262360118
403	Feb25-FISH2-3L1-rep4-mock-100x_Position004_3_cmle.ics	115	1	0	1.083	0.30356686702617286	1.0	2.166	1.0	0.30998039757996954	2.056338228910594	0.9962893274405986	0.9996411849647748	0.9935675841246225	0.9717104975276769	0.2613024924098899	0.9958315292531645	168.0	3.122472881809881	114.0	0.26285261129864773
404	Feb25-FISH2-3L1-rep4-mock-100x_Position004_3_cmle.ics	116	1	0	1.2995999999999999	1.0652052273453296	1.0	0.0	1.0	0.18591436496705532	2.2441452268118725	0.23340253971319588	0.40444691226884266	0.23340253971319588	0.029646081792284295	0.8959786601609427	0.8292971413951165	148.0	2.722329260383434	73.0	0.16831790021755516
405	Feb25-FISH2-3L1-rep4-mock-100x_Position004_3_cmle.ics	117	1	0	1.083	0.1892477492019581	1.0	0.65253602307166	1.0	0.29528601709160374	2.3316910406543423	0.6220330462910346	0.723297416619312	0.615235826375836	0.5020817851991083	0.6851483191362235	0.9956603037224157	148.0	2.792545006904694	92.0	0.21212666876732977
406	Feb25-FISH2-3L1-rep4-mock-100x_Position004_3_cmle.ics	118	1	0	1.9493999999999998	0.47999334678794053	1.0	0.10317500441073144	1.0	0.190099169442825	3.712809026316326	0.35202660369174416	0.5003277266374283	0.35202660369174416	0.07107330473757771	0.8577945464111106	0.8546579192223782	186.0	3.594947335527697	104.0	0.2397953646935032
407	Feb25-FISH2-3L1-rep4-mock-100x_Position004_3_cmle.ics	119	1	0	1.2995999999999999	0.11016206525417309	1.0	0.10317500441073144	1.0	0.3046309795115301	2.191156234866651	0.31948004726843016	0.4609671848013817	0.30615398600127264	0.09820016362148895	0.8573577349714722	0.9986499477377064	166.0	3.1479932164204123	111.0	0.2559354373171044
408	Feb25-FISH2-3L1-rep4-mock-100x_Position004_3_cmle.ics	120	1	0	1.5162	0.7176959781003267	1.0	0.7555694377524544	1.0	0.27854218601744635	3.133669510555265	0.6685123996950002	0.7732516974692277	0.6665153770741803	0.5113104099342798	0.6789400955845769	0.9970368568929423	170.0	3.2607892890822883	110.0	0.2536297126565899
409	Feb25-FISH2-3L1-rep4-mock-100x_Position004_3_cmle.ics	121	1	0	1.2995999999999999	0.1900467353054934	1.0	2.0522887385830932	1.0	0.3481084511700237	2.309241107129122	0.9224648120388577	0.9644713532034186	0.9224648120388577	0.8561430490392664	0.35882151841659043	1.0015315909411804	228.0	4.276093248408384	191.0	0.4403934101582607
410	Feb25-FISH2-3L1-rep4-mock-100x_Position004_3_cmle.ics	122	1	0	1.083	0.8765372880229099	1.0	0.20635000882146287	1.0	0.2989294088085085	1.9874697437881939	0.3960469697097786	0.5624107059828048	0.39196374979922055	0.1766732325068265	0.8674420336036129	0.9870527600040031	174.0	3.2799643663824867	118.0	0.27207550994070556
411	Feb25-FISH2-3L1-rep4-mock-100x_Position004_3_cmle.ics	123	1	0	1.083	0.28357590433553503	1.0	1.9493999999999998	1.0	0.31588787659755735	2.0519494284695887	0.9605315077141617	0.981987136487393	0.9585191177050862	0.924476186718226	0.3373069798622267	0.9977207633381068	154.0	2.8798207449560405	101.0	0.23287819071195984
412	Feb25-FISH2-3L1-rep4-mock-100x_Position004_3_cmle.ics	124	1	0	1.2995999999999999	0.6045028284520039	1.0	1.8037310559294812	1.0	0.3158504392879874	2.1267875220213504	0.8665325523846825	0.9263298677253387	0.8665325523846825	0.7857568852254723	0.4922883599535051	0.98378605821501	258.0	4.829498182867219	219.0	0.5049537006526654
413	Feb25-FISH2-3L1-rep4-mock-100x_Position004_3_cmle.ics	126	1	0	1.2995999999999999	0.25906361516178256	1.0	0.5158750220536572	1.0	0.2974533358211097	2.482168933873178	0.5335061059410218	0.6511132053245376	0.5311108493344328	0.3779165194172851	0.7436517362318371	1.0021062765276272	184.0	3.5268466747765497	128.0	0.2951327565458501
414	Feb25-FISH2-3L1-rep4-mock-100x_Position004_3_cmle.ics	129	1	0	1.5162	0.26201962248761723	1.0	0.0	1.0	0.23256944798819834	2.7870880041272246	0.3069066531059526	0.49303461563254286	0.3064411004232948	0.027904511563612403	0.8579311498463076	0.9736663702544114	210.0	3.897239790052242	138.0	0.3181900031509946
415	Feb25-FISH2-3L1-rep4-mock-100x_Position004_3_cmle.ics	130	1	0	0.8664	4.971964189754935	1.0	0.687545504971255	1.0	0.33657096435448663	2.210139153324341	0.6400632729364395	0.7538467069312625	0.6324828464604133	0.5056082830025884	0.7075339177806954	1.0002551085954128	128.0	2.3924013854782475	79.0	0.18215224818064185
416	Feb25-FISH2-3L1-rep4-mock-100x_Position004_3_cmle.ics	131	1	0	1.2995999999999999	0.38525318103489264	1.0	0.5097226605744432	1.0	0.2916720758385471	2.2993239877492027	0.5674506256595809	0.7201907131011609	0.5664932911201568	0.36086235489220564	0.7700388850118696	0.9894644018847634	190.0	3.5673119151470556	133.0	0.3066613798484224
417	Feb25-FISH2-3L1-rep4-mock-100x_Position004_3_cmle.ics	132	1	0	1.2995999999999999	0.2130895673275017	1.0	0.32626801153583	1.0	0.27676277301857954	2.9098523255288766	0.43414172552386154	0.579862059546572	0.4133726148203067	0.27042279626955945	0.811074797125221	0.9814166577626404	162.0	3.1288181391202143	102.0	0.23518391537247432
418	Feb25-FISH2-3L1-rep4-mock-100x_Position004_3_cmle.ics	133	1	0	1.2995999999999999	0.9223163182534541	1.0	2.265155469265729	1.0	0.19430466564677232	2.4816597774776654	0.990199110938287	0.996597527241876	0.9866110487569928	0.9626081500269547	0.31450894129631646	0.9042646581497693	194.0	3.633297490128093	112.0	0.25824116197761887
419	Feb25-FISH2-3L1-rep4-mock-100x_Position004_3_cmle.ics	134	1	0	1.2995999999999999	NA	0.0	0.0	1.0	0.16662457595289593	2.3596105873258977	0.08402824507457347	0.20148039624875427	0.08402824507457347	0.02973995110774184	0.9706643650121379	0.8363696100453194	124.0	2.443442054699309	53.0	0.12220340700726606
420	Feb25-FISH2-3L1-rep4-mock-100x_Position004_3_cmle.ics	135	1	0	0.8664	3.6677471951084697	1.0	1.9319612809801423	1.0	0.25676833499385804	1.7786170176931444	0.9593901032634053	0.9794485575695685	0.9566082417050347	0.9216280932803957	0.3836790809150351	0.9770793587894394	106.0	1.9709676009814916	52.0	0.1198976823467516
421	Feb25-FISH2-3L1-rep4-mock-100x_Position004_3_cmle.ics	136	1	0	0.8664	0.33833533735494714	1.0	0.42540144110901373	1.0	0.2916962314675708	2.2640527601829596	0.44735776758899237	0.5451246034062344	0.44054153289963	0.3318724874549272	0.8112603884276802	1.0028642968252475	108.0	2.0156630128922206	57.0	0.13142630564932387
422	Feb25-FISH2-3L1-rep4-mock-100x_Position004_3_cmle.ics	137	1	0	1.083	0.3599621675413127	1.0	0.10317500441073144	1.0	0.2921354378512409	2.157957933445477	0.33147202784949126	0.4941532422929103	0.2887866079459832	0.07379998364543298	0.8741378124166314	0.9963677077670812	142.0	2.6350535223320883	86.0	0.19829232080424306
423	Feb25-FISH2-3L1-rep4-mock-100x_Position004_3_cmle.ics	139	1	0	1.2995999999999999	0.2404959076146526	1.0	1.5220639102977542	1.0	0.2668596672976379	1.663289652716432	0.8568883868445062	0.9506500026550424	0.8554063904457092	0.7445945750242574	0.4603771411010958	0.9601720896812961	262.0	4.872078509007839	206.0	0.47497928006597756
424	Feb25-FISH2-3L1-rep4-mock-100x_Position004_3_cmle.ics	140	1	0	1.2995999999999999	4.993292717502222	1.0	1.2466683216206906	1.0	0.27258798385801636	2.529585568056522	0.8186386435095074	0.8804789264860009	0.8164208713879323	0.7366278634526127	0.5524117078498134	0.9909625391248568	166.0	3.147993216420412	105.0	0.24210108935401767
425	Feb25-FISH2-3L1-rep4-mock-100x_Position004_3_cmle.ics	141	1	0	1.083	0.33220636523928954	1.0	1.1926825638357912	1.0	0.29375218469089276	1.9073680151172978	0.8180872989584483	0.881417687976151	0.8146921349968717	0.7101781310956534	0.5736361157236615	0.9947484098226161	166.0	3.101182718739572	109.0	0.25132398799607547
426	Feb25-FISH2-3L1-rep4-mock-100x_Position005_4_cmle.ics	1	1	0	1.5162	0.17324148950315216	1.0	1.6776879206634818	1.0	0.2864819341771144	2.244779722931599	0.8627796806570898	0.9263351396486206	0.8618040999948878	0.784760918835097	0.5903801084971267	0.9925116739209322	260.0	4.850788345937528	211.0	0.48650790336854977
427	Feb25-FISH2-3L1-rep4-mock-100x_Position005_4_cmle.ics	2	1	0	1.5162	0.623653299817787	1.0	0.9228252937649445	1.0	0.22509948758555734	2.4137747848712814	0.742183267210794	0.8314268486638586	0.736966286243599	0.5971564395197232	0.6164307354792866	0.9586965222701679	188.0	3.5460217520767463	115.0	0.2651583359591622
428	Feb25-FISH2-3L1-rep4-mock-100x_Position005_4_cmle.ics	3	1	0	1.7328	0.6603490422668911	2.0	0.0	1.0	0.2822733177858199	2.5010922021313666	0.24140164164664024	0.41005664617209203	0.2080966574076964	0.021314487687650197	0.9138874490693362	0.9923593901369843	298.0	5.653190674560538	257.0	0.5925712377522147
429	Feb25-FISH2-3L1-rep4-mock-100x_Position005_4_cmle.ics	5	1	0	1.083	0.2743899804238964	1.0	0.0	1.0	0.28397891367137323	2.161368621646136	0.1660125080871253	0.34170368772913523	0.1660125080871253	0.028160448565883116	0.9495485230055506	0.9639835130642935	176.0	3.3012545294527955	117.0	0.26976978528019113
430	Feb25-FISH2-3L1-rep4-mock-100x_Position005_4_cmle.ics	7	1	0	0.8664	1.2380722750110704	1.0	0.3095250132321943	1.0	0.2064165460297128	1.9129426793200075	0.40885483106753656	0.5522332981011043	0.40885483106753656	0.25739421219521086	0.8215662231225732	0.8654191148736401	114.0	2.079533502103147	52.0	0.1198976823467516
431	Feb25-FISH2-3L1-rep4-mock-100x_Position005_4_cmle.ics	7	2	0	0.8664	3.505584294886305	1.0	1.502250739874254	1.0	0.31530322262928967	2.078389181210125	0.8803258373728906	0.9226682946386267	0.8803258373728906	0.8183429310784707	0.41584592056631203	0.9853903708749009	104.0	1.9028669402303429	56.0	0.12912058098880944
432	Feb25-FISH2-3L1-rep4-mock-100x_Position005_4_cmle.ics	8	1	0	2.5991999999999997	0.3076333312953078	1.0	1.1736910802652911	1.0	0.18004122847626097	3.8032445254962157	0.7480790646916633	0.8256818715105647	0.7424326508721028	0.579185739453013	0.6538569358844313	0.7236919418072567	356.0	6.762115629248309	268.0	0.6179342090178737
433	Feb25-FISH2-3L1-rep4-mock-100x_Position005_4_cmle.ics	9	1	0	1.083	0.30767125178938615	1.0	0.8254000352858515	1.0	0.271362653552723	2.0181486276589493	0.7076049545958348	0.8127345557780932	0.7076049545958348	0.5815719369202947	0.6146525539977018	0.9954248984578076	162.0	2.988386646077695	101.0	0.23287819071195984
434	Feb25-FISH2-3L1-rep4-mock-100x_Position005_4_cmle.ics	11	1	0	1.083	0.2684043519609432	1.0	0.0	1.0	0.25041027178558195	1.7273815226092832	0.2210706995732047	0.35770087214696605	0.19546298014473928	0.029184449805158656	0.9328447218605492	0.9798094501088086	174.0	3.186343371020807	108.0	0.24901826333556107
435	Feb25-FISH2-3L1-rep4-mock-100x_Position005_4_cmle.ics	12	1	0	1.2995999999999999	NA	0.0	0.0	1.0	0.3148577864191545	2.563178314191716	0.1417458432304038	0.3117082343626287	0.11837885985748219	0.029958432304038003	0.9502144156397757	0.9721376144423624	148.0	2.839355504585534	95.0	0.21904384274887315
436	Feb25-FISH2-3L1-rep4-mock-100x_Position005_4_cmle.ics	13	1	0	1.2995999999999999	0.12843030665882338	1.0	1.4020616472171954	1.0	0.293128628165803	2.2292060204263353	0.8641085656572134	0.9315573047757988	0.8601167096846594	0.7629134135979608	0.48701477463642556	0.993751136588397	182.0	3.411935516344561	125.0	0.28821558256430674
437	Feb25-FISH2-3L1-rep4-mock-100x_Position005_4_cmle.ics	14	1	0	1.083	0.19195400829849676	1.0	0.3720027687491155	1.0	0.2986476516318797	2.1617574526659755	0.4764753138399295	0.6142696748840946	0.4728166710221938	0.3099538314120619	0.8043643043546326	0.9890464030366689	160.0	2.9670964830073863	104.0	0.2397953646935032
438	Feb25-FISH2-3L1-rep4-mock-100x_Position005_4_cmle.ics	15	1	0	1.2995999999999999	0.2229734413550256	1.0	1.3318330934235014	1.0	0.279006506526528	2.3798725042177384	0.8503612239936091	0.9147085894897711	0.8482598728769407	0.7521664756347469	0.5429522321149302	1.0007313703178622	174.0	3.2799643663824862	114.0	0.26285261129864773
439	Feb25-FISH2-3L1-rep4-mock-100x_Position005_4_cmle.ics	16	1	0	1.9493999999999998	0.5780003141812297	1.0	2.247768782941338	1.0	0.2952262153135755	2.696711895513338	0.9100295656129179	0.9544933233698301	0.9082978654277267	0.8507570096494363	0.44427536697327574	0.9913734003016056	316.0	6.008638884076258	287.0	0.6617429775676483
440	Feb25-FISH2-3L1-rep4-mock-100x_Position005_4_cmle.ics	17	1	0	1.2995999999999999	0.5738127045268334	1.0	1.663646957482313	1.0	0.2989294088085085	2.5428098517773057	0.9058193344973132	0.9465529808621362	0.9053870798230299	0.850558540843829	0.4090976412190302	0.9930627503265045	174.0	3.3267748640633266	118.0	0.27207550994070556
441	Feb25-FISH2-3L1-rep4-mock-100x_Position005_4_cmle.ics	18	1	0	1.083	0.6798641262715309	2.0	0.65253602307166	1.0	0.20184157083068102	2.573025623960192	0.5323664020026562	0.6523084052321304	0.5296672112821394	0.4024373931072701	0.7842439988485759	0.9029476010489549	144.0	2.6563436854023967	73.0	0.16831790021755516
442	Feb25-FISH2-3L1-rep4-mock-100x_Position005_4_cmle.ics	18	2	0	1.2995999999999999	0.9426590125664995	2.0	0.3720027687491155	1.0	0.2888820830887166	2.47656072447577	0.38500014331986127	0.49572906813426204	0.3857740705706997	0.2523408910673508	0.8551542312769999	1.0004595364105884	174.0	3.3033696152229064	116.0	0.2674640606196767
443	Feb25-FISH2-3L1-rep4-mock-100x_Position005_4_cmle.ics	19	1	0	1.083	0.7594719003802235	1.0	0.6921189703237084	1.0	0.2986476516318797	2.355750397917883	0.605612816278496	0.6917696410606837	0.605612816278496	0.5005694436535505	0.7250532308387281	0.9874896089737939	160.0	3.0607174783690656	104.0	0.2397953646935032
444	Feb25-FISH2-3L1-rep4-mock-100x_Position005_4_cmle.ics	20	1	0	1.2995999999999999	3.710600510978912	1.0	1.4058527462478245	1.0	0.2655365691426384	2.1924093533628364	0.8209742823127121	0.892613214218578	0.8187901139527182	0.7043137325109879	0.5496401520829295	0.9891936249341442	198.0	3.6992830651091304	135.0	0.31127282916945126
445	Feb25-FISH2-3L1-rep4-mock-100x_Position005_4_cmle.ics	20	2	0	1.083	5.857683577772268	1.0	0.23070632344123612	1.0	0.30679615757712825	2.2977557824922696	0.3101921889126601	0.41839803782907986	0.3065220699470966	0.17751738830753808	0.8737488898751659	0.9943696837580869	144.0	2.7265594319236572	90.0	0.20751521944630086
446	Feb25-FISH2-3L1-rep4-mock-100x_Position005_4_cmle.ics	21	1	0	0.8664	5.2076865164466595	1.0	0.744005537498231	1.0	0.22532340269586953	1.3560554299504943	0.6152940172399078	0.691153878979261	0.6152940172399078	0.5129854058206026	0.6382839696175195	0.962703180047368	150.0	2.767024672294163	82.0	0.18906942216218525
447	Feb25-FISH2-3L1-rep4-mock-100x_Position005_4_cmle.ics	22	1	0	1.083	0.5204263941948414	1.0	2.6779136904104885	1.0	0.2746686717308086	1.7627371522295991	0.9831871620856759	0.9955933007390317	0.9825942117264019	0.9580137241055883	0.2683818988638435	0.9448316216166784	184.0	3.3630099328936107	123.0	0.2836041332432778
448	Feb25-FISH2-3L1-rep4-mock-100x_Position005_4_cmle.ics	23	1	0	1.7328	2.3611823390961546	1.0	0.0	1.0	0.16302389343294	2.5553571692474226	0.11411591050341827	0.1935363579863269	0.08301740211311373	0.028884400248601616	0.952432302083988	0.8893497164539433	202.0	3.9993211284943655	109.0	0.25132398799607547
449	Feb25-FISH2-3L1-rep4-mock-100x_Position005_4_cmle.ics	25	1	0	1.5162	0.21415510585975978	1.0	0.0	1.0	0.21935175145280159	2.3558898471019174	0.13852325013061872	0.2956407058466621	0.11695852223888899	0.02961673941988438	0.9423809558796709	0.9500391546463972	194.0	3.7503237343301925	119.0	0.27438123460122005
450	Feb25-FISH2-3L1-rep4-mock-100x_Position005_4_cmle.ics	26	1	0	1.2995999999999999	0.1382475473107266	1.0	1.1736910802652911	1.0	0.27451374210420326	2.1962159702071826	0.7467801654036472	0.8235129243226409	0.7457628291636389	0.6662410464029898	0.6002830376740776	0.978585945604424	178.0	3.369355190203944	117.0	0.26976978528019113
451	Feb25-FISH2-3L1-rep4-mock-100x_Position005_4_cmle.ics	27	1	0	0.8664	3.9572605101017806	1.0	0.10317500441073144	1.0	0.282425622565585	2.0121299518811115	0.2115710180942766	0.34248272113069816	0.2115710180942766	0.06757008620020191	0.9092987009917284	0.9883012393286122	104.0	1.926272189070763	53.0	0.12220340700726606
452	Feb25-FISH2-3L1-rep4-mock-100x_Position005_4_cmle.ics	28	1	0	0.8664	3.9531967544524225	1.0	0.5836459621422412	1.0	0.3281041094588522	2.0082143763767797	0.5877191031230536	0.7058568377969571	0.5878636889402972	0.45501156686537947	0.6969771544746931	1.0003459545417048	128.0	2.3455908877974077	78.0	0.17984652352012742
453	Feb25-FISH2-3L1-rep4-mock-100x_Position005_4_cmle.ics	29	1	0	1.7328	2.1555155431197064	2.0	2.294124127466882	1.0	0.29730439776607115	2.4531788801949235	0.9315920597926545	0.9665012456803022	0.9315920597926545	0.8869725950333521	0.32678189404720237	0.9931852030608593	272.0	5.142366066242322	230.0	0.5303166719183244
454	Feb25-FISH2-3L1-rep4-mock-100x_Position005_4_cmle.ics	30	1	0	1.083	0.2338616076924745	1.0	0.5689355674538337	1.0	0.2794714328294241	1.9696784487491756	0.5690958305555779	0.6945325740355499	0.5625175701399989	0.425390157508775	0.7447812115436	0.9675319851575989	154.0	2.8564154961156203	95.0	0.21904384274887315
455	Feb25-FISH2-3L1-rep4-mock-100x_Position005_4_cmle.ics	31	1	0	1.083	2.1799009918329086	1.0	0.7271113087770981	1.0	0.2655920340875803	2.1941948465723033	0.7363581881215909	0.8568074405055417	0.7285823743162974	0.5350594375621117	0.6865115368169042	0.9648299938373515	142.0	2.681864020012928	82.0	0.18906942216218525
456	Feb25-FISH2-3L1-rep4-mock-100x_Position005_4_cmle.ics	32	1	0	1.083	0.28747031742305656	1.0	0.10317500441073144	1.0	0.2880929030172355	2.3259223698391054	0.2512677461367226	0.4464359938298403	0.2593037325771501	0.06903558925948847	0.9019591035106994	0.9978463598032605	164.0	3.0798925556692636	106.0	0.24440681401453213
457	Feb25-FISH2-3L1-rep4-mock-100x_Position005_4_cmle.ics	33	1	0	0.8664	0.1411216005763952	1.0	1.1321417835580119	1.0	0.30414293636913303	1.9458542426217136	0.8758120123389584	0.9286517873344221	0.8699147160225005	0.8001088731627654	0.43882797084437103	1.0215651371560748	104.0	1.949677437911183	55.0	0.12681485632829495
458	Feb25-FISH2-3L1-rep4-mock-100x_Position005_4_cmle.ics	34	1	0	1.083	4.227741854011113	1.0	0.5963412819178956	1.0	0.22932998069888505	2.4221014380834047	0.5504882674733922	0.6702862203551891	0.5467341724532502	0.4270812107152374	0.7664861628201467	0.9203335181574146	138.0	2.498852200829791	73.0	0.16831790021755516
459	Feb25-FISH2-3L1-rep4-mock-100x_Position005_4_cmle.ics	34	2	0	0.6497999999999999	0.6264860494125116	1.0	1.6149442640886529	1.0	0.2718685950221936	1.867525952272754	0.8852924118688966	0.9211404924996474	0.8833252347289058	0.8219156073169585	0.427975165709519	0.9621232866261321	104.0	1.9028669402303429	52.0	0.1198976823467516
460	Feb25-FISH2-3L1-rep4-mock-100x_Position005_4_cmle.ics	35	1	0	1.2995999999999999	0.24434633948620688	1.0	0.10317500441073144	1.0	0.28397904170776694	2.5574940894741456	0.32038459923583995	0.44889784607633204	0.32038459923583995	0.09582651047571063	0.8801034824998283	0.9886873344468391	178.0	3.369355190203944	119.0	0.27438123460122005
461	Feb25-FISH2-3L1-rep4-mock-100x_Position005_4_cmle.ics	37	1	0	1.2995999999999999	0.1680626205658563	1.0	0.0	1.0	0.24946050287531116	2.24270669923098	0.16306989641954164	0.3506850990946905	0.16306989641954164	0.026580213685670012	0.9355428651533967	0.978390332717326	190.0	3.5439066663066363	123.0	0.2836041332432778
462	Feb25-FISH2-3L1-rep4-mock-100x_Position005_4_cmle.ics	38	1	0	1.2995999999999999	0.6523683915396231	1.0	2.0340534643339403	1.0	0.309757326863699	3.013076309752067	0.9546319555454061	0.9791048184517013	0.9529953566263226	0.9103067671462282	0.3586389388675678	0.9835626167293011	170.0	3.284194537922709	116.0	0.2674640606196767
463	Feb25-FISH2-3L1-rep4-mock-100x_Position005_4_cmle.ics	39	1	0	1.083	0.4603447627121902	1.0	1.1672919242844824	1.0	0.23040285381049588	2.286027970425547	0.8056482448357895	0.8918165615897368	0.8046197209638289	0.6717203043174449	0.569836344445479	0.9482499985271218	180.0	3.320429606752993	109.0	0.25132398799607547
464	Feb25-FISH2-3L1-rep4-mock-100x_Position005_4_cmle.ics	40	1	0	1.7328	0.3860607077074907	1.0	1.4048755524468903	1.0	0.28005898439743604	2.7399092451072895	0.7480455954928593	0.8205823907062061	0.7460293197070941	0.6469624841682317	0.5941414503455946	0.9903491428253243	246.0	4.7719729509666236	192.0	0.4426991348187751
465	Feb25-FISH2-3L1-rep4-mock-100x_Position005_4_cmle.ics	41	1	0	1.083	0.36281152778482595	1.0	0.0	1.0	0.32775798984639737	2.276571292832147	0.22670167569243113	0.4321016355779224	0.21784001604580347	0.02724595663986288	0.9303531957555606	0.995753855128426	162.0	3.035197143758535	111.0	0.2559354373171044
466	Feb25-FISH2-3L1-rep4-mock-100x_Position005_4_cmle.ics	42	1	0	1.7328	0.31947800644488933	1.0	0.3720027687491155	1.0	0.2491515864424261	2.5167186254682283	0.4165152364675444	0.5353198273357967	0.4050718420892639	0.2733951213580756	0.8354380745103125	0.972693188750145	216.0	4.148352269986528	149.0	0.34355297441665367
467	Feb25-FISH2-3L1-rep4-mock-100x_Position005_4_cmle.ics	43	1	0	1.083	0.2916529402421429	1.0	1.8018739878865302	1.0	0.3308161431574219	2.3408516370063612	0.9167276223977382	0.9577474049296064	0.9166454348951698	0.868795870899871	0.3562067771023349	0.9984232563719891	172.0	3.2118637056313384	122.0	0.2812984085827634
468	Feb25-FISH2-3L1-rep4-mock-100x_Position005_4_cmle.ics	45	1	0	0.8664	5.157522684563358	1.0	0.5158750220536572	1.0	0.29498890793847904	2.0619097128656168	0.46888861562244727	0.5750489683703853	0.47101862993965693	0.3237687638890109	0.7915672788152347	0.9926668965844195	136.0	2.500967286599902	81.0	0.18676369750167077
469	Feb25-FISH2-3L1-rep4-mock-100x_Position005_4_cmle.ics	45	2	0	0.8664	0.347371069855109	1.0	0.10317500441073144	1.0	0.3071540416617009	1.4852990065649003	0.2866428339291518	0.4246216479723142	0.2763704556034748	0.07685399081239186	0.8955902166701436	0.991751607506817	196.0	3.5375614089963037	143.0	0.3297186264535669
470	Feb25-FISH2-3L1-rep4-mock-100x_Position005_4_cmle.ics	46	1	0	1.2995999999999999	5.848723087177261	1.0	0.0	1.0	0.15495172725545817	2.5028667388681387	0.07876899436571624	0.2583148369472426	0.07876899436571624	0.02778299470718798	0.9597944945691788	0.8415289323463909	150.0	2.8138351699750026	68.0	0.15678927691498287
471	Feb25-FISH2-3L1-rep4-mock-100x_Position005_4_cmle.ics	49	1	0	1.2995999999999999	0.22291273844082263	1.0	0.0	1.0	0.3021191993041435	2.43768576176637	0.2444590113364695	0.4339554253104033	0.2444590113364695	0.027878460707950952	0.9060761778641578	1.000047398233171	184.0	3.48003617709571	129.0	0.29743848120636457
472	Feb25-FISH2-3L1-rep4-mock-100x_Position005_4_cmle.ics	50	1	0	1.083	0.30407126922066435	1.0	0.6921189703237084	1.0	0.3116067213279376	2.5108835185124354	0.6717048783687272	0.7626186068883091	0.6657581366876065	0.5551458263493128	0.6586595530471191	1.0227731283574217	120.0	2.2604302355161727	69.0	0.1590950015754973
473	Feb25-FISH2-3L1-rep4-mock-100x_Position005_4_cmle.ics	52	1	0	1.083	0.6850138277385943	1.0	0.20635000882146287	1.0	0.3116067213279376	2.3317670720690504	0.37049146975906067	0.5158906617839393	0.37049146975906067	0.20304734501700236	0.8628480703534817	1.0147870042019462	120.0	2.2838354843565924	69.0	0.1590950015754973
474	Feb25-FISH2-3L1-rep4-mock-100x_Position005_4_cmle.ics	53	1	0	1.083	0.4555191767623824	1.0	0.8754689432133618	1.0	0.307367644407585	2.080019740343146	0.69022468998123	0.7950656163856406	0.69022468998123	0.564014262041451	0.6233663571519394	1.005334945714243	182.0	3.3885302675041418	128.0	0.2951327565458501
475	Feb25-FISH2-3L1-rep4-mock-100x_Position005_4_cmle.ics	54	1	0	1.2995999999999999	2.20336401982191	2.0	0.20635000882146287	1.0	0.29417701231778276	2.0931405190899217	0.372886842297612	0.5243398176863077	0.37451576188537	0.1718953941254477	0.8434976527195807	0.9934183181056672	242.0	4.471934887581386	192.0	0.4426991348187751
476	Feb25-FISH2-3L1-rep4-mock-100x_Position005_4_cmle.ics	56	1	0	1.083	0.27079532260197847	1.0	0.815064591942846	1.0	0.2879608720554036	1.9849828892786403	0.6688982714782243	0.7862907928806363	0.6671720823905386	0.5342710738917789	0.6469486153003989	0.9720701787967301	186.0	3.454515842485179	128.0	0.2951327565458501
477	Feb25-FISH2-3L1-rep4-mock-100x_Position005_4_cmle.ics	57	1	0	1.083	0.2012844119729116	1.0	1.4094967255872224	1.0	0.2839228261629219	2.1286242230797474	0.860646237597682	0.9172578804109228	0.8594784441127403	0.7742690315216437	0.4592058390374965	0.9966191676211684	174.0	3.233153868701647	115.0	0.2651583359591622
478	Feb25-FISH2-3L1-rep4-mock-100x_Position005_4_cmle.ics	58	1	0	1.2995999999999999	0.3902697886945889	1.0	0.1459114905355603	1.0	0.2735008026506843	2.5030877259060826	0.3208027133973997	0.46588650413027227	0.3153959773154142	0.15170316745381937	0.8578101286382082	0.9890319817452403	170.0	3.2139787914014493	109.0	0.25132398799607547
479	Feb25-FISH2-3L1-rep4-mock-100x_Position005_4_cmle.ics	59	1	0	1.2995999999999999	0.20167995906778768	1.0	0.7295574526778015	1.0	0.2693026791219427	2.2738915865390235	0.643920282542886	0.745360025947816	0.6435238575753207	0.5081177021767335	0.6697026067425723	0.9780569486508284	174.0	3.2799643663824867	112.0	0.25824116197761887
480	Feb25-FISH2-3L1-rep4-mock-100x_Position005_4_cmle.ics	61	1	0	0.8664	4.08466501664363	1.0	0.7252201245704302	1.0	0.2898016182361211	2.018507088684172	0.5876181086779744	0.7034959449054051	0.5865818467051906	0.4700959261951195	0.7272107467306909	0.9933441955194475	112.0	2.081648587873258	60.0	0.13834347963086724
481	Feb25-FISH2-3L1-rep4-mock-100x_Position005_4_cmle.ics	62	1	0	1.2995999999999999	1.7877741340166666	1.0	0.8058225447605828	1.0	0.309757326863699	2.4410143233681296	0.6781013818508846	0.7711817505750506	0.6728091869735909	0.5468558136317255	0.6476398351618269	0.9852559267914152	170.0	3.2373840402418694	116.0	0.2674640606196767
482	Feb25-FISH2-3L1-rep4-mock-100x_Position005_4_cmle.ics	63	1	0	1.083	0.2293878842167363	1.0	1.0024833655297731	1.0	0.2047438634311323	2.348801402458603	0.7785305647366283	0.8687423821497985	0.77568656732807	0.6736595328816611	0.6184063308854402	0.8906695052751508	166.0	3.0309669722183123	91.0	0.20982094410681532
483	Feb25-FISH2-3L1-rep4-mock-100x_Position005_4_cmle.ics	64	1	0	0.8664	2.8646026373619438	1.0	0.0	1.0	0.3058151952710448	2.0563474073382655	0.36970616636777487	0.5683148414559643	0.379973592416688	0.13291488481169816	0.8375857328770313	1.0219825991810434	100.0	1.860286614089725	52.0	0.1198976823467516
484	Feb25-FISH2-3L1-rep4-mock-100x_Position005_4_cmle.ics	67	1	0	1.2995999999999999	0.17856561921268124	1.0	0.4660867564761642	1.0	0.2886090189841206	2.544994704704822	0.5513531256838573	0.6598904004668465	0.522968487854694	0.36479228973666933	0.761773468067442	0.9966266081545814	168.0	3.21609387717156	110.0	0.2536297126565899
485	Feb25-FISH2-3L1-rep4-mock-100x_Position005_4_cmle.ics	71	1	0	1.083	3.657524548012126	1.0	1.5732616338978782	1.0	0.2536997527603807	1.6550299982184729	0.85801393728223	0.9036819887429643	0.851286518359689	0.7821629589922273	0.5264246890572974	0.9714828753628326	204.0	3.786558803160476	138.0	0.3181900031509946
486	Feb25-FISH2-3L1-rep4-mock-100x_Position005_4_cmle.ics	72	1	0	1.083	1.4965492332163903	1.0	0.10317500441073144	1.0	0.23543358560236521	1.937955391480646	0.29749966926842175	0.4759271508576972	0.29749966926842175	0.09569166997398244	0.8780511052324437	0.9441683038656131	124.0	2.3264158104972097	63.0	0.1452606536124106
487	Feb25-FISH2-3L1-rep4-mock-100x_Position005_4_cmle.ics	73	1	0	1.083	3.3959677144823948	1.0	1.2225574214657589	1.0	0.30758805139602646	2.4998869375497983	0.7306853415470116	0.8026801722420583	0.7281262291146289	0.657094258087255	0.6237188104139693	1.0032781650552614	146.0	2.7478495949939656	92.0	0.21212666876732977
488	Feb25-FISH2-3L1-rep4-mock-100x_Position005_4_cmle.ics	73	2	0	0.8664	1.9153962476270043	1.0	2.262804502914313	1.0	0.32221463113741466	1.9569948219471613	0.9443022715315343	0.9684350593295228	0.9394649871533578	0.9067890545586424	0.39993937791460166	0.9994053226564639	156.0	2.8543004103455094	104.0	0.2397953646935032
489	Feb25-FISH2-3L1-rep4-mock-100x_Position005_4_cmle.ics	75	1	0	1.083	0.5009452291330075	1.0	0.687545504971255	1.0	0.2746686717308086	1.8304698285825607	0.6246650322139232	0.7381956944930889	0.6055484512066985	0.46426331522403136	0.7248783684421237	0.9865207938454554	184.0	3.40982043057445	123.0	0.2836041332432778
490	Feb25-FISH2-3L1-rep4-mock-100x_Position005_4_cmle.ics	76	1	0	1.2995999999999999	0.35237510580379533	1.0	0.6639153385791856	1.0	0.3148158882708861	2.2543548371202045	0.6277651490072315	0.7473019796517402	0.623123156260805	0.463901333745301	0.7361483316077919	1.0025886895701837	188.0	3.5226165032363275	136.0	0.31357855382996574
491	Feb25-FISH2-3L1-rep4-mock-100x_Position005_4_cmle.ics	77	1	0	0.6497999999999999	4.760048589416315	1.0	1.7558828029119742	1.0	0.2386855112709348	1.968625821319416	0.918664860327302	0.9522262024485318	0.9140354230906688	0.8716058412360681	0.5240646784272539	0.9706601112801865	110.0	1.9433321806008492	53.0	0.12220340700726606
492	Feb25-FISH2-3L1-rep4-mock-100x_Position005_4_cmle.ics	78	1	0	1.5162	0.4218882347176325	1.0	1.0161559471409798	1.0	0.2457945131749938	2.360737130860522	0.7526233338876102	0.8280939586742865	0.7484049954928542	0.6491515188643743	0.6484230967784479	0.9677546970205856	174.0	3.3267748640633257	107.0	0.2467125386750466
493	Feb25-FISH2-3L1-rep4-mock-100x_Position005_4_cmle.ics	79	1	0	1.083	0.770110754070624	1.0	1.7558828029119742	1.0	0.3350575269550759	2.317803041521565	0.9409690372816405	0.9742351046698873	0.938135714140117	0.8877626938991826	0.40955350575990984	0.9974475775036575	148.0	2.769139758064274	98.0	0.2259610167304165
494	Feb25-FISH2-3L1-rep4-mock-100x_Position005_4_cmle.ics	80	1	0	0.6497999999999999	3.7519468321913663	1.0	0.0	1.0	0.282425622565585	1.6103955907980572	0.09172306668146012	0.25383335182514144	0.09172306668146012	0.03272495284588927	0.9495194449755028	0.9843093648694322	104.0	1.9262721890707626	53.0	0.12220340700726606
495	Feb25-FISH2-3L1-rep4-mock-100x_Position005_4_cmle.ics	81	1	0	0.8664	0.4209540589552403	1.0	1.1961505589055579	1.0	0.3089982052636375	2.4489788544782165	0.7282739521755339	0.7926053150130479	0.7269531874101294	0.635474250412739	0.6021164495196117	1.0080011243911189	118.0	2.2157348236054446	67.0	0.15448355225446841
496	Feb25-FISH2-3L1-rep4-mock-100x_Position005_4_cmle.ics	81	2	0	0.8664	4.515995499946238	1.0	0.6921189703237084	1.0	0.3372891971022107	2.230427358340849	0.5356926026521809	0.6315359216062204	0.5412259679395005	0.43289396602226127	0.7354057228606281	1.0207140616399875	118.0	2.215734823605444	70.0	0.1614007262360118
497	Feb25-FISH2-3L1-rep4-mock-100x_Position005_4_cmle.ics	82	1	0	0.6497999999999999	NA	0.0	1.482302948152367	1.0	0.3085208285484633	1.743144315600533	0.9404624585189261	0.9693616794733013	0.939397703678728	0.8886088978012813	0.3802597730438382	0.9642628854627964	106.0	1.9475623521410714	57.0	0.13142630564932387
498	Feb25-FISH2-3L1-rep4-mock-100x_Position005_4_cmle.ics	83	1	0	1.083	0.23511917063779214	1.0	1.1190041972733815	1.0	0.3483279214251403	2.431565473787415	0.8202817277521864	0.8919582653810573	0.8122609748886537	0.6997701544066455	0.6242537345968158	1.0066720522541808	152.0	2.8585305818857316	104.0	0.2397953646935032
499	Feb25-FISH2-3L1-rep4-mock-100x_Position005_4_cmle.ics	84	1	0	1.2995999999999999	1.8150451496488893	1.0	0.0	1.0	0.18325824138071842	2.942137332593159	0.10918017770449757	0.24471558120362738	0.10918017770449757	0.020892186498122196	0.9570283035751618	0.8798325509130748	162.0	3.0820076414393744	83.0	0.1913751468226997
500	Feb25-FISH2-3L1-rep4-mock-100x_Position005_4_cmle.ics	84	2	0	1.7328	0.3770722771352417	1.0	0.0	1.0	0.17798623509391392	2.332291376284184	0.1292223138224787	0.30479802143446	0.1292223138224787	0.020892186498122196	0.9521815806774876	0.8573985925828465	270.0	5.1210759031720094	176.0	0.4058075402505439
501	Feb25-FISH2-3L1-rep4-mock-100x_Position005_4_cmle.ics	85	1	0	1.2995999999999999	0.21488649731786946	1.0	1.1179489136237186	1.0	0.27451374210420326	2.2469205887847625	0.7786093241407591	0.8545249506625318	0.7753628760113113	0.6735141092344362	0.5880816758912213	0.9810145369582859	178.0	3.3225446925231044	117.0	0.26976978528019113
502	Feb25-FISH2-3L1-rep4-mock-100x_Position005_4_cmle.ics	88	1	0	1.083	0.22479453569844243	1.0	0.23070632344123612	1.0	0.2520606655820932	2.178807704073483	0.37087432451156993	0.4871276153526396	0.37087432451156993	0.21654888919680385	0.8452673260777552	0.9767614778607654	148.0	2.7457345092238543	85.0	0.19598659614372857
503	Feb25-FISH2-3L1-rep4-mock-100x_Position005_4_cmle.ics	89	1	0	1.083	0.4364229946603954	1.0	0.815064591942846	1.0	0.32852192367398825	2.4739093018271827	0.683862055355469	0.7761113029749864	0.6802111598993537	0.5739207657013173	0.6520448216906758	0.9971355994376058	152.0	2.8585305818857316	101.0	0.23287819071195984
504	Feb25-FISH2-3L1-rep4-mock-100x_Position005_4_cmle.ics	90	1	0	1.2995999999999999	0.12886148742533962	1.0	0.0	1.0	0.21701836339781785	2.1382536739839404	0.09277353302394331	0.27889119542653434	0.09277353302394331	0.03270875675205687	0.9393823099475247	0.8970325709325547	164.0	3.196918799871362	92.0	0.21212666876732977
505	Feb25-FISH2-3L1-rep4-mock-100x_Position005_4_cmle.ics	91	1	0	1.5162	0.2128082021712387	2.0	3.2489999999999997	1.0	0.3027608429688526	2.254932859254377	0.993122537567753	0.9989109399455662	0.9919544483766258	0.9764647375847154	0.16900115908983795	0.9967159814085347	268.0	5.052975242420863	227.0	0.5233994979367811
506	Feb25-FISH2-3L1-rep4-mock-100x_Position005_4_cmle.ics	92	1	0	1.083	0.5830628641121404	1.0	1.6195756516777404	1.0	0.25765850080505726	2.0537702492978305	0.9155994971340905	0.9598825935948521	0.9157060365217021	0.8647802092433573	0.3794158050258911	0.9670564063057657	156.0	2.9011109080263484	93.0	0.21443239342784423
507	Feb25-FISH2-3L1-rep4-mock-100x_Position005_4_cmle.ics	93	1	0	0.8664	3.5851137785065816	1.0	0.5158750220536572	1.0	0.3176904155016142	2.0216315169776857	0.606497249148546	0.6922789026535424	0.5977955761817433	0.4831206257719226	0.7160839549562127	1.0117807494742315	100.0	1.860286614089725	53.0	0.12220340700726606
508	Feb25-FISH2-3L1-rep4-mock-100x_Position005_4_cmle.ics	94	1	0	1.2995999999999999	0.2841358563709858	1.0	0.41270001764292574	1.0	0.3042557231713215	2.450387960380285	0.487089697071977	0.6491561893511096	0.487089697071977	0.33450763648637244	0.7605854990020661	1.002557997413564	172.0	3.2820794521525976	117.0	0.26976978528019113
509	Feb25-FISH2-3L1-rep4-mock-100x_Position005_4_cmle.ics	95	1	0	1.083	3.503815870878147	1.0	0.5158750220536572	1.0	0.22932998069888505	2.332710411557791	0.5380754511606209	0.688494000362829	0.5386628886374042	0.3887410696545349	0.6504049293430287	0.9011549029930805	138.0	2.615878445031891	73.0	0.16831790021755516
510	Feb25-FISH2-3L1-rep4-mock-100x_Position005_4_cmle.ics	96	1	0	1.2995999999999999	0.46713964102832023	1.0	0.9077480443748005	1.0	0.26566364822117994	2.3380291128398496	0.6960683443529888	0.7850155174740251	0.6960683443529888	0.5885170692214277	0.6373222548394571	0.9839258619675147	182.0	3.435340765184981	119.0	0.27438123460122005
511	Feb25-FISH2-3L1-rep4-mock-100x_Position005_4_cmle.ics	97	1	0	1.2995999999999999	0.7747254029006727	1.0	0.6606423714395955	1.0	0.3147465334085093	2.514098692153988	0.6142515422384489	0.7241008854756809	0.609333165470645	0.4609299592932981	0.6271913897705605	0.9866569734743215	172.0	3.258674203312178	119.0	0.27438123460122005
512	Feb25-FISH2-3L1-rep4-mock-100x_Position005_4_cmle.ics	98	1	0	1.2995999999999999	0.2760519860047957	1.0	0.2918229810711206	1.0	0.293554258334312	2.762912345494034	0.41145332784159383	0.538918890058426	0.4038030296096288	0.22273198785715376	0.8162036951372622	0.9949759694564548	164.0	3.126703053350103	107.0	0.2467125386750466
513	Feb25-FISH2-3L1-rep4-mock-100x_Position005_4_cmle.ics	99	1	0	1.5162	0.32369457204587665	1.0	1.5425130258375879	1.0	0.2451601034351431	3.3329830661731275	0.902829907655645	0.9465221924337206	0.8938859100387251	0.8120345546619006	0.5202930190349396	0.9676877960869896	162.0	3.1054128902797937	96.0	0.22134956740938755
514	Feb25-FISH2-3L1-rep4-mock-100x_Position005_4_cmle.ics	100	1	0	0.8664	NA	0.0	0.6190500264643886	1.0	0.20141440503856425	1.7871351973557816	0.5787944062638903	0.6651707867473587	0.5752470338838171	0.4449131534858276	0.6946189535094931	0.9142077233239292	132.0	2.434981711618865	64.0	0.14756637827292504
515	Feb25-FISH2-3L1-rep4-mock-100x_Position005_4_cmle.ics	101	1	0	1.083	0.3770069263923686	1.0	0.687545504971255	1.0	0.3045614175595653	2.2587610204806765	0.6180586865043582	0.7344830177336941	0.6158325819056206	0.4885454238052299	0.6897313756803553	0.9893992811708243	162.0	3.058602392598955	107.0	0.2467125386750466
516	Feb25-FISH2-3L1-rep4-mock-100x_Position005_4_cmle.ics	102	1	0	1.083	0.29810618900729374	1.0	1.1872177544577784	1.0	0.307367644407585	2.1589510101053353	0.7795476142258502	0.8590656302089013	0.7795476142258502	0.67693517984827	0.5320867783933503	0.9949339249425392	182.0	3.3885302675041418	128.0	0.2951327565458501
517	Feb25-FISH2-3L1-rep4-mock-100x_Position005_4_cmle.ics	104	1	0	1.7328	0.28707199585547294	1.0	1.0024833655297731	1.0	0.28988562226228726	2.3822581901652087	0.6477953124366708	0.760789464957498	0.6437017085545635	0.5293847803418583	0.6449413043145877	0.9885017278256879	306.0	5.785161824522613	271.0	0.624851382999417
518	Feb25-FISH2-3L1-rep4-mock-100x_Position005_4_cmle.ics	105	1	0	1.083	4.856184462635712	1.0	0.0	1.0	0.1779382412342954	1.1217537100206956	0.26615415536127024	0.5092402773590594	0.26615415536127024	0.0320369812079188	0.866215224673685	0.8230290625795079	184.0	3.40982043057445	99.0	0.22826674139093092
519	Feb25-FISH2-3L1-rep4-mock-100x_Position005_4_cmle.ics	106	1	0	1.083	0.09361495699075162	1.0	0.10317500441073144	1.0	0.326473759011316	2.1118705443358157	0.31562139317730165	0.4621115479072835	0.30933847075056625	0.09896470629073269	0.8759277151097277	0.9827447907025656	140.0	2.6371686081021997	89.0	0.2052094947857864
520	Feb25-FISH2-3L1-rep4-mock-100x_Position005_4_cmle.ics	107	1	0	1.2995999999999999	0.8569660586935276	1.0	0.5963412819178956	1.0	0.21737307888718496	1.795778145465263	0.6046235064402857	0.7289053523073338	0.5996978730584728	0.43141879133152805	0.744304127668662	0.9124723639593495	200.0	3.7439784770198585	124.0	0.28590985790379225
521	Feb25-FISH2-3L1-rep4-mock-100x_Position005_4_cmle.ics	108	1	0	1.083	0.15839330218827946	1.0	0.65253602307166	1.0	0.29646354607517716	2.287448568644756	0.585463330739937	0.6867654887187257	0.5798779738749437	0.46415380205560786	0.7453690476385555	0.9974213922434801	138.0	2.592473196191471	83.0	0.1913751468226997
522	Feb25-FISH2-3L1-rep4-mock-100x_Position005_4_cmle.ics	109	1	0	1.083	0.08730508990758364	1.0	1.2381000529287771	1.0	0.2664712578660205	2.2453460027488017	0.8910642119443197	0.9387696452626852	0.8890525370453525	0.8332375392905254	0.4366187694283848	0.991305356020081	110.0	2.060358424802949	56.0	0.12912058098880944
523	Feb25-FISH2-3L1-rep4-mock-100x_Position005_4_cmle.ics	110	1	0	1.2995999999999999	0.2136078365163352	1.0	0.7817319754002556	1.0	0.2839262842049886	2.272381092262682	0.6396258489699568	0.7416432352301383	0.6378211583857687	0.526727950951088	0.719316367758746	0.99390307312959	180.0	3.3906453532742526	121.0	0.27899268392224896
524	Feb25-FISH2-3L1-rep4-mock-100x_Position005_4_cmle.ics	111	1	0	0.8664	4.793990718118258	1.0	0.2918229810711206	1.0	0.3281041094588522	2.0115049877747357	0.38146223975420906	0.49577739866142767	0.369859735527748	0.2219490354405169	0.8460426991738094	1.001638923346236	128.0	2.3924013854782475	78.0	0.17984652352012742
525	Feb25-FISH2-3L1-rep4-mock-100x_Position005_4_cmle.ics	112	1	0	1.5162	0.2842661126936244	2.0	0.5836459621422412	1.0	0.2713755149105038	2.072043234816498	0.5030946359643285	0.6335892785837881	0.5024332823106615	0.36408350525755356	0.8192085543991693	0.9829033557505217	246.0	4.631541457924103	189.0	0.43578196083723186
526	Feb25-FISH2-3L1-rep4-mock-100x_Position005_4_cmle.ics	112	2	0	0.6497999999999999	0.4382808248639938	1.0	1.1736910802652911	1.0	0.2664353631173921	1.4342836546622408	0.6774881871422868	0.7444034506854785	0.6774881871422868	0.6039989019033675	0.6590109009404908	1.023720641900369	102.0	1.904982026000454	50.0	0.11528623302572269
527	Feb25-FISH2-3L1-rep4-mock-100x_Position005_4_cmle.ics	113	1	0	1.2995999999999999	0.319084489300145	1.0	0.815064591942846	1.0	0.279227296103668	2.4732076415242714	0.6121367349930182	0.7004196786064202	0.6117278569389691	0.5223378567075287	0.6990583250308057	0.9739501971914435	182.0	3.482151262865821	122.0	0.2812984085827634
528	Feb25-FISH2-3L1-rep4-mock-100x_Position005_4_cmle.ics	114	1	0	1.2995999999999999	0.3589157517233349	1.0	0.5097226605744432	1.0	0.19375451842120003	2.2919959085113826	0.5313529824886357	0.66134534200798	0.5351655051592539	0.35715002353885456	0.7581256164884058	0.8843040028536502	174.0	3.303369615222906	95.0	0.21904384274887315
529	Feb25-FISH2-3L1-rep4-mock-100x_Position005_4_cmle.ics	115	1	0	1.2995999999999999	4.402657322721778	1.0	0.0	1.0	0.23263313742585723	2.478751873873183	0.15961964617904498	0.31422917577653103	0.15286043564297733	0.027251773181053457	0.9375182062082221	0.9591506421247131	166.0	3.0777774698991522	97.0	0.22365529206990203
530	Feb25-FISH2-3L1-rep4-mock-100x_Position005_4_cmle.ics	116	1	0	1.083	0.6638536836865134	1.0	0.0	1.0	0.2660157372343133	1.6009137293371127	0.23524787549505444	0.4659681174995522	0.22572491890063087	0.029922184409019444	0.8946178747173593	0.9488758173677762	162.0	2.918170899556435	100.0	0.23057246605144538
531	Feb25-FISH2-3L1-rep4-mock-100x_Position005_4_cmle.ics	117	1	0	0.6497999999999999	3.0698714068297703	1.0	0.20635000882146287	1.0	0.2785234620207688	1.4107035216264208	0.4460790667530784	0.6186730395333765	0.4460790667530784	0.21426604018146467	0.7668845940463871	0.9838945915534297	116.0	2.100823665173456	62.0	0.14295492895189613
532	Feb25-FISH2-3L1-rep4-mock-100x_Position005_4_cmle.ics	120	1	0	1.083	0.22287716374503705	1.0	0.5595020986366908	1.0	0.27749897348668884	2.3676108867204633	0.6300153941895122	0.7586988088609391	0.6253862194709202	0.454521633749304	0.770278220616441	0.9738922119389753	150.0	2.8138351699750026	91.0	0.20982094410681532
533	Feb25-FISH2-3L1-rep4-mock-100x_Position005_4_cmle.ics	121	1	0	1.9493999999999998	0.33875502882951763	2.0	0.8058225447605828	1.0	0.27237608306623506	2.5032157068654293	0.5848785340151386	0.7060084085857722	0.5837555759337261	0.45360706569887627	0.6958707991121176	0.9901217053074275	300.0	5.674480837630846	255.0	0.5879597884311858
534	Feb25-FISH2-3L1-rep4-mock-100x_Position005_4_cmle.ics	122	1	0	0.8664	0.6161560878930709	1.0	0.20635000882146287	1.0	0.3221740484384851	1.7117451279059717	0.361817008040378	0.524150478314455	0.361817008040378	0.18486511336737288	0.825482733186491	0.9949911069818114	154.0	2.809604998434781	102.0	0.23518391537247432
535	Feb25-FISH2-3L1-rep4-mock-100x_Position005_4_cmle.ics	123	1	0	1.7328	0.39850283198072184	1.0	1.1321417835580119	1.0	0.2773282079615054	2.353295386401804	0.7119925777179025	0.8108101810664023	0.7089253789515603	0.5902027570897198	0.6346485703871436	0.9900551798675874	284.0	5.410538537706696	237.0	0.5464567445419256
536	Feb25-FISH2-3L1-rep4-mock-100x_Position006_5_cmle.ics	3	1	0	1.083	0.36693225445981636	1.0	0.3720027687491155	1.0	0.2839228261629219	1.8582871906218885	0.4689241097691802	0.6029864691836523	0.4580579298889158	0.30877340208326126	0.7852507640209887	0.9917981249211933	174.0	3.2331538687016472	115.0	0.2651583359591622
537	Feb25-FISH2-3L1-rep4-mock-100x_Position006_5_cmle.ics	6	1	0	1.2995999999999999	2.297469972896203	1.0	0.20635000882146287	1.0	0.26518232676336656	2.4951171356792115	0.3496005331994564	0.5070328662067533	0.34850124211237005	0.17764803642375507	0.8346789267049125	0.9876031074973542	160.0	3.0373122295286454	98.0	0.2259610167304165
538	Feb25-FISH2-3L1-rep4-mock-100x_Position006_5_cmle.ics	7	1	0	1.2995999999999999	3.2489968063243375	1.0	0.6606423714395955	1.0	0.31767783379119197	2.3620007555022795	0.6128298614812762	0.7265410119187224	0.5960995856520472	0.44782271877642976	0.7053353083437067	0.9951562270025907	192.0	3.6120073270577846	141.0	0.325107177132538
539	Feb25-FISH2-3L1-rep4-mock-100x_Position006_5_cmle.ics	8	1	0	0.8664	0.29100485563781237	1.0	0.8875449473696695	1.0	0.32252585317142624	2.2471928302544724	0.6113273264982133	0.6941372298118837	0.6102123276397597	0.5173223036938319	0.7314301470529346	0.9971476426093738	114.0	2.1263439997839866	65.0	0.14987210293343953
540	Feb25-FISH2-3L1-rep4-mock-100x_Position006_5_cmle.ics	8	2	0	1.083	0.09846288268201439	2.0	0.0	1.0	0.32479912567250246	2.2988935471891483	0.21388863816163237	0.3940193585039901	0.21006578493264877	0.02315746438640551	0.9293497641699856	0.9956025657990988	174.0	3.2799643663824867	123.0	0.2836041332432778
541	Feb25-FISH2-3L1-rep4-mock-100x_Position006_5_cmle.ics	9	1	0	1.7328	0.49046155556169546	2.0	0.0	1.0	0.26750681671455373	2.5895659892958163	0.17896099259127018	0.37307417655985003	0.17896099259127018	0.021880299919664375	0.9389515183267051	0.9872907431314545	276.0	5.2551621389042	223.0	0.5141765992947233
542	Feb25-FISH2-3L1-rep4-mock-100x_Position006_5_cmle.ics	10	1	0	1.083	0.506704072062312	1.0	0.8165114261796649	1.0	0.2872716501089198	1.9098701264453821	0.6961899373768509	0.7826186620886089	0.6903665697731131	0.5684416395169629	0.7026336937514267	0.9918046694806762	160.0	2.9670964830073863	102.0	0.23518391537247432
543	Feb25-FISH2-3L1-rep4-mock-100x_Position006_5_cmle.ics	11	1	0	1.083	0.22569179260345174	1.0	0.1459114905355603	1.0	0.2853860083053709	2.3424019427258163	0.3161586638830898	0.4536847599164927	0.317651356993737	0.1602400835073069	0.8837744926980408	0.9934747097737373	154.0	2.90322599379646	96.0	0.22134956740938755
544	Feb25-FISH2-3L1-rep4-mock-100x_Position006_5_cmle.ics	12	1	0	1.5162	NA	0.0	0.9512265400461283	1.0	0.25155236912521917	2.762661955291368	0.718135928531507	0.8170615945564713	0.7160511351034856	0.6218717009252934	0.718354548346315	0.9759837561936922	178.0	3.392760439044363	112.0	0.25824116197761887
545	Feb25-FISH2-3L1-rep4-mock-100x_Position006_5_cmle.ics	14	1	0	1.2995999999999999	3.8993425284222836	1.0	2.18723040467705	1.0	0.2933984975801546	2.447484614279972	0.9228790567852201	0.9533044572840356	0.9215851074642503	0.8604196148643894	0.428225776988318	0.9967642409143592	210.0	3.9206450388926624	155.0	0.35738732237974036
546	Feb25-FISH2-3L1-rep4-mock-100x_Position006_5_cmle.ics	14	2	0	1.083	0.6281852061821415	1.0	2.561582608372122	1.0	0.27676277301857954	2.032416202435186	0.9450638374393094	0.9646841747261596	0.9446533701320532	0.9196129097831951	0.42838325246141035	0.9956063726267844	162.0	3.0586023925989547	102.0	0.23518391537247432
547	Feb25-FISH2-3L1-rep4-mock-100x_Position006_5_cmle.ics	15	1	0	1.2995999999999999	0.39367014290721286	1.0	0.0	1.0	0.242406840554768	2.1806028214964996	0.12606253566815848	0.22793680353227405	0.09093202775358183	0.022941759529030128	0.9552883152079111	0.9545746460802382	144.0	2.7265594319236564	80.0	0.18445797284115634
548	Feb25-FISH2-3L1-rep4-mock-100x_Position006_5_cmle.ics	15	2	0	1.2995999999999999	6.137280413682586	1.0	1.5162	1.0	0.2546786868578531	2.5518182867940524	0.9139518817769501	0.9637491364551107	0.9096386627819661	0.7899348211335716	0.39073061459460734	0.9683209835459068	144.0	2.7265594319236564	82.0	0.18906942216218525
549	Feb25-FISH2-3L1-rep4-mock-100x_Position006_5_cmle.ics	16	1	0	1.083	3.4246478536476603	1.0	0.10317500441073144	1.0	0.28863867318537334	2.049538859210511	0.2655382953299177	0.4564911361739045	0.2556104827224959	0.06761634283282317	0.8894263853976896	0.9869468347066689	180.0	3.3438348555934128	122.0	0.2812984085827634
550	Feb25-FISH2-3L1-rep4-mock-100x_Position006_5_cmle.ics	17	1	0	1.2995999999999999	0.2655229116846813	1.0	0.2918229810711206	1.0	0.27676277301857954	2.775642993006055	0.4026426141308648	0.5334826726798007	0.39373170345755204	0.24653354695782895	0.865680566836903	0.9632587909909349	162.0	3.0820076414393744	102.0	0.23518391537247432
551	Feb25-FISH2-3L1-rep4-mock-100x_Position006_5_cmle.ics	18	1	0	1.2995999999999999	0.29402012820976764	1.0	0.10317500441073144	1.0	0.3293483259147287	2.1472290400732374	0.32315865581088304	0.465778347112634	0.31447455282763825	0.0940790921379397	0.8636850973203599	1.0020580127453733	176.0	3.3012545294527955	126.0	0.2905213072248212
552	Feb25-FISH2-3L1-rep4-mock-100x_Position006_5_cmle.ics	19	1	0	1.2995999999999999	0.2730999963282057	1.0	1.6162859307598463	1.0	0.2988952823564744	2.244307206864656	0.9168034516719036	0.958143788397505	0.9145711203864372	0.8478544294892839	0.5006416899762239	0.9787738382068718	162.0	3.0351971437585346	106.0	0.24440681401453213
553	Feb25-FISH2-3L1-rep4-mock-100x_Position006_5_cmle.ics	21	1	0	1.2995999999999999	0.2276274264232254	1.0	0.20635000882146287	1.0	0.2888539991204763	2.4391174671392166	0.3470981573171354	0.4940704064791656	0.3272846375036156	0.18063566603712589	0.8831083782989171	0.9961412763897534	176.0	3.3246597782932152	118.0	0.27207550994070556
554	Feb25-FISH2-3L1-rep4-mock-100x_Position006_5_cmle.ics	22	1	0	1.7328	0.34402849605813585	1.0	1.1094504182004423	1.0	0.2939523970374439	2.303776988725016	0.6974838942939784	0.8039849296607942	0.6972702471732842	0.5646200368130423	0.6576920476235291	0.9933621701946606	284.0	5.316917542345016	244.0	0.5625968171655268
555	Feb25-FISH2-3L1-rep4-mock-100x_Position006_5_cmle.ics	23	1	0	1.5162	0.5938246385678103	1.0	1.9493999999999998	1.0	0.24264857034559567	2.7599720676670354	0.9904576293000423	0.9958125723951534	0.9828549890602879	0.9306063726121091	0.2292681517423051	0.9243697525636194	178.0	3.439570936725203	110.0	0.2536297126565899
556	Feb25-FISH2-3L1-rep4-mock-100x_Position006_5_cmle.ics	24	1	0	1.7328	0.28949136213033233	1.0	1.2076324649147852	1.0	0.2788687177183417	2.140929330943064	0.7372370875639036	0.8091247407069858	0.7334823823153858	0.6423251641200176	0.6675752734990932	0.9638339364070109	264.0	5.010394916280246	213.0	0.4911193526895787
557	Feb25-FISH2-3L1-rep4-mock-100x_Position006_5_cmle.ics	25	1	0	1.5162	0.2146498415037737	1.0	1.401081809291592	1.0	0.2805888053876096	2.3762229713267558	0.8289460862786586	0.8879964363767975	0.8282639865250497	0.7423542185781701	0.46874868871789155	0.9679880684401706	202.0	3.8354843866114274	143.0	0.3297186264535669
558	Feb25-FISH2-3L1-rep4-mock-100x_Position006_5_cmle.ics	26	1	0	1.2995999999999999	0.07337461654639339	1.0	2.385122381269326	1.0	0.2660157372343133	2.8260980304356216	0.9868564302539639	0.9961400661137394	0.986173518874087	0.9719363011936103	0.1759767592773141	0.9927845131302343	162.0	3.0820076414393744	100.0	0.23057246605144538
559	Feb25-FISH2-3L1-rep4-mock-100x_Position006_5_cmle.ics	27	1	0	0.8664	0.4902628077752538	1.0	0.7252201245704302	1.0	0.3516970846652616	2.363941453632986	0.5296365947517805	0.6336476344703895	0.5278996674154173	0.41908269341273574	0.7582692847926478	0.9926847934336779	124.0	2.32641581049721	77.0	0.17754079885961296
560	Feb25-FISH2-3L1-rep4-mock-100x_Position006_5_cmle.ics	27	2	0	1.2995999999999999	3.884731483427743	1.0	0.7252201245704302	1.0	0.2903685290029938	2.3072297752862516	0.5673832036079333	0.6660855142872069	0.5646406867610441	0.41542600428355014	0.7579089746980125	0.9952010816497631	208.0	3.9227601246627737	152.0	0.350470148398197
561	Feb25-FISH2-3L1-rep4-mock-100x_Position006_5_cmle.ics	30	1	0	1.5162	0.2107989800471852	1.0	1.077178670106234	1.0	0.28506183420143066	2.1401425066347453	0.767038070687488	0.8469147901176705	0.7644531555138939	0.6558547618540375	0.6432617569645878	0.9753460143828142	200.0	3.790788974700699	142.0	0.3274129017930525
562	Feb25-FISH2-3L1-rep4-mock-100x_Position006_5_cmle.ics	31	1	0	1.2995999999999999	0.4531417787028617	1.0	1.2653448004921624	1.0	0.274133124179535	1.8548694921860316	0.8129521215444206	0.8738392967686022	0.8118643768018536	0.7374953571870744	0.5352821460677568	0.9915582057704362	174.0	3.2565591175420665	113.0	0.2605468866381333
563	Feb25-FISH2-3L1-rep4-mock-100x_Position006_5_cmle.ics	32	1	0	1.2995999999999999	0.050579698760808166	1.0	1.4973853800157155	1.0	0.28877185231211383	2.2673241747291994	0.8680455655548492	0.9218410223813188	0.8657957244655582	0.802741627914757	0.4898675089702687	0.9963765077482598	178.0	3.345949941363524	120.0	0.2766869592617345
564	Feb25-FISH2-3L1-rep4-mock-100x_Position006_5_cmle.ics	33	1	0	1.083	0.6991906102712376	1.0	1.7328	1.0	0.2742869488096087	2.105349563023863	0.9804819841895549	0.9963084102192581	0.9792780891095438	0.9105601841000618	0.2099713100120518	0.9919219739514009	124.0	2.3498210593376303	68.0	0.15678927691498287
565	Feb25-FISH2-3L1-rep4-mock-100x_Position006_5_cmle.ics	35	1	0	1.083	NA	0.0	0.1459114905355603	1.0	0.20353693900808506	2.009613502143555	0.3912576369472921	0.5304636533084809	0.3728901315108212	0.1717730661696179	0.8499031105170112	0.8568143736456342	126.0	2.3008954758866786	60.0	0.13834347963086724
566	Feb25-FISH2-3L1-rep4-mock-100x_Position006_5_cmle.ics	36	1	0	1.083	0.45114423934466946	1.0	1.7642842860844399	1.0	0.29249864608420967	2.1143125671633274	0.8705796965723919	0.913953923955797	0.8694324779921334	0.8144245176999438	0.3918964286444945	1.006219336214172	158.0	2.9692115687774976	101.0	0.23287819071195984
567	Feb25-FISH2-3L1-rep4-mock-100x_Position006_5_cmle.ics	36	2	0	1.083	5.766654471296984	1.0	0.5158750220536572	1.0	0.2939425763022126	2.3233810420754755	0.49068177561341075	0.6106106012361866	0.4908971717550103	0.3382609102828245	0.8070143092148088	0.9932316720396359	170.0	3.1671682937206094	113.0	0.2605468866381333
568	Feb25-FISH2-3L1-rep4-mock-100x_Position006_5_cmle.ics	37	1	0	1.2995999999999999	0.22879989034727113	1.0	0.639412489864916	1.0	0.27634221897242356	2.7773645679869556	0.6478233424262236	0.7681989313975246	0.6400004508871204	0.5002930766282662	0.6987059630373947	0.9769359805446807	148.0	2.815950255745114	89.0	0.2052094947857864
569	Feb25-FISH2-3L1-rep4-mock-100x_Position006_5_cmle.ics	38	1	0	1.2995999999999999	2.261016024567848	1.0	1.1321417835580119	1.0	0.2928237825597338	2.1735244990700053	0.6996224017500613	0.7812403237935153	0.6983476557944643	0.5811755811755812	0.6733171938006229	0.9963281094794841	184.0	3.45663092825529	127.0	0.29282703188533565
570	Feb25-FISH2-3L1-rep4-mock-100x_Position006_5_cmle.ics	38	2	0	1.083	0.3992046247703897	1.0	2.3825999999999996	1.0	0.23220486107963426	1.5321724570742616	0.9701661191022893	0.992775769371514	0.9696715015863953	0.9139405735150417	0.2386687017004517	0.9553733916234661	174.0	3.233153868701647	104.0	0.2397953646935032
571	Feb25-FISH2-3L1-rep4-mock-100x_Position006_5_cmle.ics	39	1	0	1.083	0.25658096552521714	1.0	0.8318234787411565	1.0	0.2986476516318797	2.4728640050602095	0.6830834911874153	0.7703583688304695	0.6799199992307619	0.5741545591784536	0.6564302964570139	0.9938133957995314	160.0	3.0373122295286463	104.0	0.2397953646935032
572	Feb25-FISH2-3L1-rep4-mock-100x_Position006_5_cmle.ics	40	1	0	1.083	6.345221596051302	1.0	0.0	1.0	0.2015089833082589	2.0020456115386853	0.20141152785880145	0.3671345069375336	0.18310970797158643	0.031890921153472196	0.9354256031852052	0.9044132269912798	148.0	2.769139758064274	76.0	0.1752350741990985
573	Feb25-FISH2-3L1-rep4-mock-100x_Position006_5_cmle.ics	41	1	0	1.2995999999999999	0.11171901565767182	1.0	1.1961505589055579	1.0	0.30051012392772464	2.4430236441137723	0.7780785948463855	0.8446980373540625	0.7723152694744025	0.6767679389992435	0.6534061188245601	1.0018986289929186	190.0	3.5907171639874758	135.0	0.31127282916945126
574	Feb25-FISH2-3L1-rep4-mock-100x_Position006_5_cmle.ics	42	1	0	1.2995999999999999	1.6197953591410592	1.0	1.6294049638174177	1.0	0.2478043080750936	3.3918472197952894	0.8916565877632514	0.927287911075275	0.8899383747048322	0.8443385359672868	0.4357629258293552	0.9895068152136893	118.0	2.2859505701267038	60.0	0.13834347963086724
575	Feb25-FISH2-3L1-rep4-mock-100x_Position006_5_cmle.ics	44	1	0	1.7328	2.365014219762669	1.0	2.0043779515382347	1.0	0.2891758034925718	2.5322375349862614	0.8691306094477397	0.9142104321464862	0.8689078013226701	0.8060809738740594	0.487484605892508	0.9818345317797453	234.0	4.45698998182141	181.0	0.41733616355311615
576	Feb25-FISH2-3L1-rep4-mock-100x_Position006_5_cmle.ics	44	2	0	1.5162	0.14579954292916233	2.0	0.0	1.0	0.23299711800065745	2.220533433187415	0.055239535613853266	0.1900418271616608	0.055239535613853266	0.019868745759049893	0.9820603674202569	0.9158069663999331	188.0	3.6630479962788463	117.0	0.26976978528019113
577	Feb25-FISH2-3L1-rep4-mock-100x_Position006_5_cmle.ics	45	1	0	1.083	0.40867949432246375	1.0	0.9535025770009804	1.0	0.34303476820586326	2.259506404184355	0.7252442715413328	0.8063664561287561	0.7232164985617833	0.5966421581512719	0.6241598523544214	0.9958831540380819	180.0	3.367240104433833	133.0	0.3066613798484224
578	Feb25-FISH2-3L1-rep4-mock-100x_Position006_5_cmle.ics	46	1	0	1.083	0.40816056851447086	1.0	0.5158750220536572	1.0	0.3041974449865092	2.4421369192000375	0.528836792334609	0.6648319339881819	0.5276222057278362	0.38398769990071235	0.7612935780204176	1.0022897990164055	158.0	2.9926168176179173	103.0	0.23748964003298878
579	Feb25-FISH2-3L1-rep4-mock-100x_Position006_5_cmle.ics	47	1	0	1.2995999999999999	0.2534475521414539	1.0	0.0	1.0	0.27576914664657454	2.1670612503315256	0.17133625744710795	0.35559940423136466	0.18054252474550828	0.02326195055589436	0.9333271337371243	0.9878115713958696	228.0	4.276093248408383	170.0	0.39197319228745714
580	Feb25-FISH2-3L1-rep4-mock-100x_Position006_5_cmle.ics	49	1	0	1.2995999999999999	0.1277182629423049	1.0	0.3720027687491155	1.0	0.3041974449865092	2.0927253537815576	0.5022073123298327	0.6205853753403345	0.4909859976662777	0.3193212757681836	0.7985395276222317	0.9998478765487079	158.0	2.9692115687774976	103.0	0.23748964003298878
581	Feb25-FISH2-3L1-rep4-mock-100x_Position006_5_cmle.ics	51	1	0	1.5162	4.051885989869668	1.0	1.6624596150004298	1.0	0.3025520290664812	2.3666710613050688	0.8633452993111478	0.9237367367279078	0.8603552748793847	0.7598763417624386	0.5251705411595292	0.9841280878944939	248.0	4.6996421186752535	202.0	0.4657563814239197
582	Feb25-FISH2-3L1-rep4-mock-100x_Position006_5_cmle.ics	52	1	0	0.8664	0.42917501716533546	1.0	1.7307810795238614	1.0	0.3590793360975638	2.5210490884261425	0.9753311071924361	0.9900386448054628	0.973849097662552	0.9493490413837091	0.33331002621409417	1.025418127858178	96.0	1.817706287949107	53.0	0.12220340700726606
583	Feb25-FISH2-3L1-rep4-mock-100x_Position006_5_cmle.ics	53	1	0	1.5162	0.3386369620358321	1.0	2.666757827881943	1.0	0.2934796275715634	2.510731353631055	0.9893557970274387	0.9982237458535568	0.9848663146723033	0.9543369465303095	0.31585194226807034	0.9836796653504339	270.0	5.074265405491174	226.0	0.5210937732762666
584	Feb25-FISH2-3L1-rep4-mock-100x_Position006_5_cmle.ics	54	1	0	1.2995999999999999	3.883892580904461	1.0	1.654021146943017	1.0	0.24852531213715642	2.2232827774554504	0.9173436771658787	0.9594209895451822	0.9173436771658787	0.8574240860358261	0.4142784404956169	0.9859704006408926	184.0	3.40982043057445	117.0	0.26976978528019113
585	Feb25-FISH2-3L1-rep4-mock-100x_Position006_5_cmle.ics	55	1	0	1.083	0.2544337671123642	1.0	0.9018655279647406	1.0	0.34193032295779874	2.1025916252903163	0.7277433752865012	0.8335729221118662	0.7233101451606417	0.6062216011902368	0.6373631872039319	1.0121155489215408	148.0	2.792545006904694	99.0	0.22826674139093092
586	Feb25-FISH2-3L1-rep4-mock-100x_Position006_5_cmle.ics	56	1	0	1.083	2.487673554384692	1.0	0.6275890508929507	1.0	0.1881233428973676	1.2652987614368585	0.5720938578104737	0.6888574434593959	0.5717023758064121	0.45890662338615623	0.7496225751289324	0.7899419024347988	172.0	3.1182427102696577	92.0	0.21212666876732977
587	Feb25-FISH2-3L1-rep4-mock-100x_Position006_5_cmle.ics	57	1	0	1.5162	4.249692754860475	1.0	0.3720027687491155	1.0	0.28664112539476083	2.538800763307528	0.40555643487742254	0.5596092293623158	0.39906703949913824	0.25180041152263377	0.8375965961901504	0.9970299057045962	250.0	4.720932281745562	199.0	0.4588392074423764
588	Feb25-FISH2-3L1-rep4-mock-100x_Position006_5_cmle.ics	58	1	0	1.2995999999999999	0.20951453271344556	2.0	1.9456874874661152	1.0	0.27022066957772195	2.1402532223663515	0.8837348303725449	0.9235636140786249	0.8830538994643343	0.8060992494628212	0.45906487317814604	0.9721489374558547	184.0	3.43322567941487	122.0	0.2812984085827634
589	Feb25-FISH2-3L1-rep4-mock-100x_Position006_5_cmle.ics	58	2	0	1.2995999999999999	2.7186792242217934	2.0	0.0	1.0	0.27016716875677926	2.3985959522762106	0.12921798868141512	0.25565361801289227	0.12921798868141512	0.020815679569046393	0.9431797789562182	0.9737646902351476	148.0	2.8159502557451135	88.0	0.20290377012527194
590	Feb25-FISH2-3L1-rep4-mock-100x_Position006_5_cmle.ics	59	1	0	1.7328	0.243889030164817	1.0	0.0	1.0	0.11497841261193754	4.0835023155475145	0.155318411051544	0.30427149112032714	0.1513734953686979	0.02656315477652703	0.9253462597765267	0.6609030139211572	180.0	3.390645353274252	77.0	0.17754079885961296
591	Feb25-FISH2-3L1-rep4-mock-100x_Position006_5_cmle.ics	62	1	0	1.083	0.18866881141559422	1.0	0.5556144027286182	1.0	0.2818939505498759	2.3019942586525173	0.5698283110472212	0.7015921234641569	0.5698283110472212	0.4394409937888199	0.7340195895156008	0.991886178480728	130.0	2.4605020462293963	74.0	0.17062362487806956
592	Feb25-FISH2-3L1-rep4-mock-100x_Position006_5_cmle.ics	63	1	0	1.7328	1.6014189731800104	1.0	1.5938084136021913	1.0	0.29538210423597916	2.3197365035520523	0.8175246715695518	0.8906377679301024	0.8137885787918788	0.715002121440694	0.5800226546923406	0.9978227148089998	292.0	5.448888692307092	255.0	0.5879597884311858
593	Feb25-FISH2-3L1-rep4-mock-100x_Position006_5_cmle.ics	64	1	0	0.8664	0.7646793418833825	1.0	0.687545504971255	1.0	0.3561358237739205	2.091622484914675	0.6917366977998707	0.7895443703885334	0.6850493747352935	0.5252000624150153	0.7123942991112431	1.0124024933898028	136.0	2.524372535440323	89.0	0.2052094947857864
594	Feb25-FISH2-3L1-rep4-mock-100x_Position006_5_cmle.ics	65	1	0	1.083	0.2639500178892194	1.0	1.4772412513556012	1.0	0.31605329740808763	2.134116019130911	0.8781317435353498	0.9290488643429282	0.8781317435353498	0.8105180863904027	0.4842740307227454	1.0015020554089402	162.0	3.035197143758535	109.0	0.25132398799607547
595	Feb25-FISH2-3L1-rep4-mock-100x_Position006_5_cmle.ics	67	1	0	0.8664	NA	0.0	0.0	1.0	0.24351385976785178	1.7667103422774255	0.1654548617150809	0.3382718733692816	0.1654548617150809	0.0283788484953905	0.9480585188911163	0.8502380031765523	112.0	2.0816485878732585	55.0	0.12681485632829495
596	Feb25-FISH2-3L1-rep4-mock-100x_Position006_5_cmle.ics	68	1	0	1.083	4.509441615956886	1.0	0.6016084874694266	1.0	0.2881764887477712	2.246927556405649	0.5491072616481733	0.6197014448790612	0.5488500394702998	0.4462849134757812	0.7468319313191103	0.9857393559958576	102.0	1.904982026000454	52.0	0.1198976823467516
597	Feb25-FISH2-3L1-rep4-mock-100x_Position006_5_cmle.ics	68	2	0	0.8664	0.47241721975247575	1.0	0.5556144027286182	1.0	0.27481492814606734	2.1189961249563978	0.5169899683350629	0.6100822223996168	0.5110915977045138	0.4245363348500572	0.7856821888235255	0.9837516755728272	114.0	2.1263439997839866	60.0	0.13834347963086724
598	Feb25-FISH2-3L1-rep4-mock-100x_Position006_5_cmle.ics	69	1	0	1.083	0.23260201256217605	1.0	0.8508028822180275	1.0	0.28983077184957995	2.315348042641889	0.7009084556254368	0.7797505778637854	0.6945116379078643	0.5985970004837929	0.6340033356701478	0.9915318115519083	150.0	2.860645667655843	93.0	0.21443239342784423
599	Feb25-FISH2-3L1-rep4-mock-100x_Position006_5_cmle.ics	70	1	0	1.5162	0.380060033753255	1.0	2.247501256996845	1.0	0.2309550855587223	2.2509286161472373	0.9825557158890492	0.9956750040083373	0.9805595638928972	0.9460357543690877	0.28345066404624075	0.9061490691704377	196.0	3.748208648560081	124.0	0.28590985790379225
600	Feb25-FISH2-3L1-rep4-mock-100x_Position006_5_cmle.ics	71	1	0	1.083	0.3265043076099195	1.0	1.0703829119356776	1.0	0.28166648430998564	2.1204344611167927	0.8138506730493438	0.8900471777423917	0.8111901253127874	0.6813425381031976	0.5465740374431507	0.9958993117171754	160.0	3.013906980688226	101.0	0.23287819071195984
601	Feb25-FISH2-3L1-rep4-mock-100x_Position006_5_cmle.ics	72	1	0	1.083	3.9372417388909935	1.0	0.0	1.0	0.22176179407227395	2.2281526845602047	0.21849442537861327	0.38881063361163754	0.21849442537861327	0.027514555481568746	0.915293592695893	0.9499411653066046	164.0	2.939461062626744	93.0	0.21443239342784423
602	Feb25-FISH2-3L1-rep4-mock-100x_Position006_5_cmle.ics	73	1	0	1.083	0.4877049526882471	1.0	1.2653448004921624	1.0	0.25379566949110294	1.8331859906186647	0.8293473466178247	0.8919228630060797	0.8274486488559867	0.7440401986920082	0.5255046158690502	0.9624150922427207	170.0	3.0969525471993498	105.0	0.24210108935401767
603	Feb25-FISH2-3L1-rep4-mock-100x_Position006_5_cmle.ics	74	1	0	1.2995999999999999	0.17791588844160985	1.0	0.10317500441073144	1.0	0.21086825022040473	2.162097102894456	0.24934354043790902	0.38494788721014783	0.23513371576310899	0.06950896824755595	0.91411035871176	0.9501762892819582	138.0	2.6158784450318904	70.0	0.1614007262360118
604	Feb25-FISH2-3L1-rep4-mock-100x_Position006_5_cmle.ics	75	1	0	0.8664	0.4412171708749432	1.0	0.5097226605744432	1.0	0.30589812765231944	1.7085478728263197	0.47613989769386333	0.5746605373621332	0.47613989769386333	0.3693514946552691	0.8176012360627853	0.9989131955578676	110.0	2.0135479271221093	60.0	0.13834347963086724
605	Feb25-FISH2-3L1-rep4-mock-100x_Position006_5_cmle.ics	76	1	0	1.2995999999999999	5.544785024048643	1.0	0.20635000882146287	1.0	0.29436002083031837	2.375409227278825	0.36037291462217863	0.5211727183513248	0.36037291462217863	0.18114818449460254	0.8585191460436987	0.9913104674651637	146.0	2.7712548438343854	90.0	0.20751521944630086
606	Feb25-FISH2-3L1-rep4-mock-100x_Position006_5_cmle.ics	77	1	0	1.083	0.2251148768862935	1.0	0.0	1.0	0.2579830701927478	2.3412629637196143	0.17174294676860796	0.3660821350114636	0.17593507477720327	0.0278675786383738	0.9199271253820892	0.9717548388980856	168.0	3.1692833794907207	104.0	0.2397953646935032
607	Feb25-FISH2-3L1-rep4-mock-100x_Position006_5_cmle.ics	78	1	0	1.083	0.2099010615037366	1.0	0.0	1.0	0.2802993217799496	2.261399650018967	0.16786904872485578	0.3113963113189048	0.1163885190574976	0.029471261520677874	0.9364730420901114	0.9901434411648002	156.0	2.9713266545476085	97.0	0.22365529206990203
608	Feb25-FISH2-3L1-rep4-mock-100x_Position006_5_cmle.ics	79	1	0	1.2995999999999999	0.24406330466940368	1.0	0.1459114905355603	1.0	0.2745277607007527	2.5503302820807896	0.3152393105838611	0.480180861455084	0.3152393105838611	0.14812757979645208	0.8789112765786805	0.9903180767661027	188.0	3.5694270009171665	127.0	0.29282703188533565
609	Feb25-FISH2-3L1-rep4-mock-100x_Position006_5_cmle.ics	82	1	0	1.5162	0.41995861025669073	1.0	1.7284978131233555	1.0	0.2788680532780167	2.564754995926774	0.9312717702608561	0.9746420001548107	0.9298862141032588	0.8503096214877313	0.4256697107571208	0.9931053635466481	188.0	3.5928322497575866	128.0	0.2951327565458501
610	Feb25-FISH2-3L1-rep4-mock-100x_Position006_5_cmle.ics	83	1	0	1.083	2.3096293985506597	1.0	1.5464734475585327	1.0	0.3161258287290487	2.2720792260259115	0.8745377313306271	0.9307912155212349	0.8718524509072636	0.8098318951641398	0.46864330089575307	0.9995721212571519	160.0	2.9905017318478064	107.0	0.2467125386750466
611	Feb25-FISH2-3L1-rep4-mock-100x_Position006_5_cmle.ics	84	1	0	1.083	NA	0.0	1.517785507063743	1.0	0.32204874392117266	2.3152462216034007	0.8984517895873104	0.9413748988016112	0.8967526561453658	0.845308892464843	0.5008256854562614	0.9948493709844849	152.0	2.8585305818857316	100.0	0.23057246605144538
612	Feb25-FISH2-3L1-rep4-mock-100x_Position006_5_cmle.ics	85	1	0	0.8664	6.493997241497891	1.0	0.9479040472602467	1.0	0.2933122770712693	2.1537911820334648	0.597610422120563	0.6758578593401556	0.5990471657367498	0.510872535279548	0.6984368965524185	0.9942893485689698	144.0	2.6797489342428173	88.0	0.20290377012527194
613	Feb25-FISH2-3L1-rep4-mock-100x_Position006_5_cmle.ics	85	2	0	1.2995999999999999	0.2239362770902602	1.0	0.32626801153583	1.0	0.30872961252852577	2.3272497036240845	0.37927827872826153	0.504583476566976	0.3800671655604622	0.21267771989669548	0.8423739333400725	1.000217567932042	192.0	3.6120073270577846	139.0	0.32049572781150915
614	Feb25-FISH2-3L1-rep4-mock-100x_Position006_5_cmle.ics	86	1	0	1.2995999999999999	NA	0.0	0.0	1.0	0.25129926508294104	2.2719047550449085	0.147604530496053	0.3194615493327411	0.147604530496053	0.02911308069693727	0.9527471433852642	0.957411038145847	164.0	3.1032978045096833	99.0	0.22826674139093092
615	Feb25-FISH2-3L1-rep4-mock-100x_Position006_5_cmle.ics	88	1	0	0.8664	NA	0.0	1.1535316172061805	1.0	0.3299326784738781	2.268901627264635	0.8299362523066599	0.888385617625678	0.8294050215288262	0.7625328524296818	0.49942420567897816	1.0085625843279544	120.0	2.2604302355161727	71.0	0.16370645089652625
616	Feb25-FISH2-3L1-rep4-mock-100x_Position006_5_cmle.ics	89	1	0	1.083	0.8579423325400649	1.0	0.0	1.0	0.29082171993231226	2.2702553264989374	0.17965873372249663	0.3531937584193983	0.17965873372249663	0.029765379434216435	0.9231873708069499	0.9838933025103457	140.0	2.6137633592617795	84.0	0.1936808714832141
617	Feb25-FISH2-3L1-rep4-mock-100x_Position006_5_cmle.ics	90	1	0	0.8664	2.9093536790540333	1.0	2.4538066185550647	1.0	0.26378387295447825	1.988410623238173	0.9878128343641536	0.9975773550110041	0.9872995989804884	0.9703802291291527	0.24333824358017975	0.9754438663544887	140.0	2.5903581104213598	80.0	0.18445797284115634
618	Feb25-FISH2-3L1-rep4-mock-100x_Position006_5_cmle.ics	91	1	0	0.8664	0.4356289692191546	1.0	0.9733510449106972	1.0	0.29984321277086323	2.067908135325365	0.734045708053916	0.8079936479389284	0.7328403470674333	0.6261611165851932	0.6554626358651745	1.0048203997470821	118.0	2.1923295747650244	66.0	0.15217782759395398
619	Feb25-FISH2-3L1-rep4-mock-100x_Position006_5_cmle.ics	92	1	0	1.083	0.3164927369814722	1.0	0.7252201245704302	1.0	0.2692737504861274	2.6139361864729618	0.6743535895343704	0.7815848259072486	0.6711031447718669	0.5481748016961169	0.6716848753068562	0.9968199345945139	132.0	2.5051974581401244	74.0	0.17062362487806956
620	Feb25-FISH2-3L1-rep4-mock-100x_Position006_5_cmle.ics	93	1	0	1.083	0.5392186692751297	1.0	0.20635000882146287	1.0	0.3045659969758873	2.1114625023738873	0.35439321348512154	0.5006241483890818	0.3532855698650609	0.1783218320073843	0.8525429671831248	1.0021403699729088	168.0	3.122472881809881	113.0	0.2605468866381333
621	Feb25-FISH2-3L1-rep4-mock-100x_Position006_5_cmle.ics	94	1	0	1.5162	0.3030843393918915	1.0	0.42540144110901373	1.0	0.2836296094149551	3.1631998309693032	0.4630245649948823	0.580383987973388	0.4476634467758444	0.3188971340839304	0.8381744176913053	0.993209950978996	170.0	3.2841945379227084	111.0	0.2559354373171044
622	Feb25-FISH2-3L1-rep4-mock-100x_Position006_5_cmle.ics	95	1	0	1.5162	1.5116590826429321	1.0	0.0	1.0	0.22699880965159783	3.1110671276643824	0.2781431892310742	0.4834438577838646	0.27097111347377145	0.030080370497179824	0.8954253009042878	0.9829758918970816	182.0	3.48215126286582	110.0	0.2536297126565899
623	Feb25-FISH2-3L1-rep4-mock-100x_Position006_5_cmle.ics	96	1	0	0.8664	0.39706717886560555	1.0	0.8318234787411565	1.0	0.32852192367398825	2.0087988993621115	0.6873141236483958	0.7849250585941346	0.6868808224843913	0.5755519665964194	0.6753137456023649	0.9948567092921208	152.0	2.7649095865240523	101.0	0.23287819071195984
624	Feb25-FISH2-3L1-rep4-mock-100x_Position006_5_cmle.ics	97	1	0	1.2995999999999999	3.6279367250759327	1.0	0.0	1.0	0.14705543843334146	2.2494644255197778	0.055169005577301714	0.17337877801397855	0.055169005577301714	0.027576658482440522	0.9775751950125675	0.8849183379180454	126.0	2.3945164712483584	51.0	0.11759195768623716
625	Feb25-FISH2-3L1-rep4-mock-100x_Position006_5_cmle.ics	98	1	0	1.083	2.851591465415515	1.0	0.42540144110901373	1.0	0.2968001223977527	2.302087152479176	0.49195632241393683	0.6041301992164708	0.4876740018337918	0.34849337334333585	0.7956553371716882	0.9960106364508632	152.0	2.8351253330453114	96.0	0.22134956740938755
626	Feb25-FISH2-3L1-rep4-mock-100x_Position006_5_cmle.ics	100	1	0	1.083	3.8494405659251916	1.0	1.3107987492438529	1.0	0.22627814517967254	1.5555879941569277	0.8304275984363035	0.9008745415709507	0.8286301535485431	0.7396606617498892	0.5555532182848663	0.9409030274032953	192.0	3.448170585174845	119.0	0.27438123460122005
627	Feb25-FISH2-3L1-rep4-mock-100x_Position006_5_cmle.ics	103	1	0	1.083	4.040064043040659	1.0	0.9342894015681998	1.0	0.27308137672307414	1.714170265111051	0.7328033410116673	0.8207998576699066	0.7170721201565631	0.6128949191902167	0.6304465111001323	0.9882677868684525	168.0	3.1224728818098813	107.0	0.2467125386750466
628	Feb25-FISH2-3L1-rep4-mock-100x_Position006_5_cmle.ics	105	1	0	1.083	0.1790721503917227	1.0	1.1672919242844824	1.0	0.31014455052289863	1.962539101425407	0.8034216315798888	0.8765538643152265	0.8034216315798888	0.6927686061278149	0.5581679059392927	0.9879825942448738	166.0	3.0543722210587325	112.0	0.25824116197761887
629	Feb25-FISH2-3L1-rep4-mock-100x_Position006_5_cmle.ics	107	1	0	1.083	0.3036724469284138	1.0	1.687878142458339	1.0	0.28102923539568075	2.3871891833371217	0.9247312909096393	0.9610987663010145	0.9239369777893964	0.8737896779512754	0.4111954878772308	0.9912236096990704	158.0	2.9926168176179173	99.0	0.22826674139093092
630	Feb25-FISH2-3L1-rep4-mock-100x_Position006_5_cmle.ics	109	1	0	1.083	2.2348514516984026	2.0	0.0	1.0	0.1279001141370375	1.674072725620668	0.05817485926129342	0.15375274612110393	0.05817485926129342	0.029078848002196896	0.9685035100632491	0.7838628992057353	132.0	2.5286027069805446	51.0	0.11759195768623716
631	Feb25-FISH2-3L1-rep4-mock-100x_Position006_5_cmle.ics	110	1	0	1.2995999999999999	0.4490573142413435	2.0	1.7328	1.0	0.32708525513548226	2.3296698914000378	0.9540363352377821	0.9856755312589913	0.9404157589707757	0.8400263060545029	0.31018607213679494	0.9934645834088109	212.0	3.988745699643811	166.0	0.3827502936453994
632	Feb25-FISH2-3L1-rep4-mock-100x_Position006_5_cmle.ics	111	1	0	1.083	1.1455683708520537	1.0	0.2918229810711206	1.0	0.30414293636913303	2.2233245174762795	0.44598367891048624	0.5716884941723263	0.44598367891048624	0.2854929653582173	0.801891930566562	0.9955721986029331	104.0	1.949677437911183	55.0	0.12681485632829495
633	Feb25-FISH2-3L1-rep4-mock-100x_Position006_5_cmle.ics	112	1	0	0.8664	6.007312623654394	1.0	0.32626801153583	1.0	0.28060139833013986	1.7908708608128812	0.4695519266350253	0.5960904191135066	0.4682849328292173	0.2733891078754726	0.826282385331475	0.9914751168282762	136.0	2.500967286599902	79.0	0.18215224818064185
634	Feb25-FISH2-3L1-rep4-mock-100x_Position006_5_cmle.ics	115	1	0	0.8664	0.42288487220068277	1.0	0.928575039696583	1.0	0.3403095632047474	2.1018045855649343	0.7339512766617278	0.826700205598245	0.7320790691797894	0.6339317505714253	0.5977444134494333	1.0117686541429787	136.0	2.5009672865999026	87.0	0.20059804546475749
635	Feb25-FISH2-3L1-rep4-mock-100x_Position006_5_cmle.ics	116	1	0	1.083	0.27310249780234475	1.0	1.7328	1.0	0.32484299037578285	2.3722554549805066	0.9800237924170504	0.9959482220468546	0.9735456590617307	0.9226216416767765	0.26332068475801385	1.0031889582060665	136.0	2.5711830331211623	85.0	0.19598659614372857
636	Feb25-FISH2-3L1-rep4-mock-100x_Position006_5_cmle.ics	117	1	0	1.9493999999999998	3.053301175580122	1.0	1.1321417835580119	1.0	0.21384249182657447	4.3221154794121714	0.7630304464426566	0.8312036598832624	0.7594967660514277	0.675702003470579	0.605911666507456	0.9420315545805088	166.0	3.28842470946293	93.0	0.21443239342784423
637	Feb25-FISH2-3L1-rep4-mock-100x_Position007_6_cmle.ics	1	1	0	1.7328	4.7948577065243665	1.0	1.3842379406474168	1.0	0.30621375204202494	2.4395319980170314	0.7874859027736558	0.8766609288482248	0.7876342946299107	0.6736227115855882	0.5059303020223711	0.9975687994690678	274.0	5.18706147815305	236.0	0.5441510198814111
638	Feb25-FISH2-3L1-rep4-mock-100x_Position007_6_cmle.ics	2	1	0	1.2995999999999999	0.2785123859519154	1.0	0.5158750220536572	1.0	0.29783744644865845	2.5860601124333877	0.5371288308469567	0.6554620847433392	0.5302495908997029	0.3648737746850325	0.7667669832616653	0.989322757754277	182.0	3.4353407651849808	126.0	0.2905213072248212
639	Feb25-FISH2-3L1-rep4-mock-100x_Position007_6_cmle.ics	3	1	0	0.8664	0.2775187368854292	1.0	0.3777847188762272	1.0	0.34185133357170444	2.2937202253580398	0.517097376437064	0.6458271920343258	0.5051914447610625	0.36713504307097705	0.7322125668801119	1.0101973076378057	106.0	1.994372849821912	60.0	0.13834347963086724
640	Feb25-FISH2-3L1-rep4-mock-100x_Position007_6_cmle.ics	4	1	0	1.2995999999999999	0.2238656191728644	1.0	0.0	1.0	0.26171705325020667	1.9098756864450503	0.1553639541673302	0.31416308361959794	0.1553639541673302	0.028239719119442487	0.9633229777371211	0.9740683263843881	196.0	3.6779929020388216	132.0	0.30435565518790797
641	Feb25-FISH2-3L1-rep4-mock-100x_Position007_6_cmle.ics	5	1	0	1.7328	1.9151686500146081	1.0	0.10317500441073144	1.0	0.17886898171635227	3.1809604380971495	0.26285802619084425	0.37201966889708427	0.2558576066073361	0.09239670516529382	0.8848850936032412	0.8404765503123824	162.0	3.152223387960633	82.0	0.18906942216218525
642	Feb25-FISH2-3L1-rep4-mock-100x_Position007_6_cmle.ics	6	1	0	0.6497999999999999	NA	0.0	1.8497044106137501	1.0	0.2898016182361211	1.2717776754356773	0.9866906534739227	0.9977429080672297	0.985691203171589	0.9540419435976879	0.2161048928272076	0.9835720804372476	112.0	2.0114328413519984	60.0	0.13834347963086724
643	Feb25-FISH2-3L1-rep4-mock-100x_Position007_6_cmle.ics	7	1	0	1.7328	0.22822990200027646	1.0	1.9963956842287418	1.0	0.2925342821438131	2.2075553028467936	0.8921059143776293	0.9428649313288789	0.891216592427617	0.8165522147983173	0.4803693390946161	0.9916126384996775	296.0	5.56168476496897	259.0	0.5971826870732435
644	Feb25-FISH2-3L1-rep4-mock-100x_Position007_6_cmle.ics	8	1	0	0.8664	0.5494370260023085	1.0	0.3095250132321943	1.0	0.19911502734019818	1.4568612286602423	0.43483262395030486	0.5698478660991603	0.4305188082365121	0.2980055792016565	0.8140578971664003	0.884595754530471	142.0	2.611648273491668	71.0	0.16370645089652625
645	Feb25-FISH2-3L1-rep4-mock-100x_Position007_6_cmle.ics	10	1	0	0.6497999999999999	0.6857224402815235	1.0	1.7295282337615656	1.0	0.282425622565585	1.84835454187524	0.9773414454277286	0.9960269174041297	0.9763643067846608	0.9506452802359882	0.16870587395062162	0.9899669375769062	104.0	1.8794616913899227	53.0	0.12220340700726606
646	Feb25-FISH2-3L1-rep4-mock-100x_Position007_6_cmle.ics	11	1	0	1.5162	0.33712382942063307	1.0	1.1112288054572363	1.0	0.29890824058380877	2.6243867029848493	0.7303734467187448	0.8161673094037377	0.72585121460826	0.6300998714525858	0.6232794549866355	0.9960109981816182	206.0	3.9248752104328846	152.0	0.350470148398197
647	Feb25-FISH2-3L1-rep4-mock-100x_Position007_6_cmle.ics	13	1	0	1.083	0.49944358367855174	1.0	0.65253602307166	1.0	0.2872716501089198	2.0170835457034193	0.6180916298871226	0.7069239932820373	0.6117447174159278	0.48653478108034215	0.7261435513751683	0.9853713558794107	160.0	3.013906980688226	102.0	0.23518391537247432
648	Feb25-FISH2-3L1-rep4-mock-100x_Position007_6_cmle.ics	15	1	0	1.2995999999999999	3.073278628609589	1.0	0.10317500441073144	1.0	0.2761165418194154	3.1148602250067805	0.2505783445240648	0.4246036224115556	0.23248509469803832	0.07170061502003047	0.8967234755915618	0.9763105152361801	160.0	3.0607174783690656	100.0	0.23057246605144538
649	Feb25-FISH2-3L1-rep4-mock-100x_Position007_6_cmle.ics	16	1	0	1.083	0.18865421797714518	1.0	1.0389843448820495	1.0	0.3479380630771644	2.2614498876496287	0.7581546310309053	0.8316533889190295	0.7523866632401511	0.6612841818718292	0.6195654808829459	0.9945344427757083	154.0	2.9032259937964606	106.0	0.24440681401453213
650	Feb25-FISH2-3L1-rep4-mock-100x_Position007_6_cmle.ics	17	1	0	0.8664	2.671134832805206	1.0	0.0	1.0	0.3836669228890445	2.4019121510403743	0.16920879624077365	0.2668690921381145	0.1482103335114096	0.029480707798650255	0.9387472119599302	1.0004563504711275	102.0	1.928387274840874	60.0	0.13834347963086724
651	Feb25-FISH2-3L1-rep4-mock-100x_Position007_6_cmle.ics	18	1	0	1.7328	0.09576498872365334	1.0	1.1736910802652911	1.0	0.29291332831381095	2.56082562685749	0.7109327933596626	0.8012187060713568	0.7088576879309191	0.5920116808353972	0.6477272911110328	0.9949844065941335	282.0	5.365843125795966	241.0	0.5556796431839834
652	Feb25-FISH2-3L1-rep4-mock-100x_Position007_6_cmle.ics	20	1	0	1.2995999999999999	3.3582241285310257	1.0	0.0	1.0	0.22113489809352915	1.8922408841016793	0.1863648328507502	0.4046761209090111	0.17215604983767657	0.024743353514082654	0.934153477941999	0.882792020461205	254.0	4.740107359045759	179.0	0.4127247142320873
653	Feb25-FISH2-3L1-rep4-mock-100x_Position007_6_cmle.ics	21	1	0	0.8664	0.3690715522301258	1.0	0.65584944557845	1.0	0.34166151242597204	2.0189745063952786	0.6101460015591466	0.7325775001684263	0.6131006804423357	0.48213237346371135	0.7086486100681516	0.9901310873014221	152.0	2.811720084204892	103.0	0.23748964003298878
654	Feb25-FISH2-3L1-rep4-mock-100x_Position007_6_cmle.ics	22	1	0	1.5162	0.16017808355613028	1.0	1.2147909720415644	1.0	0.23594382033271127	2.546074916311628	0.7996757355267321	0.8680045871559633	0.7975086997785511	0.7062875672255615	0.5660123936469735	0.9624820762274705	184.0	3.526846674776549	114.0	0.26285261129864773
655	Feb25-FISH2-3L1-rep4-mock-100x_Position007_6_cmle.ics	23	1	0	1.083	0.5680304412473125	1.0	0.65253602307166	1.0	0.27258798385801636	2.0842111745625336	0.6310290689376279	0.7503829868214472	0.6300490032827442	0.4797706836671583	0.6695765232926599	0.9949577477691817	166.0	3.0309669722183123	105.0	0.24210108935401767
656	Feb25-FISH2-3L1-rep4-mock-100x_Position007_6_cmle.ics	24	1	0	1.2995999999999999	0.42848028168272906	1.0	0.3095250132321943	1.0	0.26171113203142005	2.403421618013045	0.43848854083063776	0.5772146152037682	0.43848854083063776	0.24512164473737547	0.8065419881943593	0.9825057715448602	188.0	3.522616503236327	124.0	0.28590985790379225
657	Feb25-FISH2-3L1-rep4-mock-100x_Position007_6_cmle.ics	25	1	0	1.083	2.318964785836249	2.0	0.7610319551488771	1.0	0.24353888050015876	2.704487612028769	0.5686103597617224	0.6458317046858143	0.5644944417517472	0.4335707249957004	0.6458428033248689	0.9341184062196722	120.0	2.2838354843565924	61.0	0.1406492042913817
658	Feb25-FISH2-3L1-rep4-mock-100x_Position007_6_cmle.ics	25	2	0	0.6497999999999999	3.0000674491432395	2.0	0.10317500441073144	1.0	0.18602159850063424	1.4495926764400704	0.37061242358385843	0.5233938929626792	0.37512312575243517	0.07532950796604075	0.7923553395946408	0.8485413304484579	124.0	2.2562000639759505	56.0	0.12912058098880944
659	Feb25-FISH2-3L1-rep4-mock-100x_Position007_6_cmle.ics	25	3	0	1.2995999999999999	7.627600967869883	2.0	1.5338067085748235	1.0	0.25353326011043587	2.1172338405505298	0.8277646617364249	0.8634809018277334	0.8082365265248049	0.7382424678309542	0.6796754265075923	0.9577208345546357	190.0	3.520501417466216	124.0	0.28590985790379225
660	Feb25-FISH2-3L1-rep4-mock-100x_Position007_6_cmle.ics	26	1	0	1.083	0.5020750691801326	1.0	0.2918229810711206	1.0	0.2830711861397215	2.0747063234255494	0.38623608288080574	0.5204585444286017	0.3784015411218639	0.2231365470375876	0.8553325723197177	0.9932450277615232	166.0	3.101182718739572	107.0	0.2467125386750466
661	Feb25-FISH2-3L1-rep4-mock-100x_Position007_6_cmle.ics	27	1	0	1.5162	0.46639232383163104	1.0	1.459114905355603	1.0	0.2855751744580256	2.140402801747117	0.7923840352874217	0.8696908793397837	0.789911781445646	0.7120046599317018	0.5689927237195566	0.9929598942605385	266.0	4.961469332829296	218.0	0.5026479759921509
662	Feb25-FISH2-3L1-rep4-mock-100x_Position007_6_cmle.ics	28	1	0	1.083	0.15733712791532342	1.0	0.7832403854540304	1.0	0.37920739088948857	2.4010813094245527	0.7182796072941033	0.8283216083897841	0.716810003739228	0.5463099037366193	0.6649566382045592	1.0038431063530515	158.0	2.969211568777498	115.0	0.2651583359591622
663	Feb25-FISH2-3L1-rep4-mock-100x_Position007_6_cmle.ics	29	1	0	1.5162	1.245937784194377	1.0	1.0653987500596882	1.0	0.33789574318610216	2.7888292727514457	0.7652982832454799	0.839623789638622	0.7460542028919365	0.6400900592535123	0.652179877488638	1.0018696137815375	180.0	3.460861099795512	132.0	0.30435565518790797
664	Feb25-FISH2-3L1-rep4-mock-100x_Position007_6_cmle.ics	30	1	0	1.083	0.31654037196170576	1.0	2.5222627798049873	1.0	0.3349321903028311	2.4941374343993132	0.9956300560347301	0.9995888236531584	0.9952188796878885	0.9830604907341889	0.13773725050575694	1.0080848994935763	154.0	2.90322599379646	104.0	0.2397953646935032
665	Feb25-FISH2-3L1-rep4-mock-100x_Position007_6_cmle.ics	32	1	0	1.5162	0.07348843969161004	1.0	1.1190041972733815	1.0	0.27255694807752295	2.235937436495533	0.6725648559269556	0.7769189976152518	0.6709409873647875	0.5487506423009526	0.6750927517592197	0.9869523190083809	296.0	5.51487426728813	250.0	0.5764311651286135
666	Feb25-FISH2-3L1-rep4-mock-100x_Position007_6_cmle.ics	33	1	0	1.083	0.26762736995129477	1.0	0.20635000882146287	1.0	0.31633465108319186	1.7439551562085256	0.3595307652922929	0.525325271812788	0.35594675179953617	0.16952157937535764	0.8491710402386268	0.9947095099662275	184.0	3.3864151817340304	132.0	0.30435565518790797
667	Feb25-FISH2-3L1-rep4-mock-100x_Position007_6_cmle.ics	36	1	0	1.083	0.33966559262956936	1.0	0.0	1.0	0.2960972019959404	2.312991100127015	0.17696085249339338	0.3557030823713182	0.17696085249339338	0.029721719965335357	0.9304245754010878	1.0005824278002529	150.0	2.813835169975003	94.0	0.2167381180883587
668	Feb25-FISH2-3L1-rep4-mock-100x_Position007_6_cmle.ics	37	1	0	1.5162	0.3414313189498162	1.0	0.6190500264643886	1.0	0.32375862531086497	1.9986576136347083	0.5469575599011793	0.6699258844806595	0.5386752195687037	0.3722305185722222	0.7792994458355015	0.9969733060347011	278.0	5.159426057772411	248.0	0.5718197158075845
669	Feb25-FISH2-3L1-rep4-mock-100x_Position007_6_cmle.ics	38	1	0	0.8664	0.2668785797105635	1.0	0.3095250132321943	1.0	0.28221609563188294	1.5488577406872046	0.46018356515194464	0.6022999403755364	0.45080004300780985	0.25512917004701535	0.8256842201640673	0.9875825362206605	162.0	2.941576148396855	103.0	0.23748964003298878
670	Feb25-FISH2-3L1-rep4-mock-100x_Position007_6_cmle.ics	39	1	0	1.5162	0.8789482043295948	1.0	0.0	1.0	0.21826384946576757	2.2341309896337185	0.16191459467012367	0.37885515560351185	0.16191459467012367	0.02685121214708782	0.9342298962564614	0.9075628876829354	204.0	3.8567745496817363	128.0	0.2951327565458501
671	Feb25-FISH2-3L1-rep4-mock-100x_Position007_6_cmle.ics	40	1	0	1.083	1.3460679924989427	1.0	0.3720027687491155	1.0	0.36791136769489063	2.471048171223666	0.47142172759433965	0.5922483048349056	0.4679761202830189	0.30720721550707547	0.8090852393174157	1.0148533431015492	154.0	2.90322599379646	109.0	0.25132398799607547
672	Feb25-FISH2-3L1-rep4-mock-100x_Position007_6_cmle.ics	42	1	0	1.7328	0.7266631545374206	2.0	0.0	1.0	0.2735549788513459	2.5610543995494313	0.1993895521392018	0.39751465531472485	0.18759154083643298	0.019553298279998174	0.9233745753560693	0.9816503418314471	298.0	5.723406421081796	253.0	0.5833483391101568
673	Feb25-FISH2-3L1-rep4-mock-100x_Position007_6_cmle.ics	45	1	0	1.5162	0.2810951017755277	1.0	1.9539642952292884	1.0	0.2659059822000516	3.0397343460649604	0.9634235042867313	0.9915077842087344	0.9623015258906187	0.9020164660001857	0.3634361234277185	0.9882608723250228	192.0	3.7290335712598837	129.0	0.29743848120636457
674	Feb25-FISH2-3L1-rep4-mock-100x_Position007_6_cmle.ics	46	1	0	1.2995999999999999	0.4386408731700681	1.0	0.5097226605744432	1.0	0.2746178615276856	2.1775387166777107	0.5482665420934966	0.6732707130701725	0.540283292735827	0.3710292302045447	0.7801349392392645	0.9991462718820691	180.0	3.320429606752993	119.0	0.27438123460122005
675	Feb25-FISH2-3L1-rep4-mock-100x_Position007_6_cmle.ics	47	1	0	1.083	2.910913705173269	1.0	0.3095250132321943	1.0	0.2802220647444271	2.738632411251936	0.46628310347745155	0.5834672984178019	0.4606142651662577	0.31032236229799476	0.7888296676750134	0.9841857646278594	112.0	2.128459085554098	59.0	0.13603775497035278
676	Feb25-FISH2-3L1-rep4-mock-100x_Position007_6_cmle.ics	48	1	0	1.7328	0.4766727155748092	1.0	0.0	1.0	0.15379402569801323	2.5116985469346114	0.16203770326665706	0.34571442872606006	0.15840252272769934	0.0194194347638384	0.9352022888458846	0.7727076427934153	292.0	5.308457199264573	184.0	0.42425333753465955
677	Feb25-FISH2-3L1-rep4-mock-100x_Position007_6_cmle.ics	48	2	0	1.083	5.570407316951415	1.0	2.09591398979362	1.0	0.2104907718103384	2.7788221409800085	0.8561819967840227	0.8899137817765459	0.8524811202112283	0.813470189642551	0.5982726833873531	0.8479954654335526	142.0	2.5648377758108287	73.0	0.16831790021755516
678	Feb25-FISH2-3L1-rep4-mock-100x_Position007_6_cmle.ics	49	1	0	1.5162	0.3393129036124856	1.0	0.0	1.0	0.18559273729974424	2.75351523292972	0.0825561060915185	0.20236447099970853	0.0825561060915185	0.02954222529874672	0.9820145297630963	0.9622506006739984	144.0	2.8435856761257554	70.0	0.1614007262360118
679	Feb25-FISH2-3L1-rep4-mock-100x_Position007_6_cmle.ics	50	1	0	1.083	0.5007310511072068	1.0	1.3570553067512467	1.0	0.2825870437667758	2.194280515916538	0.8493006450468823	0.8978121605745573	0.8488018974574956	0.7879602331922062	0.49870792262814245	0.9849193886261491	148.0	2.7691397580642745	90.0	0.20751521944630086
680	Feb25-FISH2-3L1-rep4-mock-100x_Position007_6_cmle.ics	51	1	0	0.6497999999999999	3.2807917956409605	1.0	0.10317500441073144	1.0	0.20952163216323078	1.188776126921918	0.3676904950207402	0.5713236599577126	0.3676904950207402	0.08781897122197653	0.8229612917105583	0.9288761848041869	122.0	2.2115046520652215	58.0	0.13373203030983835
681	Feb25-FISH2-3L1-rep4-mock-100x_Position007_6_cmle.ics	52	1	0	1.5162	4.785616097306896	1.0	0.0	1.0	0.21041759275213717	1.9986381766495784	0.1141231409174744	0.24983322214809872	0.07895459718243535	0.02887415139504768	0.9349858752411888	0.9435731471030796	200.0	3.8375994723815383	122.0	0.2812984085827634
682	Feb25-FISH2-3L1-rep4-mock-100x_Position007_6_cmle.ics	53	1	0	1.2995999999999999	0.38809820587189486	1.0	1.1286481129264143	1.0	0.31024454638829513	2.6614559832205837	0.8345169250475635	0.9008561418049617	0.828347806430953	0.706166293066099	0.5439435331840184	1.0092725727509864	160.0	3.060717478369066	106.0	0.24440681401453213
683	Feb25-FISH2-3L1-rep4-mock-100x_Position007_6_cmle.ics	54	1	0	1.5162	0.21671743442296845	1.0	0.1459114905355603	1.0	0.2903685290029938	2.4111447301255025	0.3324798134917257	0.5072461869928815	0.3241891015775928	0.13818835502059582	0.8596002532355532	0.9905162776895217	208.0	3.9227601246627737	152.0	0.350470148398197
684	Feb25-FISH2-3L1-rep4-mock-100x_Position007_6_cmle.ics	55	1	0	1.083	3.6966589487707897	1.0	2.494205855656181	1.0	0.31024600627523585	1.935310336749385	0.9425126839019086	0.9682090760799409	0.9425087721357069	0.9061801994218409	0.4018590090923273	0.9994916210655153	164.0	3.033082057988424	110.0	0.2536297126565899
685	Feb25-FISH2-3L1-rep4-mock-100x_Position007_6_cmle.ics	55	2	0	1.083	6.9728686727467775	1.0	0.10317500441073144	1.0	0.2991712012340393	2.3277161627571483	0.19127363195756517	0.3017986300994762	0.17186344806543602	0.05158641678304171	0.9308256117760177	1.0071539630937023	132.0	2.505197458140125	78.0	0.17984652352012742
686	Feb25-FISH2-3L1-rep4-mock-100x_Position007_6_cmle.ics	55	3	0	1.083	3.453959895679463	1.0	0.9342894015681998	1.0	0.2742869488096087	2.3842228401525025	0.5845899882255837	0.6840133938874742	0.5868001361294638	0.502945559949773	0.730242253978383	0.9934447806466549	124.0	2.37322630817805	68.0	0.15678927691498287
687	Feb25-FISH2-3L1-rep4-mock-100x_Position007_6_cmle.ics	56	1	0	1.2995999999999999	0.1698370914169197	1.0	0.8754689432133618	1.0	0.2873025184810246	2.3577582920706313	0.6705769492242382	0.780905835964528	0.669927333705981	0.5547452147508045	0.656125152955999	0.9967572331758894	190.0	3.5907171639874758	132.0	0.30435565518790797
688	Feb25-FISH2-3L1-rep4-mock-100x_Position007_6_cmle.ics	57	1	0	1.2995999999999999	4.822218890519605	1.0	0.32626801153583	1.0	0.2414139217791943	2.034135674638988	0.43853845022790766	0.590979267754742	0.43893054942900556	0.2553505203483148	0.8036304098547357	0.9638810215825846	190.0	3.5907171639874758	121.0	0.27899268392224896
689	Feb25-FISH2-3L1-rep4-mock-100x_Position007_6_cmle.ics	58	1	0	1.083	0.0819545626941232	1.0	0.0	1.0	0.2442193430957924	2.1447895036632123	0.17317240778559606	0.3394632158654265	0.17012359778937078	0.029375042344583283	0.9315742976332301	0.9465744931423337	170.0	3.143763044880189	103.0	0.23748964003298878
690	Feb25-FISH2-3L1-rep4-mock-100x_Position007_6_cmle.ics	59	1	0	0.8664	NA	0.0	0.0	1.0	0.3126783182461922	2.129370650741433	0.24624219411930837	0.3930162864405184	0.22826121065679228	0.034126212068911414	0.9125852757369967	0.9791176185256284	114.0	2.1497492486244067	64.0	0.14756637827292504
691	Feb25-FISH2-3L1-rep4-mock-100x_Position007_6_cmle.ics	61	1	0	1.2995999999999999	0.36068847902835316	1.0	0.20635000882146287	1.0	0.3045659969758873	2.6211324375963496	0.3542944920678361	0.5047628296240058	0.3542944920678361	0.17918656696653218	0.8515623785896468	0.995164725371787	168.0	3.21609387717156	113.0	0.2605468866381333
692	Feb25-FISH2-3L1-rep4-mock-100x_Position007_6_cmle.ics	63	1	0	1.2995999999999999	0.23981885670824504	1.0	1.4772412513556012	1.0	0.2988952823564744	3.0522010750547666	0.8446745237869079	0.8956824807651559	0.8428040128305361	0.7825677146886257	0.5130768096038385	0.9797894532142016	162.0	3.128818139120214	106.0	0.24440681401453213
693	Feb25-FISH2-3L1-rep4-mock-100x_Position007_6_cmle.ics	64	1	0	1.2995999999999999	0.47954630587520164	1.0	1.3157503800483568	1.0	0.2457945131749938	2.2705791658797505	0.8558393478179575	0.916705620582626	0.845686399162335	0.750836730114805	0.5107843067680743	0.9826669894279368	174.0	3.2799643663824862	107.0	0.2467125386750466
694	Feb25-FISH2-3L1-rep4-mock-100x_Position007_6_cmle.ics	65	1	0	1.083	0.2241750173817029	1.0	1.2779016819528852	1.0	0.3325313158227391	2.530245809956847	0.8008499678042499	0.861283537239751	0.7993131573298992	0.7323374114616871	0.5474411301875833	0.9993146590832055	136.0	2.571183033121162	86.0	0.19829232080424306
695	Feb25-FISH2-3L1-rep4-mock-100x_Position007_6_cmle.ics	66	1	0	0.8664	0.09154505840802502	1.0	2.018196472182868	1.0	0.3017401656220795	1.9665322453000247	0.9469382305820923	0.97340977867442	0.9456105737850827	0.9028548329674242	0.3784195424744687	0.9858543219929502	148.0	2.7223292603834346	93.0	0.21443239342784423
696	Feb25-FISH2-3L1-rep4-mock-100x_Position007_6_cmle.ics	67	1	0	1.083	0.6349766397395332	1.0	0.3095250132321943	1.0	0.3017401656220795	2.2193678108630186	0.45240761478163494	0.5812139288483074	0.4447734516323542	0.26972069084331124	0.8117140767383512	1.0042583850954263	148.0	2.792545006904694	93.0	0.21443239342784423
697	Feb25-FISH2-3L1-rep4-mock-100x_Position007_6_cmle.ics	68	1	0	1.2995999999999999	0.30743306342143856	1.0	1.2779016819528852	1.0	0.29064899138885836	2.9691662292510395	0.8284121163409855	0.8863163711257347	0.8266639875420706	0.7551615009795549	0.5199377582407819	1.000967097193729	152.0	2.9287463284069912	95.0	0.21904384274887315
698	Feb25-FISH2-3L1-rep4-mock-100x_Position007_6_cmle.ics	69	1	0	1.2995999999999999	0.3981723950503999	1.0	0.41270001764292574	1.0	0.271362653552723	2.5416288855366322	0.4827504234392179	0.6007240563000822	0.47197377153101755	0.3459424122663656	0.8193034614826049	0.9862918042156934	162.0	3.0586023925989547	101.0	0.23287819071195984
699	Feb25-FISH2-3L1-rep4-mock-100x_Position007_6_cmle.ics	70	1	0	1.083	1.8803116665295403	1.0	0.46141264688247224	1.0	0.32965651373843813	1.9479423115832022	0.477854486975939	0.608384463314452	0.47686090937957737	0.3030258022883014	0.7936507418107432	0.9925483030786281	202.0	3.7418633912497485	155.0	0.35738732237974036
700	Feb25-FISH2-3L1-rep4-mock-100x_Position007_6_cmle.ics	71	1	0	1.083	0.36554778246048486	1.0	1.1368333649278028	1.0	0.3016172195643787	2.070009778418961	0.7762544557170277	0.8543475611613808	0.7728726807421625	0.6668266154830454	0.5734096231808973	1.0001340583730491	186.0	3.431110593644759	131.0	0.3020499305273935
701	Feb25-FISH2-3L1-rep4-mock-100x_Position007_6_cmle.ics	72	1	0	1.2995999999999999	5.2247550227843735	1.0	1.083	1.0	0.28102923539568075	2.862857458532324	0.7740836696234514	0.8793416739703422	0.7718749097073072	0.5692789747244669	0.6459718635604633	0.989067470207932	158.0	3.039427315298757	99.0	0.22826674139093092
702	Feb25-FISH2-3L1-rep4-mock-100x_Position007_6_cmle.ics	72	2	0	1.7328	0.38836298932787394	1.0	0.20635000882146287	1.0	0.2864819341771144	2.249878116919036	0.32301829610866584	0.4597880489394421	0.29936401840205207	0.14448436050300656	0.8680418599766135	0.9870409695674184	260.0	4.921004092458789	211.0	0.48650790336854977
703	Feb25-FISH2-3L1-rep4-mock-100x_Position007_6_cmle.ics	73	1	0	0.8664	4.060371787011906	1.0	0.5963412819178956	1.0	0.2930931921716425	1.8601524352311296	0.5385397722865294	0.6477250200391301	0.5373675909086991	0.4331425665600786	0.7498622581942072	0.9679730911204605	126.0	2.324300724727099	72.0	0.16601217555704068
704	Feb25-FISH2-3L1-rep4-mock-100x_Position007_6_cmle.ics	74	1	0	1.083	4.615031464469521	1.0	1.1179489136237186	1.0	0.2880929030172355	1.9055786951340645	0.7794298595782652	0.8582022260836895	0.7752031183957169	0.6809092189921571	0.5984166374108119	0.9956243289564736	164.0	3.056487306828844	106.0	0.24440681401453213
705	Feb25-FISH2-3L1-rep4-mock-100x_Position007_6_cmle.ics	75	1	0	1.2995999999999999	0.3778921467359269	1.0	0.8058225447605828	1.0	0.29360477011817077	2.395634888794143	0.6374339909285459	0.7302703176469729	0.6368569821711598	0.5272180143594838	0.6579815364424105	0.9956552260483845	178.0	3.345949941363524	121.0	0.27899268392224896
706	Feb25-FISH2-3L1-rep4-mock-100x_Position007_6_cmle.ics	76	1	0	1.2995999999999999	NA	0.0	0.41270001764292574	1.0	0.19252978521615713	3.208229590340165	0.5193723784371602	0.5975376728289575	0.5169799596085133	0.39636476619543265	0.734492842731517	0.8714321714925934	134.0	2.5967033677316933	64.0	0.14756637827292504
707	Feb25-FISH2-3L1-rep4-mock-100x_Position007_6_cmle.ics	77	1	0	1.5162	0.27129660322340593	1.0	0.0	1.0	0.09260007813126446	2.753104895547529	0.05848863212821469	0.1539181885948565	0.05848863212821469	0.02923499813641446	0.9900542679197739	0.9283048973632866	162.0	3.245844383322313	59.0	0.13603775497035278
708	Feb25-FISH2-3L1-rep4-mock-100x_Position007_6_cmle.ics	79	1	0	1.2995999999999999	0.5031013492293818	1.0	0.10317500441073144	1.0	0.30585216939996784	2.2572207269472195	0.2604282180329267	0.38824222778841905	0.2582723938179026	0.07352678883003885	0.9123355050956622	0.9977333729186867	208.0	3.9227601246627732	156.0	0.35969304704025484
709	Feb25-FISH2-3L1-rep4-mock-100x_Position007_6_cmle.ics	79	2	0	1.2995999999999999	0.4994150754612893	2.0	0.0	1.0	0.2493945472925561	2.3995552529431934	0.19047637511341342	0.34854559413119507	0.17732041906741217	0.022077811295588314	0.9281966662855708	0.965799255484173	152.0	2.8585305818857307	88.0	0.20290377012527194
710	Feb25-FISH2-3L1-rep4-mock-100x_Position007_6_cmle.ics	80	1	0	1.2995999999999999	0.32167608275733395	1.0	0.5556144027286182	1.0	0.2830711861397215	2.405529015865132	0.5445531828948094	0.6023033986376072	0.5234287497934378	0.42256669665644564	0.7761046091002427	0.9963408408321862	166.0	3.1948037141012517	107.0	0.2467125386750466
711	Feb25-FISH2-3L1-rep4-mock-100x_Position007_6_cmle.ics	81	1	0	1.083	0.31412217972609174	1.0	0.8484788251675598	1.0	0.2555996928442537	1.7429960047916173	0.6910002905337276	0.7852229419103447	0.6854801497103208	0.5700015381197341	0.6613761657791458	0.9780489696045397	176.0	3.184228285250696	111.0	0.2559354373171044
712	Feb25-FISH2-3L1-rep4-mock-100x_Position007_6_cmle.ics	82	1	0	1.5162	4.876864619144133	1.0	0.8508028822180275	1.0	0.2720111564350147	2.4942303786983184	0.6377913077092997	0.7352931024961343	0.637736083499006	0.5355885520212061	0.677127863375903	0.980032184755152	206.0	3.9248752104328846	145.0	0.33433007577459584
713	Feb25-FISH2-3L1-rep4-mock-100x_Position007_6_cmle.ics	84	1	0	1.083	0.25138840781610006	1.0	0.0	1.0	0.27634221897242356	2.11540006210697	0.1786081207843838	0.3599019520257292	0.1786081207843838	0.031340733461383836	0.9217081198889928	0.9942956717212913	148.0	2.7457345092238543	89.0	0.2052094947857864
714	Feb25-FISH2-3L1-rep4-mock-100x_Position007_6_cmle.ics	85	1	0	1.5162	5.130510104297384	1.0	0.0	1.0	0.18849555921538758	2.6540806983796243	0.21617183197316378	0.39487808541531066	0.21088469433735543	0.029655034296300006	0.9315910290691426	0.8742830075186272	150.0	2.8840509164962618	75.0	0.17292934953858405
715	Feb25-FISH2-3L1-rep4-mock-100x_Position007_6_cmle.ics	86	1	0	1.083	0.2390537771920352	1.0	1.6237047143221965	1.0	0.29154931823087094	2.132436154423681	0.8262675400853515	0.8795485678158094	0.8245157268049385	0.7411289756063294	0.5673300190932582	0.9881218491343562	132.0	2.481792209299705	77.0	0.17754079885961296
716	Feb25-FISH2-3L1-rep4-mock-100x_Position007_6_cmle.ics	86	2	0	1.2995999999999999	0.3736819383184566	2.0	0.815064591942846	1.0	0.31808625617596653	2.5711856634587797	0.6055258952248819	0.7345563829226743	0.6035589469802076	0.47062529635938954	0.7144800033981709	0.987925220664439	200.0	3.7907889747006993	150.0	0.3458586990771681
717	Feb25-FISH2-3L1-rep4-mock-100x_Position007_6_cmle.ics	87	1	0	1.5162	2.002170756395683	1.0	1.3934633376079517	1.0	0.22313891649148282	3.3085249428847217	0.8673243114417757	0.9217924274138396	0.8655213147369075	0.7947122458707231	0.46714410976089543	0.901081991530576	166.0	3.1948037141012517	95.0	0.21904384274887315
718	Feb25-FISH2-3L1-rep4-mock-100x_Position007_6_cmle.ics	88	1	0	1.083	0.48639445676191206	1.0	1.938482339849791	1.0	0.25446900494077324	2.0665328460787413	0.9421759162872376	0.969544594606827	0.9407094946276465	0.9068188607170983	0.35613863404784873	0.99482678848051	160.0	2.9905017318478064	96.0	0.22134956740938755
719	Feb25-FISH2-3L1-rep4-mock-100x_Position007_6_cmle.ics	89	1	0	0.8664	0.46490966247680726	1.0	0.8609334932664843	1.0	0.3350575269550759	1.9843686413625226	0.744822348570373	0.8399956895666988	0.7418768858145692	0.5995043001703647	0.6341074122730563	0.9955574299046699	148.0	2.7223292603834346	98.0	0.2259610167304165
720	Feb25-FISH2-3L1-rep4-mock-100x_Position007_6_cmle.ics	90	1	0	1.083	0.49851650016659965	1.0	0.10317500441073144	1.0	0.2968001223977527	2.3642718585716707	0.2875603788971834	0.45313447504338916	0.2783493298203793	0.07349497103903979	0.8636439899445626	1.0045352635613254	152.0	2.8585305818857316	96.0	0.22134956740938755
721	Feb25-FISH2-3L1-rep4-mock-100x_Position007_6_cmle.ics	91	1	0	1.9493999999999998	1.5105059288172344	2.0	0.0	1.0	0.21841249890012351	2.766510021201323	0.18151747312416047	0.38601231235041633	0.18151747312416047	0.02284610437057812	0.9123204587175786	0.8837160268358639	256.0	4.925234263999008	180.0	0.4150304388926017
722	Feb25-FISH2-3L1-rep4-mock-100x_Position007_6_cmle.ics	92	1	0	1.083	0.16391386323449886	1.0	0.5836459621422412	1.0	0.28338543426035845	1.992698839539099	0.5464695260007516	0.6561465905236816	0.5404471414297892	0.43094882348088326	0.7814253596856685	0.9799760403419309	168.0	3.122472881809881	109.0	0.25132398799607547
723	Feb25-FISH2-3L1-rep4-mock-100x_Position007_6_cmle.ics	93	1	0	1.083	0.2975296046145487	1.0	0.639412489864916	1.0	0.35257321224921156	2.0475493702708905	0.5938012826767672	0.7203037265042179	0.5887894405364889	0.45441884807465427	0.7419270388953346	1.0026091317669477	160.0	2.9670964830073867	113.0	0.2605468866381333
724	Feb25-FISH2-3L1-rep4-mock-100x_Position007_6_cmle.ics	94	1	0	2.166	0.6378177772527936	1.0	0.0	1.0	0.2823242743307994	2.7996067402825418	0.2882827482367858	0.47382835406926066	0.27890007132102385	0.01878595768285918	0.8985834763957611	0.9754636297888953	342.0	6.613084487756149	316.0	0.7286089927225674
725	Feb25-FISH2-3L1-rep4-mock-100x_Position007_6_cmle.ics	95	1	0	1.083	0.882132576164168	1.0	0.6736388337817686	1.0	0.3182908668164536	2.1635833888523988	0.6928374450324215	0.7957292986509652	0.6928374450324215	0.5541328165759857	0.6719202626683763	0.9905373035815284	118.0	2.215734823605444	68.0	0.15678927691498287
726	Feb25-FISH2-3L1-rep4-mock-100x_Position007_6_cmle.ics	96	1	0	1.083	0.7035385673407459	1.0	0.9971598751598192	1.0	0.30093769536986004	2.0569441830495414	0.7339185387464834	0.8164564272219518	0.731418765623582	0.6263457936985917	0.6524626634610854	0.9727436191937313	146.0	2.7478495949939656	91.0	0.20982094410681532
727	Feb25-FISH2-3L1-rep4-mock-100x_Position007_6_cmle.ics	97	1	0	1.2995999999999999	0.23014964353184247	1.0	0.0	1.0	0.21806564548390445	2.1181279846727272	0.20250213481166218	0.36318906976428966	0.20250213481166218	0.02607181099800751	0.9230258669751228	0.8992787583458708	190.0	3.5205014174662153	115.0	0.2651583359591622
728	Feb25-FISH2-3L1-rep4-mock-100x_Position007_6_cmle.ics	98	1	0	1.083	0.664690985300622	1.0	0.46141264688247224	1.0	0.3091484836859036	2.1823562297135797	0.49089391536599614	0.6395542942993072	0.49089391536599614	0.35305483682497285	0.7887372412787195	0.9723810049573433	174.0	3.233153868701647	120.0	0.2766869592617345
729	Feb25-FISH2-3L1-rep4-mock-100x_Position007_6_cmle.ics	99	1	0	1.083	0.9241881580352262	1.0	0.0	1.0	0.2550689676855709	1.7242494937758384	0.31887545807580814	0.541035388065416	0.31887545807580814	0.028751663658407627	0.8751951699900705	0.9930254705081362	174.0	3.1863433710208073	109.0	0.25132398799607547
730	Feb25-FISH2-3L1-rep4-mock-100x_Position007_6_cmle.ics	100	1	0	0.6497999999999999	0.4937129512367636	1.0	1.2611313899024936	1.0	0.3541678743047469	1.9272203181153431	0.7766199910053434	0.8325583699852884	0.7741578943356532	0.7083368270205581	0.5865773464536427	0.9926855029981799	94.0	1.7262003783575381	51.0	0.11759195768623716
731	Feb25-FISH2-3L1-rep4-mock-100x_Position007_6_cmle.ics	101	1	0	1.2995999999999999	0.24619366981668925	1.0	1.8497044106137501	1.0	0.2706218226372091	2.7776353748270464	0.9802731877014376	0.9970481403795979	0.9785747173479307	0.9434542385020719	0.29370529339057433	0.9916663917025539	160.0	3.0373122295286454	99.0	0.22826674139093092
732	Feb25-FISH2-3L1-rep4-mock-100x_Position007_6_cmle.ics	102	1	0	1.083	0.1562376369996918	1.0	0.0	1.0	0.3231823554997752	2.015182187221533	0.18124068700494078	0.33220923849109874	0.19596323995978926	0.0274060501493644	0.9360429835483155	0.9970053947410624	190.0	3.520501417466216	140.0	0.3228014524720236
733	Feb25-FISH2-3L1-rep4-mock-100x_Position007_6_cmle.ics	103	1	0	1.083	0.5454665505706712	1.0	0.0	1.0	0.2782095535066763	1.8705373608891358	0.22029044604876602	0.4343067384595424	0.22029044604876602	0.029229956535036097	0.8958966865195427	0.9937189532468551	168.0	3.1224728818098813	108.0	0.24901826333556107
734	Feb25-FISH2-3L1-rep4-mock-100x_Position007_6_cmle.ics	104	1	0	1.2995999999999999	0.3716029905720097	1.0	0.9755754663213545	1.0	0.27451374210420326	2.4025924681158695	0.7251932962407798	0.814456780400227	0.7213231371154188	0.6176333595860539	0.6291484007347666	0.9889767819613614	178.0	3.369355190203944	117.0	0.26976978528019113
735	Feb25-FISH2-3L1-rep4-mock-100x_Position007_6_cmle.ics	106	1	0	1.083	0.40345537853089675	1.0	0.10317500441073144	1.0	0.32852192367398825	1.9211456422892141	0.263317572892041	0.4581363278171789	0.27240937746256894	0.07008963750985027	0.8788442378098498	0.9984092413866463	152.0	2.788314835364472	101.0	0.23287819071195984
736	Feb25-FISH2-3L1-rep4-mock-100x_Position007_6_cmle.ics	107	1	0	0.8664	0.13707326056094002	1.0	0.5260913608053412	1.0	0.3180264672001329	2.0875455879916243	0.5797222443083936	0.696801038933503	0.5736264610002385	0.4425869974291696	0.7160964236039699	1.0133781465957972	126.0	2.324300724727099	75.0	0.17292934953858405
737	Feb25-FISH2-3L1-rep4-mock-100x_Position007_6_cmle.ics	109	1	0	1.2995999999999999	0.28464446408511346	1.0	0.7295574526778015	1.0	0.3234445281904225	2.38256165627938	0.6097838452787259	0.726660389941548	0.6259464124592994	0.4834451374995096	0.6827670583846187	1.0070783010367508	178.0	3.369355190203944	127.0	0.29282703188533565
738	Feb25-FISH2-3L1-rep4-mock-100x_Position007_6_cmle.ics	110	1	0	1.2995999999999999	0.3532552158181667	1.0	0.3720027687491155	1.0	0.28221609563188294	2.499784187028079	0.3721194605009634	0.48527745664739885	0.37176493256262044	0.2478843930635838	0.8342323671634984	0.9857470732513943	162.0	3.0820076414393744	103.0	0.23748964003298878
739	Feb25-FISH2-3L1-rep4-mock-100x_Position007_6_cmle.ics	110	2	0	1.5162	0.327888895971739	2.0	2.3825999999999996	1.0	0.28517285725903474	1.9751497953853834	0.9746666666666667	0.986728323699422	0.967121387283237	0.9249210019267823	0.20218080077924105	0.9836882653213714	212.0	3.9887456996438106	155.0	0.35738732237974036
740	Feb25-FISH2-3L1-rep4-mock-100x_Position007_6_cmle.ics	111	1	0	1.2995999999999999	0.5366430793569011	1.0	1.9319612809801423	1.0	0.27780486046518565	2.333463907437389	0.957377079880521	0.983847860894969	0.9561879079000346	0.9144170716405892	0.3663328716632581	0.9905692892452577	166.0	3.147993216420412	106.0	0.24440681401453213
741	Feb25-FISH2-3L1-rep4-mock-100x_Position007_6_cmle.ics	112	1	0	1.5162	0.28114807384774904	1.0	0.0	1.0	0.2736859450455289	2.667529040985408	0.17567881328603677	0.33858432763624635	0.1506739761367301	0.025930345049983875	0.9269006127328515	0.9813168652937695	214.0	4.1036568580758	154.0	0.3550815977192259
742	Feb25-FISH2-3L1-rep4-mock-100x_Position007_6_cmle.ics	113	1	0	1.083	1.4384401528618656	1.0	1.6649493785096108	1.0	0.34864138632478087	2.274056004704931	0.9170341867692763	0.9539341917024321	0.9154950421784815	0.8700754772828179	0.42941491695158457	1.011775201264244	150.0	2.813835169975003	102.0	0.23518391537247432
743	Feb25-FISH2-3L1-rep4-mock-100x_Position008_7_cmle.ics	1	1	0	1.2995999999999999	0.06013048195115721	1.0	0.0	1.0	0.2745497448744835	2.7591891346061668	0.23777401282624286	0.4038551486867133	0.22697460736521533	0.03039736407196832	0.8895227812797615	0.9962913014794602	156.0	2.9947319033880286	96.0	0.22134956740938755
744	Feb25-FISH2-3L1-rep4-mock-100x_Position008_7_cmle.ics	2	1	0	1.2995999999999999	NA	0.0	2.075498687142773	1.0	0.2587785786599346	2.34681230452746	0.9765511321406514	0.9927088676499838	0.9756403948621856	0.9426549561903964	0.32875770554991274	0.9852714437731919	158.0	2.9926168176179173	95.0	0.21904384274887315
745	Feb25-FISH2-3L1-rep4-mock-100x_Position008_7_cmle.ics	3	1	0	1.2995999999999999	0.22542644233267847	1.0	1.938482339849791	1.0	0.2834790591663577	2.5493181078991496	0.9347955834079379	0.965222478757323	0.9310339411644599	0.8909948326501123	0.3889985333800722	0.9957296928768027	186.0	3.5247315890064383	127.0	0.29282703188533565
746	Feb25-FISH2-3L1-rep4-mock-100x_Position008_7_cmle.ics	4	1	0	1.2995999999999999	0.18393447025650472	1.0	0.0	1.0	0.19335619482859384	2.6354396107921554	0.09224477036496731	0.1972998671425222	0.09224477036496731	0.032908276239351865	0.9553240042751757	0.9467643954989611	118.0	2.332761067807543	53.0	0.12220340700726606
747	Feb25-FISH2-3L1-rep4-mock-100x_Position008_7_cmle.ics	5	1	0	1.083	6.294493376253822	1.0	1.518166942115573	1.0	0.2711234149751098	1.6281501985968911	0.7572795318304858	0.8239487556028011	0.7553699218621573	0.6560715733871056	0.6447903285782394	0.9856773746484403	210.0	3.873834541211823	149.0	0.34355297441665367
748	Feb25-FISH2-3L1-rep4-mock-100x_Position008_7_cmle.ics	5	2	0	1.7328	0.0856660638437196	1.0	0.1459114905355603	1.0	0.2894410070453171	2.4492833491818358	0.2678522504356212	0.4240457429670462	0.26587140680993765	0.11119436925336168	0.8813437020929962	0.990972680609784	264.0	5.010394916280247	217.0	0.5003422513316366
749	Feb25-FISH2-3L1-rep4-mock-100x_Position008_7_cmle.ics	6	1	0	1.083	0.4452077598793986	1.0	1.1554092027302227	1.0	0.2991993003418851	2.2191842933403634	0.8126108635220404	0.8833473061818824	0.812310814984777	0.7023253761637912	0.5179836369179018	0.9985360749645891	168.0	3.1692833794907207	112.0	0.25824116197761887
750	Feb25-FISH2-3L1-rep4-mock-100x_Position008_7_cmle.ics	7	1	0	1.2995999999999999	5.137176118241693	1.0	0.0	1.0	0.2550948100599609	2.5645905021225093	0.08190699491989058	0.22760564952827556	0.08190699491989058	0.029609780606263607	0.9639580114412392	0.9719513731818662	152.0	2.9989620749282504	89.0	0.2052094947857864
751	Feb25-FISH2-3L1-rep4-mock-100x_Position008_7_cmle.ics	10	1	0	1.2995999999999999	0.17683146481778336	1.0	0.5097226605744432	1.0	0.29720135222679916	2.1099752553827584	0.5076393385089222	0.6281744855170244	0.5076393385089222	0.33699618184348584	0.7864533260328426	0.9891259086375639	218.0	4.052616188854738	165.0	0.3804445689848849
752	Feb25-FISH2-3L1-rep4-mock-100x_Position008_7_cmle.ics	11	1	0	1.083	2.407512805081108	1.0	2.156795512516742	1.0	0.34183879103220777	2.409301821809469	0.9864404075853955	0.9966101018963489	0.982561965343277	0.9613451913298371	0.32565897248768727	1.0019810633762372	150.0	2.8372404188154228	101.0	0.23287819071195984
753	Feb25-FISH2-3L1-rep4-mock-100x_Position008_7_cmle.ics	14	1	0	1.083	0.3636466341695801	1.0	0.23070632344123612	1.0	0.2721093876902648	2.8899314552669764	0.36781813060125823	0.5160147732370708	0.3654915544241463	0.18771713841563292	0.8557485945988561	0.9682139675789522	142.0	2.705269268853348	83.0	0.1913751468226997
754	Feb25-FISH2-3L1-rep4-mock-100x_Position008_7_cmle.ics	15	1	0	1.5162	0.4450120204683465	1.0	0.0	1.0	0.2631410647714644	1.9669512459324336	0.14198414342479426	0.3268582512570385	0.14198414342479426	0.023250503756991395	0.9433380821856492	0.9622175489873099	270.0	5.0742654054911736	214.0	0.4934250773500932
755	Feb25-FISH2-3L1-rep4-mock-100x_Position008_7_cmle.ics	16	1	0	1.083	0.4591971154131959	1.0	0.41270001764292574	1.0	0.3159124829187753	2.33119979786617	0.47620640099783984	0.5981073581648424	0.47307007474760254	0.3322426992290241	0.8165594557907675	0.9987392154095027	164.0	3.1032978045096837	111.0	0.2559354373171044
756	Feb25-FISH2-3L1-rep4-mock-100x_Position008_7_cmle.ics	17	1	0	1.083	0.7475442368136108	1.0	1.3278306771583712	1.0	0.34817773252180795	2.1166905377962784	0.8713964424453077	0.9270939821440741	0.8664781117244826	0.7986664849269633	0.5030180189379518	1.0005347857703573	136.0	2.5477777842807425	88.0	0.20290377012527194
757	Feb25-FISH2-3L1-rep4-mock-100x_Position008_7_cmle.ics	21	1	0	1.083	NA	0.0	2.2830958654466316	1.0	0.30463080996331215	2.3345638112710643	0.9915955674130191	0.9985476630578294	0.9899383553536144	0.9681533012210557	0.25395709100263625	0.9992409791880054	164.0	3.0798925556692636	109.0	0.25132398799607547
758	Feb25-FISH2-3L1-rep4-mock-100x_Position008_7_cmle.ics	22	1	0	1.083	1.525706253348686	1.0	1.1160083062473465	1.0	0.2788066178289909	1.8259713978789718	0.7839484119895681	0.8697661748419134	0.7808045443178164	0.6857070129684542	0.6331725983578786	0.9941852094511545	172.0	3.1416479591100788	112.0	0.25824116197761887
759	Feb25-FISH2-3L1-rep4-mock-100x_Position008_7_cmle.ics	23	1	0	1.083	0.1650377349783672	1.0	0.0	1.0	0.28863867318537334	1.9638509171675402	0.2438286364460861	0.4315832000395759	0.2438286364460861	0.027294988704384678	0.9086902807586927	0.994346763445365	180.0	3.343834855593413	122.0	0.2812984085827634
760	Feb25-FISH2-3L1-rep4-mock-100x_Position008_7_cmle.ics	24	1	0	0.8664	0.4095521144529861	1.0	0.2991586303963464	1.0	0.308831124218491	1.8213421566591175	0.44008460360294654	0.5838638423789033	0.4204549006532815	0.25179991039519883	0.8093962542563777	0.9933891486635035	150.0	2.7904299211345833	96.0	0.22134956740938755
761	Feb25-FISH2-3L1-rep4-mock-100x_Position008_7_cmle.ics	25	1	0	1.083	0.4326314917961592	1.0	1.3934633376079517	1.0	0.269602597857635	2.072245251649777	0.8710159362549801	0.9255478087649402	0.8691217273762094	0.7858876992031872	0.517779435646821	0.9979278577690931	176.0	3.2778492806123753	114.0	0.26285261129864773
762	Feb25-FISH2-3L1-rep4-mock-100x_Position008_7_cmle.ics	28	1	0	1.083	0.7130441611734412	1.0	0.5097226605744432	1.0	0.3176904155016142	2.6429036699355253	0.5082524515966809	0.62445561981393	0.5082524515966809	0.3897560975609756	0.7912754808008058	1.0138865525769074	100.0	1.907097111770565	53.0	0.12220340700726606
763	Feb25-FISH2-3L1-rep4-mock-100x_Position008_7_cmle.ics	30	1	0	1.7328	0.4125000321137392	1.0	0.9342894015681998	1.0	0.28356824877985487	2.5701362519438247	0.6428931491312361	0.7551865912635277	0.6378168270821191	0.5034636347883619	0.7064482476291285	0.9954492082041542	296.0	5.608495262649808	255.0	0.5879597884311858
764	Feb25-FISH2-3L1-rep4-mock-100x_Position008_7_cmle.ics	31	1	0	1.2995999999999999	1.4461396244790559	1.0	1.0161559471409798	1.0	0.26893814379231423	2.357391755883919	0.7511687363038715	0.8320672023374726	0.7487216946676406	0.65427319211103	0.6260202419031508	0.9842512033974757	172.0	3.2352689544717577	110.0	0.2536297126565899
765	Feb25-FISH2-3L1-rep4-mock-100x_Position008_7_cmle.ics	32	1	0	1.7328	0.4397798441608948	1.0	1.2927790998539732	1.0	0.29183151757096615	2.7228858262637963	0.7431614316897307	0.8287288998378602	0.7398767402789473	0.6473607253134911	0.5868423524183496	0.9895962099045543	280.0	5.344552962725658	238.0	0.5487624692024401
766	Feb25-FISH2-3L1-rep4-mock-100x_Position008_7_cmle.ics	33	1	0	1.2995999999999999	0.7323587446499513	1.0	1.403331779731213	1.0	0.2836296094149551	1.9334385567821442	0.8764010878773018	0.9324178518881805	0.8770787819341032	0.790940300503812	0.39438131671411414	0.9999422245483218	170.0	3.12035779603977	111.0	0.2559354373171044
767	Feb25-FISH2-3L1-rep4-mock-100x_Position008_7_cmle.ics	34	1	0	1.083	0.2116282747248797	1.0	0.0	1.0	0.28983077184957995	2.2710754338702523	0.17660250619107848	0.35890718165102514	0.17660250619107848	0.029881917799483456	0.9406592995281715	0.9677279959630284	150.0	2.8372404188154228	93.0	0.21443239342784423
768	Feb25-FISH2-3L1-rep4-mock-100x_Position008_7_cmle.ics	36	1	0	0.6497999999999999	0.4331430047652102	1.0	1.0196346252648338	1.0	0.32252585317142624	1.7736156250227748	0.8602623444924572	0.9395577357794215	0.8580171923295761	0.7592766304264251	0.5397805335375456	0.9814540755468818	114.0	2.0795335021031467	65.0	0.14987210293343953
769	Feb25-FISH2-3L1-rep4-mock-100x_Position008_7_cmle.ics	37	1	0	1.083	0.40259270067859426	1.0	0.3720027687491155	1.0	0.29064899138885836	2.05207817642873	0.49429547816212627	0.6332447748722508	0.4825222021061202	0.33062123046268227	0.7685573271571682	1.003246447951352	152.0	2.8351253330453114	95.0	0.21904384274887315
770	Feb25-FISH2-3L1-rep4-mock-100x_Position008_7_cmle.ics	39	1	0	1.2995999999999999	0.31216236601348335	1.0	0.8318234787411565	1.0	0.34087243160164066	2.135731655294819	0.6198554336217438	0.7407969208702875	0.6171312706053523	0.4916056567657787	0.7357916349900457	1.004822951606061	232.0	4.342078823389421	194.0	0.44731058413980407
771	Feb25-FISH2-3L1-rep4-mock-100x_Position008_7_cmle.ics	40	1	0	1.2995999999999999	4.27923761632634	1.0	0.0	1.0	0.16841453429529607	3.418902494152089	0.08180534689666408	0.31650587362209714	0.08180534689666408	0.02868934059767951	0.9547270253901678	0.8477596059212231	122.0	2.351936145107741	52.0	0.1198976823467516
772	Feb25-FISH2-3L1-rep4-mock-100x_Position008_7_cmle.ics	41	1	0	1.083	0.3061070541959266	1.0	0.815064591942846	1.0	0.2877226213926332	2.143297344242646	0.6916533449595504	0.7778617449014193	0.6860436951993412	0.5716078089424986	0.6856759392309895	0.9803083727095608	162.0	3.0117918949181144	104.0	0.2397953646935032
773	Feb25-FISH2-3L1-rep4-mock-100x_Position008_7_cmle.ics	42	1	0	1.2995999999999999	2.366283753457179	1.0	0.2918229810711206	1.0	0.26355615600940024	2.2651685989966093	0.40499690390858084	0.5755821590077496	0.40662000637982476	0.23673840842136867	0.8142481900258833	0.9725709329072132	170.0	3.2373840402418694	107.0	0.2467125386750466
774	Feb25-FISH2-3L1-rep4-mock-100x_Position008_7_cmle.ics	43	1	0	1.7328	0.2704473805748279	1.0	1.7328	1.0	0.2632481750386167	2.7326150778922873	0.892549030682123	0.9355953103746899	0.8892403127044416	0.8167803303070095	0.5093192197769997	0.9868128202621547	252.0	4.83584344017755	193.0	0.44500485947928964
775	Feb25-FISH2-3L1-rep4-mock-100x_Position008_7_cmle.ics	44	1	0	1.2995999999999999	0.4396584369923478	1.0	1.4132678801190723	1.0	0.27676277301857954	2.5216768290166374	0.7912149164990819	0.8454659220075195	0.788231179505115	0.7070035848561685	0.5929437905413008	0.9948113843605169	162.0	3.0586023925989543	102.0	0.23518391537247432
776	Feb25-FISH2-3L1-rep4-mock-100x_Position008_7_cmle.ics	44	2	0	1.083	4.878883601577677	1.0	1.6162859307598463	1.0	0.29498890793847904	2.321950495224259	0.8209703156422139	0.8771039171111306	0.8199757366442249	0.7689051980414444	0.5602808791258412	0.9916903937908401	136.0	2.547777784280742	81.0	0.18676369750167077
777	Feb25-FISH2-3L1-rep4-mock-100x_Position008_7_cmle.ics	45	1	0	1.5162	0.23458678784673842	1.0	0.8533468100660392	1.0	0.28915742382416054	2.3479488407129336	0.6664090636626193	0.7972664358147438	0.6639766968359415	0.5152530701819569	0.7377574492062277	0.9828446543179659	240.0	4.5208604710323375	188.0	0.4334762361767174
778	Feb25-FISH2-3L1-rep4-mock-100x_Position008_7_cmle.ics	46	1	0	1.2995999999999999	0.18552424116321567	2.0	0.744005537498231	1.0	0.35321740969135024	2.11937340272164	0.5859955215106599	0.7094882944494555	0.5820645028113963	0.42668829624444116	0.7409165798422928	0.9982271586338901	244.0	4.563440797172957	213.0	0.4911193526895787
779	Feb25-FISH2-3L1-rep4-mock-100x_Position008_7_cmle.ics	47	1	0	1.2995999999999999	0.2634852292764856	1.0	1.0024833655297731	1.0	0.26061659671168275	2.2454681475551537	0.7545590828924162	0.8397883597883598	0.7511552028218695	0.6509479717813051	0.590555545748111	0.957784946295551	178.0	3.322544692523104	114.0	0.26285261129864773
780	Feb25-FISH2-3L1-rep4-mock-100x_Position008_7_cmle.ics	48	1	0	1.083	0.45869227951291236	1.0	0.10317500441073144	1.0	0.3218790420535191	2.1434622518499507	0.318134930688769	0.4715652032284918	0.31373737739331864	0.09394114879293496	0.8905624236645776	1.0029672281118551	162.0	2.988386646077695	110.0	0.2536297126565899
781	Feb25-FISH2-3L1-rep4-mock-100x_Position008_7_cmle.ics	49	1	0	1.2995999999999999	1.832904542022643	1.0	0.23070632344123612	1.0	0.292485254811594	2.258520369144145	0.363143957148981	0.49924281576385465	0.36180987063767733	0.17521403475034955	0.8769353967885922	0.994469153268247	202.0	3.765268640090168	146.0	0.3366358004351103
782	Feb25-FISH2-3L1-rep4-mock-100x_Position008_7_cmle.ics	49	2	0	1.083	0.14662566031124577	2.0	1.9493999999999998	1.0	0.2929320392162178	2.1548930169009917	0.9406391596456859	0.9632905864772504	0.9237888056921024	0.8672664046568833	0.363030472344511	0.9896033891776992	160.0	2.9905017318478064	103.0	0.23748964003298878
783	Feb25-FISH2-3L1-rep4-mock-100x_Position008_7_cmle.ics	52	1	0	1.7328	2.911242651508658	1.0	0.9342894015681998	1.0	0.2162950853307493	3.450147531588594	0.6792245438968932	0.7623764776878563	0.6785510307445284	0.54165813550007	0.6650786837548391	0.8994189747324376	196.0	3.771613897400501	120.0	0.2766869592617345
784	Feb25-FISH2-3L1-rep4-mock-100x_Position008_7_cmle.ics	53	1	0	1.083	1.4362398478166967	1.0	1.5476250661609716	1.0	0.279006506526528	2.0914874009649638	0.8840519927329537	0.9325867350073285	0.881375121775687	0.8232475271855993	0.47130158603950423	0.9882222059092894	174.0	3.209748619861227	114.0	0.26285261129864773
785	Feb25-FISH2-3L1-rep4-mock-100x_Position008_7_cmle.ics	54	1	0	1.5162	0.21666490597513782	1.0	0.20635000882146287	1.0	0.3278229248674548	2.2101059384057993	0.3520431809190075	0.5187560051997965	0.3481320296162324	0.15548804611993444	0.8557238860243646	0.988519418309765	198.0	3.7460935627899703	150.0	0.3458586990771681
786	Feb25-FISH2-3L1-rep4-mock-100x_Position008_7_cmle.ics	55	1	0	0.8664	0.18936998593561838	1.0	0.72222503087512	1.0	0.24620625817270406	1.917977118250616	0.6189858282896628	0.709252857050171	0.6189858282896628	0.5093427626029975	0.7429841164317484	0.981526332665309	136.0	2.500967286599902	74.0	0.17062362487806956
787	Feb25-FISH2-3L1-rep4-mock-100x_Position008_7_cmle.ics	56	1	0	1.5162	4.821062839343049	1.0	1.8282657361659704	1.0	0.23390520037281223	2.1790897748797597	0.9540134905736637	0.9777342662367408	0.9494417848513971	0.8972803290909581	0.44474805350445323	0.9100008703999639	178.0	3.345949941363524	108.0	0.24901826333556107
788	Feb25-FISH2-3L1-rep4-mock-100x_Position008_7_cmle.ics	57	1	0	1.2995999999999999	5.940249023012607	1.0	0.0	1.0	0.10173133575603929	1.3325527977949911	0.07808798724341663	0.15567363793055775	0.05791157033172647	0.02894656798134442	0.9568266430307134	0.616178522171621	148.0	2.839355504585533	54.0	0.12450913166778053
789	Feb25-FISH2-3L1-rep4-mock-100x_Position008_7_cmle.ics	58	1	0	1.083	0.4414382688730922	1.0	0.8533468100660392	1.0	0.3316626378137707	2.3827018877138264	0.7244624299602509	0.8112458694506968	0.7229419089124084	0.6193609022556391	0.6502982810003713	1.0049115596075886	134.0	2.5264876212104337	84.0	0.1936808714832141
790	Feb25-FISH2-3L1-rep4-mock-100x_Position008_7_cmle.ics	59	1	0	0.6497999999999999	4.779683853236592	1.0	0.5097226605744432	1.0	0.34041510409914155	1.8801216443447295	0.5491241792884402	0.6785062457038564	0.546777596055844	0.4076358766503117	0.7428032462846204	0.9852765650129197	94.0	1.726200378357538	50.0	0.11528623302572269
791	Feb25-FISH2-3L1-rep4-mock-100x_Position008_7_cmle.ics	61	1	0	1.2995999999999999	0.3051734029909466	1.0	1.7964937339954206	1.0	0.27451374210420326	2.381746040744321	0.9520763197093238	0.9839206839843986	0.9484342577684406	0.8797129400824846	0.4176140622184233	0.9919342896714469	178.0	3.3927604390443635	117.0	0.26976978528019113
792	Feb25-FISH2-3L1-rep4-mock-100x_Position008_7_cmle.ics	62	1	0	1.083	4.294463203075397	1.0	0.5556144027286182	1.0	0.2765256033628516	2.4833570632046054	0.5133759925988745	0.6155654922519467	0.5031823126804239	0.40143825114143517	0.7625024859492756	0.9700196752549326	120.0	2.283835484356593	65.0	0.14987210293343953
793	Feb25-FISH2-3L1-rep4-mock-100x_Position008_7_cmle.ics	63	1	0	1.083	1.8541809142811287	1.0	0.7295574526778015	1.0	0.3044184873559055	2.413249644106934	0.6273737555874007	0.7378453274620151	0.6223154378339392	0.5039574455969859	0.6927764581216724	0.9950355746365354	160.0	2.9905017318478064	105.0	0.24210108935401767
794	Feb25-FISH2-3L1-rep4-mock-100x_Position008_7_cmle.ics	64	1	0	1.083	0.48001751152936056	1.0	0.32626801153583	1.0	0.33371197182818657	2.227017418043855	0.445797069944023	0.5967097039665226	0.44085929675551033	0.2584489491704386	0.83613405353869	1.0000010224772142	178.0	3.322544692523104	129.0	0.29743848120636457
795	Feb25-FISH2-3L1-rep4-mock-100x_Position008_7_cmle.ics	65	1	0	0.8664	0.18264643022166957	1.0	1.8018739878865302	1.0	0.31365172603656777	1.8005512498316143	0.9468132208717983	0.977402537025968	0.9462044231918709	0.9065329525580572	0.2824763405945783	0.9959261600883694	144.0	2.6329384365619775	91.0	0.20982094410681532
796	Feb25-FISH2-3L1-rep4-mock-100x_Position008_7_cmle.ics	66	1	0	0.8664	4.229874798516163	1.0	0.4377344716066809	1.0	0.32252585317142624	2.1260988074025255	0.4778724943649299	0.5871789401430334	0.4778724943649299	0.3435444822692404	0.7968269293779249	1.0014810862686354	114.0	2.1263439997839866	65.0	0.14987210293343953
797	Feb25-FISH2-3L1-rep4-mock-100x_Position008_7_cmle.ics	67	1	0	1.083	0.3652038909133803	1.0	0.43046674663324214	1.0	0.321833129014148	1.6950233630428326	0.5175179056053217	0.6810200583590099	0.5175179056053217	0.3484502213969433	0.7732131479932585	0.9936127215111653	150.0	2.7436194234537434	98.0	0.2259610167304165
798	Feb25-FISH2-3L1-rep4-mock-100x_Position008_7_cmle.ics	68	1	0	1.5162	0.2614575876101173	1.0	0.10317500441073144	1.0	0.30621375204202494	2.085606076688934	0.2980732460655979	0.489441724623369	0.2980732460655979	0.07292879204925094	0.8779331442809764	0.9860695152419517	274.0	5.140250980472213	236.0	0.5441510198814111
799	Feb25-FISH2-3L1-rep4-mock-100x_Position008_7_cmle.ics	69	1	0	1.083	0.8864431974257726	1.0	0.3095250132321943	1.0	0.2845622701287482	2.0223818926870982	0.42112725605790857	0.5382024029082225	0.41772651194524696	0.2664253808513587	0.8144924823404287	0.9966858761134654	152.0	2.8351253330453114	94.0	0.2167381180883587
800	Feb25-FISH2-3L1-rep4-mock-100x_Position008_7_cmle.ics	70	1	0	1.083	1.7496616417345214	1.0	0.0	1.0	0.24124832008625569	2.225106386844345	0.1741791586700555	0.3708179884848799	0.1741791586700555	0.028746304268893616	0.9488669092063557	0.9529671024287248	164.0	3.1032978045096833	97.0	0.22365529206990203
801	Feb25-FISH2-3L1-rep4-mock-100x_Position008_7_cmle.ics	71	1	0	0.8664	2.1889775027615057	1.0	1.9862970628557857	1.0	0.2930931921716425	2.1445762532808055	0.9409467047166873	0.9664158059112222	0.9404584522396477	0.9075519189164162	0.3696193186626174	0.9805250485017604	126.0	2.3243007247270993	72.0	0.16601217555704068
802	Feb25-FISH2-3L1-rep4-mock-100x_Position008_7_cmle.ics	73	1	0	1.5162	0.7639835754953759	1.0	0.10317500441073144	1.0	0.2490317109212404	2.0005607715352385	0.2563085562835352	0.40164629456301143	0.25559962561046806	0.07341370969983968	0.9052583773934166	0.945596353419866	262.0	4.942294255529097	199.0	0.4588392074423764
803	Feb25-FISH2-3L1-rep4-mock-100x_Position008_7_cmle.ics	74	1	0	1.2995999999999999	0.4356006438966794	1.0	1.4541052224178812	1.0	0.2869183232007768	2.271823558896972	0.8566418727244298	0.9206444935855912	0.8533360137595211	0.7695168531796556	0.49094167226269714	0.9929877284341082	192.0	3.6120073270577846	134.0	0.30896710450893683
804	Feb25-FISH2-3L1-rep4-mock-100x_Position008_7_cmle.ics	75	1	0	1.083	4.112687437690164	1.0	0.20635000882146287	1.0	0.2991712012340393	2.3695567145764795	0.3876762628451947	0.545318356835046	0.386324808118928	0.1994033199887804	0.8261341316601983	1.0028689353976448	132.0	2.505197458140125	78.0	0.17984652352012742
805	Feb25-FISH2-3L1-rep4-mock-100x_Position008_7_cmle.ics	76	1	0	0.8664	0.37517234611132166	1.0	1.0622516852075932	1.0	0.2853860083053709	1.6503671867312941	0.7801374792685852	0.8523245261763448	0.7800748938655874	0.6880065506055137	0.558390930194354	0.9960175025155613	154.0	2.8330102472752006	96.0	0.22134956740938755
806	Feb25-FISH2-3L1-rep4-mock-100x_Position008_7_cmle.ics	77	1	0	1.7328	0.46988393177465515	1.0	1.8704609113735193	1.0	0.28088532796897464	2.1495766964740204	0.9281805191204385	0.9725105039776484	0.9247680593767995	0.8322434790027087	0.4845342774678664	0.9867976139951159	282.0	5.319032628115127	236.0	0.5441510198814111
807	Feb25-FISH2-3L1-rep4-mock-100x_Position008_7_cmle.ics	78	1	0	1.2995999999999999	0.2015887262331801	1.0	1.996395684228742	1.0	0.293128628165803	2.318562291331237	0.9530503914487238	0.9752890418595632	0.9525979429753335	0.9063108482600932	0.3764841030061941	0.99134076691844	182.0	3.411935516344561	125.0	0.28821558256430674
808	Feb25-FISH2-3L1-rep4-mock-100x_Position008_7_cmle.ics	79	1	0	1.083	0.38354104333375133	1.0	0.0	1.0	0.21986122026882807	2.3719870919095998	0.1890905053844351	0.40697817854367374	0.1890905053844351	0.03008622497440389	0.9187448762386169	0.9063026413442093	150.0	2.8372404188154223	81.0	0.18676369750167077
809	Feb25-FISH2-3L1-rep4-mock-100x_Position008_7_cmle.ics	81	1	0	0.8664	0.04396046542710775	2.0	0.0	1.0	0.2802220647444271	2.344319977101871	0.14637215468620093	0.2667123564703503	0.1269689683841539	0.02347313664247354	0.9448164118321015	0.987414018703861	112.0	2.1050538367136777	59.0	0.13603775497035278
810	Feb25-FISH2-3L1-rep4-mock-100x_Position008_7_cmle.ics	81	2	0	1.083	3.049075998596288	1.0	2.166	1.0	0.33776796015158117	2.2313425876037107	0.9706031054086242	0.9826977956542255	0.9603790755679392	0.9196879985618946	0.32538494446020333	1.0047190506600399	168.0	3.145878130650301	119.0	0.27438123460122005
811	Feb25-FISH2-3L1-rep4-mock-100x_Position008_7_cmle.ics	82	1	0	1.083	NA	0.0	0.9733510449106972	1.0	0.2608594825761498	1.8866871164882777	0.7718273467089208	0.8535605048419332	0.7669909344875943	0.6444850546028731	0.5984815096079202	0.981724010852132	152.0	2.858530581885731	90.0	0.20751521944630086
812	Feb25-FISH2-3L1-rep4-mock-100x_Position008_7_cmle.ics	84	1	0	1.083	0.7603272942389798	1.0	1.7974851759308024	1.0	0.3099409229247099	2.3741647903111667	0.9511991760262887	0.9774093874147824	0.9492177154347933	0.8963853058021483	0.39446313565998636	1.0074225365356908	156.0	2.9479214057071887	102.0	0.23518391537247432
813	Feb25-FISH2-3L1-rep4-mock-100x_Position008_7_cmle.ics	86	1	0	1.083	0.3566545996238614	1.0	0.9755754663213545	1.0	0.29436002083031837	2.4145471396855727	0.7732322045843542	0.8508406886599322	0.7691154590506875	0.650401047085277	0.6260329577094415	0.9888895843422879	146.0	2.7244443461535455	90.0	0.20751521944630086
814	Feb25-FISH2-3L1-rep4-mock-100x_Position008_7_cmle.ics	87	1	0	1.2995999999999999	0.3249194602936335	1.0	1.2381000529287771	1.0	0.3161256321025793	2.2704929992578107	0.8377340832911562	0.8964638024389545	0.8315650753936801	0.7595662595376109	0.6045950191382994	0.9913559389342523	158.0	2.9692115687774976	105.0	0.24210108935401767
815	Feb25-FISH2-3L1-rep4-mock-100x_Position008_7_cmle.ics	89	1	0	1.5162	0.34157214412957104	1.0	0.0	1.0	0.25970918148696104	1.9968586566752589	0.13143313513596136	0.29236659890252664	0.13143313513596136	0.020673157757975024	0.9514095634854224	0.9708102650020829	300.0	5.651075588790428	249.0	0.5741254404680991
816	Feb25-FISH2-3L1-rep4-mock-100x_Position008_7_cmle.ics	90	1	0	1.083	0.0870278323997417	1.0	2.5991999999999997	1.0	0.2933898472602468	2.234734375471639	0.9981393375062226	0.9993879399691522	0.9960093685988721	0.98751805577091	0.23145893095761308	0.9989938284625547	180.0	3.367240104433833	123.0	0.2836041332432778
817	Feb25-FISH2-3L1-rep4-mock-100x_Position008_7_cmle.ics	91	1	0	1.083	0.2210258207928203	1.0	1.2147909720415644	1.0	0.29375218469089276	2.109188286035698	0.8232384516344168	0.886405950407099	0.8189683120443872	0.7349780935355088	0.568556786008274	0.9929240327639144	166.0	3.0777774698991522	109.0	0.25132398799607547
818	Feb25-FISH2-3L1-rep4-mock-100x_Position008_7_cmle.ics	92	1	0	1.2995999999999999	0.49722601658489446	1.0	0.9971598751598192	1.0	0.2882878852715724	2.163572925610973	0.6693306450041884	0.7583158007519529	0.6649474996590887	0.560170845265229	0.6917542187734051	0.991618902590628	222.0	4.118601763835776	167.0	0.3850560183059138
819	Feb25-FISH2-3L1-rep4-mock-100x_Position008_7_cmle.ics	93	1	0	1.083	0.2217191451815265	1.0	0.10317500441073144	1.0	0.2076853430437529	1.6620458412289194	0.32453687716523155	0.5034977888182153	0.3233226765882078	0.10241057802631139	0.8866384676343741	0.8785115568177894	164.0	3.0096768091480035	90.0	0.20751521944630086
820	Feb25-FISH2-3L1-rep4-mock-100x_Position008_7_cmle.ics	94	1	0	1.2995999999999999	0.3491637777551304	1.0	0.0	1.0	0.2867352672132239	2.6773254593250813	0.25891778276453803	0.47488399013027627	0.25891778276453803	0.028294223368500147	0.8736913710916857	0.993504590631856	158.0	3.016022066458337	100.0	0.23057246605144538
821	Feb25-FISH2-3L1-rep4-mock-100x_Position008_7_cmle.ics	95	1	0	1.2995999999999999	0.5229900809019155	1.0	1.4430823792346341	1.0	0.34346858457614354	2.7703041373983135	0.8624799411607381	0.9177629379513239	0.8590699384862263	0.7889308638673442	0.4768804261049158	0.9988749923725465	168.0	3.2160938771715606	120.0	0.2766869592617345
822	Feb25-FISH2-3L1-rep4-mock-100x_Position008_7_cmle.ics	96	1	0	1.083	3.7219412374742524	1.0	0.10317500441073144	1.0	0.3343204902613444	2.064175578231251	0.351450929246821	0.49973915878708836	0.34200630366264534	0.10165742854037604	0.8558802916316023	1.004668737122399	142.0	2.6584587711725085	92.0	0.21212666876732977
823	Feb25-FISH2-3L1-rep4-mock-100x_Position008_7_cmle.ics	98	1	0	1.2995999999999999	0.5250581429458	1.0	0.5097226605744432	1.0	0.2782095535066763	2.4166748924196724	0.5505258464685673	0.6688959409723133	0.5440565798561026	0.3724155716995812	0.7287449979808714	0.988906110257429	168.0	3.1926886283311404	108.0	0.24901826333556107
824	Feb25-FISH2-3L1-rep4-mock-100x_Position008_7_cmle.ics	99	1	0	1.083	1.693513456134042	1.0	1.6195756516777404	1.0	0.259770442543706	2.985497938469614	0.9079808529155787	0.9464012184508268	0.9079199303742385	0.8419930374238468	0.36296353251110014	0.9708337908184751	120.0	2.3072407331970126	63.0	0.1452606536124106
825	Feb25-FISH2-3L1-rep4-mock-100x_Position008_7_cmle.ics	99	2	0	0.6497999999999999	0.3639361601217358	1.0	1.5233606843632503	1.0	0.32492328374130336	1.7226128643268608	0.884342906875544	0.9268494342906876	0.8840382941688425	0.8235944299390775	0.446082942146926	0.984961368473292	98.0	1.7921859533385756	52.0	0.1198976823467516
826	Feb25-FISH2-3L1-rep4-mock-100x_Position008_7_cmle.ics	100	1	0	1.083	0.5024971936625034	1.0	2.18723040467705	1.0	0.3221740484384851	2.3313534558482334	0.9821129013381188	0.9959768657589826	0.9818885811258924	0.9578960714703703	0.20872614289742897	1.00672859316672	154.0	2.9266312426368803	102.0	0.23518391537247432
827	Feb25-FISH2-3L1-rep4-mock-100x_Position008_7_cmle.ics	102	1	0	1.083	0.32809431470217504	1.0	0.42540144110901373	1.0	0.2714970799337216	2.0565634530076973	0.5302001991509879	0.6504638121691735	0.5247628530999423	0.3699753681672868	0.765570478099125	1.001865816948572	134.0	2.5030823723700135	76.0	0.1752350741990985
828	Feb25-FISH2-3L1-rep4-mock-100x_Position008_7_cmle.ics	103	1	0	0.8664	1.5062167225632555	1.0	0.32626801153583	1.0	0.3281041094588522	2.0880881201198456	0.48041040020392556	0.6098648993117513	0.47638287025235787	0.2896890135100688	0.7946300335632586	1.0184783445835706	128.0	2.368996136637828	78.0	0.17984652352012742
829	Feb25-FISH2-3L1-rep4-mock-100x_Position008_7_cmle.ics	104	1	0	1.5162	0.2644055004848878	1.0	1.6456566907434287	1.0	0.18403489577083085	2.3008716641790348	0.9174425088285487	0.9607784329959617	0.9124579693493063	0.8434305459337985	0.4486094018914924	0.8621642476286843	194.0	3.633297490128093	109.0	0.25132398799607547
830	Feb25-FISH2-3L1-rep4-mock-100x_Position008_7_cmle.ics	105	1	0	0.8664	3.974502896940394	1.0	0.10317500441073144	1.0	0.2815510562887972	2.2226409434861005	0.25719949816600746	0.439123897449649	0.2673415248474865	0.09962458220404723	0.889201663976238	0.9917185324441262	108.0	2.0390682617326408	56.0	0.12912058098880944
831	Feb25-FISH2-3L1-rep4-mock-100x_Position008_7_cmle.ics	106	1	0	1.083	5.602578629805444	1.0	0.6275890508929507	1.0	0.30998039757996954	2.2493952533036525	0.6025735037362945	0.7085821286402681	0.59717857392276	0.4620041553181088	0.7465627610581472	1.0024025735458202	168.0	3.1458781306503005	114.0	0.26285261129864773
832	Feb25-FISH2-3L1-rep4-mock-100x_Position008_7_cmle.ics	109	1	0	0.8664	0.44160416658615714	1.0	1.5386823371520422	1.0	0.2953152701177966	1.8362473172918254	0.9217331013105661	0.9540350209364293	0.9194763173636413	0.8724985045407581	0.4303822771768728	0.9930052517103047	128.0	2.368996136637828	74.0	0.17062362487806956
833	Feb25-FISH2-3L1-rep4-mock-100x_Position008_7_cmle.ics	110	1	0	1.083	0.5498337002128642	1.0	1.9830205042639812	1.0	0.3041974449865092	2.064293623347232	0.9629415963469605	0.9875966794105856	0.9610544533641012	0.9251449580037352	0.3526754886459987	0.9893367329496681	158.0	2.9458063199370774	103.0	0.23748964003298878
834	Feb25-FISH2-3L1-rep4-mock-100x_Position008_7_cmle.ics	112	1	0	1.083	0.47098107890971547	1.0	1.1321417835580119	1.0	0.3221740484384851	2.122005487749706	0.7901558017213899	0.8668263866751673	0.7865098023589416	0.7015311204972904	0.5883254517676352	0.9855254349431832	154.0	2.8564154961156207	102.0	0.23518391537247432
835	Feb25-FISH2-3L1-rep4-mock-100x_Position008_7_cmle.ics	113	1	0	0.6497999999999999	0.2008595081296586	1.0	0.9971598751598192	1.0	0.282425622565585	1.7249961320487213	0.8312220355302158	0.8947308803262285	0.8196303498272575	0.7507221204855671	0.5478744419833432	1.0042818518342442	104.0	1.8794616913899227	53.0	0.12220340700726606
836	Feb25-FISH2-3L1-rep4-mock-100x_Position009_8_cmle.ics	1	1	0	1.7328	0.24507583519219786	1.0	1.8968493769622838	1.0	0.2833309093511316	2.258396333362378	0.8732575052237301	0.9327265082313972	0.8728370324922449	0.8053404327436704	0.41556754294700843	0.988548938137256	278.0	5.229641804293667	232.0	0.5349281212393534
837	Feb25-FISH2-3L1-rep4-mock-100x_Position009_8_cmle.ics	2	1	0	1.2995999999999999	0.33685991395747666	1.0	0.0	1.0	0.25753686186708613	1.9730053152451108	0.1329656997904489	0.2533068637182457	0.1329656997904489	0.027748979816918495	0.940657905764099	0.9658343729446067	202.0	3.858889635451847	137.0	0.3158842784904802
838	Feb25-FISH2-3L1-rep4-mock-100x_Position009_8_cmle.ics	3	1	0	1.083	3.1710023820729853	1.0	1.794521628779055	1.0	0.29249864608420967	2.5616045686279274	0.9504967099746466	0.9805952627580968	0.9495693864867264	0.8931604960194146	0.38359579133283483	0.9900328376307527	158.0	2.9926168176179173	101.0	0.23287819071195984
839	Feb25-FISH2-3L1-rep4-mock-100x_Position009_8_cmle.ics	5	1	0	1.083	0.36269364267442405	1.0	1.2737298093406069	1.0	0.29436002083031837	2.4241978101906514	0.8594157333542186	0.9140382872551104	0.8551528916835427	0.7861138771719793	0.5097493865703462	0.9914199108041984	146.0	2.7244443461535455	90.0	0.20751521944630086
840	Feb25-FISH2-3L1-rep4-mock-100x_Position009_8_cmle.ics	6	1	0	1.7328	0.07334227053781181	1.0	0.815064591942846	1.0	0.3300143720612351	2.630177552738887	0.5850662158354466	0.7095484643561567	0.5785185967878276	0.4475714990138067	0.786160126052745	0.9982695747709509	274.0	5.25727722467431	245.0	0.5649025418260412
841	Feb25-FISH2-3L1-rep4-mock-100x_Position009_8_cmle.ics	7	1	0	1.5162	0.209527192911695	1.0	1.8330020560479539	1.0	0.2829659389148797	2.3227042901243644	0.93394324464673	0.9683385771451263	0.932889391208724	0.872972477624706	0.3608426719830226	0.9931326305849202	190.0	3.5907171639874758	131.0	0.3020499305273935
842	Feb25-FISH2-3L1-rep4-mock-100x_Position009_8_cmle.ics	8	1	0	1.5162	0.2786144864680098	1.0	0.65253602307166	1.0	0.24898448627807432	2.903801662716822	0.5708498881447555	0.6826345615062702	0.5708498881447555	0.4515352749804165	0.7495583988353315	0.954771105829801	170.0	3.2841945379227084	104.0	0.2397953646935032
843	Feb25-FISH2-3L1-rep4-mock-100x_Position009_8_cmle.ics	9	1	0	1.083	0.47938799168751806	1.0	0.9228252937649445	1.0	0.3285221530069097	2.5327482763728146	0.7079592533021397	0.8046449285957986	0.7079592533021397	0.6075693327484525	0.659674563044502	1.0147830769866573	154.0	2.9266312426368803	103.0	0.23748964003298878
844	Feb25-FISH2-3L1-rep4-mock-100x_Position009_8_cmle.ics	10	1	0	1.2995999999999999	0.21032575304001258	1.0	1.687878142458339	1.0	0.3301816209284597	2.2258777805690326	0.8244965553280027	0.8890615814368106	0.8230210906911245	0.7601428587895811	0.4854129767485219	0.9827379528574652	194.0	3.656702738968513	146.0	0.3366358004351103
845	Feb25-FISH2-3L1-rep4-mock-100x_Position009_8_cmle.ics	10	2	0	1.083	2.604299399024321	2.0	2.8158	1.0	0.28013140511610374	2.1577664389606794	0.9818986617074661	0.9922403624110014	0.9805154136103928	0.9584391582166858	0.3789899994824801	0.9679876111090121	144.0	2.6797489342428165	86.0	0.19829232080424306
846	Feb25-FISH2-3L1-rep4-mock-100x_Position009_8_cmle.ics	11	1	0	1.2995999999999999	0.5258451062686746	1.0	2.166	1.0	0.2623025778457774	2.4847703436236954	0.9973422120973159	0.9996349192441368	0.9944410370240564	0.9643243085370484	0.15692056082342246	0.9859236747576766	166.0	3.1245879675799917	103.0	0.23748964003298878
847	Feb25-FISH2-3L1-rep4-mock-100x_Position009_8_cmle.ics	12	1	0	1.083	4.607228349444993	1.0	0.6329011539751598	1.0	0.222182509182427	2.287254907729617	0.641231819180026	0.7492651654644661	0.6359443890737706	0.4630175515651131	0.6926341672696616	0.9180998932229248	142.0	2.6818640200129282	75.0	0.17292934953858405
848	Feb25-FISH2-3L1-rep4-mock-100x_Position009_8_cmle.ics	14	1	0	1.083	1.5620748141617589	1.0	0.1459114905355603	1.0	0.27016716875677926	2.1245970175867335	0.26779448158682084	0.42226203228308645	0.26237210504931113	0.1475676873637942	0.8847184913143586	0.9863445515012911	148.0	2.792545006904694	88.0	0.20290377012527194
849	Feb25-FISH2-3L1-rep4-mock-100x_Position009_8_cmle.ics	15	1	0	1.2995999999999999	0.4291626964029916	1.0	0.6016084874694266	1.0	0.2770363892054491	2.8212543504814476	0.6114193511860953	0.7064909698239257	0.6114193511860953	0.4975301477665176	0.6810713574527459	0.9429282971418297	126.0	2.394516471248359	70.0	0.1614007262360118
850	Feb25-FISH2-3L1-rep4-mock-100x_Position009_8_cmle.ics	16	1	0	1.5162	0.3174849245402871	1.0	1.488011074996462	1.0	0.2786623371401123	2.778871604934329	0.8568639161995774	0.8986913841158994	0.8497580324052804	0.7927884468130724	0.5223313148138432	0.9681063280752843	190.0	3.660932910508735	130.0	0.29974420586687905
851	Feb25-FISH2-3L1-rep4-mock-100x_Position009_8_cmle.ics	17	1	0	0.8664	0.5078781694690018	1.0	0.5097226605744432	1.0	0.2623025778457774	1.9306217446406577	0.5592741549363209	0.6877238341472757	0.5521306138082926	0.38858565546298957	0.7688152125411875	0.9723906138091706	166.0	3.0075617233778926	103.0	0.23748964003298878
852	Feb25-FISH2-3L1-rep4-mock-100x_Position009_8_cmle.ics	18	1	0	1.2995999999999999	4.774318255975511	2.0	0.0	1.0	0.09775783065892685	2.4860586285595025	0.13322354816636212	0.3979561912066593	0.13322354816636212	0.019806447246723365	0.9506883149410281	0.49661875608123124	180.0	3.2970243579125724	71.0	0.16370645089652625
853	Feb25-FISH2-3L1-rep4-mock-100x_Position009_8_cmle.ics	19	1	0	1.2995999999999999	0.32652212635828975	1.0	0.41270001764292574	1.0	0.2746686717308086	2.0305834712761412	0.47300902952900026	0.560347352151631	0.4630521434962987	0.3355771577320426	0.8161539988844814	0.9932243682474259	184.0	3.43322567941487	123.0	0.2836041332432778
854	Feb25-FISH2-3L1-rep4-mock-100x_Position009_8_cmle.ics	20	1	0	0.8664	NA	0.0	0.0	1.0	0.36261867718627916	1.8060844769749367	0.15919498821546765	0.27746162394519275	0.15919498821546765	0.03115268601853774	0.9506938635736636	0.9910091894946111	128.0	2.392401385478248	82.0	0.18906942216218525
855	Feb25-FISH2-3L1-rep4-mock-100x_Position009_8_cmle.ics	21	1	0	1.2995999999999999	0.10814306425696435	1.0	1.6017067927595934	1.0	0.2882305395200157	2.8441520247990533	0.8761794983902381	0.9274573711196789	0.8718470527445447	0.8203227473270003	0.484055384974885	0.9642343247998894	184.0	3.48003617709571	126.0	0.2905213072248212
856	Feb25-FISH2-3L1-rep4-mock-100x_Position009_8_cmle.ics	23	1	0	1.2995999999999999	0.5564205141592565	1.0	0.7610319551488771	1.0	0.18839041333140374	3.021781248374423	0.6736205808723261	0.7672847169926525	0.6713410538741783	0.5432957482750901	0.6372051072230382	0.8787769884385186	146.0	2.7244443461535455	72.0	0.16601217555704068
857	Feb25-FISH2-3L1-rep4-mock-100x_Position009_8_cmle.ics	24	1	0	1.5162	0.33008968157267393	2.0	2.166	1.0	0.3190852826398081	2.089608803237647	0.9516409350288214	0.9753443356602844	0.9338918981548533	0.8647966573009298	0.3165763626085956	0.9902434318674284	300.0	5.58085984226917	276.0	0.6363800063019892
858	Feb25-FISH2-3L1-rep4-mock-100x_Position009_8_cmle.ics	25	1	0	1.083	0.16455805186056605	1.0	0.5963412819178956	1.0	0.269602597857635	2.2545356900880336	0.6058118321605421	0.738054904004865	0.5991747024585179	0.4377247849882721	0.719289069139756	0.993276133997401	176.0	3.3012545294527955	114.0	0.26285261129864773
859	Feb25-FISH2-3L1-rep4-mock-100x_Position009_8_cmle.ics	26	1	0	1.083	0.2701014246870683	1.0	0.0	1.0	0.2442193430957924	1.878809671128721	0.14470607639394203	0.2712547661320837	0.11643430256813264	0.029494232131249333	0.9459667440029823	0.9481142852247478	170.0	3.1905735425610295	103.0	0.23748964003298878
860	Feb25-FISH2-3L1-rep4-mock-100x_Position009_8_cmle.ics	27	1	0	1.5162	0.5695858905755165	1.0	1.1190041972733815	1.0	0.265663621957443	2.3068513818521796	0.7341804597038262	0.8269702736820521	0.7267536861531364	0.6339286286420988	0.6388758834668011	0.9893989205059979	218.0	4.099426686535577	156.0	0.35969304704025484
861	Feb25-FISH2-3L1-rep4-mock-100x_Position009_8_cmle.ics	28	1	0	0.8664	0.47120672821353526	1.0	0.42540144110901373	1.0	0.24007920285396775	1.2767556386670873	0.49749420930722255	0.6045430616971994	0.4881554011370815	0.35574857864813647	0.7960165814989637	0.9080632524928206	162.0	2.988386646077695	95.0	0.21904384274887315
862	Feb25-FISH2-3L1-rep4-mock-100x_Position009_8_cmle.ics	29	1	0	1.5162	4.088700648587374	1.0	1.3586516622891618	1.0	0.30009922209779183	2.361628421007165	0.7807048629876056	0.8564825068882727	0.7777989421739477	0.6691392095541007	0.600452402080383	0.9969336505886622	268.0	5.052975242420863	226.0	0.5210937732762666
863	Feb25-FISH2-3L1-rep4-mock-100x_Position009_8_cmle.ics	30	1	0	0.8664	0.17690007856286843	1.0	1.2944547249242173	1.0	0.32663122297097663	2.199129309962475	0.8243079036348268	0.8761578965905888	0.8229430825584672	0.7487892716258101	0.5226399334072205	0.9972565127628699	110.0	2.0369531759625294	62.0	0.14295492895189613
864	Feb25-FISH2-3L1-rep4-mock-100x_Position009_8_cmle.ics	31	1	0	1.5162	0.21763806660369567	1.0	0.6952437723139506	1.0	0.2693026791219427	2.681925137819369	0.620376727400757	0.7422894111433853	0.6194789191092334	0.4838790599419065	0.7208979207949576	0.9851938510925293	174.0	3.326774864063326	112.0	0.25824116197761887
865	Feb25-FISH2-3L1-rep4-mock-100x_Position009_8_cmle.ics	32	1	0	1.083	0.1869716735575077	1.0	0.41270001764292574	1.0	0.2836296094149551	2.1768139481167723	0.4951971209784344	0.6202478556159862	0.4951971209784344	0.3412434270458461	0.7754385466931282	0.9983481507027681	170.0	3.1437630448801896	111.0	0.2559354373171044
866	Feb25-FISH2-3L1-rep4-mock-100x_Position009_8_cmle.ics	33	1	0	1.083	0.21185219427550583	1.0	0.687545504971255	1.0	0.27749897348668884	2.682283691977092	0.6287067387276774	0.7323912781328451	0.6269856060689111	0.5116203861037723	0.6735621733102477	0.978987151479432	150.0	2.8138351699750026	91.0	0.20982094410681532
867	Feb25-FISH2-3L1-rep4-mock-100x_Position009_8_cmle.ics	34	1	0	1.083	0.23659930106377755	1.0	0.5963412819178956	1.0	0.31092308323314777	2.285172060141489	0.5976423853512917	0.7062207648731871	0.5976423853512917	0.4723456267776132	0.7236920285845817	1.0098290296538115	138.0	2.5924731961914707	85.0	0.19598659614372857
868	Feb25-FISH2-3L1-rep4-mock-100x_Position009_8_cmle.ics	36	1	0	1.2995999999999999	0.17117985716401635	1.0	0.8318234787411565	1.0	0.27676277301857954	2.350748233829782	0.7058621703754534	0.8106754239780414	0.7027448289383393	0.5769728457994314	0.6725982180676139	0.9922298923539515	162.0	3.035197143758535	102.0	0.23518391537247432
869	Feb25-FISH2-3L1-rep4-mock-100x_Position009_8_cmle.ics	37	1	0	1.7328	0.48933513981968363	1.0	2.3610293312482917	1.0	0.2767545822591069	2.0459322430930187	0.94487687178826	0.9778774427642606	0.9425377120439099	0.8901036966091393	0.4860193175167596	0.9904917153334436	310.0	5.804336901822811	270.0	0.6225456583389025
870	Feb25-FISH2-3L1-rep4-mock-100x_Position009_8_cmle.ics	38	1	0	1.2995999999999999	0.5174987337927238	1.0	0.687545504971255	1.0	0.28845733034735277	2.1627945706135945	0.6096096338150778	0.716797111145144	0.6085940207797651	0.4772897640714798	0.6760219987468401	0.9956233926483127	182.0	3.4119355163445615	124.0	0.28590985790379225
871	Feb25-FISH2-3L1-rep4-mock-100x_Position009_8_cmle.ics	39	1	0	1.7328	6.269863587698657	1.0	0.8254000352858515	1.0	0.26851141342618756	2.406916700254235	0.587561892847184	0.708197363760372	0.5898416598210854	0.4626061693132061	0.7434153323317787	0.9850289403000099	246.0	4.6783519556049455	188.0	0.4334762361767174
872	Feb25-FISH2-3L1-rep4-mock-100x_Position009_8_cmle.ics	39	2	0	1.083	0.21634310311059926	1.0	0.10317500441073144	1.0	0.2991712012340393	2.4823364695222945	0.24955723533977947	0.3666939233847568	0.24955723533977947	0.06887534008094115	0.9008167712204269	0.9928051667426515	132.0	2.481792209299705	78.0	0.17984652352012742
873	Feb25-FISH2-3L1-rep4-mock-100x_Position009_8_cmle.ics	40	1	0	1.2995999999999999	0.2638945774879814	1.0	0.0	1.0	0.25640165807870735	2.308146215190514	0.1176146590473193	0.33964453974092906	0.14827236871871036	0.02975774803041182	0.9640493872051189	0.9020838595625129	164.0	3.0798925556692636	100.0	0.23057246605144538
874	Feb25-FISH2-3L1-rep4-mock-100x_Position009_8_cmle.ics	41	1	0	1.083	0.23302744095208403	1.0	1.1321417835580119	1.0	0.32206233437816617	2.3170829952261656	0.7650210842671761	0.8501502690865037	0.7635145104800068	0.6688915810482337	0.5794010844371906	0.9828037238751768	160.0	3.013906980688226	108.0	0.24901826333556107
875	Feb25-FISH2-3L1-rep4-mock-100x_Position009_8_cmle.ics	42	1	0	1.083	0.07567346906835255	1.0	1.1326530963881758	1.0	0.323812912684108	2.1854891627700934	0.8750693367445125	0.9489568357539876	0.8703600982600722	0.7532064706748022	0.5172301179852652	1.0173239155712863	134.0	2.503082372370014	83.0	0.1913751468226997
876	Feb25-FISH2-3L1-rep4-mock-100x_Position009_8_cmle.ics	43	1	0	1.083	0.1664147109344728	1.0	1.0951397134915137	1.0	0.27749897348668884	1.919685052877301	0.7975879375006834	0.8785822845708913	0.7954995243666423	0.6997004056551166	0.5979576970706593	1.002230911051645	150.0	2.813835169975003	91.0	0.20982094410681532
877	Feb25-FISH2-3L1-rep4-mock-100x_Position009_8_cmle.ics	45	1	0	1.5162	0.1765747774688285	1.0	0.687545504971255	1.0	0.2766243617052998	2.936385821931689	0.5505833702555014	0.683991075384518	0.5505833702555014	0.427629913285651	0.7446619689451381	0.987719959415005	216.0	4.1249470211461094	157.0	0.3619987717007692
878	Feb25-FISH2-3L1-rep4-mock-100x_Position009_8_cmle.ics	46	1	0	1.2995999999999999	0.36463587655147583	1.0	1.9024530800922566	1.0	0.2955469651326335	2.5687674495346364	0.9273335988083123	0.9608719378198605	0.926345441942097	0.88120363405749	0.42621188752741146	0.9873137023438215	192.0	3.6822230735790438	136.0	0.31357855382996574
879	Feb25-FISH2-3L1-rep4-mock-100x_Position009_8_cmle.ics	47	1	0	1.083	0.5434413442608047	1.0	0.0	1.0	0.2792263383051301	1.9833883281023328	0.25293869634876465	0.46225651403996965	0.24488574078758749	0.027477021671304495	0.8850343949230214	0.9870044180591669	178.0	3.2523289460018447	118.0	0.27207550994070556
880	Feb25-FISH2-3L1-rep4-mock-100x_Position009_8_cmle.ics	49	1	0	1.083	0.21561329765341133	1.0	0.20635000882146287	1.0	0.2076853430437529	1.4709676897121857	0.31213713890656547	0.4248155742534587	0.3024425118040334	0.16991523093481659	0.8941922440201374	0.9051543640291795	164.0	3.0330820579884232	90.0	0.20751521944630086
881	Feb25-FISH2-3L1-rep4-mock-100x_Position009_8_cmle.ics	50	1	0	1.083	3.9698579023095983	1.0	0.8779414014559871	1.0	0.265730768021239	2.258262928021023	0.6923387627045408	0.7667436923481561	0.6923387627045408	0.5969537282308516	0.5743979114277288	0.9565889572806744	114.0	2.1497492486244067	59.0	0.13603775497035278
882	Feb25-FISH2-3L1-rep4-mock-100x_Position009_8_cmle.ics	51	1	0	1.083	0.2645445229163064	1.0	1.0298344167305078	1.0	0.3327955032608299	2.2393333305380296	0.7330653418787212	0.8249307899427358	0.7320565815920209	0.6258978345784824	0.6418087034769987	0.9993394261960968	180.0	3.343834855593413	131.0	0.3020499305273935
883	Feb25-FISH2-3L1-rep4-mock-100x_Position009_8_cmle.ics	52	1	0	1.083	0.27624303857830196	1.0	2.166	1.0	0.2551505827666897	2.446593480747227	0.9895757149337604	0.9975837136746993	0.9855115398502088	0.9603488339798365	0.2627576517218132	0.9586871755731634	138.0	2.569067947351051	77.0	0.17754079885961296
884	Feb25-FISH2-3L1-rep4-mock-100x_Position009_8_cmle.ics	53	1	0	1.5162	5.601833076424269	1.0	0.10317500441073144	1.0	0.2579830701927478	2.745384438716712	0.24075616386693277	0.4284850008642771	0.24075616386693277	0.06512327733865518	0.9024443489729516	0.9945161713673123	168.0	3.1692833794907203	104.0	0.2397953646935032
885	Feb25-FISH2-3L1-rep4-mock-100x_Position009_8_cmle.ics	54	1	0	2.166	0.20548303381557634	1.0	0.5260913608053412	1.0	0.16785190052669474	4.55138998255699	0.5998407229228969	0.7256046027824731	0.597410934858926	0.38618190092315696	0.7047784530047284	0.6540632575181793	218.0	4.076021437695157	124.0	0.28590985790379225
886	Feb25-FISH2-3L1-rep4-mock-100x_Position009_8_cmle.ics	55	1	0	1.2995999999999999	NA	0.0	0.1459114905355603	1.0	0.2955469651326335	2.313521971473172	0.33756130810378293	0.484167321113696	0.33756130810378293	0.14628743313527048	0.8800792159483795	0.9994208989385192	192.0	3.612007327057784	136.0	0.31357855382996574
887	Feb25-FISH2-3L1-rep4-mock-100x_Position009_8_cmle.ics	56	1	0	1.7328	0.18636485015465978	2.0	1.9094792844024284	1.0	0.3101865378707148	2.587466299926949	0.9012334602255007	0.9467116984324331	0.8997210081304982	0.8242351222138197	0.5340257899298666	0.9913760791257638	254.0	4.8571336032478625	212.0	0.48881362802906425
888	Feb25-FISH2-3L1-rep4-mock-100x_Position009_8_cmle.ics	57	1	0	1.083	0.2548420463100162	1.0	1.1554092027302227	1.0	0.30758805139602646	2.1183886340884586	0.8350406450333752	0.9029090388385874	0.8347322274359483	0.7317482871808428	0.5161874176198616	0.9923277106208392	146.0	2.7478495949939656	92.0	0.21212666876732977
889	Feb25-FISH2-3L1-rep4-mock-100x_Position009_8_cmle.ics	58	1	0	0.8664	NA	0.0	0.10317500441073144	1.0	0.2815510562887972	2.501858742924372	0.32019651244398856	0.5140995878997283	0.32019651244398856	0.1316111501016754	0.8556161361327838	1.0086757269043427	108.0	2.0390682617326408	56.0	0.12912058098880944
890	Feb25-FISH2-3L1-rep4-mock-100x_Position009_8_cmle.ics	59	1	0	0.8664	0.4549165604141512	1.0	0.6190500264643886	1.0	0.2818939505498759	1.627263733416181	0.6502221561980904	0.7675665455724067	0.6493848501627345	0.5082042486528826	0.6744998713283604	0.9543578545642526	130.0	2.3902862997081367	74.0	0.17062362487806956
891	Feb25-FISH2-3L1-rep4-mock-100x_Position009_8_cmle.ics	61	1	0	1.2995999999999999	0.395376323489551	1.0	2.374435508915557	1.0	0.2698412531049864	2.2152851395836533	0.9861396392508847	0.9953568654526624	0.9836282040217486	0.9660438422369897	0.272820590094691	0.9861986592699017	178.0	3.345949941363524	116.0	0.2674640606196767
892	Feb25-FISH2-3L1-rep4-mock-100x_Position009_8_cmle.ics	62	1	0	1.083	2.8859583298395908	1.0	2.063500088214629	1.0	0.32204874392117266	2.389349340733901	0.9065325010761945	0.9387596368332486	0.9071880014088365	0.8705753727546668	0.4212270758953108	1.0119824353194455	152.0	2.8819358307261513	100.0	0.23057246605144538
893	Feb25-FISH2-3L1-rep4-mock-100x_Position009_8_cmle.ics	62	2	0	1.083	6.491707833685961	1.0	0.4377344716066809	1.0	0.2991712012340393	2.4474803641483494	0.4227928227605369	0.5382880679372285	0.42511642468594685	0.2907779908425625	0.8150042348916253	1.0003596622382236	132.0	2.505197458140125	78.0	0.17984652352012742
894	Feb25-FISH2-3L1-rep4-mock-100x_Position009_8_cmle.ics	63	1	0	0.8664	0.3350939595308904	1.0	0.4377344716066809	1.0	0.30929561366189423	1.9104611583476563	0.5160209061363382	0.6364298595050585	0.5155420618829786	0.35656067567980604	0.7657691364438027	1.0052976562893234	152.0	2.8117200842048917	98.0	0.2259610167304165
895	Feb25-FISH2-3L1-rep4-mock-100x_Position009_8_cmle.ics	65	1	0	1.083	0.3862089230247946	1.0	1.5394492374569102	1.0	0.3161797036095224	2.931530521786618	0.9370728836281594	0.9671794787954092	0.934130072262368	0.8980642840793905	0.36986514100111095	1.0056937885381954	110.0	2.1305741713242092	61.0	0.1406492042913817
896	Feb25-FISH2-3L1-rep4-mock-100x_Position009_8_cmle.ics	66	1	0	1.5162	2.346509138622983	1.0	2.3172087362983134	1.0	0.22481133490491445	2.524807644829686	0.9847844084938802	0.9951295189933842	0.9812117279392569	0.9550841705637974	0.29368171941516813	0.9710920027472061	202.0	3.882294884292267	128.0	0.2951327565458501
897	Feb25-FISH2-3L1-rep4-mock-100x_Position009_8_cmle.ics	67	1	0	1.2995999999999999	0.26170388248271803	1.0	1.319789431739984	1.0	0.2916720758385471	2.4462158924675896	0.8174278513577181	0.8853399343389396	0.812222828810099	0.7350112551134111	0.6048779310052744	0.979749185933707	190.0	3.5205014174662157	133.0	0.3066613798484224
898	Feb25-FISH2-3L1-rep4-mock-100x_Position009_8_cmle.ics	68	1	0	1.083	0.9929893946964863	1.0	1.1736910802652911	1.0	0.28785502777740146	2.5058410817135996	0.8056395800751069	0.872182317078881	0.8025304127138723	0.7088433335518491	0.5590594412107206	0.9833814023394453	146.0	2.7712548438343854	89.0	0.2052094947857864
899	Feb25-FISH2-3L1-rep4-mock-100x_Position009_8_cmle.ics	69	1	0	0.8664	5.87630996641353	1.0	0.3095250132321943	1.0	0.3218790420535191	1.8573950051265746	0.43095485459355165	0.5688006914554614	0.40528718973991845	0.2542801267668346	0.8293231701675141	0.9976681085460642	162.0	2.9415761483968557	110.0	0.2536297126565899
900	Feb25-FISH2-3L1-rep4-mock-100x_Position009_8_cmle.ics	70	1	0	1.083	0.12198499179091979	1.0	0.41270001764292574	1.0	0.31605329740808763	2.358877801548812	0.49726522666172246	0.6172615184944841	0.4889033095392602	0.3344025215537221	0.7984783656648808	0.987504424634609	162.0	3.035197143758535	109.0	0.25132398799607547
901	Feb25-FISH2-3L1-rep4-mock-100x_Position009_8_cmle.ics	71	1	0	1.5162	0.5067406970245041	1.0	1.4094967255872224	1.0	0.28983077184957995	3.097059880286862	0.8759243533948979	0.9422920425998655	0.8769946573258324	0.7839312882567314	0.38374824846176675	1.0027221010092426	150.0	2.930861414177102	93.0	0.21443239342784423
902	Feb25-FISH2-3L1-rep4-mock-100x_Position009_8_cmle.ics	72	1	0	1.5162	0.34512591764805817	1.0	1.7672985383515813	1.0	0.2808132289446005	2.403417450198699	0.880801444938289	0.9404095762576806	0.8790705292794787	0.7910373098648912	0.41675455344271795	0.984866381280163	274.0	5.21046672699347	226.0	0.5210937732762666
903	Feb25-FISH2-3L1-rep4-mock-100x_Position009_8_cmle.ics	75	1	0	1.083	6.291058113787253	1.0	0.5595020986366908	1.0	0.2986476516318797	2.319534113853266	0.5657712569897693	0.6631650394663502	0.5555225920132334	0.43335221245302696	0.7519890552645105	0.9790578629693953	160.0	3.013906980688226	104.0	0.2397953646935032
904	Feb25-FISH2-3L1-rep4-mock-100x_Position009_8_cmle.ics	76	1	0	1.5162	0.4179891507343291	1.0	0.0	1.0	0.2855241622522794	2.034415924149302	0.2307067384370016	0.4304052033492823	0.22604166666666667	0.023260566188197766	0.893438321423507	0.9901421462697385	252.0	4.672006698294611	201.0	0.4634506567634053
905	Feb25-FISH2-3L1-rep4-mock-100x_Position009_8_cmle.ics	77	1	0	1.2995999999999999	2.542221670646809	1.0	0.65253602307166	1.0	0.29247783641808905	2.393950535857042	0.5846002636567158	0.6935692722918633	0.5824941301278501	0.4585598726959289	0.7071025148371881	0.9831496324549841	186.0	3.501326340166018	129.0	0.29743848120636457
906	Feb25-FISH2-3L1-rep4-mock-100x_Position009_8_cmle.ics	78	1	0	1.083	0.9055985217878547	1.0	0.687545504971255	1.0	0.28234828361144393	2.4931344230691384	0.5958618427219046	0.721502327615834	0.5909488549379823	0.47245524416533885	0.7086043320248383	0.9726359971155742	138.0	2.569067947351051	81.0	0.18676369750167077
907	Feb25-FISH2-3L1-rep4-mock-100x_Position009_8_cmle.ics	79	1	0	0.8664	NA	0.0	0.0	1.0	0.3476441141256587	2.1792958680401857	0.18335414850248605	0.35794236161839904	0.17901830949407357	0.029926714895020856	0.9164559173680062	1.0063682205346542	134.0	2.503082372370014	86.0	0.19829232080424306
908	Feb25-FISH2-3L1-rep4-mock-100x_Position009_8_cmle.ics	81	1	0	1.083	2.933474021409036	1.0	0.72222503087512	1.0	0.3044184873559055	2.251766672439664	0.6237096023247226	0.7433372934962351	0.619591568063962	0.4976479843305987	0.7194087891295464	0.9995464016517109	160.0	3.013906980688226	105.0	0.24210108935401767
909	Feb25-FISH2-3L1-rep4-mock-100x_Position009_8_cmle.ics	82	1	0	1.2995999999999999	0.07057121229022215	1.0	0.0	1.0	0.21162019858000425	2.2099409439666156	0.0852042330135496	0.3078825042033429	0.0852042330135496	0.030550885174562357	0.9552988042691235	0.9026690735524829	176.0	3.371470275974055	101.0	0.23287819071195984
910	Feb25-FISH2-3L1-rep4-mock-100x_Position009_8_cmle.ics	83	1	0	1.5162	3.6391711162740665	1.0	0.3095250132321943	1.0	0.24788330463852598	3.346950703727467	0.43780237802378025	0.5534586774439173	0.43780237802378025	0.2825045393311076	0.8119809878735716	0.920421523881203	132.0	2.5520079558209643	71.0	0.16370645089652625
911	Feb25-FISH2-3L1-rep4-mock-100x_Position009_8_cmle.ics	84	1	0	1.5162	0.13414952205772734	1.0	0.0	1.0	0.23699699547382233	2.7206675622322387	0.1651057312835012	0.3497631249000749	0.1651057312835012	0.028467085721017513	0.9206916455722972	0.9663597221549785	188.0	3.5928322497575866	118.0	0.27207550994070556
912	Feb25-FISH2-3L1-rep4-mock-100x_Position009_8_cmle.ics	85	1	0	0.8664	0.36596625604623884	1.0	1.5425130258375879	1.0	0.25035138067902013	1.6488740660304595	0.938787704957216	0.9689277690138152	0.9339117548639992	0.8702734356326784	0.42879726900120513	0.9691361311480748	146.0	2.6308233507918657	83.0	0.1913751468226997
913	Feb25-FISH2-3L1-rep4-mock-100x_Position009_8_cmle.ics	86	1	0	1.5162	0.06264434730193175	1.0	0.6606423714395955	1.0	0.2893843039058611	2.126323033773668	0.5311962549393021	0.672502244183998	0.5317583496228931	0.396264167722342	0.7597329313367366	0.9884294047963247	280.0	5.204121469683139	237.0	0.5464567445419256
914	Feb25-FISH2-3L1-rep4-mock-100x_Position009_8_cmle.ics	87	1	0	1.2995999999999999	NA	0.0	0.2918229810711206	1.0	0.20141440503856425	3.257790160754384	0.40567960860565766	0.5394922536536411	0.40567960860565766	0.27708869096155053	0.8398401462729795	0.8600022051476827	132.0	2.5051974581401244	64.0	0.14756637827292504
915	Feb25-FISH2-3L1-rep4-mock-100x_Position009_8_cmle.ics	88	1	0	1.083	6.02020512288132	1.0	0.2918229810711206	1.0	0.2443710285542346	2.420036818625991	0.3793810962658994	0.5005249701448277	0.37841130408995827	0.22938390144987938	0.8534329778549214	0.9495028687845447	140.0	2.613763359261779	77.0	0.17754079885961296
916	Feb25-FISH2-3L1-rep4-mock-100x_Position009_8_cmle.ics	89	1	0	1.2995999999999999	0.26560051723337313	1.0	0.5836459621422412	1.0	0.2984777951259377	2.136093147278666	0.5705291732077447	0.6876553506017792	0.5682806776556777	0.42091427917320773	0.7584643247207531	0.9984392435886693	178.0	3.3225446925231044	122.0	0.2812984085827634
917	Feb25-FISH2-3L1-rep4-mock-100x_Position009_8_cmle.ics	90	1	0	1.083	0.4238455981008908	1.0	0.41270001764292574	1.0	0.31028075591010307	2.041788202776849	0.5199577398218771	0.6513118263625663	0.5197260502488346	0.3445362964885128	0.7532754935811187	0.9916605153675486	162.0	2.988386646077695	108.0	0.24901826333556107
918	Feb25-FISH2-3L1-rep4-mock-100x_Position009_8_cmle.ics	91	1	0	1.7328	0.40735764507011624	1.0	2.3825999999999996	1.0	0.2785099870203717	2.233884881950534	0.947361364981476	0.968193812720513	0.9361423839435487	0.8912419356420913	0.3392108167792012	0.9796042677657136	282.0	5.319032628115128	235.0	0.5418452952208966
919	Feb25-FISH2-3L1-rep4-mock-100x_Position009_8_cmle.ics	91	2	0	0.8664	0.170122690636268	2.0	2.445922284692791	1.0	0.28500825264993246	1.8990276317317543	0.9120335097982153	0.9387958969462529	0.9114776290706001	0.8801635597293842	0.4502843091236535	0.9969108906821492	126.0	2.324300724727099	71.0	0.16370645089652625
920	Feb25-FISH2-3L1-rep4-mock-100x_Position009_8_cmle.ics	92	1	0	1.083	0.15125884929598285	1.0	0.46141264688247224	1.0	0.32221463113741466	2.1311634679017275	0.5346639260810265	0.6692519737979522	0.5282766966978504	0.3635149931805521	0.7489168411074026	1.0126168910220659	156.0	2.924516156866769	104.0	0.2397953646935032
921	Feb25-FISH2-3L1-rep4-mock-100x_Position009_8_cmle.ics	93	1	0	0.8664	0.7227530481188215	1.0	0.20635000882146287	1.0	0.2038767968473632	1.6697562296299275	0.39246548172034756	0.5680704313665272	0.4033552151714077	0.19419171561288343	0.8374153039108266	0.8741160141127593	150.0	2.7670246722941627	78.0	0.17984652352012742
922	Feb25-FISH2-3L1-rep4-mock-100x_Position009_8_cmle.ics	95	1	0	1.2995999999999999	1.6768252245690953	1.0	0.0	1.0	0.26355615600940024	2.2421038703121514	0.142713314875409	0.26954162821265765	0.142713314875409	0.029616578572027853	0.9487891190174703	0.9529803430326614	170.0	3.213978791401449	107.0	0.2467125386750466
923	Feb25-FISH2-3L1-rep4-mock-100x_Position009_8_cmle.ics	96	1	0	1.2995999999999999	0.23772672871134914	1.0	0.0	1.0	0.2698412531049864	2.4593354861709367	0.23515934539190353	0.3825495262704565	0.21515073212747632	0.02781653746770026	0.9084204726973443	0.9930298471701922	178.0	3.322544692523104	116.0	0.2674640606196767
924	Feb25-FISH2-3L1-rep4-mock-100x_Position009_8_cmle.ics	97	1	0	1.2995999999999999	5.490171767650697	1.0	0.2918229810711206	1.0	0.30108013882048573	2.2474250604675667	0.3889729746598427	0.5159780302084633	0.38657392959680437	0.18299252590188492	0.8378234433673127	0.9829908774268419	188.0	3.569427000917167	133.0	0.3066613798484224
925	Feb25-FISH2-3L1-rep4-mock-100x_Position009_8_cmle.ics	97	2	0	1.083	0.2613703711809037	1.0	1.8725829911983063	1.0	0.2659033223465699	2.011496940589545	0.8683762950942454	0.9141785513668705	0.8677560541755087	0.8147761671451754	0.46664237761038435	0.9888968144565772	186.0	3.4545158424851787	123.0	0.2836041332432778
926	Feb25-FISH2-3L1-rep4-mock-100x_Position009_8_cmle.ics	98	1	0	0.8664	3.5605536998255367	1.0	0.6190500264643886	1.0	0.29388427730391214	1.6043789414281897	0.6082139962172386	0.7229495713689175	0.6015818820466213	0.44592370612365206	0.7124901158508471	1.0026438943049232	174.0	3.1395328733399674	117.0	0.26976978528019113
927	Feb25-FISH2-3L1-rep4-mock-100x_Position009_8_cmle.ics	99	1	0	0.8664	4.5700241070059064	1.0	0.5158750220536572	1.0	0.19855378558553366	2.1954623589066347	0.5557077707878941	0.6448618346341727	0.5512374497539521	0.3937442543756872	0.7682882797013383	0.9076809236657815	114.0	2.126343999783987	51.0	0.11759195768623716
928	Feb25-FISH2-3L1-rep4-mock-100x_Position009_8_cmle.ics	100	1	0	1.083	0.6983288259111563	1.0	0.0	1.0	0.21128366681908478	2.547912658165209	0.08229876390272803	0.21634395281824792	0.08229876390272803	0.028954478945053368	0.9592373065539032	0.93266514989392	116.0	2.264660407056395	54.0	0.12450913166778053
929	Feb25-FISH2-3L1-rep4-mock-100x_Position009_8_cmle.ics	101	1	0	1.2995999999999999	0.27429852344501715	1.0	0.0	1.0	0.2374544214940943	2.553186370456396	0.1469616741028325	0.2662740235585865	0.08588009309605359	0.03003770593436525	0.9466205397935079	0.9393184500097076	166.0	3.1948037141012517	98.0	0.2259610167304165
930	Feb25-FISH2-3L1-rep4-mock-100x_Position009_8_cmle.ics	102	1	0	1.2995999999999999	0.7243638011133446	1.0	0.42540144110901373	1.0	0.3390911928090904	2.600804310753681	0.4808034085882143	0.6235419205128404	0.4781569409628175	0.3134511955669727	0.8101768664945737	1.0002840068725574	164.0	3.1267030533501035	115.0	0.2651583359591622
931	Feb25-FISH2-3L1-rep4-mock-100x_Position009_8_cmle.ics	103	1	0	1.083	1.8895703583139265	1.0	0.9822185052554624	1.0	0.27016716875677926	2.3072639542083775	0.7368083742790003	0.8122025208288827	0.734996795556505	0.6125272377697073	0.6237188654051145	0.9880912001156656	148.0	2.792545006904694	88.0	0.20290377012527194
932	Feb25-FISH2-3L1-rep4-mock-100x_Position009_8_cmle.ics	104	1	0	0.6497999999999999	NA	0.0	0.8779414014559871	1.0	0.2664353631173921	1.695488142945648	0.792897599934803	0.8478872091601809	0.7846868505765862	0.6989935210464121	0.5743393572338567	0.9630758758417743	102.0	1.8347662794791932	50.0	0.11528623302572269
933	Feb25-FISH2-3L1-rep4-mock-100x_Position009_8_cmle.ics	105	1	0	0.8664	5.880546321474055	1.0	0.2918229810711206	1.0	0.22814687520670196	1.4550009257452106	0.4071851548053331	0.5353753390751254	0.38282211237507285	0.2202855066519884	0.8245806259587353	0.9694026116501366	142.0	2.6584587711725076	76.0	0.1752350741990985
934	Feb25-FISH2-3L1-rep4-mock-100x_Position009_8_cmle.ics	106	1	0	1.2995999999999999	0.29666306965440614	1.0	2.0977973943825394	1.0	0.2912166652001647	2.418794061461357	0.959127601273791	0.9832481670739835	0.9570984225727616	0.9266014959638599	0.40500633452866724	1.000806303017669	192.0	3.635412575898204	135.0	0.31127282916945126
935	Feb25-FISH2-3L1-rep4-mock-100x_Position009_8_cmle.ics	107	1	0	1.083	4.575626182432089	1.0	0.0	1.0	0.22260009179831455	2.537053623592177	0.0864668081297706	0.24410430724981647	0.0864668081297706	0.031034725504590847	0.9567236962967212	0.9555917269940197	114.0	2.1497492486244063	54.0	0.12450913166778053
936	Feb25-FISH2-3L1-rep4-mock-100x_Position009_8_cmle.ics	108	1	0	0.8664	1.6628905563342737	1.0	1.5762738440862263	1.0	0.31254639830293274	2.452997068947134	0.7494930001862102	0.7965415672134478	0.7482504697577573	0.6925515887122713	0.6070994404798016	1.0052867092582598	98.0	1.838996451019416	51.0	0.11759195768623716
937	Feb25-FISH2-3L1-rep4-mock-100x_Position009_8_cmle.ics	108	2	0	1.5162	0.5955767927392448	1.0	0.46141264688247224	1.0	0.2939523970374439	1.9833937752287834	0.45714285714285713	0.6087874324987727	0.45714285714285713	0.26863203155417875	0.8052944347017401	0.9934919851765885	284.0	5.2935122935045955	244.0	0.5625968171655268
938	Feb25-FISH2-3L1-rep4-mock-100x_Position009_8_cmle.ics	109	1	0	1.083	0.38958052081799155	1.0	0.5556144027286182	1.0	0.3140145294968224	1.9085425869352293	0.5660709736123749	0.7001565059144677	0.5606624203821656	0.4082984531392175	0.7227495316790394	0.9995766988642172	190.0	3.520501417466216	138.0	0.3181900031509946
939	Feb25-FISH2-3L1-rep4-mock-100x_Position009_8_cmle.ics	111	1	0	1.2995999999999999	2.231283827017825	1.0	0.0	1.0	0.21037804168030128	2.9538561716539915	0.13947881988290667	0.30606622169014547	0.09948013185299376	0.035398592912081604	0.9390109053633899	0.8854595561669516	126.0	2.417921720088778	61.0	0.1406492042913817
940	Feb25-FISH2-3L1-rep4-mock-100x_Position009_8_cmle.ics	112	1	0	1.083	5.246003765443159	1.0	0.10317500441073144	1.0	0.26407058565260216	1.8263220067056714	0.3096187196409932	0.4578528630957762	0.29906549737402294	0.09759675841833171	0.8662691202409395	0.9760921044770601	172.0	3.211863705631338	109.0	0.25132398799607547
941	Feb25-FISH2-3L1-rep4-mock-100x_Position010_9_cmle.ics	1	1	0	1.083	0.21355647105059009	1.0	0.8779414014559871	1.0	0.2830711861397215	2.1664168075917023	0.6993228805591696	0.7819067607479653	0.6925516861508656	0.5955137275757605	0.6891136662437733	0.9978795030119105	166.0	3.0777774698991522	107.0	0.2467125386750466
942	Feb25-FISH2-3L1-rep4-mock-100x_Position010_9_cmle.ics	2	1	0	1.7328	0.3239112725478222	2.0	0.0	1.0	0.20432096144812087	2.3183189789372984	0.10926512772456418	0.2554097844670334	0.10926512772456418	0.020643022182798853	0.9721443262168459	0.9254960922952121	244.0	4.657061792534635	162.0	0.37352739500334153
943	Feb25-FISH2-3L1-rep4-mock-100x_Position010_9_cmle.ics	2	2	0	1.2995999999999999	4.832499459938556	1.0	0.9342894015681998	1.0	0.28397904170776694	2.4552054246821013	0.6085068637199288	0.6947468757376979	0.6056276065325159	0.48702009399612284	0.7573440601351197	0.9902468705802792	178.0	3.3459499413635236	119.0	0.27438123460122005
944	Feb25-FISH2-3L1-rep4-mock-100x_Position010_9_cmle.ics	4	1	0	1.083	NA	0.0	0.10317500441073144	1.0	0.30300855069345994	2.0512830716709995	0.2941732533661675	0.43267267744369864	0.2941732533661675	0.08979227072327918	0.8859805559349369	1.003511393409959	180.0	3.3906453532742526	125.0	0.28821558256430674
945	Feb25-FISH2-3L1-rep4-mock-100x_Position010_9_cmle.ics	5	1	0	1.083	0.45669699559008026	1.0	1.663646957482313	1.0	0.3221757462407783	2.027470307468688	0.9100701473565275	0.9454969163410386	0.9095522809660562	0.8635045431006073	0.3866888952188005	0.9877378118154456	158.0	2.945806319937078	106.0	0.24440681401453213
946	Feb25-FISH2-3L1-rep4-mock-100x_Position010_9_cmle.ics	6	1	0	1.083	0.4703229042865999	1.0	1.0389843448820495	1.0	0.31024600627523585	2.136008128505822	0.7552565027252559	0.8392372935515973	0.7528370963471529	0.6607261871068465	0.611420456903066	0.9934525899745431	164.0	3.0330820579884237	110.0	0.2536297126565899
947	Feb25-FISH2-3L1-rep4-mock-100x_Position010_9_cmle.ics	7	1	0	1.083	0.7535328374629904	1.0	0.8254000352858515	1.0	0.27914531831119865	1.9858343711820918	0.6713166144200627	0.7819831710938789	0.6644035637683551	0.5479706319089259	0.6597690651376963	0.9698853736355928	176.0	3.301254529452796	116.0	0.2674640606196767
948	Feb25-FISH2-3L1-rep4-mock-100x_Position010_9_cmle.ics	8	1	0	1.2995999999999999	4.877194068563519	1.0	0.8595614345612763	1.0	0.3143224270587024	2.658461741943877	0.5825533461138468	0.6662469145083888	0.5782263487409524	0.4830344948564698	0.7140814928297959	0.9979670145347783	174.0	3.326774864063326	121.0	0.27899268392224896
949	Feb25-FISH2-3L1-rep4-mock-100x_Position010_9_cmle.ics	8	2	0	1.2995999999999999	6.382714067025968	1.0	1.5036929604517426	1.0	0.26566364822117994	2.3259969905276376	0.7919825249449728	0.8582114799082811	0.7889753453035789	0.7142072531502295	0.5540752551388004	0.9876753980485695	182.0	3.411935516344561	119.0	0.27438123460122005
950	Feb25-FISH2-3L1-rep4-mock-100x_Position010_9_cmle.ics	9	1	0	0.8664	0.19210335869188863	1.0	0.23070632344123612	1.0	0.2877501921667834	1.523152099865018	0.41671165877981386	0.5559066704777633	0.4160976487650988	0.23182053969363017	0.8451991870784333	0.9713274776860638	136.0	2.4541567889190623	80.0	0.18445797284115634
951	Feb25-FISH2-3L1-rep4-mock-100x_Position010_9_cmle.ics	10	1	0	1.7328	0.376342522553049	1.0	1.951150932642709	1.0	0.2633790845183545	2.35934042483356	0.8810063794919818	0.9370445832845604	0.8799638593000118	0.7992160979749503	0.5076666792611051	0.9889788945139498	264.0	5.010394916280246	207.0	0.477285004726492
952	Feb25-FISH2-3L1-rep4-mock-100x_Position010_9_cmle.ics	10	2	0	1.083	0.2377096685726992	2.0	1.2737298093406069	1.0	0.3156212800630772	2.123813134467038	0.6829714386047057	0.7478930118225448	0.6813729076436849	0.6181413145265129	0.7223948547316033	0.9952065661877362	116.0	2.171039411694715	66.0	0.15217782759395398
953	Feb25-FISH2-3L1-rep4-mock-100x_Position010_9_cmle.ics	11	1	0	1.083	0.33299943751099353	1.0	0.0	1.0	0.256064429317596	1.618795216670267	0.16545055100186168	0.3220250752168274	0.16545055100186168	0.027929485878647246	0.9375860411115936	0.9641825564160182	178.0	3.2757341948422645	113.0	0.2605468866381333
954	Feb25-FISH2-3L1-rep4-mock-100x_Position010_9_cmle.ics	12	1	0	1.083	NA	0.0	2.0671267327999794	1.0	0.2564324582006051	2.4486451166358254	0.9482355203692426	0.9704357511458701	0.947169781082727	0.917962114170326	0.356844891928387	0.975996406437469	154.0	2.8798207449560405	91.0	0.20982094410681532
955	Feb25-FISH2-3L1-rep4-mock-100x_Position010_9_cmle.ics	13	1	0	1.083	0.10682948289034747	1.0	0.4377344716066809	1.0	0.30966363748412645	2.484586326766132	0.5197224836313398	0.6570190016618945	0.5185311254830507	0.3518260817331758	0.7568224618872673	0.9985554833549615	154.0	2.9032259937964597	100.0	0.23057246605144538
956	Feb25-FISH2-3L1-rep4-mock-100x_Position010_9_cmle.ics	15	1	0	1.083	0.16890184723819976	1.0	0.8533468100660392	1.0	0.3384541415902391	2.26595529409609	0.697946509752792	0.7954358305741881	0.6891973031857405	0.5746298742515997	0.67713527256904	0.998797409108496	166.0	3.124587967579992	117.0	0.26976978528019113
957	Feb25-FISH2-3L1-rep4-mock-100x_Position010_9_cmle.ics	16	1	0	1.5162	0.2350721179053553	1.0	0.0	1.0	0.21685850727676434	2.1955697666137772	0.10996227469610172	0.29437243669299495	0.07926423328867666	0.027825493757653964	0.9541140519674174	0.9418745338505016	198.0	3.79290406047081	122.0	0.2812984085827634
958	Feb25-FISH2-3L1-rep4-mock-100x_Position010_9_cmle.ics	17	1	0	1.5162	2.6679943035316125	1.0	1.6105254082094227	1.0	0.24039958374030337	3.0043032285324838	0.9163820008613722	0.9640967096762775	0.9116916523596288	0.8052236912747718	0.4924134436636857	0.960520123440454	172.0	3.328889949833437	104.0	0.2397953646935032
959	Feb25-FISH2-3L1-rep4-mock-100x_Position010_9_cmle.ics	18	1	0	1.5162	3.3788597026491036	1.0	1.1321417835580119	1.0	0.13900800686662435	1.849258361033997	0.8169871565754044	0.935270569733362	0.8143779636380966	0.7350299044487335	0.5298700084441929	0.654921053444205	154.0	2.9500364914772996	67.0	0.15448355225446841
960	Feb25-FISH2-3L1-rep4-mock-100x_Position010_9_cmle.ics	19	1	0	1.2995999999999999	0.5951218588325767	1.0	1.6294049638174177	1.0	0.2580522344981725	1.5476580223285736	0.8764885544255172	0.9346201076860102	0.8748134387102868	0.7969992757958374	0.4642091649674163	0.9793776134112616	222.0	4.071791266154936	158.0	0.3643044963612837
961	Feb25-FISH2-3L1-rep4-mock-100x_Position010_9_cmle.ics	20	1	0	1.2995999999999999	0.12904018541157647	1.0	1.8317015899721938	1.0	0.29375218469089276	2.6381968725692415	0.9554178658503052	0.9862330663049257	0.9540705028322121	0.8894520723726421	0.3826063720650208	1.004106519739147	166.0	3.1713984652608316	109.0	0.25132398799607547
962	Feb25-FISH2-3L1-rep4-mock-100x_Position010_9_cmle.ics	21	1	0	1.083	3.3119324523946223	1.0	2.7090213014261812	1.0	0.23370504099595318	1.6562849131248598	0.9985414260300651	0.9997259904391741	0.9970575588699002	0.9899290947567216	0.11488834521222596	0.9360976673894847	160.0	2.9202859853265464	92.0	0.21212666876732977
963	Feb25-FISH2-3L1-rep4-mock-100x_Position010_9_cmle.ics	23	1	0	1.083	0.37686889855155753	1.0	0.9479040472602467	1.0	0.2725820568548805	2.2619003236560093	0.7371278886025474	0.8301676688619516	0.7371278886025474	0.6329950261419194	0.5730838356665349	0.993675781963556	152.0	2.8351253330453114	92.0	0.21212666876732977
964	Feb25-FISH2-3L1-rep4-mock-100x_Position010_9_cmle.ics	25	1	0	1.083	4.931173742802194	1.0	0.2918229810711206	1.0	0.2879988190020152	2.085311626029624	0.38937851197769235	0.5154928387342093	0.38937851197769235	0.23006886644978664	0.822503066658659	0.9871536184660545	122.0	2.281720398586481	68.0	0.15678927691498287
965	Feb25-FISH2-3L1-rep4-mock-100x_Position010_9_cmle.ics	25	2	0	0.8664	0.35048371517815036	1.0	0.7252201245704302	1.0	0.29416616971153386	2.447813634525215	0.5998225527060712	0.6796780599095864	0.5953525708732942	0.49272888588449026	0.7206915568333131	1.0043656052270662	100.0	1.8836918629301451	51.0	0.11759195768623716
966	Feb25-FISH2-3L1-rep4-mock-100x_Position010_9_cmle.ics	26	1	0	1.2995999999999999	0.5696145541433794	1.0	1.0317500441073144	1.0	0.28845733034735277	2.4265575586070507	0.7557143088561663	0.8475036853444785	0.7557143088561663	0.6490053619737247	0.6278556746912826	1.0001494184358486	182.0	3.458746014025401	124.0	0.28590985790379225
967	Feb25-FISH2-3L1-rep4-mock-100x_Position010_9_cmle.ics	27	1	0	0.8664	0.44219232134899544	1.0	0.72222503087512	1.0	0.2771993517873347	1.8775754174163053	0.7272638104205901	0.8170119271814187	0.7238700564971752	0.6111797708725675	0.6550031376852105	1.0018315286807644	102.0	1.8581715283196139	51.0	0.11759195768623716
968	Feb25-FISH2-3L1-rep4-mock-100x_Position010_9_cmle.ics	28	1	0	1.083	3.895548607991485	1.0	0.9228252937649445	1.0	0.32698195796120333	2.4712647826225864	0.718411077182268	0.8106156330069144	0.7167789828366853	0.6096267242287038	0.6916876833590363	0.9875815824686554	166.0	3.124587967579992	115.0	0.2651583359591622
969	Feb25-FISH2-3L1-rep4-mock-100x_Position010_9_cmle.ics	29	1	0	0.8664	1.1230830362805444	1.0	0.8318234787411565	1.0	0.23561944901923448	1.4845006335001998	0.7058942718781026	0.8103661378234353	0.7077280003241951	0.5868640204242903	0.6022461533300623	0.9518419615767678	120.0	2.1434039913140728	60.0	0.13834347963086724
970	Feb25-FISH2-3L1-rep4-mock-100x_Position010_9_cmle.ics	30	1	0	1.5162	2.2467409705098698	1.0	0.0	1.0	0.17919518660776446	3.089463124724313	0.20227093317173134	0.3726746457647256	0.18319764613949335	0.026783934423615152	0.910157460801083	0.7587662905646855	130.0	2.437096797388976	59.0	0.13603775497035278
971	Feb25-FISH2-3L1-rep4-mock-100x_Position010_9_cmle.ics	30	2	0	0.8664	0.3399361661694547	2.0	0.1459114905355603	1.0	0.2916962314675708	1.8128455544376745	0.2929727057435153	0.3886899873216863	0.2640996403824226	0.14767045952906843	0.8736300640185822	0.9869058181363501	108.0	2.0156630128922206	57.0	0.13142630564932387
972	Feb25-FISH2-3L1-rep4-mock-100x_Position010_9_cmle.ics	31	1	0	1.2995999999999999	0.33560572500994196	1.0	1.9493999999999998	1.0	0.2879608720554036	2.0457658081908003	0.9838680584420167	0.9957533075577794	0.9766373097222985	0.9159876402820148	0.3233934145819862	0.9930293970029771	186.0	3.477921091325599	128.0	0.2951327565458501
973	Feb25-FISH2-3L1-rep4-mock-100x_Position010_9_cmle.ics	33	1	0	1.083	0.5027568377262637	1.0	2.177474802840004	1.0	0.3221757462407783	1.883611942673874	0.9786835499943806	0.9951532236916045	0.9784025774547634	0.9518975012175477	0.21195006904229022	1.0030630192323085	158.0	2.9224010710966577	106.0	0.24440681401453213
974	Feb25-FISH2-3L1-rep4-mock-100x_Position010_9_cmle.ics	35	1	0	1.5162	0.44115452325088544	1.0	2.1658526578687054	1.0	0.25974947800156245	1.9960592936181245	0.9448497876254354	0.9727323460413588	0.9443227266620505	0.8919008298626541	0.3152351459975373	0.9779417371157596	254.0	4.71670211020534	194.0	0.44731058413980407
975	Feb25-FISH2-3L1-rep4-mock-100x_Position010_9_cmle.ics	36	1	0	1.2995999999999999	0.6801478430783932	1.0	0.5158750220536572	1.0	0.27002182783076717	2.445179624792537	0.5129418737564032	0.643994750433936	0.5114262732314466	0.3697557258371788	0.7658164730353231	0.9841364356085748	180.0	3.3672401044338325	118.0	0.27207550994070556
976	Feb25-FISH2-3L1-rep4-mock-100x_Position010_9_cmle.ics	37	1	0	1.5162	0.7686881256045102	1.0	1.5613211301812222	1.0	0.2674205563182136	3.1807762972195643	0.9103978477548085	0.9475483647980869	0.9086603581470514	0.8363396885596585	0.39599215251797854	0.9818074543302077	166.0	3.241614211782091	104.0	0.2397953646935032
977	Feb25-FISH2-3L1-rep4-mock-100x_Position010_9_cmle.ics	38	1	0	1.2995999999999999	4.175264750334097	1.0	1.6162859307598463	1.0	0.28785502777740146	2.412247156479376	0.9139437366772415	0.9410496081983127	0.9064079341092641	0.8578355333606877	0.437054678661472	0.9912994361246393	146.0	2.7478495949939656	89.0	0.2052094947857864
978	Feb25-FISH2-3L1-rep4-mock-100x_Position010_9_cmle.ics	39	1	0	1.2995999999999999	0.2939744925414776	1.0	0.0	1.0	0.298179806429609	2.5102084952169386	0.2422428933845053	0.3956165029597346	0.2229639627919079	0.027507643270669357	0.9158698223820639	0.9946148198727323	180.0	3.3906453532742526	124.0	0.28590985790379225
979	Feb25-FISH2-3L1-rep4-mock-100x_Position010_9_cmle.ics	41	1	0	1.083	5.332391586312208	1.0	1.3934633376079517	1.0	0.31953930772090205	2.1767738131830243	0.8543343438222629	0.9127901751060197	0.8491457146825948	0.7640521967920381	0.562569150396771	1.0017692297224972	174.0	3.233153868701647	122.0	0.2812984085827634
980	Feb25-FISH2-3L1-rep4-mock-100x_Position010_9_cmle.ics	43	1	0	1.2995999999999999	0.5545582830722142	1.0	1.7215306853589103	1.0	0.26489347276424613	1.9669146028811553	0.925651311439277	0.9693762398060393	0.9247079567996473	0.8675865109102932	0.3816560290853223	0.9754435109783923	176.0	3.301254529452795	113.0	0.2605468866381333
981	Feb25-FISH2-3L1-rep4-mock-100x_Position010_9_cmle.ics	44	1	0	1.5162	0.49317930812061256	1.0	2.2287449044887007	1.0	0.28230249772101607	2.4576314407550277	0.9749927799705275	0.9934538399449057	0.9741782125428573	0.9402144533882303	0.25449566338208396	0.9953946927272411	194.0	3.6801079878089324	135.0	0.31127282916945126
982	Feb25-FISH2-3L1-rep4-mock-100x_Position010_9_cmle.ics	45	1	0	0.8664	NA	0.0	0.0	1.0	0.2631477098364001	2.2782645106219817	0.1983997584541063	0.38501660628019324	0.1983997584541063	0.034133454106280194	0.9375851055513312	0.9980562194340576	122.0	2.2817203985864816	65.0	0.14987210293343953
983	Feb25-FISH2-3L1-rep4-mock-100x_Position010_9_cmle.ics	46	1	0	1.083	3.08924851854923	1.0	1.1535316172061805	1.0	0.293554258334312	1.941594789843825	0.8064608665075047	0.8788564395832177	0.8055817741010124	0.7030842263061462	0.5681342140754241	0.984013606307745	164.0	3.009676809148004	107.0	0.2467125386750466
984	Feb25-FISH2-3L1-rep4-mock-100x_Position010_9_cmle.ics	47	1	0	1.083	0.3272336969673999	1.0	1.2269033092775323	1.0	0.2825870437667758	2.3339019036785342	0.8404263502005385	0.9030767540245042	0.8370199439591232	0.7621174660732927	0.585837542582178	0.9835070682113611	148.0	2.7691397580642745	90.0	0.20751521944630086
985	Feb25-FISH2-3L1-rep4-mock-100x_Position010_9_cmle.ics	48	1	0	1.5162	0.6997261666018774	1.0	0.0	1.0	0.2657500305385545	1.9423182134767139	0.2029949221043905	0.37293602542402154	0.18536046150126084	0.021427769525717642	0.9327673620367819	0.975378890835303	284.0	5.270107044664177	232.0	0.5349281212393534
986	Feb25-FISH2-3L1-rep4-mock-100x_Position010_9_cmle.ics	50	1	0	1.083	0.4936863908176947	1.0	0.9077480443748005	1.0	0.31365172603656777	2.3242008376845775	0.7194913751053168	0.8040774245044565	0.7184714646800585	0.6243071260697973	0.6131356259713424	0.9850196679234193	144.0	2.7265594319236572	91.0	0.20982094410681532
987	Feb25-FISH2-3L1-rep4-mock-100x_Position010_9_cmle.ics	51	1	0	1.083	0.2854665853038254	1.0	0.72222503087512	1.0	0.28983077184957995	2.4061330183033593	0.6541165308146807	0.7691378789839134	0.6534264889808945	0.5260167335144693	0.6604843273095021	1.0008932006439577	150.0	2.8372404188154228	93.0	0.21443239342784423
988	Feb25-FISH2-3L1-rep4-mock-100x_Position010_9_cmle.ics	52	1	0	1.7328	1.9273544128395657	1.0	0.20635000882146287	1.0	0.28094653601963293	2.5812653355217123	0.3194336162928958	0.491254241126844	0.31549628261693313	0.1606423428877555	0.8689592095830739	0.9927313376703731	238.0	4.546380805642868	183.0	0.42194761287414506
989	Feb25-FISH2-3L1-rep4-mock-100x_Position010_9_cmle.ics	53	1	0	1.083	4.992080064443157	1.0	0.8595614345612763	1.0	0.28338543426035845	1.9769647699734885	0.7137897552396306	0.8111580316576286	0.7137897552396306	0.591748497728272	0.6176490477920453	0.9913983030453641	168.0	3.122472881809881	109.0	0.25132398799607547
990	Feb25-FISH2-3L1-rep4-mock-100x_Position010_9_cmle.ics	54	1	0	1.083	0.5105859373869328	1.0	0.9342894015681998	1.0	0.28397891367137323	2.083301651133053	0.713833863349991	0.8009823165870927	0.7032135295680721	0.6007688813076982	0.5936110401248833	0.9885079952824228	176.0	3.2778492806123753	117.0	0.26976978528019113
991	Feb25-FISH2-3L1-rep4-mock-100x_Position010_9_cmle.ics	55	1	0	0.8664	3.860303150724191	1.0	0.639412489864916	1.0	0.38143797084201725	2.1861351420475668	0.6000295773606431	0.6949729050249823	0.5960894503892592	0.48686448287153916	0.6913756023725095	0.9997682971790205	110.0	2.0603584248029496	67.0	0.15448355225446841
992	Feb25-FISH2-3L1-rep4-mock-100x_Position010_9_cmle.ics	56	1	0	1.5162	0.24185649988898048	1.0	0.0	1.0	0.1119323099639332	2.137277836245307	0.05689039190552813	0.09578549285915583	0.05689039190552813	0.028436105126317033	0.9793678956586916	0.9302932117123244	138.0	2.7797151869148293	51.0	0.11759195768623716
993	Feb25-FISH2-3L1-rep4-mock-100x_Position010_9_cmle.ics	57	1	0	1.083	NA	0.0	0.0	1.0	0.257039398930074	2.7395380616102005	0.1989683358463614	0.3193714784540909	0.18715181334814698	0.02827950162685501	0.9324109362356473	0.8955799007309453	110.0	2.0603584248029496	55.0	0.12681485632829495
994	Feb25-FISH2-3L1-rep4-mock-100x_Position010_9_cmle.ics	58	1	0	1.083	1.54084604831167	1.0	0.8972608143895275	1.0	0.2968001223977527	2.5149206408819604	0.7464459010811271	0.8241944751851537	0.7288563037371244	0.6172639822933514	0.629879100334806	0.9945789194543406	152.0	2.905341079566571	96.0	0.22134956740938755
995	Feb25-FISH2-3L1-rep4-mock-100x_Position010_9_cmle.ics	59	1	0	1.2995999999999999	0.22759873811875644	1.0	1.7539750749824343	1.0	0.25041027178558195	2.1155916310526237	0.93395523777604	0.9678155140952593	0.9320839384798719	0.8811119800394742	0.34233662403713555	0.9631594934365288	174.0	3.2565591175420665	108.0	0.24901826333556107
996	Feb25-FISH2-3L1-rep4-mock-100x_Position010_9_cmle.ics	60	1	0	1.083	0.5083391586057354	1.0	0.23070632344123612	1.0	0.2620993027665646	2.075294990348392	0.3844841873225046	0.5361185528443512	0.38681727125721044	0.20980860666618395	0.8369501953128744	0.9745394208481609	154.0	2.87982074495604	92.0	0.21212666876732977
997	Feb25-FISH2-3L1-rep4-mock-100x_Position010_9_cmle.ics	61	1	0	1.083	4.041571365690753	1.0	0.23070632344123612	1.0	0.3221757462407783	2.256908791809481	0.38232566852432914	0.5338547276729265	0.38232566852432914	0.2203812110710439	0.826859185960574	1.0113410184795018	158.0	2.9692115687774976	106.0	0.24440681401453213
998	Feb25-FISH2-3L1-rep4-mock-100x_Position010_9_cmle.ics	62	1	0	1.083	4.7955016467160165	1.0	0.0	1.0	0.25865289273487824	1.7450444482051828	0.17207841356342718	0.35091204965183165	0.17207841356342718	0.029537541628822283	0.9505017012116878	0.9741383938076653	170.0	3.1437630448801896	106.0	0.24440681401453213
999	Feb25-FISH2-3L1-rep4-mock-100x_Position010_9_cmle.ics	63	1	0	1.2995999999999999	0.4194568279308503	1.0	1.5413575878012387	1.0	0.2829659389148797	2.502920182931462	0.9089476181002953	0.9607633097158248	0.9058717309134314	0.8124894792415872	0.4891723720828863	0.9905199589084324	190.0	3.6141224128278955	131.0	0.3020499305273935
1000	Feb25-FISH2-3L1-rep4-mock-100x_Position010_9_cmle.ics	64	1	0	1.2995999999999999	0.4623311633684158	1.0	0.3916201927270152	1.0	0.36397871922979524	2.7402935644879554	0.4567991038305425	0.5809862228494115	0.45156902396089443	0.29968575876165676	0.820919728955696	1.001537620655957	180.0	3.4374558509550925	137.0	0.3158842784904802
1001	Feb25-FISH2-3L1-rep4-mock-100x_Position010_9_cmle.ics	65	1	0	1.5162	4.732123494216965	1.0	0.4377344716066809	1.0	0.26520887130747955	2.5633745340391476	0.4808906776610713	0.6304522103334315	0.47682503844769475	0.331713621936455	0.76392354145684	0.9804165910684488	178.0	3.4161656878847833	115.0	0.2651583359591622
1002	Feb25-FISH2-3L1-rep4-mock-100x_Position010_9_cmle.ics	67	1	0	1.2995999999999999	3.193747882025922	1.0	0.5097226605744432	1.0	0.2880929030172355	2.412341627229402	0.5507575189379734	0.6724386859671492	0.5286882172054301	0.3838361584039601	0.7663041870043251	0.9960190696189609	164.0	3.1032978045096833	106.0	0.24440681401453213
1003	Feb25-FISH2-3L1-rep4-mock-100x_Position010_9_cmle.ics	68	1	0	1.5162	0.18289225508011536	2.0	0.7295574526778015	1.0	0.28577868121588107	2.0777575558729158	0.5427868672750692	0.6758321000849571	0.5435884787196141	0.38367898544766915	0.7675745457633821	0.9913133279561408	278.0	5.159426057772411	233.0	0.5372338458998677
1004	Feb25-FISH2-3L1-rep4-mock-100x_Position010_9_cmle.ics	68	2	0	1.083	2.9115962201362926	2.0	0.20635000882146287	1.0	0.3020209672689776	2.348498675325595	0.2549466962646277	0.35299508070925484	0.24734509030118665	0.14907061032091865	0.9087633039565955	0.9896281143536041	108.0	2.0390682617326403	58.0	0.13373203030983835
1005	Feb25-FISH2-3L1-rep4-mock-100x_Position010_9_cmle.ics	69	1	0	1.2995999999999999	0.39187862361464204	1.0	0.72222503087512	1.0	0.23961299900261135	3.089416885335315	0.6278707333397074	0.7335930777320968	0.6234343627497849	0.5136341906492017	0.6950658113664506	0.8772830527248909	118.0	2.2625453212862836	59.0	0.13603775497035278
1006	Feb25-FISH2-3L1-rep4-mock-100x_Position010_9_cmle.ics	70	1	0	0.8664	3.819869387585978	1.0	1.242391573779135	1.0	0.2478043080750936	1.92857038069017	0.7803326126451995	0.8492021735734896	0.7793790024908955	0.7067772087173121	0.6293212746084588	0.9761082107339636	118.0	2.1221138282437644	60.0	0.13834347963086724
1007	Feb25-FISH2-3L1-rep4-mock-100x_Position010_9_cmle.ics	72	1	0	1.083	0.49041236397976745	1.0	1.0317500441073144	1.0	0.2984777951259377	1.8005214672887273	0.7568944721144142	0.8577535631353951	0.7565006194973456	0.6513296628457492	0.5963266047439565	0.9872128336781522	178.0	3.299139443682684	122.0	0.2812984085827634
1008	Feb25-FISH2-3L1-rep4-mock-100x_Position010_9_cmle.ics	73	1	0	1.7328	1.9648117932971516	2.0	1.3634295145034998	1.0	0.2770646582247558	2.6014903047578377	0.8082316887544903	0.8888843788687516	0.8046191626245611	0.6854996651310048	0.5836479709997372	0.9871054764713934	252.0	4.812438191337131	198.0	0.45653348278186184
1009	Feb25-FISH2-3L1-rep4-mock-100x_Position010_9_cmle.ics	74	1	0	1.083	0.31152070348546507	1.0	0.5556144027286182	1.0	0.35501294533550837	2.334123916112767	0.5510794679119325	0.6658089021161846	0.5510794679119325	0.3959912524458622	0.7446409242097429	0.9896957269933404	168.0	3.169283379490721	122.0	0.2812984085827634
1010	Feb25-FISH2-3L1-rep4-mock-100x_Position010_9_cmle.ics	75	1	0	1.083	0.5446366940235409	1.0	0.42540144110901373	1.0	0.2939425763022126	2.229905550211953	0.5070875605358973	0.6571503057725617	0.5010074587295416	0.35018911944572095	0.7805228697527693	0.9895845488652345	170.0	3.1671682937206094	113.0	0.2605468866381333
1011	Feb25-FISH2-3L1-rep4-mock-100x_Position010_9_cmle.ics	76	1	0	1.083	0.20494447704226665	1.0	0.32626801153583	1.0	0.35551100226063054	2.6064104349685473	0.4439079334890549	0.5675819153748858	0.44070425526021806	0.265831432976651	0.8272164347883804	1.0136218953487817	150.0	2.860645667655843	103.0	0.23748964003298878
1012	Feb25-FISH2-3L1-rep4-mock-100x_Position010_9_cmle.ics	77	1	0	1.2995999999999999	0.42222339212123716	1.0	1.7703076583449529	1.0	0.2991993003418851	2.326655535230727	0.9282011989002569	0.96215351331861	0.9273808987244783	0.8810474602244558	0.3420508081277363	1.003808368805579	168.0	3.1692833794907207	112.0	0.25824116197761887
1013	Feb25-FISH2-3L1-rep4-mock-100x_Position010_9_cmle.ics	78	1	0	1.2995999999999999	2.526556820957306	1.0	0.5595020986366908	1.0	0.2792526803190927	2.4883641375292744	0.4897325440591365	0.6039002409170883	0.4897325440591365	0.33453932517900015	0.8261196050619879	0.9939283719239332	180.0	3.4140506021146724	120.0	0.2766869592617345
1014	Feb25-FISH2-3L1-rep4-mock-100x_Position010_9_cmle.ics	78	2	0	1.083	0.37233334882987223	1.0	2.3825999999999996	1.0	0.3265637110307498	2.07463407482329	0.972853580635498	0.9891439637822718	0.9676555096598892	0.9352414022977836	0.42827254053657493	0.9922226033104983	126.0	2.3711112224079387	76.0	0.1752350741990985
1015	Feb25-FISH2-3L1-rep4-mock-100x_Position010_9_cmle.ics	80	1	0	1.083	0.23875288069802567	1.0	0.46141264688247224	1.0	0.2826828280317748	1.739015521673676	0.511203436820156	0.6410070134378412	0.5059492487846254	0.34373699215406	0.7644829002832186	0.9651824010780514	164.0	2.962866311467164	105.0	0.24210108935401767
1016	Feb25-FISH2-3L1-rep4-mock-100x_Position010_9_cmle.ics	81	1	0	1.083	2.3381044517188347	1.0	0.8779414014559871	1.0	0.2788066178289909	1.8145077556694689	0.6987467909439768	0.799504441244085	0.6962779422682994	0.5847056613562567	0.6534420247204205	0.9903402295501937	172.0	3.1416479591100783	112.0	0.25824116197761887
1017	Feb25-FISH2-3L1-rep4-mock-100x_Position010_9_cmle.ics	83	1	0	1.083	0.1586727452357878	1.0	0.6016084874694266	1.0	0.3265637110307498	2.493104789172211	0.5673950296110168	0.6768670034716364	0.5665337796443126	0.4462473474388912	0.7315959088056402	1.0200865682437277	126.0	2.4179217200887786	76.0	0.1752350741990985
1018	Feb25-FISH2-3L1-rep4-mock-100x_Position010_9_cmle.ics	84	1	0	1.2995999999999999	0.23005442232414458	1.0	0.72222503087512	1.0	0.27201651905570057	2.1250928043532813	0.654062696836087	0.7559862396433936	0.6500702553418286	0.5108920005814235	0.7042154063205984	0.9844765850897689	164.0	3.0564873068288434	103.0	0.23748964003298878
1019	Feb25-FISH2-3L1-rep4-mock-100x_Position010_9_cmle.ics	85	1	0	0.8664	1.5681284127536883	1.0	0.1459114905355603	1.0	0.33754049705226374	2.580691442428669	0.3405998675371369	0.46913615289999056	0.3405998675371369	0.19134260573374964	0.8114969142543078	1.018679109985114	98.0	1.862401699859836	53.0	0.12220340700726606
1020	Feb25-FISH2-3L1-rep4-mock-100x_Position010_9_cmle.ics	87	1	0	1.2995999999999999	0.1323729697383457	1.0	0.20635000882146287	1.0	0.2660157372343133	2.334614924726002	0.38543738816637846	0.5368063816387937	0.38255845337225225	0.20659855853334266	0.8361922490263786	0.9756847788879666	162.0	3.0351971437585346	100.0	0.23057246605144538
1021	Feb25-FISH2-3L1-rep4-mock-100x_Position010_9_cmle.ics	89	1	0	1.2995999999999999	3.4025718192909093	1.0	2.0891346125640937	1.0	0.28265193913446984	2.5158769975823794	0.9602730426912053	0.9845828933474129	0.9595564941921858	0.9210929250263992	0.32284958174212774	0.9963165519353648	192.0	3.612007327057784	133.0	0.3066613798484224
1022	Feb25-FISH2-3L1-rep4-mock-100x_Position010_9_cmle.ics	90	1	0	1.9493999999999998	0.6650543289586859	1.0	1.7726333755189123	1.0	0.2934669178981686	2.827956738951742	0.891055893349723	0.9568763673346943	0.8887254794360179	0.7694518222592942	0.48876459183509346	0.9946280926347046	304.0	5.8574926568139825	270.0	0.6225456583389025
1023	Feb25-FISH2-3L1-rep4-mock-100x_Position010_9_cmle.ics	91	1	0	1.083	4.893423334135899	1.0	0.0	1.0	0.1728299591701743	1.8168196279398656	0.3085877025225807	0.4853877422612986	0.3085877025225807	0.026960236445371683	0.8867937126963877	0.7363742783483497	136.0	2.547777784280742	62.0	0.14295492895189613
1024	Feb25-FISH2-3L1-rep4-mock-100x_Position010_9_cmle.ics	92	1	0	1.5162	2.8714810249368816	1.0	0.3095250132321943	1.0	0.305741149747505	2.466131762428907	0.3927341906160575	0.5494012154788486	0.39262275182182527	0.19547359497570235	0.8129592868199295	0.9640199518318339	228.0	4.369714243770065	179.0	0.4127247142320873
1025	Feb25-FISH2-3L1-rep4-mock-100x_Position010_9_cmle.ics	92	2	0	1.083	0.9238860795213703	1.0	2.8158	1.0	0.18532107779027637	2.3759268209380044	0.9934848104943504	0.9990308804858732	0.9917853688823087	0.9602223203944933	0.17773748933451505	0.8461391443939974	130.0	2.413691548548556	60.0	0.13834347963086724
1026	Feb25-FISH2-3L1-rep4-mock-100x_Position010_9_cmle.ics	93	1	0	1.2995999999999999	0.15102658576624614	1.0	0.5556144027286182	1.0	0.28382355299330775	2.4960713193913997	0.5548286859105405	0.6810004534675399	0.5521078806711319	0.4126926307807819	0.7405236947285786	0.9899080462781238	182.0	3.435340765184981	123.0	0.2836041332432778
1027	Feb25-FISH2-3L1-rep4-mock-100x_Position010_9_cmle.ics	94	1	0	0.8664	6.004873680905153	1.0	0.10317500441073144	1.0	0.24296698579674678	1.8609984107410205	0.25586719514286005	0.41230724234264216	0.25586719514286005	0.1014089336681694	0.885296647642073	0.9729119987292486	124.0	2.2796053128163702	64.0	0.14756637827292504
1028	Feb25-FISH2-3L1-rep4-mock-100x_Position010_9_cmle.ics	95	1	0	1.5162	0.25817757144485987	2.0	2.166	1.0	0.3192024873239831	2.232234656808896	0.9762515593004919	0.9945198923592314	0.9681588878166655	0.8844077796345549	0.2628372450791346	0.991183264187894	242.0	4.565555882943066	200.0	0.46114493210289076
1029	Feb25-FISH2-3L1-rep4-mock-100x_Position010_9_cmle.ics	95	2	0	1.083	0.604254285832384	1.0	0.5097226605744432	1.0	0.31530322262928967	2.6815397603989557	0.40419422411561184	0.4900950094538722	0.40337828826072286	0.30342026188402726	0.8286571366411102	1.0211306024442603	104.0	1.996487935592023	56.0	0.12912058098880944
1030	Feb25-FISH2-3L1-rep4-mock-100x_Position010_9_cmle.ics	96	1	0	1.2995999999999999	0.47001922359628223	1.0	0.9755754663213545	1.0	0.2839262842049886	1.8879040874529707	0.7310489183915139	0.8101055756625581	0.7242773988024751	0.6154452357522892	0.6883311890754675	0.9949051013366259	180.0	3.3438348555934128	121.0	0.27899268392224896
1031	Feb25-FISH2-3L1-rep4-mock-100x_Position010_9_cmle.ics	97	1	0	1.2995999999999999	0.3527675449072528	1.0	0.687545504971255	1.0	0.28876307284321046	2.4344058149509396	0.6147684293156355	0.7285779276386213	0.6144472989367016	0.4887425961607079	0.6927345025960226	1.0012854510493492	170.0	3.2139787914014493	112.0	0.25824116197761887
1032	Feb25-FISH2-3L1-rep4-mock-100x_Position010_9_cmle.ics	98	1	0	1.7328	3.0214208704019	1.0	0.8344252714560013	1.0	0.13812818939290208	4.166887042088738	0.6992932122617208	0.7882776275115919	0.7006697578567749	0.551463485316847	0.564477429179293	0.6698992666185057	132.0	2.5051974581401244	53.0	0.12220340700726606
1033	Feb25-FISH2-3L1-rep4-mock-100x_Position010_9_cmle.ics	98	2	0	1.2995999999999999	1.1481527285855317	1.0	0.9479040472602467	1.0	0.2595009869835509	2.2436883084449244	0.6918389361154045	0.763177807831015	0.6877092993302422	0.59276790314271	0.650953509797826	0.9669595257265862	130.0	2.460502046229396	71.0	0.16370645089652625
1034	Feb25-FISH2-3L1-rep4-mock-100x_Position010_9_cmle.ics	99	1	0	1.083	0.4723941819374268	1.0	1.6071109437153837	1.0	0.32775798984639737	2.181106133070205	0.9107894877125646	0.9551681859374167	0.9087371395063703	0.8412717451178989	0.4134258890889046	1.0110868735469816	162.0	3.035197143758535	111.0	0.2559354373171044
1035	Feb25-FISH2-3L1-rep4-mock-100x_Position010_9_cmle.ics	100	1	0	1.2995999999999999	1.5292574064349385	1.0	0.0	1.0	0.21346131677532118	2.2449368404149417	0.12602699126023545	0.24235787543767748	0.05514047034821207	0.019566251275123375	0.9677792131971259	0.86479329886455	172.0	3.2586742033121774	98.0	0.2259610167304165
1036	Feb25-FISH2-3L1-rep4-mock-100x_Position010_9_cmle.ics	100	2	0	1.5162	7.326881720552205	1.0	2.7484647828063724	1.0	0.2795666625162536	2.0123237816137993	0.9642000496264234	0.9809420749358992	0.961629125196438	0.9380307270271016	0.4730271270271115	0.9743400783298466	206.0	3.8780647127520447	147.0	0.33894152509562475
1037	Feb25-FISH2-3L1-rep4-mock-100x_Position010_9_cmle.ics	101	1	0	1.083	0.5807466853311452	1.0	0.6606423714395955	1.0	0.31028075591010307	2.277466453123847	0.6113298498675301	0.7330595010303209	0.6113298498675301	0.47768711362967325	0.6997854846207495	1.0080295291033696	162.0	3.058602392598955	108.0	0.24901826333556107
1038	Feb25-FISH2-3L1-rep4-mock-100x_Position010_9_cmle.ics	102	1	0	1.083	0.21939461212980982	1.0	0.2918229810711206	1.0	0.32058304663368065	2.202431701319977	0.4643829989622968	0.580303095814597	0.4571406952611553	0.24840561224489796	0.8112578944990608	0.9227246837473837	144.0	2.726559431923657	92.0	0.21212666876732977
1039	Feb25-FISH2-3L1-rep4-mock-100x_Position010_9_cmle.ics	104	1	0	1.083	2.525657616874964	1.0	1.7829554541206016	1.0	0.30521351950515235	2.471471444290313	0.9574336191755347	0.9812932637669181	0.9553027172228536	0.9225513999380102	0.3506959299091361	1.0015935404854424	130.0	2.483907295069816	77.0	0.17754079885961296
1040	Feb25-FISH2-3L1-rep4-mock-100x_Position010_9_cmle.ics	105	1	0	1.083	0.3345776494106172	1.0	0.1459114905355603	1.0	0.3091484836859036	2.269142477518781	0.3315127482521552	0.481054276712306	0.3226841575845242	0.1511667539549925	0.8654123222155737	0.9880159215934269	174.0	3.2565591175420665	120.0	0.2766869592617345
1041	Feb25-FISH2-3L1-rep4-mock-100x_Position010_9_cmle.ics	107	1	0	1.083	0.41014613018673174	1.0	0.10317500441073144	1.0	0.28380753372595546	2.183132256166156	0.2995073543693606	0.45862836155598324	0.2984567301749863	0.06724877721469814	0.8875336095443047	0.9949589179879801	172.0	3.211863705631338	113.0	0.2605468866381333
1042	Feb25-FISH2-3L1-rep4-mock-100x_Position011_10_cmle.ics	2	1	0	1.5162	0.40373295605442805	1.0	0.3095250132321943	1.0	0.2906884067131244	2.399001436322056	0.4168004630445177	0.5501623172358255	0.42033369403830184	0.21740946724715002	0.8237694649392312	0.9863919658505504	248.0	4.6762368698348356	198.0	0.45653348278186184
1043	Feb25-FISH2-3L1-rep4-mock-100x_Position011_10_cmle.ics	4	1	0	1.2995999999999999	0.27986248978636596	1.0	0.0	1.0	0.2888539991204763	2.5001507627536492	0.1896765174037174	0.353603281146043	0.16284455823276262	0.02787626643310117	0.9219979918007402	0.9553709575971684	176.0	3.301254529452795	118.0	0.27207550994070556
1044	Feb25-FISH2-3L1-rep4-mock-100x_Position011_10_cmle.ics	5	1	0	1.2995999999999999	0.3682955139532299	1.0	0.23070632344123612	1.0	0.2836296094149551	2.443713733370877	0.370981448667414	0.5038377391241456	0.3691733265830109	0.2130193830687448	0.8491162938879916	0.9938814187677445	170.0	3.2139787914014493	111.0	0.2559354373171044
1045	Feb25-FISH2-3L1-rep4-mock-100x_Position011_10_cmle.ics	6	1	0	1.7328	0.16275979670002555	1.0	0.8058225447605828	1.0	0.3208519675708673	1.9943943417913341	0.5963320275476336	0.7053657341170451	0.5779741461639092	0.43940169307669297	0.7328891985220464	0.9717297065374052	298.0	5.55956967919886	274.0	0.6317685569809603
1046	Feb25-FISH2-3L1-rep4-mock-100x_Position011_10_cmle.ics	7	1	0	1.2995999999999999	0.5764925316326053	1.0	0.6606423714395955	1.0	0.27022066957772195	2.0382986166180204	0.5810497495509326	0.6989744644821283	0.5746243263988352	0.4515481946301821	0.7561763901004009	0.9429770075198913	184.0	3.4566309282552896	122.0	0.2812984085827634
1047	Feb25-FISH2-3L1-rep4-mock-100x_Position011_10_cmle.ics	8	1	0	1.2995999999999999	0.3829476321969384	1.0	1.6657740120644018	1.0	0.293554258334312	2.832063551912998	0.7971274330800008	0.8548885710330827	0.7975756537100145	0.7344441075465853	0.5133708133705587	0.9883280369153937	164.0	3.150108302190523	107.0	0.2467125386750466
1048	Feb25-FISH2-3L1-rep4-mock-100x_Position011_10_cmle.ics	8	2	0	1.5162	0.3599514825778188	2.0	1.2225574214657589	1.0	0.29184966212597396	2.5979372025225054	0.7005292958322072	0.8013047834369295	0.6996987693707114	0.5981586701030248	0.6240614769571151	0.9904406026134737	246.0	4.654946706764524	196.0	0.451922033460833
1049	Feb25-FISH2-3L1-rep4-mock-100x_Position011_10_cmle.ics	9	1	0	1.5162	0.5311951345678853	1.0	0.20635000882146287	1.0	0.14541294466906535	1.9576584130172752	0.4430357649420647	0.7243946436234825	0.4430357649420647	0.1655356012830864	0.8150511916811974	0.7478161845028269	236.0	4.478280144891719	130.0	0.29974420586687905
1050	Feb25-FISH2-3L1-rep4-mock-100x_Position011_10_cmle.ics	11	1	0	1.083	2.4356410914224607	1.0	1.3586516622891616	1.0	0.31024454638829513	1.7886592610966823	0.8384491715222987	0.8969723159274025	0.8356519557277873	0.7677288652225227	0.47039406444606163	1.0029479936608345	160.0	2.9436912341669665	106.0	0.24440681401453213
1051	Feb25-FISH2-3L1-rep4-mock-100x_Position011_10_cmle.ics	12	1	0	1.083	0.2993882729419957	1.0	0.5556144027286182	1.0	0.23961299900261135	1.9938511510568326	0.567522311487967	0.6786611325863513	0.567219480912767	0.42241302527744623	0.7677218625546606	0.9660913776636466	118.0	2.239140072445864	59.0	0.13603775497035278
1052	Feb25-FISH2-3L1-rep4-mock-100x_Position011_10_cmle.ics	13	1	0	1.2995999999999999	0.2683933993171466	1.0	1.4751040190545512	1.0	0.30873138643558196	2.2498317611082155	0.841897497211331	0.9008035374349589	0.8370482189255443	0.7649636304128566	0.49129318289049684	0.9950738503341928	202.0	3.765268640090168	150.0	0.3458586990771681
1053	Feb25-FISH2-3L1-rep4-mock-100x_Position011_10_cmle.ics	15	1	0	1.2995999999999999	0.28588510424223457	1.0	1.8018739878865302	1.0	0.3121890240836562	2.1008126349065006	0.9265528775516584	0.9624949201287942	0.9252946325299322	0.8688181875019538	0.40316000736443547	1.000904630621707	182.0	3.435340765184981	129.0	0.29743848120636457
1054	Feb25-FISH2-3L1-rep4-mock-100x_Position011_10_cmle.ics	17	1	0	1.5162	1.6584129709362503	1.0	0.9535025770009804	1.0	0.28887920143534357	2.5488586164528164	0.6797124362378069	0.787635852002108	0.6778629597589715	0.5269715319830166	0.66424027644769	0.9836363207366223	246.0	4.678351955604945	195.0	0.4496163088003185
1055	Feb25-FISH2-3L1-rep4-mock-100x_Position011_10_cmle.ics	18	1	0	1.083	0.6391383851794952	1.0	0.2918229810711206	1.0	0.3314882213761345	2.356063887161298	0.4425402724090449	0.5857541018962457	0.43123413574000036	0.2303656452709989	0.8367709467046452	0.9957024291356383	170.0	3.2373840402418694	120.0	0.2766869592617345
1056	Feb25-FISH2-3L1-rep4-mock-100x_Position011_10_cmle.ics	19	1	0	2.166	0.3494957472597378	2.0	1.3452374738224686	1.0	0.24938381363216255	3.3485813351671476	0.7385588460062052	0.8280930294802309	0.736357777519519	0.632333519983941	0.6209265101855052	0.9581758224765824	300.0	5.791507081832945	244.0	0.5625968171655268
1057	Feb25-FISH2-3L1-rep4-mock-100x_Position011_10_cmle.ics	20	1	0	1.7328	0.44334863502173716	2.0	0.42540144110901373	1.0	0.3062842229845537	2.650770160108201	0.4106419812627995	0.5566506984160119	0.4047609621260928	0.25618784709350245	0.8249982203968704	0.9955816369067753	290.0	5.591435271119721	257.0	0.5925712377522147
1058	Feb25-FISH2-3L1-rep4-mock-100x_Position011_10_cmle.ics	21	1	0	1.7328	0.3735354692383032	1.0	2.1310796765672957	1.0	0.30725627270950023	2.6984067147600004	0.9126373274820566	0.956139888670177	0.910126949118733	0.8576875162308946	0.5263392588486305	0.995976723951717	258.0	4.969929675909738	216.0	0.49803652667112214
1059	Feb25-FISH2-3L1-rep4-mock-100x_Position011_10_cmle.ics	23	1	0	1.083	0.4835654640207058	1.0	0.3095250132321943	1.0	0.2765256033628516	2.388320607657877	0.4278733115116869	0.5578427304719316	0.4278733115116869	0.30595638744179615	0.816184152552487	0.9676465570063919	120.0	2.3072407331970126	65.0	0.14987210293343953
1060	Feb25-FISH2-3L1-rep4-mock-100x_Position011_10_cmle.ics	25	1	0	1.5162	0.3862851648080175	1.0	1.5338067085748235	1.0	0.3146246864928445	2.408909125635431	0.8083630210946069	0.8736895581270778	0.8072151887971568	0.7157712157669646	0.5477767091363965	0.9958184215959375	270.0	5.097670654331593	234.0	0.5395395705603823
1061	Feb25-FISH2-3L1-rep4-mock-100x_Position011_10_cmle.ics	26	1	0	1.5162	4.805098495677143	1.0	1.401081809291592	1.0	0.2615972668257219	2.826983281792289	0.8420158363576378	0.9043055097327615	0.840852853843616	0.7569737710326625	0.5278189001069817	0.9770299795270452	186.0	3.594947335527698	122.0	0.2812984085827634
1062	Feb25-FISH2-3L1-rep4-mock-100x_Position011_10_cmle.ics	27	1	0	1.083	0.42261364191296186	1.0	1.5510604201464577	1.0	0.3177274940519455	2.0317467994248837	0.8697640715576888	0.9197936794863804	0.8701770242473353	0.8127415383656423	0.38425421164827206	0.9990418872510569	180.0	3.3438348555934128	128.0	0.2951327565458501
1063	Feb25-FISH2-3L1-rep4-mock-100x_Position011_10_cmle.ics	28	1	0	1.9493999999999998	3.879157138094424	1.0	1.2653448004921624	1.0	0.2956447725289355	2.8017459505919495	0.7275706572113758	0.8031952066383204	0.7100075034206771	0.609691550559814	0.658906720991621	0.9939551392414108	304.0	5.8340874079735645	271.0	0.624851382999417
1064	Feb25-FISH2-3L1-rep4-mock-100x_Position011_10_cmle.ics	29	1	0	1.083	0.4232442711681915	1.0	0.5556144027286182	1.0	0.2840517632309768	2.597068458456695	0.507495491817223	0.6134020618556701	0.507495491817223	0.3702289816610527	0.7766414377913159	1.0040043934575913	114.0	2.173154497464827	61.0	0.1406492042913817
1065	Feb25-FISH2-3L1-rep4-mock-100x_Position011_10_cmle.ics	29	2	0	1.2995999999999999	5.339508230417243	1.0	0.32626801153583	1.0	0.27870573951843647	2.6032061535193023	0.4139906774182573	0.536623456160049	0.41505222687217175	0.2424687829607703	0.8090635920155554	0.9675136049059481	142.0	2.705269268853348	84.0	0.1936808714832141
1066	Feb25-FISH2-3L1-rep4-mock-100x_Position011_10_cmle.ics	30	1	0	1.083	0.08648912504921508	1.0	0.0	1.0	0.32206233437816617	2.388562609525423	0.25720066761774224	0.4000951075554561	0.25029138344196106	0.029609219838317154	0.8861305201006996	0.997917024492607	160.0	3.0373122295286463	108.0	0.24901826333556107
1067	Feb25-FISH2-3L1-rep4-mock-100x_Position011_10_cmle.ics	31	1	0	1.2995999999999999	0.20516102160983596	1.0	0.8595614345612763	1.0	0.2960746109874471	2.3962849856927457	0.6721548259629848	0.7765396157789569	0.6674699336182187	0.5467142140831157	0.6353565989976747	0.9963223200289913	190.0	3.5907171639874758	134.0	0.30896710450893683
1068	Feb25-FISH2-3L1-rep4-mock-100x_Position011_10_cmle.ics	32	1	0	1.2995999999999999	3.163832744895809	1.0	0.42540144110901373	1.0	0.2456925895263502	2.3905682295067194	0.49717281961931686	0.6722484302574049	0.49717281961931686	0.329580196587659	0.7246748737550025	0.9253966995926513	192.0	3.6354125758982043	124.0	0.28590985790379225
1069	Feb25-FISH2-3L1-rep4-mock-100x_Position011_10_cmle.ics	33	1	0	1.2995999999999999	3.420412837945706	1.0	0.8595614345612763	1.0	0.22664823729886802	3.5619848450554463	0.6733892870284383	0.7465437788018433	0.6685356836221549	0.5658521841215328	0.6672807188380143	0.8917784162172515	136.0	2.594588281961582	71.0	0.16370645089652625
1070	Feb25-FISH2-3L1-rep4-mock-100x_Position011_10_cmle.ics	34	1	0	1.5162	0.5682875159180191	1.0	1.3934633376079517	1.0	0.2706218226372091	2.6483062010970126	0.8296015828505544	0.887673835992769	0.825502113788735	0.7509714887620458	0.545519033834586	0.9930829165619693	160.0	3.1075279760499055	99.0	0.22826674139093092
1071	Feb25-FISH2-3L1-rep4-mock-100x_Position011_10_cmle.ics	35	1	0	0.8664	NA	0.0	0.0	1.0	0.1498025263300467	1.2648248807532099	0.08270996889349726	0.21479688194341578	0.08270996889349726	0.028639275662864762	0.9844337162897996	0.7907562672607492	138.0	2.5690679473510505	59.0	0.13603775497035278
1072	Feb25-FISH2-3L1-rep4-mock-100x_Position011_10_cmle.ics	36	1	0	1.2995999999999999	5.124032428060311	1.0	0.0	1.0	0.13846765144572015	2.6124196347546005	0.21534026722761093	0.46257644813213356	0.21534026722761093	0.029539168711775934	0.8889391456579752	0.6139097448747868	148.0	2.722329260383434	63.0	0.1452606536124106
1073	Feb25-FISH2-3L1-rep4-mock-100x_Position011_10_cmle.ics	36	2	0	0.6497999999999999	5.1941665471163985	1.0	1.8497044106137501	1.0	0.261512653717724	1.7260045766197034	0.9246231155778895	0.9615013049744848	0.9245296248685287	0.8816290756106112	0.4291875311154728	0.955338715186722	104.0	1.8560564425495025	51.0	0.11759195768623716
1074	Feb25-FISH2-3L1-rep4-mock-100x_Position011_10_cmle.ics	37	1	0	1.2995999999999999	0.3517698549455195	1.0	0.0	1.0	0.2564324582006051	2.316692361855658	0.13180413133696167	0.2561958375183948	0.11173919475524204	0.028283229388085616	0.931832788564385	0.9751505066355141	154.0	2.9500364914772996	91.0	0.20982094410681532
1075	Feb25-FISH2-3L1-rep4-mock-100x_Position011_10_cmle.ics	38	1	0	1.7328	0.5233749705961075	1.0	2.2048116603184105	1.0	0.30856063069077144	2.5222111001118095	0.9354326462128476	0.9751374490651965	0.932234240172579	0.8554125719079578	0.4159850471644343	0.9961655755190015	296.0	5.631900511490229	266.0	0.6133227596968448
1076	Feb25-FISH2-3L1-rep4-mock-100x_Position011_10_cmle.ics	39	1	0	1.2995999999999999	0.1376405494438633	1.0	0.2918229810711206	1.0	0.12388874169918938	1.3763227604296184	0.471938233637178	0.625116596939388	0.46800395275168777	0.23605685312941568	0.776254985316924	0.6264888637549664	220.0	4.120716849605887	108.0	0.24901826333556107
1077	Feb25-FISH2-3L1-rep4-mock-100x_Position011_10_cmle.ics	40	1	0	1.2995999999999999	0.46386984364700884	1.0	1.7882560483347225	1.0	0.2836296094149551	2.6294908890210995	0.9238179423808922	0.9622472173614994	0.9208052964840439	0.8771580105713204	0.3547305303873533	0.9990428955294309	170.0	3.237384040241869	111.0	0.2559354373171044
1078	Feb25-FISH2-3L1-rep4-mock-100x_Position011_10_cmle.ics	41	1	0	1.083	0.1466104696266113	1.0	0.3720027687491155	1.0	0.21693609170633885	2.379918304006093	0.5076077768385461	0.606058044519583	0.4950126796280642	0.34807692307692306	0.7897376826790503	0.9549804297280087	138.0	2.5924731961914707	71.0	0.16370645089652625
1079	Feb25-FISH2-3L1-rep4-mock-100x_Position011_10_cmle.ics	42	1	0	0.8664	3.452646861212856	1.0	1.1190041972733815	1.0	0.28738770534290325	2.262441198942471	0.6656117238960128	0.7589390809525666	0.6632381026620415	0.5759656234166115	0.705605894497497	0.9802506045641245	128.0	2.392401385478248	73.0	0.16831790021755516
1080	Feb25-FISH2-3L1-rep4-mock-100x_Position011_10_cmle.ics	42	2	0	1.2995999999999999	0.8203438359777336	2.0	0.23070632344123612	1.0	0.15650912795821453	2.723897732827053	0.36337062010367543	0.4600869158514246	0.36337062010367543	0.14203336321471724	0.8434795966382829	0.6576136641811533	136.0	2.6179935308020013	59.0	0.13603775497035278
1081	Feb25-FISH2-3L1-rep4-mock-100x_Position011_10_cmle.ics	44	1	0	1.5162	1.3879402697812475	1.0	0.0	1.0	0.13749641146027172	3.064199728540671	0.07543299479967129	0.15661207053377077	0.07543299479967129	0.027447573284487464	0.9787033409011396	0.9247045172133391	142.0	2.7286745176937672	59.0	0.13603775497035278
1082	Feb25-FISH2-3L1-rep4-mock-100x_Position011_10_cmle.ics	45	1	0	1.2995999999999999	0.41928693564573305	1.0	0.8318234787411565	1.0	0.3221757462407783	2.5547155161936845	0.663368475630833	0.7579545454545454	0.657336674732112	0.5427886277220878	0.6885404338450184	1.0127964099727804	158.0	3.0160220664583375	106.0	0.24440681401453213
1083	Feb25-FISH2-3L1-rep4-mock-100x_Position011_10_cmle.ics	46	1	0	1.2995999999999999	0.48788046076328334	1.0	1.0161559471409798	1.0	0.2933898472602468	2.536270497370014	0.7378834839889619	0.8113716001327173	0.7346707560835471	0.6361970041514595	0.5997053620840912	0.9984744870320618	180.0	3.437455850955092	123.0	0.2836041332432778
1084	Feb25-FISH2-3L1-rep4-mock-100x_Position011_10_cmle.ics	47	1	0	1.2995999999999999	0.23637747231067396	1.0	0.9590684260691023	1.0	0.26566364822117994	2.718627065660707	0.7151320058313461	0.7989491779656018	0.7103877170954503	0.6090133059181421	0.6373692613362212	0.9840632322894277	182.0	3.4587460140254005	119.0	0.27438123460122005
1085	Feb25-FISH2-3L1-rep4-mock-100x_Position011_10_cmle.ics	48	1	0	1.5162	0.1509545461419813	1.0	0.65253602307166	1.0	0.2837675482936341	2.2463560910231903	0.5038285702209793	0.643025451010503	0.5017117618467304	0.37475256940384194	0.7675846730847932	0.9787149064200443	250.0	4.6975270329051435	198.0	0.45653348278186184
1086	Feb25-FISH2-3L1-rep4-mock-100x_Position011_10_cmle.ics	48	2	0	1.083	7.167496156406611	1.0	0.928575039696583	1.0	0.2921354378512409	2.0531075972257087	0.5775012503610197	0.6809871159982812	0.5757613113645489	0.48966779140456046	0.7516330059995745	0.9897300403772515	142.0	2.6584587711725085	86.0	0.19829232080424306
1087	Feb25-FISH2-3L1-rep4-mock-100x_Position011_10_cmle.ics	49	1	0	1.083	0.4658837356503324	1.0	1.4751040190545512	1.0	0.3182819548224721	2.4254054354676926	0.8917569963946401	0.9310107925919836	0.890382966729692	0.8362262333971415	0.4356487357393202	1.0121597685353372	138.0	2.592473196191471	86.0	0.19829232080424306
1088	Feb25-FISH2-3L1-rep4-mock-100x_Position011_10_cmle.ics	50	1	0	1.2995999999999999	0.313605927414271	1.0	1.1961505589055579	1.0	0.2867352672132239	2.6402603065628805	0.780198465740687	0.842447840994944	0.7772854071017609	0.672680449816935	0.5610272867917572	0.9859438722367365	158.0	3.016022066458337	100.0	0.23057246605144538
1089	Feb25-FISH2-3L1-rep4-mock-100x_Position011_10_cmle.ics	52	1	0	1.2995999999999999	0.4877502122781472	1.0	0.46141264688247224	1.0	0.25386607301735703	2.779186919839395	0.4892712627160307	0.6211965359452407	0.48433990091895773	0.33796467874295655	0.784804511451877	0.9669031373356679	198.0	3.74609356278997	132.0	0.30435565518790797
1090	Feb25-FISH2-3L1-rep4-mock-100x_Position011_10_cmle.ics	53	1	0	1.2995999999999999	0.22226541192591046	1.0	0.9755754663213545	1.0	0.2987286402854682	2.5666254943360323	0.7271390208634579	0.8106341664945259	0.723685189010535	0.6099814087998348	0.6233885026840226	0.9993304247134771	176.0	3.348065027133635	120.0	0.2766869592617345
1091	Feb25-FISH2-3L1-rep4-mock-100x_Position011_10_cmle.ics	54	1	0	1.7328	0.3767037097011876	1.0	1.466392331574739	1.0	0.24472976220209516	1.8933126180488127	0.7725332583095534	0.8487460311080745	0.7678992001929182	0.688033037257345	0.5997374377777033	0.9444415491793952	306.0	5.761756575682192	249.0	0.5741254404680991
1092	Feb25-FISH2-3L1-rep4-mock-100x_Position011_10_cmle.ics	55	1	0	0.8664	0.15658414229067066	1.0	0.7252201245704302	1.0	0.2735425264285485	1.6706968287808979	0.6956806695151309	0.7904866336446478	0.6889250198510228	0.5438424017847014	0.6562792900897471	0.9918070528889245	136.0	2.524372535440322	78.0	0.17984652352012742
1093	Feb25-FISH2-3L1-rep4-mock-100x_Position011_10_cmle.ics	56	1	0	1.2995999999999999	2.550841110670334	1.0	1.2643940293303262	1.0	0.27634221897242356	2.4936006793677388	0.8968612403364008	0.9533996626936965	0.8953444938707597	0.7846106828754796	0.508320637116192	0.9951313852322412	148.0	2.815950255745114	89.0	0.2052094947857864
1094	Feb25-FISH2-3L1-rep4-mock-100x_Position011_10_cmle.ics	57	1	0	1.083	0.17005887752854396	1.0	0.6190500264643886	1.0	0.3159124829187753	2.078080842496767	0.5932510017343461	0.7327350337898451	0.5932510017343461	0.44308803301237965	0.7469118712994434	0.9785630332330822	164.0	3.0564873068288434	111.0	0.2559354373171044
1095	Feb25-FISH2-3L1-rep4-mock-100x_Position011_10_cmle.ics	58	1	0	1.2995999999999999	0.1743288856861221	1.0	0.0	1.0	0.3037496357219828	2.321320156319328	0.22214093799047643	0.3939074512516294	0.2094450799393472	0.026997818626798967	0.9077610466247338	1.0048553506227402	204.0	3.833369300841316	151.0	0.3481644237376825
1096	Feb25-FISH2-3L1-rep4-mock-100x_Position011_10_cmle.ics	59	1	0	1.5162	0.24051957125001874	2.0	2.3245972107497854	1.0	0.31301825591642907	2.491624489594631	0.9166903627702455	0.9507526566507878	0.9066705753023085	0.8568296079149872	0.4809000178069042	0.9902023038979484	272.0	5.165771315082744	236.0	0.5441510198814111
1097	Feb25-FISH2-3L1-rep4-mock-100x_Position011_10_cmle.ics	59	2	0	1.5162	2.541374783564201	3.0	2.8158	1.0	0.25379566949110294	2.8954125563641506	0.9654672041040674	0.9796101135947234	0.9634943202638329	0.9365174056430927	0.20215558059142186	0.9764740130357815	170.0	3.237384040241869	105.0	0.24210108935401767
1098	Feb25-FISH2-3L1-rep4-mock-100x_Position011_10_cmle.ics	62	1	0	1.2995999999999999	0.37444913500362054	1.0	0.8508028822180275	1.0	0.2737484673717296	2.4492205959423754	0.6659174257660002	0.7743182893647226	0.6638841239796522	0.5547734532118774	0.6641397618652771	0.9916783201530862	196.0	3.7013981508792413	135.0	0.31127282916945126
1099	Feb25-FISH2-3L1-rep4-mock-100x_Position011_10_cmle.ics	63	1	0	1.5162	2.938163314353025	1.0	0.9822185052554624	1.0	0.19081588032007973	2.318607030237614	0.7527479519605503	0.8582478326572814	0.7493199713672155	0.6055953233118587	0.6137357653826362	0.8873995990632436	210.0	3.897239790052242	125.0	0.28821558256430674
1100	Feb25-FISH2-3L1-rep4-mock-100x_Position011_10_cmle.ics	64	1	0	1.2995999999999999	0.44697594982016453	1.0	0.3720027687491155	1.0	0.3033909273354146	2.598390213490346	0.46511495468523734	0.603044305960071	0.45966416635480567	0.2977391431686165	0.7919310734228309	0.9975416183638941	178.0	3.369355190203944	123.0	0.2836041332432778
1101	Feb25-FISH2-3L1-rep4-mock-100x_Position011_10_cmle.ics	66	1	0	1.083	0.48242622810449226	1.0	1.2225574214657589	1.0	0.30300855069345994	2.2579299142096625	0.8136235530149833	0.8909805264079741	0.8105026829928507	0.7128640351575561	0.520216934545552	0.9896682835835688	180.0	3.3906453532742526	125.0	0.28821558256430674
1102	Feb25-FISH2-3L1-rep4-mock-100x_Position011_10_cmle.ics	67	1	0	1.7328	0.3229716346936003	1.0	0.42540144110901373	1.0	0.25003418727335075	3.104510271862117	0.4886958636360182	0.6187751255804057	0.4843641945755344	0.33117889793219796	0.8082427352467293	0.9887076387228357	198.0	3.8163093093112295	131.0	0.3020499305273935
1103	Feb25-FISH2-3L1-rep4-mock-100x_Position011_10_cmle.ics	68	1	0	1.2995999999999999	0.7419317082240885	1.0	0.5097226605744432	1.0	0.31558993033611005	2.465112073032148	0.5155726387282158	0.6366085755868194	0.5066014852408852	0.36273090271299024	0.7551495633843801	1.0046098971127246	186.0	3.5481368378468585	134.0	0.30896710450893683
1104	Feb25-FISH2-3L1-rep4-mock-100x_Position011_10_cmle.ics	69	1	0	1.2995999999999999	3.5139069794421087	1.0	1.9675370072013034	1.0	0.21918144448824806	3.2898926709029817	0.9421305434925649	0.9650406303460982	0.9400250032899066	0.9041650217133833	0.3330133413649319	0.9549776720004802	116.0	2.241255158215975	55.0	0.12681485632829495
1105	Feb25-FISH2-3L1-rep4-mock-100x_Position011_10_cmle.ics	71	1	0	1.083	3.662893416543253	1.0	0.687545504971255	1.0	0.3172445868638787	2.410247837984147	0.6663246925215026	0.7699846111634676	0.6581531010295012	0.5253080749639137	0.6774443691880148	1.0054421862978389	136.0	2.5711830331211623	84.0	0.1936808714832141
1106	Feb25-FISH2-3L1-rep4-mock-100x_Position011_10_cmle.ics	73	1	0	1.2995999999999999	0.25829576951147915	1.0	0.5556144027286182	1.0	0.2902109266441255	2.4283501446584475	0.5470593300611384	0.6716574815580241	0.5393596257068228	0.38526866442779645	0.7181779068831808	1.002329645141857	196.0	3.7013981508792417	139.0	0.32049572781150915
1107	Feb25-FISH2-3L1-rep4-mock-100x_Position011_10_cmle.ics	75	1	0	1.2995999999999999	0.1526847885446418	1.0	0.7748934119142009	1.0	0.3170479242241325	2.3456907479939577	0.6461728952676131	0.7516489763497465	0.6445141847009259	0.5065452874708947	0.7144759837990621	1.0020646803158884	182.0	3.4587460140254014	130.0	0.29974420586687905
1108	Feb25-FISH2-3L1-rep4-mock-100x_Position011_10_cmle.ics	77	1	0	1.7328	0.5515562009885754	1.0	0.0	1.0	0.10686563895633713	2.5713398654004673	0.0825809720873274	0.14767112875300875	0.05893332207254761	0.029458215446982815	0.9763761719527028	0.929363830200157	178.0	3.6502181762889814	73.0	0.16831790021755516
1109	Feb25-FISH2-3L1-rep4-mock-100x_Position011_10_cmle.ics	78	1	0	1.083	0.06223528431540789	1.0	0.2918229810711206	1.0	0.27713793152279875	2.2557450430360593	0.441784741901428	0.5875979329888315	0.4264044007334556	0.24704673001055732	0.8209877295969248	0.9936479104565172	140.0	2.6371686081021997	82.0	0.18906942216218525
1110	Feb25-FISH2-3L1-rep4-mock-100x_Position011_10_cmle.ics	79	1	0	1.083	0.3528882253091095	1.0	0.9733510449106972	1.0	0.32797520839427446	2.5104421723156918	0.7375485222534864	0.815435724701678	0.7259545277167327	0.6345067674423381	0.603422921852322	1.0031452697646124	146.0	2.7478495949939656	95.0	0.21904384274887315
1111	Feb25-FISH2-3L1-rep4-mock-100x_Position011_10_cmle.ics	80	1	0	0.8664	2.591554474550394	1.0	0.0	1.0	0.2664712578660205	2.267115813604741	0.16618746405980447	0.359455865439908	0.16618746405980447	0.03900409718228867	0.9424233924404406	0.9463549319494051	110.0	2.083763673643369	56.0	0.12912058098880944
1112	Feb25-FISH2-3L1-rep4-mock-100x_Position011_10_cmle.ics	82	1	0	1.2995999999999999	0.49422541103394707	1.0	1.7005584247992869	1.0	0.27466855967843334	2.062600411944887	0.8879706723002361	0.92694309818704	0.8844565952805048	0.8240303494746144	0.45981224966643397	0.9838139602168425	182.0	3.435340765184981	121.0	0.27899268392224896
1113	Feb25-FISH2-3L1-rep4-mock-100x_Position011_10_cmle.ics	83	1	0	1.2995999999999999	0.5361172025386556	1.0	0.7610319551488771	1.0	0.31544250215413183	2.506729912009411	0.6606214694167976	0.7429258176201592	0.6560832328210824	0.5116189269630259	0.6363639806067674	0.9974679596982023	168.0	3.192688628331141	115.0	0.2651583359591622
1114	Feb25-FISH2-3L1-rep4-mock-100x_Position011_10_cmle.ics	84	1	0	1.2995999999999999	2.8117810880766685	1.0	0.0	1.0	0.23579874111509602	2.36667617491952	0.13799224372455576	0.30715911941191226	0.13799224372455576	0.03155569275888016	0.9403711451782675	0.9553627271645498	172.0	3.2820794521525976	103.0	0.23748964003298878
1115	Feb25-FISH2-3L1-rep4-mock-100x_Position011_10_cmle.ics	85	1	0	1.2995999999999999	0.3951594011720376	1.0	1.1378711349076673	1.0	0.33010188091350373	2.587440816453138	0.7722079532370915	0.8443168734551252	0.7581500954098598	0.6681186141818504	0.5980676457815047	0.99489583933271	174.0	3.3033696152229064	124.0	0.28590985790379225
1116	Feb25-FISH2-3L1-rep4-mock-100x_Position011_10_cmle.ics	86	1	0	1.2995999999999999	0.35855542803951446	1.0	2.0323118942819596	1.0	0.28397904170776694	2.256623263177637	0.9617059998146386	0.9856176329336828	0.9602736609738219	0.919713195210933	0.35539437788916495	0.9935370197597533	178.0	3.345949941363524	119.0	0.27438123460122005
1117	Feb25-FISH2-3L1-rep4-mock-100x_Position011_10_cmle.ics	88	1	0	1.5162	0.2749546486085558	1.0	1.7191228691225526	1.0	0.2648500727068435	2.849552073465567	0.9011012327866069	0.9476012646141442	0.8996725300062948	0.8358689271290854	0.42110057301582593	0.988561524752172	204.0	3.9738007938838353	141.0	0.325107177132538
1118	Feb25-FISH2-3L1-rep4-mock-100x_Position011_10_cmle.ics	89	1	0	1.5162	0.5735426997251126	1.0	1.4930362603455627	1.0	0.31057215406554073	3.2092681353815187	0.8359840548556502	0.8895404206688253	0.8303719626676825	0.7599861228265897	0.5513264093033841	0.9983280537615004	198.0	3.8397145581516496	146.0	0.3366358004351103
1119	Feb25-FISH2-3L1-rep4-mock-100x_Position011_10_cmle.ics	90	1	0	1.083	0.37775118711033673	1.0	1.3742323914031862	1.0	0.32031780354063294	2.085339439144159	0.8365596340477903	0.8966644671970107	0.8337645776647563	0.7471030019053833	0.4896469136790651	1.0052358276064148	186.0	3.4545158424851787	135.0	0.31127282916945126
1120	Feb25-FISH2-3L1-rep4-mock-100x_Position011_10_cmle.ics	91	1	0	1.2995999999999999	0.32614933914156996	1.0	0.65253602307166	1.0	0.27708847204661974	2.425762761019486	0.5706339022659336	0.6989555630425588	0.563917104536885	0.4445308635780389	0.7468005059396701	0.9856264530886398	200.0	3.8141942235411186	140.0	0.3228014524720236
1121	Feb25-FISH2-3L1-rep4-mock-100x_Position011_10_cmle.ics	92	1	0	1.5162	0.35614989851305134	1.0	1.0024833655297731	1.0	0.26355615600940024	3.114067463028584	0.7420293066674053	0.8243261959502507	0.73913926668698	0.6389943030202303	0.6186689774580693	0.9885778490345632	170.0	3.307599786763128	107.0	0.2467125386750466
1122	Feb25-FISH2-3L1-rep4-mock-100x_Position011_10_cmle.ics	93	1	0	1.083	NA	0.0	0.0	1.0	0.3161258287290487	2.052109155538046	0.21225142772104097	0.38960507468794764	0.20670796361404095	0.02861952861952862	0.932762898517069	0.9956830289513343	160.0	2.9670964830073867	107.0	0.2467125386750466
1123	Feb25-FISH2-3L1-rep4-mock-100x_Position011_10_cmle.ics	96	1	0	1.7328	0.47991957226187015	1.0	0.744005537498231	1.0	0.2809763288805817	2.1132316651471377	0.5372194249831007	0.656694000290604	0.5351536094913798	0.3836699496496958	0.7446271485252726	0.9855356095688488	322.0	6.002293626765927	288.0	0.6640487022281627
1124	Feb25-FISH2-3L1-rep4-mock-100x_Position011_10_cmle.ics	97	1	0	1.2995999999999999	0.2388583670308368	1.0	1.2653448004921624	1.0	0.30767807005250525	2.4176433023977024	0.8068353345301174	0.8928609142353109	0.8055433047388919	0.7085696360575698	0.641224465354609	0.9900262958455642	212.0	3.988745699643811	161.0	0.37122167034282705
1125	Feb25-FISH2-3L1-rep4-mock-100x_Position011_10_cmle.ics	98	1	0	1.083	0.1304167216221483	1.0	0.0	1.0	0.22722413550913917	3.141359532225652	0.0789950266135927	0.29998896845898565	0.0789950266135927	0.02942663565577915	0.946253734024798	0.9239993583918455	116.0	2.241255158215975	56.0	0.12912058098880944
1126	Feb25-FISH2-3L1-rep4-mock-100x_Position011_10_cmle.ics	100	1	0	1.083	0.3663128920300244	1.0	0.46141264688247224	1.0	0.28876307284321046	1.9492877968903715	0.5545790184601531	0.6867987393066186	0.5532012606933814	0.3595227375056281	0.7561002812566329	0.9986410560852476	170.0	3.167168293720609	112.0	0.25824116197761887
1127	Feb25-FISH2-3L1-rep4-mock-100x_Position011_10_cmle.ics	101	1	0	1.5162	4.097637575763246	1.0	1.3904875446279013	1.0	0.293128628165803	2.940829241379726	0.8297263032291744	0.8876127973748975	0.8243269445894549	0.7413826534417183	0.5464355641826365	0.9903190168823742	182.0	3.4821512628658207	125.0	0.28821558256430674
1128	Feb25-FISH2-3L1-rep4-mock-100x_Position011_10_cmle.ics	102	1	0	1.2995999999999999	3.7495494662225743	1.0	0.10317500441073144	1.0	0.2409498497775793	3.1275909632216203	0.28915861910274754	0.4110657299613861	0.2651345734851045	0.09645571622719658	0.9198969463278441	0.8615807448605602	132.0	2.5051974581401244	70.0	0.1614007262360118
1129	Feb25-FISH2-3L1-rep4-mock-100x_Position011_10_cmle.ics	105	1	0	1.2995999999999999	0.33552261659465255	1.0	1.626965733555535	1.0	0.3177274940519455	2.2989517600259326	0.9492856807548469	0.9879395058444301	0.9425806249706605	0.8508262005727072	0.49660061358174884	1.007339779289861	180.0	3.414050602114673	128.0	0.2951327565458501
1130	Feb25-FISH2-3L1-rep4-mock-100x_Position011_10_cmle.ics	106	1	0	1.5162	0.46047893790649186	1.0	0.10317500441073144	1.0	0.22109708231255024	3.6204974357863446	0.3525469513763828	0.507872395163365	0.33623617185490096	0.12136609210187806	0.8513111146092838	0.8826784668105231	146.0	2.841470590355645	78.0	0.17984652352012742
1131	Feb25-FISH2-3L1-rep4-mock-100x_Position011_10_cmle.ics	107	1	0	1.2995999999999999	0.5701704548805235	1.0	0.0	1.0	0.19260757078406693	2.0053378549347896	0.13419555095706157	0.25551355008157906	0.13419555095706157	0.027971666202395638	0.9532685981691261	0.8911098185916502	184.0	3.4566309282552896	103.0	0.23748964003298878
1132	Feb25-FISH2-3L1-rep4-mock-100x_Position011_10_cmle.ics	109	1	0	1.5162	0.713739212387383	1.0	0.0	1.0	0.27915298410555317	2.5201588105829247	0.21063031495748033	0.38106495148038816	0.21063031495748033	0.027371781025751794	0.9163279809110492	1.0036103850088045	184.0	3.5502519236169694	124.0	0.28590985790379225
1133	Feb25-FISH2-3L1-rep4-mock-100x_Position011_10_cmle.ics	110	1	0	1.5162	0.16542484833380217	1.0	0.6190500264643886	1.0	0.2888820830887166	2.5141464813795587	0.5907458873487424	0.7297345117467332	0.5859125511384233	0.45019074416115723	0.7570968379934557	0.9825756569031814	174.0	3.3033696152229064	116.0	0.2674640606196767
1134	Feb25-FISH2-3L1-rep4-mock-100x_Position011_10_cmle.ics	111	1	0	1.083	0.169030122714536	1.0	0.5963412819178956	1.0	0.33467294424092653	2.6628778078251116	0.6119839278880905	0.699705557209065	0.600503847952719	0.45935201326587016	0.7454600681013462	0.9966836302286005	144.0	2.7499646807640765	94.0	0.2167381180883587
1135	Feb25-FISH2-3L1-rep4-mock-100x_Position012_11_cmle.ics	1	1	0	1.2995999999999999	0.32108256494366927	1.0	2.1763699390384827	1.0	0.2802993217799496	2.955693567003406	0.92877746965622	0.9692433912570895	0.9266279734117417	0.8561736179819122	0.5078434368714583	0.9985135043337235	156.0	3.018137152228448	97.0	0.22365529206990203
1136	Feb25-FISH2-3L1-rep4-mock-100x_Position012_11_cmle.ics	1	2	0	1.5162	0.11484817390576613	2.0	0.2991586303963464	1.0	0.32201161402925776	2.513464942330143	0.3686159613160352	0.5320247070135589	0.3567257981354775	0.18304684996028484	0.882171425489346	0.993783675659046	234.0	4.43358473298099	191.0	0.4403934101582607
1137	Feb25-FISH2-3L1-rep4-mock-100x_Position012_11_cmle.ics	2	1	0	1.2995999999999999	0.9488889557083647	1.0	1.1872177544577784	1.0	0.24724533683266794	2.444863016239864	0.8200506450262197	0.8791248778737064	0.8152951966981038	0.7204753454429446	0.612657596302712	0.9865940409143583	166.0	3.1479932164204114	100.0	0.23057246605144538
1138	Feb25-FISH2-3L1-rep4-mock-100x_Position012_11_cmle.ics	3	1	0	1.2995999999999999	NA	0.0	0.0	1.0	0.27201651905570057	2.607489027255886	0.1685802162533909	0.347939670652963	0.1721621518358614	0.02970140984984526	0.9410502430945636	0.9788604580373242	164.0	3.150108302190523	103.0	0.23748964003298878
1139	Feb25-FISH2-3L1-rep4-mock-100x_Position012_11_cmle.ics	4	1	0	1.5162	2.0680963146958087	1.0	0.6190500264643886	1.0	0.26143359593652216	2.2944339866946666	0.5774580896035514	0.6864418094276488	0.5762731664983853	0.4524904246530762	0.7084781261370746	0.9705521482586892	184.0	3.5034414259361295	120.0	0.2766869592617345
1140	Feb25-FISH2-3L1-rep4-mock-100x_Position012_11_cmle.ics	5	1	0	1.7328	0.6583113941394574	1.0	0.8533468100660392	1.0	0.17826699905116566	4.140958705495174	0.6820722071872042	0.7601235012693651	0.6776734170639542	0.5731037025244866	0.7064288756186219	0.8108729724601216	170.0	3.2841945379227084	88.0	0.20290377012527194
1141	Feb25-FISH2-3L1-rep4-mock-100x_Position012_11_cmle.ics	6	1	0	1.083	2.711452714789794	1.0	1.9722550530270564	1.0	0.28194623496543986	2.6429739783475235	0.9802121521726065	0.9930134022477313	0.9792806058056374	0.9584560370214557	0.24117468509704348	1.0118429399827211	118.0	2.262545321286284	64.0	0.14756637827292504
1142	Feb25-FISH2-3L1-rep4-mock-100x_Position012_11_cmle.ics	7	1	0	1.5162	0.29541392864050275	1.0	1.3904875446279013	1.0	0.3255275450967268	2.5349280821691926	0.7060768261964736	0.7919146623872593	0.7044085682944665	0.6006540992930852	0.6804604159845985	1.0000346919423124	246.0	4.678351955604946	207.0	0.477285004726492
1143	Feb25-FISH2-3L1-rep4-mock-100x_Position012_11_cmle.ics	7	2	0	1.5162	0.4210305684933629	2.0	0.2918229810711206	1.0	0.3389635070945231	2.4796621292551158	0.33073657268221335	0.45780856423173805	0.3301728690988868	0.15188256683188428	0.8800230038154968	0.9930512030587246	226.0	4.278208334178494	186.0	0.42886478685568846
1144	Feb25-FISH2-3L1-rep4-mock-100x_Position012_11_cmle.ics	8	1	0	1.083	3.5309126400868913	1.0	0.0	1.0	0.31077020754012613	2.8787751574906117	0.24095325112953386	0.48037670687443945	0.24095325112953386	0.02640049624047545	0.8961024422943109	1.0026315085429112	102.0	1.9986030213621342	54.0	0.12450913166778053
1145	Feb25-FISH2-3L1-rep4-mock-100x_Position012_11_cmle.ics	9	1	0	1.2995999999999999	0.5426050536951491	1.0	0.20635000882146287	1.0	0.27016716875677926	2.2752821852709153	0.3274103442061633	0.45847900522616686	0.3266354298071725	0.2024599026851685	0.8757706771141325	0.9534904553771755	148.0	2.815950255745114	88.0	0.20290377012527194
1146	Feb25-FISH2-3L1-rep4-mock-100x_Position012_11_cmle.ics	10	1	0	1.083	0.5278986576500286	1.0	1.8008849621272118	1.0	0.2888820830887166	2.320610313573058	0.9354339655624508	0.9672056638405734	0.9336771261253387	0.8779258806048422	0.38559635923637275	0.9966308660723726	174.0	3.233153868701647	116.0	0.2674640606196767
1147	Feb25-FISH2-3L1-rep4-mock-100x_Position012_11_cmle.ics	11	1	0	1.083	0.2355226970189848	1.0	0.5158750220536572	1.0	0.26182090496753924	2.3492128190563437	0.59632473027018	0.709225467124468	0.5942800560677958	0.4266039118861155	0.723118514706525	0.9953724862841393	138.0	2.5924731961914707	78.0	0.17984652352012742
1148	Feb25-FISH2-3L1-rep4-mock-100x_Position012_11_cmle.ics	12	1	0	1.083	2.657616679465482	1.0	1.3412750573395087	1.0	0.3226269315083056	2.3391782461499324	0.8780862879111491	0.9281137487032404	0.8749496552144993	0.8086409959113932	0.5190634034053451	0.9874092620786351	132.0	2.481792209299705	81.0	0.18676369750167077
1149	Feb25-FISH2-3L1-rep4-mock-100x_Position012_11_cmle.ics	13	1	0	1.083	0.1661660392262495	1.0	1.3412750573395087	1.0	0.30947890199704	2.000625100575006	0.8373755206280102	0.9000394220386336	0.832807706151552	0.7555662204548961	0.545918568725727	1.0018107525847197	172.0	3.1650532079504985	118.0	0.27207550994070556
1150	Feb25-FISH2-3L1-rep4-mock-100x_Position012_11_cmle.ics	14	1	0	1.7328	0.30501883849333816	1.0	0.1459114905355603	1.0	0.2566652346075397	2.4754430151003017	0.3025549736418909	0.4715758107375971	0.2956795060326961	0.12230721601609866	0.8872621864019608	0.9819138784735116	284.0	5.433943786547112	228.0	0.5257052225972955
1151	Feb25-FISH2-3L1-rep4-mock-100x_Position012_11_cmle.ics	15	1	0	1.2995999999999999	0.08986786037954683	1.0	0.9479040472602467	1.0	0.2865002467954959	2.175939086196201	0.7037994351307985	0.7957431515054708	0.7011348207738273	0.5752590193928745	0.673530333577408	0.9950380000700227	194.0	3.633297490128093	136.0	0.31357855382996574
1152	Feb25-FISH2-3L1-rep4-mock-100x_Position012_11_cmle.ics	16	1	0	1.083	0.48736884516687007	1.0	0.0	1.0	0.24802047265182575	2.3905687354154073	0.2390685104932561	0.38654623362711205	0.2390685104932561	0.030566781905828504	0.8963052027592224	0.9640532202183747	114.0	2.1497492486244067	57.0	0.13142630564932387
1153	Feb25-FISH2-3L1-rep4-mock-100x_Position012_11_cmle.ics	17	1	0	1.083	5.566094569546806	1.0	0.23070632344123612	1.0	0.31385177769992	2.2957194702974	0.3654417117198171	0.5031489493959742	0.3623336577705438	0.17490573599535428	0.8471442591844389	0.998080749858559	176.0	3.3012545294527955	123.0	0.2836041332432778
1154	Feb25-FISH2-3L1-rep4-mock-100x_Position012_11_cmle.ics	19	1	0	1.5162	0.24591479077931844	1.0	0.0	1.0	0.21789466083786985	2.447716916135475	0.08380921816448468	0.26298103697271175	0.08380921816448468	0.02989343326128201	0.9587313013914012	0.9249254421786527	180.0	3.5076715974763513	106.0	0.24440681401453213
1155	Feb25-FISH2-3L1-rep4-mock-100x_Position012_11_cmle.ics	20	1	0	1.9493999999999998	5.805525862904391	1.0	0.0	1.0	0.2737245458473746	2.6363522458482653	0.15239112195866067	0.3231135767876713	0.15239112195866067	0.022096752827075697	0.9538723564963996	0.9798110485054471	294.0	5.657420846100759	248.0	0.5718197158075845
1156	Feb25-FISH2-3L1-rep4-mock-100x_Position012_11_cmle.ics	21	1	0	0.8664	3.0546213157001074	1.0	1.5036929604517426	1.0	0.2765256033628516	2.32722635463761	0.9341789726113846	0.9669632714880727	0.9339580966805503	0.8902009970970592	0.3892775815869291	0.9557941420996015	120.0	2.237024986675753	65.0	0.14987210293343953
1157	Feb25-FISH2-3L1-rep4-mock-100x_Position012_11_cmle.ics	22	1	0	0.8664	4.815354333166923	2.0	0.9512265400461282	1.0	0.22109708231255024	1.834674868322125	0.7035910029183572	0.7781470211402947	0.6981991600825681	0.6134066481600113	0.6637046574715657	0.898257433941425	146.0	2.6542285996322863	78.0	0.17984652352012742
1158	Feb25-FISH2-3L1-rep4-mock-100x_Position012_11_cmle.ics	24	1	0	1.2995999999999999	1.7083671820560833	1.0	1.0389843448820495	1.0	0.2839262842049886	2.718694079739166	0.7295563636363637	0.8326654545454546	0.7272581818181818	0.62624	0.6144003233330234	0.9860413721460152	180.0	3.4608610997955123	121.0	0.27899268392224896
1159	Feb25-FISH2-3L1-rep4-mock-100x_Position012_11_cmle.ics	25	1	0	0.8664	NA	0.0	1.2551781017859014	1.0	0.2760730602062183	2.206773456378452	0.90602223432094	0.9499464339029488	0.9056007306064384	0.8362545882435589	0.4310881854477717	1.0155384414133206	110.0	2.060358424802949	57.0	0.13142630564932387
1160	Feb25-FISH2-3L1-rep4-mock-100x_Position012_11_cmle.ics	26	1	0	1.083	2.684487291321435	2.0	0.0	1.0	0.2035308025016492	2.4085552220722697	0.17890373921095765	0.2935164231136817	0.1660782109626079	0.024081291070164056	0.9272180894872271	0.9244329848682935	116.0	2.1944446605351353	53.0	0.12220340700726606
1161	Feb25-FISH2-3L1-rep4-mock-100x_Position012_11_cmle.ics	26	2	0	1.2995999999999999	0.35601093508318604	2.0	2.21623956772854	1.0	0.27258798385801636	2.5087160263174075	0.9341589870308654	0.9638409238341892	0.9331190793350533	0.8978142130622311	0.3127119371753561	0.97253596134501	166.0	3.171398465260832	105.0	0.24210108935401767
1162	Feb25-FISH2-3L1-rep4-mock-100x_Position012_11_cmle.ics	28	1	0	1.083	2.1737129531805075	1.0	1.1610237410715747	1.0	0.21037804168030128	1.9535888555674668	0.914091360315058	0.9695601230288532	0.9092092629660369	0.7956516786278052	0.4805529243275186	0.8087133971425847	126.0	2.3243007247270993	61.0	0.1406492042913817
1163	Feb25-FISH2-3L1-rep4-mock-100x_Position012_11_cmle.ics	29	1	0	1.5162	0.2165153154261077	1.0	2.2721937735479143	1.0	0.2974493523122545	2.187189141279862	0.9340732919574567	0.9697793000437794	0.9333669343712866	0.8759882568051299	0.31261738930324773	0.9937275483711966	268.0	5.006164744740024	225.0	0.5187880486157521
1164	Feb25-FISH2-3L1-rep4-mock-100x_Position012_11_cmle.ics	30	1	0	1.083	0.4461828880593847	1.0	0.6606423714395955	1.0	0.27959054898357405	2.6504010206597486	0.6474988800955652	0.7472972972972973	0.6474988800955652	0.531096013140212	0.6834871029340763	1.0002754577168234	122.0	2.3051256474269013	67.0	0.15448355225446841
1165	Feb25-FISH2-3L1-rep4-mock-100x_Position012_11_cmle.ics	31	1	0	1.083	0.6135140694377359	1.0	0.0	1.0	0.27201651905570057	2.272604449532362	0.17430088911059596	0.36607588250828954	0.17430088911059596	0.029460958361454268	0.9149220128280254	0.9765460441635562	164.0	3.0798925556692636	103.0	0.23748964003298878
1166	Feb25-FISH2-3L1-rep4-mock-100x_Position012_11_cmle.ics	32	1	0	1.5162	7.874137138203311	1.0	1.2225574214657589	1.0	0.31616033785491804	2.1521851640728116	0.7716499096693111	0.8597296952321106	0.7649438378760506	0.6609874518890896	0.6516458166530793	1.0042012018304463	246.0	4.608136209083685	204.0	0.47036783074494865
1167	Feb25-FISH2-3L1-rep4-mock-100x_Position012_11_cmle.ics	33	1	0	1.2995999999999999	0.41721634755068226	1.0	0.5836459621422412	1.0	0.3112942113535357	2.198136144663672	0.5283040126189058	0.6638875028837848	0.5278533374108709	0.3835702060766041	0.7612943363127422	0.9861152628995321	230.0	4.273978162638273	183.0	0.42194761287414506
1168	Feb25-FISH2-3L1-rep4-mock-100x_Position012_11_cmle.ics	34	1	0	1.5162	1.8674001554233475	1.0	0.7857574237886386	1.0	0.11217462113322914	2.52367847623373	0.5837059797575511	0.6800369252021146	0.5812000247939006	0.4678653336993385	0.7420565145825455	0.7000333109414193	226.0	4.114371592295553	107.0	0.2467125386750466
1169	Feb25-FISH2-3L1-rep4-mock-100x_Position012_11_cmle.ics	34	2	0	1.2995999999999999	0.3886384379074996	1.0	2.3038981007000485	1.0	0.2667602850650871	2.5076208036754783	0.9376566221852282	0.9613702172122801	0.936735705873498	0.9049596656365392	0.4074495218458526	0.9873114426163057	164.0	3.150108302190523	102.0	0.23518391537247432
1170	Feb25-FISH2-3L1-rep4-mock-100x_Position012_11_cmle.ics	35	1	0	1.2995999999999999	0.13955600756988248	1.0	0.0	1.0	0.18155110828925153	2.1624934946085426	0.07977563932160137	0.21217679479681711	0.07977563932160137	0.02741595335566307	0.9649147041908929	0.9454182628683774	184.0	3.597062421297809	100.0	0.23057246605144538
1171	Feb25-FISH2-3L1-rep4-mock-100x_Position012_11_cmle.ics	37	1	0	1.2995999999999999	0.4039464563525277	1.0	2.5991999999999997	1.0	0.2974533358211097	2.483392188944114	0.9983574758314301	0.9999726245971905	0.9965898069643024	0.9843725557676063	0.09198137973536336	0.9988386213129421	184.0	3.5034414259361295	128.0	0.2951327565458501
1172	Feb25-FISH2-3L1-rep4-mock-100x_Position012_11_cmle.ics	38	1	0	1.2995999999999999	0.6303956210505304	1.0	1.3828107060241546	1.0	0.3408749816318012	2.6134606539762824	0.7546467341493717	0.8264058331126907	0.7538564940222815	0.6616896474469949	0.6269877237311937	1.0026888751425485	138.0	2.6626889427127307	89.0	0.2052094947857864
1173	Feb25-FISH2-3L1-rep4-mock-100x_Position012_11_cmle.ics	38	2	0	1.5162	0.22983282400274407	2.0	0.7540056732031717	1.0	0.30585216939996784	2.665551950736607	0.5613148943970345	0.6605735351025479	0.5576447585490539	0.4259597955151836	0.7277498459254841	0.9976590486582186	208.0	3.992975871184033	156.0	0.35969304704025484
1174	Feb25-FISH2-3L1-rep4-mock-100x_Position012_11_cmle.ics	39	1	0	1.2995999999999999	0.2040052377608824	1.0	2.0340534643339403	1.0	0.3037281960013569	2.690767332689137	0.9626382541890192	0.9860462613418107	0.9618021060997417	0.9188025697066031	0.3545080881081884	1.0066415503795547	176.0	3.371470275974055	121.0	0.27899268392224896
1175	Feb25-FISH2-3L1-rep4-mock-100x_Position012_11_cmle.ics	40	1	0	1.2995999999999999	0.3632722131291918	1.0	0.4377344716066809	1.0	0.3143224270587024	2.2532424417437187	0.4804226079358144	0.6301227310640664	0.4804226079358144	0.3327163681137546	0.7830804199282672	1.0001015634315402	174.0	3.2799643663824867	121.0	0.27899268392224896
1176	Feb25-FISH2-3L1-rep4-mock-100x_Position012_11_cmle.ics	42	1	0	1.083	5.474660187571583	1.0	0.6606423714395955	1.0	0.23473931077125812	2.3941838137360243	0.5778012718350086	0.6589438719959604	0.5667318889748	0.46425133732030993	0.7269300348922171	0.9603364484538632	112.0	2.081648587873258	54.0	0.12450913166778053
1177	Feb25-FISH2-3L1-rep4-mock-100x_Position012_11_cmle.ics	42	2	0	1.083	3.8773859581051413	1.0	0.3720027687491155	1.0	0.29065874765724103	2.671455883738374	0.3967225790163003	0.49373155760339577	0.4012828807220741	0.29802518422672114	0.7961708169344661	0.9492147491780778	124.0	2.3498210593376303	70.0	0.1614007262360118
1178	Feb25-FISH2-3L1-rep4-mock-100x_Position012_11_cmle.ics	43	1	0	1.7328	1.9384722503286251	1.0	2.0444935367737216	1.0	0.1502049203685759	1.9305684337751312	0.9715779273312412	0.9910164202590613	0.9704666482935199	0.9303405847994808	0.32578846892356955	0.6816744952049254	196.0	3.631182404357982	100.0	0.23057246605144538
1179	Feb25-FISH2-3L1-rep4-mock-100x_Position012_11_cmle.ics	44	1	0	0.8664	0.47458499690667766	1.0	0.20635000882146287	1.0	0.29136251650881456	1.616836757003131	0.41333595512594956	0.5827106575869848	0.4064951462339329	0.20882578188065323	0.8354476595943092	0.9820639882442966	154.0	2.7861997495943607	97.0	0.22365529206990203
1180	Feb25-FISH2-3L1-rep4-mock-100x_Position012_11_cmle.ics	45	1	0	1.083	0.2649759760160298	1.0	0.1459114905355603	1.0	0.2742122898068677	1.572695460553617	0.27590504933942867	0.40875164588049057	0.27379314426050033	0.12007345435178199	0.8997491251730799	0.9463156237760102	232.0	4.248457828027742	174.0	0.40119609092951497
1181	Feb25-FISH2-3L1-rep4-mock-100x_Position012_11_cmle.ics	45	2	0	1.083	2.939313244548748	1.0	2.1355163616571726	1.0	0.2968001223977527	2.310147177595132	0.8898517597976122	0.9216560886482328	0.8886386164247777	0.8488009113369728	0.5249685252744515	0.990582267137216	152.0	2.8819358307261513	96.0	0.22134956740938755
1182	Feb25-FISH2-3L1-rep4-mock-100x_Position012_11_cmle.ics	46	1	0	1.083	0.38380712250505944	1.0	0.9512265400461283	1.0	0.34193032295779874	2.3425046065981654	0.7168105719729215	0.8048562973772752	0.7168105719729215	0.6287648465685678	0.6261861404623321	1.0016092794787588	148.0	2.792545006904694	99.0	0.22826674139093092
1183	Feb25-FISH2-3L1-rep4-mock-100x_Position012_11_cmle.ics	47	1	0	0.8664	0.42033739918883356	1.0	1.5186753731587794	1.0	0.28758054650375425	1.5630103940777744	0.9722257092643736	0.9944922169219181	0.9673612854632186	0.9072699598292744	0.4280810346197754	0.9795562359351374	116.0	2.1476341628542954	63.0	0.1452606536124106
1184	Feb25-FISH2-3L1-rep4-mock-100x_Position012_11_cmle.ics	48	1	0	1.2995999999999999	0.14977061005510292	1.0	0.0	1.0	0.2742150448010988	2.0860610317588777	0.20783869924707837	0.416404914776664	0.21480591867214807	0.02642924230526429	0.9291026930288883	0.9931712760970355	192.0	3.588602078217365	131.0	0.3020499305273935
1185	Feb25-FISH2-3L1-rep4-mock-100x_Position012_11_cmle.ics	49	1	0	1.083	3.2459435993543972	1.0	0.23070632344123612	1.0	0.2472031385421709	2.0184013762712114	0.3751743688970886	0.539767358142465	0.3751743688970886	0.19234576789812358	0.8486341123051132	0.9142256785422181	122.0	2.281720398586481	63.0	0.1452606536124106
1186	Feb25-FISH2-3L1-rep4-mock-100x_Position012_11_cmle.ics	50	1	0	1.083	0.15477804594045796	1.0	1.7763106057964917	1.0	0.3191784862749187	2.5457926953472674	0.958680125810444	0.980844565056944	0.9524917962052482	0.9217261465441869	0.5041134788930087	1.0022758017550997	140.0	2.6605738569426194	88.0	0.20290377012527194
1187	Feb25-FISH2-3L1-rep4-mock-100x_Position012_11_cmle.ics	51	1	0	1.083	3.158914303382884	1.0	1.4481301952605736	1.0	0.33472666378143406	2.1537348921811894	0.7994791788856305	0.8510475073313784	0.7964715542521994	0.7315425219941349	0.6623371665771266	0.975494130540953	156.0	2.924516156866769	106.0	0.24440681401453213
1188	Feb25-FISH2-3L1-rep4-mock-100x_Position012_11_cmle.ics	51	2	0	1.2995999999999999	2.5347139470762046	1.0	0.3095250132321943	1.0	0.18286265112144118	2.5482952626576516	0.4201149560117302	0.5346111436950146	0.419941348973607	0.21668739002932552	0.8030796611801558	0.8406956326070004	166.0	3.1011827187395715	86.0	0.19829232080424306
1189	Feb25-FISH2-3L1-rep4-mock-100x_Position012_11_cmle.ics	52	1	0	1.083	0.277732648332214	1.0	2.0977973943825394	1.0	0.2623025778457774	2.077539095201662	0.9694189326005207	0.9869964926236622	0.9672313422042234	0.940803984668788	0.3413972301832176	0.9811546583789947	166.0	3.1011827187395724	103.0	0.23748964003298878
1190	Feb25-FISH2-3L1-rep4-mock-100x_Position012_11_cmle.ics	53	1	0	1.083	0.40218312093710024	1.0	0.687545504971255	1.0	0.28983077184957995	1.934535274358463	0.6420626786773829	0.7625600086304547	0.6351906791089056	0.5119154215437726	0.7349232621628712	0.9928294054979151	150.0	2.7670246722941636	93.0	0.21443239342784423
1191	Feb25-FISH2-3L1-rep4-mock-100x_Position012_11_cmle.ics	54	1	0	1.2995999999999999	0.3126014029350628	1.0	1.857150079393166	1.0	0.28877185231211383	2.769262637318575	0.9324885609603728	0.9642603879987168	0.9324716767690412	0.893735120806389	0.3767228668698255	0.9992835879180757	178.0	3.4161656878847837	120.0	0.2766869592617345
1192	Feb25-FISH2-3L1-rep4-mock-100x_Position012_11_cmle.ics	55	1	0	1.2995999999999999	1.5730876672774945	1.0	0.9479040472602467	1.0	0.27022150963389857	2.396911763061584	0.7305521255953431	0.8227441107137703	0.7291249057874565	0.606508282685739	0.6624776888629333	0.9921344211941657	188.0	3.5460217520767467	126.0	0.2905213072248212
1193	Feb25-FISH2-3L1-rep4-mock-100x_Position012_11_cmle.ics	56	1	0	1.2995999999999999	0.22553169128245457	1.0	0.7295574526778015	1.0	0.29907699693135376	2.2794674411400244	0.6205730801985393	0.7262299030529294	0.636513002262385	0.5072086641605519	0.6883438868843622	0.9977506426857418	172.0	3.258674203312178	116.0	0.2674640606196767
1194	Feb25-FISH2-3L1-rep4-mock-100x_Position012_11_cmle.ics	57	1	0	1.083	0.2668824719552006	1.0	0.687545504971255	1.0	0.3325313158227391	2.613258748070147	0.6663548779347115	0.7802532503975307	0.662695257693387	0.5299960246936676	0.7118259818030873	0.9948898373185608	136.0	2.5711830331211623	86.0	0.19829232080424306
1195	Feb25-FISH2-3L1-rep4-mock-100x_Position012_11_cmle.ics	58	1	0	1.5162	0.32818073016840915	2.0	2.166	1.0	0.30966363748412645	2.850850753483234	0.9763279915399008	0.9849792564874319	0.9756528105425852	0.9517408281135605	0.25044079031597627	1.0013162934065496	154.0	2.9968469891581395	100.0	0.23057246605144538
1196	Feb25-FISH2-3L1-rep4-mock-100x_Position012_11_cmle.ics	59	1	0	1.083	0.3660970330800808	1.0	1.7328	1.0	0.3384541415902391	2.2498345173945395	0.9589608883279035	0.9813439200368431	0.9490763641325669	0.8957263718082112	0.39345357267687453	1.0096666950822655	166.0	3.1011827187395724	117.0	0.26976978528019113
1197	Feb25-FISH2-3L1-rep4-mock-100x_Position012_11_cmle.ics	60	1	0	1.2995999999999999	0.2814673352810711	1.0	0.3777847188762272	1.0	0.293554258334312	2.497832237433254	0.5413619280316252	0.6719659396231928	0.5386669697141883	0.30461552198582714	0.759927466730361	0.9684830569844487	164.0	3.1032978045096833	107.0	0.2467125386750466
1198	Feb25-FISH2-3L1-rep4-mock-100x_Position012_11_cmle.ics	61	1	0	0.8664	4.806785909646579	1.0	0.7748934119142009	1.0	0.2957864950993678	2.0025913125009778	0.6744215494416945	0.7612179118222632	0.6726027397260274	0.5692126165534707	0.6809705448004522	0.9810393355560569	110.0	2.0369531759625294	59.0	0.13603775497035278
1199	Feb25-FISH2-3L1-rep4-mock-100x_Position012_11_cmle.ics	62	1	0	0.8664	NA	0.0	1.0161559471409798	1.0	0.2802220647444271	2.233710301025027	0.8027794254724175	0.8770866875688501	0.7997457842555715	0.7379967799339039	0.5631100383014891	0.9849376386943169	112.0	2.105053836713678	59.0	0.13603775497035278
1200	Feb25-FISH2-3L1-rep4-mock-100x_Position012_11_cmle.ics	63	1	0	1.2995999999999999	0.20532530490180828	1.0	0.2918229810711206	1.0	0.27466855967843334	2.0697908743793914	0.41183814607253827	0.5519067425108541	0.4057079531187532	0.21890540284626123	0.8144643647697801	0.9920714834736271	182.0	3.4587460140254014	121.0	0.27899268392224896
1201	Feb25-FISH2-3L1-rep4-mock-100x_Position012_11_cmle.ics	65	1	0	1.083	2.302551530231671	1.0	0.0	1.0	0.26627900372109287	2.6440245228651635	0.05461797858057264	0.22767898960252286	0.07841040372185969	0.027301183376526057	0.970856811473523	0.9133894276184589	124.0	2.39663155701847	67.0	0.15448355225446841
1202	Feb25-FISH2-3L1-rep4-mock-100x_Position012_11_cmle.ics	65	2	0	0.8664	0.34737571478456436	1.0	2.014971786093599	1.0	0.32320912073969066	2.064765685377419	0.9449058606800512	0.9689910075873481	0.9432822306179162	0.9092679614075624	0.35472715913650216	0.990518884685855	108.0	2.0156630128922206	60.0	0.13834347963086724
1203	Feb25-FISH2-3L1-rep4-mock-100x_Position012_11_cmle.ics	67	1	0	1.2995999999999999	0.1568383688678221	1.0	0.5963412819178956	1.0	0.30401747760250564	2.58253419558761	0.5940166564270599	0.7256553348351423	0.5913031606252986	0.44335790838965117	0.726339009341081	0.9929198049369791	174.0	3.303369615222906	119.0	0.27438123460122005
1204	Feb25-FISH2-3L1-rep4-mock-100x_Position012_11_cmle.ics	68	1	0	1.083	0.2149765766878658	1.0	0.751125369937127	1.0	0.3091484836859036	2.1885211959674	0.6586984071764034	0.7593328860505761	0.657166049582122	0.5104241731481252	0.6527691744119982	0.9766279197092188	174.0	3.2799643663824867	120.0	0.2766869592617345
1205	Feb25-FISH2-3L1-rep4-mock-100x_Position012_11_cmle.ics	69	1	0	1.2995999999999999	0.1421685417511313	1.0	0.4377344716066809	1.0	0.2879608720554036	2.2347234910999445	0.473479501897682	0.5919905272732976	0.4738715849565572	0.33047896866472193	0.7809278688396979	0.9953186527075647	186.0	3.501326340166018	128.0	0.2951327565458501
1206	Feb25-FISH2-3L1-rep4-mock-100x_Position012_11_cmle.ics	70	1	0	1.083	0.23081026908234278	1.0	0.0	1.0	0.28668396502484983	2.1505793158588378	0.18315491075029672	0.3645985779969808	0.18315491075029672	0.02994388043190173	0.9173510137992711	0.9981683208127304	144.0	2.703154183083237	87.0	0.20059804546475749
1207	Feb25-FISH2-3L1-rep4-mock-100x_Position012_11_cmle.ics	71	1	0	1.5162	0.47384714018031915	1.0	1.1872177544577784	1.0	0.2840055858713987	2.697283030311936	0.7582759215117488	0.8333046026547147	0.755434556467672	0.6440982232552057	0.6444560595742096	0.9784781458875473	224.0	4.280323419948604	168.0	0.3873617429664282
1208	Feb25-FISH2-3L1-rep4-mock-100x_Position012_11_cmle.ics	72	1	0	1.5162	0.17321111481591434	1.0	0.10317500441073144	1.0	0.25301746619494625	2.416996152444738	0.3210914849866534	0.4709407767858283	0.31919486059491425	0.08846762966652617	0.8817516394441312	0.9752901138101905	212.0	4.012150948484231	146.0	0.3366358004351103
1209	Feb25-FISH2-3L1-rep4-mock-100x_Position012_11_cmle.ics	74	1	0	1.083	0.28918150828906586	1.0	0.639412489864916	1.0	0.321833129014148	2.2909467661794762	0.618467885455428	0.7214295825918137	0.6155860702151755	0.48239059213719465	0.6940554781916374	1.0112094787899621	150.0	2.813835169975003	98.0	0.2259610167304165
1210	Feb25-FISH2-3L1-rep4-mock-100x_Position012_11_cmle.ics	75	1	0	1.083	0.35204564154260115	1.0	0.20635000882146287	1.0	0.3161258287290487	2.130771527420999	0.3737245136769579	0.5276160341502687	0.3737245136769579	0.20364250809758289	0.8686225333896777	0.9953991574687876	160.0	2.9905017318478064	107.0	0.2467125386750466
1211	Feb25-FISH2-3L1-rep4-mock-100x_Position012_11_cmle.ics	76	1	0	1.083	2.6484488759705496	1.0	0.0	1.0	0.2537992553353594	2.3359214855160566	0.25943508188938996	0.4112049014953715	0.24983681462140991	0.036494184666508424	0.9110336286388147	0.9864631992610161	126.0	2.3477059735675185	67.0	0.15448355225446841
1212	Feb25-FISH2-3L1-rep4-mock-100x_Position012_11_cmle.ics	77	1	0	1.2995999999999999	0.36567455438641266	1.0	0.46141264688247224	1.0	0.32781573518831786	2.6104598541845094	0.48789155600953354	0.6195238905913063	0.4807555896039042	0.3360607479287255	0.7939997440397342	1.004312524726144	190.0	3.6141224128278955	141.0	0.325107177132538
1213	Feb25-FISH2-3L1-rep4-mock-100x_Position012_11_cmle.ics	78	1	0	1.083	0.15165249605587325	1.0	1.9493999999999998	1.0	0.2968001223977527	1.9559613622635221	0.9883769371771371	0.9989168471921347	0.9836381436427262	0.9425199966672221	0.2532693189844786	0.9973496466013274	152.0	2.8351253330453114	96.0	0.22134956740938755
1214	Feb25-FISH2-3L1-rep4-mock-100x_Position012_11_cmle.ics	80	1	0	1.083	0.2914292218836312	1.0	1.1535316172061805	1.0	0.3182908668164536	1.8901287815416257	0.7850255910309529	0.8377382403119669	0.7791664635632464	0.7068583962953936	0.5909643539948198	1.0075726281954682	118.0	2.215734823605444	68.0	0.15678927691498287
1215	Feb25-FISH2-3L1-rep4-mock-100x_Position012_11_cmle.ics	81	1	0	1.2995999999999999	0.2982860905947555	1.0	0.0	1.0	0.2933898472602468	2.064973101721425	0.24607351102015626	0.44207312121359776	0.24607351102015626	0.02813916094138284	0.8948457031148308	0.9835931574740447	180.0	3.367240104433833	123.0	0.2836041332432778
1216	Feb25-FISH2-3L1-rep4-mock-100x_Position012_11_cmle.ics	83	1	0	1.9493999999999998	0.9710245978793184	1.0	0.6606423714395955	1.0	0.3066614818402684	2.7335030233056448	0.524306694592344	0.6585076585328926	0.5230039869792323	0.3588170910192031	0.8016551527254755	0.9875617401015283	332.0	6.366202179362086	315.0	0.7263032680620531
1217	Feb25-FISH2-3L1-rep4-mock-100x_Position012_11_cmle.ics	84	1	0	1.2995999999999999	0.4073400902530964	1.0	0.751125369937127	1.0	0.32221463113741466	2.55346525137105	0.6621743727770836	0.756570220128809	0.657310391233298	0.5270018263962318	0.6856127353784381	1.0071911007339096	156.0	2.971326654547609	104.0	0.2397953646935032
1218	Feb25-FISH2-3L1-rep4-mock-100x_Position012_11_cmle.ics	85	1	0	1.083	1.0241063253245133	1.0	0.8058225447605828	1.0	0.25676833499385804	2.415807131934829	0.7388114595431668	0.8076461478900503	0.7349980642663569	0.657859078590786	0.597302789684539	0.9731394116428955	106.0	2.017778098662332	52.0	0.1198976823467516
1219	Feb25-FISH2-3L1-rep4-mock-100x_Position012_11_cmle.ics	86	1	0	1.083	4.605702782901603	1.0	0.0	1.0	0.21366493709312737	2.189857225028111	0.08166545969648016	0.2601604341909453	0.112606339378795	0.028513675900651764	0.9560205626769154	0.8868552615822871	140.0	2.660573856942619	72.0	0.16601217555704068
1220	Feb25-FISH2-3L1-rep4-mock-100x_Position012_11_cmle.ics	88	1	0	1.083	0.2954153921385544	1.0	0.639412489864916	1.0	0.25202554398798116	2.0938418754273327	0.6186405430040443	0.7109096379678056	0.6089946106671622	0.4633631560782648	0.715029055618167	0.9355293118828096	180.0	3.3906453532742526	114.0	0.26285261129864773
1221	Feb25-FISH2-3L1-rep4-mock-100x_Position012_11_cmle.ics	89	1	0	1.2995999999999999	0.26238211774912534	1.0	1.3157503800483568	1.0	0.30929561366189423	2.6199590381275684	0.870395816242822	0.9264817473338802	0.8588392124692371	0.7668273174733388	0.4800325219874238	1.000544761004777	152.0	2.9287463284069912	98.0	0.2259610167304165
1222	Feb25-FISH2-3L1-rep4-mock-100x_Position012_11_cmle.ics	90	1	0	1.5162	0.3201971761238666	1.0	0.10317500441073144	1.0	0.25802639206161404	3.8761283816438454	0.2955641272902604	0.4469332956472583	0.2955641272902604	0.09415422471984837	0.8877683347059379	0.9686595656224378	148.0	2.932976499947213	86.0	0.19829232080424306
1223	Feb25-FISH2-3L1-rep4-mock-100x_Position012_11_cmle.ics	91	1	0	1.2995999999999999	0.3783306746187752	1.0	0.7252201245704302	1.0	0.2853810895720952	2.9692037128392816	0.571312826146663	0.659214501510574	0.5670900851414447	0.4667742378467454	0.7461757544057703	0.9817612825355723	142.0	2.7520797665341874	85.0	0.19598659614372857
1224	Feb25-FISH2-3L1-rep4-mock-100x_Position012_11_cmle.ics	92	1	0	1.2995999999999999	4.435864681906868	1.0	0.0	1.0	0.28668396502484983	2.188814932214621	0.14736374127395524	0.2595253410015324	0.14736374127395524	0.028434136097920885	0.9439911812081261	0.9405565526981872	144.0	2.726559431923657	87.0	0.20059804546475749
1225	Feb25-FISH2-3L1-rep4-mock-100x_Position012_11_cmle.ics	93	1	0	1.083	0.3842121349530569	1.0	0.6275890508929507	1.0	0.2877501921667834	2.378431201434678	0.6244373466191468	0.7329600808987655	0.6241660397834479	0.49953754516642207	0.7000950330481162	1.0041884827088887	136.0	2.571183033121162	80.0	0.18445797284115634
1226	Feb25-FISH2-3L1-rep4-mock-100x_Position012_11_cmle.ics	94	1	0	0.8664	0.19817703587304247	1.0	1.4973853800157155	1.0	0.29064899138885836	2.008113853636348	0.8971741881062842	0.9386493040911008	0.8944643610291017	0.826903205398566	0.4883578675444881	0.987477945713165	152.0	2.8351253330453114	95.0	0.21904384274887315
1227	Feb25-FISH2-3L1-rep4-mock-100x_Position012_11_cmle.ics	96	1	0	1.083	0.45057789380478575	1.0	1.5162	1.0	0.3191784862749187	2.0102098270352853	0.9457087797380073	0.9767946041432471	0.9395145564247861	0.8773773199660465	0.3363604744754465	0.9973368596760885	140.0	2.61376335926178	88.0	0.20290377012527194
1228	Feb25-FISH2-3L1-rep4-mock-100x_Position012_11_cmle.ics	97	1	0	1.2995999999999999	2.304332949974048	1.0	0.20635000882146287	1.0	0.29136251650881456	2.395229122895847	0.38381095507073637	0.5435300823962274	0.38381095507073637	0.2102140229051148	0.8330079574302552	1.0046777811339234	154.0	2.92663124263688	97.0	0.22365529206990203
1229	Feb25-FISH2-3L1-rep4-mock-100x_Position012_11_cmle.ics	100	1	0	1.2995999999999999	0.1281643267508218	1.0	1.6261351280190972	1.0	0.29360477011817077	2.4927812946828136	0.8934511047276882	0.931187344266095	0.8840470533696471	0.830242800023179	0.47622459566756237	0.9860983674045701	178.0	3.392760439044364	121.0	0.27899268392224896
1230	Feb25-FISH2-3L1-rep4-mock-100x_Position012_11_cmle.ics	101	1	0	1.083	NA	0.0	0.46141264688247224	1.0	0.28234828361144393	2.507487742598371	0.5315907081819075	0.6574624300166978	0.53087859738729	0.38494499558000195	0.7564172476840151	1.0007661745420997	138.0	2.615878445031891	81.0	0.18676369750167077
1231	Feb25-FISH2-3L1-rep4-mock-100x_Position012_11_cmle.ics	104	1	0	1.2995999999999999	1.8489817413088574	1.0	0.32626801153583	1.0	0.28890164313983585	2.4867298587240176	0.4537889848835805	0.5931904756677242	0.44972720187061577	0.27801258054954825	0.8208475298012913	0.9764033044377249	148.0	2.8393555045855337	91.0	0.20982094410681532
1232	Feb25-FISH2-3L1-rep4-mock-100x_Position012_11_cmle.ics	105	1	0	1.2995999999999999	0.38622671983910145	1.0	1.9493999999999998	1.0	0.2829659389148797	2.3085670198541783	0.9696920869491824	0.9874241343062558	0.9635307567770796	0.9208004358201168	0.34129128709472545	0.9900220438383743	190.0	3.5673119151470556	131.0	0.3020499305273935
1233	Feb25-FISH2-3L1-rep4-mock-100x_Position012_11_cmle.ics	106	1	0	1.083	0.6349506688284688	1.0	0.0	1.0	0.3046309795115301	2.1938722162170623	0.24974757717234655	0.45096956255339715	0.24438844636985768	0.02694667621702322	0.9157680291734871	0.9561836735705568	166.0	3.077777469899152	111.0	0.2559354373171044
[truncated: 3,993 more rows]
