# Supplementary material for: M1BP cooperates with CP190 to activate transcription at TAD borders and promote chromatin insulator activity
Source: Nat Commun. 2021 Jul 7;12:4170. doi: 10.1038/s41467-021-24407-y (PMC8263732; doi:10.1038/s41467-021-24407-y)
Supplement: Supplementary file 6 — Source Data [file 41467_2021_24407_MOESM6_ESM.zip › Source Data_updated_060121/Source Data 8/Figure 8c/Figure 8c-tango-slide2/rep4-mock-m1bp/B.xls]

	Label	nuc.idx	idx	tag	ZThickness	_Adist	_Aidx	_Cdist	_Cidx	_NUC_dist	_NUC_idx	compacity	elongation	evf	evfMax	evfMean	evfMin	rad_dist	ratioEllVolume	surface_pix	surface_unit	volume_pix	volume_unit
1	Feb25-FISH2-3L1-rep4-mock-100x_Position001_0_cmle.ics	1	1	0	1.9493999999999998	2.9889419325544306	1.0	0.2968543900249157	1.0	0.0	1.0	0.17611472017193072	2.0527974148859007	0.08387117988031152	0.21076773484400102	0.06133329575453529	0.02114981727309452	0.9639581218567875	0.9022313455976174	298.0	5.746811669922217	203.0	0.4680621060844342
2	Feb25-FISH2-3L1-rep4-mock-100x_Position001_0_cmle.ics	5	1	0	1.5162	0.41368306695368323	1.0	0.08969806256105188	1.0	0.0	1.0	0.13300246658237747	2.677358480318867	0.06868458983518205	0.1789810114683211	0.06868458983518205	0.03432662781224541	0.9697292990492682	0.8920245768009699	150.0	3.0478876583792007	63.0	0.1452606536124106
3	Feb25-FISH2-3L1-rep4-mock-100x_Position001_0_cmle.ics	6	1	0	1.7328	0.3228435706228836	2.0	0.18330622432901184	1.0	1.0161559471409798	1.0	0.3057398659709994	2.603371080415407	0.664511167525283	0.7704703508612349	0.6617368582083998	0.5623144603120788	0.7353281106324856	0.9951204372610625	278.0	5.323262799655348	241.0	0.5556796431839834
4	Feb25-FISH2-3L1-rep4-mock-100x_Position001_0_cmle.ics	7	1	0	1.083	NA	0.0	2.230894358840407	1.0	1.8583168866609978	1.0	0.2515892116749826	2.1321954783670436	0.9833680505094544	0.9961084467696879	0.982706002034588	0.962061392885401	0.1774259688858815	0.9767175529764024	120.0	2.213619737835333	62.0	0.14295492895189613
5	Feb25-FISH2-3L1-rep4-mock-100x_Position001_0_cmle.ics	8	1	0	1.083	0.30655496951346944	1.0	4.761018515746059	1.0	0.0	1.0	0.29154931823087094	2.465447097880917	0.19465188891120566	0.34421275585662897	0.19465188891120566	0.02957529169025143	0.9220670625861008	1.0013742448234202	132.0	2.4817922092997047	77.0	0.17754079885961296
6	Feb25-FISH2-3L1-rep4-mock-100x_Position001_0_cmle.ics	10	1	0	1.2995999999999999	NA	0.0	0.3831092277999586	1.0	0.43046674663324214	1.0	0.31024454638829513	2.784436485174933	0.4835344573455434	0.6188818836238458	0.4798448064359684	0.3384779239057047	0.7827227713203445	0.994702479788859	160.0	3.060717478369066	106.0	0.24440681401453213
7	Feb25-FISH2-3L1-rep4-mock-100x_Position001_0_cmle.ics	13	1	0	1.2995999999999999	0.150365346651824	1.0	0.15456000266666783	1.0	0.5836459621422412	1.0	0.2867352672132239	2.5111574056871295	0.5871499475425712	0.6927507868614317	0.5806331208134937	0.45473529174400773	0.770782370895551	0.9947271544114678	158.0	3.016022066458337	100.0	0.23057246605144538
8	Feb25-FISH2-3L1-rep4-mock-100x_Position001_0_cmle.ics	14	1	0	1.083	0.7360931555596869	1.0	0.3150410938512793	2.0	1.6456566907434287	1.0	0.32687828589830087	2.10617994283924	0.844516693223458	0.8951596894733171	0.843787052088866	0.784294474577908	0.5478810687704668	0.9774693801819352	182.0	3.3885302675041418	132.0	0.30435565518790797
9	Feb25-FISH2-3L1-rep4-mock-100x_Position001_0_cmle.ics	15	1	0	1.5162	0.49187825092798926	1.0	0.3429896263504053	1.0	0.20635000882146287	1.0	0.2906884067131244	2.429259438619854	0.3283448909986095	0.495586043836088	0.3283448909986095	0.1598151075519642	0.8598362438341299	0.9865158380142688	248.0	4.699642118675253	198.0	0.45653348278186184
10	Feb25-FISH2-3L1-rep4-mock-100x_Position001_0_cmle.ics	17	1	0	1.2995999999999999	0.5759813048965414	1.0	0.31490468741092315	1.0	0.6275890508929507	1.0	0.32005861740572933	2.3269745721470456	0.5843712270445447	0.6797118256338566	0.5794306411641355	0.456976393213446	0.7265256980623798	0.9988940072149827	172.0	3.282079452152598	120.0	0.2766869592617345
11	Feb25-FISH2-3L1-rep4-mock-100x_Position001_0_cmle.ics	18	1	0	1.2995999999999999	NA	0.0	2.3385577648602514	1.0	0.32626801153583	1.0	0.2939425763022126	2.626473522149926	0.44769414372176286	0.5759653908447703	0.44769414372176286	0.26001619640269374	0.8151093742817993	0.9959270760508027	170.0	3.237384040241869	113.0	0.2605468866381333
12	Feb25-FISH2-3L1-rep4-mock-100x_Position001_0_cmle.ics	19	1	0	1.2995999999999999	0.2652067080560581	1.0	0.2418267270339551	1.0	0.622541700711641	1.0	0.29907699693135376	2.651249865283486	0.5901505277415727	0.7220901803436497	0.5901505277415727	0.4461822859430772	0.7192183209181572	0.9881354034422459	172.0	3.2820794521525976	116.0	0.2674640606196767
13	Feb25-FISH2-3L1-rep4-mock-100x_Position001_0_cmle.ics	20	1	0	1.2995999999999999	1.236221055833175	1.0	0.7674129350908846	1.0	0.2918229810711206	1.0	0.24435515803247665	2.206528121878418	0.41955145335690497	0.5690138963121325	0.4149467582123916	0.24746125066809194	0.8383470370213236	0.9650773130235718	146.0	2.724444346153545	82.0	0.18906942216218525
14	Feb25-FISH2-3L1-rep4-mock-100x_Position001_0_cmle.ics	21	1	0	1.2995999999999999	0.40936878193959364	1.0	3.1890851477540814	1.0	0.42540144110901373	1.0	0.31014455052289863	2.5957284189056393	0.49128037500673505	0.6083307889868712	0.48583846692648935	0.3475502433592557	0.7801436182415674	1.0032885778758465	166.0	3.171398465260832	112.0	0.25824116197761887
15	Feb25-FISH2-3L1-rep4-mock-100x_Position001_0_cmle.ics	22	1	0	1.5162	0.42820431568036016	1.0	0.18416803117471142	2.0	2.1003330663048003	1.0	0.27302322416987984	2.0630164520160985	0.9254112981634168	0.9686368403726756	0.9265213630065149	0.8573758067109162	0.349370130604948	0.9754004812911836	306.0	5.761756575682195	263.0	0.6064055857153013
16	Feb25-FISH2-3L1-rep4-mock-100x_Position001_0_cmle.ics	23	1	0	1.2995999999999999	5.088311273693907	1.0	5.249769352212734	1.0	0.0	1.0	0.270147343717604	2.2066171291998407	0.21542260559890475	0.38631266850889057	0.20093399071048806	0.02725119478577848	0.9295880427531553	0.9662587576760803	182.0	3.411935516344561	120.0	0.2766869592617345
17	Feb25-FISH2-3L1-rep4-mock-100x_Position001_0_cmle.ics	24	1	0	1.2995999999999999	0.3563918737087172	1.0	0.2588451312082312	1.0	0.9342894015681998	1.0	0.269602597857635	2.277992884910534	0.7319120200655991	0.8213170680371144	0.7309911774507568	0.607672811464052	0.6653739151817968	0.9925919746856213	176.0	3.3012545294527955	114.0	0.26285261129864773
18	Feb25-FISH2-3L1-rep4-mock-100x_Position001_0_cmle.ics	26	1	0	1.5162	1.669756314845261	1.0	1.3878418398818941	1.0	0.0	1.0	0.21206940363090038	3.4524637697635083	0.0774760511122839	0.24606182731212717	0.0774760511122839	0.027347310847766638	0.9533703569556998	0.861378938336011	158.0	3.109643061820017	86.0	0.19829232080424306
19	Feb25-FISH2-3L1-rep4-mock-100x_Position001_0_cmle.ics	27	1	0	1.2995999999999999	0.32568992487962367	1.0	0.24060845299946593	1.0	0.0	1.0	0.23458213361577784	1.9983247996656062	0.13637882441816543	0.24656782985152687	0.10896504634337682	0.027522735857279833	0.9566409297437517	0.9197772309720595	148.0	2.769139758064274	82.0	0.18906942216218525
20	Feb25-FISH2-3L1-rep4-mock-100x_Position001_0_cmle.ics	28	1	0	1.083	0.27977480334592947	1.0	0.37306378436678217	1.0	0.20635000882146287	1.0	0.32805406333564746	2.440937497257616	0.3720627350270568	0.5147803356874254	0.3720627350270568	0.20313216545904797	0.8623078288305235	0.9966129737616243	160.0	3.013906980688226	109.0	0.25132398799607547
21	Feb25-FISH2-3L1-rep4-mock-100x_Position001_0_cmle.ics	29	1	0	1.083	0.29825485426355536	1.0	0.3664487538999125	1.0	0.10317500441073144	1.0	0.3275901193684669	2.441209343142208	0.3314344899016054	0.4869508458484378	0.3257811151389608	0.10223545658553426	0.8783028426991795	0.9809230226572703	144.0	2.749964680764077	93.0	0.21443239342784423
22	Feb25-FISH2-3L1-rep4-mock-100x_Position001_0_cmle.ics	31	1	0	1.2995999999999999	0.21237718381624432	1.0	0.2549877103503314	1.0	1.0024833655297731	1.0	0.3161256321025793	2.6205650918759194	0.7536408339704203	0.8304263291521552	0.7480344687638626	0.6600032090305896	0.6307471630285454	0.9796029648716791	158.0	2.9926168176179173	105.0	0.24210108935401767
23	Feb25-FISH2-3L1-rep4-mock-100x_Position001_0_cmle.ics	32	1	0	1.5162	0.780747595926995	1.0	1.2501642000716084	2.0	2.0391855365838123	1.0	0.2576498675025329	2.5263521287455304	0.910153570314936	0.9444457436856876	0.9096936389148738	0.8426742282507016	0.5268353302828803	0.9524226916517397	200.0	3.790788974700699	135.0	0.31127282916945126
24	Feb25-FISH2-3L1-rep4-mock-100x_Position001_0_cmle.ics	32	2	0	0.8664	0.47833467683901776	2.0	0.48032325443480167	2.0	3.0443814171404293	1.0	0.32492328374130336	2.7691100174112986	0.9893475210477082	0.9949310102899906	0.9883146242594325	0.9759237605238541	0.33789906605230247	0.9871094561411691	98.0	1.862401699859836	52.0	0.1198976823467516
25	Feb25-FISH2-3L1-rep4-mock-100x_Position001_0_cmle.ics	34	1	0	1.2995999999999999	0.36511343594666446	1.0	0.6706027865495836	2.0	0.6190500264643886	1.0	0.2872256686807972	2.31873992756085	0.5300740570336486	0.6673339467886499	0.5276939683775581	0.3872222861238177	0.7884713678569699	0.9815298443684916	206.0	3.878064712752045	149.0	0.34355297441665367
26	Feb25-FISH2-3L1-rep4-mock-100x_Position001_0_cmle.ics	35	1	0	1.2995999999999999	0.2919837928927538	1.0	0.15628532476044293	1.0	0.0	1.0	0.25279176318195384	2.4685282622318914	0.16329269846663552	0.3268869727732235	0.1630463407382237	0.027880898780954	0.953103591606707	0.9802652395995811	184.0	3.5268466747765492	118.0	0.27207550994070556
27	Feb25-FISH2-3L1-rep4-mock-100x_Position001_0_cmle.ics	36	1	0	1.083	0.553581527174785	1.0	0.25577615890292804	1.0	0.7748934119142009	1.0	0.31512099044568787	2.220597673570339	0.6547447557514128	0.7483783530374449	0.6510369164414971	0.519570572541532	0.6864564224639518	0.986525151961525	170.0	3.2139787914014493	117.0	0.26976978528019113
28	Feb25-FISH2-3L1-rep4-mock-100x_Position001_0_cmle.ics	37	1	0	1.2995999999999999	2.1605184162853255	1.0	0.33130711238151805	1.0	0.4377344716066809	1.0	0.30443970331245684	2.5166178596059323	0.4873014635160779	0.6134679872104811	0.48354085973987715	0.33778280346946027	0.7991519456141098	0.9750428432336181	170.0	3.237384040241869	115.0	0.2651583359591622
29	Feb25-FISH2-3L1-rep4-mock-100x_Position001_0_cmle.ics	39	1	0	1.5162	0.3034729383581235	1.0	0.24037379116934451	1.0	1.2536039404732575	1.0	0.2502134044034641	1.6808984005591139	0.7500258855201107	0.8394650639607669	0.7468349068591922	0.6575416286227962	0.6014230891855368	0.9581090903758074	272.0	5.118960817401903	211.0	0.48650790336854977
30	Feb25-FISH2-3L1-rep4-mock-100x_Position001_0_cmle.ics	40	1	0	1.2995999999999999	3.2936421344097986	1.0	3.2681345158001065	1.0	1.3625635475001732	1.0	0.2674205563182136	2.2840800606645875	0.8410690517001982	0.9038198201648967	0.8400923115226613	0.7704229668004099	0.48690212636219676	0.9357378785493213	166.0	3.101182718739572	104.0	0.2397953646935032
31	Feb25-FISH2-3L1-rep4-mock-100x_Position001_0_cmle.ics	41	1	0	1.2995999999999999	0.2868440245597011	1.0	0.3276483063326752	1.0	0.9876225359930936	1.0	0.27308137672307414	2.485247327910315	0.7701517251644232	0.866782328809176	0.7652957756960659	0.648976250500014	0.5896430154961163	0.9860038037018246	168.0	3.1692833794907207	107.0	0.2467125386750466
32	Feb25-FISH2-3L1-rep4-mock-100x_Position001_0_cmle.ics	42	1	0	1.083	0.3821995641819987	1.0	0.6135977182050295	1.0	0.32626801153583	1.0	0.3094437279165693	2.3252592656720945	0.36868945194708036	0.4748265147987266	0.3654907589071005	0.24762006550068325	0.8489565500296811	0.9393027398381449	112.0	2.1050538367136777	62.0	0.14295492895189613
33	Feb25-FISH2-3L1-rep4-mock-100x_Position001_0_cmle.ics	43	1	0	1.083	0.2599942142337796	1.0	0.0995511108955536	1.0	1.7539750749824343	1.0	0.3045659969758873	2.2368766896510017	0.929816121445371	0.9605828166203407	0.9257625971064073	0.8787105338179745	0.47348973993846655	0.9989612621224037	168.0	3.1458781306503005	113.0	0.2605468866381333
34	Feb25-FISH2-3L1-rep4-mock-100x_Position001_0_cmle.ics	44	1	0	0.8664	0.14455021945189606	1.0	0.28370701865866416	1.0	0.687545504971255	1.0	0.2840257821051629	1.9465288990313627	0.6356446702336558	0.7269046460934263	0.6193229926678556	0.4822190996054694	0.7224395738493457	0.9868908361400691	132.0	2.3881712139380253	76.0	0.1752350741990985
35	Feb25-FISH2-3L1-rep4-mock-100x_Position001_0_cmle.ics	45	1	0	1.083	0.3577118497736535	1.0	0.21536563078186216	1.0	1.773638155151651	1.0	0.2478043080750936	2.4150098741988058	0.854977103787133	0.8962309311126566	0.8534190774677782	0.7991591173893802	0.6021359222998415	0.9534881373477143	118.0	2.2625453212862836	60.0	0.13834347963086724
36	Feb25-FISH2-3L1-rep4-mock-100x_Position001_0_cmle.ics	45	2	0	1.7328	5.248339352691315	1.0	5.148831624375769	1.0	0.3095250132321943	1.0	0.25378568574272303	3.3915445634725323	0.37712817363187223	0.48856544162143123	0.37712817363187223	0.20383726076392966	0.8269972909847232	0.9787896811904007	194.0	3.7971342320110315	128.0	0.2951327565458501
37	Feb25-FISH2-3L1-rep4-mock-100x_Position001_0_cmle.ics	47	1	0	1.5162	0.26347785793281664	1.0	2.515047882439644	1.0	0.6275890508929507	1.0	0.26580897764629313	2.6746765748164636	0.5836695042234041	0.6942724713088436	0.5828873923567088	0.4619728977656299	0.7155108397940094	0.9798978171622847	184.0	3.5268466747765492	121.0	0.27899268392224896
38	Feb25-FISH2-3L1-rep4-mock-100x_Position001_0_cmle.ics	48	1	0	1.2995999999999999	0.5644183466430871	1.0	NA	0.0	0.0	1.0	0.18745757101226182	2.5865337495598233	0.06704191971559768	0.23209894830395497	0.09619315656939713	0.033506147237446306	0.9687395545432155	0.9283529833472545	138.0	2.73290468923399	66.0	0.15217782759395398
39	Feb25-FISH2-3L1-rep4-mock-100x_Position001_0_cmle.ics	49	1	0	1.5162	0.12794579239156806	1.0	0.24746706731722176	1.0	2.225825273400004	1.0	0.24973462674797048	3.0405571682004164	0.9770859582150178	0.9904516990428193	0.9762773379468567	0.9547454726667545	0.2743136362815933	0.9488585747679862	172.0	3.3054847009930173	106.0	0.24440681401453213
40	Feb25-FISH2-3L1-rep4-mock-100x_Position001_0_cmle.ics	50	1	0	1.2995999999999999	0.20133963117063403	1.0	3.497526178792222	1.0	1.286654922847664	1.0	0.27022150963389857	2.1907935451315965	0.8623293248895109	0.9380430571697382	0.8592300941628519	0.7402654902239827	0.5630295907844236	0.9920366789696918	188.0	3.546021752076747	126.0	0.2905213072248212
41	Feb25-FISH2-3L1-rep4-mock-100x_Position001_0_cmle.ics	52	1	0	1.2995999999999999	0.38639927449335126	1.0	0.15369117124538254	1.0	0.65253602307166	1.0	0.2666885648411231	3.019332630881727	0.633483220004387	0.73216165825839	0.6279118227681509	0.5001699934196095	0.6830896164134084	0.9448454754521485	152.0	2.905341079566571	91.0	0.20982094410681532
42	Feb25-FISH2-3L1-rep4-mock-100x_Position001_0_cmle.ics	53	1	0	1.5162	0.2625867720085077	1.0	3.0246187914090275	2.0	0.5260913608053412	1.0	0.2780232694705515	2.522374701208999	0.45984043260157137	0.5627769739915014	0.4530810330489069	0.30548498691790366	0.8222594305995147	0.9922140144516758	222.0	4.235628008037876	164.0	0.3781388443243705
43	Feb25-FISH2-3L1-rep4-mock-100x_Position001_0_cmle.ics	53	2	0	1.5162	2.5759563731804116	1.0	0.2587172305780382	2.0	0.0	1.0	0.153461994654726	2.439729472250602	0.054887843333827	0.24000425310533652	0.054887843333827	0.018795307913434117	0.9744384693635797	0.82635009416958	192.0	3.6822230735790433	98.0	0.2259610167304165
44	Feb25-FISH2-3L1-rep4-mock-100x_Position001_0_cmle.ics	54	1	0	1.5162	0.40681489336536275	1.0	0.24781102428416898	1.0	0.5556144027286182	1.0	0.30249738951533106	2.4286962191142405	0.5057404937765012	0.658472678156203	0.5017995144303105	0.3195185337163179	0.8003290973691348	0.9892286021625195	272.0	5.142366066242322	232.0	0.5349281212393534
45	Feb25-FISH2-3L1-rep4-mock-100x_Position001_0_cmle.ics	55	1	0	1.5162	0.5612393013322062	1.0	1.7053907796487584	1.0	0.0	1.0	0.16243416692556403	2.548866359472104	0.07641473541428878	0.19906373546391412	0.07641473541428878	0.027037533290324715	0.9755352005026535	0.9137123301741747	178.0	3.5331919320868823	90.0	0.20751521944630086
46	Feb25-FISH2-3L1-rep4-mock-100x_Position001_0_cmle.ics	57	1	0	0.8664	NA	0.0	0.13906878640073597	1.0	1.517785507063743	1.0	0.25222168868217903	2.1456457800197377	0.9524016809255136	0.9839357765909357	0.9481658825696061	0.9122285656883591	0.4273824949611358	1.001057181016483	116.0	2.171039411694715	59.0	0.13603775497035278
47	Feb25-FISH2-3L1-rep4-mock-100x_Position001_0_cmle.ics	58	1	0	1.083	0.3346774665990991	1.0	0.3020760273820879	1.0	2.693257462497703	1.0	0.2930931921716425	2.678399426063666	0.9798147670914437	0.9901072373368957	0.9797043215752687	0.9566816907630733	0.28866649850765835	1.0009710352322316	126.0	2.4179217200887786	72.0	0.16601217555704068
48	Feb25-FISH2-3L1-rep4-mock-100x_Position001_0_cmle.ics	58	2	0	1.2995999999999999	0.28274621961916907	2.0	3.9983511520507813	1.0	0.3720027687491155	1.0	0.1700429003249146	2.4334393220143182	0.41524358495626884	0.5503289698588927	0.4125455587754222	0.27155922772287644	0.8319548034897284	0.6744101001915896	210.0	3.9206450388926615	118.0	0.27207550994070556
49	Feb25-FISH2-3L1-rep4-mock-100x_Position001_0_cmle.ics	60	1	0	1.5162	0.3966863968525646	1.0	0.5007136728691745	1.0	0.5836459621422412	1.0	0.18941808995790962	2.0478713192246216	0.5582272708428341	0.7268811409145558	0.5494465403590233	0.4230587454914804	0.7437489354538519	0.8053971566984827	206.0	3.9482804592733043	121.0	0.27899268392224896
50	Feb25-FISH2-3L1-rep4-mock-100x_Position001_0_cmle.ics	63	1	0	1.2995999999999999	0.27759917524105604	1.0	0.05815269771784512	1.0	0.0	1.0	0.2459168424591962	2.2641006891262916	0.15886402617830014	0.29817732004394665	0.1384082771485255	0.027312535074337837	0.9435136346542378	0.9572979152789454	194.0	3.6801079878089333	126.0	0.2905213072248212
51	Feb25-FISH2-3L1-rep4-mock-100x_Position001_0_cmle.ics	64	1	0	1.2995999999999999	0.23184219572795622	1.0	0.2040140002209912	1.0	0.0	1.0	0.26948501414881976	2.5514526468613226	0.15756462984723854	0.36879773795534665	0.16975616921269096	0.027497062279670977	0.9123801550037383	0.9771773000692113	198.0	3.7694988116303905	136.0	0.31357855382996574
52	Feb25-FISH2-3L1-rep4-mock-100x_Position001_0_cmle.ics	65	1	0	1.7328	6.344961944182319	1.0	0.4309044076275778	1.0	0.41270001764292574	1.0	0.2261946710584651	2.9653457149191516	0.40102878306394457	0.5235179808417731	0.397425756155552	0.2767334994627466	0.8471809716530831	0.9138312906607132	180.0	3.437455850955092	108.0	0.24901826333556107
53	Feb25-FISH2-3L1-rep4-mock-100x_Position001_0_cmle.ics	65	2	0	1.083	4.541005685555621	1.0	7.714285184704011	1.0	0.0	1.0	0.18319368703773273	1.9453144465408234	0.14140051667771655	0.28577307331793966	0.14140051667771655	0.021170069271392974	0.9336890534129711	0.851966968308955	146.0	2.5840128531110262	71.0	0.16370645089652625
54	Feb25-FISH2-3L1-rep4-mock-100x_Position001_0_cmle.ics	69	1	0	0.8664	4.03255333030404	1.0	3.513220403626028	1.0	0.10317500441073144	1.0	0.30298345828103923	1.7821461640974625	0.22979367970853795	0.39004336290194835	0.22979367970853795	0.07254375891018533	0.9114832677868541	0.963378290693939	114.0	2.1263439997839866	63.0	0.1452606536124106
55	Feb25-FISH2-3L1-rep4-mock-100x_Position001_0_cmle.ics	70	1	0	1.2995999999999999	0.25713826465703393	1.0	0.5336142150916768	1.0	0.3720027687491155	1.0	0.2983193720086381	2.4911193654181965	0.46879185377767274	0.6010645631450405	0.46879185377767274	0.31382947293783975	0.773126522650076	0.9920886519447462	158.0	3.016022066458337	102.0	0.23518391537247432
56	Feb25-FISH2-3L1-rep4-mock-100x_Position001_0_cmle.ics	72	1	0	1.2995999999999999	0.10400818030845127	1.0	0.17901793103001964	1.0	0.0	1.0	0.21523675203104856	2.680887501323819	0.09140617554560183	0.2577253883541409	0.09140617554560183	0.0326050700466978	0.9405133430688705	0.9527018100164495	156.0	2.994731903388028	85.0	0.19598659614372857
57	Feb25-FISH2-3L1-rep4-mock-100x_Position001_0_cmle.ics	74	1	0	0.8664	5.23786458796681	1.0	NA	0.0	0.5097226605744432	1.0	0.26179938779914946	1.8302383944210903	0.5079580253970847	0.6384059450410354	0.5019149891796987	0.3682454779306684	0.8005267794775717	0.887532759533	108.0	2.0156630128922206	54.0	0.12450913166778053
58	Feb25-FISH2-3L1-rep4-mock-100x_Position001_0_cmle.ics	75	1	0	1.2995999999999999	0.26115538313073994	1.0	4.792806736373273	1.0	0.4332	1.0	0.29377057465850803	2.636572220752004	0.5129835935014114	0.7191096539134998	0.5129835935014114	0.28178724211913087	0.7225546207062048	0.9985897805881091	176.0	3.371470275974055	119.0	0.27438123460122005
59	Feb25-FISH2-3L1-rep4-mock-100x_Position001_0_cmle.ics	75	2	0	1.7328	4.367435421661272	1.0	0.3676521209279928	1.0	0.32626801153583	1.0	0.28686049028183525	2.3181568138264756	0.34456252128267295	0.5103291906164579	0.34250635921616496	0.15883526327247963	0.9032029439438725	0.9580992895565713	322.0	6.095914622127606	291.0	0.670965876209706
60	Feb25-FISH2-3L1-rep4-mock-100x_Position001_0_cmle.ics	75	3	0	1.2995999999999999	0.8910846888147262	2.0	0.4077549955099429	2.0	2.3825999999999996	1.0	0.2785399586174222	2.3041699254718075	0.9462569476878876	0.9752116172226367	0.9313241869786326	0.8526383071366501	0.5054373021580943	0.9891941244367365	152.0	2.858530581885731	93.0	0.21443239342784423
61	Feb25-FISH2-3L1-rep4-mock-100x_Position001_0_cmle.ics	76	1	0	1.083	2.9002494978909263	1.0	0.25727335530176276	1.0	1.1535316172061805	1.0	0.3021191993041435	2.1815604396307546	0.7705785098663565	0.854691303216325	0.768626670544831	0.6807939010761906	0.552960341776673	0.9901719779556875	184.0	3.4332256794148703	129.0	0.29743848120636457
62	Feb25-FISH2-3L1-rep4-mock-100x_Position001_0_cmle.ics	77	1	0	1.2995999999999999	0.22520279609414598	1.0	0.1388258688632101	1.0	0.23070632344123612	1.0	0.27308137672307414	2.588191882389735	0.3724476835346572	0.5193498655407713	0.3724476835346572	0.21181927278142273	0.8484487942709787	0.9990149649095774	168.0	3.19268862833114	107.0	0.2467125386750466
63	Feb25-FISH2-3L1-rep4-mock-100x_Position001_0_cmle.ics	78	1	0	1.083	0.2966231557080324	1.0	0.16416792014092257	1.0	1.9313502455959253	1.0	0.279006506526528	1.9264487512502217	0.9444814762840303	0.9712277224249228	0.9406574515857423	0.9042020418186921	0.3708909730632963	0.9881864469470987	174.0	3.209748619861227	114.0	0.26285261129864773
64	Feb25-FISH2-3L1-rep4-mock-100x_Position001_0_cmle.ics	79	1	0	1.083	0.6304514320362774	1.0	1.2547199787667345	1.0	0.5595020986366908	1.0	0.2138811986527199	1.4292159061848826	0.5850018081993622	0.694143077884078	0.579363513824506	0.38478893381990337	0.7294499552758043	0.9332962233064592	200.0	3.7673837258602787	123.0	0.2836041332432778
65	Feb25-FISH2-3L1-rep4-mock-100x_Position001_0_cmle.ics	80	1	0	1.083	0.7462163331458681	1.0	1.3757240946804694	1.0	1.5930676819351215	1.0	0.34747702085676824	2.470477041918921	0.9000721467775962	0.9405108722454086	0.8981543210440278	0.8336286176129463	0.4506188335595287	1.005466758084836	156.0	2.947921405707189	108.0	0.24901826333556107
66	Feb25-FISH2-3L1-rep4-mock-100x_Position001_0_cmle.ics	81	1	0	1.083	0.21253873455716282	1.0	0.29551790299946834	1.0	1.845650587529889	1.0	0.31588787659755735	1.736566017978593	0.9496067809320822	0.9780695262622974	0.9484621532814304	0.8995885260945502	0.37142788848109803	1.0017986635758132	154.0	2.8564154961156207	101.0	0.23287819071195984
67	Feb25-FISH2-3L1-rep4-mock-100x_Position001_0_cmle.ics	82	1	0	1.083	1.61073423174558	1.0	2.841347206369424	1.0	0.6016084874694266	1.0	0.24367050941419885	1.9324814604315812	0.5759575300177235	0.6890762945273301	0.5759575300177235	0.4457600745554548	0.7300263283362188	0.970392770077068	134.0	2.4796771235295934	72.0	0.16601217555704068
68	Feb25-FISH2-3L1-rep4-mock-100x_Position001_0_cmle.ics	83	1	0	1.2995999999999999	0.48361812572192986	1.0	0.33011341625801616	1.0	0.8754689432133618	1.0	0.2826828280317748	2.0940948761969684	0.6831275720164609	0.778597978418767	0.6828431093664069	0.5844427376685442	0.669021171022463	0.9799234901222049	164.0	3.079892555669263	105.0	0.24210108935401767
69	Feb25-FISH2-3L1-rep4-mock-100x_Position001_0_cmle.ics	84	1	0	1.083	0.4940785477350492	1.0	0.39605456541165457	1.0	0.10317500441073144	1.0	0.34514567727426926	2.3313335498231327	0.28847295083912927	0.4352612338880053	0.2806988392242505	0.1094072684976381	0.8752307748432703	1.0082448017487058	128.0	2.4158066343186677	80.0	0.18445797284115634
70	Feb25-FISH2-3L1-rep4-mock-100x_Position001_0_cmle.ics	85	1	0	1.083	0.26380591231077744	1.0	NA	0.0	0.8318234787411565	1.0	0.28221609563188294	2.0750674173494947	0.7068563120540241	0.8144548811049681	0.7085971725364911	0.5827339161708721	0.6311227126995019	0.9875949175179239	162.0	2.988386646077695	103.0	0.23748964003298878
71	Feb25-FISH2-3L1-rep4-mock-100x_Position001_0_cmle.ics	86	1	0	1.5162	2.7001103073547092	1.0	0.28724861141906066	2.0	0.7295574526778015	1.0	0.26161637869799054	2.2376444991225615	0.5841035596481583	0.7098916815557998	0.5837084249587685	0.4242737252611325	0.7709411165981915	0.9345383128662885	256.0	4.78480277095649	197.0	0.4542277581213474
72	Feb25-FISH2-3L1-rep4-mock-100x_Position001_0_cmle.ics	87	1	0	1.2995999999999999	0.25016673381564697	1.0	0.2355387030266159	1.0	1.927468146499159	1.0	0.2858757723144158	2.0109014213895993	0.9284162044695274	0.9686192468619247	0.9279621160520256	0.8852875352729396	0.3261136521649246	0.9876058560058132	210.0	3.8972397900522426	153.0	0.35277587305871144
73	Feb25-FISH2-3L1-rep4-mock-100x_Position001_0_cmle.ics	88	1	0	1.083	NA	0.0	3.487295277204777	1.0	1.8317015899721938	1.0	0.3199428132226949	2.3097908480114544	0.9392857426860591	0.9704460330966259	0.9378066527239907	0.8807662640255103	0.4095320097994781	1.0024601619146571	142.0	2.7052692688533484	90.0	0.20751521944630086
74	Feb25-FISH2-3L1-rep4-mock-100x_Position001_0_cmle.ics	89	1	0	0.8664	0.1016380303267473	1.0	0.5146837777922606	1.0	0.7817319754002556	1.0	0.23939433740724086	1.5799983695509239	0.7100556049486897	0.7966878136254728	0.7095432558279713	0.6119181446934193	0.595509339092015	0.9201836820460371	114.0	2.0795335021031467	56.0	0.12912058098880944
75	Feb25-FISH2-3L1-rep4-mock-100x_Position001_0_cmle.ics	90	1	0	1.083	3.7523164672854796	1.0	0.19202085476667494	1.0	1.827185369470136	1.0	0.29154931823087094	2.3905061144220077	0.8822477153412405	0.9195605677620066	0.8819900836087886	0.8174460431654677	0.5423288651714384	1.002545556455923	132.0	2.5286027069805446	77.0	0.17754079885961296
76	Feb25-FISH2-3L1-rep4-mock-100x_Position001_0_cmle.ics	90	2	0	1.2995999999999999	0.3068508484996869	1.0	0.12672989689182046	2.0	0.9479040472602467	1.0	0.2617993877991494	2.0917052810542693	0.6641259965000972	0.7494677231188023	0.6629350573595177	0.5360125413182967	0.6631593929987948	0.9811806724098797	192.0	3.5651968293769447	128.0	0.2951327565458501
77	Feb25-FISH2-3L1-rep4-mock-100x_Position001_0_cmle.ics	91	1	0	1.083	2.0577658805518477	1.0	1.9386120785203684	1.0	0.20635000882146287	1.0	0.356367342872484	2.314788972569177	0.33396277100056887	0.4760682004930156	0.3328882497945768	0.1658831616206308	0.8714313978043846	1.0010864592844892	138.0	2.6158784450318913	91.0	0.20982094410681532
78	Feb25-FISH2-3L1-rep4-mock-100x_Position001_0_cmle.ics	92	1	0	1.083	0.4624315997754485	1.0	0.30346551269708855	1.0	0.1459114905355603	1.0	0.21783989647177454	1.6364121164075294	0.35364441176766814	0.49565410065566173	0.34616120617591073	0.15308845894308534	0.8733605770906658	0.8910960555210468	172.0	3.188458456790918	99.0	0.22826674139093092
79	Feb25-FISH2-3L1-rep4-mock-100x_Position001_0_cmle.ics	93	1	0	0.8664	4.691840502793705	1.0	4.77108686112392	1.0	0.0	1.0	0.2745497448744835	1.5399685898175555	0.201557603400664	0.38482939795422344	0.19335588031483034	0.02846814980297248	0.935629613151149	0.9894346372568834	156.0	2.854300410345509	96.0	0.22134956740938755
80	Feb25-FISH2-3L1-rep4-mock-100x_Position001_0_cmle.ics	94	1	0	0.6497999999999999	2.517219668123239	1.0	6.40872169424306	1.0	0.10317500441073144	1.0	0.24777748339837877	1.2623002937732257	0.2519152883492492	0.38747215067211094	0.2519152883492492	0.09431086889903013	0.8960818703745609	0.9949813035615652	110.0	1.9667374294412694	54.0	0.12450913166778053
81	Feb25-FISH2-3L1-rep4-mock-100x_Position001_0_cmle.ics	97	1	0	1.2995999999999999	0.2662911390067729	1.0	0.04489060227406647	1.0	0.4773698211006071	1.0	0.298179806429609	2.4448334502260143	0.539129870971925	0.6714565908059392	0.539129870971925	0.36283472735524863	0.7620890844203685	0.9900634931144274	180.0	3.4374558509550925	124.0	0.28590985790379225
82	Feb25-FISH2-3L1-rep4-mock-100x_Position001_0_cmle.ics	98	1	0	1.2995999999999999	0.7218234026993244	1.0	0.21489247736732134	2.0	0.5158750220536572	1.0	0.32095231069837415	2.7390135940778775	0.4966337927654489	0.6121037290525609	0.4959287378657472	0.3920750109627439	0.8188391033275769	0.9838330469246879	168.0	3.21609387717156	116.0	0.2674640606196767
83	Feb25-FISH2-3L1-rep4-mock-100x_Position001_0_cmle.ics	99	1	0	0.8664	0.7300503969485024	1.0	0.26458463191989817	1.0	2.613012150353187	1.0	0.28194623496543986	2.078950035792837	0.9516766160956835	0.9675999273332573	0.9507429329480306	0.929401302086634	0.40006332207139134	0.9925565438568247	118.0	2.215734823605444	64.0	0.14756637827292504
84	Feb25-FISH2-3L1-rep4-mock-100x_Position001_0_cmle.ics	99	2	0	1.5162	0.2759199678297308	2.0	0.13117202511910442	2.0	1.693476355552663	1.0	0.2976906622881044	2.5995526630214556	0.8313371103140301	0.8774804919369489	0.8300823415590396	0.7663320616653359	0.5672875242913549	0.9948906725905964	224.0	4.303728668789025	172.0	0.3965846416084861
85	Feb25-FISH2-3L1-rep4-mock-100x_Position001_0_cmle.ics	101	1	0	1.5162	0.44840844151112424	1.0	2.4938924501609177	1.0	0.5158750220536572	1.0	0.25041027178558195	2.8640410296743393	0.5566539453007068	0.6641520680605981	0.5613760750586395	0.376620812980438	0.7340839108306081	0.9500533983840092	174.0	3.350180112903746	108.0	0.24901826333556107
86	Feb25-FISH2-3L1-rep4-mock-100x_Position001_0_cmle.ics	102	1	0	1.083	0.32581194377981154	1.0	0.19299435575327284	1.0	0.7610319551488771	1.0	0.29740095743975503	1.9436266492121355	0.6910472644703332	0.7862819503114484	0.6836931951845677	0.5396291257965203	0.713486377939291	0.9954252049949027	154.0	2.8564154961156203	98.0	0.2259610167304165
87	Feb25-FISH2-3L1-rep4-mock-100x_Position001_0_cmle.ics	103	1	0	1.083	0.2903214679033304	1.0	0.34617394436132404	1.0	1.482302948152367	1.0	0.2938803076779628	2.1129803787885697	0.8709985666507406	0.9196693380450558	0.8696012764921707	0.8056865202066187	0.5044156293500119	0.9898996504431735	168.0	3.0990676329694615	111.0	0.2559354373171044
88	Feb25-FISH2-3L1-rep4-mock-100x_Position001_0_cmle.ics	105	1	0	1.2995999999999999	0.13211284178775248	1.0	0.24499278718091289	1.0	0.4377344716066809	1.0	0.25640165807870735	2.2138990566404773	0.49343957734622196	0.6394888095445441	0.4892594850358501	0.32561177392667423	0.7944970385660969	0.951523596071888	164.0	3.056487306828843	100.0	0.23057246605144538
89	Feb25-FISH2-3L1-rep4-mock-100x_Position001_0_cmle.ics	106	1	0	1.2995999999999999	0.2389726602399933	1.0	0.28263304253397575	1.0	0.8484788251675598	1.0	0.30966363748412645	2.440691761827357	0.7042370616704772	0.8151419776913408	0.702376357176084	0.5854637410057701	0.6410441835435183	0.9924221294155132	154.0	2.92663124263688	100.0	0.23057246605144538
90	Feb25-FISH2-3L1-rep4-mock-100x_Position001_0_cmle.ics	107	1	0	0.8664	0.27533284463750884	1.0	0.36002374498653694	1.0	0.2918229810711206	1.0	0.29377057465850803	1.7875993826188767	0.38262598352231564	0.5575497447475275	0.38399912388590296	0.22133674793186528	0.8299889867316754	0.9823406632461773	176.0	3.2076335340911157	119.0	0.27438123460122005
91	Feb25-FISH2-3L1-rep4-mock-100x_Position001_0_cmle.ics	108	1	0	1.7328	0.31445091948129417	1.0	0.5196883938841972	1.0	0.10317500441073144	1.0	0.26022583775978564	3.0737360266217117	0.2518847760179579	0.4356090755430748	0.24734163857016375	0.06891617553681462	0.8897483510318247	0.9646012402432228	176.0	3.394875524814475	112.0	0.25824116197761887
92	Feb25-FISH2-3L1-rep4-mock-100x_Position001_0_cmle.ics	109	1	0	1.2995999999999999	NA	0.0	0.4677108333370771	1.0	1.0024833655297731	1.0	0.25379566949110294	2.237748173807425	0.7711458452612695	0.8720084736058629	0.7661647391121799	0.6613945188747662	0.6385351103059399	0.9864934096958446	170.0	3.213978791401449	105.0	0.24210108935401767
93	Feb25-FISH2-3L1-rep4-mock-100x_Position001_0_cmle.ics	110	1	0	0.8664	0.3847749291369958	1.0	0.35286236556927714	1.0	0.9077480443748005	1.0	0.3180264672001329	2.1577562235672887	0.7633629184799143	0.8521514265684317	0.7589978968532163	0.6536487612597717	0.6169836081882455	1.008627649463451	126.0	2.347705973567519	75.0	0.17292934953858405
94	Feb25-FISH2-3L1-rep4-mock-100x_Position001_0_cmle.ics	111	1	0	0.8664	3.3322893385482955	1.0	1.1629848741299103	1.0	1.5837581932427913	1.0	0.30589812765231944	2.4031001104755894	0.9382058187786807	0.9782402644689238	0.9375585172170656	0.8855374336804873	0.47501599241714954	0.9738582381899973	110.0	2.0603584248029496	60.0	0.13834347963086724
95	Feb25-FISH2-3L1-rep4-mock-100x_Position001_0_cmle.ics	112	1	0	1.2995999999999999	0.16759423948376395	1.0	0.12211634222855412	1.0	1.9493999999999998	1.0	0.2991993003418851	2.3537617806837527	0.9754831654057156	0.9941643658790204	0.974479185341891	0.935055039621356	0.37457692600907233	0.9919918488391261	168.0	3.192688628331141	112.0	0.25824116197761887
96	Feb25-FISH2-3L1-rep4-mock-100x_Position001_0_cmle.ics	113	1	0	0.8664	0.37855894433888004	1.0	0.4391361798644121	1.0	0.8254000352858515	1.0	0.26179938779914946	2.365382304808546	0.7314600390218997	0.7988913404204884	0.7295636476358929	0.6613573786035994	0.5898092447559597	0.9306143391272226	108.0	2.015663012892221	54.0	0.12450913166778053
97	Feb25-FISH2-3L1-rep4-mock-100x_Position001_0_cmle.ics	114	1	0	1.083	4.883409536255508	1.0	4.808837552100374	1.0	0.9378659497950863	1.0	0.15311693161861595	1.6151659729923755	0.7711167056604781	0.8905445196644457	0.7690884344058856	0.6077341185471172	0.5870842707294811	0.7649204551726386	172.0	3.0714322125888187	83.0	0.1913751468226997
98	Feb25-FISH2-3L1-rep4-mock-100x_Position001_0_cmle.ics	116	1	0	1.2995999999999999	0.2760849939251513	1.0	0.13250582533133037	1.0	0.0	1.0	0.29247783641808905	2.626917787120956	0.1871405512983248	0.34458887687461803	0.16200460721169668	0.02784699042514848	0.9344348852884139	0.9851548776662201	186.0	3.548136837846858	129.0	0.29743848120636457
99	Feb25-FISH2-3L1-rep4-mock-100x_Position001_0_cmle.ics	117	1	0	0.8664	0.38561681843864193	1.0	0.2509829624991224	1.0	0.0	1.0	0.22422053382509835	1.8883546709752703	0.25455179167150754	0.4188976116578978	0.22275148960183233	0.03631474996265622	0.9118614580040829	0.9794765660203912	122.0	2.2583151497460614	60.0	0.13834347963086724
100	Feb25-FISH2-3L1-rep4-mock-100x_Position001_0_cmle.ics	118	1	0	1.083	1.9619644296650094	1.0	1.760606001812936	1.0	2.5558033639057705	1.0	0.28785502777740146	2.31605203671396	0.9982819012148622	0.9999334929502527	0.997705506783719	0.9895195974106589	0.11366613879325693	0.990170868875179	146.0	2.7478495949939656	89.0	0.2052094947857864
101	Feb25-FISH2-3L1-rep4-mock-100x_Position001_0_cmle.ics	119	1	0	1.2995999999999999	2.7504031856194815	1.0	0.15250062410301343	1.0	0.639412489864916	1.0	0.3045659969758873	2.475000877926463	0.5925185355581901	0.7002548086281033	0.5885106081786492	0.4599870826181586	0.7357941392693754	0.9980351068537452	168.0	3.1926886283311404	113.0	0.2605468866381333
102	Feb25-FISH2-3L1-rep4-mock-100x_Position001_0_cmle.ics	121	1	0	1.2995999999999999	5.187781393305788	1.0	0.2011178035384127	1.0	1.8690951753893301	1.0	0.2876507629637746	2.4613148997712613	0.9384261802874012	0.9748078961826863	0.9362362354616295	0.8829849799190571	0.4406423577066184	0.9988490021734767	188.0	3.592832249757587	130.0	0.29974420586687905
103	Feb25-FISH2-3L1-rep4-mock-100x_Position001_0_cmle.ics	122	1	0	1.9493999999999998	1.8762354855110888	1.0	1.4733696105672334	2.0	2.3245972107497854	1.0	0.28530389870926887	3.2289092243569475	0.9431713496084754	0.976213992134075	0.9427195904049889	0.9075665237572192	0.4229524231701259	0.9862376587300319	262.0	5.0593204997311965	213.0	0.4911193526895787
104	Feb25-FISH2-3L1-rep4-mock-100x_Position002_1_cmle.ics	2	1	0	1.2995999999999999	4.433286097518472	1.0	2.0443200258915675	2.0	0.0	1.0	0.29377057465850803	2.5761593641895715	0.13550947227993254	0.273755050537237	0.13227627872592632	0.02201418186607526	0.9413758525635655	0.9786849019393543	176.0	3.3480650271336354	119.0	0.27438123460122005
105	Feb25-FISH2-3L1-rep4-mock-100x_Position002_1_cmle.ics	2	2	0	1.083	1.915405845011463	1.0	2.08961499594529	1.0	0.23070632344123612	1.0	0.2879988190020152	2.4767433873620215	0.2848226841879416	0.396187295801097	0.2848226841879416	0.17172676328009823	0.8946067244361816	0.9641499533496668	122.0	2.2817203985864816	68.0	0.15678927691498287
106	Feb25-FISH2-3L1-rep4-mock-100x_Position002_1_cmle.ics	3	1	0	1.083	0.44490633483547964	1.0	2.6181450720760644	1.0	1.6748581122843837	1.0	0.30414293636913303	3.114624403280234	0.8364286939231436	0.8837930411164618	0.8346349761069372	0.7788582314035031	0.554036876217182	1.0135978038032827	104.0	2.0198931844324433	55.0	0.12681485632829495
107	Feb25-FISH2-3L1-rep4-mock-100x_Position002_1_cmle.ics	3	2	0	1.2995999999999999	2.470111321565361	1.0	0.27186188529848615	1.0	0.4773698211006071	1.0	0.2576389951369381	2.250255143328202	0.4754325548196317	0.5997784503575848	0.4741718539255538	0.31056346841063626	0.8076951582896283	0.9724426208704277	190.0	3.567311915147056	125.0	0.28821558256430674
108	Feb25-FISH2-3L1-rep4-mock-100x_Position002_1_cmle.ics	5	1	0	1.083	0.8235480392672259	1.0	1.084387020820438	1.0	0.5158750220536572	1.0	0.271306845928369	2.2216367920976516	0.5149312622004403	0.6239938530547826	0.5149312622004403	0.39060514183660755	0.7754899757432491	0.9695483077987888	122.0	2.2817203985864816	66.0	0.15217782759395398
109	Feb25-FISH2-3L1-rep4-mock-100x_Position002_1_cmle.ics	7	1	0	0.8664	0.4315485033207322	1.0	NA	0.0	1.0841098665386142	1.0	0.2771993517873347	2.2151548089226623	0.8546668725391802	0.9162645719138424	0.8530263259476569	0.7834671504670733	0.46228326806327413	0.9838943246582341	102.0	1.9049820260004537	51.0	0.11759195768623716
110	Feb25-FISH2-3L1-rep4-mock-100x_Position002_1_cmle.ics	8	1	0	1.5162	0.9822875657510508	1.0	0.2574267046277151	2.0	0.5963412819178956	1.0	0.3070120034016224	2.3559619044944506	0.4997052248402477	0.6453281104714425	0.49584347241181476	0.3611213326211249	0.7856663353417429	0.9876148735687843	286.0	5.431828700777006	252.0	0.5810426144496424
111	Feb25-FISH2-3L1-rep4-mock-100x_Position002_1_cmle.ics	9	1	0	1.2995999999999999	0.3350056563975323	1.0	0.2753487461102081	1.0	0.9378659497950863	1.0	0.28877185231211383	2.358409031988076	0.7998598111573826	0.890747536387251	0.7924957737187152	0.606341483527811	0.5672202250681073	0.9674673160546247	178.0	3.369355190203944	120.0	0.2766869592617345
112	Feb25-FISH2-3L1-rep4-mock-100x_Position002_1_cmle.ics	11	1	0	1.5162	0.2791280098501298	1.0	0.1458133002190084	1.0	2.576619424076866	1.0	0.27708847204661974	2.2003033546842614	0.9877983325580563	0.9987905678605933	0.9874977636240025	0.966382796006727	0.24633332417198525	0.9696260225210837	200.0	3.790788974700699	140.0	0.3228014524720236
113	Feb25-FISH2-3L1-rep4-mock-100x_Position002_1_cmle.ics	12	1	0	1.5162	0.42223781179067404	1.0	0.1944682145181283	1.0	0.928575039696583	1.0	0.2535752040963752	2.2062367173919495	0.6944371453529249	0.7852516529483201	0.694366127165167	0.5738056516273817	0.6751338533137049	0.9602247422720058	206.0	3.878064712752045	140.0	0.3228014524720236
114	Feb25-FISH2-3L1-rep4-mock-100x_Position002_1_cmle.ics	13	1	0	1.5162	5.626861296428533	1.0	0.11650282964145159	1.0	0.0	1.0	0.2168997468477655	2.2331681020622285	0.08588513285431837	0.2811978588995515	0.08588513285431837	0.030501036794136085	0.9663212857344328	0.925700063020182	178.0	3.462976185565623	104.0	0.2397953646935032
115	Feb25-FISH2-3L1-rep4-mock-100x_Position002_1_cmle.ics	15	1	0	1.7328	0.7363990390990247	2.0	2.745412535303904	1.0	0.7295574526778015	1.0	0.17610552027345633	1.3757642416107994	0.6319632607749385	0.8026835695895856	0.6280963291143512	0.3959741394727341	0.7296677910871658	0.8107293856598966	378.0	7.183549413745072	290.0	0.6686601515491917
116	Feb25-FISH2-3L1-rep4-mock-100x_Position002_1_cmle.ics	16	1	0	1.2995999999999999	2.133024017139355	1.0	0.2685766120942495	1.0	0.1459114905355603	1.0	0.30258378519591916	2.086821075373835	0.33278313864906045	0.49905147432258834	0.33278313864906045	0.14358214082992263	0.8558207201931144	0.9921466168369207	182.0	3.3885302675041418	127.0	0.29282703188533565
117	Feb25-FISH2-3L1-rep4-mock-100x_Position002_1_cmle.ics	17	1	0	1.083	0.15217757505513274	1.0	0.0887311623507928	1.0	0.42540144110901373	1.0	0.2983193720086381	2.271296743207325	0.4385360917901757	0.5559433884218632	0.4385360917901757	0.29818761494454027	0.8158965394174349	0.9932712685837751	158.0	2.9692115687774976	102.0	0.23518391537247432
118	Feb25-FISH2-3L1-rep4-mock-100x_Position002_1_cmle.ics	17	2	0	0.8664	4.034378193118721	1.0	4.239206144556741	1.0	0.9228252937649445	1.0	0.23473931077125812	1.9761511077076823	0.6389230054537008	0.7153511814230532	0.6370902565212134	0.5475973806963174	0.6628991077819023	0.9791392615155147	112.0	2.058243339032838	54.0	0.12450913166778053
119	Feb25-FISH2-3L1-rep4-mock-100x_Position002_1_cmle.ics	18	1	0	1.7328	0.2420771705923345	2.0	0.2669597503932198	2.0	0.7857574237886386	1.0	0.29730439776607115	2.599655428795149	0.5879920973121151	0.7083325552646617	0.5859566696668994	0.45587043475987554	0.7518389332823996	0.9844492895430385	272.0	5.165771315082741	230.0	0.5303166719183244
120	Feb25-FISH2-3L1-rep4-mock-100x_Position002_1_cmle.ics	19	1	0	1.2995999999999999	0.27761737825243854	1.0	NA	0.0	0.43046674663324214	1.0	0.2502942071637654	3.0213842654821033	0.4452819945292435	0.5592560884786981	0.4384818302673432	0.3085687637899953	0.7881133200343209	0.9149948396477914	162.0	3.0586023925989547	97.0	0.22365529206990203
121	Feb25-FISH2-3L1-rep4-mock-100x_Position002_1_cmle.ics	20	1	0	1.2995999999999999	0.3203884475735913	1.0	0.33574553093911513	1.0	0.41270001764292574	1.0	0.2869183232007768	2.599460518676191	0.47430818265765096	0.6041263292722886	0.47270709838849007	0.3154433886390039	0.7735981496053096	0.9929768485421718	192.0	3.6354125758982043	134.0	0.30896710450893683
122	Feb25-FISH2-3L1-rep4-mock-100x_Position002_1_cmle.ics	21	1	0	1.083	0.48258678013408296	1.0	0.603789888792724	1.0	1.9396002206044687	1.0	0.2761165418194154	2.384318587193599	0.9351514117770547	0.9607136296840558	0.9337409467828277	0.8916074052692348	0.46194366202643294	0.9804688161771266	160.0	2.990501731847806	100.0	0.23057246605144538
123	Feb25-FISH2-3L1-rep4-mock-100x_Position002_1_cmle.ics	23	1	0	1.2995999999999999	0.6541608511866464	1.0	0.35638591070098535	1.0	0.3720027687491155	1.0	0.31155985693518456	2.5879686731753475	0.4631377355599816	0.5870576068637965	0.45710893212808335	0.2928068025126398	0.8013396324829273	0.9982263855549054	184.0	3.48003617709571	131.0	0.3020499305273935
124	Feb25-FISH2-3L1-rep4-mock-100x_Position002_1_cmle.ics	24	1	0	1.2995999999999999	2.0696630894695742	1.0	0.6752352423906836	2.0	0.0	1.0	0.09291585582412357	2.202174271815957	0.19773388792478125	0.2964745796949747	0.17329605450421912	0.02340486093894903	0.9320601095948717	0.7456994061273845	382.0	6.945266753800653	214.0	0.4934250773500932
125	Feb25-FISH2-3L1-rep4-mock-100x_Position002_1_cmle.ics	27	1	0	1.083	NA	0.0	0.3371372428420958	1.0	1.969554495985222	1.0	0.3157075706016337	2.009440433371654	0.9611679764417874	0.9821229000727324	0.9568217700590729	0.9260390981178266	0.40123695230061535	1.0044531619986141	166.0	3.1245879675799926	113.0	0.2605468866381333
126	Feb25-FISH2-3L1-rep4-mock-100x_Position002_1_cmle.ics	28	1	0	1.2995999999999999	0.6447675979580828	1.0	1.3375619091961037	1.0	1.151986098218259	1.0	0.29907699693135376	2.5768777767234954	0.7870011006198228	0.8648347828965335	0.7850729470957705	0.6789293368972451	0.5977224199573229	0.9854611248359744	172.0	3.258674203312178	116.0	0.2674640606196767
127	Feb25-FISH2-3L1-rep4-mock-100x_Position002_1_cmle.ics	29	1	0	1.083	0.46348225007540456	1.0	0.2857224209951383	1.0	0.8754689432133618	1.0	0.25309061020494455	1.8684480235151555	0.6986157438292194	0.797098065376918	0.6934372915276851	0.5722981987991995	0.6365395424855156	0.9497070122496599	186.0	3.431110593644759	120.0	0.2766869592617345
128	Feb25-FISH2-3L1-rep4-mock-100x_Position002_1_cmle.ics	31	1	0	1.5162	1.647615114611378	1.0	0.1288032262215431	1.0	1.0298344167305078	1.0	0.2698412531049864	2.8944350589417174	0.7394550492610837	0.8204578886152162	0.7386425834701696	0.6489848453749316	0.6296054893441085	0.9789254346825887	178.0	3.462976185565623	116.0	0.2674640606196767
129	Feb25-FISH2-3L1-rep4-mock-100x_Position002_1_cmle.ics	32	1	0	1.2995999999999999	4.398730746697208	1.0	4.499648397877755	1.0	1.0024833655297731	1.0	0.11522583950784344	2.1385081869155305	0.7109781401601496	0.7792791805482494	0.7058638728154772	0.6197030802501607	0.6621012854863898	0.6222298457687317	154.0	2.8330102472752006	61.0	0.1406492042913817
130	Feb25-FISH2-3L1-rep4-mock-100x_Position002_1_cmle.ics	33	1	0	1.7328	0.2159812295714447	1.0	0.6373481231286537	1.0	2.4667868595554756	1.0	0.27331971331307925	2.0620809623706617	0.9501323004946888	0.9798653986271427	0.9502703531847989	0.9053763853203973	0.36555705536642263	0.9641259631804172	302.0	5.672365751860737	258.0	0.5948769624127291
131	Feb25-FISH2-3L1-rep4-mock-100x_Position002_1_cmle.ics	34	1	0	1.5162	4.273296675061861	2.0	0.13459375301675414	1.0	2.3010738268971607	1.0	0.25301746619494625	2.954409346273392	0.9625335339920172	0.9834423869659098	0.9594974808610874	0.9260616371131323	0.3253196547308371	0.9797376572583419	212.0	4.082366695005491	146.0	0.3366358004351103
132	Feb25-FISH2-3L1-rep4-mock-100x_Position002_1_cmle.ics	35	1	0	1.7328	0.15506174002087283	1.0	0.312716940413426	1.0	0.1459114905355603	1.0	0.26977896097617093	2.0589736409128068	0.3154657691378894	0.5121385233035499	0.31046999517024876	0.11911751388553489	0.876697423420479	0.9739839904185128	308.0	5.783046738752503	264.0	0.6087113103758159
133	Feb25-FISH2-3L1-rep4-mock-100x_Position002_1_cmle.ics	36	1	0	1.5162	0.1785450980897465	1.0	0.13982455587028841	1.0	0.3095250132321943	1.0	0.2656974836399739	2.655068457967512	0.41503489095295704	0.5431198868179861	0.41542446672544475	0.23416237791583797	0.8316118960720698	0.9847070068401113	196.0	3.748208648560081	133.0	0.3066613798484224
134	Feb25-FISH2-3L1-rep4-mock-100x_Position002_1_cmle.ics	37	1	0	1.083	0.26064161870270414	1.0	0.35212126820083195	1.0	0.0	1.0	0.21417117520768644	1.5923512758871925	0.21371815353569326	0.4256670590543457	0.2044620084643628	0.02754421368311892	0.9011340519961739	0.8643064031159734	220.0	3.8866643612016873	142.0	0.3274129017930525
135	Feb25-FISH2-3L1-rep4-mock-100x_Position002_1_cmle.ics	38	1	0	1.2995999999999999	0.188336000554803	1.0	0.20919218415201773	1.0	0.0	1.0	0.2987286402854682	2.4437241016193028	0.2137588036983878	0.3815631362862579	0.2137588036983878	0.029039687573016455	0.9117544683255513	0.9926283140404442	176.0	3.3246597782932152	120.0	0.2766869592617345
136	Feb25-FISH2-3L1-rep4-mock-100x_Position002_1_cmle.ics	39	1	0	1.083	0.3706459259909933	1.0	0.20494971915235277	1.0	0.1459114905355603	1.0	0.293128628165803	2.1134041920855853	0.32467990038676203	0.4787040670067183	0.3145424116973487	0.14657719625569532	0.8633763520905472	0.9971829567706691	182.0	3.3885302675041413	125.0	0.28821558256430674
137	Feb25-FISH2-3L1-rep4-mock-100x_Position002_1_cmle.ics	40	1	0	1.2995999999999999	3.4510388235454705	1.0	3.419825824792034	1.0	0.3095250132321943	1.0	0.2564664373069445	2.309102393191278	0.4485337651934664	0.5612179152300352	0.4419600877651238	0.25954271584299793	0.8069497285987974	0.9646828697670891	180.0	3.437455850955092	115.0	0.2651583359591622
138	Feb25-FISH2-3L1-rep4-mock-100x_Position002_1_cmle.ics	41	1	0	1.5162	0.3250721428437723	1.0	3.2855870107554312	1.0	1.5737664300285508	1.0	0.25202554398798116	2.927411265584417	0.8607869944230874	0.918312442471168	0.8516771346580757	0.7830350858194813	0.5097503286880862	0.9721642976935764	180.0	3.4842663486359315	114.0	0.26285261129864773
139	Feb25-FISH2-3L1-rep4-mock-100x_Position002_1_cmle.ics	43	1	0	1.083	0.5755605253504638	1.0	1.5058636402663679	2.0	2.1652184899744737	1.0	0.2708035121517532	2.5257012199539624	0.9220396630212966	0.9482680131861232	0.9212233792056931	0.8910627387368532	0.3515988334980479	0.9581960770248925	112.0	2.175269583234938	58.0	0.13373203030983835
140	Feb25-FISH2-3L1-rep4-mock-100x_Position002_1_cmle.ics	46	1	0	1.2995999999999999	1.5418077155205203	1.0	NA	0.0	1.8369787278692045	1.0	0.29907699693135376	2.2071428556853347	0.9442658185064176	0.9784161127336701	0.9426451853328365	0.8866120100184596	0.30711161612075477	0.9572401152658597	172.0	3.258674203312178	116.0	0.2674640606196767
141	Feb25-FISH2-3L1-rep4-mock-100x_Position002_1_cmle.ics	47	1	0	1.2995999999999999	3.564933948238173	1.0	0.4536559234437997	1.0	1.5386823371520422	1.0	0.32541515398870025	2.5605843274250843	0.8788751454339916	0.9277120860804199	0.8791722020975501	0.812115786086196	0.43703287281335346	0.9809051863186179	172.0	3.2820794521525976	121.0	0.27899268392224896
142	Feb25-FISH2-3L1-rep4-mock-100x_Position002_1_cmle.ics	48	1	0	1.9493999999999998	NA	0.0	NA	0.0	0.0	1.0	0.05805465357085672	2.77403114381702	0.05756634324018242	0.14602017079367022	0.05756634324018242	0.02877551957393407	0.9716736980112889	0.6998797238723733	228.0	4.60376673217426	78.0	0.17984652352012742
143	Feb25-FISH2-3L1-rep4-mock-100x_Position002_1_cmle.ics	49	1	0	1.2995999999999999	0.3677993858874473	2.0	0.1985824535687948	1.0	1.6921958908343169	1.0	0.3033909273354146	2.3829107006446444	0.8931599730029557	0.9342722822587527	0.8909257348548909	0.8365515154806328	0.4314584408071821	1.0023619922830578	178.0	3.369355190203944	123.0	0.2836041332432778
144	Feb25-FISH2-3L1-rep4-mock-100x_Position002_1_cmle.ics	50	1	0	1.5162	0.27968599914002207	1.0	0.25926593633592193	1.0	0.10317500441073144	1.0	0.27667820782609226	2.4835211143325195	0.2935384228328628	0.4453253850669499	0.2935384228328628	0.09064448047410058	0.8890571622974808	0.9953635553870462	202.0	3.835484386611427	142.0	0.3274129017930525
145	Feb25-FISH2-3L1-rep4-mock-100x_Position002_1_cmle.ics	51	1	0	1.5162	2.6148476284650877	2.0	7.3169187507789735	1.0	0.10317500441073144	1.0	0.15954264131990406	3.071065227557164	0.2427629552036478	0.4487419639739561	0.2427629552036478	0.05247191242015322	0.9106467325509053	0.751627640730858	150.0	2.813835169975002	69.0	0.1590950015754973
146	Feb25-FISH2-3L1-rep4-mock-100x_Position002_1_cmle.ics	51	2	0	1.5162	0.3309165995986299	1.0	7.654086665536491	1.0	0.0	1.0	0.24031046824227795	2.3290691825865606	0.13276233902273707	0.2842134450674718	0.13021956579785157	0.021888799884979562	0.9502898679393295	0.9324203275897294	234.0	4.4101794841405715	165.0	0.3804445689848849
147	Feb25-FISH2-3L1-rep4-mock-100x_Position002_1_cmle.ics	54	1	0	1.083	0.34972849212055535	1.0	0.44935381423582027	1.0	0.687545504971255	1.0	0.2691776018381925	2.2616617003884514	0.6063585171281088	0.7064836539965588	0.6045127483184733	0.4723721257625528	0.6986433416168673	0.9567674589617122	126.0	2.347705973567519	69.0	0.1590950015754973
148	Feb25-FISH2-3L1-rep4-mock-100x_Position002_1_cmle.ics	54	2	0	1.083	0.4333438779911224	2.0	2.2527727573949474	1.0	2.977810087763096	1.0	0.22783091723220977	2.679664129383106	0.9992257156264664	0.9999178789300798	0.9989128734553417	0.9965313624276553	0.05492235809829758	0.9350900987661793	120.0	2.2604302355161727	59.0	0.13603775497035278
149	Feb25-FISH2-3L1-rep4-mock-100x_Position002_1_cmle.ics	55	1	0	0.8664	4.303578914748696	1.0	4.205689177453785	1.0	0.8254000352858515	1.0	0.18566076271937493	1.3101659537801658	0.6916225230527762	0.785648420639592	0.6901706886403767	0.5783451049637042	0.6309673214563463	0.8687331115358718	160.0	2.920285985326547	82.0	0.18906942216218525
150	Feb25-FISH2-3L1-rep4-mock-100x_Position002_1_cmle.ics	56	1	0	1.5162	4.436603793862226	1.0	0.19913481044094214	1.0	2.0748369030026867	1.0	0.30101892057661733	2.399893696075963	0.9008129562153037	0.9396269261315336	0.8984143961495329	0.8375524310862963	0.47093707583179445	0.9927737993321828	210.0	3.967455536573502	157.0	0.3619987717007692
151	Feb25-FISH2-3L1-rep4-mock-100x_Position002_1_cmle.ics	56	2	0	1.2995999999999999	0.4955309395459068	1.0	4.238339868307455	1.0	0.5836459621422412	1.0	0.2632293343870374	2.20673925012023	0.4570035160256538	0.5409191952651387	0.4558221952611477	0.35422461856509435	0.8190929906449052	0.984433303775493	156.0	2.9713266545476085	94.0	0.2167381180883587
152	Feb25-FISH2-3L1-rep4-mock-100x_Position002_1_cmle.ics	57	1	0	1.2995999999999999	0.3708169495911485	1.0	0.29146789617138524	1.0	1.1237506284984224	1.0	0.2888539991204763	2.386226573951794	0.7930612417169628	0.8727894314776516	0.788984088127295	0.6741569239859875	0.5670016349009684	0.991979997552501	176.0	3.348065027133635	118.0	0.27207550994070556
153	Feb25-FISH2-3L1-rep4-mock-100x_Position002_1_cmle.ics	58	1	0	1.083	2.084505715956007	1.0	2.338344643096478	1.0	0.1459114905355603	1.0	0.1518345893861777	3.157372106997455	0.43249575677071805	0.6275643863921482	0.41428676850416946	0.15619695963397534	0.8232208054542342	0.7201171546374641	142.0	2.5180272781299884	62.0	0.14295492895189613
154	Feb25-FISH2-3L1-rep4-mock-100x_Position002_1_cmle.ics	59	1	0	0.8664	4.987990445433374	1.0	5.876452115285135	1.0	1.44445006175024	1.0	0.2895641840473068	1.9900027124774013	0.7889597829225898	0.8412975606035014	0.7889597829225898	0.7275389720425655	0.576225959253585	1.0015822385579738	130.0	2.390286299708136	75.0	0.17292934953858405
155	Feb25-FISH2-3L1-rep4-mock-100x_Position002_1_cmle.ics	60	1	0	1.2995999999999999	0.31172084021878016	1.0	0.21720251957948805	1.0	0.6016084874694266	1.0	0.26155533140608933	2.5169377899269536	0.5820269533101419	0.6823417364942811	0.5730842492152777	0.44970176081843627	0.7650871731562232	0.9631681072245838	164.0	3.1032978045096833	101.0	0.23287819071195984
156	Feb25-FISH2-3L1-rep4-mock-100x_Position002_1_cmle.ics	61	1	0	0.6497999999999999	4.239994476518113	1.0	5.594678663121707	1.0	0.49080306404480833	1.0	0.265730768021239	1.5190638176461677	0.6743126566665341	0.7987705407233517	0.6743126566665341	0.4494837464687861	0.7339154644279609	0.8833725975795467	114.0	2.0561282532627274	59.0	0.13603775497035278
157	Feb25-FISH2-3L1-rep4-mock-100x_Position002_1_cmle.ics	63	1	0	1.2995999999999999	0.7038140299973596	1.0	0.23126375369646196	1.0	2.7192613775250742	1.0	0.28380753372595546	2.668006993387527	0.9674372014177839	0.9870704268762521	0.9672753891200493	0.943209662505779	0.32621591455945015	0.9943618535931081	172.0	3.2820794521525976	113.0	0.2605468866381333
158	Feb25-FISH2-3L1-rep4-mock-100x_Position002_1_cmle.ics	63	2	0	1.5162	0.3746014886980554	2.0	5.1017924022247785	1.0	0.10317500441073144	1.0	0.31057215406554073	2.5799683734778704	0.2432462629064571	0.3700512405609493	0.24078825705039297	0.05191863153028201	0.9104727404384896	0.9940807180053425	198.0	3.76949881163039	146.0	0.3366358004351103
159	Feb25-FISH2-3L1-rep4-mock-100x_Position002_1_cmle.ics	65	1	0	1.083	3.9931894388177653	1.0	2.1457416012195765	1.0	0.9077480443748005	1.0	0.13865139822169764	3.2217578589048084	0.7610948252888339	0.8679790252543462	0.7610948252888339	0.5816847204151055	0.5626726602597678	0.7884973983904616	140.0	2.49673711505968	58.0	0.13373203030983835
160	Feb25-FISH2-3L1-rep4-mock-100x_Position002_1_cmle.ics	66	1	0	1.2995999999999999	0.14578244576100158	1.0	0.09257988005118156	1.0	0.0	1.0	0.3309369409254756	2.2152411382057355	0.20940978785969333	0.415547547784079	0.22228129594622978	0.027036074354127283	0.9178228474714174	0.9894300762042125	200.0	3.7439784770198594	153.0	0.35277587305871144
161	Feb25-FISH2-3L1-rep4-mock-100x_Position002_1_cmle.ics	68	1	0	1.083	0.24868789478349526	1.0	0.39815453660761935	1.0	1.0542408233015097	1.0	0.28194623496543986	2.472334568406186	0.8207166941111895	0.8933349015917823	0.8183329412687211	0.7357170861758018	0.5119411612040039	0.9393417134034324	118.0	2.239140072445864	64.0	0.14756637827292504
162	Feb25-FISH2-3L1-rep4-mock-100x_Position002_1_cmle.ics	69	1	0	1.2995999999999999	0.4818327936127184	1.0	0.10697789913036336	1.0	2.0493060721595597	1.0	0.257727098576907	2.1646994056902593	0.955290532334593	0.9839175662118024	0.9532764564333507	0.9060512797302496	0.3914348680041083	0.9832834280191272	198.0	3.7226883139495506	133.0	0.3066613798484224
163	Feb25-FISH2-3L1-rep4-mock-100x_Position002_1_cmle.ics	70	1	0	1.083	4.081594940993542	1.0	6.697964882638496	1.0	0.0	1.0	0.13359525796654373	1.797296782823982	0.07901291366564077	0.2934329092235936	0.07901291366564077	0.028544119046863596	0.9531805793341692	0.8381865013266778	180.0	3.2736191090721536	83.0	0.1913751468226997
164	Feb25-FISH2-3L1-rep4-mock-100x_Position002_1_cmle.ics	71	1	0	1.9493999999999998	0.533353304688822	1.0	0.6103032995319869	1.0	0.9512265400461282	1.0	0.17074212984267462	2.6537547599801004	0.6454998275796008	0.7573393616613663	0.6420399249013372	0.4898961646040078	0.6962992122157075	0.7812791237284206	282.0	5.319032628115126	184.0	0.42425333753465955
165	Feb25-FISH2-3L1-rep4-mock-100x_Position002_1_cmle.ics	74	1	0	1.7328	0.21501297043431705	1.0	0.13895663609501818	1.0	0.0	1.0	0.1673175013993742	2.239956083292693	0.0862834773116519	0.24189769070069447	0.0862834773116519	0.03096945401163119	0.9467349822842085	0.9197664174693394	184.0	3.6204676701382286	96.0	0.22134956740938755
166	Feb25-FISH2-3L1-rep4-mock-100x_Position002_1_cmle.ics	75	1	0	1.083	5.98760534370095	1.0	6.262095930303781	1.0	0.5595020986366908	1.0	0.2785234620207688	2.3671958289990895	0.5095664345968247	0.6096511585073857	0.5053744428481969	0.37005562308910744	0.7746435820706145	0.9779631896808794	116.0	2.194444660535135	62.0	0.14295492895189613
167	Feb25-FISH2-3L1-rep4-mock-100x_Position002_1_cmle.ics	75	2	0	0.8664	1.0324956908166592	1.0	0.39333060889589194	1.0	0.3720027687491155	1.0	0.2953152701177966	1.8293699812115238	0.4175046966515637	0.5400117876745129	0.407868272737319	0.282871035473533	0.8387810351434625	0.9879591840190377	128.0	2.3924013854782475	74.0	0.17062362487806956
168	Feb25-FISH2-3L1-rep4-mock-100x_Position002_1_cmle.ics	77	1	0	1.2995999999999999	0.1992538272875348	1.0	0.07388029729116119	1.0	0.0	1.0	0.32005861740572933	2.44688673219087	0.16433502147787862	0.3565286065286065	0.19289140717712147	0.028836350264921692	0.9260242827744986	0.9737671172070372	172.0	3.2352689544717586	120.0	0.2766869592617345
169	Feb25-FISH2-3L1-rep4-mock-100x_Position002_1_cmle.ics	79	1	0	0.8664	1.9408433809838839	1.0	1.2006181018074968	1.0	0.0	1.0	0.15495172725545817	1.8205382475309515	0.2916456051670879	0.5597304128053917	0.2916456051670879	0.034997191800056164	0.8892405211810559	0.7226293130304878	150.0	2.649998428092063	68.0	0.15678927691498287
170	Feb25-FISH2-3L1-rep4-mock-100x_Position002_1_cmle.ics	81	1	0	1.2995999999999999	0.42255654736080817	1.0	0.04886674717165261	1.0	0.2918229810711206	1.0	0.3049786146593797	2.1504832184438185	0.42583460486647057	0.5594708947907683	0.41945851116369237	0.22186963284019962	0.832439517845874	0.9851135656111589	190.0	3.567311915147056	136.0	0.31357855382996574
171	Feb25-FISH2-3L1-rep4-mock-100x_Position002_1_cmle.ics	85	1	0	1.083	0.8118875369159202	1.0	0.26349043205249995	1.0	0.46141264688247224	1.0	0.27201651905570057	2.092837918575895	0.5133580973515365	0.6319166385257369	0.5032080659945004	0.3612137585025809	0.7860577023404509	0.9865871215994038	164.0	3.0564873068288434	103.0	0.23748964003298878
172	Feb25-FISH2-3L1-rep4-mock-100x_Position002_1_cmle.ics	88	1	0	1.2995999999999999	0.3688677832216314	1.0	0.43779428329401493	1.0	0.6639153385791856	1.0	0.24973462674797048	2.248338822954731	0.5939970337945831	0.7079007617100318	0.5916355887053809	0.45446298722803785	0.731744596798891	0.9651342515591818	172.0	3.2352689544717577	106.0	0.24440681401453213
173	Feb25-FISH2-3L1-rep4-mock-100x_Position002_1_cmle.ics	89	1	0	1.5162	0.31722175428815946	1.0	6.0866988962496755	1.0	0.5963412819178956	1.0	0.24973462674797048	3.168517288462272	0.5814968611038451	0.6925557481035836	0.5780718676432122	0.4333066309181271	0.7410885859818759	0.9811996598188895	172.0	3.375700447514277	106.0	0.24440681401453213
174	Feb25-FISH2-3L1-rep4-mock-100x_Position002_1_cmle.ics	90	1	0	1.083	0.19032944665931095	1.0	0.1947894940169205	1.0	2.357272271365916	1.0	0.3177274940519455	2.0224559055646787	0.9769083249496981	0.9919477804325956	0.9766803948692153	0.9506492077464789	0.23616326421721415	0.9902226238866063	180.0	3.320429606752993	128.0	0.2951327565458501
175	Feb25-FISH2-3L1-rep4-mock-100x_Position002_1_cmle.ics	91	1	0	1.2995999999999999	0.27257022561225436	1.0	0.31381767448243086	1.0	1.4094967255872226	1.0	0.3045659969758873	2.380280881111338	0.824361960524535	0.8829483371441189	0.8202591334202335	0.7490793569388351	0.556319086726166	0.9794509750631742	168.0	3.1692833794907203	113.0	0.2605468866381333
176	Feb25-FISH2-3L1-rep4-mock-100x_Position002_1_cmle.ics	93	1	0	1.2995999999999999	2.3094235193987487	1.0	2.0951814370240327	1.0	2.1652184899744737	1.0	0.2834790591663577	2.612485590337056	0.9691199746755302	0.9913224121557455	0.9685501741057296	0.9404281418170307	0.31457268945273203	0.9938585515435114	186.0	3.5247315890064383	127.0	0.29282703188533565
177	Feb25-FISH2-3L1-rep4-mock-100x_Position002_1_cmle.ics	94	1	0	0.8664	0.5915320867038188	1.0	3.204895536325347	1.0	0.3720027687491155	1.0	0.30389344048010053	1.7771039201833378	0.4895324528638377	0.6449306952274326	0.4889974338904796	0.3033805272909215	0.809286082285216	1.0028287988555713	156.0	2.8308951615050892	101.0	0.23287819071195984
178	Feb25-FISH2-3L1-rep4-mock-100x_Position002_1_cmle.ics	95	1	0	1.2995999999999999	NA	0.0	NA	0.0	0.0	1.0	0.22422053382509835	2.533493412626508	0.1053537125198363	0.2628748016370166	0.1053537125198363	0.03715860686544726	0.9248399323620786	0.9340341749909057	122.0	2.3987466427885806	60.0	0.13834347963086724
179	Feb25-FISH2-3L1-rep4-mock-100x_Position002_1_cmle.ics	96	1	0	0.8664	NA	0.0	0.17588134494177102	1.0	0.0	1.0	0.2664712578660205	2.251871409572041	0.19848306804828544	0.3639924509489727	0.16985364811451767	0.036383221165829864	0.9464706744195428	0.9886052856609897	110.0	2.060358424802949	56.0	0.12912058098880944
180	Feb25-FISH2-3L1-rep4-mock-100x_Position002_1_cmle.ics	97	1	0	1.2995999999999999	0.3073754820104455	1.0	0.2685177383755462	1.0	1.1736910802652911	1.0	0.2933984975801546	2.0610262850243646	0.7646236012207528	0.8664992370295015	0.7624173448626653	0.6500731180061038	0.6199527609840428	0.9678631382587316	210.0	3.897239790052243	155.0	0.35738732237974036
181	Feb25-FISH2-3L1-rep4-mock-100x_Position002_1_cmle.ics	98	1	0	1.2995999999999999	0.3516371284571871	1.0	0.5732451623553582	1.0	0.8972608143895275	1.0	0.2932823503008304	2.716939508583952	0.7015039303579549	0.79424088871565	0.6881537062301046	0.5663044890534659	0.6625548009850931	1.0013532131093927	162.0	3.105412890279794	105.0	0.24210108935401767
182	Feb25-FISH2-3L1-rep4-mock-100x_Position002_1_cmle.ics	99	1	0	1.083	0.245489746889976	1.0	0.2680180666519122	1.0	0.5097226605744432	1.0	0.23505150542023923	1.9812307689354793	0.5069998415130224	0.626725432631714	0.49644913700067167	0.3634634687516509	0.8004263778609947	0.9524954741202621	162.0	3.0586023925989543	94.0	0.2167381180883587
183	Feb25-FISH2-3L1-rep4-mock-100x_Position002_1_cmle.ics	100	1	0	1.083	0.21638093800096436	1.0	0.40199272583628964	1.0	0.9755754663213545	1.0	0.2714970799337216	2.2199035091898347	0.7837959393472115	0.8616101259316371	0.7822924698021074	0.668260087381136	0.592182521923374	0.9799674434426408	134.0	2.5264876212104332	76.0	0.1752350741990985
184	Feb25-FISH2-3L1-rep4-mock-100x_Position002_1_cmle.ics	103	1	0	1.2995999999999999	0.32740820312815566	1.0	0.13971086248906953	1.0	0.1459114905355603	1.0	0.3038678520637373	2.170287741351396	0.3395474854433487	0.5035016747139937	0.3358624932421096	0.13484399371127806	0.8563680236082227	0.9856691104131888	212.0	3.988745699643811	160.0	0.3689159456823127
185	Feb25-FISH2-3L1-rep4-mock-100x_Position002_1_cmle.ics	104	1	0	1.2995999999999999	2.645445832148924	1.0	0.2868490175349457	1.0	2.0050629912504507	1.0	0.30549004043139827	2.594964636974121	0.9431009957325747	0.9767361876331483	0.9409572656422175	0.8813268420384803	0.4014311030645305	0.9937128273677625	200.0	3.8141942235411186	147.0	0.33894152509562475
186	Feb25-FISH2-3L1-rep4-mock-100x_Position002_1_cmle.ics	105	1	0	1.2995999999999999	0.2519516614936908	1.0	0.24359914132332597	1.0	1.0161559471409798	1.0	0.2912166652001647	2.6231494829778255	0.7045642424996159	0.7884346674665126	0.6990336008427644	0.609248461881735	0.6742440362008211	0.9948396660820593	192.0	3.658817824738624	135.0	0.31127282916945126
187	Feb25-FISH2-3L1-rep4-mock-100x_Position002_1_cmle.ics	106	1	0	1.7328	3.3412281090743954	1.0	3.2050310161557714	1.0	0.10317500441073144	1.0	0.11359200239989546	4.0971931695766886	0.3627583675529352	0.524030189718061	0.356824420943161	0.0946487424774227	0.8624011013320572	0.49554290172464643	190.0	3.450285670944956	83.0	0.1913751468226997
188	Feb25-FISH2-3L1-rep4-mock-100x_Position002_1_cmle.ics	107	1	0	0.8664	5.9101590917264195	1.0	1.7810603878749236	1.0	0.5836459621422412	1.0	0.265730768021239	1.9391607893463378	0.5061408410514927	0.5861946997348678	0.5010403167318599	0.38644497021721813	0.7945884267632113	0.9621528648283113	114.0	2.0795335021031467	59.0	0.13603775497035278
189	Feb25-FISH2-3L1-rep4-mock-100x_Position002_1_cmle.ics	108	1	0	1.2995999999999999	0.20342664235560776	1.0	0.20698673255590241	1.0	0.2918229810711206	1.0	0.28265193913446984	2.6169832848935286	0.4023585327333949	0.5426971900235407	0.3838985071068864	0.22151658273488484	0.8329329364738042	0.9998114255507732	192.0	3.6354125758982043	133.0	0.3066613798484224
190	Feb25-FISH2-3L1-rep4-mock-100x_Position002_1_cmle.ics	109	1	0	1.083	4.088636666867045	1.0	0.0797880786569773	1.0	1.7509378864267235	1.0	0.2933122770712693	2.0867805329008506	0.9119516253398807	0.9544783085102065	0.9111967858447303	0.8563288827563816	0.3981401423052121	0.9856128537276158	144.0	2.726559431923657	88.0	0.20290377012527194
191	Feb25-FISH2-3L1-rep4-mock-100x_Position002_1_cmle.ics	110	1	0	0.8664	6.094594593484327	1.0	3.547486529806233	1.0	0.0	1.0	0.242406840554768	1.854594671594665	0.16497375178566734	0.32509662322638316	0.16497375178566734	0.02811933078008466	0.9390543465870557	0.9334856190763251	144.0	2.679748934242817	80.0	0.18445797284115634
192	Feb25-FISH2-3L1-rep4-mock-100x_Position003_2_cmle.ics	1	1	0	0.8664	0.2613711371857973	1.0	0.24404957705574137	1.0	0.10317500441073144	1.0	0.20938166917559753	2.046912599411159	0.3409312022237665	0.49931500049637645	0.3310036731857441	0.09261391839571131	0.8541336772036224	0.8658081665004518	112.0	2.081648587873258	51.0	0.11759195768623716
193	Feb25-FISH2-3L1-rep4-mock-100x_Position003_2_cmle.ics	2	1	0	1.2995999999999999	0.4721912668271596	1.0	0.16764446110999126	1.0	0.20635000882146287	1.0	0.313068323785643	2.240417260963829	0.33737943153883365	0.48989051347108825	0.33737943153883365	0.16698916981765408	0.852250795332105	0.9930969898580215	246.0	4.608136209083686	203.0	0.4680621060844342
194	Feb25-FISH2-3L1-rep4-mock-100x_Position003_2_cmle.ics	3	1	0	1.7328	3.986472016136341	1.0	5.509617241145741	1.0	0.0	1.0	0.08957556908006721	2.224067634802093	0.31081967213114753	0.564764344262295	0.26968237704918036	0.029375	0.89712003599324	0.4988325821088401	204.0	3.5993168124371175	82.0	0.18906942216218525
195	Feb25-FISH2-3L1-rep4-mock-100x_Position003_2_cmle.ics	4	1	0	1.9493999999999998	0.3329000888996185	1.0	0.39211212761413333	2.0	1.2995999999999999	1.0	0.29101407687531833	2.5856896310002893	0.8556656948493683	0.9635852582791359	0.8552530462734544	0.6364700605516932	0.443161002754842	0.9864512171328462	352.0	6.719535303107695	335.0	0.7724177612723421
196	Feb25-FISH2-3L1-rep4-mock-100x_Position003_2_cmle.ics	5	1	0	1.083	0.22459852863949176	1.0	0.09992681899858029	1.0	0.0	1.0	0.29197721891436773	1.939158351037791	0.22940568370697692	0.39837130579316493	0.21514574127376657	0.029751287144768313	0.9078583154218228	1.0020262155492925	156.0	2.877705659185929	99.0	0.22826674139093092
197	Feb25-FISH2-3L1-rep4-mock-100x_Position003_2_cmle.ics	6	1	0	0.8664	0.44097050320924724	1.0	0.1657332694833477	1.0	1.680857471850398	1.0	0.26155533140608933	1.458638943647473	0.9189902539334872	0.9617405828730805	0.9168551011243037	0.8386659628278562	0.4304225399645768	0.9685554917980415	164.0	2.986271560307584	101.0	0.23287819071195984
198	Feb25-FISH2-3L1-rep4-mock-100x_Position003_2_cmle.ics	7	1	0	0.8664	0.33559355098099003	1.0	0.17570047847804499	1.0	0.0	1.0	0.1414982076329358	1.5152617466759444	0.1778585882721903	0.4281068689749927	0.16121444732342202	0.02616841272093249	0.9337066273732958	0.7300829764540894	178.0	3.205518448321005	84.0	0.1936808714832141
199	Feb25-FISH2-3L1-rep4-mock-100x_Position003_2_cmle.ics	8	1	0	1.083	0.21773461992462811	1.0	0.17187487176050026	1.0	1.7328	1.0	0.28983077184957995	2.1694299780034907	0.9731609911109202	0.9904828874479323	0.9639605788637438	0.9091338515051316	0.29948474107003115	0.9903132268943095	150.0	2.813835169975003	93.0	0.21443239342784423
200	Feb25-FISH2-3L1-rep4-mock-100x_Position003_2_cmle.ics	9	1	0	1.083	NA	0.0	0.23771146765418952	1.0	1.3412750573395087	1.0	0.2261257626736845	2.751908111266469	0.9261338426220653	0.9672338291181974	0.9243976310357467	0.8754846924011807	0.31288359354878914	0.8326551872607203	112.0	2.1050538367136777	53.0	0.12220340700726606
201	Feb25-FISH2-3L1-rep4-mock-100x_Position003_2_cmle.ics	10	1	0	0.8664	0.3296019756140113	1.0	0.32963105892315636	1.0	2.3825999999999996	1.0	0.323812912684108	2.105178319747444	0.858347379199806	0.9189138904546451	0.858000079933958	0.8000582966624816	0.48562995721156416	0.9886408709936367	134.0	2.4796771235295934	83.0	0.1913751468226997
202	Feb25-FISH2-3L1-rep4-mock-100x_Position003_2_cmle.ics	10	2	0	1.9493999999999998	2.932685034283203	1.0	0.27195200255951746	4.0	3.0324	1.0	0.2434218429970989	1.9945057550155496	0.9616992305667456	0.984747084822333	0.9510652578076871	0.8951369833751149	0.26958892050603595	0.934771962292979	354.0	6.576988724295069	309.0	0.7124689200989662
203	Feb25-FISH2-3L1-rep4-mock-100x_Position003_2_cmle.ics	10	3	0	1.9493999999999998	0.3001057491315386	2.0	0.4185567064952296	2.0	0.10317500441073144	1.0	0.2730293214404318	2.7687301133095303	0.20368137221798818	0.32412875431195465	0.19859867502573736	0.03336898204104471	0.9323233751710174	0.9593072660121025	316.0	6.1256651282783565	276.0	0.6363800063019892
204	Feb25-FISH2-3L1-rep4-mock-100x_Position003_2_cmle.ics	11	1	0	1.2995999999999999	0.21616110033834385	1.0	0.3345989774533062	1.0	1.4199491695140265	1.0	0.28191961503978014	1.977658504801312	0.8467341078378496	0.9061520633208461	0.8444747314257394	0.7584362199903795	0.42319049718501617	0.9748019997091458	196.0	3.654587653198402	137.0	0.3158842784904802
205	Feb25-FISH2-3L1-rep4-mock-100x_Position003_2_cmle.ics	12	1	0	1.083	0.22608375228822683	1.0	0.19933524847290118	1.0	0.8595614345612763	1.0	0.2886090189841206	1.8757783009465823	0.6953092343201934	0.8028369954382713	0.6867855260527416	0.5823519255584029	0.6600670943713365	0.9998007011179149	168.0	3.122472881809881	110.0	0.2536297126565899
206	Feb25-FISH2-3L1-rep4-mock-100x_Position003_2_cmle.ics	13	1	0	1.083	2.2049761719462664	1.0	0.21608322448157877	1.0	0.10317500441073144	1.0	0.3033506929168382	2.6236705470764394	0.29723428632330606	0.46632117449575017	0.28744238096506886	0.11523140870213956	0.8848177688617499	1.0081418457609663	128.0	2.4392118831590874	75.0	0.17292934953858405
207	Feb25-FISH2-3L1-rep4-mock-100x_Position003_2_cmle.ics	14	1	0	1.083	0.1996482791399142	1.0	0.16617810368366306	1.0	0.3095250132321943	1.0	0.32599317004418005	2.067345747562727	0.4270772458230314	0.5401288679103918	0.4174121525436428	0.24271746459878624	0.8226976158116269	1.0021895797257037	184.0	3.40982043057445	134.0	0.30896710450893683
208	Feb25-FISH2-3L1-rep4-mock-100x_Position003_2_cmle.ics	15	1	0	1.2995999999999999	0.08699084447463559	1.0	0.15559674523640413	1.0	0.0	1.0	0.3082640887312631	2.503751312074782	0.22350435127005705	0.3762055640594727	0.21912632063454685	0.03160424315732009	0.9169376362822448	1.0158423139387793	148.0	2.815950255745114	94.0	0.2167381180883587
209	Feb25-FISH2-3L1-rep4-mock-100x_Position003_2_cmle.ics	16	1	0	1.083	0.30201496981758336	1.0	0.33839278308151083	1.0	0.0	1.0	0.2645999334001833	2.281521687729308	0.16887021749151407	0.2659451871097515	0.16887021749151407	0.029611742027406445	0.940085321754518	0.9683743709336791	118.0	2.215734823605444	62.0	0.14295492895189613
210	Feb25-FISH2-3L1-rep4-mock-100x_Position003_2_cmle.ics	17	1	0	0.8664	1.631358328906134	1.0	0.2615699136917105	1.0	1.7345341872721707	1.0	0.2970299522544141	1.719067086123481	0.9361083922281909	0.9725512712811462	0.9344205439649791	0.8575309631524998	0.37011572599254966	0.9316315630593703	186.0	3.31408434944266	130.0	0.29974420586687905
211	Feb25-FISH2-3L1-rep4-mock-100x_Position003_2_cmle.ics	18	1	0	1.083	0.4235735260721098	2.0	NA	0.0	0.5097226605744432	1.0	0.26518232676336656	1.8669366503432052	0.5722762425941839	0.6951833928813712	0.5726742345438922	0.37300890959251054	0.7399350036495391	0.9419757460393361	160.0	2.9670964830073863	98.0	0.2259610167304165
212	Feb25-FISH2-3L1-rep4-mock-100x_Position003_2_cmle.ics	19	1	0	0.8664	6.467621393247161	1.0	0.1857864147144174	1.0	0.2918229810711206	1.0	0.2718685950221936	2.205088491092914	0.3629154613314992	0.4840744037383934	0.3601339186373475	0.2427123581413226	0.8608227851941496	0.9872032051524602	104.0	1.949677437911183	52.0	0.1198976823467516
213	Feb25-FISH2-3L1-rep4-mock-100x_Position003_2_cmle.ics	20	1	0	0.8664	2.034084426114943	1.0	2.1265115924390616	1.0	1.3107987492438529	1.0	0.3004098407371518	2.35228528279829	0.7732574303303105	0.8314754749453895	0.7722512742437281	0.7082345932349242	0.6225493698403098	1.0051048650944494	98.0	1.838996451019416	50.0	0.11528623302572269
214	Feb25-FISH2-3L1-rep4-mock-100x_Position003_2_cmle.ics	21	1	0	1.083	0.29046069428574856	1.0	0.1525009463926992	1.0	0.5963412819178956	1.0	0.3483279214251403	2.5788770306985698	0.635752014496665	0.7737594941589235	0.6314820526660755	0.45149304082970276	0.7154396306521916	1.0164736222332122	152.0	2.9053410795665715	104.0	0.2397953646935032
215	Feb25-FISH2-3L1-rep4-mock-100x_Position003_2_cmle.ics	23	1	0	1.2995999999999999	0.1376713747797928	1.0	NA	0.0	0.5963412819178956	1.0	0.2792526803190927	2.270116914994967	0.565837426715259	0.6807287192787864	0.56296858450992	0.4377027579247596	0.7369074293711221	0.9841061754258646	180.0	3.3438348555934128	120.0	0.2766869592617345
216	Feb25-FISH2-3L1-rep4-mock-100x_Position003_2_cmle.ics	24	1	0	1.2995999999999999	3.5738083225842834	1.0	NA	0.0	1.6313400576791501	1.0	0.2736187900809741	1.9740750904978792	0.8857729356698989	0.9317081742519848	0.8858048850620617	0.8178205722136136	0.44191971018267073	0.9767212042750164	154.0	2.87982074495604	94.0	0.2167381180883587
217	Feb25-FISH2-3L1-rep4-mock-100x_Position003_2_cmle.ics	25	1	0	1.083	0.1088824801503561	1.0	1.624106174771682	1.0	0.0	1.0	0.25676833499385804	2.9932218502915617	0.20263850245111956	0.295090189843469	0.1460072303295289	0.037098025855052716	0.9409164337877776	0.9648199806759389	106.0	2.017778098662332	52.0	0.1198976823467516
218	Feb25-FISH2-3L1-rep4-mock-100x_Position003_2_cmle.ics	26	1	0	1.083	0.16070204120404216	1.0	0.2612866781017403	1.0	1.8968493769622838	1.0	0.24264857034559567	1.4601432988651324	0.854415366434309	0.8834800554918046	0.8542569407573604	0.8121799373148132	0.5203924169978108	0.9853245245459555	178.0	3.3225446925231044	110.0	0.2536297126565899
219	Feb25-FISH2-3L1-rep4-mock-100x_Position003_2_cmle.ics	26	2	0	1.2995999999999999	0.18777661827376482	2.0	0.14206899595750028	2.0	1.7660715981523099	1.0	0.2836736067019555	2.0222796312472426	0.8402598181101958	0.8977255210920239	0.8402598181101958	0.7821432853203624	0.5686001183606175	0.9929642382276936	184.0	3.4566309282552896	125.0	0.28821558256430674
220	Feb25-FISH2-3L1-rep4-mock-100x_Position003_2_cmle.ics	27	1	0	0.8664	2.1678170000822052	1.0	2.1130936063625483	1.0	1.5386823371520422	1.0	0.16757186576811736	1.6520050472399919	0.8549800566923682	0.9213339295889442	0.8537610986490483	0.7852109374436502	0.47293702343062466	0.7549940366577704	156.0	2.8308951615050892	75.0	0.17292934953858405
221	Feb25-FISH2-3L1-rep4-mock-100x_Position003_2_cmle.ics	27	2	0	1.083	0.5182805312492358	1.0	0.42798438500275937	1.0	1.4751040190545512	1.0	0.2771993517873347	2.931887001074025	0.8350944512164336	0.8775740571107088	0.8320506624928774	0.7723397502939203	0.4946107849369119	1.0003980945135706	102.0	1.951792523681294	51.0	0.11759195768623716
222	Feb25-FISH2-3L1-rep4-mock-100x_Position003_2_cmle.ics	31	1	0	1.2995999999999999	5.959367662142399	1.0	6.026793591045342	1.0	0.0	1.0	0.2974533358211097	2.5557833581395353	0.18764127859556454	0.32656620188759855	0.1620460636190624	0.026760399269817842	0.9269464672168987	0.9840724580501182	184.0	3.45663092825529	128.0	0.2951327565458501
223	Feb25-FISH2-3L1-rep4-mock-100x_Position003_2_cmle.ics	32	1	0	1.2995999999999999	0.2606039008291503	1.0	0.23705946261774996	1.0	1.3842379406474168	1.0	0.28013140511610374	2.5016885022286792	0.8368313912677243	0.8952600730029482	0.8368313912677243	0.7715981679067808	0.5102446702963748	0.9965828184952864	144.0	2.7499646807640765	86.0	0.19829232080424306
224	Feb25-FISH2-3L1-rep4-mock-100x_Position003_2_cmle.ics	33	1	0	1.2995999999999999	0.21484880757113392	1.0	0.786689622259766	1.0	1.0622516852075932	1.0	0.2147858984876978	1.833532560015325	0.811976126328394	0.8881249064511301	0.8103203113306391	0.671961532704685	0.6052881866564147	0.8877648226389137	182.0	3.458746014025401	107.0	0.2467125386750466
225	Feb25-FISH2-3L1-rep4-mock-100x_Position003_2_cmle.ics	34	1	0	1.2995999999999999	3.6961513565175164	2.0	0.27153897431442175	1.0	0.23070632344123612	1.0	0.3285581964084495	2.5791274208879202	0.3792425839482006	0.5508583044722181	0.3716608944436079	0.16910103900015058	0.8333421333993882	0.979229698249197	178.0	3.3927604390443635	128.0	0.2951327565458501
226	Feb25-FISH2-3L1-rep4-mock-100x_Position003_2_cmle.ics	35	1	0	1.083	0.6140388536936632	1.0	0.28329921788407164	1.0	2.166	1.0	0.3161258287290487	2.37763478662301	0.9883532138935553	0.996818484697756	0.9853030886037935	0.9595224911546366	0.19536031041876697	0.9767168972834382	160.0	3.013906980688226	107.0	0.2467125386750466
227	Feb25-FISH2-3L1-rep4-mock-100x_Position003_2_cmle.ics	36	1	0	1.083	NA	0.0	0.7182538096126173	1.0	1.5732616338978782	1.0	0.271306845928369	2.830769450626718	0.9374251533222853	0.9725894833613568	0.936421149403041	0.8700722157035891	0.37161213560113443	0.9685675682364286	122.0	2.351936145107741	66.0	0.15217782759395398
228	Feb25-FISH2-3L1-rep4-mock-100x_Position003_2_cmle.ics	38	1	0	1.083	0.40916708473657204	1.0	NA	0.0	1.401081809291592	1.0	0.28166648430998564	2.149002463313142	0.858013273854858	0.9058169553219059	0.8554020237188554	0.7921286634157921	0.5480216316773792	0.9950143939538307	160.0	3.013906980688226	101.0	0.23287819071195984
229	Feb25-FISH2-3L1-rep4-mock-100x_Position003_2_cmle.ics	39	1	0	1.2995999999999999	2.1432125333115373	2.0	0.06183651830832516	1.0	1.3828107060241546	1.0	0.25219289448827525	3.3767668268557665	0.7445414496109074	0.8039765418998006	0.7422824618946556	0.672583445880764	0.6383207718455521	0.9657096925391055	108.0	2.1092840082539004	53.0	0.12220340700726606
230	Feb25-FISH2-3L1-rep4-mock-100x_Position003_2_cmle.ics	39	2	0	1.5162	0.29926483628841155	2.0	0.2393905542831655	2.0	0.5595020986366908	1.0	0.2896249227309447	2.647040896352274	0.4906304263939803	0.6025548266769567	0.48291690783973246	0.357476766994662	0.7861128835384767	0.970783123569107	210.0	3.9674555365735023	154.0	0.3550815977192259
231	Feb25-FISH2-3L1-rep4-mock-100x_Position003_2_cmle.ics	40	1	0	1.083	3.4959516403539013	1.0	0.24696703941158413	1.0	0.0	1.0	0.25379566949110294	2.2633852458143244	0.25098672579057524	0.4167327669415801	0.25098672579057524	0.029420197058458126	0.9082765267606133	0.9893534857481625	170.0	3.190573542561029	105.0	0.24210108935401767
232	Feb25-FISH2-3L1-rep4-mock-100x_Position003_2_cmle.ics	42	1	0	1.5162	2.129625208699567	1.0	2.8379316898819784	1.0	0.20635000882146287	1.0	0.2029106715034448	1.9787134553152799	0.34542851981044237	0.48955973706519174	0.34542851981044237	0.1870387870533791	0.825716297987286	0.8706062646022316	182.0	3.435340765184981	104.0	0.2397953646935032
233	Feb25-FISH2-3L1-rep4-mock-100x_Position003_2_cmle.ics	43	1	0	1.5162	0.4180444164834358	1.0	0.22857275183437656	2.0	0.41270001764292574	1.0	0.3370821621605461	2.417853626405986	0.4408622576822528	0.5712344070847694	0.42962721738265175	0.284847169077406	0.8129756792201674	0.9921749902405166	254.0	4.810323105567023	221.0	0.5095651499736944
234	Feb25-FISH2-3L1-rep4-mock-100x_Position003_2_cmle.ics	45	1	0	1.2995999999999999	0.3247792161234585	1.0	0.2886158007287316	1.0	0.10317500441073144	1.0	0.22561917067413154	2.59435823467182	0.3373579830583323	0.5075173632020554	0.3373579830583323	0.07020554819543137	0.8795450607053193	0.903751425493629	170.0	3.167168293720609	99.0	0.22826674139093092
235	Feb25-FISH2-3L1-rep4-mock-100x_Position003_2_cmle.ics	46	1	0	1.083	2.1460381053665016	1.0	0.3726728222837519	1.0	1.5972652713406406	1.0	0.26182090496753924	2.8536685797521715	0.9082114693316771	0.9479654828449363	0.9075903863888732	0.8433647638943783	0.43415341311264194	0.9708374125367831	138.0	2.6392836938723105	78.0	0.17984652352012742
236	Feb25-FISH2-3L1-rep4-mock-100x_Position003_2_cmle.ics	47	1	0	1.5162	0.26065414514187923	1.0	2.7021256731711225	1.0	2.2186398768391276	1.0	0.2711234149751098	2.7577611054642635	0.9231929654368345	0.9567904805557162	0.9232419154588619	0.8748837436976846	0.384524151490145	0.9842653768917097	210.0	4.037671283094762	149.0	0.34355297441665367
237	Feb25-FISH2-3L1-rep4-mock-100x_Position003_2_cmle.ics	47	2	0	1.083	2.4548396981986182	1.0	0.1187288379893947	1.0	1.4199491695140265	1.0	0.311493973740028	2.3841178300403705	0.7477605364922414	0.811099639994838	0.7585829413623236	0.6826525571936507	0.6230309397060886	1.0086976979593036	128.0	2.4392118831590874	76.0	0.1752350741990985
238	Feb25-FISH2-3L1-rep4-mock-100x_Position003_2_cmle.ics	48	1	0	0.8664	0.21188222492560424	1.0	2.7490264870848407	1.0	1.6071109437153837	1.0	0.3045659969758873	1.4758556852159705	0.9050244451479019	0.9487795012486371	0.9033361471633077	0.8389478034539763	0.43102545540007764	1.007298824565316	168.0	3.099067632969461	113.0	0.2605468866381333
239	Feb25-FISH2-3L1-rep4-mock-100x_Position003_2_cmle.ics	49	1	0	1.2995999999999999	0.35888019474561633	1.0	0.14915992676048073	1.0	0.42540144110901373	1.0	0.32698195796120333	2.7075982555536258	0.4659311853343518	0.5805673217137699	0.4621640858273731	0.3379496215540587	0.8097913533736407	0.9842675516448481	166.0	3.1948037141012517	115.0	0.2651583359591622
240	Feb25-FISH2-3L1-rep4-mock-100x_Position003_2_cmle.ics	50	1	0	1.083	0.08719941988341995	1.0	2.945019105202971	1.0	0.65253602307166	1.0	0.26061659671168275	2.0938980185813842	0.611024378527681	0.7526377189521178	0.6090600284787867	0.4709808025527973	0.7283603266786092	0.9683258929694363	178.0	3.2757341948422645	114.0	0.26285261129864773
241	Feb25-FISH2-3L1-rep4-mock-100x_Position003_2_cmle.ics	51	1	0	1.7328	6.639012272645688	1.0	6.292703304251879	1.0	0.0	1.0	0.16262900897648688	3.1224583691538026	0.13503657464015273	0.275922946564558	0.12106313147564193	0.0236694768003089	0.9566837204261013	0.8427697007330276	232.0	4.459105067591521	134.0	0.30896710450893683
242	Feb25-FISH2-3L1-rep4-mock-100x_Position003_2_cmle.ics	51	2	0	0.8664	0.5787485915408738	1.0	0.9393486283845123	1.0	2.421051568686079	1.0	0.2916962314675708	2.535794850487683	0.9562691721904026	0.9763112169380269	0.9562691721904026	0.9294677907201235	0.45053788373498815	1.0015786937518991	108.0	2.0390682617326403	57.0	0.13142630564932387
243	Feb25-FISH2-3L1-rep4-mock-100x_Position003_2_cmle.ics	52	1	0	1.083	0.5114603092298045	1.0	0.3489836031254116	1.0	0.20635000882146287	1.0	0.3159124829187753	1.9050815544819946	0.38329764453961457	0.5724542493656992	0.38329764453961457	0.1860705738398143	0.8658120727023892	1.0012511761761118	164.0	3.0330820579884237	111.0	0.2559354373171044
244	Feb25-FISH2-3L1-rep4-mock-100x_Position003_2_cmle.ics	53	1	0	1.2995999999999999	0.6191039411271191	1.0	0.506257815684891	1.0	1.449626260897894	1.0	0.2929320392162178	2.480132621908944	0.8714248152151685	0.9232911663599093	0.8701685705103859	0.8067428204154372	0.4691780960019985	1.0041106325208164	160.0	3.037312229528646	103.0	0.23748964003298878
245	Feb25-FISH2-3L1-rep4-mock-100x_Position003_2_cmle.ics	55	1	0	0.8664	0.25392866774307654	1.0	0.14629302687733664	1.0	1.4468993886995907	1.0	0.3719764770959635	2.1462640443251115	0.8011309752012753	0.8566582255493452	0.7989719324441574	0.7224066264452471	0.6005257753077824	0.9866024772087724	140.0	2.61376335926178	95.0	0.21904384274887315
246	Feb25-FISH2-3L1-rep4-mock-100x_Position003_2_cmle.ics	55	2	0	1.083	2.46565463578377	1.0	2.4109123888893413	1.0	2.3825999999999996	1.0	0.2674205563182136	2.036506880495877	0.9828941261930224	0.9996065295909926	0.9821929417462015	0.9391230654371557	0.2516468035357272	0.9999175383539777	166.0	3.101182718739572	104.0	0.2397953646935032
247	Feb25-FISH2-3L1-rep4-mock-100x_Position003_2_cmle.ics	56	1	0	0.8664	2.15792559954282	1.0	0.15447819239167235	1.0	1.0389843448820495	1.0	0.31252526369301753	2.3522616804794403	0.8274721419382862	0.8888099971598977	0.8224100773510199	0.7461282723825117	0.5045947605587305	1.0228285202675071	108.0	2.0390682617326408	59.0	0.13603775497035278
248	Feb25-FISH2-3L1-rep4-mock-100x_Position003_2_cmle.ics	57	1	0	1.2995999999999999	0.5574741329604161	1.0	0.2435212596981329	1.0	1.5972652713406406	1.0	0.3045614175595653	2.582635153265779	0.9135856003272653	0.9598281857230517	0.910042953569237	0.8270034771937002	0.47800168783761415	0.9830222943397304	162.0	3.0586023925989547	107.0	0.2467125386750466
249	Feb25-FISH2-3L1-rep4-mock-100x_Position003_2_cmle.ics	58	1	0	1.5162	0.4060142307251367	1.0	3.298694780950794	1.0	2.7426489782182144	1.0	0.30108013882048573	2.712641079281555	0.9665437521536444	0.9843274094083072	0.9658427037496188	0.9410960911600569	0.3186254160895911	0.9900652805079457	188.0	3.5928322497575866	133.0	0.3066613798484224
250	Feb25-FISH2-3L1-rep4-mock-100x_Position003_2_cmle.ics	58	2	0	0.8664	0.20215501119080348	2.0	0.20736641416942417	1.0	1.1763760451361116	1.0	0.2665735764620092	1.3005491651176222	0.6598330950296857	0.7228640797848533	0.656284285029646	0.5885578602576848	0.7192207177417894	0.9632761693607984	136.0	2.4775620377594825	77.0	0.17754079885961296
251	Feb25-FISH2-3L1-rep4-mock-100x_Position003_2_cmle.ics	59	1	0	1.2995999999999999	7.298179249352666	1.0	3.3480007382714687	1.0	1.0841098665386142	1.0	0.21783989647177454	2.3255900107424368	0.6999743287442002	0.7854405948125047	0.697278846885221	0.5939354035141097	0.6561592562316696	0.9179433935723301	172.0	3.2118637056313375	99.0	0.22826674139093092
252	Feb25-FISH2-3L1-rep4-mock-100x_Position003_2_cmle.ics	60	1	0	1.5162	4.037636287561566	1.0	4.047994362201796	1.0	0.5097226605744432	1.0	0.2834790591663577	2.4046215854470976	0.5057214028705864	0.6542208690838638	0.5049543315804041	0.3615120003163181	0.7615797641153572	0.9983817033782219	186.0	3.548136837846858	127.0	0.29282703188533565
253	Feb25-FISH2-3L1-rep4-mock-100x_Position003_2_cmle.ics	61	1	0	1.083	4.491491775850701	1.0	NA	0.0	0.0	1.0	0.17495429986519478	2.878026337612563	0.09711548827252707	0.2745368302712026	0.09711548827252707	0.034011981581014275	0.9356843743407628	0.8971260835376588	122.0	2.328530896267321	53.0	0.12220340700726606
254	Feb25-FISH2-3L1-rep4-mock-100x_Position003_2_cmle.ics	62	1	0	1.2995999999999999	2.3720568875239247	1.0	0.15939403074208278	1.0	2.5776851842436823	1.0	0.321145755452857	2.3561675141433045	0.9917001593379153	0.9995422007657733	0.9904516159718424	0.9634057884848629	0.3138444860792649	0.9994696341209599	184.0	3.48003617709571	133.0	0.3066613798484224
255	Feb25-FISH2-3L1-rep4-mock-100x_Position003_2_cmle.ics	63	1	0	0.8664	9.294284374609244	1.0	6.620596302458056	1.0	0.0	1.0	0.21128366681908478	1.902830193248898	0.1539554835819867	0.2553563840172737	0.1539554835819867	0.019221824070564726	0.9285911800440952	0.9293932529438811	116.0	2.1008236651734555	54.0	0.12450913166778053
256	Feb25-FISH2-3L1-rep4-mock-100x_Position003_2_cmle.ics	63	2	0	1.5162	6.764282218262166	1.0	4.815656476904496	1.0	1.79945403326119	1.0	0.11715538726437338	1.2136686859711294	0.9001165742112578	0.9580921453100415	0.8952124177376564	0.7378759949005961	0.5112140333223544	0.6335998244154937	338.0	5.8917519452433575	200.0	0.46114493210289076
257	Feb25-FISH2-3L1-rep4-mock-100x_Position003_2_cmle.ics	64	1	0	1.2995999999999999	0.3332675034608863	1.0	0.3164771652889135	1.0	1.5233606843632503	1.0	0.2882305395200157	2.241575514150133	0.8635299093750245	0.9105068575770155	0.8594255457472056	0.7981381541329532	0.5085036919536858	0.9925105308030076	184.0	3.45663092825529	126.0	0.2905213072248212
258	Feb25-FISH2-3L1-rep4-mock-100x_Position003_2_cmle.ics	66	1	0	1.083	3.4842999375063877	1.0	0.06797291671918762	1.0	0.3095250132321943	1.0	0.2537992553353594	2.374645298329992	0.39796156864054494	0.5170077964573699	0.39796156864054494	0.2538189285296916	0.8093929065052509	0.9334449388839909	126.0	2.3243007247270993	67.0	0.15448355225446841
259	Feb25-FISH2-3L1-rep4-mock-100x_Position003_2_cmle.ics	67	1	0	1.5162	0.306350310091993	1.0	NA	0.0	0.10317500441073144	1.0	0.2960746109874471	2.5710157735832766	0.3112614934157946	0.4558936667637678	0.3112614934157946	0.09664552849172026	0.8717307847059407	0.997319341812507	190.0	3.637527661668315	134.0	0.30896710450893683
260	Feb25-FISH2-3L1-rep4-mock-100x_Position003_2_cmle.ics	69	1	0	1.083	2.741095462667613	1.0	2.5457461624453526	1.0	0.0	1.0	0.24033853635917513	2.21427580683696	0.20617317787944595	0.3580938626636588	0.19906812000590332	0.030997659758385865	0.9254651512917554	0.91478849307958	148.0	2.769139758064274	83.0	0.1913751468226997
261	Feb25-FISH2-3L1-rep4-mock-100x_Position003_2_cmle.ics	70	1	0	1.083	0.3864739695910898	1.0	0.21484885306447754	1.0	0.20635000882146287	1.0	0.28890164313983585	2.349310174044804	0.35412046287960297	0.49903932719966626	0.36475922794844207	0.21246788608067455	0.8584825430957792	0.9944764896223857	148.0	2.815950255745114	91.0	0.20982094410681532
262	Feb25-FISH2-3L1-rep4-mock-100x_Position003_2_cmle.ics	71	1	0	1.2995999999999999	0.4280586165974854	1.0	0.1794304337909346	1.0	1.5762738440862263	1.0	0.32599317004418005	2.556258428855534	0.8176955939018261	0.8697918411794271	0.8002177919249456	0.7338477969509131	0.6095823556107904	0.9943234559183243	184.0	3.4800361770957102	134.0	0.30896710450893683
263	Feb25-FISH2-3L1-rep4-mock-100x_Position003_2_cmle.ics	71	2	0	1.5162	7.823152158196288	1.0	7.811702894619738	1.0	0.0	1.0	0.1761681061087416	2.2748731690602986	0.061568101859607975	0.18859105377785224	0.061568101859607975	0.021576059641480985	0.984025973791723	0.90656420310376	192.0	3.775844068940723	105.0	0.24210108935401767
264	Feb25-FISH2-3L1-rep4-mock-100x_Position003_2_cmle.ics	72	1	0	1.083	0.17940375632584887	1.0	0.28998742817682394	1.0	0.0	1.0	0.30679615757712825	2.100905682395336	0.20239504904041644	0.3799794454746531	0.21101901293594585	0.02985991644138609	0.9023350093739049	0.9616302897856934	144.0	2.7031541830832366	90.0	0.20751521944630086
265	Feb25-FISH2-3L1-rep4-mock-100x_Position003_2_cmle.ics	73	1	0	1.2995999999999999	0.45061296925953187	1.0	0.28212969091118084	1.0	0.7252201245704302	1.0	0.31061581671912775	2.2025105802482035	0.5938918959155244	0.7186114271738321	0.5916268782101043	0.4336472102000234	0.7417383449656402	0.9981016403536614	236.0	4.408064398370461	190.0	0.4380876854977463
266	Feb25-FISH2-3L1-rep4-mock-100x_Position003_2_cmle.ics	76	1	0	0.8664	5.008611252673692	1.0	5.410533424048834	1.0	0.20635000882146287	1.0	0.31077020754012613	2.1514363967937777	0.3208489484336163	0.44034582797866856	0.3208489484336163	0.17077468853165473	0.8803285818327563	0.9998145175833663	102.0	1.904982026000454	54.0	0.12450913166778053
267	Feb25-FISH2-3L1-rep4-mock-100x_Position003_2_cmle.ics	76	2	0	1.083	4.873498971878508	1.0	4.997095307737945	1.0	0.0	1.0	0.2513577986521761	2.20450343667908	0.10397925339941054	0.24203726077153345	0.07251306281695126	0.026283388098407835	0.9540500035779522	0.9450917121168473	104.0	1.949677437911183	50.0	0.11528623302572269
268	Feb25-FISH2-3L1-rep4-mock-100x_Position003_2_cmle.ics	77	1	0	1.2995999999999999	NA	0.0	NA	0.0	0.3095250132321943	1.0	0.24616471368128026	2.954685212366889	0.4699226391605904	0.6042537346612129	0.4699226391605904	0.2723134892406189	0.8212810769920375	0.970203621148564	148.0	2.8393555045855337	84.0	0.1936808714832141
269	Feb25-FISH2-3L1-rep4-mock-100x_Position003_2_cmle.ics	79	1	0	1.5162	6.598369619856771	1.0	0.29290921351316224	2.0	0.4883922886704704	1.0	0.27698204044429203	1.8690612860127631	0.4647100615871346	0.5821946844297204	0.4332727536789383	0.2983600315589906	0.8573658814088531	0.9856188334661691	272.0	5.118960817401902	222.0	0.5118708746342088
270	Feb25-FISH2-3L1-rep4-mock-100x_Position003_2_cmle.ics	80	1	0	1.2995999999999999	0.34226989646833067	1.0	0.30808352919134596	1.0	1.969554495985222	1.0	0.29375218469089276	2.233967689123517	0.9576993164179933	0.9824479450914372	0.956968558927729	0.9191310460932225	0.28665661600994946	0.9929079910238761	166.0	3.1011827187395724	109.0	0.25132398799607547
271	Feb25-FISH2-3L1-rep4-mock-100x_Position003_2_cmle.ics	81	1	0	0.8664	NA	0.0	0.7993805811202885	1.0	0.2918229810711206	1.0	0.1841601229867414	1.5379839820560393	0.4370224092040869	0.5657608540110471	0.4267837211299047	0.21877951403794968	0.8246896349474205	0.8664077980020094	136.0	2.4307515400786426	64.0	0.14756637827292504
272	Feb25-FISH2-3L1-rep4-mock-100x_Position003_2_cmle.ics	82	1	0	1.083	1.9066251574405864	1.0	1.8201502413854982	1.0	0.3095250132321943	1.0	0.2933122770712693	2.499661725911436	0.44999717466237216	0.5864722834378708	0.4263547493925524	0.2687461151607617	0.7969734779039438	0.9885039757002841	144.0	2.7265594319236564	88.0	0.20290377012527194
273	Feb25-FISH2-3L1-rep4-mock-100x_Position003_2_cmle.ics	83	1	0	1.2995999999999999	2.1949971820077745	1.0	2.2646833987327346	1.0	0.0	1.0	0.20525072003453315	2.5840483313028217	0.18530801275338035	0.32575810468011823	0.18178221508529405	0.030225278689287625	0.9362080282734486	0.9310117383452294	120.0	2.2838354843565924	56.0	0.12912058098880944
274	Feb25-FISH2-3L1-rep4-mock-100x_Position003_2_cmle.ics	84	1	0	0.8664	1.7536889419371382	1.0	1.4787862407182164	1.0	0.5595020986366908	1.0	0.2335185897344265	2.2409367362963373	0.677151918689838	0.772928760873194	0.6672849008661461	0.5230354062726041	0.7525345244805134	0.9416255939595525	108.0	2.0156630128922206	51.0	0.11759195768623716
275	Feb25-FISH2-3L1-rep4-mock-100x_Position003_2_cmle.ics	87	1	0	0.8664	0.633253685980403	1.0	0.16688433406705527	1.0	0.0	1.0	0.2472031385421709	1.6351050588037659	0.16326108899008926	0.3284773054211074	0.16326108899008926	0.026306796054775358	0.9480397062225056	0.9287646973016059	122.0	2.2115046520652215	63.0	0.1452606536124106
276	Feb25-FISH2-3L1-rep4-mock-100x_Position003_2_cmle.ics	88	1	0	1.2995999999999999	2.111391598792187	1.0	2.155608442413853	1.0	0.4773698211006071	1.0	0.2493945472925561	2.7578523402490913	0.6244764263458839	0.7565596503041577	0.6209612070441343	0.3895901573859551	0.7270183423982608	0.9719736928522518	152.0	2.905341079566571	88.0	0.20290377012527194
277	Feb25-FISH2-3L1-rep4-mock-100x_Position003_2_cmle.ics	89	1	0	1.2995999999999999	0.2877305792730127	1.0	NA	0.0	0.0	1.0	0.26518232676336656	2.200944866563738	0.0806269170802295	0.24081584820291244	0.0806269170802295	0.02875238201995292	0.9442524768691969	0.9898758223036739	160.0	3.1075279760499055	98.0	0.2259610167304165
278	Feb25-FISH2-3L1-rep4-mock-100x_Position003_2_cmle.ics	90	1	0	1.7328	2.985369173790416	1.0	2.744437250143167	1.0	1.5737664300285508	1.0	0.2522145102607151	3.5060975860864354	0.8274483286816785	0.9130238286627038	0.8274897278350658	0.7093348191029494	0.44827211579831816	0.965765116214578	218.0	4.263263428418517	152.0	0.350470148398197
279	Feb25-FISH2-3L1-rep4-mock-100x_Position003_2_cmle.ics	90	2	0	1.083	6.572402004042256	1.0	4.8880360530074105	2.0	0.46141264688247224	1.0	0.2335185897344265	2.4419160453705913	0.3856917626034548	0.47114651505376715	0.3817622929611089	0.2779125166890337	0.8537978141433608	0.9520470216564294	108.0	2.0390682617326408	51.0	0.11759195768623716
280	Feb25-FISH2-3L1-rep4-mock-100x_Position003_2_cmle.ics	90	3	0	0.6497999999999999	8.586862121563096	1.0	7.216535006855487	2.0	0.0	1.0	0.18141719661728778	1.1473994099499731	0.16746992524002885	0.38357178095707944	0.16746992524002885	0.02061505342215752	0.9485602610438253	0.7955205430985698	128.0	2.158348897074048	58.0	0.13373203030983835
281	Feb25-FISH2-3L1-rep4-mock-100x_Position003_2_cmle.ics	91	1	0	1.2995999999999999	0.23215903180446198	1.0	0.17575097443248322	1.0	0.65253602307166	1.0	0.24724533683266794	2.415691087438119	0.6278306465331772	0.7402609748531516	0.6239280317812934	0.485490278486586	0.7035071783461125	0.9532931844761556	166.0	3.077777469899152	100.0	0.23057246605144538
282	Feb25-FISH2-3L1-rep4-mock-100x_Position003_2_cmle.ics	92	1	0	1.5162	0.16891898744763656	1.0	0.0701208328245419	1.0	0.0	1.0	0.11087133461124941	1.8758233389747676	0.08471565764518169	0.2212973276735808	0.08471565764518169	0.02965349068248186	0.9656063100580183	0.8405644321927357	190.0	3.754553905870414	82.0	0.18906942216218525
283	Feb25-FISH2-3L1-rep4-mock-100x_Position003_2_cmle.ics	93	1	0	0.8664	0.366262211156741	1.0	0.30476241155920875	1.0	0.8254000352858515	1.0	0.2664353631173921	1.9783853652647356	0.6556983998762526	0.731725761820463	0.6547702937284087	0.5611776635787086	0.715203622137176	0.9958064718492429	102.0	1.8815767771600338	50.0	0.11528623302572269
284	Feb25-FISH2-3L1-rep4-mock-100x_Position003_2_cmle.ics	93	2	0	0.8664	1.7383946946594346	1.0	1.7978145131833358	1.0	0.0	1.0	0.1557211834209961	1.129284016932174	0.07962807005482701	0.297260368148772	0.07962807005482701	0.027795919770379665	0.9468232725854383	0.8243241429611547	130.0	2.366881050867716	55.0	0.12681485632829495
285	Feb25-FISH2-3L1-rep4-mock-100x_Position003_2_cmle.ics	94	1	0	1.7328	2.600168953884343	1.0	2.9885356384091764	1.0	0.10317500441073144	1.0	0.25363962448022553	3.5511944256678274	0.2667980591051746	0.4164569029231247	0.2593965230990049	0.07304062811298322	0.8695487052278962	0.9513575586048698	150.0	2.9308614141771017	87.0	0.20059804546475749
286	Feb25-FISH2-3L1-rep4-mock-100x_Position003_2_cmle.ics	98	1	0	1.083	0.44982556707426513	1.0	5.472257335617283	1.0	0.23070632344123612	1.0	0.2742869488096087	2.465318600226464	0.4154524007771302	0.5458529928763067	0.4035641594967157	0.2331506152280507	0.8110137096740595	0.9797201116861152	124.0	2.30301056165679	68.0	0.15678927691498287
287	Feb25-FISH2-3L1-rep4-mock-100x_Position003_2_cmle.ics	100	1	0	1.083	1.2707677315162536	1.0	4.166181796163749	1.0	1.0292503701818518	1.0	0.18902269847857445	1.9869038483495558	0.8539601117788922	0.9228984037055469	0.852199211422884	0.6870334571067641	0.5844883965088675	0.8425657074979392	132.0	2.4583869604592845	62.0	0.14295492895189613
288	Feb25-FISH2-3L1-rep4-mock-100x_Position003_2_cmle.ics	101	1	0	1.5162	6.80578224553147	1.0	3.8819214189714724	1.0	0.20635000882146287	1.0	0.28506183420143066	2.944677947599225	0.3246368154958722	0.45845510591548094	0.31947436909358534	0.16313259523149234	0.8696705177627172	0.9807983666721708	200.0	3.861004721221958	142.0	0.3274129017930525
289	Feb25-FISH2-3L1-rep4-mock-100x_Position003_2_cmle.ics	102	1	0	1.083	0.2999252617190538	1.0	0.6580052404596426	1.0	0.20635000882146287	1.0	0.3216302398939304	2.287774733583786	0.33825524641869154	0.47304547777210015	0.32957729106831357	0.1803561045231089	0.8866531191589405	1.0036057762775854	164.0	3.0798925556692636	112.0	0.25824116197761887
290	Feb25-FISH2-3L1-rep4-mock-100x_Position003_2_cmle.ics	103	1	0	1.7328	5.939464593416551	1.0	0.1803726757666734	1.0	0.10317500441073144	1.0	0.24889000910501527	3.219542044681133	0.3441025726362033	0.4951492661496988	0.3225779611941292	0.09384880354111891	0.8906868446264854	0.9696065371267338	186.0	3.6183525843681177	119.0	0.27438123460122005
291	Feb25-FISH2-3L1-rep4-mock-100x_Position003_2_cmle.ics	105	1	0	1.2995999999999999	0.21256567629850315	1.0	0.11954788756501668	1.0	1.8053600695956118	1.0	0.2836296094149551	2.887515983244703	0.9587314403624456	0.9846050329699906	0.9564168124523393	0.8982191719373794	0.41170291487736665	0.9786644730567172	170.0	3.2607892890822887	111.0	0.2559354373171044
292	Feb25-FISH2-3L1-rep4-mock-100x_Position003_2_cmle.ics	107	1	0	0.8664	2.242438609460928	1.0	1.0244406979960956	1.0	0.5158750220536572	1.0	0.2818939505498759	2.0364068739822403	0.5698479500407276	0.6779459679609015	0.5685853923431985	0.4311023622047244	0.7321111573081353	1.0113197239912237	130.0	2.4136915485485564	74.0	0.17062362487806956
293	Feb25-FISH2-3L1-rep4-mock-100x_Position003_2_cmle.ics	109	1	0	0.8664	0.5567233371010967	1.0	0.3858403107308432	1.0	0.32626801153583	1.0	0.2877501921667834	1.68840525598537	0.4619447936799835	0.5988347000431593	0.4583419339100411	0.2667758158037943	0.812906561070655	0.9442881009420985	136.0	2.4775620377594825	80.0	0.18445797284115634
294	Feb25-FISH2-3L1-rep4-mock-100x_Position003_2_cmle.ics	111	1	0	1.083	0.519714500162507	1.0	0.3395270918539671	1.0	0.8318234787411565	1.0	0.3030156631554313	2.491592325924378	0.6684494819799875	0.7528690339148145	0.6663862569733463	0.5619897281501816	0.6895683381519421	0.9803288769159665	152.0	2.8585305818857316	97.0	0.22365529206990203
295	Feb25-FISH2-3L1-rep4-mock-100x_Position003_2_cmle.ics	114	1	0	1.5162	0.09565398430472238	1.0	0.1522985074724452	1.0	0.1459114905355603	1.0	0.279006506526528	2.733035748208107	0.3473507665829543	0.4953021548620502	0.3473507665829543	0.1538917475983913	0.8601951987232725	0.9859200751755971	174.0	3.3033696152229064	114.0	0.26285261129864773
296	Feb25-FISH2-3L1-rep4-mock-100x_Position003_2_cmle.ics	115	1	0	1.2995999999999999	0.2351149260366197	1.0	0.16800786510743443	1.0	1.5162	1.0	0.31588787659755735	2.490860438805482	0.9024927340719947	0.940156527431978	0.8982075724360945	0.8426145437592374	0.357505524692064	1.0026792941367897	154.0	2.9266312426368803	101.0	0.23287819071195984
297	Feb25-FISH2-3L1-rep4-mock-100x_Position003_2_cmle.ics	116	1	0	1.083	0.3140542156726581	1.0	0.09874050480297623	1.0	0.72222503087512	1.0	0.3343204902613444	2.1841535203673432	0.6579518309920888	0.7509149481711994	0.6534921434989371	0.5416767110078674	0.6705468706038356	1.0015070927831036	142.0	2.6350535223320883	92.0	0.21212666876732977
298	Feb25-FISH2-3L1-rep4-mock-100x_Position003_2_cmle.ics	117	1	0	1.083	6.082367389477885	1.0	4.94018710326118	1.0	0.7540056732031717	1.0	0.2595009869835509	2.147877293449683	0.5523545833142648	0.6400507985904536	0.5486819825179625	0.4236457522920385	0.8047363635910864	0.9980236838051076	130.0	2.4136915485485564	71.0	0.16370645089652625
299	Feb25-FISH2-3L1-rep4-mock-100x_Position003_2_cmle.ics	117	2	0	1.2995999999999999	1.3133406861823151	1.0	0.3187595275840398	1.0	1.8410516456738788	1.0	0.3069542060863775	2.0901497879040574	0.8708869159306211	0.9305237746556222	0.8718670388845667	0.7949445486857962	0.4265235525137034	0.989650127035386	226.0	4.207992587657235	177.0	0.40811326491105837
300	Feb25-FISH2-3L1-rep4-mock-100x_Position003_2_cmle.ics	119	1	0	1.2995999999999999	0.27244201046312155	1.0	0.37268811245218	1.0	0.3720027687491155	1.0	0.2674205563182136	2.507197095376142	0.46794675349549897	0.5939954031794675	0.4598065504692588	0.3094665772840452	0.8311195954748309	0.9733913347730886	166.0	3.1245879675799917	104.0	0.2397953646935032
301	Feb25-FISH2-3L1-rep4-mock-100x_Position004_3_cmle.ics	1	1	0	1.083	NA	0.0	0.35754016722898574	1.0	1.0024833655297731	1.0	0.28060139833013986	2.412361690344367	0.7913062311288904	0.8621023530760705	0.7878154739913114	0.7056616513574459	0.5551711534201974	1.0026549632473842	136.0	2.571183033121162	79.0	0.18215224818064185
302	Feb25-FISH2-3L1-rep4-mock-100x_Position004_3_cmle.ics	2	1	0	1.2995999999999999	6.154774662184496	1.0	6.369890840747731	1.0	1.6456566907434287	1.0	0.2929320392162178	2.836037128262308	0.8020920062404514	0.8540263844991067	0.8019343782586554	0.7430764940303454	0.5488273514351304	0.9632613272825219	160.0	3.0607174783690656	103.0	0.23748964003298878
303	Feb25-FISH2-3L1-rep4-mock-100x_Position004_3_cmle.ics	2	2	0	1.5162	0.1752754166597397	1.0	0.36487158815245285	1.0	0.65253602307166	1.0	0.22801836559387398	2.234925854164162	0.4907727004502502	0.6338423235172865	0.4907727004502502	0.3779858377320971	0.7972803462611129	0.9570471345888167	200.0	3.790788974700698	127.0	0.29282703188533565
304	Feb25-FISH2-3L1-rep4-mock-100x_Position004_3_cmle.ics	4	1	0	1.083	0.36979339475146544	1.0	0.22393844348164205	1.0	1.6261351280190972	1.0	0.28397904170776694	1.931277389150694	0.897407382817687	0.9429234165449476	0.8960712388792988	0.8241850351878901	0.43734438148370935	0.9882552460555524	178.0	3.2757341948422645	119.0	0.27438123460122005
305	Feb25-FISH2-3L1-rep4-mock-100x_Position004_3_cmle.ics	6	1	0	1.083	0.15513562240881296	1.0	0.11431450922622435	1.0	1.321284742879191	1.0	0.26407058565260216	1.7371954354288246	0.8321612492386068	0.8951538475736937	0.8285619358768481	0.7605302988352991	0.5299117758199067	0.9789466663131566	172.0	3.1884584567909187	109.0	0.25132398799607547
306	Feb25-FISH2-3L1-rep4-mock-100x_Position004_3_cmle.ics	7	1	0	1.083	0.09415752524954582	1.0	0.1855384434954384	1.0	0.42540144110901373	1.0	0.31333751335949855	2.0117708813286543	0.4752897572509206	0.6333801950619453	0.4745548801431413	0.32609772267974535	0.7952197750381714	0.9842064168845883	178.0	3.3225446925231044	125.0	0.28821558256430674
307	Feb25-FISH2-3L1-rep4-mock-100x_Position004_3_cmle.ics	8	1	0	1.083	0.4801731243911282	1.0	0.1183259220816997	1.0	0.8508028822180275	1.0	0.2986476516318797	2.201087253375684	0.6853166225652685	0.7760667921247958	0.6777318189199775	0.5757190756856414	0.6804239308878526	0.9983486439668714	160.0	2.990501731847806	104.0	0.2397953646935032
308	Feb25-FISH2-3L1-rep4-mock-100x_Position004_3_cmle.ics	9	1	0	1.2995999999999999	1.8657829335301426	1.0	4.5084429565077615	1.0	1.0317500441073144	1.0	0.3147465334085093	2.615939564198913	0.7510991490997844	0.8270699944833582	0.7475133318845183	0.6494884568448152	0.6285619512507832	0.9962898965724853	172.0	3.3054847009930173	119.0	0.27438123460122005
309	Feb25-FISH2-3L1-rep4-mock-100x_Position004_3_cmle.ics	10	1	0	0.8664	0.391323733206838	1.0	NA	0.0	1.654021146943017	1.0	0.2478043080750936	2.024207658399243	0.909898292771522	0.9390528514347984	0.9107155830003633	0.8671358517980385	0.37668271869810477	0.9103129421006424	118.0	2.192329574765024	60.0	0.13834347963086724
310	Feb25-FISH2-3L1-rep4-mock-100x_Position004_3_cmle.ics	11	1	0	1.083	0.2003921042555227	1.0	0.1890446144355146	1.0	0.6606423714395955	1.0	0.30389344048010053	2.074775446227554	0.6179808752122494	0.7280079835562573	0.6148231999761685	0.48538333978770093	0.6981843727884905	0.998728384819256	156.0	2.9479214057071887	101.0	0.23287819071195984
311	Feb25-FISH2-3L1-rep4-mock-100x_Position004_3_cmle.ics	12	1	0	1.7328	5.425503864800504	1.0	0.27639126796166225	2.0	0.23070632344123612	1.0	0.24485605867002322	2.6237830736025765	0.3999539616039777	0.5353897150223286	0.3873762718106901	0.1792965333087795	0.8106167531285392	0.9422581154106345	240.0	4.614481466394017	173.0	0.3988903662690006
312	Feb25-FISH2-3L1-rep4-mock-100x_Position004_3_cmle.ics	13	1	0	1.083	2.845051518492496	1.0	0.2453657555895256	1.0	0.32626801153583	1.0	0.26857729584194817	2.405538786528709	0.4717755169018707	0.6152583878215647	0.464656282345813	0.2848198732675267	0.8229991391874569	0.9898684176201608	138.0	2.5924731961914707	79.0	0.18215224818064185
313	Feb25-FISH2-3L1-rep4-mock-100x_Position004_3_cmle.ics	14	1	0	0.8664	3.2287039616384186	1.0	0.35196434354327805	1.0	2.4667868595554756	1.0	0.36400162517429707	2.1530447780344315	0.9977713394250056	0.9999240229349434	0.9972749559333023	0.9832951759628826	0.0819282528933158	0.9998001420755056	134.0	2.479677123529594	88.0	0.20290377012527194
314	Feb25-FISH2-3L1-rep4-mock-100x_Position004_3_cmle.ics	15	1	0	1.083	0.8531636502666622	1.0	0.36099616591900807	1.0	0.6016084874694266	1.0	0.2984777951259377	1.991809584566141	0.5599624153108155	0.6770065773206073	0.5523218436279116	0.43857870530636467	0.7640934364024575	0.9414300464470747	178.0	3.2523289460018447	122.0	0.2812984085827634
315	Feb25-FISH2-3L1-rep4-mock-100x_Position004_3_cmle.ics	16	1	0	1.083	0.48079347160874286	1.0	0.3526634226956791	1.0	0.23070632344123612	1.0	0.29377057465850803	2.147159314890683	0.38258559818811616	0.537765620836664	0.37055355715427657	0.21306704636290968	0.8412232265642092	0.9953908980961947	176.0	3.2778492806123753	119.0	0.27438123460122005
316	Feb25-FISH2-3L1-rep4-mock-100x_Position004_3_cmle.ics	17	1	0	1.083	0.35158828262188424	1.0	5.2516898393577405	1.0	0.20635000882146287	1.0	0.25915367871038286	1.680416057983684	0.3436569647297818	0.5484527687296417	0.32526881720430106	0.1775638331406956	0.8669401283739949	0.9303387085863472	142.0	2.658458771172508	81.0	0.18676369750167077
317	Feb25-FISH2-3L1-rep4-mock-100x_Position004_3_cmle.ics	20	1	0	1.2995999999999999	0.24534145559970477	1.0	0.20392458604814478	1.0	1.0999891243105222	1.0	0.29136251650881456	2.943317903782201	0.8232659382979614	0.896725480346603	0.8186927037548662	0.7042571895014442	0.5568076844912964	0.9900324475677629	154.0	2.9500364914772996	97.0	0.22365529206990203
318	Feb25-FISH2-3L1-rep4-mock-100x_Position004_3_cmle.ics	21	1	0	1.2995999999999999	0.29808598237719963	1.0	0.07906242726949556	1.0	1.6776879206634818	1.0	0.23950023994425718	2.2351955073816745	0.9154495934317518	0.9534666850872345	0.9153805163022025	0.869404752506513	0.4208852105961714	0.9192310455707097	170.0	3.1203577960397695	102.0	0.23518391537247432
319	Feb25-FISH2-3L1-rep4-mock-100x_Position004_3_cmle.ics	22	1	0	1.083	0.27683119838399584	1.0	0.3097454015277981	1.0	2.3172087362983134	1.0	0.3314882213761345	2.16109820086807	0.9819012920419661	0.9939825591201971	0.9807290085348986	0.960787538373309	0.1831021754637537	0.998844012902689	170.0	3.1437630448801896	120.0	0.2766869592617345
320	Feb25-FISH2-3L1-rep4-mock-100x_Position004_3_cmle.ics	24	1	0	1.2995999999999999	0.462313668382445	1.0	0.27598766180673234	1.0	1.72700690820166	1.0	0.28863867318537334	2.1610840859868117	0.9459363870405251	0.9795976278798147	0.9435264313738392	0.8716061161878285	0.4313915132144828	0.9885878989049863	180.0	3.367240104433833	122.0	0.2812984085827634
321	Feb25-FISH2-3L1-rep4-mock-100x_Position004_3_cmle.ics	25	1	0	1.083	0.26025181278562376	1.0	0.30436833666163043	1.0	1.4651768660114113	1.0	0.32698195796120333	1.9545836368457001	0.8892219210453155	0.9516393869891576	0.8880316930775647	0.8043030650542119	0.4782466005290233	0.9949544506065532	166.0	3.0777774698991527	115.0	0.2651583359591622
322	Feb25-FISH2-3L1-rep4-mock-100x_Position004_3_cmle.ics	26	1	0	1.083	0.2152755645924121	1.0	0.23966913647019217	1.0	0.3720027687491155	1.0	0.32271137869375155	2.0120636993371814	0.47501810846385706	0.6292632775930151	0.47426261556315374	0.2918850716160538	0.8289592649027583	1.000358389139158	180.0	3.3438348555934128	129.0	0.29743848120636457
323	Feb25-FISH2-3L1-rep4-mock-100x_Position004_3_cmle.ics	28	1	0	1.083	3.3166569056485753	1.0	0.17258072802905086	1.0	0.5963412819178956	1.0	0.25915367871038286	1.8146337873562959	0.6516868883593211	0.7688739158309845	0.6519893064947319	0.4939032503901194	0.7115128024755999	0.9822185008967411	142.0	2.6350535223320883	81.0	0.18676369750167077
324	Feb25-FISH2-3L1-rep4-mock-100x_Position004_3_cmle.ics	29	1	0	1.083	0.15339282401351795	1.0	0.0889415443066537	1.0	1.0987399361686254	1.0	0.32775798984639737	2.3796215854856086	0.7745501842618686	0.8589312811619336	0.7725991762410579	0.6788378856853818	0.5647273226227681	1.0060241332155122	162.0	3.058602392598955	111.0	0.2559354373171044
325	Feb25-FISH2-3L1-rep4-mock-100x_Position004_3_cmle.ics	30	1	0	1.083	0.3453224638461003	1.0	2.7471764618702936	1.0	1.4199491695140265	1.0	0.32987900437059753	2.112500963975013	0.8481555391667751	0.916959495611181	0.8472951281940045	0.7497180165719491	0.5180383696956514	0.980737899633933	186.0	3.4311105936447595	137.0	0.3158842784904802
326	Feb25-FISH2-3L1-rep4-mock-100x_Position004_3_cmle.ics	31	1	0	0.6497999999999999	NA	0.0	NA	0.0	0.0	1.0	0.31950628410532356	1.751460684602838	0.18587385914725515	0.33395995096035963	0.1810652499659447	0.032754393134450346	0.9249103703312535	0.9742943033948642	112.0	2.0582433390328383	63.0	0.1452606536124106
327	Feb25-FISH2-3L1-rep4-mock-100x_Position004_3_cmle.ics	33	1	0	1.2995999999999999	0.1341236447887548	1.0	0.6641110895146479	1.0	1.8760524407658075	1.0	0.28382355299330775	2.2702774312428655	0.9390339562830041	0.9704954754607429	0.9372306099839074	0.8943303762766964	0.3860989312032824	0.9847244357347644	182.0	3.4119355163445615	123.0	0.2836041332432778
328	Feb25-FISH2-3L1-rep4-mock-100x_Position004_3_cmle.ics	34	1	0	1.7328	0.6854085226312999	2.0	7.0291059988548605	1.0	0.0	1.0	0.05497464837937298	1.1822110789363458	0.043844518432347865	0.14500581651891373	0.043844518432347865	0.021918247823819646	0.9892408205040515	0.5709015856085156	242.0	4.752797873666424	83.0	0.1913751468226997
329	Feb25-FISH2-3L1-rep4-mock-100x_Position004_3_cmle.ics	34	2	0	0.8664	0.2865454586348238	1.0	0.4022715026841155	1.0	1.1763760451361116	1.0	0.31530322262928967	2.548937171223611	0.6739259496971399	0.7373300172489872	0.6739259496971399	0.6042260018452404	0.68950309368804	0.9930160711197629	104.0	1.9496774379111828	56.0	0.12912058098880944
330	Feb25-FISH2-3L1-rep4-mock-100x_Position004_3_cmle.ics	34	3	0	0.8664	5.482699656914698	1.0	5.35509100318943	1.0	1.0841098665386142	1.0	0.257039398930074	2.1088714865655924	0.6450078222150909	0.7093605840587268	0.6441453728589194	0.577867142685226	0.5044520080513795	0.9310010172068574	110.0	2.0135479271221093	55.0	0.12681485632829495
331	Feb25-FISH2-3L1-rep4-mock-100x_Position004_3_cmle.ics	35	1	0	1.083	0.1319275401367695	1.0	0.10839667427921089	1.0	0.5097226605744432	1.0	0.31385177769992	2.172118204205755	0.5220052486593099	0.6545909468776997	0.5216140442387	0.3691665715822589	0.7822353721245376	0.9979028543334693	176.0	3.3012545294527955	123.0	0.2836041332432778
332	Feb25-FISH2-3L1-rep4-mock-100x_Position004_3_cmle.ics	36	1	0	1.083	0.26384399554385385	1.0	0.13736190402311949	1.0	0.639412489864916	1.0	0.3148577864191545	2.324495389882004	0.629888238649568	0.7416812794456299	0.6276804766230748	0.4924629750913739	0.6851226116621384	0.9951666037133282	148.0	2.7691397580642745	95.0	0.21904384274887315
333	Feb25-FISH2-3L1-rep4-mock-100x_Position004_3_cmle.ics	37	1	0	1.083	0.27031432819702456	1.0	1.519666148400811	1.0	0.4883922886704704	1.0	0.29916811979196134	2.0906618776144	0.5136325595736246	0.658150905166718	0.5136325595736246	0.3632427432497908	0.7637306696889662	0.9906219853893624	170.0	3.1437630448801896	114.0	0.26285261129864773
334	Feb25-FISH2-3L1-rep4-mock-100x_Position004_3_cmle.ics	39	1	0	1.5162	0.48543928812193815	1.0	0.4208460009899423	1.0	0.5260913608053412	1.0	0.2837729003663607	2.1662759620044363	0.4993052038285217	0.6378986420089783	0.4993052038285217	0.326917832235945	0.789181513984183	0.9854485952634361	260.0	4.874193594777948	210.0	0.48420217870803534
335	Feb25-FISH2-3L1-rep4-mock-100x_Position004_3_cmle.ics	40	1	0	1.083	0.3020572232147379	1.0	0.45917170070931085	1.0	0.9077480443748005	1.0	0.26407058565260216	2.3721523742823023	0.6647651105218353	0.7600810199908021	0.6637230055676782	0.5255584801902209	0.7140171496446224	0.9445615131315314	172.0	3.2118637056313384	109.0	0.25132398799607547
336	Feb25-FISH2-3L1-rep4-mock-100x_Position004_3_cmle.ics	40	2	0	1.083	4.293485851537388	1.0	4.148014630662363	1.0	2.085072780552851	1.0	0.2968001223977527	2.130040220748148	0.9297875671497207	0.9604073505093105	0.929846277287983	0.8875187138565711	0.31397726094657763	0.9998702430407146	152.0	2.8351253330453114	96.0	0.22134956740938755
337	Feb25-FISH2-3L1-rep4-mock-100x_Position004_3_cmle.ics	41	1	0	0.8664	0.09712382836174668	1.0	0.16703517479252336	1.0	1.8788873947202098	1.0	0.3461385908505051	2.0938533154034675	0.967888779527559	0.9882135826771653	0.9642962598425197	0.9336306594488188	0.3821181849029584	1.0264409195891804	130.0	2.4136915485485564	82.0	0.18906942216218525
338	Feb25-FISH2-3L1-rep4-mock-100x_Position004_3_cmle.ics	42	1	0	1.2995999999999999	0.28832333618576966	1.0	0.1846620027952674	1.0	0.2918229810711206	1.0	0.30258378519591916	2.3390510462324476	0.42026067189478733	0.5541204879928894	0.3974892435480953	0.2302509969874069	0.8404489715649227	0.9987605723957995	182.0	3.435340765184981	127.0	0.29282703188533565
339	Feb25-FISH2-3L1-rep4-mock-100x_Position004_3_cmle.ics	45	1	0	1.083	0.3124967025909786	1.0	0.22211669595551087	1.0	1.9024530800922563	1.0	0.3147465334085093	1.8240832285098834	0.9545203044834177	0.9843985781831596	0.9541179034908286	0.9127041346701988	0.246273021115906	1.0058523349783441	172.0	3.1416479591100788	119.0	0.27438123460122005
340	Feb25-FISH2-3L1-rep4-mock-100x_Position004_3_cmle.ics	46	1	0	1.083	0.30358091266104686	1.0	0.27008054040446244	1.0	1.4132678801190723	1.0	0.3357969298917996	2.2630755271808454	0.8473224067824028	0.899473525540629	0.84402091191847	0.7650129780366032	0.5143225927863856	0.9871730694939909	184.0	3.4332256794148703	136.0	0.31357855382996574
341	Feb25-FISH2-3L1-rep4-mock-100x_Position004_3_cmle.ics	47	1	0	1.083	0.024125736723925678	1.0	4.4111084334256505	1.0	0.8533468100660392	1.0	0.326473759011316	2.5637762523196654	0.5854172184855341	0.6645903803316559	0.5808014798153704	0.48493480214851126	0.7489827338827315	0.9989472017854564	140.0	2.66057385694262	89.0	0.2052094947857864
342	Feb25-FISH2-3L1-rep4-mock-100x_Position004_3_cmle.ics	47	2	0	1.2995999999999999	5.9400407879603865	1.0	4.072242943966173	1.0	0.5158750220536572	1.0	0.307367644407585	2.2028600471099744	0.4338924615391296	0.5640710554539967	0.430119106031724	0.3030516849834346	0.8104501330194724	1.0019840256202457	182.0	3.3885302675041413	128.0	0.2951327565458501
343	Feb25-FISH2-3L1-rep4-mock-100x_Position004_3_cmle.ics	48	1	0	0.8664	2.174812290383222	1.0	2.456240094050539	1.0	0.0	1.0	0.1365146607202159	1.296762444054106	0.08396988972528541	0.3121255891040064	0.12246882031054693	0.03102691591900225	0.9524963949697591	0.7585070724729235	158.0	2.875590573415818	69.0	0.1590950015754973
344	Feb25-FISH2-3L1-rep4-mock-100x_Position004_3_cmle.ics	49	1	0	1.083	0.14326967493917347	1.0	5.844793091798961	1.0	0.0	1.0	0.2836313623464961	2.3877247751712565	0.23325579878698288	0.3633834047085933	0.21010412817112673	0.029352622769070236	0.9135574604453294	0.9800217010358749	150.0	2.8372404188154228	92.0	0.21212666876732977
345	Feb25-FISH2-3L1-rep4-mock-100x_Position004_3_cmle.ics	50	1	0	0.8664	0.3408822995717758	1.0	0.3820167450109947	1.0	1.3107987492438529	1.0	0.32484299037578285	2.0486061450003024	0.8354603002017931	0.8914878325209394	0.8342992987920057	0.7541809872197702	0.5547647776715925	1.002519919769773	136.0	2.5243725354403224	85.0	0.19598659614372857
346	Feb25-FISH2-3L1-rep4-mock-100x_Position004_3_cmle.ics	51	1	0	1.7328	2.337861494174409	1.0	0.16043302490091724	1.0	1.4481301952605736	1.0	0.29935038630133576	2.6144783245349053	0.7840769185671572	0.8614480125461688	0.7831791932930762	0.6916625139239022	0.6504421755112251	0.9986630350907127	296.0	5.6553057603306485	262.0	0.604099861054787
347	Feb25-FISH2-3L1-rep4-mock-100x_Position004_3_cmle.ics	54	1	0	0.8664	4.728373445634948	1.0	3.7214575646986585	1.0	0.7295574526778015	1.0	0.2696112908895111	2.342512575764651	0.6083096499437609	0.7100036920329363	0.6119845106339135	0.5095520619574644	0.6634011752971969	0.9733811446080691	116.0	2.1476341628542954	61.0	0.1406492042913817
348	Feb25-FISH2-3L1-rep4-mock-100x_Position004_3_cmle.ics	54	2	0	0.8664	1.6193452652029292	1.0	0.23719632131133753	1.0	1.5476250661609716	1.0	0.24777748339837877	1.9779795637376292	0.8758360737376253	0.91922604686306	0.8734748898829712	0.8250577416779001	0.5390352790066731	0.9913016959567079	110.0	2.060358424802949	54.0	0.12450913166778053
349	Feb25-FISH2-3L1-rep4-mock-100x_Position004_3_cmle.ics	56	1	0	0.8664	0.2054185672923918	1.0	NA	0.0	0.20635000882146287	1.0	0.3340725384089969	2.2578478047371457	0.37206666058608157	0.5080328872789815	0.36189036705017785	0.2003987126532633	0.8574414686209382	1.0182678616988838	108.0	2.0390682617326408	61.0	0.1406492042913817
350	Feb25-FISH2-3L1-rep4-mock-100x_Position004_3_cmle.ics	57	1	0	1.083	5.011005939888292	1.0	0.5632100776436006	1.0	0.0	1.0	0.2062958186110462	1.9457352039838578	0.12074326562449914	0.340463953326851	0.12074326562449914	0.03056514259459113	0.943976346063363	0.9269280772632653	168.0	3.099067632969461	93.0	0.21443239342784423
351	Feb25-FISH2-3L1-rep4-mock-100x_Position004_3_cmle.ics	58	1	0	0.8664	NA	0.0	0.12611901007518053	1.0	0.687545504971255	1.0	0.3089982052636375	1.9420278118854646	0.6739604140185219	0.7757399673143273	0.6704799951576781	0.5585769626535924	0.7048166978494852	1.0007476188574917	118.0	2.1923295747650244	67.0	0.15448355225446841
352	Feb25-FISH2-3L1-rep4-mock-100x_Position004_3_cmle.ics	60	1	0	1.5162	5.439194008560966	1.0	NA	0.0	0.8875449473696695	1.0	0.274133124179535	2.4442896782921455	0.6850060245233539	0.7681090084343327	0.6816128003402083	0.5809412431781132	0.6592040729583607	0.9918780075132388	174.0	3.3501801129037463	113.0	0.2605468866381333
353	Feb25-FISH2-3L1-rep4-mock-100x_Position004_3_cmle.ics	61	1	0	1.2995999999999999	0.2634249366021798	1.0	0.44522855813433676	1.0	1.8008849621272118	1.0	0.2785399586174222	2.2900152754165	0.9541022283308622	0.9804818129673921	0.9532797264098873	0.9052553543792816	0.3320925032307827	0.9873221824705912	152.0	2.8585305818857316	93.0	0.21443239342784423
354	Feb25-FISH2-3L1-rep4-mock-100x_Position004_3_cmle.ics	64	1	0	1.083	0.3363013781967114	1.0	6.076407554872738	1.0	0.0	1.0	0.18878136674065948	1.7934658841241575	0.16373646040173512	0.33634876130252855	0.16373646040173512	0.028758064103765947	0.933338408543028	0.8683368111755221	190.0	3.4034751732641166	107.0	0.2467125386750466
355	Feb25-FISH2-3L1-rep4-mock-100x_Position004_3_cmle.ics	65	1	0	1.5162	3.7689653777640317	1.0	0.1275612304357378	2.0	0.0	1.0	0.2746888756534104	2.189045204160012	0.16765504527167546	0.3135142989474449	0.13916612933985997	0.022245329797571586	0.9444139450890944	0.9706793205916759	262.0	4.895483757848259	209.0	0.4818964540475209
356	Feb25-FISH2-3L1-rep4-mock-100x_Position004_3_cmle.ics	66	1	0	0.8664	3.557267192241122	1.0	0.3126590272829442	1.0	1.3842379406474168	1.0	0.259770442543706	1.9056763114909	0.8459654695424971	0.896526461396588	0.8396639172088735	0.7913520159844254	0.5224828894902404	0.9934838190365131	120.0	2.213619737835333	63.0	0.1452606536124106
357	Feb25-FISH2-3L1-rep4-mock-100x_Position004_3_cmle.ics	67	1	0	1.083	0.22768747755479465	1.0	0.21421673886680986	1.0	0.3634229110571259	1.0	0.2968001223977527	2.1370591029648347	0.4521080139372822	0.572979094076655	0.4521080139372822	0.27388066202090594	0.7782603783306956	0.9991881211112982	152.0	2.8351253330453114	96.0	0.22134956740938755
358	Feb25-FISH2-3L1-rep4-mock-100x_Position004_3_cmle.ics	69	1	0	1.5162	0.17282208390317877	1.0	0.3556180333754499	1.0	1.4430823792346341	1.0	0.286050250349916	2.8226263678012535	0.8573485873021675	0.913995394568515	0.854965459263862	0.7821594356518878	0.5837658841839667	0.9902406855092221	196.0	3.748208648560081	138.0	0.3181900031509946
359	Feb25-FISH2-3L1-rep4-mock-100x_Position004_3_cmle.ics	70	1	0	0.8664	1.2973996842951576	1.0	0.3244480538426951	1.0	0.7817319754002556	1.0	0.3212746795803097	1.9332524240007751	0.6369772831010148	0.7250491555774025	0.6369772831010148	0.5421728520768232	0.6959932852367112	1.0087258570257187	130.0	2.390286299708136	79.0	0.18215224818064185
360	Feb25-FISH2-3L1-rep4-mock-100x_Position004_3_cmle.ics	71	1	0	0.8664	1.6770043788571956	1.0	0.5479128375558153	1.0	2.1764791023907697	1.0	0.29740095743975503	1.8407625687929012	0.9744345417746689	0.9900268082235557	0.9736356212051273	0.9469294819443951	0.27708951962123224	0.991527608724764	154.0	2.8096049984347804	98.0	0.2259610167304165
361	Feb25-FISH2-3L1-rep4-mock-100x_Position004_3_cmle.ics	72	1	0	1.5162	0.37433100330229446	1.0	0.1820058786067172	2.0	0.9342894015681998	1.0	0.27880841256092	2.2084708559077617	0.6312648589305649	0.7490236222224694	0.6281233889303054	0.49384872727812207	0.7106281772287694	0.9711138846075963	310.0	5.780931652982395	271.0	0.624851382999417
362	Feb25-FISH2-3L1-rep4-mock-100x_Position004_3_cmle.ics	73	1	0	1.083	0.5345411865867692	1.0	0.4588305654170161	1.0	0.9148837159138977	1.0	0.32482598003490853	2.7601385597338584	0.7776617706380656	0.8460005220321287	0.7721804332866669	0.6395842725956861	0.5896957091351236	1.0024939058028066	124.0	2.37322630817805	74.0	0.17062362487806956
363	Feb25-FISH2-3L1-rep4-mock-100x_Position004_3_cmle.ics	74	1	0	1.083	NA	0.0	4.148567231406026	1.0	0.5097226605744432	1.0	0.28393860949740635	2.4586040170200274	0.5271646950791335	0.6591368227731864	0.5264084697239777	0.40212823421379573	0.7291776011036001	0.9779461535448695	140.0	2.6605738569426194	83.0	0.1913751468226997
364	Feb25-FISH2-3L1-rep4-mock-100x_Position004_3_cmle.ics	76	1	0	1.2995999999999999	0.055560942693603683	1.0	0.9587387788973729	1.0	1.2611313899024936	1.0	0.2774693236078138	2.3087426917127565	0.8014615440272049	0.8781419578901671	0.7978076839591925	0.7125569785109616	0.6034900395751781	0.9879773028533333	198.0	3.74609356278997	138.0	0.3181900031509946
365	Feb25-FISH2-3L1-rep4-mock-100x_Position004_3_cmle.ics	78	1	0	1.083	0.30012280198423863	1.0	0.08728292371325716	1.0	0.9512265400461283	1.0	0.26520887130747955	1.9477430237835236	0.7267809464172341	0.8148694132073995	0.7233455962289421	0.6094441690366235	0.5920416744950808	0.9910575850790261	178.0	3.322544692523104	115.0	0.2651583359591622
366	Feb25-FISH2-3L1-rep4-mock-100x_Position004_3_cmle.ics	79	1	0	1.2995999999999999	0.08059407116022663	1.0	6.0310355387137315	1.0	1.0841098665386142	1.0	0.28506183420143066	2.5729779837525792	0.6744577565964772	0.7749412978398871	0.6697204448073113	0.5671040056708502	0.7395748526286432	0.983551745190287	200.0	3.7439784770198594	142.0	0.3274129017930525
367	Feb25-FISH2-3L1-rep4-mock-100x_Position004_3_cmle.ics	79	2	0	1.083	0.12584545259913366	2.0	0.39865886964783054	1.0	2.3825999999999996	1.0	0.3058090572582092	1.6783106377986925	0.9865950215504965	0.998196213948013	0.9762754666109709	0.9319893544977563	0.3064623392021288	0.9879780429137505	222.0	4.095196514995355	172.0	0.3965846416084861
368	Feb25-FISH2-3L1-rep4-mock-100x_Position004_3_cmle.ics	80	1	0	1.083	0.2182429031604367	1.0	0.11833327067225226	1.0	1.1600066841569678	1.0	0.2706218226372091	2.345143859756027	0.8215074109113845	0.8881344035157323	0.8186895352031007	0.7192449720755638	0.5767834675662005	0.9913754458736634	160.0	3.037312229528646	99.0	0.22826674139093092
369	Feb25-FISH2-3L1-rep4-mock-100x_Position004_3_cmle.ics	82	1	0	1.5162	0.38662280302216295	1.0	0.21002503520015112	1.0	1.3842379406474168	1.0	0.2617777079548179	2.50103690517996	0.8414683468013735	0.8990055590360109	0.8300885797892166	0.7588837519131489	0.5344361824630128	0.9703265520702716	190.0	3.6141224128278955	126.0	0.2905213072248212
370	Feb25-FISH2-3L1-rep4-mock-100x_Position004_3_cmle.ics	83	1	0	1.2995999999999999	0.24115894653027417	1.0	0.07636195441675213	1.0	0.0	1.0	0.27022150963389857	2.2462278821566186	0.24128484139565665	0.4117364135871824	0.2361519400366306	0.027615317131731643	0.9168684585566261	0.9343728166465277	188.0	3.522616503236327	126.0	0.2905213072248212
371	Feb25-FISH2-3L1-rep4-mock-100x_Position004_3_cmle.ics	84	1	0	1.9493999999999998	0.2633347839037788	1.0	0.2634787756527777	1.0	1.5476250661609716	1.0	0.2912908414562279	2.658353493235292	0.8064142750330707	0.8911812704894462	0.8038441076666475	0.7109388479898775	0.5986193270493438	0.9819721926776968	310.0	5.9447683948653305	277.0	0.6386857309625038
372	Feb25-FISH2-3L1-rep4-mock-100x_Position004_3_cmle.ics	85	1	0	1.083	0.38691427071519324	1.0	NA	0.0	1.5972652713406406	1.0	0.27870573951843647	2.4844598868796814	0.9013652414082439	0.9401898402265496	0.8992063769534664	0.8286499667867007	0.43185137642787985	0.9391790030801673	142.0	2.7052692688533484	84.0	0.1936808714832141
373	Feb25-FISH2-3L1-rep4-mock-100x_Position004_3_cmle.ics	86	1	0	1.083	0.16991779527418097	1.0	0.10326582811666893	1.0	1.2611313899024936	1.0	0.28380753372595546	1.8391751159470093	0.8192535949683749	0.8759835709279942	0.8165568142503571	0.7390820300371694	0.5587932915620246	0.9737066388676766	172.0	3.165053207950498	113.0	0.2605468866381333
374	Feb25-FISH2-3L1-rep4-mock-100x_Position004_3_cmle.ics	90	1	0	1.083	0.19067782335624925	1.0	0.31729987891431094	1.0	0.0	1.0	0.2725820568548805	2.3582104662922316	0.20268915620641562	0.3783287569735007	0.18215001743375175	0.029277806834030685	0.9217662818972079	0.9721343593892185	152.0	2.8585305818857316	92.0	0.21212666876732977
375	Feb25-FISH2-3L1-rep4-mock-100x_Position004_3_cmle.ics	93	1	0	1.083	NA	0.0	0.3828150082080629	1.0	0.0	1.0	0.17903861258425513	2.212968425599212	0.0713725797601317	0.22305400956337698	0.1005526377675002	0.03566669279611194	0.9703260105770279	0.8870683601078974	118.0	2.3327610678075437	51.0	0.11759195768623716
376	Feb25-FISH2-3L1-rep4-mock-100x_Position004_3_cmle.ics	94	1	0	1.2995999999999999	1.9922506996052838	2.0	2.1949556385725333	2.0	2.075498687142773	1.0	0.2714970799337216	2.8983392742228853	0.8834849184794602	0.9255678190276384	0.8828670042636081	0.8123909454970237	0.5402825086062419	0.9675339334451392	134.0	2.596703367731693	76.0	0.1752350741990985
377	Feb25-FISH2-3L1-rep4-mock-100x_Position004_3_cmle.ics	94	2	0	2.166	0.366084208240156	2.0	0.21550638886962237	2.0	1.1872177544577784	1.0	0.255513380804544	2.2137382418558986	0.687238305973465	0.7612659002568758	0.6848225556343478	0.5663169076041701	0.7061342412545667	0.977291450028992	316.0	6.008638884076254	267.0	0.6156284843573592
378	Feb25-FISH2-3L1-rep4-mock-100x_Position004_3_cmle.ics	95	1	0	1.5162	4.072691135501192	1.0	0.08443389461513719	1.0	1.2225574214657589	1.0	0.2488881398612305	1.7973597524773097	0.7657286388447905	0.858746710740926	0.7621022986755975	0.6662842789726638	0.6563559831991367	0.9577076185970756	246.0	4.584730960243265	181.0	0.41733616355311615
379	Feb25-FISH2-3L1-rep4-mock-100x_Position004_3_cmle.ics	96	1	0	0.8664	0.32284594840585606	1.0	0.2570973663798895	1.0	0.23070632344123612	1.0	0.33725268573668216	2.2387191674860705	0.3782429245283019	0.5003095518867925	0.370685927672956	0.22148683176100628	0.8496445529656631	1.0259340368210303	110.0	2.0603584248029496	63.0	0.1452606536124106
380	Feb25-FISH2-3L1-rep4-mock-100x_Position004_3_cmle.ics	97	1	0	1.2995999999999999	3.6275643942441045	1.0	3.3049247918654587	1.0	0.32626801153583	1.0	0.28382355299330775	2.507753999187754	0.43659409946247524	0.5722069511170564	0.42993009730911347	0.2591538267033173	0.8190694453908719	0.9662162584337701	182.0	3.4353407651849808	123.0	0.2836041332432778
381	Feb25-FISH2-3L1-rep4-mock-100x_Position004_3_cmle.ics	98	1	0	0.8664	0.3646711212020361	1.0	0.2890825122448413	1.0	0.46141264688247224	1.0	0.34193032295779874	1.9363915975744963	0.5144745282922806	0.6253831193295794	0.5115521296852567	0.36841060209557364	0.774332795570608	1.0047868464424836	148.0	2.7457345092238543	99.0	0.22826674139093092
382	Feb25-FISH2-3L1-rep4-mock-100x_Position004_3_cmle.ics	99	1	0	1.083	0.146411907225943	1.0	0.17406347936336838	1.0	0.751125369937127	1.0	0.2853860083053709	2.2451246466137276	0.6675609303093464	0.7591369667953031	0.6454382235796686	0.5376725756856594	0.7173275488169051	0.9903071477597563	154.0	2.8798207449560405	96.0	0.22134956740938755
383	Feb25-FISH2-3L1-rep4-mock-100x_Position004_3_cmle.ics	100	1	0	1.2995999999999999	4.089019385708073	1.0	2.398208870112943	1.0	0.0	1.0	0.28397904170776694	2.6004771799125845	0.21777473993064816	0.37012786743131504	0.20458789010402775	0.02883685649506535	0.9352042379760884	0.9934171141710058	178.0	3.3927604390443635	119.0	0.27438123460122005
384	Feb25-FISH2-3L1-rep4-mock-100x_Position004_3_cmle.ics	101	1	0	1.083	0.14455802903582354	1.0	0.26768373321437905	1.0	0.815064591942846	1.0	0.3046309795115301	2.1135191073466513	0.6711456164958769	0.7693445068837051	0.6701003296673844	0.5599208440914492	0.6395034740433758	0.9988832993259323	166.0	3.0777774698991522	111.0	0.2559354373171044
385	Feb25-FISH2-3L1-rep4-mock-100x_Position004_3_cmle.ics	102	1	0	0.8664	0.33402987379462873	1.0	0.10897423398343377	1.0	1.2536039404732575	1.0	0.3228775687081416	2.1819264305863038	0.7519191322283526	0.8172974754390849	0.7491178526174634	0.6740884477047122	0.6186343227528845	1.0107940461822986	122.0	2.2817203985864816	72.0	0.16601217555704068
386	Feb25-FISH2-3L1-rep4-mock-100x_Position004_3_cmle.ics	102	2	0	1.083	0.14989904382040506	2.0	0.25817182445728876	2.0	1.3625635475001732	1.0	0.2877226213926332	1.9158671363734452	0.7971089430709525	0.8565636879158594	0.7960634350620203	0.7118915171798558	0.5485792758557305	0.9999415644890027	162.0	3.011791894918115	104.0	0.2397953646935032
387	Feb25-FISH2-3L1-rep4-mock-100x_Position004_3_cmle.ics	103	1	0	1.083	7.705540631606277	1.0	0.16685327312888662	1.0	0.0	1.0	0.2409498497775793	2.486862031523439	0.08052934217404463	0.26914646784237123	0.08052934217404463	0.029039535587531296	0.9425889934691034	0.9446047860203257	132.0	2.5286027069805446	70.0	0.1614007262360118
388	Feb25-FISH2-3L1-rep4-mock-100x_Position004_3_cmle.ics	106	1	0	1.083	2.422810078374687	1.0	1.900047572882529	1.0	0.0	1.0	0.2880929030172355	2.1841309840857757	0.21224527602815857	0.3755974434975917	0.2071878473508707	0.029353464246017043	0.9257700013785861	1.002119111327916	164.0	3.0564873068288434	106.0	0.24440681401453213
389	Feb25-FISH2-3L1-rep4-mock-100x_Position004_3_cmle.ics	107	1	0	1.2995999999999999	3.9964838434475327	1.0	4.6066056734368335	1.0	1.5009357274113917	1.0	0.29498890793847904	2.24213411422589	0.795410741017964	0.855501497005988	0.7946294910179641	0.7273554453592814	0.5519783356896864	0.9955512956851911	136.0	2.5945882819615824	81.0	0.18676369750167077
390	Feb25-FISH2-3L1-rep4-mock-100x_Position004_3_cmle.ics	107	2	0	1.2995999999999999	4.583565192686927	1.0	0.32277574007806586	1.0	1.7467653457051828	1.0	0.2960746109874471	2.1173743025499694	0.8491017964071856	0.9093866953592814	0.84874625748503	0.7881549401197605	0.46774548848536424	0.9849391535187266	190.0	3.567311915147056	134.0	0.30896710450893683
391	Feb25-FISH2-3L1-rep4-mock-100x_Position004_3_cmle.ics	108	1	0	1.083	0.4146541045573396	1.0	1.1604216322705694	1.0	0.8484788251675598	1.0	0.28234828361144393	2.467863842574719	0.7358509121305994	0.8253183852092245	0.7306879087377686	0.6130697743029946	0.6169071925858085	0.9878757203344335	138.0	2.569067947351051	81.0	0.18676369750167077
392	Feb25-FISH2-3L1-rep4-mock-100x_Position004_3_cmle.ics	109	1	0	1.083	0.638890061226389	1.0	0.45343787488511794	1.0	1.1535316172061805	1.0	0.29778726282751644	2.302768504263265	0.822680936640392	0.8823825154296017	0.8194909965095583	0.743909063590763	0.5202504290690088	1.0088782703291816	140.0	2.6371686081021997	85.0	0.19598659614372857
393	Feb25-FISH2-3L1-rep4-mock-100x_Position004_3_cmle.ics	110	1	0	1.2995999999999999	0.2676751065778781	1.0	0.2350835058853492	1.0	1.0161559471409798	1.0	0.26850545931466896	2.319737708722566	0.7529661056503029	0.8200827055737583	0.7480653803429574	0.6584241134354551	0.654420072776559	0.972045957464629	170.0	3.1671682937206094	108.0	0.24901826333556107
394	Feb25-FISH2-3L1-rep4-mock-100x_Position004_3_cmle.ics	111	1	0	1.2995999999999999	3.945275233219129	1.0	0.0702016939112813	1.0	0.0	1.0	0.30966363748412645	2.4744674047113566	0.16668005381634168	0.3162563505291271	0.17029458422859897	0.03181288780899215	0.9528709161984089	0.979731590974717	154.0	2.9500364914772996	100.0	0.23057246605144538
395	Feb25-FISH2-3L1-rep4-mock-100x_Position004_3_cmle.ics	113	1	0	1.2995999999999999	1.2832191458840634	1.0	0.26080335873930854	1.0	1.4094967255872226	1.0	0.2983193720086381	2.377819067945494	0.8749673267415974	0.9238239880303207	0.8728942648291527	0.7843429745734449	0.5188323777018896	0.9883540973414259	158.0	2.9926168176179173	102.0	0.23518391537247432
396	Feb25-FISH2-3L1-rep4-mock-100x_Position004_3_cmle.ics	114	1	0	1.083	3.756750181897388	1.0	3.594764327300442	1.0	0.8058225447605828	1.0	0.34193032295779874	2.4934348933856483	0.6816959689752021	0.767553898589691	0.6764985157272936	0.5678917330508051	0.6912065143460017	1.0194681336977938	148.0	2.8159502557451144	99.0	0.22826674139093092
397	Feb25-FISH2-3L1-rep4-mock-100x_Position004_3_cmle.ics	115	1	0	1.2995999999999999	0.18199380724320946	1.0	0.16572648153785052	1.0	2.166	1.0	0.2564664373069445	2.156966707197325	0.9989935675841246	0.9996411849647748	0.9953266529558482	0.977442786505054	0.22850381958667018	0.9865234409968061	180.0	3.3672401044338325	115.0	0.2651583359591622
398	Feb25-FISH2-3L1-rep4-mock-100x_Position004_3_cmle.ics	117	1	0	1.2995999999999999	0.24047112305185767	1.0	0.27062877644375455	1.0	0.6190500264643886	1.0	0.30093769536986004	2.8850460801128435	0.6118700004371203	0.7100144249683088	0.601608602526555	0.48277199807667087	0.6886959036028837	1.01554852297038	146.0	2.8180653415152253	91.0	0.20982094410681532
399	Feb25-FISH2-3L1-rep4-mock-100x_Position004_3_cmle.ics	118	1	0	0.8664	0.6264843862161565	1.0	0.2863423861248616	1.0	0.4377344716066809	1.0	0.23220486107963426	1.3099421108412168	0.5247867367102029	0.645293749096342	0.5183189551303677	0.3441659839028387	0.767118851671554	0.9378730400243516	174.0	3.1863433710208073	104.0	0.2397953646935032
400	Feb25-FISH2-3L1-rep4-mock-100x_Position004_3_cmle.ics	119	1	0	1.5162	1.2889727608655366	1.0	1.331124274366801	1.0	0.3095250132321943	1.0	0.2886090189841206	3.030951667221572	0.38527406599400055	0.5100945368602854	0.3757931097172984	0.2587310244523225	0.8311812502072078	0.9653516512290687	168.0	3.2629043748524	110.0	0.2536297126565899
401	Feb25-FISH2-3L1-rep4-mock-100x_Position004_3_cmle.ics	120	1	0	1.083	2.9559449323269806	1.0	3.1744222857186424	1.0	0.0	1.0	0.1636246173744684	3.1339098835628536	0.08006245234377837	0.30188173995134526	0.08006245234377837	0.028598271667695435	0.9406976440766315	0.757137992524428	120.0	2.237024986675753	50.0	0.11528623302572269
402	Feb25-FISH2-3L1-rep4-mock-100x_Position004_3_cmle.ics	121	1	0	1.083	0.3263283247587984	1.0	0.35118412044835734	1.0	1.8958080945204934	1.0	0.3408749816318012	2.233719261716009	0.8847119746140518	0.9257110596297233	0.8854955516187436	0.8316501839702533	0.41943435071367574	1.0027972216937968	138.0	2.592473196191471	89.0	0.2052094947857864
403	Feb25-FISH2-3L1-rep4-mock-100x_Position004_3_cmle.ics	121	2	0	1.083	4.9655404884283065	1.0	5.130342310678544	1.0	0.10317500441073144	1.0	0.29907699693135376	1.9041981009529114	0.20929293125936885	0.3671350283255787	0.20929293125936885	0.0784161037241809	0.9198557786330177	0.9926556788640986	172.0	3.1416479591100783	116.0	0.2674640606196767
404	Feb25-FISH2-3L1-rep4-mock-100x_Position004_3_cmle.ics	122	1	0	1.5162	5.796048383776234	1.0	6.1986080415454285	1.0	0.0	1.0	0.1329636087964273	3.1335414552934173	0.19649333412236134	0.35589108032023264	0.18568083253726045	0.03045084496445147	0.9175166843247985	0.7447657244693289	170.0	3.143763044880189	76.0	0.1752350741990985
405	Feb25-FISH2-3L1-rep4-mock-100x_Position004_3_cmle.ics	123	1	0	1.2995999999999999	0.07848935318534676	1.0	0.32642806044129774	1.0	1.9493999999999998	1.0	0.29249864608420967	2.7110687944565144	0.9567533441186915	0.9769512291362507	0.9546028489129148	0.924476186718226	0.34724678202841347	0.9889713060862734	158.0	3.016022066458337	101.0	0.23287819071195984
406	Feb25-FISH2-3L1-rep4-mock-100x_Position004_3_cmle.ics	124	1	0	1.5162	0.4760708623092327	1.0	0.410823313490155	1.0	2.187858192254088	1.0	0.2668596672976379	2.1130819570613375	0.9225267486781435	0.9558958359295722	0.9223843264317887	0.8691095049046661	0.40958129004556604	0.9839284736462918	262.0	4.895483757848257	206.0	0.47497928006597756
407	Feb25-FISH2-3L1-rep4-mock-100x_Position004_3_cmle.ics	126	1	0	1.7328	0.322739663027833	1.0	0.2496004804532824	1.0	0.3916201927270152	1.0	0.21784086626894664	3.3274578359983624	0.46679231947225824	0.5881886362743943	0.4545019044253347	0.306066674519967	0.780613130139027	0.9040482257900377	202.0	3.8354843866114274	126.0	0.2905213072248212
408	Feb25-FISH2-3L1-rep4-mock-100x_Position004_3_cmle.ics	128	1	0	0.8664	NA	0.0	0.2998496913459116	1.0	1.0841098665386142	1.0	0.25446900494077324	1.3942435641684883	0.7597426898218855	0.8344779455643326	0.7598539481536174	0.683611647735893	0.6316776354394065	0.938522242419961	160.0	2.8968807364861267	96.0	0.22134956740938755
409	Feb25-FISH2-3L1-rep4-mock-100x_Position004_3_cmle.ics	130	1	0	0.8664	0.1839653494046983	1.0	4.947771007730802	1.0	0.8508028822180275	1.0	0.30589812765231944	2.2133075018895663	0.6692756481367352	0.7416389333990715	0.6666974814084391	0.5951148362710054	0.6851361154756346	1.0141452409264928	110.0	2.060358424802949	60.0	0.13834347963086724
410	Feb25-FISH2-3L1-rep4-mock-100x_Position004_3_cmle.ics	131	1	0	1.083	0.3865148069604418	1.0	0.4906606678537094	1.0	0.6639153385791856	1.0	0.3318497474319929	2.1362296373241776	0.5964118799939695	0.7254824363033319	0.5937886325946028	0.4581222674506257	0.7389324708478313	0.9976332481861705	182.0	3.3651250186637216	133.0	0.3066613798484224
411	Feb25-FISH2-3L1-rep4-mock-100x_Position004_3_cmle.ics	132	1	0	1.5162	0.23637651575110794	1.0	0.29552211269468076	1.0	0.3095250132321943	1.0	0.28221609563188294	2.709497256205979	0.4466578218285402	0.5767062082959379	0.44933078393881454	0.2608479338197994	0.8044483633682119	1.0042842426254432	162.0	3.152223387960634	103.0	0.23748964003298878
412	Feb25-FISH2-3L1-rep4-mock-100x_Position004_3_cmle.ics	133	1	0	1.083	0.5229669408084907	1.0	0.4542539536507077	1.0	1.8381583393449388	1.0	0.19778988166801945	1.7124142776409113	0.9595061553825351	0.9892844202098044	0.9589758998877626	0.8975590572057303	0.3298802150504862	0.9078292793971572	194.0	3.656702738968513	113.0	0.2605468866381333
413	Feb25-FISH2-3L1-rep4-mock-100x_Position004_3_cmle.ics	134	1	0	1.2995999999999999	4.312305325820354	1.0	NA	0.0	2.224050289998102	1.0	0.30947890199704	2.7725148746911095	0.9874873297501725	0.9986584441359102	0.9866014769891227	0.9565208132809772	0.285501112838588	0.9922082317851213	172.0	3.3054847009930177	118.0	0.27207550994070556
414	Feb25-FISH2-3L1-rep4-mock-100x_Position004_3_cmle.ics	136	1	0	1.083	0.39153413607663234	1.0	0.12758271738879748	1.0	0.46141264688247224	1.0	0.33467294424092653	2.4611696654583426	0.49526911887927544	0.6174058766487474	0.49465716410744043	0.35689202293418193	0.7888910610062031	1.0003527063501771	144.0	2.726559431923657	94.0	0.2167381180883587
415	Feb25-FISH2-3L1-rep4-mock-100x_Position004_3_cmle.ics	137	1	0	1.083	0.25251681018693783	1.0	0.41587996273077343	1.0	0.20635000882146287	1.0	0.2921354378512409	1.9447405227209371	0.41902737053607936	0.5447589453640643	0.40803476513673587	0.219215448056727	0.8297303503535369	0.9944145260547437	142.0	2.6116482734916686	86.0	0.19829232080424306
416	Feb25-FISH2-3L1-rep4-mock-100x_Position004_3_cmle.ics	139	1	0	1.083	0.3549571642552766	1.0	0.15479379748656555	1.0	1.37509100994251	1.0	0.29575657482846107	1.843540362702638	0.7988057136512626	0.8706221971200031	0.796884428417643	0.695944543405116	0.5218748212943182	0.9839290786926012	204.0	3.716343056639217	149.0	0.34355297441665367
417	Feb25-FISH2-3L1-rep4-mock-100x_Position004_3_cmle.ics	139	2	0	0.6497999999999999	5.074638797209889	1.0	0.3095748151303012	2.0	0.46141264688247224	1.0	0.3674532431344765	1.6619044501572755	0.4303872017301222	0.5486838230679739	0.4303872017301222	0.30421717281429667	0.8526826727129398	1.0103569577931997	100.0	1.8134761164088846	57.0	0.13142630564932387
418	Feb25-FISH2-3L1-rep4-mock-100x_Position004_3_cmle.ics	140	1	0	1.083	0.7045699121214669	1.0	5.606090910189006	1.0	0.5963412819178956	1.0	0.26355615600940024	2.0515162657151373	0.5836015870639317	0.6989397739182512	0.578342566252433	0.44536045815241804	0.7519944193344611	0.9478843118181683	170.0	3.1671682937206094	107.0	0.2467125386750466
419	Feb25-FISH2-3L1-rep4-mock-100x_Position004_3_cmle.ics	141	1	0	1.083	0.25852520957549147	1.0	0.12126174427172333	1.0	1.1926825638357912	1.0	0.31028075591010307	2.123574406441944	0.825843730447904	0.9097291229619815	0.8247120091273784	0.7101781310956534	0.5580398981024063	1.0039149565213812	162.0	3.058602392598955	108.0	0.24901826333556107
420	Feb25-FISH2-3L1-rep4-mock-100x_Position005_4_cmle.ics	1	1	0	1.7328	0.25064588415922706	1.0	0.2960167732121107	1.0	1.770307658344953	1.0	0.25581499136803143	2.723537002069474	0.8794838368863214	0.9312620350016189	0.8710146038886901	0.8029923487210947	0.5556797489475952	0.9656554552392485	270.0	5.144481152012432	211.0	0.48650790336854977
421	Feb25-FISH2-3L1-rep4-mock-100x_Position005_4_cmle.ics	2	1	0	1.2995999999999999	0.5379232661226898	1.0	0.19072006668907723	1.0	0.7817319754002556	1.0	0.333219594839088	2.6638092710968593	0.6607651572085219	0.733435866962616	0.6555656535645	0.543190834891728	0.7168749344056705	0.9928964647586228	164.0	3.126703053350103	114.0	0.26285261129864773
422	Feb25-FISH2-3L1-rep4-mock-100x_Position005_4_cmle.ics	3	1	0	1.7328	0.47935487855973524	1.0	0.3393739663026991	2.0	0.0	1.0	0.25971620953522967	2.1699463558000143	0.15908523454324147	0.3439733466496052	0.14782622265222684	0.021314487687650197	0.9394589854945283	0.9492175574223597	304.0	5.763871661452307	254.0	0.5856540637706713
423	Feb25-FISH2-3L1-rep4-mock-100x_Position005_4_cmle.ics	5	1	0	1.083	0.4044992611775243	1.0	0.3558306343170653	1.0	0.10317500441073144	1.0	0.26520887130747955	2.0522756106819036	0.31603191718783696	0.4586068578822515	0.3202156566745741	0.09522536122492992	0.8729490841143285	0.9742843216856972	178.0	3.299139443682684	115.0	0.2651583359591622
424	Feb25-FISH2-3L1-rep4-mock-100x_Position005_4_cmle.ics	6	1	0	1.083	NA	0.0	0.2654556071314182	1.0	1.3982602694284927	1.0	0.28738770534290325	2.0609708759432026	0.8667513376209264	0.9202291520294006	0.8642562467347638	0.7884802464465221	0.5807648513379943	0.9916364699569312	128.0	2.3689961366378274	73.0	0.16831790021755516
425	Feb25-FISH2-3L1-rep4-mock-100x_Position005_4_cmle.ics	7	1	0	1.083	0.21741956064848048	2.0	3.4656342835603158	1.0	1.5338067085748235	1.0	0.30463080996331215	1.8820889433845698	0.8876972701097059	0.9305454313518242	0.887396581258884	0.8257280314903233	0.4095596326354568	0.9940955537046409	164.0	3.056487306828844	109.0	0.25132398799607547
426	Feb25-FISH2-3L1-rep4-mock-100x_Position005_4_cmle.ics	8	1	0	2.3826	0.20902995275625413	1.0	0.11779955419481333	1.0	1.1736910802652911	1.0	0.1813873264336534	3.768212398358948	0.7169939923050851	0.8043607000659245	0.7096119394090633	0.579185739453013	0.675955721376783	0.782915043248576	356.0	6.7387103804078965	269.0	0.6202399336783881
427	Feb25-FISH2-3L1-rep4-mock-100x_Position005_4_cmle.ics	9	1	0	1.2995999999999999	0.1655775264136875	1.0	0.43719429020987105	1.0	0.8318234787411565	1.0	0.31013286501782295	2.337763738047866	0.6936531394014818	0.793527718902522	0.6941295428471426	0.5852762167732903	0.6272790394931429	0.9810529251557472	158.0	2.969211568777498	104.0	0.2397953646935032
428	Feb25-FISH2-3L1-rep4-mock-100x_Position005_4_cmle.ics	11	1	0	1.2995999999999999	0.18253863092162464	1.0	0.14286087464357558	1.0	0.0	1.0	0.2592474800986408	2.3580068485787495	0.1431063277045834	0.3081786973464465	0.1431063277045834	0.029184449805158656	0.9540990687717033	0.9640506054805705	172.0	3.3054847009930173	108.0	0.24901826333556107
429	Feb25-FISH2-3L1-rep4-mock-100x_Position005_4_cmle.ics	12	1	0	1.2995999999999999	0.23496199503908202	1.0	NA	0.0	0.0	1.0	0.20456678232193565	1.8966241703692326	0.08314528899445764	0.24272070467141726	0.08314528899445764	0.029958432304038003	0.9654247729634923	0.9426652247519853	178.0	3.439570936725203	101.0	0.23287819071195984
430	Feb25-FISH2-3L1-rep4-mock-100x_Position005_4_cmle.ics	13	1	0	1.2995999999999999	0.08536216488027377	1.0	0.2049957607074243	1.0	1.37509100994251	1.0	0.3083441667466016	2.439734308989148	0.8535197268223864	0.9146720746428972	0.8509145999326675	0.755490805906023	0.5055799057722667	0.9969756374838488	178.0	3.369355190203944	124.0	0.28590985790379225
431	Feb25-FISH2-3L1-rep4-mock-100x_Position005_4_cmle.ics	14	1	0	1.083	0.40000517066092883	1.0	0.24895400399768397	1.0	0.20635000882146287	1.0	0.31604798647714794	2.170123681463777	0.37769195776106546	0.5250104048704473	0.37769195776106546	0.1938451561698462	0.8270892853158	0.9988826487675375	156.0	2.924516156866769	103.0	0.23748964003298878
432	Feb25-FISH2-3L1-rep4-mock-100x_Position005_4_cmle.ics	15	1	0	1.2995999999999999	0.1155216776600031	1.0	0.21338642603123864	1.0	1.2452384039718545	1.0	0.2743532130399526	2.5030359351441125	0.8253707755895939	0.8962002014518425	0.8225400298704456	0.7278099058733632	0.5683471697989596	0.9912916753959915	176.0	3.301254529452795	115.0	0.2651583359591622
433	Feb25-FISH2-3L1-rep4-mock-100x_Position005_4_cmle.ics	16	1	0	0.8664	0.3629217984468869	1.0	0.31060741535214936	1.0	2.5306896009843247	1.0	0.3421194399759285	2.6943782692903855	0.9340524383508236	0.957695181779785	0.9334286364079405	0.901504272393515	0.41893306710328	1.0229954472266456	100.0	1.907097111770565	55.0	0.12681485632829495
434	Feb25-FISH2-3L1-rep4-mock-100x_Position005_4_cmle.ics	16	2	0	1.083	4.292339842317772	1.0	4.312572959047388	1.0	0.5260913608053412	1.0	0.242577385403751	1.2130500564363307	0.4604308132168037	0.5600425614867279	0.45987199064297085	0.30113226550570193	0.7727208157693028	0.9621401561955123	286.0	5.033939470489865	224.0	0.5164823239552377
435	Feb25-FISH2-3L1-rep4-mock-100x_Position005_4_cmle.ics	17	1	0	1.083	0.20061018941526362	1.0	0.4231499589989765	1.0	1.6313400576791501	1.0	0.27002182783076717	1.6846656048538782	0.9020985540657366	0.9465529808621362	0.9014374586815385	0.835438102825759	0.42645591296921426	1.0035057482365861	180.0	3.320429606752993	118.0	0.27207550994070556
436	Feb25-FISH2-3L1-rep4-mock-100x_Position005_4_cmle.ics	18	1	0	1.5162	7.838259520529544	2.0	0.253774236133786	1.0	0.2611622542985661	1.0	0.29728367905850145	2.163618399051762	0.46682145211683435	0.615637630062774	0.4345840379893179	0.1829191389342735	0.8433526175424485	0.9857508137705185	256.0	4.78480277095649	210.0	0.48420217870803534
437	Feb25-FISH2-3L1-rep4-mock-100x_Position005_4_cmle.ics	19	1	0	1.2995999999999999	0.1945465587529431	1.0	0.5731271005187669	1.0	0.6921189703237084	1.0	0.26155533140608933	2.119156006657855	0.6104341058785566	0.7084353586545945	0.6061632784769281	0.5005694436535505	0.7169853133432149	0.9749129913427436	164.0	3.0564873068288434	101.0	0.23287819071195984
438	Feb25-FISH2-3L1-rep4-mock-100x_Position005_4_cmle.ics	20	1	0	1.7328	0.22704648946728756	2.0	5.6650870457892095	1.0	0.2918229810711206	1.0	0.2961511425382824	2.3496360627592834	0.3781699533626346	0.5148259378944259	0.37046270353495114	0.19212177633757932	0.834161873867116	0.991066241604741	266.0	5.031685079350555	222.0	0.5118708746342088
439	Feb25-FISH2-3L1-rep4-mock-100x_Position005_4_cmle.ics	21	1	0	1.083	5.764999778599371	1.0	0.7891320304053618	1.0	0.20635000882146287	1.0	0.261217473189161	1.7341240454566034	0.3531108645557737	0.4983229495604677	0.3476145771101818	0.1788085687462661	0.8882523697122806	0.9858510713336752	182.0	3.341719769823302	118.0	0.27207550994070556
440	Feb25-FISH2-3L1-rep4-mock-100x_Position005_4_cmle.ics	22	1	0	2.8158	0.7463793919495312	1.0	0.6761096569846976	2.0	2.3825999999999996	1.0	0.14208227750329008	5.372293565195411	0.9948197700430698	0.9992749834243422	0.9885668389816347	0.940893630096004	0.23599113027913282	0.7567374574236538	272.0	5.282797559284837	159.0	0.3666102210217982
441	Feb25-FISH2-3L1-rep4-mock-100x_Position005_4_cmle.ics	23	1	0	1.2995999999999999	5.489551956803779	1.0	3.1482124896913346	1.0	0.0	1.0	0.08001465435143233	1.842843692710642	0.057784338098197635	0.098547234307023	0.057784338098197635	0.028884400248601616	0.970458591856272	0.6851935020193862	172.0	3.282079452152597	60.0	0.13834347963086724
442	Feb25-FISH2-3L1-rep4-mock-100x_Position005_4_cmle.ics	25	1	0	1.5162	0.1391687208251407	1.0	0.10438153392240167	1.0	0.0	1.0	0.18372662156723826	2.465406077253441	0.08243304737667066	0.23330187248242967	0.08243304737667066	0.02961673941988438	0.9627712916422714	0.93524688649672	200.0	3.954625716583637	114.0	0.26285261129864773
443	Feb25-FISH2-3L1-rep4-mock-100x_Position005_4_cmle.ics	26	1	0	1.2995999999999999	0.23375545636155853	1.0	0.23024293969296386	1.0	1.2551781017859014	1.0	0.27462088780918464	2.086690783479378	0.7762413924357244	0.8433890446036195	0.7771687601647116	0.7031419772310461	0.5720378480410667	0.9621392382753761	186.0	3.4545158424851787	125.0	0.28821558256430674
444	Feb25-FISH2-3L1-rep4-mock-100x_Position005_4_cmle.ics	27	1	0	1.2995999999999999	3.903789248219749	1.0	0.24271924505813539	1.0	2.3131205728517283	1.0	0.3143224270587024	2.2350169066974375	0.9743340840257824	0.9907587170924905	0.9739613263958997	0.9474217597266444	0.22126444645848561	0.9945480955579892	174.0	3.3033696152229064	121.0	0.27899268392224896
445	Feb25-FISH2-3L1-rep4-mock-100x_Position005_4_cmle.ics	28	1	0	1.083	0.4552899784141988	1.0	3.880850824495806	1.0	0.2918229810711206	1.0	0.23887321314143317	2.3411611032003075	0.39735519174303763	0.5215321647833437	0.3936960583681822	0.250116780852389	0.815643695273319	0.9113277203939114	126.0	2.3477059735675185	65.0	0.14987210293343953
446	Feb25-FISH2-3L1-rep4-mock-100x_Position005_4_cmle.ics	29	1	0	1.5162	1.8281522158265995	1.0	0.3414909603621166	2.0	0.72222503087512	1.0	0.30215813511906964	2.2570008321027633	0.5714538294623484	0.6979486458249619	0.5742304910391385	0.41406011412038896	0.7112932236087713	0.9925483538879138	286.0	5.3616129542557465	250.0	0.5764311651286135
447	Feb25-FISH2-3L1-rep4-mock-100x_Position005_4_cmle.ics	30	1	0	1.083	0.31605429788032496	1.0	0.17221297670523963	1.0	0.2918229810711206	1.0	0.31333751335949855	2.0689862203252556	0.4443498445795616	0.599015268953663	0.4442373956835688	0.2324278519851246	0.8021607554086428	0.9823905955424298	178.0	3.299139443682684	125.0	0.28821558256430674
448	Feb25-FISH2-3L1-rep4-mock-100x_Position005_4_cmle.ics	31	1	0	0.8664	3.68480536242444	1.0	1.7092683090978722	1.0	0.10317500441073144	1.0	0.3211068079082337	1.9375000570070797	0.23722680341984084	0.3772369688739863	0.22027173624439572	0.09356390201715989	0.906061233052373	1.0031486276063	146.0	2.677633848472706	94.0	0.2167381180883587
449	Feb25-FISH2-3L1-rep4-mock-100x_Position005_4_cmle.ics	32	1	0	0.8664	0.3915600482602483	1.0	0.18282758995628584	1.0	0.0	1.0	0.27660059285691496	2.3188995120551046	0.16548590007666517	0.3067714731718131	0.16548590007666517	0.028606264374717125	0.9430835432426015	0.9834945898382548	132.0	2.481792209299705	75.0	0.17292934953858405
450	Feb25-FISH2-3L1-rep4-mock-100x_Position005_4_cmle.ics	33	1	0	0.8664	0.31552460085421014	1.0	0.20697659828187603	1.0	1.2076324649147852	1.0	0.24351385976785178	2.0366208601665043	0.9084195245871892	0.9556795499909272	0.90789330430049	0.827363454908365	0.3595477179366445	0.9575233942392863	112.0	2.1050538367136777	55.0	0.12681485632829495
451	Feb25-FISH2-3L1-rep4-mock-100x_Position005_4_cmle.ics	34	1	0	1.083	0.24068730760871113	2.0	0.5079970823245095	1.0	1.7430385742657564	1.0	0.35174227477151704	2.1616459827952967	0.9125037227455837	0.9551272003385739	0.910340611627506	0.8559023151558851	0.36680154420860667	0.9951260614154398	174.0	3.256559117542067	128.0	0.2951327565458501
452	Feb25-FISH2-3L1-rep4-mock-100x_Position005_4_cmle.ics	35	1	0	1.083	0.10469135062753197	1.0	0.23875164101796456	1.0	0.10317500441073144	1.0	0.3147465334085093	2.3474111201317545	0.31071083679724565	0.44889784607633204	0.31071083679724565	0.09582651047571063	0.8822808911900709	0.9926585491993464	172.0	3.2352689544717577	119.0	0.27438123460122005
453	Feb25-FISH2-3L1-rep4-mock-100x_Position005_4_cmle.ics	37	1	0	1.083	0.13322495871823886	1.0	0.18813388890233063	1.0	0.0	1.0	0.35395575638051696	2.3690748766285563	0.21017045917951227	0.38801076584291655	0.21017045917951227	0.026580213685670012	0.9197272174098396	0.9920740922321841	170.0	3.2139787914014493	124.0	0.28590985790379225
454	Feb25-FISH2-3L1-rep4-mock-100x_Position005_4_cmle.ics	38	1	0	1.5162	0.4167834314849027	1.0	0.3794204744762604	1.0	1.687878142458339	1.0	0.2742150448010988	2.646233909344899	0.9033188703661414	0.9460569384182081	0.9015985384791049	0.8440245109233463	0.41929626960332445	0.9878953425858329	192.0	3.658817824738624	131.0	0.3020499305273935
455	Feb25-FISH2-3L1-rep4-mock-100x_Position005_4_cmle.ics	39	1	0	1.2995999999999999	0.43370086108947403	1.0	0.16346750875522847	1.0	1.5338067085748235	1.0	0.2879608720554036	2.0627563782016756	0.866346855935996	0.9249766423013811	0.8637637692651943	0.7948094875438693	0.49274185989729	0.9888715029239009	186.0	3.454515842485179	128.0	0.2951327565458501
456	Feb25-FISH2-3L1-rep4-mock-100x_Position005_4_cmle.ics	40	1	0	1.2995999999999999	0.308122304592741	1.0	0.25965436966942157	1.0	1.6624596150004298	1.0	0.3192089895487175	2.389556889958218	0.810841303809815	0.875818884570031	0.8092617664613996	0.7336659824431149	0.5333892549267234	0.9866599634036922	218.0	4.122831935375998	171.0	0.3942789169479716
457	Feb25-FISH2-3L1-rep4-mock-100x_Position005_4_cmle.ics	40	2	0	0.8664	5.486144479233764	1.0	5.5646461481622005	1.0	0.7857574237886386	1.0	0.24367050941419885	1.7080792145014378	0.5436447278391638	0.625085527943981	0.5429605042873157	0.43965912564964843	0.7861733962026478	0.952284163038043	134.0	2.4094613770083337	72.0	0.16601217555704068
458	Feb25-FISH2-3L1-rep4-mock-100x_Position005_4_cmle.ics	41	1	0	1.5162	0.36822155902490616	1.0	0.03535672483273341	1.0	0.0	1.0	0.19951563783404488	2.1397139684593696	0.14018197399850482	0.3396832777200372	0.1076801050270773	0.02724595663986288	0.9533794477131456	0.9006411992300143	190.0	3.5907171639874758	110.0	0.2536297126565899
459	Feb25-FISH2-3L1-rep4-mock-100x_Position005_4_cmle.ics	42	1	0	1.2995999999999999	0.22360444898420875	1.0	0.2070468517791964	1.0	0.23070632344123612	1.0	0.30549004043139827	1.8009868764750727	0.35848763451392596	0.5032087439962711	0.35745408118460076	0.19647646132956842	0.858216479758009	0.9844256925728379	200.0	3.6971679793390195	147.0	0.33894152509562475
460	Feb25-FISH2-3L1-rep4-mock-100x_Position005_4_cmle.ics	43	1	0	1.083	1.066562227176883	1.0	1.3295191123465948	1.0	2.5991999999999997	1.0	0.23458213361577784	2.274008228573957	0.9941482498171328	0.9993096249784258	0.9927017497719297	0.9813804212931382	0.18233616404754122	0.9344141144293877	148.0	2.745734509223854	82.0	0.18906942216218525
461	Feb25-FISH2-3L1-rep4-mock-100x_Position005_4_cmle.ics	45	1	0	1.5162	0.09706702836471325	1.0	5.103393282459165	1.0	0.5595020986366908	1.0	0.29884118320699954	2.3367393338389277	0.502859050145368	0.6417799014484097	0.5034607242927035	0.3617774420504352	0.7683272530896942	0.9972324539706753	234.0	4.410179484140571	184.0	0.42425333753465955
462	Feb25-FISH2-3L1-rep4-mock-100x_Position005_4_cmle.ics	46	1	0	1.2995999999999999	6.405976886183485	1.0	2.422598197440966	1.0	0.0	1.0	0.21873607297256814	2.2323316971234326	0.10985999658528257	0.29292726651869555	0.07876899436571624	0.02778299470718798	0.9594805950098334	0.9571437634640678	192.0	3.7056283224194635	117.0	0.26976978528019113
463	Feb25-FISH2-3L1-rep4-mock-100x_Position005_4_cmle.ics	49	1	0	1.083	0.30651610534348034	1.0	0.15846449027767878	1.0	0.0	1.0	0.24374425760610463	2.349638341325803	0.08048893344644097	0.22802498650420297	0.08048893344644097	0.027878460707950952	0.9737682090030948	0.9468229769327274	116.0	2.1944446605351353	58.0	0.13373203030983835
464	Feb25-FISH2-3L1-rep4-mock-100x_Position005_4_cmle.ics	50	1	0	1.083	0.3982400202641238	1.0	0.14768220118053427	1.0	0.42540144110901373	1.0	0.2515892116749826	2.8148125013412035	0.5264178169044877	0.6493098573073504	0.5238962818289146	0.3951668148493638	0.7578062616545357	0.9734964032108939	120.0	2.3072407331970126	62.0	0.14295492895189613
465	Feb25-FISH2-3L1-rep4-mock-100x_Position005_4_cmle.ics	51	1	0	1.083	NA	0.0	0.4127685654009477	1.0	0.6736388337817686	1.0	0.29416616971153386	2.926053152576771	0.6985607571668818	0.7932946145723336	0.6965074895381126	0.5774668543939927	0.6356733610306194	1.0173372013595205	100.0	1.9539076094514054	51.0	0.11759195768623716
466	Feb25-FISH2-3L1-rep4-mock-100x_Position005_4_cmle.ics	52	1	0	1.083	3.8416956371353663	1.0	4.414153275357935	1.0	0.0	1.0	0.23941770333991058	2.876235472475933	0.09665184410149097	0.270170314180254	0.09665184410149097	0.034447932106838726	0.9327337205952426	0.945083056740939	122.0	2.328530896267321	62.0	0.14295492895189613
467	Feb25-FISH2-3L1-rep4-mock-100x_Position005_4_cmle.ics	53	1	0	1.083	0.2614200285924725	1.0	0.24339120360789543	1.0	0.8318234787411565	1.0	0.29783744644865845	2.294302028417026	0.6713369093150922	0.7581617987764173	0.6699860992217135	0.5508909849133361	0.6437179147544728	0.9918001183769183	182.0	3.4119355163445615	126.0	0.2905213072248212
468	Feb25-FISH2-3L1-rep4-mock-100x_Position005_4_cmle.ics	54	1	0	1.5162	0.1417449117347879	1.0	2.1399997940463953	2.0	0.20635000882146287	1.0	0.27714930039612806	1.8417701561531044	0.37790934435986595	0.527119944867337	0.3745053200931408	0.1718953941254477	0.8456035442861431	0.9868162293955436	246.0	4.584730960243265	191.0	0.4403934101582607
469	Feb25-FISH2-3L1-rep4-mock-100x_Position005_4_cmle.ics	56	1	0	1.2995999999999999	0.07515169974179453	1.0	0.2806767226483898	1.0	0.8595614345612763	1.0	0.307367644407585	2.8426644610411547	0.6832754049157511	0.7775315496046094	0.6799474367647174	0.5576679340937896	0.6416345751483608	0.9957418825589084	182.0	3.4821512628658207	128.0	0.2951327565458501
470	Feb25-FISH2-3L1-rep4-mock-100x_Position005_4_cmle.ics	57	1	0	1.2995999999999999	0.30754893824617047	1.0	0.30069632759837883	1.0	1.4973853800157155	1.0	0.333219594839088	2.540020588956315	0.8807270172973922	0.932821143208359	0.8770743700061463	0.8018351040477654	0.44314878612455216	0.9973013616619479	164.0	3.1032978045096833	114.0	0.26285261129864773
471	Feb25-FISH2-3L1-rep4-mock-100x_Position005_4_cmle.ics	58	1	0	1.2995999999999999	0.5397500805122114	1.0	0.7870536247083543	1.0	0.5836459621422412	1.0	0.2620993027665646	2.4310631236651505	0.5945950874377723	0.6909817830376193	0.5892248217509437	0.43168639107204726	0.703837803721506	0.960547133099141	154.0	2.9968469891581395	92.0	0.21212666876732977
472	Feb25-FISH2-3L1-rep4-mock-100x_Position005_4_cmle.ics	59	1	0	1.083	0.43001442687069374	1.0	0.28118258861369483	1.0	1.0161559471409798	1.0	0.3159124829187753	2.0482731804953835	0.7338907308634857	0.8043732881649128	0.7307013118062563	0.6428976863197348	0.6045350920812371	1.0021475439760608	164.0	3.033082057988424	111.0	0.2559354373171044
473	Feb25-FISH2-3L1-rep4-mock-100x_Position005_4_cmle.ics	60	1	0	1.083	NA	0.0	0.2983653626935846	1.0	1.4199491695140265	1.0	0.29916811979196134	2.178126548383724	0.8520613614573346	0.9038133007931666	0.8496557134141027	0.7739431709230367	0.5131282994362861	1.0010134777628232	170.0	3.1905735425610295	114.0	0.26285261129864773
474	Feb25-FISH2-3L1-rep4-mock-100x_Position005_4_cmle.ics	61	1	0	0.8664	2.316519059995592	1.0	3.948067496175198	1.0	0.0	1.0	0.18114168965970917	1.8648563183764797	0.24511193788185173	0.3672757104511338	0.23036679356078324	0.02750052172911824	0.8999968446799116	0.7544449124253584	116.0	2.0774184163330354	50.0	0.11528623302572269
475	Feb25-FISH2-3L1-rep4-mock-100x_Position005_4_cmle.ics	62	1	0	1.083	0.4173422274651371	1.0	2.128587334073093	1.0	0.8058225447605828	1.0	0.2409498497775793	2.042130810600242	0.6486743570675014	0.7440981650265475	0.6460023174971031	0.5400978883104754	0.6771472625367142	0.9864349348031507	132.0	2.5051974581401244	70.0	0.1614007262360118
476	Feb25-FISH2-3L1-rep4-mock-100x_Position005_4_cmle.ics	63	1	0	1.2995999999999999	0.24000657937015993	1.0	0.35485303992283096	1.0	1.0317500441073144	1.0	0.265435257696904	2.697973700509549	0.7612030438458751	0.8289209280874941	0.7584908146570183	0.6877038289648508	0.6452377172185337	0.9501205830013612	150.0	2.8840509164962627	89.0	0.2052094947857864
477	Feb25-FISH2-3L1-rep4-mock-100x_Position005_4_cmle.ics	64	1	0	0.8664	2.5939302701968483	1.0	0.29884119402249454	1.0	0.8972608143895275	1.0	0.3195793308095086	2.1661727507808037	0.7780974715724336	0.8462842165421831	0.7780974715724336	0.7069546538438799	0.6237104023050443	1.005952840520253	96.0	1.817706287949107	50.0	0.11528623302572269
478	Feb25-FISH2-3L1-rep4-mock-100x_Position005_4_cmle.ics	66	1	0	1.2995999999999999	NA	0.0	2.6109949556834637	1.0	0.1459114905355603	1.0	0.28221609563188294	2.769593908562178	0.3262738898993458	0.46695171074057495	0.3208459904964147	0.15377143782198394	0.8581397289143414	0.9936792898655062	162.0	3.1288181391202143	103.0	0.23748964003298878
479	Feb25-FISH2-3L1-rep4-mock-100x_Position005_4_cmle.ics	67	1	0	1.083	0.2628180825851137	1.0	0.10304404486927392	1.0	0.5556144027286182	1.0	0.31024600627523585	2.138748162943619	0.5643099423736232	0.6622839010868772	0.5557480487271136	0.42605678751185355	0.7526304632194206	0.9975064837820146	164.0	3.056487306828844	110.0	0.2536297126565899
480	Feb25-FISH2-3L1-rep4-mock-100x_Position005_4_cmle.ics	70	1	0	1.083	NA	0.0	0.2597536396048032	1.0	2.1652184899744737	1.0	0.335059513175588	2.355125243210763	0.9769745229176064	0.9920518955812266	0.9766018789103105	0.951977955165042	0.27174707167186546	1.0146122334272036	152.0	2.881935830726152	102.0	0.23518391537247432
481	Feb25-FISH2-3L1-rep4-mock-100x_Position005_4_cmle.ics	72	1	0	1.5162	1.2401292124299406	1.0	0.4942138738238714	1.0	0.65253602307166	1.0	0.23751001407141148	2.7035968949413025	0.5906513207214358	0.703333774308771	0.5874145610089518	0.46913171936323145	0.7484102551619133	0.929096861041926	176.0	3.3480650271336345	107.0	0.2467125386750466
482	Feb25-FISH2-3L1-rep4-mock-100x_Position005_4_cmle.ics	73	1	0	1.2995999999999999	1.6575698553684235	2.0	0.26990355296430735	1.0	2.262804502914313	1.0	0.2979400440273149	2.2751615128355667	0.9509733310858094	0.9771212283739675	0.9512951356431749	0.9045210986305429	0.31781898977598905	0.978479709816964	198.0	3.7460935627899703	143.0	0.3297186264535669
483	Feb25-FISH2-3L1-rep4-mock-100x_Position005_4_cmle.ics	75	1	0	1.083	0.5355988338824825	1.0	0.16513982967102758	1.0	0.7295574526778015	1.0	0.25035138067902013	1.941913982989831	0.6200793334039243	0.7144567616658386	0.6200793334039243	0.49431471088920204	0.7244941593894643	0.9741749864964988	146.0	2.7244443461535455	83.0	0.1913751468226997
484	Feb25-FISH2-3L1-rep4-mock-100x_Position005_4_cmle.ics	76	1	0	1.5162	0.3218622636417861	1.0	0.17942722716781528	1.0	0.7295574526778015	1.0	0.27841751300124384	2.622336238273595	0.6346141113636865	0.7395555163205403	0.6287362156356441	0.4942839487100263	0.6973000789316213	0.9733132334958244	192.0	3.7056283224194635	132.0	0.30435565518790797
485	Feb25-FISH2-3L1-rep4-mock-100x_Position005_4_cmle.ics	77	1	0	1.083	4.725067789651954	1.0	0.26410890626631406	1.0	1.1600066841569678	1.0	0.29907699693135376	1.688854954974026	0.7936201866735374	0.8694241046568648	0.777728832999493	0.6919304836390535	0.6511736559973137	0.9853062588947546	172.0	3.1416479591100788	116.0	0.2674640606196767
486	Feb25-FISH2-3L1-rep4-mock-100x_Position005_4_cmle.ics	78	1	0	1.083	0.4140937737840609	1.0	0.09656156492896056	1.0	1.1763760451361116	1.0	0.333219594839088	2.2171691565228517	0.8053613155614678	0.8752833375633408	0.8018606197981849	0.7073680894077697	0.5824965023082259	1.0052983833092213	164.0	3.056487306828844	114.0	0.26285261129864773
487	Feb25-FISH2-3L1-rep4-mock-100x_Position005_4_cmle.ics	79	1	0	1.083	0.8281456279723224	1.0	0.13104715167179104	1.0	2.2608779639792917	1.0	0.2850995333132737	2.7494830648670976	0.9883099940887503	0.9964022911188569	0.9875558001589922	0.9652866956114067	0.30707827532455106	0.9874931047693796	120.0	2.3072407331970126	66.0	0.15217782759395398
488	Feb25-FISH2-3L1-rep4-mock-100x_Position005_4_cmle.ics	80	1	0	1.083	3.8976470116448687	1.0	1.4675398539337516	1.0	1.201074210773439	1.0	0.29436002083031837	2.1603669910943832	0.8647620104293798	0.9243592588483301	0.8576056806834572	0.7512592921335848	0.5409909390834952	1.0037651377391896	146.0	2.771254843834386	90.0	0.20751521944630086
489	Feb25-FISH2-3L1-rep4-mock-100x_Position005_4_cmle.ics	81	1	0	1.2995999999999999	0.14025863406157824	1.0	0.35713080329389013	1.0	1.1736910802652911	1.0	0.2978344479076305	2.3230353721890116	0.7428289929168663	0.8240160835064174	0.7403898386323694	0.6303163444639719	0.5857846656430437	0.9892903931380537	230.0	4.297383411478693	179.0	0.4127247142320873
490	Feb25-FISH2-3L1-rep4-mock-100x_Position005_4_cmle.ics	83	1	0	1.083	0.05495749983901603	1.0	0.2733795598563433	1.0	1.1190041972733815	1.0	0.32221463113741466	2.2271465635414147	0.8241442781799281	0.8919582653810573	0.8174301164487425	0.6997701544066455	0.6061534282438948	1.001343469071867	156.0	2.924516156866769	104.0	0.2397953646935032
491	Feb25-FISH2-3L1-rep4-mock-100x_Position005_4_cmle.ics	84	1	0	1.2995999999999999	1.227195543298558	1.0	2.9950051529559483	1.0	0.0	1.0	0.11818043653335628	1.5769568661375655	0.0617605569295594	0.2105486855363195	0.0617605569295594	0.020892186498122196	0.9770599223173259	0.7542887675376763	192.0	3.5183863316961044	86.0	0.19829232080424306
492	Feb25-FISH2-3L1-rep4-mock-100x_Position005_4_cmle.ics	84	2	0	1.083	1.0777319711819522	2.0	1.2848584818589743	1.0	0.0	1.0	0.20938166917559753	2.4065611962601268	0.08286892003297609	0.23879087661445453	0.08286892003297609	0.020892186498122196	0.9687768905954404	0.9163204119673428	112.0	2.105053836713678	51.0	0.11759195768623716
493	Feb25-FISH2-3L1-rep4-mock-100x_Position005_4_cmle.ics	84	3	0	0.8664	0.5206521227177687	1.0	1.6265789491870803	1.0	0.0	1.0	0.21586508614541486	1.98174486569685	0.1292223138224787	0.23879087661445453	0.1292223138224787	0.020892186498122196	0.9528187872249899	0.869305561740211	118.0	2.168924325924604	56.0	0.12912058098880944
494	Feb25-FISH2-3L1-rep4-mock-100x_Position005_4_cmle.ics	84	4	0	0.8664	2.642280516068339	1.0	4.3414478725022745	1.0	0.0	1.0	0.09678950966766459	1.781427525986678	0.04179170101676285	0.14019419254373913	0.0617605569295594	0.020892186498122196	0.9741990163683752	0.7567267091802806	156.0	2.8308951615050892	57.0	0.13142630564932387
495	Feb25-FISH2-3L1-rep4-mock-100x_Position005_4_cmle.ics	85	1	0	1.2995999999999999	0.294890309131646	1.0	0.31458428186925114	1.0	1.1179489136237186	1.0	0.25640165807870735	2.6715911253429256	0.7718088696380211	0.8532861744026108	0.7683232095411402	0.6709724820804607	0.5909898202982248	0.9662781616884356	164.0	3.126703053350103	100.0	0.23057246605144538
496	Feb25-FISH2-3L1-rep4-mock-100x_Position005_4_cmle.ics	86	1	0	0.8664	NA	0.0	NA	0.0	2.148491600780476	1.0	0.370946071342235	2.155774837112995	0.9671447488348897	0.9845225197337873	0.9665944384254244	0.9348613045796145	0.3129082733198584	0.9894270320328448	126.0	2.371111222407939	81.0	0.18676369750167077
497	Feb25-FISH2-3L1-rep4-mock-100x_Position005_4_cmle.ics	87	1	0	1.083	NA	0.0	0.26559030512430937	1.0	1.5036929604517426	1.0	0.31028075591010307	1.9761621930154596	0.8777738574956825	0.9235065272696886	0.8737999294349222	0.8149895080871293	0.5085686093714749	0.9913940262804151	162.0	3.035197143758535	108.0	0.24901826333556107
498	Feb25-FISH2-3L1-rep4-mock-100x_Position005_4_cmle.ics	88	1	0	1.2995999999999999	3.0867901343328823	1.0	3.1114395621563498	1.0	0.0	1.0	0.25035138067902013	2.257934253243754	0.16535956768740473	0.32483488060597665	0.16535956768740473	0.029545979400489586	0.9450326379547758	0.966321973458981	146.0	2.747849594993965	83.0	0.1913751468226997
499	Feb25-FISH2-3L1-rep4-mock-100x_Position005_4_cmle.ics	89	1	0	1.083	0.3972352113197077	1.0	0.10394072171526436	1.0	0.46141264688247224	1.0	0.2872716501089198	1.9341733363969096	0.5191770684296216	0.6572894568059598	0.5124475800483497	0.367146874537471	0.7619446828938009	1.0025082803729524	160.0	2.9670964830073863	102.0	0.23518391537247432
500	Feb25-FISH2-3L1-rep4-mock-100x_Position005_4_cmle.ics	91	1	0	1.7328	0.2639785784099772	1.0	0.24147942327064942	2.0	3.077427390675738	1.0	0.2925342821438131	2.1174522752599976	0.986036900824216	0.9956803830407328	0.9853429864532495	0.9640571631238483	0.22060947198483208	0.9827460077850374	296.0	5.561684764968969	259.0	0.5971826870732435
501	Feb25-FISH2-3L1-rep4-mock-100x_Position005_4_cmle.ics	92	1	0	0.8664	0.1746151702446235	1.0	0.5642986612931132	1.0	1.5220639102977542	1.0	0.36418660959777654	1.9331041546543763	0.9165903134388783	0.9639577251709958	0.9145341032579745	0.8420713387739447	0.39208624093235234	0.9862998350357856	140.0	2.56695286158094	94.0	0.2167381180883587
502	Feb25-FISH2-3L1-rep4-mock-100x_Position005_4_cmle.ics	93	1	0	0.8664	3.7473506926893525	1.0	0.3420934729741647	1.0	0.32626801153583	1.0	0.27689958019308064	2.2854442347103574	0.49494741569669526	0.6075826191099967	0.5014034956398069	0.3356880871290093	0.7793009805339761	0.9736320707849144	106.0	1.9709676009814916	54.0	0.12450913166778053
503	Feb25-FISH2-3L1-rep4-mock-100x_Position005_4_cmle.ics	94	1	0	1.2995999999999999	0.1369228282905067	1.0	0.39834109033565707	1.0	0.41270001764292574	1.0	0.2888539991204763	2.211354781569862	0.47189266728546114	0.5984980170449751	0.47189266728546114	0.33450763648637244	0.7896343633212041	1.0045084442168297	176.0	3.3246597782932152	118.0	0.27207550994070556
504	Feb25-FISH2-3L1-rep4-mock-100x_Position005_4_cmle.ics	95	1	0	1.2995999999999999	3.2955473335494028	1.0	0.2796575891202621	1.0	0.9733510449106972	1.0	0.31544250215413183	2.2194461228789284	0.7405081334174175	0.8150219857114472	0.7397479202121686	0.6166322555007473	0.6667112229168003	0.9873495132079739	168.0	3.145878130650301	115.0	0.2651583359591622
505	Feb25-FISH2-3L1-rep4-mock-100x_Position005_4_cmle.ics	96	1	0	1.5162	0.46223124351044986	1.0	0.23572354406555263	1.0	0.7295574526778015	1.0	0.28397904170776694	2.383715695259998	0.645130549183646	0.7275882134664687	0.6393873971124004	0.5048196936985562	0.6787877349171231	0.9841010476470213	178.0	3.369355190203944	119.0	0.27438123460122005
506	Feb25-FISH2-3L1-rep4-mock-100x_Position005_4_cmle.ics	97	1	0	1.083	0.42887700943161844	1.0	0.4481344834629507	1.0	0.6606423714395955	1.0	0.30401747760250564	2.307070841329241	0.5869570691174619	0.6877166477821143	0.5864954467245793	0.4609299592932981	0.6429698781815839	0.995307395343653	174.0	3.2565591175420665	119.0	0.27438123460122005
507	Feb25-FISH2-3L1-rep4-mock-100x_Position005_4_cmle.ics	98	1	0	1.2995999999999999	0.05160943576573842	1.0	0.2713344698065364	1.0	0.20635000882146287	1.0	0.3219443448290141	2.6038538214270663	0.3786935761902583	0.5496010861440361	0.37031867343981206	0.19057861577654722	0.8274426936314725	1.0032616952991003	182.0	3.4587460140254014	131.0	0.3020499305273935
508	Feb25-FISH2-3L1-rep4-mock-100x_Position005_4_cmle.ics	99	1	0	0.8664	3.1482221047496264	1.0	3.3726088397933105	1.0	0.10317500441073144	1.0	0.1668837513414674	1.7506121479935024	0.1990020851951147	0.31951891569854035	0.2041331546023235	0.07066949657432231	0.9156943077595735	0.8599844962363521	142.0	2.5648377758108283	65.0	0.14987210293343953
509	Feb25-FISH2-3L1-rep4-mock-100x_Position005_4_cmle.ics	99	2	0	1.2995999999999999	3.785976796501848	1.0	3.4817949168270874	1.0	0.0	1.0	0.1826438973261409	2.9276238687372276	0.15575662794161454	0.32988903783139706	0.15575662794161454	0.029285820673220136	0.943745698693319	0.7060955222803211	142.0	2.588243024651248	68.0	0.15678927691498287
510	Feb25-FISH2-3L1-rep4-mock-100x_Position005_4_cmle.ics	100	1	0	1.5162	5.307650180838279	1.0	NA	0.0	0.0	1.0	0.09981254651692323	2.2822650273745895	0.05739904947515984	0.14537388450097447	0.05739904947515984	0.028690976852326733	0.9722944361998268	0.8989304603956062	158.0	3.2032640571816957	59.0	0.13603775497035278
511	Feb25-FISH2-3L1-rep4-mock-100x_Position005_4_cmle.ics	101	1	0	1.083	0.2570481976671552	1.0	0.2571324322261803	1.0	0.5260913608053412	1.0	0.3479380630771644	2.2545991792362754	0.5544879020138263	0.6601856026450256	0.5495378719567178	0.4008068455064623	0.7542265720660066	1.0048370808975526	154.0	2.8798207449560405	106.0	0.24440681401453213
512	Feb25-FISH2-3L1-rep4-mock-100x_Position005_4_cmle.ics	102	1	0	1.083	0.2610397252589472	1.0	0.13388505431374595	1.0	1.4751040190545512	1.0	0.2834790591663577	1.8854017482383385	0.8462838627264655	0.9040276977240509	0.8444222890346299	0.7776587789945945	0.45483950264711936	0.9804673481806685	186.0	3.4545158424851787	127.0	0.29282703188533565
513	Feb25-FISH2-3L1-rep4-mock-100x_Position005_4_cmle.ics	104	1	0	1.9493999999999998	0.4363880494193911	1.0	0.5810156485360339	1.0	0.8595614345612763	1.0	0.2863769319453201	3.0202976399940336	0.6117303306202307	0.7146710194215896	0.6123788223243269	0.469826712699752	0.6636253841160518	0.9889514109290348	308.0	5.900072982954598	272.0	0.6271571076599315
514	Feb25-FISH2-3L1-rep4-mock-100x_Position005_4_cmle.ics	105	1	0	1.083	4.5813112096981925	1.0	0.29052137438872344	1.0	0.10317500441073144	1.0	0.2979055391433198	1.971904385520595	0.26013465983318257	0.401844035775299	0.26013465983318257	0.07681640036177269	0.8834213639707136	0.9980337034348747	156.0	2.9011109080263493	100.0	0.23057246605144538
515	Feb25-FISH2-3L1-rep4-mock-100x_Position005_4_cmle.ics	106	1	0	1.083	4.976712399834364	1.0	4.88923750249961	1.0	0.65253602307166	1.0	0.33269332524203793	2.3256095811874213	0.592668766759522	0.6995435335364002	0.5875660618052121	0.4621115479072835	0.7218166738964577	0.9994575992146505	166.0	3.124587967579992	116.0	0.2674640606196767
516	Feb25-FISH2-3L1-rep4-mock-100x_Position005_4_cmle.ics	107	1	0	1.083	5.464221330580462	1.0	5.7935327467636135	1.0	0.0	1.0	0.10887503500280786	1.559173523081882	0.05833621264594097	0.17328105037323926	0.05833621264594097	0.029160071031972424	0.968068537831573	0.8225514146534395	150.0	2.884050916496262	57.0	0.13142630564932387
517	Feb25-FISH2-3L1-rep4-mock-100x_Position005_4_cmle.ics	109	1	0	1.2995999999999999	2.231744703330682	1.0	2.147572820701378	1.0	1.4930362603455627	1.0	0.2524494096634655	3.299496777013853	0.9411585092052088	0.9680826223619219	0.940547822182308	0.9014009878760665	0.3477354130896537	0.9786024173098266	112.0	2.1752695832349374	56.0	0.12912058098880944
518	Feb25-FISH2-3L1-rep4-mock-100x_Position005_4_cmle.ics	110	1	0	1.2995999999999999	0.2886548561082321	1.0	0.2870097086329713	1.0	0.8254000352858515	1.0	0.27024452934105747	2.1694694652326505	0.6593646522345131	0.7824099064622425	0.6604845271952369	0.546345904399739	0.6838371129589325	0.9750426973626242	186.0	3.501326340166018	124.0	0.28590985790379225
519	Feb25-FISH2-3L1-rep4-mock-100x_Position005_4_cmle.ics	111	1	0	1.2995999999999999	4.96952978670043	1.0	0.35626072123899016	1.0	1.7779522053046055	1.0	0.32843466237689134	2.5076596248973764	0.9455461977289044	0.9738306790900179	0.936962042905335	0.8760778440802526	0.44840995209986617	1.0014149646992203	150.0	2.8372404188154228	99.0	0.22826674139093092
520	Feb25-FISH2-3L1-rep4-mock-100x_Position005_4_cmle.ics	112	1	0	1.2995999999999999	0.393641400109105	2.0	0.22946033439745311	1.0	1.2653448004921624	1.0	0.2845622701287482	2.1161120601402383	0.7285455210967656	0.7992084553440703	0.7263243710901105	0.6492621123386131	0.6248080530651964	0.9852542360892963	152.0	2.8585305818857316	94.0	0.2167381180883587
521	Feb25-FISH2-3L1-rep4-mock-100x_Position005_4_cmle.ics	112	2	0	1.2995999999999999	0.28479685925568615	1.0	0.15827406943943464	2.0	0.43046674663324214	1.0	0.2720111564350147	2.3603258930249003	0.4153092972181552	0.5774906828164514	0.4153092972181552	0.26668982097697325	0.8326915566942209	0.9934231276142877	206.0	3.878064712752045	145.0	0.33433007577459584
522	Feb25-FISH2-3L1-rep4-mock-100x_Position005_4_cmle.ics	113	1	0	1.083	0.3056264415959208	1.0	0.6214801526333561	1.0	0.8254000352858515	1.0	0.2788680532780167	2.0905346892303345	0.6367697090794072	0.7276602146224049	0.6314542943767696	0.5306658540536787	0.6931732310409928	0.9684787209605955	188.0	3.4992112543959073	128.0	0.2951327565458501
523	Feb25-FISH2-3L1-rep4-mock-100x_Position005_4_cmle.ics	114	1	0	1.5162	0.4041820688069086	1.0	0.2553661125470159	1.0	0.5097226605744432	1.0	0.25776666384451313	2.4550146612115165	0.5197842143039059	0.642973458976793	0.5059387372369244	0.35715002353885456	0.7696717948624672	0.980486508063192	196.0	3.6545876531984014	131.0	0.3020499305273935
524	Feb25-FISH2-3L1-rep4-mock-100x_Position005_4_cmle.ics	115	1	0	1.083	0.8727155297366777	1.0	4.336946394059075	1.0	0.0	1.0	0.13300246658237747	2.328192930981339	0.1276912700941991	0.3224669636173635	0.1276912700941991	0.027251773181053457	0.9407820401596657	0.6341038290091376	150.0	2.8138351699750026	63.0	0.1452606536124106
525	Feb25-FISH2-3L1-rep4-mock-100x_Position005_4_cmle.ics	116	1	0	1.083	0.4861874929760376	1.0	0.3805146450198669	1.0	0.3095250132321943	1.0	0.18520028556586549	1.078127192247376	0.47456564571019166	0.7365812884351305	0.4640973590463112	0.26377196648556134	0.7979790370096969	0.7308629025113025	184.0	3.40982043057445	101.0	0.23287819071195984
526	Feb25-FISH2-3L1-rep4-mock-100x_Position005_4_cmle.ics	117	1	0	0.8664	0.1787323984066313	1.0	3.1109491035400367	1.0	0.23070632344123612	1.0	0.3451155167009364	2.391185406949811	0.4141121192482178	0.5466866493843162	0.4141121192482178	0.26159267660401814	0.7884459046230924	1.0008696330449178	108.0	2.0156630128922206	62.0	0.14295492895189613
527	Feb25-FISH2-3L1-rep4-mock-100x_Position005_4_cmle.ics	120	1	0	0.8664	0.08829902264324381	1.0	0.20287921248074825	1.0	0.6329011539751598	1.0	0.3642426265031644	2.044974390267163	0.6451148013494481	0.7713799089450067	0.6385094930835326	0.4880831504590962	0.7674973588179416	1.0064747944344108	138.0	2.5690679473510514	92.0	0.21212666876732977
528	Feb25-FISH2-3L1-rep4-mock-100x_Position005_4_cmle.ics	121	1	0	1.5162	0.2974557218787901	1.0	0.2229397573921316	2.0	0.5836459621422412	1.0	0.3330974401576918	2.308116644042066	0.508163788681826	0.6470336809711061	0.508163788681826	0.3520784438676386	0.7551521407185449	0.999508501033388	282.0	5.2722221304342884	257.0	0.5925712377522147
529	Feb25-FISH2-3L1-rep4-mock-100x_Position005_4_cmle.ics	122	1	0	1.083	0.5523672957182063	1.0	1.0351260941514266	1.0	0.6016084874694266	1.0	0.2983193720086381	1.9841756922506355	0.6055324060488683	0.7076853101707846	0.6052585245613006	0.45921611205665436	0.6820089263773227	0.9745678375950797	158.0	2.9692115687774976	102.0	0.23518391537247432
530	Feb25-FISH2-3L1-rep4-mock-100x_Position005_4_cmle.ics	123	1	0	1.5162	0.1083222671936405	1.0	0.30141389199583	1.0	1.2551781017859014	1.0	0.28696466475891125	2.3330653148715768	0.7362209060945748	0.8161608330579633	0.7323784347118782	0.6418537064809402	0.6088460082624739	0.982633570743078	232.0	4.342078823389421	178.0	0.4104189895715728
531	Feb25-FISH2-3L1-rep4-mock-100x_Position005_4_cmle.ics	123	2	0	0.8664	5.605782673577029	1.0	5.25603039036041	1.0	0.7295574526778015	1.0	0.2993667739987017	1.976861870398197	0.5213983715038594	0.604085644323564	0.520152851562831	0.4253365869364446	0.743709786210655	0.9990607630734422	102.0	1.881576777160034	53.0	0.12220340700726606
532	Feb25-FISH2-3L1-rep4-mock-100x_Position006_5_cmle.ics	3	1	0	1.083	0.3019716481212126	1.0	0.10519012335201675	1.0	0.20635000882146287	1.0	0.2888539991204763	2.109827483414681	0.3680918434439561	0.5450176488908883	0.3680918434439561	0.17977644738208118	0.8318571600081752	0.986520489949142	176.0	3.277849280612376	118.0	0.27207550994070556
533	Feb25-FISH2-3L1-rep4-mock-100x_Position006_5_cmle.ics	5	1	0	0.8664	NA	0.0	0.08780916849629286	1.0	0.3095250132321943	1.0	0.30518905992860607	2.167431928715639	0.45159834736381965	0.6099595301549698	0.44602845580044276	0.2898388256694446	0.8057251292339472	0.9959508759715684	122.0	2.2583151497460614	70.0	0.1614007262360118
534	Feb25-FISH2-3L1-rep4-mock-100x_Position006_5_cmle.ics	6	1	0	1.2995999999999999	0.16091983810622953	1.0	2.2643966153982116	1.0	0.10317500441073144	1.0	0.309757326863699	1.9774032130499644	0.34333370841953104	0.4924521115910291	0.32385807892390656	0.09526612365726354	0.8555115508607606	0.9883136908011679	170.0	3.1671682937206094	116.0	0.2674640606196767
535	Feb25-FISH2-3L1-rep4-mock-100x_Position006_5_cmle.ics	7	1	0	1.083	5.870226009585225	1.0	5.536513481179429	1.0	0.0	1.0	0.2006698539277431	2.304738613700948	0.07846314577514339	0.2501652416792819	0.131518162370383	0.027199135768249432	0.9564009233821297	0.8988188517326413	128.0	2.3924013854782475	61.0	0.1406492042913817
536	Feb25-FISH2-3L1-rep4-mock-100x_Position006_5_cmle.ics	8	1	0	1.2995999999999999	0.2589771977487196	1.0	0.23112892481832628	1.0	0.5595020986366908	1.0	0.320113593966638	2.100199343082674	0.5185647309932516	0.6562431971795838	0.5154002580425929	0.34222235201044915	0.7789534205780755	1.0003774249589132	232.0	4.342078823389422	188.0	0.4334762361767174
537	Feb25-FISH2-3L1-rep4-mock-100x_Position006_5_cmle.ics	9	1	0	0.6497999999999999	5.664667048272853	1.0	0.2522837028308766	1.0	0.46141264688247224	1.0	0.2696112908895111	1.4586189745407168	0.40599839328751225	0.5065518164777292	0.40599839328751225	0.2950705168258502	0.8315157615502353	0.991802343502817	116.0	2.077418416333036	61.0	0.1406492042913817
538	Feb25-FISH2-3L1-rep4-mock-100x_Position006_5_cmle.ics	9	2	0	1.2995999999999999	0.22968367746885482	1.0	0.34730775903347133	2.0	0.20635000882146287	1.0	0.2979055391433198	2.602654126310919	0.3052441310363296	0.41753771311255916	0.29189949120771225	0.14711014906721415	0.8965990569900861	0.9871454433332197	156.0	2.994731903388028	100.0	0.23057246605144538
539	Feb25-FISH2-3L1-rep4-mock-100x_Position006_5_cmle.ics	10	1	0	0.6497999999999999	0.29285631514017574	1.0	0.5277500520031304	1.0	0.9378659497950863	1.0	0.24031260193171305	1.3706968156733474	0.7361536510661543	0.8011715015899646	0.7144403909557346	0.6172379484578318	0.6683895376809803	0.9376277675720295	142.0	2.541432526970409	78.0	0.17984652352012742
540	Feb25-FISH2-3L1-rep4-mock-100x_Position006_5_cmle.ics	11	1	0	0.8664	0.27197635097840356	1.0	0.3635930628729068	1.0	0.2918229810711206	1.0	0.31319262146556703	2.0684441096170927	0.3903131524008351	0.5180375782881002	0.3903131524008351	0.24525052192066807	0.8532064929544042	0.9987518599256235	130.0	2.4136915485485564	78.0	0.17984652352012742
541	Feb25-FISH2-3L1-rep4-mock-100x_Position006_5_cmle.ics	12	1	0	1.083	0.3077274911832876	1.0	NA	0.0	0.9733510449106972	1.0	0.242406840554768	1.835307193150442	0.718135928531507	0.7891475412744742	0.7129993523833181	0.6234508210537522	0.7107295652089513	0.9056529912941833	144.0	2.726559431923657	80.0	0.18445797284115634
542	Feb25-FISH2-3L1-rep4-mock-100x_Position006_5_cmle.ics	14	1	0	1.7328	0.36008194561676093	2.0	0.47399444943919683	1.0	2.357272271365916	1.0	0.23912303588805273	2.6365417117672822	0.9299899142318788	0.9625223802412766	0.927319922128488	0.889809074063939	0.46875227721592466	0.9405011623427947	270.0	5.0976706543315915	204.0	0.47036783074494865
543	Feb25-FISH2-3L1-rep4-mock-100x_Position006_5_cmle.ics	15	1	0	1.5162	0.3589887879715285	1.0	0.074636595067566	1.0	0.0	1.0	0.24539827573886072	2.0447292453061157	0.14039587901360645	0.2728801850238789	0.12606253566815848	0.022941759529030128	0.958474979711248	0.968861304467723	220.0	4.237743093807987	152.0	0.350470148398197
544	Feb25-FISH2-3L1-rep4-mock-100x_Position006_5_cmle.ics	16	1	0	1.2995999999999999	0.49768391499779013	1.0	3.481532815452516	1.0	0.10317500441073144	1.0	0.1473258851595503	1.172612458228075	0.4685305527819155	0.6551292334386407	0.4685305527819155	0.0948503052822838	0.8288716480376735	0.6596756249730293	224.0	4.256918171108184	121.0	0.27899268392224896
545	Feb25-FISH2-3L1-rep4-mock-100x_Position006_5_cmle.ics	17	1	0	1.2995999999999999	0.2976815603584922	1.0	0.38125625501806737	1.0	0.3720027687491155	1.0	0.2374544214940943	2.2838098037477517	0.47715404699738906	0.6094182688503837	0.47780678851174935	0.324763628451618	0.8291425174199243	0.9816150373747254	166.0	3.1245879675799912	98.0	0.2259610167304165
546	Feb25-FISH2-3L1-rep4-mock-100x_Position006_5_cmle.ics	18	1	0	1.083	0.21488314431474287	1.0	0.1755744766875058	1.0	0.0	1.0	0.30258378519591916	1.6320871016940741	0.21248939046241866	0.41310788720882713	0.21248939046241866	0.027989531922919746	0.9114853635507129	0.9967470476346525	182.0	3.365125018663722	127.0	0.29282703188533565
547	Feb25-FISH2-3L1-rep4-mock-100x_Position006_5_cmle.ics	19	1	0	1.083	0.43949235414237814	1.0	0.32537277681873855	1.0	1.3586516622891616	1.0	0.2830711861397215	2.215540445563789	0.8677578201941566	0.92538104394316	0.8634432303146837	0.774501711766637	0.571081417845285	0.9878648388217031	166.0	3.0777774698991522	107.0	0.2467125386750466
548	Feb25-FISH2-3L1-rep4-mock-100x_Position006_5_cmle.ics	21	1	0	1.2995999999999999	0.08966269571228604	1.0	0.1390927247361047	1.0	0.23070632344123612	1.0	0.28397904170776694	2.377686970642561	0.37216919333707654	0.5475813723988906	0.37216919333707654	0.21530294522995252	0.8798631822959381	0.9953013962013537	178.0	3.345949941363524	119.0	0.27438123460122005
549	Feb25-FISH2-3L1-rep4-mock-100x_Position006_5_cmle.ics	22	1	0	1.5162	0.44699423474303096	1.0	0.21425318942119895	1.0	1.4541052224178812	1.0	0.3202615343143371	2.3491370745010265	0.8009425124901394	0.8705832566394951	0.7968955429923744	0.6833688042334999	0.5828791267154132	0.9968245223615131	276.0	5.208351641223361	244.0	0.5625968171655268
550	Feb25-FISH2-3L1-rep4-mock-100x_Position006_5_cmle.ics	23	1	0	1.083	0.5668557887848733	1.0	0.2521284903950631	1.0	1.7328	1.0	0.31028075591010307	2.3344451020994006	0.9635404217764622	0.9907104377723437	0.9598632076338965	0.8944363750022982	0.28275260509100497	0.9990996964441584	162.0	3.0586023925989547	108.0	0.24901826333556107
551	Feb25-FISH2-3L1-rep4-mock-100x_Position006_5_cmle.ics	24	1	0	1.2995999999999999	4.201640778694743	1.0	4.4220878643721875	1.0	0.0	1.0	0.2792526803190927	2.4037747947412678	0.16192225719018935	0.3012996691492341	0.1420712112365844	0.022777437591672244	0.9309075628886889	0.9805352050973449	180.0	3.437455850955092	120.0	0.2766869592617345
552	Feb25-FISH2-3L1-rep4-mock-100x_Position006_5_cmle.ics	24	2	0	0.8664	0.25379909267952017	1.0	0.06872421545680255	1.0	1.2653448004921624	1.0	0.29984321277086323	2.3710224431632083	0.7271644143181959	0.7898314417403605	0.7250093748961641	0.6582838481219354	0.6815936073697427	1.0086695819426934	118.0	2.2391400724458643	66.0	0.15217782759395398
553	Feb25-FISH2-3L1-rep4-mock-100x_Position006_5_cmle.ics	25	1	0	1.083	0.3324421527880194	1.0	0.22346388976070627	1.0	1.571514847577277	1.0	0.17521536022876574	3.2107941814034264	0.85713490262678	0.9148001726129988	0.8553113298161115	0.7924850703676378	0.42724056424546175	0.8145916814874039	128.0	2.345590887797407	57.0	0.13142630564932387
554	Feb25-FISH2-3L1-rep4-mock-100x_Position006_5_cmle.ics	26	1	0	1.2995999999999999	0.31656156390738577	1.0	0.37351564151624417	1.0	2.272193773547914	1.0	0.25640165807870735	2.611988116399473	0.9800372137215702	0.9911914329262258	0.9794136859399434	0.9590302658405748	0.21352369618709852	0.989571636463464	164.0	3.126703053350103	100.0	0.23057246605144538
555	Feb25-FISH2-3L1-rep4-mock-100x_Position006_5_cmle.ics	27	1	0	1.5162	0.3326458859280217	1.0	0.19113140043396137	1.0	0.5097226605744432	1.0	0.30926014822263276	2.270554076919335	0.47850389176200175	0.6054606557662505	0.4765754235664908	0.30777568824113255	0.7938393031296159	0.9914561183748821	238.0	4.476165059121608	192.0	0.4426991348187751
556	Feb25-FISH2-3L1-rep4-mock-100x_Position006_5_cmle.ics	28	1	0	0.8664	NA	0.0	NA	0.0	0.23070632344123612	1.0	0.24375869427393557	1.5573911974912888	0.4027358702994821	0.5203782931772123	0.39323350596712453	0.2282819184868273	0.8300966395662529	0.8897303419517817	152.0	2.7883148353644716	87.0	0.20059804546475749
557	Feb25-FISH2-3L1-rep4-mock-100x_Position006_5_cmle.ics	29	1	0	1.083	NA	0.0	2.1078105033854864	1.0	0.7857574237886386	1.0	0.2469875885055565	2.2946755699476133	0.7626106933181488	0.8417895501580632	0.7603526478038053	0.6536452708672859	0.6101220617564835	0.9826042798015269	106.0	1.994372849821912	51.0	0.11759195768623716
558	Feb25-FISH2-3L1-rep4-mock-100x_Position006_5_cmle.ics	30	1	0	1.2995999999999999	3.2748915742956184	1.0	3.2056423063278494	1.0	0.2918229810711206	1.0	0.12027636561653735	2.5191657923421236	0.4412535418308869	0.57488087375814	0.4412535418308869	0.2244934915528665	0.7985760967947019	0.703543215898188	160.0	2.8968807364861258	66.0	0.15217782759395398
559	Feb25-FISH2-3L1-rep4-mock-100x_Position006_5_cmle.ics	31	1	0	1.083	0.21054237167231837	1.0	0.2573483876939908	1.0	1.1321417835580119	1.0	0.31014455052289863	2.028067079322199	0.7707246325545198	0.838735209324537	0.7682307787544881	0.6830683245193583	0.5713905434639045	0.9974865805291266	166.0	3.1011827187395724	112.0	0.25824116197761887
560	Feb25-FISH2-3L1-rep4-mock-100x_Position006_5_cmle.ics	32	1	0	1.2995999999999999	2.328144655274217	1.0	2.28690233161135	1.0	0.6275890508929507	1.0	0.152801223897927	2.331379200438558	0.6052908902345188	0.7514469238232244	0.60179485463852	0.4556179117460105	0.7253880150033071	0.8041704758011798	158.0	2.898995822256237	73.0	0.16831790021755516
561	Feb25-FISH2-3L1-rep4-mock-100x_Position006_5_cmle.ics	33	1	0	1.2995999999999999	3.7532100330508364	1.0	3.539427143431214	1.0	0.0	1.0	0.0800283984916595	1.6525075143829366	0.1797639087170527	0.34688159212460845	0.15093435042935374	0.0284193816453943	0.9323477398249592	0.43489812005597445	232.0	4.2718630768681605	94.0	0.2167381180883587
562	Feb25-FISH2-3L1-rep4-mock-100x_Position006_5_cmle.ics	34	1	0	0.8664	NA	0.0	0.21650650781906444	1.0	1.3625635475001732	1.0	0.1884598139219614	1.433016182061312	0.9432280908822661	0.9804858857086652	0.9417330579325268	0.8724402478607258	0.29668920420252004	0.8180971996382157	116.0	2.171039411694715	51.0	0.11759195768623716
563	Feb25-FISH2-3L1-rep4-mock-100x_Position006_5_cmle.ics	36	1	0	1.083	0.4178195654644122	1.0	0.327327312508907	1.0	1.951150932642709	1.0	0.28785502777740146	2.074921488043323	0.9040222888181307	0.9401222138977336	0.9040597490166697	0.8593322719610413	0.3221826184133879	0.9577145870352619	146.0	2.7010390973131257	89.0	0.2052094947857864
564	Feb25-FISH2-3L1-rep4-mock-100x_Position006_5_cmle.ics	36	2	0	1.2995999999999999	0.3037269109058862	2.0	5.92683407583765	1.0	0.3095250132321943	1.0	0.27915298410555317	2.1066468031956753	0.3840934631953549	0.5214810825997378	0.3840934631953549	0.21600721108821877	0.8459418568143153	0.9845406028140191	184.0	3.45663092825529	124.0	0.28590985790379225
565	Feb25-FISH2-3L1-rep4-mock-100x_Position006_5_cmle.ics	37	1	0	0.8664	0.32401908535181156	1.0	0.15770119548686862	1.0	0.687545504971255	1.0	0.2818939505498759	2.0938465192184075	0.6549248145726717	0.7474524877696869	0.6503483103005163	0.5208197127849044	0.6998091255608908	0.9918445565741306	130.0	2.390286299708136	74.0	0.17062362487806956
566	Feb25-FISH2-3L1-rep4-mock-100x_Position006_5_cmle.ics	38	1	0	0.8664	0.31424667137738377	1.0	2.4054706098633027	1.0	1.0542408233015097	1.0	0.2770363892054491	1.9953695735104946	0.6506029910285229	0.7201108264938052	0.6492156492156492	0.5621730196198281	0.704558904499514	0.9856613543031196	126.0	2.324300724727099	70.0	0.1614007262360118
567	Feb25-FISH2-3L1-rep4-mock-100x_Position006_5_cmle.ics	38	2	0	1.2995999999999999	0.1366693364123221	2.0	0.296363360674081	1.0	2.3825999999999996	1.0	0.31043241296054086	2.120148474664324	0.9732303349324626	0.9937408767196001	0.970902013455205	0.9139405735150417	0.25452623685244724	0.9999092662305206	226.0	4.207992587657235	178.0	0.4104189895715728
568	Feb25-FISH2-3L1-rep4-mock-100x_Position006_5_cmle.ics	39	1	0	1.083	0.431231828339711	1.0	0.2547344744816565	1.0	0.6921189703237084	1.0	0.2986476516318797	2.2093436259836374	0.6208713545322552	0.7182761372705507	0.6208713545322552	0.500822123289647	0.7153498546588051	0.981943310301798	160.0	2.9905017318478064	104.0	0.2397953646935032
569	Feb25-FISH2-3L1-rep4-mock-100x_Position006_5_cmle.ics	41	1	0	1.083	0.052666637192182016	1.0	0.11270953909805376	1.0	1.2466683216206906	1.0	0.31558993033611005	2.051572418474729	0.7877212241688796	0.8478356005874587	0.7824548650773635	0.7094304914773991	0.6463007719672399	1.0053428677367253	186.0	3.4779210913255985	134.0	0.30896710450893683
570	Feb25-FISH2-3L1-rep4-mock-100x_Position006_5_cmle.ics	44	1	0	1.5162	0.1595262298929545	1.0	2.453005393251482	1.0	1.8018739878865302	1.0	0.27099509129559457	2.1452825787536174	0.8403748577910263	0.9046988883224911	0.8403748577910263	0.7592895796690962	0.51737206250246	0.9892974471815715	240.0	4.520860471032337	182.0	0.41964188821363063
571	Feb25-FISH2-3L1-rep4-mock-100x_Position006_5_cmle.ics	44	2	0	1.083	0.2506196796925871	2.0	0.2851995955059586	2.0	0.0	1.0	0.3157075706016337	2.160566992828877	0.12803702665932976	0.2610197185190687	0.12513039339137597	0.019868745759049893	0.9591914752632883	0.9898906734789902	166.0	3.0777774698991527	113.0	0.2605468866381333
572	Feb25-FISH2-3L1-rep4-mock-100x_Position006_5_cmle.ics	45	1	0	1.083	3.203452845208336	1.0	3.3047009386111332	1.0	1.4430823792346341	1.0	0.3045659969758873	2.111743678013903	0.8524457195214455	0.9116529353891446	0.8515595076266795	0.7798627122590142	0.48662882443819894	1.0016814138471934	168.0	3.145878130650301	113.0	0.2605468866381333
573	Feb25-FISH2-3L1-rep4-mock-100x_Position006_5_cmle.ics	47	1	0	1.2995999999999999	5.722491127615346	1.0	5.77151072527578	1.0	2.0639676948040613	1.0	0.2698412531049864	2.353077317515135	0.941191302716142	0.9753776328751701	0.9405931885349721	0.8895922268611905	0.4212570400608105	0.9818053925126464	178.0	3.345949941363524	116.0	0.2674640606196767
574	Feb25-FISH2-3L1-rep4-mock-100x_Position006_5_cmle.ics	47	2	0	0.8664	0.2503139906485418	1.0	0.13586108515023007	1.0	0.0	1.0	0.31077020754012613	2.4513461980901528	0.14258572969930103	0.2749595393348032	0.14258572969930103	0.02326195055589436	0.9577330558103281	0.9948134894335886	102.0	1.9049820260004537	54.0	0.12450913166778053
575	Feb25-FISH2-3L1-rep4-mock-100x_Position006_5_cmle.ics	49	1	0	1.2995999999999999	0.022301274427956937	1.0	0.12386147864558655	1.0	0.3720027687491155	1.0	0.3041974449865092	1.9209920388193522	0.49506028782574873	0.6205853753403345	0.48178724231816417	0.3193212757681836	0.802515117954551	1.0007922000295797	158.0	2.945806319937078	103.0	0.23748964003298878
576	Feb25-FISH2-3L1-rep4-mock-100x_Position006_5_cmle.ics	50	1	0	1.2995999999999999	NA	0.0	0.26562454589763795	1.0	0.9077480443748005	1.0	0.29136251650881456	2.2962957564007214	0.726656375798299	0.8190824984614143	0.7216017433941705	0.6099508661480876	0.6583802003918132	0.962349538872653	154.0	2.92663124263688	97.0	0.22365529206990203
577	Feb25-FISH2-3L1-rep4-mock-100x_Position006_5_cmle.ics	51	1	0	1.5162	0.3205598470381811	1.0	3.835662266054931	1.0	1.827185369470136	1.0	0.3069194009472712	2.3833234445892604	0.8698854264974377	0.9259991003466311	0.8679538177937324	0.7942660327932473	0.5033450728696649	0.9897002494954985	266.0	5.031685079350554	226.0	0.5210937732762666
578	Feb25-FISH2-3L1-rep4-mock-100x_Position006_5_cmle.ics	53	1	0	1.2995999999999999	5.266343299931954	1.0	0.3984509081986551	2.0	0.10317500441073144	1.0	0.28084083144830463	1.9006586679108182	0.3152895516290471	0.5016763398507058	0.31886426309876414	0.07604810096228569	0.6648323686903832	0.9748643220650973	214.0	3.9398201161928608	156.0	0.35969304704025484
579	Feb25-FISH2-3L1-rep4-mock-100x_Position006_5_cmle.ics	53	2	0	0.8664	4.953444193345744	1.0	0.11625294259535714	3.0	0.5158750220536572	1.0	0.32772119742931133	1.8911828183908093	0.4445742096779207	0.5687210526082072	0.43944527583006576	0.31993445622199623	0.8540334172786083	0.9849897129931215	118.0	2.1689243259246043	69.0	0.1590950015754973
580	Feb25-FISH2-3L1-rep4-mock-100x_Position006_5_cmle.ics	54	1	0	0.8664	0.21116000400937254	1.0	4.047992836200365	1.0	1.5476250661609716	1.0	0.24850488763747386	2.0349043857462275	0.8809099687021376	0.9362847106612506	0.880585336618499	0.8256059798894586	0.4625920646980893	0.941633757368644	144.0	2.6563436854023967	81.0	0.18676369750167077
581	Feb25-FISH2-3L1-rep4-mock-100x_Position006_5_cmle.ics	56	1	0	1.2995999999999999	2.5767768500645976	1.0	0.19821868732461206	1.0	0.72222503087512	1.0	0.26022583775978564	2.086410574408243	0.6127427392322059	0.7296653644452782	0.6146838375023448	0.4971943789708917	0.6878786085623302	0.9860682126019568	176.0	3.301254529452795	112.0	0.25824116197761887
582	Feb25-FISH2-3L1-rep4-mock-100x_Position006_5_cmle.ics	57	1	0	1.5162	4.517635625012621	1.0	0.2793840263651543	1.0	1.9493999999999998	1.0	0.2941108768666829	2.1010723618663563	0.9560998557912138	0.9957308923358306	0.9560998557912138	0.8468946748267736	0.2889803512953085	0.9920598832033235	252.0	4.695411947135032	204.0	0.47036783074494865
583	Feb25-FISH2-3L1-rep4-mock-100x_Position006_5_cmle.ics	58	1	0	1.5162	0.3775917802308335	1.0	0.3323170386868764	2.0	2.0495994678846956	1.0	0.2912345041522284	2.4469572598580616	0.8918227763822898	0.9402464213297824	0.8904949611112792	0.8232605998244712	0.4458558576852103	0.9829067294980237	252.0	4.742222444815871	203.0	0.4680621060844342
584	Feb25-FISH2-3L1-rep4-mock-100x_Position006_5_cmle.ics	58	2	0	1.083	0.4193481731581516	2.0	2.666425339829619	2.0	0.0	1.0	0.28194623496543986	2.4719769836864818	0.0583292981872106	0.20235185969796932	0.11358684138849379	0.020815679569046393	0.9690792207673231	1.0051258926234463	118.0	2.2625453212862836	64.0	0.14756637827292504
585	Feb25-FISH2-3L1-rep4-mock-100x_Position006_5_cmle.ics	59	1	0	1.083	0.6155154213397032	1.0	0.8517551347050687	1.0	0.2918229810711206	1.0	0.23939433740724086	2.377264278143192	0.30651850353308385	0.4086491915090386	0.30651850353308385	0.2093225727208358	0.8672087764103595	0.9240202568885412	114.0	2.1731544974648265	56.0	0.12912058098880944
586	Feb25-FISH2-3L1-rep4-mock-100x_Position006_5_cmle.ics	59	2	0	0.6497999999999999	4.994490267912582	1.0	5.072103888806512	1.0	1.7660715981523099	1.0	0.2718685950221936	1.614533790871304	0.8884802681964654	0.931567273095097	0.8881768131439388	0.8479834689247576	0.4569798228974849	0.9108165775588984	104.0	1.8794616913899227	52.0	0.1198976823467516
587	Feb25-FISH2-3L1-rep4-mock-100x_Position006_5_cmle.ics	60	1	0	1.2995999999999999	NA	0.0	0.185972236384041	1.0	0.0	1.0	0.27308137672307414	2.1545571628591493	0.19939258013269787	0.38332866087281564	0.20650406504065041	0.027917951593309037	0.9224963703205147	0.9971059123426611	168.0	3.1458781306503005	107.0	0.2467125386750466
588	Feb25-FISH2-3L1-rep4-mock-100x_Position006_5_cmle.ics	62	1	0	0.8664	0.1514430612907682	1.0	0.18460509352975646	1.0	0.5836459621422412	1.0	0.3161062176051913	2.225052962441001	0.6145406710244379	0.7209715479128808	0.6145406710244379	0.48468903414792913	0.7161561930547224	1.0061288602574006	124.0	2.3264158104972106	73.0	0.16831790021755516
589	Feb25-FISH2-3L1-rep4-mock-100x_Position006_5_cmle.ics	63	1	0	1.7328	1.6910964616709445	1.0	0.10342629952578523	1.0	0.3720027687491155	1.0	0.3078614220131599	2.277969116880029	0.39857942045383116	0.557121754981457	0.39857942045383116	0.24140620089257653	0.8398101441895791	0.9804451481494869	288.0	5.406308366166475	255.0	0.5879597884311858
590	Feb25-FISH2-3L1-rep4-mock-100x_Position006_5_cmle.ics	64	1	0	1.083	0.6408551402780215	1.0	0.23976754734528596	1.0	1.1703214501275905	1.0	0.326473759011316	2.1263056631896498	0.8680814070127728	0.9374568110385413	0.8640578676355855	0.7474699627739017	0.5670570364263372	1.0085621056976912	140.0	2.61376335926178	89.0	0.2052094947857864
591	Feb25-FISH2-3L1-rep4-mock-100x_Position006_5_cmle.ics	65	1	0	1.083	0.1287562985736448	1.0	0.18351097882626924	1.0	1.571514847577277	1.0	0.2886090189841206	2.3472311981281995	0.9006985845433598	0.943020555210124	0.8912622069419553	0.8317225046633261	0.46043702999277236	1.000731974189516	168.0	3.1692833794907207	110.0	0.2536297126565899
592	Feb25-FISH2-3L1-rep4-mock-100x_Position006_5_cmle.ics	67	1	0	1.083	3.5455694521666934	1.0	NA	0.0	1.3229242629964544	1.0	0.2888529022086707	2.150095348843852	0.8358845016524613	0.9029961732475213	0.8345799269438163	0.7545181770742738	0.5130459330957249	0.9865756675726086	172.0	3.235268954471758	114.0	0.26285261129864773
593	Feb25-FISH2-3L1-rep4-mock-100x_Position006_5_cmle.ics	68	1	0	1.2995999999999999	0.28335118935289255	2.0	0.21794117242178085	1.0	0.5556144027286182	1.0	0.31014455052289863	2.5095450204776437	0.5476703653441899	0.6574022333980823	0.5467922620473111	0.4245363348500572	0.7723959860051014	1.0063645359978015	166.0	3.1948037141012517	112.0	0.25824116197761887
594	Feb25-FISH2-3L1-rep4-mock-100x_Position006_5_cmle.ics	69	1	0	1.083	0.673407790609674	1.0	0.566235490310222	1.0	1.0622516852075932	1.0	0.26782808006002096	1.763459519725452	0.7769929581250336	0.845315271730366	0.774520238671182	0.6907595549104983	0.5793868210610775	0.9717231295912755	154.0	2.809604998434781	93.0	0.21443239342784423
595	Feb25-FISH2-3L1-rep4-mock-100x_Position006_5_cmle.ics	70	1	0	1.2995999999999999	0.5434866686673238	1.0	0.2976360489099981	1.0	2.1633834776521708	1.0	0.3472858261780917	2.6229899228541105	0.9825637325637325	0.9952942119608786	0.9789241622574956	0.9399991983325316	0.3629684349805111	1.003979571784707	172.0	3.282079452152598	125.0	0.28821558256430674
596	Feb25-FISH2-3L1-rep4-mock-100x_Position006_5_cmle.ics	71	1	0	1.083	0.3003297795396336	1.0	0.19113035356845573	1.0	1.257995996548413	1.0	0.27676277301857954	2.2061829272375966	0.8477454577823494	0.9119398261247985	0.845401406430811	0.7524503743558804	0.5152915236244471	0.9867504135141894	162.0	3.035197143758535	102.0	0.23518391537247432
597	Feb25-FISH2-3L1-rep4-mock-100x_Position006_5_cmle.ics	72	1	0	1.2995999999999999	3.7487403426049766	1.0	0.30279664312676724	1.0	0.41270001764292574	1.0	0.22571649308349095	1.7525958764271679	0.49298263586538954	0.6485470129249261	0.48709214772319825	0.33055029110963136	0.7936627143519048	0.9598702122857729	190.0	3.497096168625796	117.0	0.26976978528019113
598	Feb25-FISH2-3L1-rep4-mock-100x_Position006_5_cmle.ics	73	1	0	1.083	0.39471867709012814	1.0	0.156068568399648	1.0	1.0987399361686254	1.0	0.2773240333779298	2.0781910703413855	0.7786866381542357	0.8624786636236359	0.7774208396463436	0.6825674613068411	0.5815138366617156	0.9946050134265438	164.0	3.056487306828844	104.0	0.2397953646935032
599	Feb25-FISH2-3L1-rep4-mock-100x_Position006_5_cmle.ics	74	1	0	1.2995999999999999	0.17625033932112133	1.0	0.1656518897749946	1.0	0.1459114905355603	1.0	0.28102923539568075	2.855063920300771	0.31547426678516605	0.48113941181223235	0.314565322776117	0.15711097196412702	0.8816272758276951	0.9737664556299604	158.0	3.0394273152987568	99.0	0.22826674139093092
600	Feb25-FISH2-3L1-rep4-mock-100x_Position006_5_cmle.ics	75	1	0	1.2995999999999999	0.26582922285624977	1.0	0.20229597803204152	1.0	0.2918229810711206	1.0	0.31512099044568787	2.415781651078232	0.3862141631120099	0.5462629369678637	0.37823530411433814	0.22763965127542785	0.8419693772522772	0.992420794903737	170.0	3.1905735425610295	117.0	0.26976978528019113
601	Feb25-FISH2-3L1-rep4-mock-100x_Position006_5_cmle.ics	76	1	0	1.2995999999999999	5.665979082830072	1.0	0.3201094652943798	1.0	0.7252201245704302	1.0	0.27676277301857954	2.2263093043166724	0.6819430814524043	0.8180372914622178	0.6795387634936212	0.5088420019627086	0.7108671042159541	0.9875992582523755	162.0	3.0586023925989547	102.0	0.23518391537247432
602	Feb25-FISH2-3L1-rep4-mock-100x_Position006_5_cmle.ics	77	1	0	1.2995999999999999	0.8005477294383352	1.0	0.5898408263478053	1.0	0.65253602307166	1.0	0.2579830701927478	2.2780784435087846	0.6253081741699682	0.7231660639083679	0.6215956946749422	0.4836295962318813	0.7338047563604241	0.9950448106063171	168.0	3.1926886283311404	104.0	0.2397953646935032
603	Feb25-FISH2-3L1-rep4-mock-100x_Position006_5_cmle.ics	78	1	0	1.5162	0.3745851663041309	1.0	0.2492741626981393	1.0	0.0	1.0	0.17080328267852782	3.162789805738106	0.08312433559360519	0.24339721955599591	0.08312433559360519	0.029471261520677874	0.9562532864432992	0.8393025340362552	138.0	2.73290468923399	63.0	0.1452606536124106
604	Feb25-FISH2-3L1-rep4-mock-100x_Position006_5_cmle.ics	79	1	0	1.083	0.4140507581932632	1.0	0.1899624359395658	1.0	0.3720027687491155	1.0	0.22131237919197785	1.3992075591189685	0.42448876705422695	0.5446048775876737	0.42448876705422695	0.2915563852916155	0.8398288065735304	0.969708686557217	202.0	3.695052893568908	127.0	0.29282703188533565
605	Feb25-FISH2-3L1-rep4-mock-100x_Position006_5_cmle.ics	82	1	0	1.2995999999999999	2.85181254452813	1.0	2.686017020947135	1.0	0.0	1.0	0.20188320137864438	2.313289996985555	0.07542379441133215	0.2233415899063395	0.07542379441133215	0.026894496478055578	0.9706760907725416	0.9516329411082057	168.0	3.23949912601198	92.0	0.21212666876732977
606	Feb25-FISH2-3L1-rep4-mock-100x_Position006_5_cmle.ics	83	1	0	1.083	0.19144898763098891	1.0	2.2397079434397456	1.0	1.3674688767138379	1.0	0.34626777037291245	2.1218447789115613	0.8433743453647506	0.9042289240819403	0.8395427171583137	0.7520944402132521	0.515506063413712	0.9875008790988311	174.0	3.256559117542067	127.0	0.29282703188533565
607	Feb25-FISH2-3L1-rep4-mock-100x_Position006_5_cmle.ics	84	1	0	1.2995999999999999	6.0471141802332005	1.0	NA	0.0	0.0	1.0	0.23377330537713772	2.2942077931828706	0.11633067135760762	0.27578934743280925	0.11633067135760762	0.02944998050993993	0.9580303313108816	0.9420882465332061	168.0	3.1926886283311404	99.0	0.22826674139093092
608	Feb25-FISH2-3L1-rep4-mock-100x_Position006_5_cmle.ics	85	1	0	1.5162	0.2848917336087763	1.0	6.710838632537072	1.0	0.5836459621422412	1.0	0.3131547599575499	2.2318293965324676	0.5017716899806965	0.6384430282677103	0.5038166256798089	0.3619271756088532	0.7659762692692189	0.9902029557478096	250.0	4.6975270329051435	208.0	0.4795907293870064
609	Feb25-FISH2-3L1-rep4-mock-100x_Position006_5_cmle.ics	88	1	0	0.8664	0.15489908195658045	1.0	NA	0.0	1.1112288054572363	1.0	0.27185614986556117	1.8941981023800387	0.8201084829167365	0.8781873846670022	0.8179975395627131	0.7475745121064699	0.5140275949466174	0.9801241990917282	128.0	2.3924013854782475	71.0	0.16370645089652625
610	Feb25-FISH2-3L1-rep4-mock-100x_Position006_5_cmle.ics	89	1	0	1.5162	1.0472473451401725	1.0	0.5997636428842095	1.0	0.0	1.0	0.1172559826069493	1.736991667542506	0.3359676695105523	0.5256679389312977	0.34014369106421194	0.029765379434216435	0.8609176233687577	0.49683220307338016	188.0	3.5226165032363266	83.0	0.1913751468226997
611	Feb25-FISH2-3L1-rep4-mock-100x_Position006_5_cmle.ics	90	1	0	1.5162	2.9060448153609477	1.0	0.25378851247973067	1.0	0.815064591942846	1.0	0.2839228261629219	2.903000687035518	0.6698591647311604	0.7688787981593117	0.6628130518367737	0.5504275511713075	0.6442097065973604	0.9778020190407178	174.0	3.350180112903746	115.0	0.2651583359591622
612	Feb25-FISH2-3L1-rep4-mock-100x_Position006_5_cmle.ics	91	1	0	1.2995999999999999	0.6149356016934567	1.0	0.2532330207393601	1.0	0.8254000352858515	1.0	0.2629681350661099	2.2710893226418576	0.6926616475180086	0.7871916045650655	0.6901552619746875	0.5758707776491634	0.6617307083053775	0.9649146111363266	168.0	3.1458781306503005	105.0	0.24210108935401767
613	Feb25-FISH2-3L1-rep4-mock-100x_Position006_5_cmle.ics	92	1	0	1.083	0.23877739802040793	1.0	0.14318351482589126	1.0	0.5097226605744432	1.0	0.3180264672001329	2.153872605192661	0.6012653994836742	0.7233777872898246	0.5931994809989433	0.41892614935994327	0.7268735329581327	1.0037201239948312	126.0	2.3711112224079387	75.0	0.17292934953858405
614	Feb25-FISH2-3L1-rep4-mock-100x_Position006_5_cmle.ics	93	1	0	1.2995999999999999	0.26923793963278764	1.0	0.41593917320235124	1.0	0.2918229810711206	1.0	0.2839228261629219	2.714737927848448	0.44276735088567537	0.5690782822733067	0.4056173355017362	0.23331282141444332	0.8074048952529221	0.9914907926224314	174.0	3.326774864063326	115.0	0.2651583359591622
615	Feb25-FISH2-3L1-rep4-mock-100x_Position006_5_cmle.ics	94	1	0	0.8664	0.11879978056811323	1.0	0.20253571170054704	1.0	0.42540144110901373	1.0	0.2771993517873347	1.9078028211431377	0.40055655066530194	0.4900724475435005	0.3938315634595701	0.3188971340839304	0.870702318163894	1.0085641448984715	102.0	1.8815767771600338	51.0	0.11759195768623716
616	Feb25-FISH2-3L1-rep4-mock-100x_Position006_5_cmle.ics	95	1	0	0.8664	0.7463520111677115	1.0	0.8361696594363908	1.0	0.0	1.0	0.3503980382358139	2.0584012119676496	0.18385201737156037	0.3678076514154938	0.2062962896221145	0.030080370497179824	0.9098732522500274	1.001219286286449	98.0	1.815591202178996	54.0	0.12450913166778053
617	Feb25-FISH2-3L1-rep4-mock-100x_Position006_5_cmle.ics	96	1	0	1.083	0.18824257825054372	1.0	0.28872487196546287	1.0	0.9228252937649445	1.0	0.27201651905570057	2.094177757512509	0.7148188998089535	0.8080377365922833	0.7126622417426585	0.6094282394185886	0.6482583507518183	0.9681040069256015	164.0	3.0330820579884237	103.0	0.23748964003298878
618	Feb25-FISH2-3L1-rep4-mock-100x_Position006_5_cmle.ics	97	1	0	0.8664	3.6963260008264602	1.0	0.2897394440481832	1.0	1.693476355552663	1.0	0.3212746795803097	2.101586123953793	0.90207168127015	0.9385869266792699	0.9014049152422714	0.851966175351621	0.4607187129435746	1.0179020836817354	130.0	2.4136915485485564	79.0	0.18215224818064185
619	Feb25-FISH2-3L1-rep4-mock-100x_Position006_5_cmle.ics	98	1	0	1.2995999999999999	2.737409159714315	1.0	0.1925680304552427	1.0	0.0	1.0	0.2840257821051629	2.3427696290710287	0.08326039843294157	0.21179774110194216	0.08326039843294157	0.029825164624489454	0.9621529340468353	0.9695306523648225	132.0	2.5754132046613845	76.0	0.1752350741990985
620	Feb25-FISH2-3L1-rep4-mock-100x_Position006_5_cmle.ics	100	1	0	1.7328	3.955142499947416	1.0	0.2850401512865957	1.0	0.7610319551488771	1.0	0.22042813468087663	3.5331287975809187	0.6704227622617176	0.7889412807802362	0.6678273485672833	0.5118566880264378	0.6531047339814334	0.9107662052108423	198.0	3.8397145581516496	123.0	0.2836041332432778
621	Feb25-FISH2-3L1-rep4-mock-100x_Position006_5_cmle.ics	101	1	0	1.2995999999999999	NA	0.0	0.3290523143463591	1.0	0.20635000882146287	1.0	0.25865289273487824	2.1762542941358203	0.37326071513142317	0.4998342410608572	0.36863840871418424	0.20046412502959982	0.8553746831086138	0.9765002875406474	170.0	3.237384040241869	106.0	0.24440681401453213
622	Feb25-FISH2-3L1-rep4-mock-100x_Position006_5_cmle.ics	103	1	0	1.083	3.7912775784206953	1.0	0.3723279845713163	1.0	0.9228252937649445	1.0	0.31028075591010307	1.847950849483677	0.746408974286945	0.8378139221304568	0.746408974286945	0.6070893495889282	0.5934407820299847	0.9841737698564968	162.0	2.9883866460776956	108.0	0.24901826333556107
623	Feb25-FISH2-3L1-rep4-mock-100x_Position006_5_cmle.ics	107	1	0	1.083	0.13111838508934062	1.0	0.27377391094778974	1.0	1.5938084136021913	1.0	0.30350133109819233	2.1627079608670625	0.9008616789165167	0.9476205797480318	0.900057311199815	0.845098886956172	0.43984300795947917	0.9978420136710542	154.0	2.87982074495604	99.0	0.22826674139093092
624	Feb25-FISH2-3L1-rep4-mock-100x_Position006_5_cmle.ics	109	1	0	1.2995999999999999	5.977234897767709	1.0	0.22175166942077448	1.0	0.0	1.0	0.23299711800065745	2.421828022199473	0.11493374982836743	0.3116375463407936	0.11493374982836743	0.029078848002196896	0.9520200961504036	0.9481926484074708	188.0	3.592832249757587	117.0	0.26976978528019113
625	Feb25-FISH2-3L1-rep4-mock-100x_Position006_5_cmle.ics	110	1	0	1.5162	0.37761132710934786	1.0	0.1621241440179888	2.0	1.7328	1.0	0.28887920143534357	2.374428267094966	0.939454971433269	0.9704673434995273	0.9246269883677916	0.8400263060545029	0.38552152676077767	0.9924566686442503	246.0	4.631541457924105	195.0	0.4496163088003185
626	Feb25-FISH2-3L1-rep4-mock-100x_Position006_5_cmle.ics	111	1	0	1.083	1.3966258822861861	1.0	0.2773497497018957	1.0	0.0	1.0	0.23092087712273712	1.9811132628233294	0.07032840337951037	0.218190989173317	0.09916953396624092	0.03514618724216822	0.9747650979613259	0.9836065982779189	114.0	2.243370243986086	55.0	0.12681485632829495
627	Feb25-FISH2-3L1-rep4-mock-100x_Position006_5_cmle.ics	112	1	0	0.8664	0.4119601114096785	1.0	6.3219324610134855	1.0	0.10317500441073144	1.0	0.34193032295779874	1.970044526293534	0.31732161531654735	0.4882601962834848	0.3165875633496903	0.09794566004343978	0.8772642828353716	1.0079812756235267	148.0	2.698924011543015	99.0	0.22826674139093092
628	Feb25-FISH2-3L1-rep4-mock-100x_Position006_5_cmle.ics	114	1	0	1.083	NA	0.0	0.22021327973829388	1.0	0.6016084874694266	1.0	0.28738770534290325	2.1461335783356352	0.6247459005285269	0.7278831820029814	0.6225098251795637	0.5002100555630844	0.6707145718806765	0.9887484321410092	128.0	2.3924013854782475	73.0	0.16831790021755516
629	Feb25-FISH2-3L1-rep4-mock-100x_Position006_5_cmle.ics	115	1	0	1.083	0.4695720533020082	1.0	0.2548981583529044	1.0	1.1961505589055579	1.0	0.29896878435587376	2.1194917487155016	0.8357051790083043	0.8916818855311671	0.8324661452051962	0.7407164926547443	0.5342521937694877	1.0062223467076958	142.0	2.6350535223320883	87.0	0.20059804546475749
630	Feb25-FISH2-3L1-rep4-mock-100x_Position006_5_cmle.ics	116	1	0	1.083	0.3228525278333089	1.0	0.09707959180113276	1.0	1.5162	1.0	0.3172445868638787	2.0593889302749893	0.9665492750379854	0.9880625669897881	0.9596824536813465	0.8805491101400454	0.3207032693861462	1.0049920549162321	136.0	2.5477777842807425	84.0	0.1936808714832141
631	Feb25-FISH2-3L1-rep4-mock-100x_Position006_5_cmle.ics	117	1	0	0.8664	4.673495222937572	1.0	2.1316938133091274	1.0	0.0	1.0	0.13600692676633122	1.509689746858067	0.07763054109480991	0.36344849345322605	0.07763054109480991	0.02825366777094179	0.9509289783573326	0.6500329235951936	136.0	2.500967286599902	55.0	0.12681485632829495
632	Feb25-FISH2-3L1-rep4-mock-100x_Position007_6_cmle.ics	1	1	0	1.2995999999999999	4.840526662363381	1.0	0.35343044025991127	1.0	1.2269033092775323	1.0	0.3000068664144103	2.0814451286351527	0.7313895413419712	0.8248764107825762	0.7296257981361983	0.631040608491406	0.579043483903185	0.9945964930333406	232.0	4.318673574549001	182.0	0.41964188821363063
633	Feb25-FISH2-3L1-rep4-mock-100x_Position007_6_cmle.ics	1	2	0	0.8664	0.40676738502187776	1.0	5.039778926581592	1.0	1.2653448004921624	1.0	0.3324903357742127	2.5572621938249283	0.7097879268385751	0.7651359693380028	0.7082107333949513	0.6422145152674021	0.5923500057411021	1.0274070415740626	96.0	1.8177062879491073	51.0	0.11759195768623716
634	Feb25-FISH2-3L1-rep4-mock-100x_Position007_6_cmle.ics	2	1	0	1.2995999999999999	0.264280319502453	1.0	0.15003568266903589	1.0	0.5158750220536572	1.0	0.27903239775095134	1.9916413457884168	0.5152518945712787	0.6515180401315476	0.5107239883704304	0.3648737746850325	0.7744083214501684	0.9979986301767486	186.0	3.5013263401660186	126.0	0.2905213072248212
635	Feb25-FISH2-3L1-rep4-mock-100x_Position007_6_cmle.ics	4	1	0	0.8664	0.08282820509788753	1.0	0.16399552946622162	1.0	0.0	1.0	0.22542318143751228	1.2632644181591604	0.1553639541673302	0.31416308361959794	0.13520030939327068	0.028239719119442487	0.9436276400233553	0.9521695359478154	206.0	3.737633219709526	132.0	0.30435565518790797
636	Feb25-FISH2-3L1-rep4-mock-100x_Position007_6_cmle.ics	5	1	0	1.2995999999999999	1.9094891030208605	1.0	0.07878629795650333	1.0	0.9535025770009804	1.0	0.3102032636103427	2.3504061922561448	0.7291183593548719	0.8329211109393517	0.7237594682331118	0.5880499672430419	0.6512318878599689	0.9934335239951887	188.0	3.569427000917167	135.0	0.31127282916945126
637	Feb25-FISH2-3L1-rep4-mock-100x_Position007_6_cmle.ics	6	1	0	1.083	2.2949828949680215	1.0	NA	0.0	0.0	1.0	0.261512653717724	2.90246973005639	0.10499225426015692	0.33357486715639734	0.14442056868722203	0.03667149734312795	0.9285203106547432	0.9778580332986723	104.0	1.996487935592023	51.0	0.11759195768623716
638	Feb25-FISH2-3L1-rep4-mock-100x_Position007_6_cmle.ics	7	1	0	1.2995999999999999	5.40240345871939	1.0	5.29498916527471	1.0	0.5097226605744432	1.0	0.35700531186049955	2.056090582196105	0.4738346015837664	0.6210289841623361	0.4738346015837664	0.2989378402623113	0.7796851396040047	0.9904923175601943	264.0	4.916773920918568	241.0	0.5556796431839834
639	Feb25-FISH2-3L1-rep4-mock-100x_Position007_6_cmle.ics	8	1	0	1.083	0.648659876779533	1.0	0.17847066318487384	1.0	0.0	1.0	0.3299326784738781	2.029394731378656	0.25918842747037846	0.41006413206027836	0.25918842747037846	0.036609916024387436	0.9076720652542358	1.006445340024606	120.0	2.2604302355161727	71.0	0.16370645089652625
640	Feb25-FISH2-3L1-rep4-mock-100x_Position007_6_cmle.ics	9	1	0	1.2995999999999999	NA	0.0	0.3266343039759326	1.0	1.3412750573395087	1.0	0.269602597857635	2.330161443579245	0.8362605131104671	0.9005892642589582	0.8352180366103612	0.7603452540815605	0.5520223106328153	0.987646416940151	176.0	3.348065027133635	114.0	0.26285261129864773
641	Feb25-FISH2-3L1-rep4-mock-100x_Position007_6_cmle.ics	10	1	0	0.8664	1.009624715790142	1.0	0.9798141368193767	1.0	0.9228252937649445	1.0	0.32979183040324217	2.0746297573497414	0.7980088495575222	0.8615781710914454	0.7980088495575222	0.7019450589970502	0.483905682606378	1.002996755674254	100.0	1.8836918629301451	54.0	0.12450913166778053
642	Feb25-FISH2-3L1-rep4-mock-100x_Position007_6_cmle.ics	11	1	0	1.083	4.96282561389845	1.0	4.66148846225409	1.0	0.10317500441073144	1.0	0.1808557080107365	1.8348535058295203	0.287965984376545	0.504604634299087	0.2919740268301526	0.0884636935957019	0.8816210818451782	0.8945184865529134	148.0	2.7691397580642745	72.0	0.16601217555704068
643	Feb25-FISH2-3L1-rep4-mock-100x_Position007_6_cmle.ics	13	1	0	0.8664	0.5642796490951534	1.0	0.12811663277564675	1.0	1.0317500441073144	1.0	0.24296698579674678	1.8740282860962008	0.7900734288950514	0.8561838456430887	0.7869976174667032	0.6730119517244073	0.6059499100858537	0.8866957867490614	124.0	2.25620006397595	64.0	0.14756637827292504
644	Feb25-FISH2-3L1-rep4-mock-100x_Position007_6_cmle.ics	15	1	0	1.5162	6.726311705494224	1.0	5.118323927488535	1.0	0.0	1.0	0.14597096105639615	2.777360793133791	0.1379187120314469	0.3422624085463334	0.15942560514585566	0.029594312475314563	0.9412032662203019	0.6204364959074598	150.0	2.860645667655842	66.0	0.15217782759395398
645	Feb25-FISH2-3L1-rep4-mock-100x_Position007_6_cmle.ics	16	1	0	1.083	0.3812996885693298	1.0	0.37041101585050246	1.0	0.9018655279647406	1.0	0.2983193720086381	1.9902894139348835	0.6954113246337912	0.7852716941263813	0.6903667323415474	0.5912690480949525	0.6530861760983664	0.9848375779006341	158.0	3.0160220664583375	102.0	0.23518391537247432
646	Feb25-FISH2-3L1-rep4-mock-100x_Position007_6_cmle.ics	17	1	0	0.8664	4.763278883778928	1.0	2.4359020215775056	1.0	0.3777847188762272	1.0	0.29528601709160374	2.066928571001758	0.48734749948212513	0.6069602381134092	0.47353386901581973	0.3287360582636474	0.8174437158954592	0.9873228704111949	148.0	2.7223292603834346	92.0	0.21212666876732977
647	Feb25-FISH2-3L1-rep4-mock-100x_Position007_6_cmle.ics	18	1	0	1.5162	0.24446584306636754	1.0	0.29292906624499343	1.0	1.2653448004921624	1.0	0.26851141342618756	2.048839453242126	0.7483641810027445	0.8299584978914252	0.7355746703259923	0.6324448590936474	0.6315832510309616	0.9916100006369976	246.0	4.631541457924105	188.0	0.4334762361767174
648	Feb25-FISH2-3L1-rep4-mock-100x_Position007_6_cmle.ics	18	2	0	0.8664	2.303836639195204	1.0	2.3182306930137	1.0	0.8595614345612763	1.0	0.33754049705226374	2.4686270168562987	0.5673781712296673	0.6364800187428877	0.5627970413012919	0.48160435772140037	0.765865170736632	1.0003668180779781	98.0	1.862401699859836	53.0	0.12220340700726606
649	Feb25-FISH2-3L1-rep4-mock-100x_Position007_6_cmle.ics	19	1	0	1.083	NA	0.0	0.2641965287720586	1.0	1.0653987500596882	1.0	0.24232515462969784	1.844407382434528	0.8049896886474524	0.8932598963834817	0.793501332930939	0.6740858105729088	0.5729824957053727	0.8884371418143396	166.0	3.1011827187395724	99.0	0.22826674139093092
650	Feb25-FISH2-3L1-rep4-mock-100x_Position007_6_cmle.ics	20	1	0	1.7328	4.575174754372497	1.0	4.529549843134405	1.0	0.3720027687491155	1.0	0.0788716168903076	3.162475550605442	0.4292412476967623	0.5579648153022725	0.4292412476967623	0.27428270597525667	0.7748424156324457	0.44190069575965496	218.0	4.029210940014319	85.0	0.19598659614372857
651	Feb25-FISH2-3L1-rep4-mock-100x_Position007_6_cmle.ics	20	2	0	1.2995999999999999	0.4267901199602207	1.0	3.549323389842706	1.0	0.0	1.0	0.1520125477543448	1.849846305977618	0.06902035623409669	0.1903296920242169	0.06902035623409669	0.024743353514082654	0.977130081389104	0.9368568699412321	186.0	3.6183525843681172	93.0	0.21443239342784423
652	Feb25-FISH2-3L1-rep4-mock-100x_Position007_6_cmle.ics	21	1	0	1.083	0.19194789650133	1.0	0.47428326190058945	1.0	0.5595020986366908	1.0	0.2859744172986084	2.445828925655145	0.5600704503238597	0.6583399901831516	0.5617450891697063	0.4353772268365687	0.7488876768689238	0.9836440122440587	134.0	2.5264876212104332	78.0	0.17984652352012742
653	Feb25-FISH2-3L1-rep4-mock-100x_Position007_6_cmle.ics	22	1	0	1.083	0.22371479419320625	1.0	0.35736047831353734	1.0	1.4430823792346341	1.0	0.27481492814606734	2.1638871466782263	0.8476906042391649	0.9001502689022461	0.8476906042391649	0.782770484024043	0.5090952666119702	0.9811076296098392	114.0	2.1731544974648265	60.0	0.13834347963086724
654	Feb25-FISH2-3L1-rep4-mock-100x_Position007_6_cmle.ics	23	1	0	1.2995999999999999	0.3127846931043011	1.0	0.5024381656663898	1.0	0.5963412819178956	1.0	0.25865289273487824	2.045511652919123	0.5748132641895428	0.6743279889623673	0.5716447024121033	0.45129168847233453	0.6988925344953495	0.9578222486044461	170.0	3.2139787914014493	106.0	0.24440681401453213
655	Feb25-FISH2-3L1-rep4-mock-100x_Position007_6_cmle.ics	24	1	0	1.083	0.33475667959588845	1.0	0.13783566552184695	1.0	0.20635000882146287	1.0	0.2933898472602468	2.072178777086973	0.3785700967158758	0.548572772008334	0.38090489740658773	0.19283183760164085	0.8541131101186047	1.0008294101585347	180.0	3.3204296067529926	123.0	0.2836041332432778
656	Feb25-FISH2-3L1-rep4-mock-100x_Position007_6_cmle.ics	25	1	0	1.2995999999999999	2.2717607350391487	1.0	0.10502706793769073	2.0	1.2147909720415644	1.0	0.27324989158744234	1.8507487383490884	0.7792140277365187	0.8626698353632796	0.7744023515064338	0.6378695726950078	0.6664869580787579	0.9579173458436079	226.0	4.137776841135973	167.0	0.3850560183059138
657	Feb25-FISH2-3L1-rep4-mock-100x_Position007_6_cmle.ics	25	2	0	0.8664	0.1693481621188074	3.0	7.6529604060533165	2.0	1.6149442640886529	1.0	0.2965316559836926	2.000351875660517	0.8149791272533967	0.8535819822073516	0.8046482903109805	0.7552690004534155	0.6836040405409379	1.0130821462050172	122.0	2.211504652065222	69.0	0.1590950015754973
658	Feb25-FISH2-3L1-rep4-mock-100x_Position007_6_cmle.ics	26	1	0	1.083	0.4983557093526199	1.0	0.08543896920819986	1.0	0.687545504971255	1.0	0.27841751300124384	1.9284144962596848	0.5929071989806753	0.7204441343324334	0.5899872584412826	0.45455510724145254	0.7457240351330876	0.9843841222921945	192.0	3.541791580536525	132.0	0.30435565518790797
659	Feb25-FISH2-3L1-rep4-mock-100x_Position007_6_cmle.ics	27	1	0	1.5162	3.6815298692371927	1.0	4.01738717061308	1.0	1.5338067085748235	1.0	0.313068323785643	2.296707044326466	0.8176357071713147	0.8832037919749574	0.8171866107000569	0.72855453187251	0.501916231747772	0.9886754213002017	246.0	4.608136209083686	203.0	0.4680621060844342
660	Feb25-FISH2-3L1-rep4-mock-100x_Position007_6_cmle.ics	28	1	0	1.083	0.3335289099702566	1.0	0.40955283275859194	1.0	0.7748934119142009	1.0	0.2888529022086707	2.4556093529714063	0.6954094454637947	0.7974381940398445	0.6902962685983113	0.5187048357783246	0.6872744440224577	0.9920210091083154	172.0	3.235268954471758	114.0	0.26285261129864773
661	Feb25-FISH2-3L1-rep4-mock-100x_Position007_6_cmle.ics	29	1	0	1.2995999999999999	1.223519385808365	1.0	0.09059793061627376	1.0	2.262699504312477	1.0	0.2920931800722684	2.1872930343495027	0.9714837718397493	0.9878108147167773	0.9675208604309761	0.9370954369471131	0.3686905567877545	1.000256218556448	188.0	3.546021752076747	131.0	0.3020499305273935
662	Feb25-FISH2-3L1-rep4-mock-100x_Position007_6_cmle.ics	30	1	0	1.5162	0.42094933812671004	1.0	0.2624868881005074	1.0	2.6154996080044692	1.0	0.24898448627807432	3.2703546272820625	0.9971122033314846	0.9996844460594007	0.9965097821721586	0.9880471992197212	0.11119845805008413	0.9560094858380996	170.0	3.307599786763128	104.0	0.2397953646935032
663	Feb25-FISH2-3L1-rep4-mock-100x_Position007_6_cmle.ics	31	1	0	1.083	NA	0.0	0.20710102209789608	1.0	0.0	1.0	0.2824135301216581	2.6021230368558657	0.1693621425798939	0.34175554035820566	0.1693621425798939	0.028995619466573017	0.9304042156912747	0.9845328825132429	124.0	2.39663155701847	69.0	0.1590950015754973
664	Feb25-FISH2-3L1-rep4-mock-100x_Position007_6_cmle.ics	33	1	0	1.2995999999999999	0.24925970844890216	1.0	0.1571776194285625	1.0	0.10317500441073144	1.0	0.28265193913446984	2.3469321228589277	0.24855434749872	0.42272159142246185	0.2416046742764208	0.06777249043761106	0.8853654995459466	0.9968288054751766	192.0	3.612007327057784	133.0	0.3066613798484224
665	Feb25-FISH2-3L1-rep4-mock-100x_Position007_6_cmle.ics	35	1	0	1.083	NA	0.0	0.604982899848428	1.0	0.41270001764292574	1.0	0.3182819548224721	2.4319496458465975	0.4617565582761634	0.576951679773923	0.4617565582761634	0.34764441221856585	0.802403346836709	0.9911944203445324	138.0	2.615878445031891	86.0	0.19829232080424306
666	Feb25-FISH2-3L1-rep4-mock-100x_Position007_6_cmle.ics	36	1	0	1.083	0.2228299075634767	1.0	0.31406116977290616	1.0	0.0	1.0	0.2960972019959404	2.1622081552221237	0.1516364064322167	0.26704612323065896	0.07957888880567474	0.029721719965335357	0.9504517484194593	0.9828979780599516	150.0	2.8840509164962627	94.0	0.2167381180883587
667	Feb25-FISH2-3L1-rep4-mock-100x_Position007_6_cmle.ics	37	1	0	1.5162	0.3166215016662267	1.0	0.11478022383174485	1.0	0.815064591942846	1.0	0.2576752256206293	2.00504998737442	0.6358489004818888	0.773815668674865	0.6338669703262108	0.46241031076507233	0.7317321402099333	0.9662330026457556	304.0	5.670250666090626	253.0	0.5833483391101568
668	Feb25-FISH2-3L1-rep4-mock-100x_Position007_6_cmle.ics	38	1	0	0.8664	0.29991070352207405	1.0	0.2142065352610595	1.0	0.10317500441073144	1.0	0.31013286501782295	1.5567274731891307	0.37868376552924043	0.5719501109406003	0.37868376552924043	0.09942134946777835	0.8670308640714903	1.0031040553653043	158.0	2.875590573415818	104.0	0.2397953646935032
669	Feb25-FISH2-3L1-rep4-mock-100x_Position007_6_cmle.ics	39	1	0	1.2995999999999999	0.8622863129247305	1.0	0.08400905922437303	1.0	0.0	1.0	0.30682137300883505	2.3832127201558033	0.2096940716187578	0.3587885515560351	0.19724268558697727	0.02685121214708782	0.9027735875943556	0.983387128552506	184.0	3.4800361770957102	130.0	0.29974420586687905
670	Feb25-FISH2-3L1-rep4-mock-100x_Position007_6_cmle.ics	40	1	0	0.6497999999999999	0.06289010024652687	1.0	1.3750949943492563	1.0	0.5097226605744432	1.0	0.38785094488762883	2.166763109132476	0.49348651238207547	0.5922483048349056	0.48722177181603776	0.3738391804245283	0.7858651460108966	1.0113684023487561	90.0	1.6836200522169202	50.0	0.11528623302572269
671	Feb25-FISH2-3L1-rep4-mock-100x_Position007_6_cmle.ics	40	2	0	0.8664	1.3094876050810988	1.0	0.13110558922421237	1.0	0.751125369937127	1.0	0.33055124782308426	2.4585699036392135	0.6179337411556604	0.7027104215801887	0.6199052918632075	0.5184994103773585	0.683549138323708	1.016835589185549	106.0	2.017778098662332	59.0	0.13603775497035278
672	Feb25-FISH2-3L1-rep4-mock-100x_Position007_6_cmle.ics	42	1	0	0.8664	6.6748356684812125	1.0	2.386721414859829	1.0	0.0	1.0	0.22902722628325992	1.7447251839855458	0.16439592706939365	0.3814684467298189	0.16439592706939365	0.019553298279998174	0.940879097033038	0.918958164338586	154.0	2.7627945007539405	86.0	0.19829232080424306
673	Feb25-FISH2-3L1-rep4-mock-100x_Position007_6_cmle.ics	42	2	0	1.5162	0.4330911786773794	1.0	0.48837029618089334	2.0	0.0	1.0	0.2711234149751098	2.0655699125968194	0.16439592706939365	0.3691716805580435	0.16439592706939365	0.019553298279998174	0.9314495952959653	0.9434947035787994	210.0	3.944050287733082	149.0	0.34355297441665367
674	Feb25-FISH2-3L1-rep4-mock-100x_Position007_6_cmle.ics	44	1	0	0.6497999999999999	NA	0.0	4.715115973215122	1.0	0.0	1.0	0.10508836865768097	1.7028182280858641	0.2093367245702329	0.5132853509389036	0.2093367245702329	0.038584338979382	0.9223011054322517	0.5202087104888137	150.0	2.7904299211345824	56.0	0.12912058098880944
675	Feb25-FISH2-3L1-rep4-mock-100x_Position007_6_cmle.ics	45	1	0	0.8664	0.6679134977755888	1.0	0.5870224843778411	1.0	2.2616658438888195	1.0	0.2953152701177966	2.0457289910420986	0.9749063728372899	0.9912485685103222	0.9746355504658145	0.9415681389086632	0.28527133171017294	0.9780454473350577	128.0	2.368996136637828	74.0	0.17062362487806956
676	Feb25-FISH2-3L1-rep4-mock-100x_Position007_6_cmle.ics	46	1	0	1.2995999999999999	0.5857515303173839	1.0	0.16263291621296166	1.0	1.0194453211488863	1.0	0.270147343717604	2.1805952360327767	0.7506339884547366	0.8420409423070506	0.7467883479595582	0.6323367479729053	0.6425488667692506	0.9958517923682957	182.0	3.4119355163445615	120.0	0.2766869592617345
677	Feb25-FISH2-3L1-rep4-mock-100x_Position007_6_cmle.ics	48	1	0	0.8664	2.405601775483369	1.0	2.0497638087296925	1.0	0.5595020986366908	1.0	0.23939433740724086	2.371477947905598	0.4457913869371258	0.5415918461836862	0.44191844932333085	0.2965362548255301	0.7951539728143732	0.9144858642127237	114.0	2.102938750943567	56.0	0.12912058098880944
678	Feb25-FISH2-3L1-rep4-mock-100x_Position007_6_cmle.ics	48	2	0	1.5162	0.4302164595266282	1.0	0.39635310746181623	1.0	0.10317500441073144	1.0	0.29451598412987623	1.9655251265442657	0.2578694463388539	0.4378046262521351	0.2598184286760059	0.06620439600317844	0.8858126039897409	0.9657143402824512	230.0	4.297383411478691	178.0	0.4104189895715728
679	Feb25-FISH2-3L1-rep4-mock-100x_Position007_6_cmle.ics	49	1	0	1.2995999999999999	1.883507528488514	1.0	1.7682467449116936	1.0	1.3570553067512467	1.0	0.21881934841125927	1.4711181938951965	0.8734971582628971	0.9355781842028563	0.8715935587292335	0.771340352666861	0.4722794915506651	0.939558346906933	182.0	3.4119355163445606	108.0	0.24901826333556107
680	Feb25-FISH2-3L1-rep4-mock-100x_Position007_6_cmle.ics	50	1	0	0.8664	0.6110338892853433	1.0	0.22522758708792034	1.0	1.6456566907434287	1.0	0.3199428132226949	1.6722341794253894	0.9164209872985614	0.9517766497461929	0.9152461596435617	0.870569458914282	0.3947987621841394	0.9933807529074898	142.0	2.6116482734916686	90.0	0.20751521944630086
681	Feb25-FISH2-3L1-rep4-mock-100x_Position007_6_cmle.ics	51	1	0	0.8664	0.26104574776092515	1.0	3.0793606348551603	1.0	0.0	1.0	0.12386921756374954	1.7431739716991062	0.3505818551576093	0.6166857659344384	0.3505818551576093	0.03621866778572236	0.8398078619170928	0.5915297781861163	142.0	2.5648377758108283	56.0	0.12912058098880944
682	Feb25-FISH2-3L1-rep4-mock-100x_Position007_6_cmle.ics	53	1	0	1.2995999999999999	0.19098658539161475	1.0	0.3087449046532761	1.0	1.0902687331713774	1.0	0.2880929030172355	2.574453040221579	0.8096614990487313	0.8871569310754045	0.8052536402509088	0.686180232448622	0.5541932773749987	0.991155104522386	164.0	3.1032978045096833	106.0	0.24440681401453213
683	Feb25-FISH2-3L1-rep4-mock-100x_Position007_6_cmle.ics	54	1	0	1.2995999999999999	0.13144152604621837	1.0	0.177297010079542	1.0	0.1459114905355603	1.0	0.3266251050084236	2.5408368519531335	0.31932993235145807	0.5072461869928815	0.31932993235145807	0.13818835502059582	0.8766220564317764	1.0001539271398272	200.0	3.8141942235411186	152.0	0.350470148398197
684	Feb25-FISH2-3L1-rep4-mock-100x_Position007_6_cmle.ics	55	1	0	1.5162	0.2546126540976765	3.0	3.22695827370112	1.0	0.7817319754002556	1.0	0.29884118320699954	2.4175392647522114	0.5725926012854063	0.6961535602940083	0.5667210402168683	0.45183442276022046	0.733944681900103	0.9828979395865584	234.0	4.456989981821411	184.0	0.42425333753465955
685	Feb25-FISH2-3L1-rep4-mock-100x_Position007_6_cmle.ics	55	2	0	0.8664	0.24004979486886918	2.0	7.025519213257378	1.0	0.10317500441073144	1.0	0.34699486583515193	2.1004169406699047	0.19127363195756517	0.3017986300994762	0.19127363195756517	0.07273733663486401	0.9277882217762063	0.9950643043121873	118.0	2.192329574765024	71.0	0.16370645089652625
686	Feb25-FISH2-3L1-rep4-mock-100x_Position007_6_cmle.ics	56	1	0	1.2995999999999999	0.03874884191060724	1.0	0.14811598003162563	1.0	0.8595614345612763	1.0	0.3062396383479829	2.289249819441947	0.6649494659556147	0.7734994636895139	0.6632498904718022	0.5507115556025561	0.659717293155471	1.007356392296926	186.0	3.5247315890064383	132.0	0.30435565518790797
687	Feb25-FISH2-3L1-rep4-mock-100x_Position007_6_cmle.ics	57	1	0	1.2995999999999999	4.917799649411371	1.0	0.29772872022522695	1.0	1.0317500441073144	1.0	0.2746686717308086	2.2401998172296786	0.7367380613961999	0.8060742701236746	0.7317469653155582	0.6391911320230685	0.6103988362420183	0.9913966853375921	184.0	3.43322567941487	123.0	0.2836041332432778
688	Feb25-FISH2-3L1-rep4-mock-100x_Position007_6_cmle.ics	58	1	0	1.2995999999999999	0.18456527354044427	1.0	0.1723252161055102	1.0	0.10317500441073144	1.0	0.2983193720086381	2.330085709932163	0.25836486996583397	0.442711408356643	0.25836486996583397	0.07097436095974603	0.8871639909453605	0.9861076189612924	158.0	3.0160220664583375	102.0	0.23518391537247432
689	Feb25-FISH2-3L1-rep4-mock-100x_Position007_6_cmle.ics	61	1	0	1.5162	3.4669103978331024	1.0	3.5998236967035133	1.0	0.20635000882146287	1.0	0.2421120738366534	3.6000968174382324	0.37580005826631235	0.5003796138532571	0.3627872485058222	0.17918656696653218	0.862590974082699	0.9864554750363764	150.0	2.9776719118579416	85.0	0.19598659614372857
690	Feb25-FISH2-3L1-rep4-mock-100x_Position007_6_cmle.ics	62	1	0	1.083	NA	0.0	NA	0.0	0.23070632344123612	1.0	0.2802220647444271	2.6227941979228224	0.41339591921571345	0.5541362108982575	0.4022932760591679	0.21367824851907022	0.8492170289184056	0.9885966061994084	112.0	2.128459085554098	59.0	0.13603775497035278
691	Feb25-FISH2-3L1-rep4-mock-100x_Position007_6_cmle.ics	63	1	0	1.2995999999999999	0.13144673152438402	1.0	0.18280413701517603	1.0	1.5386823371520422	1.0	0.28191961503978014	2.370179962790805	0.8683993248624516	0.924280839684059	0.8674056159168791	0.7974514288219434	0.48104382880421126	0.9967692085869002	196.0	3.7248033997196615	137.0	0.3158842784904802
692	Feb25-FISH2-3L1-rep4-mock-100x_Position007_6_cmle.ics	64	1	0	1.2995999999999999	0.4786759406169378	1.0	0.40697809481739156	1.0	0.913592684735068	1.0	0.3045614175595653	2.5036474203659402	0.7313301671590442	0.8191494334542463	0.7307411839497401	0.5976076062974459	0.6239717628074779	0.9959808241201819	162.0	3.0586023925989547	107.0	0.2467125386750466
693	Feb25-FISH2-3L1-rep4-mock-100x_Position007_6_cmle.ics	65	1	0	1.083	0.14131431797550498	1.0	0.15682914694104005	1.0	1.0622516852075932	1.0	0.34501407111070853	2.374589832384891	0.7568576947842884	0.8455634256278172	0.7546683837733419	0.6550375617085211	0.5871464000808676	0.999585733795708	164.0	3.079892555669264	116.0	0.2674640606196767
694	Feb25-FISH2-3L1-rep4-mock-100x_Position007_6_cmle.ics	66	1	0	0.6497999999999999	3.6646070696352955	1.0	3.5736219932336173	1.0	0.10317500441073144	1.0	0.17023505191639693	2.040254813364665	0.2486871773571471	0.439150299649914	0.2486871773571471	0.09415237643149588	0.8812694061251275	0.7560353423858684	120.0	2.1199987424736535	51.0	0.11759195768623716
695	Feb25-FISH2-3L1-rep4-mock-100x_Position007_6_cmle.ics	67	1	0	1.083	0.3703717244496678	1.0	0.2909059592049173	1.0	0.3720027687491155	1.0	0.30758805139602646	2.227389941671684	0.4909014557670773	0.6177050133517099	0.4864221724524076	0.32398354724782497	0.7833578064934812	0.9914233738118896	146.0	2.7244443461535455	92.0	0.21212666876732977
696	Feb25-FISH2-3L1-rep4-mock-100x_Position007_6_cmle.ics	68	1	0	0.8664	0.21945567194192303	1.0	0.3163895725769021	1.0	1.2927790998539732	1.0	0.2879988190020152	2.005298799496691	0.8272065102727684	0.8835635706033054	0.8260310443562566	0.7606821721002662	0.5368718618842009	0.9592300492467516	122.0	2.2583151497460614	68.0	0.15678927691498287
697	Feb25-FISH2-3L1-rep4-mock-100x_Position007_6_cmle.ics	69	1	0	1.083	0.42756372785639557	1.0	0.14986265237721028	1.0	0.10317500441073144	1.0	0.2667602850650871	2.155616341650616	0.31614813934369396	0.47461840945334244	0.3140779920561812	0.10002575302845709	0.899158965141819	0.9868690890846222	164.0	3.0564873068288434	102.0	0.23518391537247432
698	Feb25-FISH2-3L1-rep4-mock-100x_Position007_6_cmle.ics	70	1	0	0.8664	4.551732318130936	1.0	3.6133292279667013	1.0	0.9755754663213545	1.0	0.2957864950993678	1.936285480184499	0.6537382076679608	0.725365421451033	0.6530672867137165	0.545645671791615	0.6703950456491331	1.01239891817765	110.0	2.0369531759625294	59.0	0.13603775497035278
699	Feb25-FISH2-3L1-rep4-mock-100x_Position007_6_cmle.ics	70	2	0	1.083	1.9812613906255228	1.0	0.12125245761741851	1.0	2.1682197330772284	1.0	0.34574593062605063	2.0092213555095104	0.9314021735790304	0.9664104192487734	0.9301678838845812	0.8839025064787405	0.38284951010295754	0.9997880544975639	184.0	3.386415181734031	138.0	0.3181900031509946
700	Feb25-FISH2-3L1-rep4-mock-100x_Position007_6_cmle.ics	71	1	0	1.2995999999999999	0.3018486758181122	1.0	0.08886014921627022	1.0	1.0841098665386142	1.0	0.2916720758385471	2.53306799008163	0.7407991347530695	0.8227805197574871	0.7405858696645645	0.6486724248240563	0.5933770196017837	0.9972618291332503	190.0	3.6141224128278955	133.0	0.3066613798484224
701	Feb25-FISH2-3L1-rep4-mock-100x_Position007_6_cmle.ics	72	1	0	1.7328	0.3251273181122698	2.0	0.16955532151154465	1.0	0.2918229810711206	1.0	0.26774777571228353	2.3004559808945877	0.34636758516406785	0.5156025773146231	0.3431347054612231	0.16796206583260295	0.8635454844564528	0.9763900281047527	334.0	6.270466098230299	297.0	0.6848002241727928
702	Feb25-FISH2-3L1-rep4-mock-100x_Position007_6_cmle.ics	73	1	0	1.2995999999999999	4.209888904219242	1.0	0.2427563908751803	1.0	0.42540144110901373	1.0	0.26546457922833755	2.0838201795555458	0.48280082397455676	0.6110167811554605	0.4833007248562785	0.3393335804107806	0.7765993673189462	0.9884808640369226	180.0	3.3672401044338325	117.0	0.26976978528019113
703	Feb25-FISH2-3L1-rep4-mock-100x_Position007_6_cmle.ics	74	1	0	1.2995999999999999	4.621023291562366	1.0	0.027979730295539375	1.0	0.10317500441073144	1.0	0.293554258334312	2.6273328225998633	0.29973230639177195	0.4588080589865214	0.2804771521157188	0.09940825623444324	0.8838451805390762	1.006883355551916	164.0	3.126703053350103	107.0	0.2467125386750466
704	Feb25-FISH2-3L1-rep4-mock-100x_Position007_6_cmle.ics	75	1	0	1.2995999999999999	0.30309462781334884	1.0	0.25649541166157885	1.0	0.9971598751598192	1.0	0.2865002467954959	2.619608522985877	0.7268338287817812	0.8060666262517073	0.7216480538736277	0.6146677086909205	0.5868791177563075	0.9633494799675545	194.0	3.6801079878089324	136.0	0.31357855382996574
705	Feb25-FISH2-3L1-rep4-mock-100x_Position007_6_cmle.ics	76	1	0	1.083	3.355381665801573	1.0	NA	0.0	0.6952437723139506	1.0	0.2802220647444271	2.5681382765703757	0.6724095075345657	0.7568199471803635	0.6724095075345657	0.5566179897467765	0.6373333461244732	1.0040861851851044	112.0	2.128459085554098	59.0	0.13603775497035278
706	Feb25-FISH2-3L1-rep4-mock-100x_Position007_6_cmle.ics	77	1	0	1.5162	0.26250277004168027	1.0	0.0714702278805317	1.0	0.0	1.0	0.1529075976355224	2.154985687758143	0.08285501304509876	0.26872437569884455	0.08285501304509876	0.02923499813641446	0.9480491819323079	0.8803561018201815	200.0	3.907815218902798	104.0	0.2397953646935032
707	Feb25-FISH2-3L1-rep4-mock-100x_Position007_6_cmle.ics	78	1	0	1.083	NA	0.0	1.7994862661865394	1.0	0.3095250132321943	1.0	0.30758805139602646	2.1080929327944555	0.3812646370023419	0.5086938658120712	0.38023747894325977	0.24428694687538519	0.8513244124600396	1.002925417106991	146.0	2.7478495949939656	92.0	0.21212666876732977
708	Feb25-FISH2-3L1-rep4-mock-100x_Position007_6_cmle.ics	79	1	0	1.5162	0.3923435865968728	1.0	0.20287263319631854	1.0	0.3777847188762272	1.0	0.2829838625710746	2.186173178659294	0.4088660209533706	0.5818049987204641	0.40307321272091384	0.25231673555481454	0.8496903887515768	0.9892253772197876	246.0	4.631541457924104	193.0	0.44500485947928964
709	Feb25-FISH2-3L1-rep4-mock-100x_Position007_6_cmle.ics	79	2	0	1.083	0.4607570148156651	2.0	0.21086529537110957	2.0	0.20635000882146287	1.0	0.28194623496543986	2.2302537418412403	0.28072243375493394	0.3803575721386862	0.2779656153792467	0.13833916233046148	0.9056076519259592	0.979734195605286	118.0	2.2157348236054437	64.0	0.14756637827292504
710	Feb25-FISH2-3L1-rep4-mock-100x_Position007_6_cmle.ics	80	1	0	1.2995999999999999	0.19353544159917735	1.0	0.4536186621147596	1.0	0.72222503087512	1.0	0.28838696088162386	2.41100934920363	0.5927877641701705	0.6870122835686613	0.5917962653544608	0.4950929989166957	0.7400629257353494	0.9865435525658585	166.0	3.1245879675799917	108.0	0.24901826333556107
711	Feb25-FISH2-3L1-rep4-mock-100x_Position007_6_cmle.ics	81	1	0	0.8664	4.8650844121614	1.0	5.055854710685049	1.0	0.0	1.0	0.191042796502082	1.5476846501177903	0.19565737528412488	0.40015893903918787	0.2110385726248868	0.029882248389246833	0.9192626010260554	0.8538120069113324	148.0	2.628708265021754	74.0	0.17062362487806956
712	Feb25-FISH2-3L1-rep4-mock-100x_Position007_6_cmle.ics	82	1	0	1.2995999999999999	4.954422615084084	1.0	0.10651711863460166	1.0	1.0024833655297731	1.0	0.2884923288803605	2.1399919009388535	0.6981306604815551	0.7694561795891319	0.6961702010161255	0.6001767174729401	0.6499717910647562	0.9868652015809536	202.0	3.812079137771007	145.0	0.33433007577459584
713	Feb25-FISH2-3L1-rep4-mock-100x_Position007_6_cmle.ics	83	1	0	1.2995999999999999	NA	0.0	3.9678327182894293	1.0	0.5097226605744432	1.0	0.27915298410555317	2.649280177085459	0.5356334524980606	0.6533666034853683	0.5280756895958796	0.36636355638730933	0.7703373454699329	1.0003930928529554	184.0	3.5268466747765492	124.0	0.28590985790379225
714	Feb25-FISH2-3L1-rep4-mock-100x_Position007_6_cmle.ics	84	1	0	1.083	0.11472415337592765	1.0	0.1896553818247146	1.0	0.0	1.0	0.30679615757712825	2.55976321335733	0.255449591280654	0.4080437307365882	0.23370706213427436	0.031340733461383836	0.889228307817079	0.973549662988749	144.0	2.7265594319236572	90.0	0.20751521944630086
715	Feb25-FISH2-3L1-rep4-mock-100x_Position007_6_cmle.ics	85	1	0	1.083	5.2190415258425125	1.0	0.2129002223261579	1.0	0.9479040472602467	1.0	0.2979055391433198	2.166969989910688	0.7195013267911681	0.8164421969659039	0.7163971361337806	0.6212837330396035	0.6439710957408774	1.001219970114858	156.0	2.901110908026349	100.0	0.23057246605144538
716	Feb25-FISH2-3L1-rep4-mock-100x_Position007_6_cmle.ics	86	1	0	1.5162	0.4343316934537773	1.0	0.23664207798227938	1.0	1.4903888148537288	1.0	0.3023345897006943	2.6041731190753588	0.8203579143323791	0.8957495477775241	0.8188739221299239	0.7172380182996435	0.591282983461526	0.997106411162594	228.0	4.369714243770065	178.0	0.4104189895715728
717	Feb25-FISH2-3L1-rep4-mock-100x_Position007_6_cmle.ics	86	2	0	1.083	0.5679603296610892	2.0	0.46709786261308694	2.0	1.3934633376079517	1.0	0.31254639830293274	2.6449027935235123	0.733834144114083	0.7802001194218577	0.7307256634059817	0.6793325547496532	0.6090484361975452	1.0036286773309349	98.0	1.8624016998598363	51.0	0.11759195768623716
718	Feb25-FISH2-3L1-rep4-mock-100x_Position007_6_cmle.ics	87	1	0	1.083	2.1571726423351665	1.0	0.27125771256127273	1.0	0.0	1.0	0.2015089833082589	1.782927626463	0.08362174372577871	0.24251341885478622	0.08362174372577871	0.03051623733239384	0.9456442649630651	0.8902165181814973	148.0	2.8159502557451135	76.0	0.1752350741990985
719	Feb25-FISH2-3L1-rep4-mock-100x_Position007_6_cmle.ics	88	1	0	1.083	1.6872995058642406	1.0	1.7904310924093416	1.0	0.3095250132321943	1.0	0.30463080996331215	2.369716461097694	0.3973459578358513	0.5550949100685235	0.3973459578358513	0.25483149728893034	0.8370964582328883	0.9850498021579327	164.0	3.0798925556692636	109.0	0.25132398799607547
720	Feb25-FISH2-3L1-rep4-mock-100x_Position007_6_cmle.ics	89	1	0	1.083	0.28883291242432974	1.0	0.3166608892715847	1.0	0.6736388337817686	1.0	0.29740095743975503	2.547179419220074	0.675003592027751	0.7819639155155073	0.6686918861224573	0.4985529259631766	0.6973023046409487	0.9852870242735738	154.0	2.92663124263688	98.0	0.2259610167304165
721	Feb25-FISH2-3L1-rep4-mock-100x_Position007_6_cmle.ics	90	1	0	1.083	0.3391763706916158	1.0	0.238553291288316	1.0	0.23070632344123612	1.0	0.2968001223977527	2.1427043299951958	0.4281621813771616	0.5842272546682559	0.4222549819124689	0.22171340150136964	0.8125020052137527	0.9968639233561982	152.0	2.8351253330453114	96.0	0.22134956740938755
722	Feb25-FISH2-3L1-rep4-mock-100x_Position007_6_cmle.ics	91	1	0	1.5162	4.274061203500172	1.0	0.4324183886461137	1.0	2.263762234040641	1.0	0.2883179289506577	1.803934393642493	0.9455045044650866	0.9793109634173555	0.9449882083211187	0.8960932133309415	0.32139613919389	0.9813883590779269	274.0	5.140250980472212	229.0	0.5280109472578101
723	Feb25-FISH2-3L1-rep4-mock-100x_Position007_6_cmle.ics	92	1	0	1.2995999999999999	0.37038791309425545	1.0	0.29071451848828145	1.0	0.8058225447605828	1.0	0.2550689676855709	2.527665089715348	0.6714912964168187	0.7570375734465089	0.6650930857158571	0.5467720202029461	0.7062075494251353	0.9931956275188208	174.0	3.326774864063326	109.0	0.25132398799607547
724	Feb25-FISH2-3L1-rep4-mock-100x_Position007_6_cmle.ics	93	1	0	1.2995999999999999	0.305161381611416	1.0	0.39602386092724856	1.0	0.5097226605744432	1.0	0.2788066178289909	2.4261219650475905	0.5344752645631714	0.6549590625637568	0.5118199639857007	0.3741628449522323	0.7694368028737041	0.9852685559516401	172.0	3.235268954471758	112.0	0.25824116197761887
725	Feb25-FISH2-3L1-rep4-mock-100x_Position007_6_cmle.ics	96	1	0	1.2995999999999999	0.4417236479475293	1.0	0.3657130902461093	1.0	0.744005537498231	1.0	0.28877185231211383	2.470350674664812	0.6285733143031573	0.7369215665244904	0.6285403139979044	0.4993193687041605	0.7212805535042663	0.9995718784575364	178.0	3.369355190203944	120.0	0.2766869592617345
726	Feb25-FISH2-3L1-rep4-mock-100x_Position007_6_cmle.ics	98	1	0	1.5162	0.29552288515228714	1.0	0.5013985363173523	1.0	0.7252201245704302	1.0	0.28877185231211383	2.517019012868813	0.6188882397128788	0.7244804273432935	0.6156080460729488	0.4932351222769385	0.6965239681799438	0.9848166192672251	178.0	3.3927604390443635	120.0	0.2766869592617345
727	Feb25-FISH2-3L1-rep4-mock-100x_Position007_6_cmle.ics	99	1	0	1.083	0.36507460848007633	1.0	0.7039161845894112	1.0	0.1459114905355603	1.0	0.32805406333564746	2.1066350439191903	0.32387099126693286	0.4652546081058907	0.31887545807580814	0.1475049681853817	0.8646845399915739	0.9912093180656003	160.0	3.013906980688226	109.0	0.25132398799607547
728	Feb25-FISH2-3L1-rep4-mock-100x_Position007_6_cmle.ics	100	1	0	1.5162	3.5932492396596754	1.0	3.515935175649258	1.0	0.0	1.0	0.15039539299100074	2.770269714821132	0.19403303630639765	0.3739604692466594	0.17450395993566534	0.027616644688197942	0.9254570836726972	0.7592735296061406	188.0	3.499211254395907	94.0	0.2167381180883587
729	Feb25-FISH2-3L1-rep4-mock-100x_Position007_6_cmle.ics	101	1	0	1.2995999999999999	2.76046625625475	1.0	2.6580972720561067	1.0	0.0	1.0	0.21305288720633903	2.240408386747996	0.09126720212820381	0.2667621629917634	0.09126720212820381	0.030219471018570625	0.9637002901720906	0.9382489231594556	144.0	2.7733699296044962	75.0	0.17292934953858405
730	Feb25-FISH2-3L1-rep4-mock-100x_Position007_6_cmle.ics	102	1	0	1.083	0.48643960273195835	1.0	0.3331358743390123	1.0	0.2918229810711206	1.0	0.29375218469089276	1.7527807999333607	0.4199599318413529	0.5716556990182589	0.4104776095992471	0.2188206272591811	0.8241138767827412	0.9905586635126952	166.0	3.0543722210587325	109.0	0.25132398799607547
731	Feb25-FISH2-3L1-rep4-mock-100x_Position007_6_cmle.ics	103	1	0	1.083	0.6004999529381747	1.0	0.0888113677302802	1.0	0.5158750220536572	1.0	0.27016716875677926	1.9220062903023538	0.5550170060146613	0.6580586267295626	0.542774528975098	0.393293050239567	0.7666287597507322	0.9864470669715625	148.0	2.792545006904694	88.0	0.20290377012527194
732	Feb25-FISH2-3L1-rep4-mock-100x_Position007_6_cmle.ics	104	1	0	1.2995999999999999	2.8596944605732846	1.0	3.0135971746633317	1.0	0.2918229810711206	1.0	0.20184157083068102	1.6408259501624574	0.4666717478383849	0.6315896445720384	0.46947486090292423	0.22167035051616235	0.8179497342948302	0.8227529917007098	144.0	2.703154183083236	73.0	0.16831790021755516
733	Feb25-FISH2-3L1-rep4-mock-100x_Position007_6_cmle.ics	105	1	0	1.083	NA	0.0	1.1103454272120994	1.0	0.10317500441073144	1.0	0.29916811979196134	1.9318357319717157	0.24863814224700134	0.4594042778104567	0.24863814224700134	0.06963590019010596	0.8941650658564119	0.9926110886932293	170.0	3.1671682937206094	114.0	0.26285261129864773
734	Feb25-FISH2-3L1-rep4-mock-100x_Position007_6_cmle.ics	106	1	0	1.2995999999999999	0.6963083894095391	1.0	0.42235059408829284	1.0	0.0	1.0	0.17929009129865553	2.6304173318428834	0.27240937746256894	0.5036298266351458	0.27240937746256894	0.028782505910165485	0.8983963128141481	0.8243354436212019	186.0	3.3843000959639196	101.0	0.23287819071195984
735	Feb25-FISH2-3L1-rep4-mock-100x_Position007_6_cmle.ics	107	1	0	1.083	0.48438880713957844	1.0	0.43046066107176134	1.0	0.7817319754002556	1.0	0.2786887442740712	2.1975138073608136	0.6897113779120617	0.7769340860300549	0.6798256075905754	0.5955315258010654	0.6339258472231827	0.9817059131935345	134.0	2.5030823723700135	77.0	0.17754079885961296
736	Feb25-FISH2-3L1-rep4-mock-100x_Position007_6_cmle.ics	109	1	0	1.2995999999999999	0.17514085218547346	1.0	0.11210744415267933	1.0	0.744005537498231	1.0	0.3078760800517997	2.4045187619626063	0.606221803773881	0.7099996077046801	0.6060099643011259	0.4975834608293123	0.6700049254955198	0.992290210595313	180.0	3.437455850955092	126.0	0.2905213072248212
737	Feb25-FISH2-3L1-rep4-mock-100x_Position007_6_cmle.ics	110	1	0	1.2995999999999999	0.32544625844605135	1.0	0.45012244701886667	1.0	0.639412489864916	1.0	0.28863867318537334	2.37853085075275	0.5030173410404625	0.6264181117533719	0.5016647398843931	0.37721387283236996	0.775033753884155	0.9972506818339122	180.0	3.4140506021146724	122.0	0.2812984085827634
738	Feb25-FISH2-3L1-rep4-mock-100x_Position007_6_cmle.ics	110	2	0	1.083	0.600250767743888	2.0	0.7893301608402566	2.0	2.5991999999999997	1.0	0.2902109266441255	1.8298488348390312	0.9756955684007708	0.9889710982658959	0.9726088631984586	0.9479633911368015	0.19851526351588625	0.9986074702125458	196.0	3.631182404357982	139.0	0.32049572781150915
739	Feb25-FISH2-3L1-rep4-mock-100x_Position007_6_cmle.ics	111	1	0	1.083	0.5425073004274157	1.0	0.2088292907961719	1.0	1.8733162266939318	1.0	0.3349321903028311	1.9436488455617238	0.9512533123589614	0.978136089965074	0.9481820650392802	0.9056246898321114	0.39207303916294184	0.9804587211694353	154.0	2.8564154961156207	104.0	0.2397953646935032
740	Feb25-FISH2-3L1-rep4-mock-100x_Position007_6_cmle.ics	112	1	0	1.2995999999999999	0.3450852672759351	1.0	0.1356013394881058	1.0	0.0	1.0	0.21759645470372563	1.8474176834687643	0.12525636891325378	0.26918735891647855	0.10261206062560464	0.025930345049983875	0.9526995279694378	0.9648856067574934	232.0	4.435699818751102	155.0	0.35738732237974036
741	Feb25-FISH2-3L1-rep4-mock-100x_Position007_6_cmle.ics	113	1	0	1.2995999999999999	0.26750236865027566	1.0	1.4845338445132295	1.0	1.4605997195981766	1.0	0.27676277301857954	2.3805256897582123	0.876967095851216	0.9232450298455922	0.8724779241280647	0.8172463124660846	0.4964464779372586	0.9946018645395613	162.0	3.105412890279794	102.0	0.23518391537247432
742	Feb25-FISH2-3L1-rep4-mock-100x_Position008_7_cmle.ics	1	1	0	1.2995999999999999	0.2290682976874916	1.0	0.19206066358236012	1.0	0.0	1.0	0.24124832008625569	2.249470515133537	0.16449604506854867	0.3146015445540438	0.16449604506854867	0.03039736407196832	0.9381012468573567	0.9659445797293691	164.0	3.126703053350103	97.0	0.22365529206990203
743	Feb25-FISH2-3L1-rep4-mock-100x_Position008_7_cmle.ics	2	1	0	1.083	1.8932898747293851	1.0	NA	0.0	0.3720027687491155	1.0	0.2688597490768461	2.0734538683740285	0.47817894417285167	0.5958943544756979	0.47271452050205703	0.32248474253352455	0.8025088868429805	0.9647699282379362	156.0	2.924516156866769	95.0	0.21904384274887315
744	Feb25-FISH2-3L1-rep4-mock-100x_Position008_7_cmle.ics	3	1	0	1.2995999999999999	0.14691278932606944	1.0	0.0876700076675582	1.0	1.9749519173199916	1.0	0.2879608720554036	2.205398891028937	0.9463632222902826	0.9706254221049491	0.9390676781479212	0.897952692833247	0.3695976168538921	0.9771738315946886	186.0	3.5247315890064383	128.0	0.2951327565458501
745	Feb25-FISH2-3L1-rep4-mock-100x_Position008_7_cmle.ics	4	1	0	0.8664	2.9727044012457515	1.0	3.088472115092217	1.0	0.2918229810711206	1.0	0.3180264672001329	1.9640666844289234	0.4270846901294709	0.5422343501706307	0.4228124104514549	0.2620809128090239	0.8244415254578905	0.9854898948899959	126.0	2.3243007247270993	75.0	0.17292934953858405
746	Feb25-FISH2-3L1-rep4-mock-100x_Position008_7_cmle.ics	5	1	0	0.8664	0.36049867576141287	1.0	5.974729110918225	1.0	1.7559927174645722	1.0	0.29416616971153386	2.553174626702732	0.7780824995342415	0.8435969161305877	0.7788825083014609	0.7167859373801356	0.6315743369430343	1.0071850619673521	100.0	1.8836918629301451	51.0	0.11759195768623716
747	Feb25-FISH2-3L1-rep4-mock-100x_Position008_7_cmle.ics	5	2	0	1.7328	0.18566158716866774	2.0	0.1752239691261517	1.0	0.20635000882146287	1.0	0.26322655949257967	2.2804765012873762	0.27564137689180157	0.4383445298030663	0.27564137689180157	0.1252506876787691	0.8701004361242153	0.9783692616172843	316.0	5.9618283863954185	271.0	0.624851382999417
748	Feb25-FISH2-3L1-rep4-mock-100x_Position008_7_cmle.ics	6	1	0	1.5162	0.6246800462151744	1.0	0.2878075991698602	1.0	1.5627088357751586	1.0	0.14187066202165224	1.7168176018947248	0.9079909985438821	0.9505714159643471	0.9064995808145435	0.8349247672417597	0.3863004698709067	0.7303203782718021	218.0	4.099426686535576	114.0	0.26285261129864773
749	Feb25-FISH2-3L1-rep4-mock-100x_Position008_7_cmle.ics	7	1	0	1.2995999999999999	0.41783224937144486	1.0	4.975327695394861	1.0	0.0	1.0	0.27143360527015814	2.8232070734456145	0.17129459052085078	0.2780382962094568	0.11699882766705745	0.029609780606263607	0.9386950425711489	0.9670819162015847	150.0	2.9074561653366824	90.0	0.20751521944630086
750	Feb25-FISH2-3L1-rep4-mock-100x_Position008_7_cmle.ics	10	1	0	1.5162	0.34424130129952185	1.0	0.3104768055243542	1.0	0.639412489864916	1.0	0.281424134121645	2.3422337117203544	0.5541349243327303	0.6888686517853361	0.5487253650242341	0.42079594343561477	0.7410574975382145	0.9803044390374162	222.0	4.212222759197456	165.0	0.3804445689848849
751	Feb25-FISH2-3L1-rep4-mock-100x_Position008_7_cmle.ics	11	1	0	1.083	2.6015564129580815	1.0	0.27322165744858207	1.0	0.5689355674538337	1.0	0.2761165418194154	2.0958836776806056	0.5964924524915751	0.6952132644718738	0.5874992522283595	0.45044766595545277	0.7497997953449851	0.9739631361026474	160.0	3.0139069806882257	100.0	0.23057246605144538
752	Feb25-FISH2-3L1-rep4-mock-100x_Position008_7_cmle.ics	14	1	0	1.083	0.34662762182077295	1.0	0.20779168994946934	1.0	0.2918229810711206	1.0	0.28500825264993246	2.6050026963830746	0.41708312032467737	0.5738348861229643	0.4152260326137988	0.24497386514204633	0.8204780347959014	0.9971714108165316	126.0	2.4179217200887786	71.0	0.16370645089652625
753	Feb25-FISH2-3L1-rep4-mock-100x_Position008_7_cmle.ics	15	1	0	1.083	2.315377059910433	1.0	2.572826792396998	1.0	0.20635000882146287	1.0	0.33467294424092653	2.3174041938474415	0.29435886329824296	0.43042033106721156	0.2945707237151843	0.14943927609649535	0.875932733139126	0.9899880449276602	144.0	2.703154183083237	94.0	0.2167381180883587
754	Feb25-FISH2-3L1-rep4-mock-100x_Position008_7_cmle.ics	15	2	0	1.083	0.34806274366115925	1.0	0.27621879757767204	1.0	0.10317500441073144	1.0	0.34183879103220777	2.439846354317203	0.21803261708819044	0.3676131334626467	0.21009020545752435	0.05587465396131899	0.9239459633108886	1.0099152200799144	150.0	2.8372404188154228	101.0	0.23287819071195984
755	Feb25-FISH2-3L1-rep4-mock-100x_Position008_7_cmle.ics	16	1	0	1.083	0.23235031319290034	1.0	0.27883812052359563	1.0	0.46141264688247224	1.0	0.2938803076779628	1.6785636879650996	0.5174847928849682	0.6627274288451631	0.5174847928849682	0.35846310975334195	0.7675320259495533	0.9941209573292397	168.0	3.099067632969461	111.0	0.2559354373171044
756	Feb25-FISH2-3L1-rep4-mock-100x_Position008_7_cmle.ics	17	1	0	1.083	0.8721053081270027	1.0	0.6306919020127167	1.0	2.028718148603199	1.0	0.3257268950853558	2.459622798704795	0.9748290510915741	0.992082964174561	0.97422703832436	0.9473352416002181	0.2784784825010625	0.9919364953902111	138.0	2.592473196191471	87.0	0.20059804546475749
757	Feb25-FISH2-3L1-rep4-mock-100x_Position008_7_cmle.ics	21	1	0	1.083	0.23692035843525475	1.0	NA	0.0	2.2119648004745165	1.0	0.31024600627523585	2.120322529118399	0.986186864318039	0.9975779208362547	0.9837647851542938	0.9620161532647988	0.2741846188976355	0.9966333315508691	164.0	3.056487306828844	110.0	0.2536297126565899
758	Feb25-FISH2-3L1-rep4-mock-100x_Position008_7_cmle.ics	22	1	0	1.5162	4.85262951322297	1.0	6.135396760389659	1.0	0.0	1.0	0.1557087040452072	2.8224438410746555	0.17095673609374443	0.3443249615947983	0.16772355399949984	0.02859847808224072	0.9238008795359877	0.739608728242301	122.0	2.3285308962673215	50.0	0.11528623302572269
759	Feb25-FISH2-3L1-rep4-mock-100x_Position008_7_cmle.ics	23	1	0	1.2995999999999999	0.2214390147315405	1.0	0.3004921377994638	1.0	0.10317500441073144	1.0	0.29360477011817077	2.319874803614634	0.25138103326022787	0.4212110218821628	0.23829625843048663	0.06601751232623716	0.8981678908650969	0.9898232219148799	178.0	3.369355190203944	121.0	0.27899268392224896
760	Feb25-FISH2-3L1-rep4-mock-100x_Position008_7_cmle.ics	24	1	0	1.083	0.4611569101341688	1.0	0.3964429797893219	1.0	0.5158750220536572	1.0	0.2554815140398345	1.8142865925427074	0.5718974337601717	0.6856225970805505	0.5690634214447211	0.40530543776113026	0.7557811058696629	0.9916309173338326	162.0	3.0586023925989547	98.0	0.2259610167304165
761	Feb25-FISH2-3L1-rep4-mock-100x_Position008_7_cmle.ics	25	1	0	1.083	0.2562782400828116	1.0	0.3314253958242764	1.0	1.3625635475001732	1.0	0.33325790402179883	2.1932162817966105	0.8607623079112123	0.9076595404097895	0.8485166476949345	0.7782219336937962	0.5618023327155159	0.9404813379869049	138.0	2.5924731961914715	88.0	0.20290377012527194
762	Feb25-FISH2-3L1-rep4-mock-100x_Position008_7_cmle.ics	28	1	0	1.083	0.3700946051323173	1.0	0.6397111001592588	1.0	0.46141264688247224	1.0	0.2660157372343133	2.1663077390449783	0.5082524515966809	0.6604676892129746	0.5075685189841589	0.3664571284888107	0.7874727455720241	0.9756859278234707	162.0	3.0351971437585346	100.0	0.23057246605144538
763	Feb25-FISH2-3L1-rep4-mock-100x_Position008_7_cmle.ics	30	1	0	1.5162	0.2766700340531327	1.0	0.322614347065289	1.0	0.65584944557845	1.0	0.3078614220131599	2.052409630021388	0.5513500102392842	0.6679341062680172	0.547868653612892	0.3880472109765127	0.765224244950253	0.9926947584091887	288.0	5.382903117326055	255.0	0.5879597884311858
764	Feb25-FISH2-3L1-rep4-mock-100x_Position008_7_cmle.ics	31	1	0	0.8664	1.5538987229318826	1.0	0.15455371129320125	1.0	1.9539642952292884	1.0	0.3342165194944566	2.4810569787607983	0.9547936449963477	0.9759222059897735	0.9531957633308985	0.9152666179693206	0.3929123192021498	1.0125396806783933	102.0	1.928387274840874	56.0	0.12912058098880944
765	Feb25-FISH2-3L1-rep4-mock-100x_Position008_7_cmle.ics	31	2	0	0.8664	0.1571023308612922	1.0	1.5307907473048885	1.0	1.0389843448820495	1.0	0.2931837363478982	2.071884222203459	0.7440102264426589	0.8030359751643535	0.7440102264426589	0.6608108108108108	0.6373766932844964	0.9970434060561133	104.0	1.9262721890707628	54.0	0.12450913166778053
766	Feb25-FISH2-3L1-rep4-mock-100x_Position008_7_cmle.ics	32	1	0	1.2995999999999999	0.585197884091052	1.0	0.18447144600654575	1.0	0.815064591942846	1.0	0.21378466974642363	1.4097921576360946	0.6664529941386693	0.7911120607667911	0.6668342529631353	0.46898606100979123	0.6396887993537461	0.9149739221788252	254.0	4.69329686136492	176.0	0.4058075402505439
767	Feb25-FISH2-3L1-rep4-mock-100x_Position008_7_cmle.ics	32	2	0	0.8664	5.995195404227074	1.0	6.228009687513075	1.0	0.0	1.0	0.3126783182461922	2.085426072323646	0.11547952723905766	0.2051319113636078	0.06200692969335898	0.022173761851493404	0.9544865294091004	0.9911402800173096	114.0	2.1497492486244067	64.0	0.14756637827292504
768	Feb25-FISH2-3L1-rep4-mock-100x_Position008_7_cmle.ics	33	1	0	1.083	0.22710391746297884	1.0	0.5063677423725493	1.0	1.6050263958911635	1.0	0.2788066178289909	1.968009549035244	0.9044005528556779	0.9564403227963797	0.9044986401533729	0.8488118061438317	0.33835147840739815	0.9930800800746266	172.0	3.188458456790918	112.0	0.25824116197761887
769	Feb25-FISH2-3L1-rep4-mock-100x_Position008_7_cmle.ics	34	1	0	0.8664	0.2530815622713781	1.0	0.2542977642094184	1.0	0.0	1.0	0.33467294424092653	1.957659226214563	0.23902345701318992	0.4581185498527958	0.23902345701318992	0.029881917799483456	0.9227682453889741	1.001412398802384	144.0	2.656343685402397	94.0	0.2167381180883587
770	Feb25-FISH2-3L1-rep4-mock-100x_Position008_7_cmle.ics	36	1	0	0.8664	0.25496672296221157	1.0	0.34616262897500877	1.0	1.3030967794560564	1.0	0.22017328513908466	2.172544504760137	0.9080256500945731	0.9508373187347183	0.9061956973042796	0.8470912977287056	0.47487354462800435	0.9704024700430873	120.0	2.143403991314073	58.0	0.13373203030983835
771	Feb25-FISH2-3L1-rep4-mock-100x_Position008_7_cmle.ics	37	1	0	1.083	0.2641914460996492	1.0	0.2687209347876738	1.0	0.5158750220536572	1.0	0.28983077184957995	2.2194510417586097	0.5538903232026738	0.6844247806571181	0.5478697762113405	0.41132548448262934	0.7158249820894601	0.9993925365048046	150.0	2.790429921134583	93.0	0.21443239342784423
772	Feb25-FISH2-3L1-rep4-mock-100x_Position008_7_cmle.ics	39	1	0	1.5162	0.19080624530434323	1.0	0.23593591780167908	1.0	1.0024833655297731	1.0	0.33220660359105136	1.9669628543347477	0.6770112629694409	0.7608618261179129	0.6733738862146	0.5680937566104808	0.7011773070522695	0.9812480617851826	234.0	4.36336898645973	194.0	0.44731058413980407
773	Feb25-FISH2-3L1-rep4-mock-100x_Position008_7_cmle.ics	40	1	0	1.2995999999999999	4.199054659326851	1.0	0.14683667083777538	1.0	1.6688505429120026	1.0	0.27854218601744635	2.471956405543409	0.9211540898148316	0.9587941426683801	0.919570293409597	0.8666217170163085	0.4138481155532362	0.9922693459098825	170.0	3.2139787914014493	110.0	0.2536297126565899
774	Feb25-FISH2-3L1-rep4-mock-100x_Position008_7_cmle.ics	41	1	0	1.5162	0.2757407350450014	1.0	0.5623543370392364	1.0	0.72222503087512	1.0	0.27201651905570057	3.0499835100672477	0.6580245119410938	0.741108366032069	0.6411277430606016	0.511892651261929	0.69032083422378	0.9768941525284236	164.0	3.1501083021905227	103.0	0.23748964003298878
775	Feb25-FISH2-3L1-rep4-mock-100x_Position008_7_cmle.ics	42	1	0	1.083	2.342561910115429	1.0	0.22183869984431662	1.0	1.6203042651151571	1.0	0.21078996902854158	1.9435765423709506	0.9140693899761695	0.9593051620287842	0.913928658548027	0.8483618861764209	0.43366722202312524	0.9241304733998966	182.0	3.388530267504141	106.0	0.24440681401453213
776	Feb25-FISH2-3L1-rep4-mock-100x_Position008_7_cmle.ics	43	1	0	1.5162	0.23930303531365646	1.0	0.07287791638120647	1.0	1.9493999999999998	1.0	0.29417701231778276	2.4270355782381245	0.9122554349105045	0.9495761734653055	0.9076241710555423	0.8506252676861095	0.5038353644549817	0.9956805215793775	242.0	4.565555882943066	192.0	0.4426991348187751
777	Feb25-FISH2-3L1-rep4-mock-100x_Position008_7_cmle.ics	44	1	0	1.5162	0.37639121047114804	2.0	5.214310430566689	1.0	1.1349250485180458	1.0	0.2543914830078951	2.453938355316868	0.7333653930226458	0.8081856037422401	0.7297750721343009	0.6198385721780187	0.6448090630346262	0.9866885695746294	224.0	4.210107673427346	159.0	0.3666102210217982
778	Feb25-FISH2-3L1-rep4-mock-100x_Position008_7_cmle.ics	45	1	0	1.2995999999999999	0.40307336341510686	1.0	0.20398579813672463	1.0	1.0987399361686254	1.0	0.2620674177856512	1.7533475592120202	0.742218655411397	0.8458592794051352	0.7401033384358544	0.6110417564561753	0.6849758727330754	0.9721756732438721	248.0	4.465589630271057	188.0	0.4334762361767174
779	Feb25-FISH2-3L1-rep4-mock-100x_Position008_7_cmle.ics	46	1	0	1.7328	0.25899319285030253	1.0	0.1997546918307893	2.0	0.5836459621422412	1.0	0.23525659506774488	2.7357068325512306	0.4860327674640891	0.5842678477672621	0.4840672581144573	0.3639266209842804	0.8035791302939805	0.9386607205192554	200.0	3.7907889747006984	129.0	0.29743848120636457
780	Feb25-FISH2-3L1-rep4-mock-100x_Position008_7_cmle.ics	47	1	0	1.083	0.20801323951075415	1.0	0.08679454711000331	1.0	1.1600066841569678	1.0	0.333219594839088	2.2624364175209615	0.8034391534391534	0.8714241622574956	0.8015343915343915	0.7057760141093474	0.5349927604631033	1.0054407605605729	164.0	3.056487306828844	114.0	0.26285261129864773
781	Feb25-FISH2-3L1-rep4-mock-100x_Position008_7_cmle.ics	48	1	0	1.083	0.3105011492083315	1.0	0.15363352030942107	1.0	0.1459114905355603	1.0	0.26893814379231423	2.0105120800403498	0.34930688769047014	0.5101071338086793	0.34661044554634624	0.15214086648087155	0.8709176471000891	0.9889300999615314	172.0	3.211863705631338	110.0	0.2536297126565899
782	Feb25-FISH2-3L1-rep4-mock-100x_Position008_7_cmle.ics	49	1	0	1.083	2.165771491223689	1.0	0.3766003240385029	1.0	2.204198814510572	1.0	0.308665445875637	1.51042188380793	0.9543045322884992	0.9888665873426038	0.9535513543181536	0.8889042462411211	0.5057196917225874	0.9969407856132151	234.0	4.2697479910980505	187.0	0.4311705115162029
783	Feb25-FISH2-3L1-rep4-mock-100x_Position008_7_cmle.ics	49	2	0	0.8664	0.1293523641311027	2.0	0.14896960102500467	2.0	1.9493999999999998	1.0	0.28758054650375425	2.362425909207799	0.9319535753919129	0.9632905864772504	0.923143796898349	0.8672664046568833	0.38681368414730183	1.0040449492850372	116.0	2.1944446605351353	63.0	0.1452606536124106
784	Feb25-FISH2-3L1-rep4-mock-100x_Position008_7_cmle.ics	51	1	0	0.8664	NA	0.0	NA	0.0	1.4532932869245503	1.0	0.3126783182461922	1.69891467966924	0.9104808720494119	0.9426799878704694	0.908805081634933	0.877467800884179	0.38253333999609157	0.9966715575343544	114.0	2.126343999783987	64.0	0.14756637827292504
785	Feb25-FISH2-3L1-rep4-mock-100x_Position008_7_cmle.ics	52	1	0	1.2995999999999999	2.5725065542657974	1.0	0.35884562601295983	1.0	1.7328	1.0	0.30663665225595566	2.094022012254541	0.9292110736338459	0.9878498227313383	0.928472903218854	0.8317779669601388	0.34917866181657387	0.9993007426024598	232.0	4.342078823389422	184.0	0.42425333753465955
786	Feb25-FISH2-3L1-rep4-mock-100x_Position008_7_cmle.ics	53	1	0	1.2995999999999999	1.2128145260963787	1.0	0.22613617494372082	1.0	0.744005537498231	1.0	0.2564664373069445	2.258902567979871	0.6221925767296536	0.7265861557500066	0.6188662354417714	0.508991653428589	0.7133405186007211	0.9767998729396182	180.0	3.4140506021146724	115.0	0.2651583359591622
787	Feb25-FISH2-3L1-rep4-mock-100x_Position008_7_cmle.ics	54	1	0	1.2995999999999999	0.15874067825413113	1.0	0.14302382053312826	1.0	0.20635000882146287	1.0	0.24326011263352076	2.340251810073204	0.3057254281354208	0.4273441474029277	0.302469903351608	0.15548804611993444	0.8865380674538349	0.9592842392685479	180.0	3.367240104433833	112.0	0.25824116197761887
788	Feb25-FISH2-3L1-rep4-mock-100x_Position008_7_cmle.ics	55	1	0	1.083	0.29527765631910957	1.0	0.3704715097015167	1.0	0.41270001764292574	1.0	0.29906689398300423	2.4939572998411625	0.488307643825713	0.6137536958597103	0.48307087708891383	0.34469974325940067	0.8191930973170692	0.9912361392891443	164.0	3.079892555669263	108.0	0.24901826333556107
789	Feb25-FISH2-3L1-rep4-mock-100x_Position008_7_cmle.ics	56	1	0	1.083	4.910845470101573	1.0	0.3642927332732081	1.0	0.3095250132321943	1.0	0.3159124829187753	2.0084538226418687	0.45142225854837115	0.6018978416878487	0.45117076982494586	0.25149321429533755	0.8407301593153828	1.001550786666276	164.0	2.986271560307584	111.0	0.2559354373171044
790	Feb25-FISH2-3L1-rep4-mock-100x_Position008_7_cmle.ics	57	1	0	1.2995999999999999	5.063667008197435	1.0	5.996550516238962	1.0	0.0	1.0	0.18839041333140374	2.5385555085973612	0.16857308766464196	0.35292599522549845	0.16857308766464196	0.02894656798134442	0.9327070258673847	0.8601491194735268	146.0	2.771254843834385	72.0	0.16601217555704068
791	Feb25-FISH2-3L1-rep4-mock-100x_Position008_7_cmle.ics	58	1	0	0.8664	0.5572557626085506	1.0	0.21217756479121017	1.0	0.687545504971255	1.0	0.3172445868638787	1.8555873708711903	0.6490350079019204	0.7413677505866577	0.6447967051386427	0.5263337483836981	0.6979598484142316	1.0008309961209616	136.0	2.4541567889190627	84.0	0.1936808714832141
792	Feb25-FISH2-3L1-rep4-mock-100x_Position008_7_cmle.ics	59	1	0	1.083	4.737153601051495	1.0	0.5485648218521558	1.0	0.751125369937127	1.0	0.28393860949740635	2.4201002071326974	0.6871933442366494	0.7740939581407476	0.6861504183554955	0.5537462371708265	0.6675568706911389	0.9910682594858505	140.0	2.637168608102199	83.0	0.1913751468226997
793	Feb25-FISH2-3L1-rep4-mock-100x_Position008_7_cmle.ics	60	1	0	1.2995999999999999	NA	0.0	0.30563206658224107	1.0	1.3412750573395087	1.0	0.32844085690551006	2.4299576516392793	0.846044012233124	0.8978563090310941	0.8437382420190443	0.7731469422013835	0.5232698999319523	1.0088079000025756	156.0	2.971326654547609	105.0	0.24210108935401767
794	Feb25-FISH2-3L1-rep4-mock-100x_Position008_7_cmle.ics	61	1	0	1.2995999999999999	0.3615150159962969	1.0	0.13876597677208294	1.0	1.7615935908344846	1.0	0.2888820830887166	2.1674000056196108	0.9354760941253455	0.9695117226178074	0.9329791722273404	0.873307043902775	0.426873518504497	0.9869228151382653	174.0	3.256559117542067	116.0	0.2674640606196767
795	Feb25-FISH2-3L1-rep4-mock-100x_Position008_7_cmle.ics	62	1	0	0.8664	3.4694041902418786	1.0	2.2683814458857268	1.0	1.5863714811341738	1.0	0.32972984119309784	2.5662558552632464	0.8836806894011427	0.9219284043892787	0.8830981934058026	0.832909310513196	0.4217598264863224	1.0057110657781285	112.0	2.105053836713678	64.0	0.14756637827292504
796	Feb25-FISH2-3L1-rep4-mock-100x_Position008_7_cmle.ics	62	2	0	0.8664	4.426885580529606	1.0	0.3976067381736865	1.0	1.680857471850398	1.0	0.3176904155016142	2.3867288428232794	0.8995794036268941	0.9274107196395378	0.899528006921423	0.8604579446457482	0.4766133559181343	1.0246257865093786	100.0	1.8836918629301451	53.0	0.12220340700726606
797	Feb25-FISH2-3L1-rep4-mock-100x_Position008_7_cmle.ics	63	1	0	1.083	3.020523398465071	1.0	2.956948749190636	1.0	1.9493999999999998	1.0	0.3044184873559055	2.2260964724820673	0.9775175332871473	0.993015155972706	0.9721934877717778	0.9362205920034924	0.2065415357978507	0.9965709588341432	160.0	2.9670964830073863	105.0	0.24210108935401767
798	Feb25-FISH2-3L1-rep4-mock-100x_Position008_7_cmle.ics	64	1	0	1.2995999999999999	3.580534822350981	1.0	3.7989716799842492	1.0	2.46198834834007	1.0	0.2745277607007527	2.1133763130369587	0.9947827302159111	0.9999844724113569	0.9945575801805858	0.9721357421799182	0.1474839734740386	0.9829143812315154	188.0	3.4992112543959073	127.0	0.29282703188533565
799	Feb25-FISH2-3L1-rep4-mock-100x_Position008_7_cmle.ics	65	1	0	0.8664	0.2617165071695248	1.0	0.23699530815147973	1.0	1.6776879206634818	1.0	0.2825870437667758	1.4478752807789321	0.9238449447654469	0.9587179827765602	0.9236124947422019	0.8861271612317637	0.33439081393417763	0.9663516055166232	148.0	2.675518762702595	90.0	0.20751521944630086
800	Feb25-FISH2-3L1-rep4-mock-100x_Position008_7_cmle.ics	66	1	0	1.083	0.5520188014211201	1.0	4.702220244255025	1.0	0.10317500441073144	1.0	0.2782095535066763	2.245607567686016	0.30579646961700074	0.46510430677043235	0.3069559490571113	0.0687153895387127	0.878411883120938	0.97962200596114	168.0	3.122472881809881	108.0	0.24901826333556107
801	Feb25-FISH2-3L1-rep4-mock-100x_Position008_7_cmle.ics	67	1	0	1.083	0.20543319378619393	1.0	0.17139867822504354	1.0	0.5836459621422412	1.0	0.30929561366189423	2.061920241939002	0.6064745852633298	0.7225600424429163	0.6044034525680005	0.4575774889301528	0.7486185982742322	0.9988775652767968	152.0	2.835125333045312	98.0	0.2259610167304165
802	Feb25-FISH2-3L1-rep4-mock-100x_Position008_7_cmle.ics	68	1	0	1.5162	0.3953059866392627	1.0	0.20069636323586146	1.0	0.10317500441073144	1.0	0.3227436996058255	2.42924141425716	0.2585674363877041	0.41850061983905196	0.24525035194251255	0.05179122980270208	0.9054231953299389	0.9951485707343618	270.0	5.0742654054911736	237.0	0.5464567445419256
803	Feb25-FISH2-3L1-rep4-mock-100x_Position008_7_cmle.ics	69	1	0	1.083	0.9616841281960717	1.0	1.264640992737122	1.0	1.1535316172061807	1.0	0.29436002083031837	2.6922310910040657	0.8008912294915941	0.8729518245685106	0.8002409304606463	0.7206485933285716	0.569447411810481	0.9925313683484606	146.0	2.7946600926748055	90.0	0.20751521944630086
804	Feb25-FISH2-3L1-rep4-mock-100x_Position008_7_cmle.ics	70	1	0	1.083	1.786508554785234	1.0	0.17918258009859542	1.0	1.6456566907434287	1.0	0.33064220202131495	2.609659668674917	0.9163027127963068	0.9407853104414129	0.907017998858862	0.8608434047409098	0.4477629708127549	1.0060297983027764	132.0	2.5520079558209647	82.0	0.18906942216218525
805	Feb25-FISH2-3L1-rep4-mock-100x_Position008_7_cmle.ics	71	1	0	0.8664	0.30504430472733607	1.0	2.3373975495633115	1.0	2.1682197330772284	1.0	0.259770442543706	1.8696322519873723	0.9654266737379095	0.9856638970965814	0.9650815297455194	0.9363840695002147	0.33003291938892604	0.9703752422867519	120.0	2.190214488994913	63.0	0.1452606536124106
806	Feb25-FISH2-3L1-rep4-mock-100x_Position008_7_cmle.ics	73	1	0	1.5162	0.6272760477505099	1.0	0.39640844215191884	1.0	0.41270001764292574	1.0	0.19362682721625094	1.8456114912154875	0.42916253509901864	0.5818027226644673	0.42337061783539837	0.27915187797125357	0.8176247820227412	0.974290256933904	300.0	5.534049344588326	215.0	0.4957308020106076
807	Feb25-FISH2-3L1-rep4-mock-100x_Position008_7_cmle.ics	74	1	0	1.2995999999999999	0.4040259673933535	1.0	0.0679883025928333	1.0	1.278824979729832	1.0	0.2869183232007768	2.470659470354431	0.8375289448800137	0.9047145718391446	0.8367248170236845	0.7186967172224829	0.5174793446722457	0.9916944848255478	192.0	3.6354125758982043	134.0	0.30896710450893683
808	Feb25-FISH2-3L1-rep4-mock-100x_Position008_7_cmle.ics	75	1	0	1.083	0.17385071066955626	1.0	3.9792827674733466	1.0	0.2918229810711206	1.0	0.31319262146556703	2.2499667235776006	0.4260142285233445	0.5556965091669429	0.4260142285233445	0.2594601830838667	0.8308808648512744	1.001893959479647	130.0	2.4370967973889766	78.0	0.17984652352012742
809	Feb25-FISH2-3L1-rep4-mock-100x_Position008_7_cmle.ics	76	1	0	1.2995999999999999	0.33773851014390155	1.0	0.2216335475274476	1.0	0.9228252937649445	1.0	0.2642552222637071	2.117381568623373	0.7308306126067864	0.8303309724728536	0.731070523318278	0.6211757711043194	0.6025965441896985	0.9848163698621659	158.0	2.9458063199370774	96.0	0.22134956740938755
810	Feb25-FISH2-3L1-rep4-mock-100x_Position008_7_cmle.ics	77	1	0	1.7328	0.33443136823984493	1.0	0.17125393566312047	1.0	1.8776187097675432	1.0	0.26471953354527644	2.4662478061344393	0.9171326807004073	0.9688101179431399	0.9149785654872352	0.8322434790027087	0.5059228552383941	0.990363285388764	286.0	5.455233949617424	234.0	0.5395395705603823
811	Feb25-FISH2-3L1-rep4-mock-100x_Position008_7_cmle.ics	78	1	0	1.2995999999999999	0.3679366626131853	1.0	0.18829118333532352	1.0	1.8148458414482778	1.0	0.2746686717308086	2.2948560348929097	0.9275436087613416	0.9583949390406477	0.9251440159649675	0.8706522529510143	0.4277420192969215	0.9861245032948021	184.0	3.48003617709571	123.0	0.2836041332432778
812	Feb25-FISH2-3L1-rep4-mock-100x_Position008_7_cmle.ics	79	1	0	1.083	0.30355337970506463	1.0	0.15807893572642878	1.0	0.0	1.0	0.3008277894002455	2.3133331048724943	0.22586255813092873	0.37335783981151394	0.23140118667275217	0.03008622497440389	0.9100858106964135	0.9980616590793615	134.0	2.5030823723700135	80.0	0.18445797284115634
813	Feb25-FISH2-3L1-rep4-mock-100x_Position008_7_cmle.ics	81	1	0	1.083	0.3488567326848207	1.0	0.34695320079028863	2.0	0.23070632344123612	1.0	0.2631477098364001	2.0295540596577557	0.3110464463069905	0.42925476934139273	0.3098049569691931	0.156568096532818	0.8772453680650335	0.9699470089093482	122.0	2.2583151497460614	65.0	0.14987210293343953
814	Feb25-FISH2-3L1-rep4-mock-100x_Position008_7_cmle.ics	81	2	0	1.2995999999999999	2.755896500110849	2.0	3.455644999740221	2.0	0.0	1.0	0.2502942071637654	2.3601491885340407	0.14976518436959307	0.30068197649596656	0.14637215468620093	0.02347313664247354	0.9414348365611878	0.9443635618025851	162.0	3.0586023925989543	97.0	0.22365529206990203
815	Feb25-FISH2-3L1-rep4-mock-100x_Position008_7_cmle.ics	82	1	0	1.083	0.3733264392301417	1.0	NA	0.0	0.9512265400461282	1.0	0.30679615757712825	2.296970329344292	0.7296357231982156	0.8081722116095977	0.7312478606053244	0.6293850689575213	0.5991774768061006	1.0031052295424747	144.0	2.7031541830832366	90.0	0.20751521944630086
816	Feb25-FISH2-3L1-rep4-mock-100x_Position008_7_cmle.ics	83	1	0	1.2995999999999999	NA	0.0	0.08955450761057805	1.0	1.2995999999999999	1.0	0.28838696088162386	2.596621963752791	0.9430243417485088	0.9953154184491173	0.9404862324516479	0.779805838404531	0.4296101416348403	0.9882817839864646	166.0	3.147993216420412	108.0	0.24901826333556107
817	Feb25-FISH2-3L1-rep4-mock-100x_Position008_7_cmle.ics	84	1	0	1.2995999999999999	0.3656346344966355	1.0	0.6107859513797357	1.0	1.8519304213314125	1.0	0.27201651905570057	2.519590860683303	0.9572318406984158	0.980514002648487	0.9536220511059885	0.9154053656383344	0.3865436581035791	0.9761509309580608	164.0	3.103297804509683	103.0	0.23748964003298878
818	Feb25-FISH2-3L1-rep4-mock-100x_Position008_7_cmle.ics	86	1	0	1.083	0.4580063095560592	1.0	0.3145175798981029	1.0	0.65253602307166	1.0	0.24130348670608903	2.146850056477921	0.6187423789866989	0.708292781152465	0.6093678334507948	0.5002740768086272	0.7188884452290161	0.9505979224815237	156.0	2.854300410345509	90.0	0.20751521944630086
819	Feb25-FISH2-3L1-rep4-mock-100x_Position008_7_cmle.ics	87	1	0	1.083	0.20174168808509502	1.0	0.3773009937181399	1.0	1.242391573779135	1.0	0.2736187900809741	2.4240929975792507	0.8275542653055378	0.8855964170096546	0.824231022661077	0.7595662595376109	0.6191134471299196	0.9730381594245894	154.0	2.8564154961156203	94.0	0.2167381180883587
820	Feb25-FISH2-3L1-rep4-mock-100x_Position008_7_cmle.ics	89	1	0	1.7328	0.1403154710421406	1.0	0.35980952046926445	1.0	0.0	1.0	0.22610105703324895	2.6101875948183153	0.12854806413646577	0.26657291778120845	0.12854806413646577	0.020673157757975024	0.952963245717199	0.9389593362180956	232.0	4.4825103164319415	158.0	0.3643044963612837
821	Feb25-FISH2-3L1-rep4-mock-100x_Position008_7_cmle.ics	89	2	0	0.6497999999999999	3.275563337007927	1.0	2.9525356702562027	1.0	0.5556144027286182	1.0	0.3336643786881593	1.4743730049657089	0.4629182397627746	0.5740335967473212	0.46262017944759487	0.3399740916802959	0.8110657058294108	1.001775312326118	124.0	2.2093895662951106	75.0	0.17292934953858405
822	Feb25-FISH2-3L1-rep4-mock-100x_Position008_7_cmle.ics	90	1	0	1.083	0.21914695464265924	1.0	0.24085749496869463	1.0	2.5930924219571185	1.0	0.28382355299330775	1.9773498663287323	0.9944180125186678	0.9984820911234974	0.9924757420207774	0.9807445914295274	0.28057154348495755	0.9891534270037964	182.0	3.365125018663721	123.0	0.2836041332432778
823	Feb25-FISH2-3L1-rep4-mock-100x_Position008_7_cmle.ics	92	1	0	1.2995999999999999	0.2488125517434897	1.0	0.260464632236111	1.0	0.7817319754002556	1.0	0.3146529238669051	1.973658302350734	0.6121646893810999	0.7376005688348626	0.6063740673640738	0.4732457678296612	0.7424535024239619	1.0007249159908496	248.0	4.582615874473154	206.0	0.47497928006597756
824	Feb25-FISH2-3L1-rep4-mock-100x_Position008_7_cmle.ics	93	1	0	1.083	5.906078451624467	1.0	5.8430928045111425	1.0	0.0	1.0	0.22712300515959463	1.3721094507449485	0.32453687716523155	0.5291463835759878	0.32453687716523155	0.030143364783727485	0.8686041878121582	0.8816087265192266	158.0	2.9224010710966577	89.0	0.2052094947857864
825	Feb25-FISH2-3L1-rep4-mock-100x_Position008_7_cmle.ics	94	1	0	1.083	0.4990208478544777	1.0	0.2325928600342455	1.0	0.46141264688247224	1.0	0.28102923539568075	2.2219658713341013	0.5204045368236142	0.6736340282079141	0.5204045368236142	0.36694657961272503	0.7734204589686929	0.988303956431463	158.0	2.9692115687774976	99.0	0.22826674139093092
826	Feb25-FISH2-3L1-rep4-mock-100x_Position008_7_cmle.ics	95	1	0	1.2995999999999999	0.5170362953339404	1.0	0.4295744119791845	1.0	1.3828107060241546	1.0	0.29377057465850803	2.3574857966329588	0.8524421636801284	0.9072362262637069	0.8492411072479272	0.7605141749130784	0.512567179781603	0.9915258964166243	176.0	3.3246597782932152	119.0	0.27438123460122005
827	Feb25-FISH2-3L1-rep4-mock-100x_Position008_7_cmle.ics	98	1	0	1.2995999999999999	0.2771163247430354	1.0	0.41952944570615025	1.0	0.6016084874694266	1.0	0.279006506526528	2.5327175265073643	0.580450575677306	0.693225628786488	0.5713761179154974	0.44821089809156633	0.7070613341381861	0.9856887085691843	174.0	3.2799643663824867	114.0	0.26285261129864773
828	Feb25-FISH2-3L1-rep4-mock-100x_Position008_7_cmle.ics	99	1	0	1.2995999999999999	0.27369056469180575	1.0	1.8401491464344533	1.0	1.5338067085748235	1.0	0.2939427232771369	2.8258414369067126	0.8883986074847694	0.9464012184508268	0.8883986074847694	0.8210791993037424	0.4004136110517328	0.9826252767649651	172.0	3.282079452152597	115.0	0.2651583359591622
829	Feb25-FISH2-3L1-rep4-mock-100x_Position008_7_cmle.ics	100	1	0	1.083	0.5585987130592196	1.0	0.5360212900617818	1.0	1.7941989459020498	1.0	0.2615459604580993	2.518890011648145	0.9302754262084032	0.9671370889088284	0.9298853041001833	0.8942135138298287	0.3140730647204834	0.9868688765730617	112.0	2.105053836713678	57.0	0.13142630564932387
830	Feb25-FISH2-3L1-rep4-mock-100x_Position008_7_cmle.ics	101	1	0	1.2995999999999999	NA	0.0	3.4618242939790895	1.0	0.0	1.0	0.23644882947978219	3.189321252601054	0.17383224852358853	0.3489974022941537	0.17383224852358853	0.029129330725898253	0.9248162484846625	0.9035175532628928	150.0	2.8606456676558425	84.0	0.1936808714832141
831	Feb25-FISH2-3L1-rep4-mock-100x_Position008_7_cmle.ics	102	1	0	1.083	1.641898043396289	1.0	1.5350589653693731	1.0	0.1459114905355603	1.0	0.2595009869835509	2.4741458750165597	0.3599785126565694	0.4823384518631099	0.3599785126565694	0.17339237985430533	0.8646869981983041	0.9847535405534044	130.0	2.4370967973889757	71.0	0.16370645089652625
832	Feb25-FISH2-3L1-rep4-mock-100x_Position008_7_cmle.ics	103	1	0	0.8664	0.43260636671577435	1.0	1.798106293188781	1.0	0.0	1.0	0.29154931823087094	2.0180701273176713	0.18846546010706092	0.37394213612031607	0.18846546010706092	0.031079530971195514	0.9109807724440643	0.9596020075381169	132.0	2.4349817116188652	77.0	0.17754079885961296
833	Feb25-FISH2-3L1-rep4-mock-100x_Position008_7_cmle.ics	104	1	0	0.8664	2.8497261349765566	1.0	3.039996478604584	1.0	0.4883922886704704	1.0	0.2770363892054491	1.89882020064278	0.48983660848554483	0.6074717401956643	0.4871162327019583	0.35903046482942735	0.7971894021074171	0.9878173723739595	126.0	2.277490227046259	70.0	0.1614007262360118
834	Feb25-FISH2-3L1-rep4-mock-100x_Position008_7_cmle.ics	106	1	0	1.083	5.554986156119737	1.0	0.253727076259565	1.0	0.0	1.0	0.2564664373069445	1.7642371526599008	0.2401092953418535	0.44879617990083104	0.2197866471122285	0.02810077519379845	0.8970964106501613	0.9709230439074524	180.0	3.320429606752993	115.0	0.2651583359591622
835	Feb25-FISH2-3L1-rep4-mock-100x_Position008_7_cmle.ics	109	1	0	0.8664	0.4488415578148266	1.0	0.34705039161875434	1.0	1.7328	1.0	0.3990556411401947	2.441385382071157	0.9602207841644461	0.9810348577954212	0.9568899885801294	0.9273478710098428	0.3568155535365017	1.002637079853692	104.0	1.9730826867516031	63.0	0.1452606536124106
836	Feb25-FISH2-3L1-rep4-mock-100x_Position008_7_cmle.ics	110	1	0	1.083	0.5891079973766999	1.0	0.11560909765589858	1.0	2.394524946584493	1.0	0.27201651905570057	2.1910045463177106	0.9909358469165257	0.9983817504473409	0.9903100585698781	0.9739955608139159	0.21615413618454832	0.9957666940458882	164.0	3.0330820579884237	103.0	0.23748964003298878
837	Feb25-FISH2-3L1-rep4-mock-100x_Position008_7_cmle.ics	112	1	0	1.2995999999999999	0.1377274051520181	1.0	0.38629808218313216	1.0	1.0389843448820495	1.0	0.30389344048010053	2.5007259358555114	0.762402374880459	0.834405881415365	0.7595533152693656	0.6720443496971629	0.6113698460421988	1.0070185955931048	156.0	2.9713266545476085	101.0	0.23287819071195984
838	Feb25-FISH2-3L1-rep4-mock-100x_Position008_7_cmle.ics	113	1	0	1.083	0.2179971553839467	1.0	0.30026372729950496	1.0	0.9378659497950863	1.0	0.2931837363478982	2.707039237506463	0.79399271271876	0.8724159413996866	0.7929921274707848	0.7123600596575356	0.5731509151520991	0.9844348787595785	104.0	1.9964879355920229	54.0	0.12450913166778053
839	Feb25-FISH2-3L1-rep4-mock-100x_Position009_8_cmle.ics	1	1	0	1.5162	0.22776926420077398	1.0	0.3939978791540272	1.0	2.042760867497844	1.0	0.2737895642435303	2.1496973414329412	0.8943583714833677	0.9495754512573422	0.8956197896778235	0.8290327840014416	0.3870603948965861	0.9850296767412469	282.0	5.248816881593867	233.0	0.5372338458998677
840	Feb25-FISH2-3L1-rep4-mock-100x_Position009_8_cmle.ics	2	1	0	1.2995999999999999	0.31356254006195855	1.0	0.07674038725758213	1.0	0.0	1.0	0.2318915747005038	1.8745255117283561	0.1329656997904489	0.2857872872320871	0.10970184919672071	0.027748979816918495	0.9564409161285624	0.9399882723164665	202.0	3.882294884292267	130.0	0.29974420586687905
841	Feb25-FISH2-3L1-rep4-mock-100x_Position009_8_cmle.ics	3	1	0	1.083	3.226568313744503	1.0	0.4030201285353071	1.0	0.65253602307166	1.0	0.32852192367398825	2.359124428860165	0.6042400386713624	0.7082926396164432	0.6042400386713624	0.48228220229463237	0.694119624864511	1.0038359046478011	152.0	2.8585305818857316	101.0	0.23287819071195984
842	Feb25-FISH2-3L1-rep4-mock-100x_Position009_8_cmle.ics	4	1	0	1.083	NA	0.0	0.1901206990481668	1.0	0.32626801153583	1.0	0.2957864950993678	2.3450946124387406	0.47921045109874405	0.5991307564268541	0.4739310994165812	0.32499957966945203	0.7756331058381726	0.9792418260137756	110.0	2.0837636736433693	59.0	0.13603775497035278
843	Feb25-FISH2-3L1-rep4-mock-100x_Position009_8_cmle.ics	5	1	0	1.083	0.29594974640124616	1.0	0.19624516824090138	1.0	1.1396051716664168	1.0	0.30001634125536203	2.058034687969329	0.8353603276010607	0.8958344988084183	0.8353603276010607	0.7356702507356478	0.5286691809926953	0.9925496041215074	144.0	2.6797489342428173	89.0	0.2052094947857864
844	Feb25-FISH2-3L1-rep4-mock-100x_Position009_8_cmle.ics	6	1	0	1.9493999999999998	0.4187644200130724	1.0	0.40074043456996405	1.0	1.0161559471409798	1.0	0.23921963950302935	3.1287741899678294	0.6365349394195549	0.7095484643561567	0.6339356156663849	0.5324721752606368	0.7710550625686154	0.9726018463886795	216.0	4.195162767667369	146.0	0.3366358004351103
845	Feb25-FISH2-3L1-rep4-mock-100x_Position009_8_cmle.ics	6	2	0	1.083	4.604901473252911	1.0	4.54630886417484	1.0	1.3229242629964544	1.0	0.2882305395200157	2.0200913616900453	0.7138172724711186	0.7997693012116089	0.7129015215553677	0.6356614539306847	0.6371920952430974	0.9523786854979437	184.0	3.4332256794148703	126.0	0.2905213072248212
846	Feb25-FISH2-3L1-rep4-mock-100x_Position009_8_cmle.ics	7	1	0	0.6497999999999999	1.8461706114281986	1.0	1.9509713635984967	1.0	0.3720027687491155	1.0	0.2583896948561106	1.4129355507167125	0.43276720530286833	0.5448078626630418	0.4269710113938357	0.2987178116504261	0.8260437536324322	0.9636832958706112	124.0	2.1859843174546905	66.0	0.15217782759395398
847	Feb25-FISH2-3L1-rep4-mock-100x_Position009_8_cmle.ics	7	2	0	1.083	0.35946097120859094	1.0	0.25478133374546497	1.0	2.0882816400110276	1.0	0.30298345828103923	2.182318299972826	0.9455432690839112	0.9683385771451263	0.9452072578428078	0.9233054342181629	0.3327043072717739	0.9847404457108547	114.0	2.1497492486244067	63.0	0.1452606536124106
848	Feb25-FISH2-3L1-rep4-mock-100x_Position009_8_cmle.ics	8	1	0	1.2995999999999999	0.15741465647045705	1.0	0.434153054409753	1.0	0.7252201245704302	1.0	0.27385015451777717	2.3139275580752363	0.6212306194028271	0.7291268233816275	0.620673107458663	0.4799613270195694	0.7242369020599823	0.98677224779056	172.0	3.235268954471758	111.0	0.2559354373171044
849	Feb25-FISH2-3L1-rep4-mock-100x_Position009_8_cmle.ics	9	1	0	1.083	0.5202708512295858	1.0	0.28572902208457185	1.0	1.3389208086236206	1.0	0.308831124218491	2.1200032883149302	0.8387093629672954	0.8962762587122873	0.8352098259979529	0.7676317200370425	0.5494166171912517	0.9964302531165412	150.0	2.790429921134583	96.0	0.22134956740938755
850	Feb25-FISH2-3L1-rep4-mock-100x_Position009_8_cmle.ics	10	1	0	1.5162	2.6118168501961048	2.0	0.15337210570987242	2.0	1.4199491695140265	1.0	0.2665273002407674	2.3026760980951573	0.7645711738781281	0.8316049136046293	0.7653665415339453	0.6682951851439154	0.623490655100631	0.9891655690133802	236.0	4.4314696472108785	176.0	0.4058075402505439
851	Feb25-FISH2-3L1-rep4-mock-100x_Position009_8_cmle.ics	10	2	0	0.8664	0.7924668770260838	2.0	2.9486973957937086	1.0	2.8158	1.0	0.3085208285484633	2.325235338731466	0.9813223083336855	0.9883115535797308	0.9751322730992826	0.9630634334523183	0.31166484974586933	1.0129311805467682	106.0	1.994372849821912	57.0	0.13142630564932387
852	Feb25-FISH2-3L1-rep4-mock-100x_Position009_8_cmle.ics	12	1	0	1.083	4.55236516371067	1.0	0.06807530865688151	1.0	0.23070632344123612	1.0	0.2880929030172355	1.9241958829774581	0.3695035221379462	0.5105072892207375	0.3662178826629728	0.2103569437640421	0.8550018695276493	0.952785754171413	164.0	3.0330820579884237	106.0	0.24440681401453213
853	Feb25-FISH2-3L1-rep4-mock-100x_Position009_8_cmle.ics	14	1	0	0.8664	1.3461178159285827	1.0	0.3580718930500304	1.0	0.10317500441073144	1.0	0.26566364822117994	1.7659313859001695	0.3152661323089425	0.4840062054445388	0.31290215343700367	0.06697447641561703	0.8550641004656164	0.9408581724982054	182.0	3.2949092721424624	119.0	0.27438123460122005
854	Feb25-FISH2-3L1-rep4-mock-100x_Position009_8_cmle.ics	15	1	0	1.2995999999999999	0.5323612348283042	1.0	0.18536817666338407	1.0	1.0622516852075932	1.0	0.19019396189533283	2.8567355309519775	0.8145275434524146	0.872643378814471	0.8076062956462662	0.7244239370435374	0.5067451260260148	0.8574008925309511	126.0	2.3711112224079383	58.0	0.13373203030983835
855	Feb25-FISH2-3L1-rep4-mock-100x_Position009_8_cmle.ics	16	1	0	0.8664	3.0660000498473363	1.0	3.307962568155431	1.0	0.639412489864916	1.0	0.257039398930074	1.5849368217134712	0.5727127936537106	0.674143924775644	0.5748414959110539	0.447984624337652	0.7399109731626959	0.9168672290553143	110.0	2.0135479271221093	55.0	0.12681485632829495
856	Feb25-FISH2-3L1-rep4-mock-100x_Position009_8_cmle.ics	16	2	0	1.083	0.44661989056759877	1.0	0.43668528225594555	1.0	1.3880777203971526	1.0	0.21629714138363917	1.734638620532937	0.8377285674905817	0.898235780575209	0.8372078777297927	0.755137982786609	0.536262340511335	0.9470825742575574	142.0	2.635053522332088	74.0	0.17062362487806956
857	Feb25-FISH2-3L1-rep4-mock-100x_Position009_8_cmle.ics	17	1	0	1.083	2.244199401931905	1.0	2.224108589025403	1.0	1.7642842860844399	1.0	0.31013286501782295	2.252680603533543	0.9346547926840946	0.9721200804366561	0.9343962462893804	0.8815474480513262	0.32687217099174953	0.9927342887128271	158.0	2.9458063199370774	104.0	0.2397953646935032
858	Feb25-FISH2-3L1-rep4-mock-100x_Position009_8_cmle.ics	18	1	0	1.5162	9.57376011590272	1.0	2.673329068171584	1.0	0.6190500264643886	1.0	0.27063864766350443	1.6166993793300577	0.5552422417228752	0.6960398384804529	0.5528923879777723	0.36593426425139297	0.781561750213004	0.9685033905045772	310.0	5.663905408780293	267.0	0.6156284843573592
859	Feb25-FISH2-3L1-rep4-mock-100x_Position009_8_cmle.ics	19	1	0	1.2995999999999999	0.5346371371808345	1.0	0.2282344909456657	1.0	0.20635000882146287	1.0	0.26171113203142005	2.1714163794222734	0.4466688359228829	0.560347352151631	0.43433661433336046	0.19799479378508095	0.8238569455462555	0.9444220113178179	188.0	3.4992112543959073	124.0	0.28590985790379225
860	Feb25-FISH2-3L1-rep4-mock-100x_Position009_8_cmle.ics	20	1	0	1.083	6.0595931351924435	1.0	NA	0.0	0.0	1.0	0.2893628805065309	2.183148501901441	0.18562164934605005	0.3697168048652411	0.18562164934605005	0.03115268601853774	0.9286560487455514	0.99550246581506	138.0	2.5924731961914707	82.0	0.18906942216218525
861	Feb25-FISH2-3L1-rep4-mock-100x_Position009_8_cmle.ics	21	1	0	1.5162	0.4512117846406738	1.0	0.35669546570764304	1.0	1.951150932642709	1.0	0.23020015373342675	2.2702207793138274	0.9398306768949481	0.975471998092134	0.9385031201558091	0.8954568941531857	0.3777837057633925	0.9307214649047442	170.0	3.213978791401449	100.0	0.23057246605144538
862	Feb25-FISH2-3L1-rep4-mock-100x_Position009_8_cmle.ics	22	1	0	0.8664	NA	0.0	NA	0.0	1.236017763653207	1.0	0.3004098407371518	2.193025229991575	0.9254594343246467	0.961344843620484	0.9212542708691345	0.8542344782969088	0.47627186139212374	0.9751167945707334	98.0	1.815591202178996	50.0	0.11528623302572269
863	Feb25-FISH2-3L1-rep4-mock-100x_Position009_8_cmle.ics	23	1	0	1.083	0.5045783148270782	1.0	0.10879406815398485	1.0	0.5097226605744432	1.0	0.321833129014148	2.2234037763831647	0.5208922719964179	0.6354588565729754	0.5132497506767346	0.3928215252477968	0.7416969345392429	0.9873880356050982	150.0	2.790429921134583	98.0	0.2259610167304165
864	Feb25-FISH2-3L1-rep4-mock-100x_Position009_8_cmle.ics	24	1	0	1.083	3.7143894166394635	1.0	0.396689994153219	1.0	0.23070632344123612	1.0	0.3344480156775044	2.629832701010371	0.28877125394664427	0.40771912927613474	0.28877125394664427	0.1611878313008719	0.8760953569507391	0.9829702600090872	158.0	2.9692115687774976	108.0	0.24901826333556107
865	Feb25-FISH2-3L1-rep4-mock-100x_Position009_8_cmle.ics	24	2	0	1.2995999999999999	0.3955107147345605	1.0	0.3551317555117433	2.0	2.166	1.0	0.2997801650992731	2.190883995603779	0.9354198650175245	0.9616777220983113	0.9205891724357674	0.8647966573009298	0.33651349828398097	0.9960656446082655	220.0	4.097311600765467	168.0	0.3873617429664282
866	Feb25-FISH2-3L1-rep4-mock-100x_Position009_8_cmle.ics	25	1	0	1.083	0.51327353041141	1.0	0.39518619458019766	1.0	0.65253602307166	1.0	0.25035138067902013	2.441539098776867	0.5855963860655026	0.7042003301190166	0.5849535227174008	0.4690643732082356	0.7342829892405546	0.9860389363887256	146.0	2.747849594993965	83.0	0.1913751468226997
867	Feb25-FISH2-3L1-rep4-mock-100x_Position009_8_cmle.ics	26	1	0	1.083	0.25366862682201835	1.0	0.06984670535275812	1.0	0.0	1.0	0.3041974449865092	2.1455100063668735	0.17027097825770585	0.30678367339018736	0.14470607639394203	0.029494232131249333	0.9431869238747882	0.98216679019266	158.0	3.0160220664583375	103.0	0.23748964003298878
868	Feb25-FISH2-3L1-rep4-mock-100x_Position009_8_cmle.ics	27	1	0	1.083	0.2942478470078128	1.0	0.43016891452047484	1.0	0.928575039696583	1.0	0.2877501921667834	2.3195730142963127	0.6748495741940445	0.7511422108588529	0.6608226481349764	0.5593084578070833	0.6777359883787463	1.016376594151499	136.0	2.594588281961582	80.0	0.18445797284115634
869	Feb25-FISH2-3L1-rep4-mock-100x_Position009_8_cmle.ics	27	2	0	0.8664	6.685498952060097	1.0	6.927390306577939	1.0	0.0	1.0	0.235411739881758	1.9551542210274893	0.15091921541488046	0.32155558545915913	0.15091921541488046	0.02674984140410235	0.949863405346626	0.8407259404705504	116.0	2.1008236651734555	57.0	0.13142630564932387
870	Feb25-FISH2-3L1-rep4-mock-100x_Position009_8_cmle.ics	28	1	0	1.083	0.455271764925959	1.0	0.11068179425020593	1.0	0.10317500441073144	1.0	0.2968001223977527	2.3308986370577465	0.28781848810275845	0.46666140240050535	0.27066750894925246	0.07169930511686672	0.8916178360510894	0.9953352437658787	152.0	2.858530581885731	96.0	0.22134956740938755
871	Feb25-FISH2-3L1-rep4-mock-100x_Position009_8_cmle.ics	29	1	0	1.7328	0.21302888127205247	1.0	3.8986695746582285	1.0	1.5627088357751586	1.0	0.3127218492563916	2.6161412978786394	0.8215959529736961	0.8802503698847377	0.8189602473576497	0.7303606708424513	0.5528905877240242	0.9890011285708273	262.0	5.012510002050358	223.0	0.5141765992947233
872	Feb25-FISH2-3L1-rep4-mock-100x_Position009_8_cmle.ics	30	1	0	1.2995999999999999	0.22332191500332055	1.0	0.23370134889532274	1.0	1.517785507063743	1.0	0.28380753372595546	2.544522328486655	0.8749911947027331	0.9225442025922795	0.8735911524373062	0.8154938010707241	0.46084203399861545	1.0004699261430097	172.0	3.2820794521525976	113.0	0.2605468866381333
873	Feb25-FISH2-3L1-rep4-mock-100x_Position009_8_cmle.ics	32	1	0	1.2995999999999999	0.5072315542677889	1.0	0.38750863751780273	1.0	0.8779414014559871	1.0	0.2773240333779298	2.820314637273748	0.7025462023432638	0.8048317413931506	0.6997591795870877	0.5874980833581369	0.64591795156007	0.9772846114573033	164.0	3.1501083021905227	104.0	0.2397953646935032
874	Feb25-FISH2-3L1-rep4-mock-100x_Position009_8_cmle.ics	33	1	0	1.083	0.1207410448772556	1.0	0.280822635137968	1.0	0.7748934119142009	1.0	0.31365172603656777	2.2832005733756913	0.6775781361339195	0.7707221083326938	0.676174919698747	0.5516120545061884	0.6467779671204135	1.003435713747828	144.0	2.703154183083237	91.0	0.20982094410681532
875	Feb25-FISH2-3L1-rep4-mock-100x_Position009_8_cmle.ics	34	1	0	0.8664	0.26094770614206475	1.0	0.13368891154524518	1.0	0.639412489864916	1.0	0.3552780948251042	2.0219967213808605	0.6251322191664904	0.7289389558799333	0.6153656300684014	0.4913675575300284	0.682466797944349	0.9968347854180467	132.0	2.4583869604592854	85.0	0.19598659614372857
876	Feb25-FISH2-3L1-rep4-mock-100x_Position009_8_cmle.ics	35	1	0	1.2995999999999999	NA	0.0	0.419627747940078	1.0	1.8497044106137501	1.0	0.29388427730391214	2.6068560943501	0.9451929509598855	0.9728420571273722	0.9428218178122909	0.8910676026997044	0.45384437987643733	0.9936083971385311	174.0	3.3033696152229064	117.0	0.26976978528019113
877	Feb25-FISH2-3L1-rep4-mock-100x_Position009_8_cmle.ics	36	1	0	1.2995999999999999	0.2682693756084893	1.0	0.3203667669325647	1.0	0.9479040472602467	1.0	0.2872716501089198	2.490002256626878	0.7443093814331928	0.82606607195373	0.7385060288207038	0.6209342221350848	0.6437105888445526	0.9988300488768848	160.0	2.990501731847806	102.0	0.23518391537247432
878	Feb25-FISH2-3L1-rep4-mock-100x_Position009_8_cmle.ics	37	1	0	1.9493999999999998	0.5224026968705089	1.0	0.44930915239968716	1.0	2.483988337886634	1.0	0.2658874685906192	2.2639655844005016	0.9500156557935645	0.9777227266866815	0.9470981526163594	0.9033871769841416	0.4611465178422354	0.9833960659878705	304.0	5.787276910292723	257.0	0.5925712377522147
879	Feb25-FISH2-3L1-rep4-mock-100x_Position009_8_cmle.ics	38	1	0	1.2995999999999999	0.27574325966484725	1.0	0.5820831321671087	1.0	0.815064591942846	1.0	0.27024452934105747	2.251053279982053	0.6621555177611375	0.7543224007157654	0.6616799529271419	0.5446466714491831	0.6360574233195601	0.977952160536526	186.0	3.501326340166018	124.0	0.28590985790379225
880	Feb25-FISH2-3L1-rep4-mock-100x_Position009_8_cmle.ics	39	1	0	1.083	0.12982817992653084	1.0	6.162889373984708	1.0	1.0542408233015097	1.0	0.29678254433846746	2.7739450091183704	0.6234955422077189	0.6868504548229318	0.6234955422077189	0.5531769777449524	0.7304672435478172	0.9899289744106345	116.0	2.217849909375555	64.0	0.14756637827292504
881	Feb25-FISH2-3L1-rep4-mock-100x_Position009_8_cmle.ics	39	2	0	1.5162	0.31993913069208585	2.0	0.31301773923107956	1.0	0.0	1.0	0.24639942381096416	2.595173495815842	0.13110732615363746	0.26921033393875904	0.13006730022835353	0.020316303536841787	0.9567307894191489	0.9479988686687096	204.0	3.880179798522156	136.0	0.31357855382996574
882	Feb25-FISH2-3L1-rep4-mock-100x_Position009_8_cmle.ics	39	3	0	1.083	8.261192626669033	1.0	8.920680065591522	1.0	0.0	1.0	0.10021542336781278	2.3074710852691127	0.05716751200174845	0.20060442086382443	0.05716751200174845	0.020316303536841787	0.9631909773092966	0.6900185065329991	156.0	2.8777056591859287	58.0	0.13373203030983835
883	Feb25-FISH2-3L1-rep4-mock-100x_Position009_8_cmle.ics	40	1	0	0.8664	0.18680875705776687	1.0	0.2774266352291442	1.0	0.0	1.0	0.34183879103220777	1.8438082953913753	0.17404176215439998	0.3490523354742257	0.17089435532256003	0.02975774803041182	0.9301560494027503	0.9506521555685538	150.0	2.7436194234537434	101.0	0.23287819071195984
884	Feb25-FISH2-3L1-rep4-mock-100x_Position009_8_cmle.ics	41	1	0	1.2995999999999999	0.20163330544655886	1.0	0.22522439289084528	1.0	0.9228252937649445	1.0	0.2659059822000516	2.219228925799605	0.7273256762108893	0.8178016448058151	0.7265568576287771	0.5815879598350535	0.6110567335656051	0.9911183757625974	192.0	3.5886020782173644	129.0	0.29743848120636457
885	Feb25-FISH2-3L1-rep4-mock-100x_Position009_8_cmle.ics	42	1	0	1.083	0.3902650766340379	1.0	0.36461566749072044	1.0	1.201074210773439	1.0	0.2595009869835509	2.2529133643007926	0.8687978989551377	0.9317669832572988	0.8651754078132606	0.7795487734471399	0.5363304364978007	0.9796737302984898	130.0	2.413691548548556	71.0	0.16370645089652625
886	Feb25-FISH2-3L1-rep4-mock-100x_Position009_8_cmle.ics	43	1	0	1.083	0.4592629582596874	1.0	0.42995922322344815	1.0	1.0841098665386142	1.0	0.29528601709160374	2.3392683941571804	0.7738062696130422	0.8447849809199952	0.769487300042643	0.6947581923745585	0.5966782110671728	0.9752092876219496	148.0	2.7691397580642745	92.0	0.21212666876732977
887	Feb25-FISH2-3L1-rep4-mock-100x_Position009_8_cmle.ics	45	1	0	1.083	0.45574858169644444	1.0	0.38861507109009336	1.0	0.46141264688247224	1.0	0.2960972019959404	2.0590043820066697	0.4815916619195308	0.5887978142076503	0.4516741565921894	0.3081866995801422	0.8074677010176676	0.9969826694616623	150.0	2.790429921134583	94.0	0.2167381180883587
888	Feb25-FISH2-3L1-rep4-mock-100x_Position009_8_cmle.ics	45	2	0	1.083	2.647061341891491	1.0	2.709968794680269	1.0	2.1003330663048003	1.0	0.29064899138885836	2.1410130619009995	0.9212766630799417	0.9530059919404181	0.9213399582252041	0.8804117349199316	0.37501061447130557	1.0031574259159473	152.0	2.835125333045312	95.0	0.21904384274887315
889	Feb25-FISH2-3L1-rep4-mock-100x_Position009_8_cmle.ics	46	1	0	1.2995999999999999	4.882964052225511	1.0	4.838448654890957	1.0	0.2918229810711206	1.0	0.261217473189161	2.540332685901146	0.38504195979528927	0.5454957745232512	0.3786263144698612	0.22080143946433048	0.8355117491399136	0.9864037411630326	182.0	3.5055565117062404	118.0	0.27207550994070556
890	Feb25-FISH2-3L1-rep4-mock-100x_Position009_8_cmle.ics	47	1	0	1.2995999999999999	0.4661234330485559	1.0	0.3524808544845074	1.0	0.10317500441073144	1.0	0.24472455947872557	2.19680355835194	0.30998397841301967	0.46225651403996965	0.29765578885234845	0.09365039210726031	0.8778216101581504	0.9788725814957441	186.0	3.4545158424851787	118.0	0.27207550994070556
891	Feb25-FISH2-3L1-rep4-mock-100x_Position009_8_cmle.ics	49	1	0	1.2995999999999999	0.3326878649127637	1.0	0.33931239061334356	1.0	0.3095250132321943	1.0	0.31278239450462825	2.3240836474919804	0.4281034198307761	0.5727018470071571	0.41849521160841247	0.24316701627031825	0.8247160617963561	1.005880040248537	180.0	3.3906453532742526	127.0	0.29282703188533565
892	Feb25-FISH2-3L1-rep4-mock-100x_Position009_8_cmle.ics	50	1	0	1.5162	4.375560559030015	1.0	3.0391073852860955	1.0	0.0	1.0	0.25041027178558195	2.644686510838308	0.16386744068083187	0.31297788799338705	0.14338048807980613	0.02965488737342426	0.9315764781912748	0.9595263774278245	174.0	3.350180112903746	108.0	0.24901826333556107
893	Feb25-FISH2-3L1-rep4-mock-100x_Position009_8_cmle.ics	51	1	0	1.2995999999999999	0.25784311979140195	1.0	0.18283629912101299	1.0	0.9512265400461283	1.0	0.30108013882048573	2.363302908722309	0.7128977208085252	0.800781220372407	0.7109408775456028	0.5886040426258106	0.6611527669655032	0.99041956805884	188.0	3.546021752076747	133.0	0.3066613798484224
894	Feb25-FISH2-3L1-rep4-mock-100x_Position009_8_cmle.ics	52	1	0	1.083	0.2814034566185631	1.0	0.20964812859160784	1.0	1.9493999999999998	1.0	0.32206233437816617	2.198167242201949	0.9821416999176056	0.9956118018460057	0.9737726468981734	0.9329503689234102	0.32131756979479714	1.0034822737825675	160.0	2.9905017318478064	108.0	0.24901826333556107
895	Feb25-FISH2-3L1-rep4-mock-100x_Position009_8_cmle.ics	53	1	0	0.8664	6.06081304111901	1.0	0.7499957721237914	1.0	0.6606423714395955	1.0	0.3183709671741055	1.5171617938339403	0.5738956896145324	0.6840478023791191	0.5686235994782909	0.45034335370932005	0.757292773710296	0.9905516095317054	178.0	3.228923697161425	126.0	0.2905213072248212
896	Feb25-FISH2-3L1-rep4-mock-100x_Position009_8_cmle.ics	54	1	0	1.5162	1.4223406602114248	1.0	1.565417827594066	1.0	0.10317500441073144	1.0	0.21846597962534536	3.374635502335557	0.2616288519048238	0.43264042387205826	0.2528686126641529	0.09271388636068131	0.8906441164375795	0.9541390689189536	166.0	3.1713984652608316	94.0	0.2167381180883587
897	Feb25-FISH2-3L1-rep4-mock-100x_Position009_8_cmle.ics	55	1	0	1.2995999999999999	0.32218088026218383	1.0	NA	0.0	0.3095250132321943	1.0	0.30051012392772464	2.3791605385550905	0.3776949634744469	0.484167321113696	0.368004208217879	0.24176508068220545	0.8692717537708519	0.9977793003553839	190.0	3.5907171639874758	135.0	0.31127282916945126
898	Feb25-FISH2-3L1-rep4-mock-100x_Position009_8_cmle.ics	56	1	0	1.5162	3.4692138078784316	1.0	0.21346214177632425	1.0	1.4930362603455627	1.0	0.2374544214940943	2.6064870426390696	0.7854368807598149	0.8432454487582085	0.7839073388106316	0.7161182959706396	0.5368625414063819	0.9865923149390112	166.0	3.171398465260831	98.0	0.2259610167304165
899	Feb25-FISH2-3L1-rep4-mock-100x_Position009_8_cmle.ics	56	2	0	1.5162	0.40348456725192594	1.0	0.29519952272053007	2.0	2.132458638905796	1.0	0.2865002467954959	2.6540659249156757	0.9292608210820441	0.9619451672028608	0.9192376216049937	0.8685192068598675	0.5075133763567461	0.9899952638234291	194.0	3.7269184854897723	136.0	0.31357855382996574
900	Feb25-FISH2-3L1-rep4-mock-100x_Position009_8_cmle.ics	57	1	0	1.083	0.5012102769402138	1.0	0.34581057233503026	1.0	1.4930362603455627	1.0	0.27143360527015814	2.4916382876403085	0.9051615887912233	0.9580607142070363	0.9047980966228273	0.8432192188222853	0.3959347093272507	0.9920740427233417	150.0	2.8372404188154228	90.0	0.20751521944630086
901	Feb25-FISH2-3L1-rep4-mock-100x_Position009_8_cmle.ics	59	1	0	0.8664	0.6413617656903708	1.0	0.23741097468831432	1.0	0.20635000882146287	1.0	0.32482598003490853	2.3004720491796053	0.3940335192512863	0.5272529609572298	0.3940335192512863	0.22785528110524397	0.8327353104922827	1.0071057835112558	124.0	2.3264158104972106	74.0	0.17062362487806956
902	Feb25-FISH2-3L1-rep4-mock-100x_Position009_8_cmle.ics	60	1	0	1.083	NA	0.0	0.1371375877750032	1.0	0.5556144027286182	1.0	0.30001634125536203	2.3523384131567933	0.5787152228002714	0.6854218502601221	0.5701198823795521	0.4505145894593983	0.7574637695008232	0.9983811265808992	144.0	2.7031541830832366	89.0	0.2052094947857864
903	Feb25-FISH2-3L1-rep4-mock-100x_Position009_8_cmle.ics	61	1	0	1.2995999999999999	0.07300504821839675	1.0	0.3288193295675844	1.0	2.3131205728517283	1.0	0.31544250215413183	2.4254092214797476	0.9836799861914214	0.9953568654526624	0.981323897471304	0.9611590575645119	0.2841877037836445	1.0050275653151595	168.0	3.1926886283311404	115.0	0.2651583359591622
904	Feb25-FISH2-3L1-rep4-mock-100x_Position009_8_cmle.ics	62	1	0	1.5162	0.1870633929838742	2.0	6.638935202813117	1.0	0.23070632344123612	1.0	0.2714956614213402	2.162156259788017	0.3246389856376942	0.5011055453371424	0.3248493327593629	0.15072349626266973	0.847003912641546	0.9000743305404564	252.0	4.672006698294612	196.0	0.451922033460833
905	Feb25-FISH2-3L1-rep4-mock-100x_Position009_8_cmle.ics	63	1	0	1.083	0.40984750902974404	1.0	0.3605361728728702	1.0	0.6606423714395955	1.0	0.29740095743975503	2.3634470354776127	0.6151824192841788	0.7183529795319552	0.612502929100486	0.4878760710319603	0.7049618764765624	1.0010522079414457	154.0	2.90322599379646	98.0	0.2259610167304165
906	Feb25-FISH2-3L1-rep4-mock-100x_Position009_8_cmle.ics	65	1	0	0.8664	0.41286492283665405	1.0	0.20707177225886877	1.0	1.7570070134165063	1.0	0.2785234620207688	1.6495152225571381	0.9651113363633391	0.9839780270084687	0.9642284929536017	0.9377677140895269	0.2816209901979887	0.9647657536576911	116.0	2.1242289140138757	62.0	0.14295492895189613
907	Feb25-FISH2-3L1-rep4-mock-100x_Position009_8_cmle.ics	66	1	0	1.083	0.5110454570541108	1.0	2.7541111969498933	1.0	2.1003330663048003	1.0	0.27813572834450284	2.0987258967032743	0.9659886778098499	0.9889724254697068	0.9647132532277193	0.9253540981405652	0.2731991016414761	0.9882801740314927	194.0	3.5864869924472536	134.0	0.30896710450893683
908	Feb25-FISH2-3L1-rep4-mock-100x_Position009_8_cmle.ics	67	1	0	1.2995999999999999	0.4466497722623859	1.0	0.40009420299252724	1.0	1.693476355552663	1.0	0.2546786868578531	2.78712132324492	0.8970961059551141	0.9381230509209749	0.8948749971955697	0.8456778120956946	0.5267287211999425	0.9671137556849345	144.0	2.7499646807640765	82.0	0.18906942216218525
909	Feb25-FISH2-3L1-rep4-mock-100x_Position009_8_cmle.ics	68	1	0	1.083	0.35954097890794906	1.0	0.740437123960634	1.0	1.4532932869245503	1.0	0.35505874017309286	2.4650282428037213	0.8685065695207949	0.9206506775549957	0.8670081756117661	0.8067259156591529	0.4863548862397554	1.0119747537365027	152.0	2.881935830726152	105.0	0.24210108935401767
910	Feb25-FISH2-3L1-rep4-mock-100x_Position009_8_cmle.ics	69	1	0	1.083	5.964441253195811	1.0	0.22748981765180973	1.0	0.43046674663324214	1.0	0.26850545931466896	2.1920663726306904	0.46987541578997916	0.604093730629207	0.4667586279148951	0.32475707388620667	0.8274449584568144	0.9624793179066882	170.0	3.190573542561029	108.0	0.24901826333556107
911	Feb25-FISH2-3L1-rep4-mock-100x_Position009_8_cmle.ics	71	1	0	0.8664	1.3652735961962141	1.0	1.828186033641482	1.0	0.9733510449106972	1.0	0.1636246173744684	2.1613999720141073	0.7018363231079503	0.7587349184446096	0.7021724516151859	0.6178484237342108	0.570527796164455	0.8425443643191224	120.0	2.143403991314073	50.0	0.11528623302572269
912	Feb25-FISH2-3L1-rep4-mock-100x_Position009_8_cmle.ics	72	1	0	1.2995999999999999	0.1960219956272198	1.0	0.16586499218812428	1.0	1.8177762540415314	1.0	0.3231823554997752	2.3363438265006273	0.8758743116179413	0.9208781187470119	0.8751128858038355	0.8018389318789511	0.4202951795899405	1.006172538170018	190.0	3.6141224128278955	140.0	0.3228014524720236
913	Feb25-FISH2-3L1-rep4-mock-100x_Position009_8_cmle.ics	72	2	0	1.083	3.8842556013005107	1.0	3.6587975513232354	1.0	2.352752090272223	1.0	0.27365459734503106	2.3743096448708796	0.9391744727568927	0.9606714713225789	0.9381075912382909	0.9078608361517894	0.445550465609724	0.9941814169356464	144.0	2.726559431923657	85.0	0.19598659614372857
914	Feb25-FISH2-3L1-rep4-mock-100x_Position009_8_cmle.ics	74	1	0	1.083	NA	0.0	0.3513259217383152	1.0	0.42540144110901373	1.0	0.23939433740724086	2.561779928002088	0.5379266415414831	0.6459826246969939	0.537325052639029	0.41239803952792964	0.7594218212767748	0.9654166420109401	114.0	2.1497492486244063	56.0	0.12912058098880944
915	Feb25-FISH2-3L1-rep4-mock-100x_Position009_8_cmle.ics	75	1	0	1.2995999999999999	0.5567627731401341	1.0	6.603204441467847	1.0	0.20635000882146287	1.0	0.27385015451777717	2.2577760778373492	0.3547836093280831	0.5105138716579463	0.3538126831724113	0.2026493697970045	0.8575741952498296	0.9934283366694929	172.0	3.258674203312178	111.0	0.2559354373171044
916	Feb25-FISH2-3L1-rep4-mock-100x_Position009_8_cmle.ics	76	1	0	1.083	0.13030140049006297	1.0	0.3041302169265172	1.0	0.1459114905355603	1.0	0.3183709671741055	2.293770921863224	0.2844248405103668	0.4198165869218501	0.2770085725677831	0.13056967703349281	0.8838275606691821	0.9807234436291535	178.0	3.322544692523104	126.0	0.2905213072248212
917	Feb25-FISH2-3L1-rep4-mock-100x_Position009_8_cmle.ics	76	2	0	0.6497999999999999	2.989999278094475	1.0	2.9102100518636362	1.0	2.0737919230729003	1.0	0.3451155167009364	1.889206904462516	0.9088765948963318	0.9345170454545455	0.9081389553429027	0.8709753787878788	0.43599100411462716	1.0082194904563542	108.0	1.9688525152113805	62.0	0.14295492895189613
918	Feb25-FISH2-3L1-rep4-mock-100x_Position009_8_cmle.ics	78	1	0	1.083	0.6260011753590862	1.0	0.33570416829882693	1.0	0.23070632344123612	1.0	0.3177274940519455	1.9382938208460028	0.43722466960352424	0.5882580373043397	0.4316790077170619	0.20617364951416878	0.8071182616050311	0.9920640596607397	180.0	3.3438348555934128	128.0	0.2951327565458501
919	Feb25-FISH2-3L1-rep4-mock-100x_Position009_8_cmle.ics	79	1	0	1.2995999999999999	0.33533450248462393	1.0	NA	0.0	0.0	1.0	0.19252978521615713	2.0348888462178745	0.05987699413247873	0.21593185192167214	0.08274618846761081	0.029926714895020856	0.9727706581080748	0.951705304958286	134.0	2.6435138654125323	64.0	0.14756637827292504
920	Feb25-FISH2-3L1-rep4-mock-100x_Position009_8_cmle.ics	82	1	0	1.2995999999999999	0.32927599512691197	1.0	0.31146031625022275	1.0	0.0	1.0	0.19392547244381442	2.132038488403666	0.0852042330135496	0.3078825042033429	0.0852042330135496	0.030550885174562357	0.9601373014888156	0.9042146149637477	180.0	3.484266348635932	100.0	0.23057246605144538
921	Feb25-FISH2-3L1-rep4-mock-100x_Position009_8_cmle.ics	83	1	0	1.083	3.5078626946419558	1.0	0.3607462920203867	1.0	0.9512265400461283	1.0	0.2714970799337216	2.3683998827367443	0.7592690212616412	0.8355883558835588	0.7560358460727464	0.6494464944649446	0.5909442265911399	0.9815300738825691	134.0	2.5264876212104332	76.0	0.1752350741990985
922	Feb25-FISH2-3L1-rep4-mock-100x_Position009_8_cmle.ics	85	1	0	1.083	0.35279055767330353	1.0	0.1033149013083055	1.0	1.4128423477561363	1.0	0.26627900372109287	2.2960842780089235	0.9097590707012764	0.9545867393278837	0.9079544911324633	0.8391055977819207	0.4563999972200165	1.0036061657401072	124.0	2.34982105933763	67.0	0.15448355225446841
923	Feb25-FISH2-3L1-rep4-mock-100x_Position009_8_cmle.ics	86	1	0	1.5162	0.24159068473557635	1.0	0.24882981579816243	1.0	0.46141264688247224	1.0	0.30068640147603276	2.199387513797909	0.48771361695344684	0.6504903646903865	0.4916315007928052	0.2940531221423358	0.7802507381923792	0.9944472229905954	278.0	5.206236555453251	239.0	0.5510681938629545
924	Feb25-FISH2-3L1-rep4-mock-100x_Position009_8_cmle.ics	87	1	0	0.8664	4.738373424048838	1.0	NA	0.0	0.4377344716066809	1.0	0.31252526369301753	2.3597781787109895	0.5159474377469736	0.6169792385372891	0.51243492441824	0.3963338142131343	0.7607931536610919	1.0221686067318037	108.0	2.0390682617326408	59.0	0.13603775497035278
925	Feb25-FISH2-3L1-rep4-mock-100x_Position009_8_cmle.ics	88	1	0	1.2995999999999999	5.000467435362608	1.0	2.476774207089313	1.0	1.8066794966622155	1.0	0.3030156631554313	2.729099342406389	0.9269770535950437	0.9603306911171846	0.9182328943888306	0.8743838613758225	0.42667077701561656	0.9943614151457347	152.0	2.9053410795665715	97.0	0.22365529206990203
926	Feb25-FISH2-3L1-rep4-mock-100x_Position009_8_cmle.ics	90	1	0	1.2995999999999999	0.4015590213220126	1.0	0.1665598186980203	1.0	0.6275890508929507	1.0	0.2550689676855709	2.5429653497524622	0.6028099311418589	0.7165092722167131	0.6028099311418589	0.4718358155009592	0.7254278783021972	0.9801330730276839	174.0	3.3033696152229064	109.0	0.25132398799607547
927	Feb25-FISH2-3L1-rep4-mock-100x_Position009_8_cmle.ics	91	1	0	1.7328	0.36264151139607737	2.0	0.5257083143652208	2.0	2.1578312873628183	1.0	0.322407023148785	2.321038958108268	0.9000526451747918	0.9390313287838311	0.8989278041730293	0.8320651623008231	0.4704976744560629	0.9930070357461558	304.0	5.717061163771466	283.0	0.6525200789255905
928	Feb25-FISH2-3L1-rep4-mock-100x_Position009_8_cmle.ics	92	1	0	1.083	0.41314332700760104	1.0	0.2773680629700036	1.0	0.5158750220536572	1.0	0.2877226213926332	2.0330176046837414	0.5230324452042953	0.6158825902376242	0.5230324452042953	0.398078068271318	0.7646300828069141	0.9990567671126199	162.0	3.0117918949181153	104.0	0.2397953646935032
929	Feb25-FISH2-3L1-rep4-mock-100x_Position009_8_cmle.ics	93	1	0	1.083	0.36894712981128464	1.0	0.362680772886879	1.0	0.3634229110571259	1.0	0.26182090496753924	2.047907542921796	0.4910873098135565	0.6371773708523679	0.4894109818675061	0.30237245191754003	0.7958769012210607	0.9805645885101526	138.0	2.569067947351051	78.0	0.17984652352012742
930	Feb25-FISH2-3L1-rep4-mock-100x_Position009_8_cmle.ics	95	1	0	1.083	1.7937008629330975	1.0	1.4881081505146336	1.0	1.1535316172061805	1.0	0.21242925531411075	2.7417569305500202	0.7661157255921918	0.8233912240959812	0.7651182519040561	0.7039600637637385	0.6276057357729002	0.9689852826773462	110.0	2.107168922483789	50.0	0.11528623302572269
931	Feb25-FISH2-3L1-rep4-mock-100x_Position009_8_cmle.ics	96	1	0	1.2995999999999999	0.29598008432042844	1.0	0.3515061674947864	1.0	0.1459114905355603	1.0	0.2698412531049864	2.176493655778846	0.3438156761412575	0.5080189491817398	0.3448148148148148	0.1496167097329888	0.8609039895838381	0.9853159377877594	178.0	3.322544692523104	116.0	0.2674640606196767
932	Feb25-FISH2-3L1-rep4-mock-100x_Position009_8_cmle.ics	97	1	0	1.5162	0.35960985799353057	1.0	5.175469564411521	1.0	0.6606423714395955	1.0	0.3000068664144103	2.2295222983821747	0.5205498689302209	0.6631311634003245	0.519679971289477	0.3879509424541256	0.7380959160807483	0.9864392692442228	232.0	4.318673574549001	182.0	0.41964188821363063
933	Feb25-FISH2-3L1-rep4-mock-100x_Position009_8_cmle.ics	97	2	0	0.8664	0.3122703658610633	2.0	0.40599102676310256	1.0	1.996395684228742	1.0	0.3410643453406218	2.2563600535358606	0.8848692422918487	0.927724378978904	0.8843075146673324	0.8359443265509924	0.4436596458457749	0.9916723313494485	122.0	2.3051256474269017	74.0	0.17062362487806956
934	Feb25-FISH2-3L1-rep4-mock-100x_Position009_8_cmle.ics	98	1	0	1.2995999999999999	3.5193757818304108	1.0	0.10186423877123489	1.0	0.42540144110901373	1.0	0.3091484836859036	2.481312063419359	0.48350568642381664	0.6121400440503386	0.48350568642381664	0.33194140813703094	0.7825419041836684	0.9814855035606109	174.0	3.3033696152229064	120.0	0.2766869592617345
935	Feb25-FISH2-3L1-rep4-mock-100x_Position009_8_cmle.ics	99	1	0	1.083	4.701235778135499	1.0	0.4325976020195719	1.0	0.10317500441073144	1.0	0.28738770534290325	2.298901664619778	0.2548623753988139	0.4262577284279972	0.2630910106891144	0.10123564720514808	0.8985709599361403	0.9846907478233098	128.0	2.4158066343186673	73.0	0.16831790021755516
936	Feb25-FISH2-3L1-rep4-mock-100x_Position009_8_cmle.ics	101	1	0	1.083	0.2946218804621796	1.0	0.19746572231981616	1.0	0.0	1.0	0.29197721891436773	2.11144194386759	0.22958950331832548	0.44287195227302756	0.22958950331832548	0.03003770593436525	0.9066517857642709	0.9995935955504872	156.0	2.901110908026349	99.0	0.22826674139093092
937	Feb25-FISH2-3L1-rep4-mock-100x_Position009_8_cmle.ics	102	1	0	1.5162	0.3765444413089998	1.0	0.8536072211389232	1.0	0.46141264688247224	1.0	0.28324238736569074	2.2775437916897143	0.5345786994280215	0.6613413943236762	0.5277103010453935	0.3435984198803269	0.7769630620021155	0.9910493792158388	188.0	3.569427000917167	129.0	0.29743848120636457
938	Feb25-FISH2-3L1-rep4-mock-100x_Position009_8_cmle.ics	103	1	0	1.2995999999999999	1.643343665618283	1.0	0.37972380527157557	1.0	0.41270001764292574	1.0	0.26546457922833755	2.2734341827237543	0.46530228583635974	0.5978637043366802	0.45844050416577653	0.33531296731467636	0.8108520278307421	0.973193995011867	180.0	3.4140506021146724	117.0	0.26976978528019113
939	Feb25-FISH2-3L1-rep4-mock-100x_Position009_8_cmle.ics	105	1	0	1.2995999999999999	5.85969497932102	1.0	0.1747663816219886	1.0	0.1459114905355603	1.0	0.21954452311605022	2.3279006633303263	0.3029262992783186	0.4416323094523712	0.3029262992783186	0.14219209820047343	0.8751444762003842	0.9165791207791094	212.0	3.9419352019629716	136.0	0.31357855382996574
940	Feb25-FISH2-3L1-rep4-mock-100x_Position009_8_cmle.ics	106	1	0	1.2995999999999999	0.3765237996069506	1.0	0.14417832645551343	1.0	1.679567386804093	1.0	0.2839228261629219	2.0081272256266542	0.9053765829815597	0.9551210842035104	0.9044582685329187	0.8441383396282308	0.47747454352594015	0.9334001433702134	174.0	3.162938122180387	115.0	0.2651583359591622
941	Feb25-FISH2-3L1-rep4-mock-100x_Position009_8_cmle.ics	107	1	0	1.083	0.13512646567874964	1.0	4.625417314699854	1.0	0.0	1.0	0.2567560264848119	2.3072135218409175	0.0864668081297706	0.26815973933244164	0.0864668081297706	0.031034725504590847	0.9322603295577759	0.966109783805267	128.0	2.4158066343186673	69.0	0.1590950015754973
942	Feb25-FISH2-3L1-rep4-mock-100x_Position009_8_cmle.ics	108	1	0	1.7328	0.235544030763034	2.0	0.44960775271635883	1.0	0.5963412819178956	1.0	0.29112590099242636	2.4804320073809656	0.4691043285426506	0.6127706397169603	0.4691043285426506	0.34350718602407193	0.790821363295672	0.9858151527183509	316.0	5.961828386395419	285.0	0.6571315282466194
943	Feb25-FISH2-3L1-rep4-mock-100x_Position009_8_cmle.ics	109	1	0	1.083	0.1768262270978741	1.0	0.24649049665933942	1.0	0.751125369937127	1.0	0.25969454843052203	2.364822296576042	0.6196323930846224	0.7072320291173795	0.6182056414922656	0.4956433121019108	0.7051972527028256	0.9727074697427465	136.0	2.5243725354403224	76.0	0.1752350741990985
944	Feb25-FISH2-3L1-rep4-mock-100x_Position009_8_cmle.ics	109	2	0	1.083	4.303191951314672	1.0	4.089271353629475	1.0	0.6190500264643886	1.0	0.2840517632309768	2.505894417321307	0.5294849863512284	0.5903730664240219	0.5252848043676069	0.4359563239308462	0.7997098878495663	1.0055926509006448	114.0	2.1731544974648265	61.0	0.1406492042913817
945	Feb25-FISH2-3L1-rep4-mock-100x_Position009_8_cmle.ics	112	1	0	1.2995999999999999	3.6575092179287725	1.0	3.470887665674303	1.0	1.9644370105109248	1.0	0.29388427730391214	2.2500322416655902	0.968784160303775	0.9921713830145723	0.9674033648669752	0.9159851728870954	0.3418495776809149	0.9839230457092607	174.0	3.2799643663824867	117.0	0.26976978528019113
946	Feb25-FISH2-3L1-rep4-mock-100x_Position010_9_cmle.ics	1	1	0	1.083	0.4884903025277724	1.0	0.34791003161500084	1.0	0.7748934119142009	1.0	0.31024454638829513	1.9517106757761438	0.6780406271664499	0.7762087009373309	0.6750396489995156	0.5312633548276812	0.7075328743113559	1.0059692845644976	160.0	2.9905017318478064	106.0	0.24440681401453213
947	Feb25-FISH2-3L1-rep4-mock-100x_Position010_9_cmle.ics	2	1	0	1.083	3.4014926701028347	1.0	0.21314033507107202	1.0	1.8008849621272118	1.0	0.30463080996331215	2.316012250620099	0.8435114776848626	0.8994906754987732	0.8412939131430043	0.7576184072163842	0.503504459767482	0.9963614575904299	164.0	3.0798925556692636	109.0	0.25132398799607547
948	Feb25-FISH2-3L1-rep4-mock-100x_Position010_9_cmle.ics	2	2	0	1.083	0.18214218756368503	1.0	0.3956647154707165	2.0	0.0	1.0	0.2595009869835509	2.4423767239129077	0.1587168170080047	0.29133611840363965	0.16568068501284042	0.020643022182798853	0.9409714425859175	0.9816325129032901	130.0	2.460502046229396	71.0	0.16370645089652625
949	Feb25-FISH2-3L1-rep4-mock-100x_Position010_9_cmle.ics	2	3	0	1.083	0.5596606128099012	2.0	5.289166841177548	1.0	0.9755754663213545	1.0	0.3350575269550759	2.4899860941766323	0.5786949274999463	0.6699190946613922	0.5766490453742319	0.4990861488057342	0.7709566403317921	0.9832083890603066	148.0	2.8159502557451144	98.0	0.2259610167304165
950	Feb25-FISH2-3L1-rep4-mock-100x_Position010_9_cmle.ics	4	1	0	1.2995999999999999	0.3158645406777714	1.0	NA	0.0	0.10317500441073144	1.0	0.2617777079548179	2.3095668992554454	0.29051912459784723	0.437379354172459	0.24945783850339595	0.0636731937879811	0.893776779825516	0.9696010761923469	190.0	3.5907171639874753	126.0	0.2905213072248212
951	Feb25-FISH2-3L1-rep4-mock-100x_Position010_9_cmle.ics	5	1	0	0.8664	0.5599521281601841	1.0	0.23054162115324472	1.0	2.1245033704151863	1.0	0.2472031385421709	1.7228279050121156	0.9696906925286003	0.9850901558307048	0.9692952309213314	0.9454969163410386	0.2541605630591381	0.92586280913569	122.0	2.2583151497460614	63.0	0.1452606536124106
952	Feb25-FISH2-3L1-rep4-mock-100x_Position010_9_cmle.ics	6	1	0	1.5162	4.369275494376181	1.0	4.159143365839456	1.0	0.0	1.0	0.17845846588990505	2.0176115573211217	0.14499091581378787	0.36056458902045996	0.14499091581378787	0.02849878116697556	0.9337245165396636	0.8078220567415365	196.0	3.7013981508792413	109.0	0.25132398799607547
953	Feb25-FISH2-3L1-rep4-mock-100x_Position010_9_cmle.ics	7	1	0	0.8664	4.262181938663491	1.0	3.7040793316637286	1.0	0.0	1.0	0.16498815585258894	1.2700560719021268	0.07964032337898036	0.22700874443161195	0.07964032337898036	0.028588516746411483	0.9664074547911771	0.724219837144123	144.0	2.7733699296044962	66.0	0.15217782759395398
954	Feb25-FISH2-3L1-rep4-mock-100x_Position010_9_cmle.ics	8	1	0	1.5162	0.11498004142406038	1.0	4.856986319975048	1.0	0.7748934119142009	1.0	0.2974467646130391	2.2864089510200167	0.5757663087287566	0.6984049417985441	0.5719948042618418	0.43557117618313723	0.7128407730222451	0.9912449132158908	260.0	4.897598843618369	215.0	0.4957308020106076
955	Feb25-FISH2-3L1-rep4-mock-100x_Position010_9_cmle.ics	10	1	0	1.2995999999999999	0.24707452121391998	1.0	0.37303316448134527	1.0	1.9702516435534818	1.0	0.2773240333779298	2.0453666731253173	0.8700580884935034	0.9171763432049631	0.8698239786960085	0.8010889763549105	0.5263904976614153	0.9732717980091865	164.0	3.0564873068288434	104.0	0.2397953646935032
956	Feb25-FISH2-3L1-rep4-mock-100x_Position010_9_cmle.ics	10	2	0	1.2995999999999999	0.38463115915568824	2.0	0.20716470790952943	2.0	0.7857574237886386	1.0	0.28649647100679126	1.9992772521112598	0.568758779117406	0.6822453324359125	0.5639302645440711	0.4394807883647431	0.7753748307580336	0.9808230562274909	226.0	4.207992587657234	171.0	0.3942789169479716
957	Feb25-FISH2-3L1-rep4-mock-100x_Position010_9_cmle.ics	11	1	0	0.8664	7.038764298801822	1.0	7.036924491823503	1.0	0.0	1.0	0.22722413550913917	2.065774343423016	0.13916657108321054	0.2537079028401521	0.13916657108321054	0.027929485878647246	0.9582660613301834	0.8621094150153248	116.0	2.1944446605351353	56.0	0.12912058098880944
958	Feb25-FISH2-3L1-rep4-mock-100x_Position010_9_cmle.ics	12	1	0	1.5162	0.1052265982423901	1.0	NA	0.0	1.9091760314026058	1.0	0.28845733034735277	2.796866961604445	0.9411199076893491	0.9704357511458701	0.9399820507067534	0.895020673739543	0.36760693971893194	0.9787284671348244	182.0	3.482151262865821	124.0	0.28590985790379225
959	Feb25-FISH2-3L1-rep4-mock-100x_Position010_9_cmle.ics	13	1	0	0.8664	0.14510371393437413	1.0	0.19360573685687854	1.0	0.6016084874694266	1.0	0.2704196860084893	2.112466391004883	0.5963898844682939	0.6955279018080612	0.595659051318503	0.4620567446889454	0.723137689142056	0.9756844238452069	140.0	2.6137633592617795	81.0	0.18676369750167077
960	Feb25-FISH2-3L1-rep4-mock-100x_Position010_9_cmle.ics	14	1	0	1.083	NA	0.0	0.3425524385407531	1.0	0.1459114905355603	1.0	0.333219594839088	2.1522396235774313	0.3057113224462531	0.43587287077891257	0.30469175734350556	0.15265790075061086	0.8991876899411935	1.008144187447475	164.0	3.079892555669264	114.0	0.26285261129864773
961	Feb25-FISH2-3L1-rep4-mock-100x_Position010_9_cmle.ics	15	1	0	1.083	0.2987193942122667	1.0	0.42357089315401497	1.0	0.751125369937127	1.0	0.33269332524203793	2.205530530335683	0.6560961383403956	0.7583160350654475	0.6492340155427081	0.5136770685011408	0.7025857157727249	1.0032272752808777	166.0	3.1011827187395724	116.0	0.2674640606196767
962	Feb25-FISH2-3L1-rep4-mock-100x_Position010_9_cmle.ics	16	1	0	1.083	0.19991598082357637	1.0	0.17603537677717096	1.0	0.0	1.0	0.2792526803190927	1.8617910401888333	0.22302312010454595	0.39531022692715484	0.22302312010454595	0.027825493757653964	0.8897593443351546	0.9742580299516989	180.0	3.2970243579125733	120.0	0.2766869592617345
963	Feb25-FISH2-3L1-rep4-mock-100x_Position010_9_cmle.ics	17	1	0	1.2995999999999999	2.5927186366383337	1.0	0.17131865780150438	1.0	2.166	1.0	0.2933984975801546	2.4419946940756017	0.9514445683404426	0.9717458126102527	0.9429783417995599	0.905959987492404	0.2975750555893699	0.9691895696750943	210.0	3.9674555365735023	155.0	0.35738732237974036
964	Feb25-FISH2-3L1-rep4-mock-100x_Position010_9_cmle.ics	18	1	0	1.5162	3.364307585490392	1.0	0.07079494056094413	1.0	0.0	1.0	0.19482783190777953	2.651868759416493	0.09132175280577597	0.23548859818428766	0.09132175280577597	0.03182262253675507	0.9586308809590415	0.9307210911243697	160.0	3.1543384737307445	84.0	0.1936808714832141
965	Feb25-FISH2-3L1-rep4-mock-100x_Position010_9_cmle.ics	19	1	0	1.5162	0.3820212623042184	1.0	0.8170201951132532	1.0	1.5476250661609716	1.0	0.16648975116531367	2.6186809945912533	0.8434459523284739	0.8891652759847603	0.8369407097200794	0.7757832425454202	0.5087639765034601	0.8032391868942351	258.0	4.735877187505538	159.0	0.3666102210217982
966	Feb25-FISH2-3L1-rep4-mock-100x_Position010_9_cmle.ics	20	1	0	0.8664	0.3175345974940708	1.0	0.337410659368912	1.0	2.23721218319935	1.0	0.3619552300591335	2.4672763962955595	0.9817876849186999	0.9943126615460761	0.9813293981778519	0.9529797803889938	0.31126814812405496	1.016570408523607	104.0	1.973082686751603	60.0	0.13834347963086724
967	Feb25-FISH2-3L1-rep4-mock-100x_Position010_9_cmle.ics	23	1	0	1.083	0.37091148675191044	1.0	0.3472725559603789	1.0	0.6016084874694266	1.0	0.34183152125105953	2.222673915945503	0.6044139013500472	0.7055772962998313	0.6008399350959244	0.46967961566606214	0.6953119056527521	1.0053707344743485	144.0	2.679748934242817	95.0	0.21904384274887315
968	Feb25-FISH2-3L1-rep4-mock-100x_Position010_9_cmle.ics	25	1	0	1.083	0.2847613017887458	1.0	5.054269719575227	1.0	0.23070632344123612	1.0	0.3442644070058068	2.2047246577550355	0.3802019519202332	0.5441421268325658	0.3802019519202332	0.21148759981410284	0.8364816465170127	1.0122552603675348	166.0	3.1011827187395724	118.0	0.27207550994070556
969	Feb25-FISH2-3L1-rep4-mock-100x_Position010_9_cmle.ics	26	1	0	1.2995999999999999	0.40556057798354755	1.0	0.20915007322068813	1.0	1.2737298093406069	1.0	0.3362615849118944	2.60061967774149	0.8185514571285092	0.8915415269475628	0.8154978859892112	0.7357446015778134	0.6009789901704992	0.9933404143061273	172.0	3.2586742033121783	123.0	0.2836041332432778
970	Feb25-FISH2-3L1-rep4-mock-100x_Position010_9_cmle.ics	27	1	0	0.8664	0.41001161341765663	1.0	0.20432103303746635	1.0	0.41270001764292574	1.0	0.2771993517873347	2.1990966801898435	0.5059243565599498	0.6215866290018832	0.5059243565599498	0.427230461393597	0.793507093168253	0.9871361634206288	102.0	1.9283872748408737	51.0	0.11759195768623716
971	Feb25-FISH2-3L1-rep4-mock-100x_Position010_9_cmle.ics	28	1	0	1.2995999999999999	0.353727716852646	1.0	3.6290410932192487	1.0	1.1321417835580119	1.0	0.2888529022086707	2.305757190167859	0.798857533958092	0.8742673124846443	0.7930486820399424	0.7026604892773156	0.6355767287910388	0.9859910614382754	172.0	3.2352689544717577	114.0	0.26285261129864773
972	Feb25-FISH2-3L1-rep4-mock-100x_Position010_9_cmle.ics	30	1	0	1.2995999999999999	2.6135198659658374	1.0	0.4313970511265514	1.0	1.3412750573395087	1.0	0.2792526803190927	2.6835094833845545	0.817527968041081	0.8873025492181706	0.8141630319509453	0.7445957691111625	0.5774628995938792	0.9807389850324436	180.0	3.4140506021146724	120.0	0.2766869592617345
973	Feb25-FISH2-3L1-rep4-mock-100x_Position010_9_cmle.ics	31	1	0	1.083	0.20638211912374135	1.0	0.148011179161807	1.0	1.9493999999999998	1.0	0.3398868085025772	2.1619733700076664	0.9774450831692952	0.9970982895593321	0.9734846405408161	0.9159876402820148	0.30839843483868135	1.0006974964727486	176.0	3.277849280612376	128.0	0.2951327565458501
974	Feb25-FISH2-3L1-rep4-mock-100x_Position010_9_cmle.ics	33	1	0	1.083	0.2988428074214896	1.0	0.7366693289509811	1.0	2.063500088214629	1.0	0.3161258287290487	2.4229510269622456	0.9689899973775896	0.9873234555876073	0.9687558535945754	0.9330348780579178	0.27569990550352996	0.9956030532794321	160.0	3.0139069806882266	107.0	0.2467125386750466
975	Feb25-FISH2-3L1-rep4-mock-100x_Position010_9_cmle.ics	34	1	0	1.083	NA	0.0	3.2084521591309483	1.0	0.0	1.0	0.14183282718613455	2.464192765924428	0.245881312509687	0.490577391209212	0.2503669666219925	0.02932997820993226	0.8821655167289785	0.6770909950494852	156.0	2.7606794149838296	69.0	0.1590950015754973
976	Feb25-FISH2-3L1-rep4-mock-100x_Position010_9_cmle.ics	35	1	0	1.083	0.4016515286309851	1.0	0.13705103523456597	1.0	2.231131760075927	1.0	0.18785366240872478	1.1993693775549124	0.9592974587393942	0.9849425916931058	0.9565019687277162	0.9006929301489206	0.3053284058300593	0.8496859770029462	282.0	5.108385388551348	193.0	0.44500485947928964
977	Feb25-FISH2-3L1-rep4-mock-100x_Position010_9_cmle.ics	36	1	0	0.8664	0.43820969076055893	1.0	0.3317441085754246	1.0	0.5556144027286182	1.0	0.2620993027665646	1.8595964493146286	0.5673087506879472	0.6643918547055586	0.5591380551204437	0.4224164937978917	0.7574177239526557	0.9396255817661082	154.0	2.7861997495943607	92.0	0.21212666876732977
978	Feb25-FISH2-3L1-rep4-mock-100x_Position010_9_cmle.ics	37	1	0	1.2995999999999999	1.3100690355469697	1.0	0.5547273550485187	1.0	1.857150079393166	1.0	0.27308137672307414	3.0081132124111107	0.945072909174132	0.9641619415045165	0.9425414054983139	0.9082119737321463	0.34249143903463125	0.9598888215767044	168.0	3.2629043748524	107.0	0.2467125386750466
979	Feb25-FISH2-3L1-rep4-mock-100x_Position010_9_cmle.ics	38	1	0	0.8664	0.2577643351601541	1.0	4.114431014887038	1.0	1.7941989459020498	1.0	0.2879988190020152	2.280766207026073	0.9338490637791099	0.9642824975230928	0.9325080311840117	0.8984367963331765	0.4011757319582897	0.9889464573914925	122.0	2.258315149746062	68.0	0.15678927691498287
980	Feb25-FISH2-3L1-rep4-mock-100x_Position010_9_cmle.ics	39	1	0	1.5162	0.1914434484907209	1.0	0.4033469301731963	1.0	0.0	1.0	0.26171113203142005	2.9552720119116023	0.163525336629155	0.35048868145449813	0.163525336629155	0.027507643270669357	0.9501509030688821	0.9526435174697385	188.0	3.6162374985980064	124.0	0.28590985790379225
981	Feb25-FISH2-3L1-rep4-mock-100x_Position010_9_cmle.ics	43	1	0	1.2995999999999999	0.6060522746976843	1.0	0.31674982029890547	1.0	1.3412750573395087	1.0	0.2693026791219427	2.4340320371177553	0.8601631033722724	0.9174079788406436	0.8593431783116597	0.7612651531849239	0.45480187813357903	0.9772388074687854	174.0	3.2331538687016463	112.0	0.25824116197761887
982	Feb25-FISH2-3L1-rep4-mock-100x_Position010_9_cmle.ics	44	1	0	1.2995999999999999	0.3170226889552447	1.0	0.20761268463698204	1.0	2.1993640559988026	1.0	0.32271137869375155	2.327317969560667	0.9682096548455654	0.9891329299990373	0.9681504135780985	0.9376152427781193	0.2504009359864651	0.9979743629465926	180.0	3.4140506021146724	129.0	0.29743848120636457
983	Feb25-FISH2-3L1-rep4-mock-100x_Position010_9_cmle.ics	45	1	0	0.6497999999999999	2.968448233169781	1.0	NA	0.0	0.10317500441073144	1.0	0.25222168868217903	1.705889946884363	0.2677385265700483	0.4122660024154589	0.2574275362318841	0.08241998792270532	0.8691661329981387	0.9609984520539896	116.0	2.0774184163330354	59.0	0.13603775497035278
984	Feb25-FISH2-3L1-rep4-mock-100x_Position010_9_cmle.ics	47	1	0	1.083	0.44904232638110275	1.0	0.18180498814664334	1.0	1.0298344167305078	1.0	0.3212746795803097	2.353813730967776	0.7402120762595462	0.7965221691115872	0.7393659689028076	0.6842646008461074	0.6721811193695083	1.008320316098109	130.0	2.483907295069816	79.0	0.18215224818064185
985	Feb25-FISH2-3L1-rep4-mock-100x_Position010_9_cmle.ics	48	1	0	1.2995999999999999	0.5219551109411908	1.0	0.3203522016188558	1.0	0.20635000882146287	1.0	0.20168302794342516	1.3651642931402717	0.3811919237279353	0.5805727313551418	0.37770302946561196	0.14667605098621714	0.8743236564166514	0.9301887482433678	258.0	4.78268768518638	175.0	0.40350181559002946
986	Feb25-FISH2-3L1-rep4-mock-100x_Position010_9_cmle.ics	51	1	0	1.083	0.43087142611052065	1.0	0.5026394986980186	1.0	0.8595614345612763	1.0	0.3488541719822975	2.550821308983304	0.7265385776512701	0.8245460818562126	0.726430758614741	0.6086007245439254	0.5919278670940682	0.991638500496634	140.0	2.6605738569426194	92.0	0.21212666876732977
987	Feb25-FISH2-3L1-rep4-mock-100x_Position010_9_cmle.ics	52	1	0	1.5162	1.9764165033715522	1.0	2.0310879093833134	1.0	1.6138406844254058	1.0	0.296637158654	2.9313959018438753	0.8314568570146822	0.8974071960870569	0.8288218051629594	0.7354647491038646	0.5788944831528634	0.9937770638070628	226.0	4.348424080699755	174.0	0.40119609092951497
988	Feb25-FISH2-3L1-rep4-mock-100x_Position010_9_cmle.ics	52	2	0	0.8664	1.868556976917423	1.0	0.10213161117190847	1.0	1.1535316172061805	1.0	0.3058151952710448	2.4538731729655647	0.6641419530742998	0.725850076438281	0.6607751843447431	0.5924424099618026	0.7034856774393432	0.990000706418747	100.0	1.883691862930145	52.0	0.1198976823467516
989	Feb25-FISH2-3L1-rep4-mock-100x_Position010_9_cmle.ics	53	1	0	1.2995999999999999	4.717484838241303	1.0	0.2763399283697442	1.0	0.3720027687491155	1.0	0.2462481524187905	2.2742927486927194	0.44886780008793786	0.5887073134984611	0.4457808148908105	0.3072741096291954	0.8180664775370687	0.9569053192256209	164.0	3.1032978045096833	98.0	0.2259610167304165
990	Feb25-FISH2-3L1-rep4-mock-100x_Position010_9_cmle.ics	54	1	0	1.2995999999999999	0.2327810897585915	1.0	0.5291370309451171	1.0	0.9512265400461283	1.0	0.2929320392162178	2.301550243554827	0.7203483538054053	0.8043767089822823	0.7202026349399553	0.6073262302529508	0.5987838711922261	0.9929902770727069	160.0	3.0139069806882257	103.0	0.23748964003298878
991	Feb25-FISH2-3L1-rep4-mock-100x_Position010_9_cmle.ics	55	1	0	1.083	3.9166479665277043	1.0	0.10736456429573354	1.0	1.1703214501275905	1.0	0.29064899138885836	2.593319145619973	0.8364371956436774	0.9080144083999704	0.8300991897915853	0.7290925031954113	0.5782310835241948	0.9854780704659263	152.0	2.8819358307261513	95.0	0.21904384274887315
992	Feb25-FISH2-3L1-rep4-mock-100x_Position010_9_cmle.ics	56	1	0	1.7328	0.15559830934517488	1.0	0.09275596612922783	1.0	0.0	1.0	0.1565438759982724	2.302714783135173	0.07921746165943946	0.2166616667121208	0.07921746165943946	0.028436105126317033	0.9578324437900695	0.9334266050150202	206.0	4.088711952315824	110.0	0.2536297126565899
993	Feb25-FISH2-3L1-rep4-mock-100x_Position010_9_cmle.ics	57	1	0	1.2995999999999999	2.8383133032095853	1.0	NA	0.0	1.1160083062473465	1.0	0.3767048854975111	2.5289940857388102	0.7654075073406873	0.8508332672010158	0.764526624871042	0.6606459804777398	0.5938344769370301	0.9995102491631891	162.0	3.0820076414393753	119.0	0.27438123460122005
994	Feb25-FISH2-3L1-rep4-mock-100x_Position010_9_cmle.ics	58	1	0	1.083	1.316593998130445	1.0	0.2941647978241616	1.0	1.7539750749824343	1.0	0.2845622701287482	2.052320525531407	0.9328126330126841	0.9619317698135694	0.9315995573337873	0.8912435089810165	0.40261214459741224	0.9800124155231266	152.0	2.8117200842048917	94.0	0.2167381180883587
995	Feb25-FISH2-3L1-rep4-mock-100x_Position010_9_cmle.ics	59	1	0	1.083	0.20406252993841453	1.0	0.13101782986286592	1.0	1.8148458414482778	1.0	0.3410720517651868	2.437168259202488	0.9418128328305962	0.9708691766283097	0.941263545972517	0.8918370386921387	0.33093002399585564	0.9936514724859663	156.0	2.9479214057071887	107.0	0.2467125386750466
996	Feb25-FISH2-3L1-rep4-mock-100x_Position010_9_cmle.ics	60	1	0	1.083	0.4947700039144168	1.0	0.3368183967738878	1.0	0.4773698211006071	1.0	0.298179806429609	2.414595333263513	0.5050885365127635	0.6471693255778406	0.4934392070732669	0.36079131770971606	0.7999328678418104	0.9899568026320155	180.0	3.3672401044338325	124.0	0.28590985790379225
997	Feb25-FISH2-3L1-rep4-mock-100x_Position010_9_cmle.ics	61	1	0	1.2995999999999999	3.9760254573856963	1.0	0.14779183801960766	1.0	0.0	1.0	0.268000903909552	2.579026549620938	0.22553271203109634	0.3923148972041399	0.22553271203109634	0.029522783683791506	0.8871457622536959	0.9745924611213093	168.0	3.1926886283311404	106.0	0.24440681401453213
998	Feb25-FISH2-3L1-rep4-mock-100x_Position010_9_cmle.ics	62	1	0	1.083	5.682581202274595	1.0	4.85377749991625	1.0	1.0389843448820495	1.0	0.30231754564522684	2.1665387591064214	0.7751381320012111	0.8471701861943688	0.7732553739025129	0.6731617090523766	0.6242949781571434	0.9902761463879889	136.0	2.500967286599902	82.0	0.18906942216218525
999	Feb25-FISH2-3L1-rep4-mock-100x_Position010_9_cmle.ics	64	1	0	1.2995999999999999	0.2447371328292894	1.0	0.46280083525308463	1.0	0.42540144110901373	1.0	0.3049786146593797	2.4694242175091836	0.4675647758848946	0.5933485604550679	0.4675647758848946	0.32795292200707044	0.797847056081161	1.008856604944669	190.0	3.6141224128278955	136.0	0.31357855382996574
1000	Feb25-FISH2-3L1-rep4-mock-100x_Position010_9_cmle.ics	65	1	0	1.2995999999999999	4.057394051936587	1.0	1.6114318583363183	1.0	0.10317500441073144	1.0	0.27914531831119865	2.310509085483825	0.2934458950950558	0.4706079643990707	0.2934458950950558	0.06829783056837145	0.8838327015527342	0.9885051123517963	176.0	3.3246597782932157	116.0	0.2674640606196767
1001	Feb25-FISH2-3L1-rep4-mock-100x_Position010_9_cmle.ics	67	1	0	1.083	3.2902453116815504	1.0	0.14419360291530756	1.0	0.4377344716066809	1.0	0.26627900372109287	2.738484652865923	0.47701192529813247	0.6001368784219605	0.4798244956123903	0.3456555163879097	0.7674877466720951	0.9729971441215731	124.0	2.37322630817805	67.0	0.15448355225446841
1002	Feb25-FISH2-3L1-rep4-mock-100x_Position010_9_cmle.ics	68	1	0	1.7328	0.232649365266889	1.0	0.0848161153542549	2.0	0.8318234787411565	1.0	0.313543956958241	2.302190727437493	0.5910411356847269	0.6965455342706021	0.571113897338924	0.4414241278193428	0.7471514945696387	0.991153545070086	284.0	5.293512293504596	252.0	0.5810426144496424
1003	Feb25-FISH2-3L1-rep4-mock-100x_Position010_9_cmle.ics	72	1	0	1.083	0.4499154707911253	1.0	0.2160561608130175	1.0	0.8815276241084421	1.0	0.27466855967843334	2.0644473176956355	0.732327915124761	0.814253362106455	0.7317453414620138	0.5817121101474486	0.620925097423646	0.9596901169513261	182.0	3.341719769823302	121.0	0.27899268392224896
1004	Feb25-FISH2-3L1-rep4-mock-100x_Position010_9_cmle.ics	73	1	0	1.2995999999999999	2.0731518032192877	1.0	0.38709250304170384	1.0	1.4199491695140265	1.0	0.30005657893310705	2.1920915263985234	0.7904024516469466	0.8585203864185253	0.7879619670001826	0.698889351165953	0.5863284365323237	0.9975577262074183	226.0	4.207992587657235	175.0	0.40350181559002946
1005	Feb25-FISH2-3L1-rep4-mock-100x_Position010_9_cmle.ics	74	1	0	1.2995999999999999	0.2475928852002144	1.0	0.06872623390685025	1.0	0.46141264688247224	1.0	0.2839262842049886	2.184152815546543	0.5188023085650394	0.6627423253366658	0.5141572257756877	0.35181363763421414	0.7501435415877462	0.9902524376980163	180.0	3.3438348555934128	121.0	0.27899268392224896
1006	Feb25-FISH2-3L1-rep4-mock-100x_Position010_9_cmle.ics	75	1	0	1.2995999999999999	0.35703925875955067	1.0	0.20868297188867135	1.0	0.1459114905355603	1.0	0.24380797770513762	2.161418805971963	0.3295097034182898	0.4733597864894482	0.32567429036021067	0.15507352681254197	0.8476772004796725	0.9635371005374296	182.0	3.458746014025401	114.0	0.26285261129864773
1007	Feb25-FISH2-3L1-rep4-mock-100x_Position010_9_cmle.ics	76	1	0	1.083	0.2946274640943392	1.0	0.42727705967397045	1.0	0.65253602307166	1.0	0.2877501921667834	2.369678289851838	0.5855899107217047	0.68243424150379	0.5843619879423523	0.4749660705547811	0.7505681492607277	0.9991915634921941	136.0	2.547777784280742	80.0	0.18445797284115634
1008	Feb25-FISH2-3L1-rep4-mock-100x_Position010_9_cmle.ics	78	1	0	1.5162	0.16849598095267174	2.0	0.4132069718028501	1.0	2.166	1.0	0.31616033785491804	2.6300478387109814	0.9709886882887292	0.991224036015206	0.9621241208213964	0.903363135044365	0.4348865243099788	0.986003688998176	246.0	4.7017572044453635	204.0	0.47036783074494865
1009	Feb25-FISH2-3L1-rep4-mock-100x_Position010_9_cmle.ics	80	1	0	1.2995999999999999	5.163342966033951	1.0	5.098833099614169	1.0	0.0	1.0	0.16785190052669474	1.7860675677586444	0.11040863289011757	0.2472609894209398	0.13594917024668765	0.027935944457970423	0.9587909589002616	0.8994244126649665	218.0	4.005805691173898	124.0	0.28590985790379225
1010	Feb25-FISH2-3L1-rep4-mock-100x_Position010_9_cmle.ics	81	1	0	1.2995999999999999	2.1131386029895247	1.0	0.22936752713935335	1.0	1.9493999999999998	1.0	0.25446900494077324	2.6812529599562684	0.9603731897345987	0.9816312291467265	0.956652026513288	0.9239979247358958	0.32012040030257644	0.9450108111446788	160.0	3.037312229528646	96.0	0.22134956740938755
1011	Feb25-FISH2-3L1-rep4-mock-100x_Position010_9_cmle.ics	83	1	0	1.083	0.19877761393697418	1.0	0.3257595832487243	1.0	0.3720027687491155	1.0	0.28876307284321046	2.3045171477324025	0.48238877001074343	0.6370319727951557	0.48206913084784286	0.30635637990890285	0.7946406257359541	0.9849888682554915	170.0	3.190573542561029	112.0	0.25824116197761887
1012	Feb25-FISH2-3L1-rep4-mock-100x_Position010_9_cmle.ics	84	1	0	1.083	0.17416637213217948	1.0	0.2174613006439634	1.0	0.6275890508929507	1.0	0.3041974449865092	2.256953262736818	0.6307766849169049	0.761805320025195	0.624536072484132	0.4767139880808179	0.7193318160764087	0.9967842970932512	158.0	2.9692115687774976	103.0	0.23748964003298878
1013	Feb25-FISH2-3L1-rep4-mock-100x_Position010_9_cmle.ics	86	1	0	1.2995999999999999	NA	0.0	0.36777176072034057	1.0	0.7610319551488771	1.0	0.2674205563182136	1.9783168503863282	0.6027820226480154	0.7125230202578269	0.6027820226480154	0.49605422984992753	0.6900063140880904	0.9797236739285724	166.0	3.101182718739572	104.0	0.2397953646935032
1014	Feb25-FISH2-3L1-rep4-mock-100x_Position010_9_cmle.ics	87	1	0	1.2995999999999999	0.12692498022903864	1.0	0.11284658560703546	1.0	0.20635000882146287	1.0	0.3156399739171413	2.5989046845417887	0.38255845337225225	0.5368063816387937	0.38255845337225225	0.20659855853334266	0.8219318191967946	1.014785118451358	152.0	2.9053410795665715	99.0	0.22826674139093092
1015	Feb25-FISH2-3L1-rep4-mock-100x_Position010_9_cmle.ics	89	1	0	1.2995999999999999	3.5072799752230717	1.0	0.22033024806869017	1.0	1.44445006175024	1.0	0.28265193913446984	2.507871381041481	0.8467340473676271	0.8977334439583647	0.8437622567506411	0.7796877357067431	0.5651234123640799	0.983729565235221	192.0	3.6120073270577846	133.0	0.3066613798484224
1016	Feb25-FISH2-3L1-rep4-mock-100x_Position010_9_cmle.ics	90	1	0	1.2995999999999999	3.6787818706404547	1.0	2.362242434435966	2.0	0.7252201245704302	1.0	0.2939425763022126	2.707952782893473	0.5053120266918366	0.6189700082680305	0.5025352854665583	0.3967429081516928	0.7752671526286078	1.0025285640855939	170.0	3.260789289082289	113.0	0.2605468866381333
1017	Feb25-FISH2-3L1-rep4-mock-100x_Position010_9_cmle.ics	90	2	0	0.8664	3.188520357711378	1.0	0.1490830390257173	2.0	1.3880777203971526	1.0	0.2685212001798017	1.468900932577714	0.7401789699350996	0.816656423089024	0.7410350403523791	0.6450563762612405	0.5963736513488954	0.962398869305045	220.0	3.910069610042108	159.0	0.3666102210217982
1018	Feb25-FISH2-3L1-rep4-mock-100x_Position010_9_cmle.ics	91	1	0	1.2995999999999999	4.859247206807374	1.0	0.101786638510982	1.0	0.65253602307166	1.0	0.32541515398870025	2.2790506828244226	0.5850698325178617	0.697530404258666	0.5788275422430851	0.463821208884915	0.7591657875444989	1.0078524096991441	172.0	3.235268954471758	121.0	0.27899268392224896
1019	Feb25-FISH2-3L1-rep4-mock-100x_Position010_9_cmle.ics	92	1	0	1.2995999999999999	0.7289515923601936	2.0	0.3415358424807498	1.0	3.0091552234445564	1.0	0.29448247961984436	1.7840975016550287	0.9899824483899085	0.9982428490123737	0.9864203869314134	0.9669384977254546	0.21838290584542314	0.9724850429552843	290.0	5.287167036194266	252.0	0.5810426144496424
1020	Feb25-FISH2-3L1-rep4-mock-100x_Position010_9_cmle.ics	93	1	0	1.2995999999999999	0.17943216781196217	1.0	0.23575514810715906	1.0	0.5689355674538337	1.0	0.2912166652001647	2.359959726632024	0.5879987213702154	0.7148990105486958	0.5809959931310819	0.4216467562203109	0.7004432185848453	0.9928961545567515	192.0	3.588602078217365	135.0	0.31127282916945126
1021	Feb25-FISH2-3L1-rep4-mock-100x_Position010_9_cmle.ics	94	1	0	0.8664	0.30223528161375074	1.0	6.183098137215126	1.0	0.0	1.0	0.3020209672689776	2.289336157899164	0.1725918529948665	0.3193952780046998	0.16854759815638456	0.03029156959446512	0.9268068475451187	1.0095265883425704	108.0	2.0156630128922206	58.0	0.13373203030983835
1022	Feb25-FISH2-3L1-rep4-mock-100x_Position010_9_cmle.ics	95	1	0	1.2995999999999999	0.3645097295792578	1.0	0.20803293656281946	2.0	2.166	1.0	0.34703344801955777	2.5189900439662294	0.9667310000706099	0.9911561183420811	0.960097598481104	0.8844077796345549	0.2984419806773276	1.0023905348849296	196.0	3.724803399719662	152.0	0.350470148398197
1023	Feb25-FISH2-3L1-rep4-mock-100x_Position010_9_cmle.ics	95	2	0	1.2995999999999999	0.42732071010497374	2.0	0.8764122117405357	1.0	0.6275890508929507	1.0	0.30389344048010053	2.6020349989192804	0.4829438024179945	0.5724437278853924	0.4829438024179945	0.37820980535222537	0.7971460209045815	1.0018423521601076	156.0	2.9947319033880286	101.0	0.23287819071195984
1024	Feb25-FISH2-3L1-rep4-mock-100x_Position010_9_cmle.ics	97	1	0	1.2995999999999999	0.305706838787832	1.0	0.08022372039357337	1.0	0.65253602307166	1.0	0.28876307284321046	2.392426696762122	0.5968654106900735	0.7089309926496824	0.5968654106900735	0.4728957039891529	0.7181509151348808	0.9920157664511146	170.0	3.2139787914014493	112.0	0.25824116197761887
1025	Feb25-FISH2-3L1-rep4-mock-100x_Position010_9_cmle.ics	98	1	0	0.8664	0.5800139691908017	2.0	1.3018377139427875	1.0	0.7252201245704302	1.0	0.2742869488096087	1.6941027019204504	0.6124339902112313	0.7214064914992272	0.6124339902112313	0.48768756439979394	0.7096759135971105	0.9822665632815207	124.0	2.2327948151355304	68.0	0.15678927691498287
1026	Feb25-FISH2-3L1-rep4-mock-100x_Position010_9_cmle.ics	98	2	0	0.6497999999999999	1.1363391791769604	2.0	0.04644595781578106	1.0	1.8940413082472753	1.0	0.22364338803777195	1.1906579713094696	0.9349079082946935	0.9698407715095312	0.9354633565172591	0.8962559569809376	0.3821637179402429	0.979503596357508	118.0	2.1689243259246043	57.0	0.13142630564932387
1027	Feb25-FISH2-3L1-rep4-mock-100x_Position010_9_cmle.ics	99	1	0	1.083	3.936797301032367	1.0	3.661350758066922	1.0	0.0	1.0	0.2353283527495573	1.8883178852192661	0.19796719796719797	0.3531504877658724	0.19796719796719797	0.028937221244913554	0.9114404466071454	0.9425505093228577	182.0	3.3651250186637216	112.0	0.25824116197761887
1028	Feb25-FISH2-3L1-rep4-mock-100x_Position010_9_cmle.ics	100	1	0	1.2995999999999999	3.352729611623886	2.0	5.732999233015199	1.0	0.5556144027286182	1.0	0.2645999334001833	2.9402043373872817	0.43973835846819775	0.5246546828044443	0.440854952992749	0.3350076507402608	0.7976356599086969	1.006912378047569	118.0	2.3093558189671235	62.0	0.14295492895189613
1029	Feb25-FISH2-3L1-rep4-mock-100x_Position010_9_cmle.ics	100	2	0	1.2995999999999999	1.049119715295142	1.0	0.7719943415875162	1.0	0.8254000352858515	1.0	0.27841751300124384	2.476113872232321	0.5546442061150781	0.6441251275123376	0.5551611480245926	0.4531443853216068	0.7830418931488613	0.9741525557016737	192.0	3.612007327057784	132.0	0.30435565518790797
1030	Feb25-FISH2-3L1-rep4-mock-100x_Position010_9_cmle.ics	100	3	0	1.083	3.1553627013220638	2.0	5.0236594121303	1.0	1.7295282337615656	1.0	0.23543358560236521	2.190976993166576	0.7941709630283146	0.8159187091615892	0.7947258140111935	0.7504187229467068	0.5330939669209391	0.9218057294692189	124.0	2.37322630817805	63.0	0.1452606536124106
1031	Feb25-FISH2-3L1-rep4-mock-100x_Position010_9_cmle.ics	101	1	0	1.2995999999999999	0.23329745601199184	1.0	0.5297873627299078	1.0	0.46141264688247224	1.0	0.268000903909552	2.3702257411918386	0.5282970267883427	0.6508730129526052	0.5282970267883427	0.3613712466882543	0.7543892249635765	0.900160158620859	168.0	3.1692833794907203	106.0	0.24440681401453213
1032	Feb25-FISH2-3L1-rep4-mock-100x_Position010_9_cmle.ics	102	1	0	1.083	0.24543895345241842	1.0	0.3853974540651735	1.0	0.32626801153583	1.0	0.2620452549928	2.0409620196801948	0.46391819439640264	0.580303095814597	0.45455724662746455	0.27808824801106885	0.807193328960242	0.9658645041912659	132.0	2.481792209299705	73.0	0.16831790021755516
1033	Feb25-FISH2-3L1-rep4-mock-100x_Position010_9_cmle.ics	104	1	0	0.8664	2.72413357039588	1.0	0.19912807760445908	1.0	0.20635000882146287	1.0	0.3281041094588522	2.1841951378095352	0.38883149085649343	0.528960894720529	0.38400144643041634	0.19976237214588283	0.8442499280348605	1.0020557459920922	128.0	2.3924013854782475	78.0	0.17984652352012742
1034	Feb25-FISH2-3L1-rep4-mock-100x_Position010_9_cmle.ics	105	1	0	1.2995999999999999	0.3250779249263101	1.0	0.16471730579969748	1.0	0.0	1.0	0.270147343717604	2.514493664042041	0.2044625117423581	0.3692462445236967	0.19232527786783715	0.02828557414935448	0.9123693031695315	0.9961754323755225	182.0	3.458746014025401	120.0	0.2766869592617345
1035	Feb25-FISH2-3L1-rep4-mock-100x_Position010_9_cmle.ics	106	1	0	0.8664	NA	0.0	3.060178571111807	1.0	0.23070632344123612	1.0	0.34625939790736265	2.7111544963914764	0.38770463253221876	0.5310867293625914	0.38145245559038665	0.21822535701846046	0.8238994122234561	0.9985398564566825	102.0	1.928387274840874	57.0	0.13142630564932387
1036	Feb25-FISH2-3L1-rep4-mock-100x_Position011_10_cmle.ics	2	1	0	1.2995999999999999	0.42001931030832634	1.0	0.3492780062345737	1.0	0.20635000882146287	1.0	0.2770646582247558	1.5479804526958618	0.3881521000578806	0.5835015225105066	0.3831794045851473	0.17087852631049147	0.8362424895317082	0.9870032147697797	252.0	4.601790951773351	198.0	0.45653348278186184
1037	Feb25-FISH2-3L1-rep4-mock-100x_Position011_10_cmle.ics	4	1	0	1.2995999999999999	0.1176547504158984	1.0	0.31654232983219377	1.0	0.0	1.0	0.2938803076779628	2.6140608971804107	0.16284455823276262	0.33075063795383153	0.15982954210495287	0.02787626643310117	0.935496056206564	0.9568894053174656	168.0	3.1926886283311404	111.0	0.2559354373171044
1038	Feb25-FISH2-3L1-rep4-mock-100x_Position011_10_cmle.ics	5	1	0	1.083	0.4368237290576757	1.0	0.3781435778240597	1.0	0.0	1.0	0.2597706008749607	1.9346428225562502	0.16668173435070335	0.37005478609915743	0.16668173435070335	0.028292590315698116	0.930171288757648	0.9570288743488224	174.0	3.2331538687016472	110.0	0.2536297126565899
1039	Feb25-FISH2-3L1-rep4-mock-100x_Position011_10_cmle.ics	6	1	0	1.083	3.4094584773818584	1.0	3.011334392014574	2.0	0.0	1.0	0.22786130242498676	1.4917122965050988	0.05723954260260989	0.2624376988860579	0.08601968408875499	0.021680607460637227	0.9504143608112203	0.868307506958952	166.0	3.0543722210587325	96.0	0.22134956740938755
1040	Feb25-FISH2-3L1-rep4-mock-100x_Position011_10_cmle.ics	6	2	0	1.083	2.05856410598697	1.0	1.989847077303357	1.0	0.2918229810711206	1.0	0.16064962433129623	1.8061256367473897	0.28450391555518717	0.38689216997077297	0.28450391555518717	0.17420887045332506	0.8932448185625429	0.8388921321607595	176.0	3.231038782931535	88.0	0.20290377012527194
1041	Feb25-FISH2-3L1-rep4-mock-100x_Position011_10_cmle.ics	7	1	0	1.5162	0.5791930193384023	1.0	0.283893678132995	1.0	0.9479040472602467	1.0	0.27022150963389857	2.818318783398707	0.6978547632801311	0.7888947797393431	0.6894748087012257	0.5806422257919017	0.6847305531476039	0.9850532392179784	188.0	3.616237498598007	126.0	0.2905213072248212
1042	Feb25-FISH2-3L1-rep4-mock-100x_Position011_10_cmle.ics	8	1	0	1.7328	0.41334507822925354	1.0	0.06782474401404769	1.0	1.6592549201289784	1.0	0.2465791250492791	2.4240088126935264	0.8343033794517207	0.9108716572957795	0.8338024269828819	0.7338261563103532	0.5081109511228906	0.955847004524378	232.0	4.388889321070261	165.0	0.3804445689848849
1043	Feb25-FISH2-3L1-rep4-mock-100x_Position011_10_cmle.ics	8	2	0	1.2995999999999999	0.5048828518040701	2.0	0.2283322344737442	2.0	0.9971598751598192	1.0	0.2992793722067354	2.3287557646710044	0.6268563255136411	0.7378749728101456	0.6245954479240134	0.5186555358543546	0.6722461962326481	0.9722827426513129	194.0	3.656702738968513	139.0	0.32049572781150915
1044	Feb25-FISH2-3L1-rep4-mock-100x_Position011_10_cmle.ics	9	1	0	1.2995999999999999	0.4921172177630819	1.0	0.4742900822296305	1.0	0.2918229810711206	1.0	0.23594382033271127	2.0734877250812467	0.45008401160887684	0.5791854874491748	0.4430357649420647	0.22248165201009595	0.7797867603949227	0.8749587991748068	184.0	3.36300993289361	114.0	0.26285261129864773
1045	Feb25-FISH2-3L1-rep4-mock-100x_Position011_10_cmle.ics	10	1	0	1.083	NA	0.0	1.8457333654012678	1.0	1.3934633376079517	1.0	0.25723049236076545	2.5066846507863887	0.8551309481894754	0.909685922956784	0.8470330146521139	0.7827054500807987	0.5389022814061589	0.9966912963284027	140.0	2.660573856942619	79.0	0.18215224818064185
1046	Feb25-FISH2-3L1-rep4-mock-100x_Position011_10_cmle.ics	11	1	0	1.083	0.3429862328851638	1.0	2.155317964679176	1.0	1.4772412513556012	1.0	0.2877226213926332	2.174541060913498	0.8698225951843281	0.9173845567667531	0.8691720798832789	0.8063834137184384	0.44004743042686195	0.9892267684565433	162.0	3.035197143758535	104.0	0.2397953646935032
1047	Feb25-FISH2-3L1-rep4-mock-100x_Position011_10_cmle.ics	12	1	0	1.083	0.41335217908580546	1.0	0.25385534725125597	1.0	0.23070632344123612	1.0	0.29916685756752814	2.127681633914484	0.39144414557243884	0.5030193989703761	0.373773090831359	0.21391417425227569	0.8569580263136058	0.9890362134752414	166.0	3.124587967579992	110.0	0.2536297126565899
1048	Feb25-FISH2-3L1-rep4-mock-100x_Position011_10_cmle.ics	13	1	0	1.083	0.3837931431418189	1.0	0.39842746620680386	1.0	1.7539750749824343	1.0	0.28506183420143066	1.7134629882079184	0.9021127089831878	0.9438325329129735	0.8938101567666135	0.8350043082431051	0.40797411837420666	0.9649232206066835	200.0	3.62695223281776	142.0	0.3274129017930525
1049	Feb25-FISH2-3L1-rep4-mock-100x_Position011_10_cmle.ics	15	1	0	0.8664	0.974439713684704	1.0	1.1736238473526481	1.0	1.0841098665386142	1.0	0.3182908668164536	2.3172764562428303	0.7307043046047079	0.8047414736315609	0.7286645409359467	0.6532011003782551	0.6100065863840919	1.000233920755514	118.0	2.215734823605444	68.0	0.15678927691498287
1050	Feb25-FISH2-3L1-rep4-mock-100x_Position011_10_cmle.ics	17	1	0	1.2995999999999999	1.9251722411664547	1.0	0.3088691982323143	1.0	0.41270001764292574	1.0	0.2933984975801546	2.0143152788305794	0.4315445117282662	0.5719680020682317	0.42773120941840925	0.2844837872505444	0.813711033029585	0.9808169402066389	210.0	3.873834541211823	155.0	0.35738732237974036
1051	Feb25-FISH2-3L1-rep4-mock-100x_Position011_10_cmle.ics	18	1	0	1.2995999999999999	0.6200497829098635	1.0	0.25026408007745155	1.0	0.2918229810711206	1.0	0.2987286402854682	2.486492392657919	0.4373392836405262	0.5832199678152529	0.43123413574000036	0.2303656452709989	0.8397061289186339	1.0052247110512726	176.0	3.371470275974055	120.0	0.2766869592617345
1052	Feb25-FISH2-3L1-rep4-mock-100x_Position011_10_cmle.ics	19	1	0	1.7328	3.815558687697758	1.0	0.27145614114549976	1.0	0.9512265400461282	1.0	0.31182174799191936	2.4798398018682195	0.6260331815476505	0.7447535331551348	0.628720245956197	0.4802344049895581	0.6835143037435105	0.9924735640681275	292.0	5.519104438828351	262.0	0.604099861054787
1053	Feb25-FISH2-3L1-rep4-mock-100x_Position011_10_cmle.ics	20	1	0	1.083	0.3164731707461439	1.0	0.33357560810421955	2.0	0.6921189703237084	1.0	0.26355615600940024	1.6155180935098836	0.4844174587806783	0.6021836072890085	0.4830713748411873	0.3822086574072408	0.7904889356299383	0.9848024364627684	170.0	3.1437630448801896	107.0	0.2467125386750466
1054	Feb25-FISH2-3L1-rep4-mock-100x_Position011_10_cmle.ics	20	2	0	1.5162	5.05169426189703	1.0	0.37293094279225425	1.0	0.687545504971255	1.0	0.26515419648307303	2.251699640220743	0.499940613943846	0.613531742746803	0.49680215085497925	0.3852607407780653	0.791368537924978	0.9818718644072225	220.0	4.190932596127147	158.0	0.3643044963612837
1055	Feb25-FISH2-3L1-rep4-mock-100x_Position011_10_cmle.ics	21	1	0	1.2995999999999999	6.3295047615962385	1.0	6.5292017766321555	1.0	1.4094967255872226	1.0	0.2834790591663577	2.3341505478461735	0.7670466734663922	0.8347553792477898	0.7638174311339608	0.6689763151258765	0.6658136574051864	1.0007196975066819	186.0	3.4779210913255985	127.0	0.29282703188533565
1056	Feb25-FISH2-3L1-rep4-mock-100x_Position011_10_cmle.ics	21	2	0	1.5162	0.2316542759559479	1.0	0.41716285460497726	1.0	2.072839528899818	1.0	0.25738988253955664	2.586713222689392	0.8943985065695134	0.932645080674603	0.8926973206321487	0.8487242987312615	0.5555020507278078	0.9797929220885855	204.0	3.880179798522156	139.0	0.32049572781150915
1057	Feb25-FISH2-3L1-rep4-mock-100x_Position011_10_cmle.ics	22	1	0	0.8664	NA	0.0	0.4774144170599608	1.0	0.8165114261796649	1.0	0.28725007890400167	2.321929769199781	0.7928011902414541	0.8730797497624895	0.7883377847885709	0.6585853335006363	0.5877185611231159	0.99124552618065	106.0	1.9943728498219118	55.0	0.12681485632829495
1058	Feb25-FISH2-3L1-rep4-mock-100x_Position011_10_cmle.ics	23	1	0	1.083	0.4833101360087272	1.0	0.0852730924875892	1.0	0.0	1.0	0.2631477098364001	2.4915462388003036	0.10108647211593134	0.27804926774545513	0.10108647211593134	0.03624391068492309	0.9273121255121446	0.9782144491295952	122.0	2.3285308962673215	65.0	0.14987210293343953
1059	Feb25-FISH2-3L1-rep4-mock-100x_Position011_10_cmle.ics	24	1	0	1.083	NA	0.0	3.4104657958639732	1.0	0.5097226605744432	1.0	0.2725820568548805	2.094823518881214	0.5919067962858015	0.73276951915951	0.5879833471380618	0.4006223026287109	0.6980810695388212	0.9952998315737239	152.0	2.9053410795665715	92.0	0.21212666876732977
1060	Feb25-FISH2-3L1-rep4-mock-100x_Position011_10_cmle.ics	25	1	0	1.7328	0.22253656413239323	1.0	0.2534051426104348	1.0	1.5930676819351215	1.0	0.25175043046236034	2.1682013020179065	0.8232890921921896	0.8947055172472431	0.8208063734451123	0.7300596022548528	0.5261105373420091	0.9874040700573343	290.0	5.4744090269176215	233.0	0.5372338458998677
1061	Feb25-FISH2-3L1-rep4-mock-100x_Position011_10_cmle.ics	26	1	0	1.2995999999999999	4.759893904364101	1.0	0.293458355619425	1.0	0.32626801153583	1.0	0.28863867318537334	2.0556041287329876	0.4500989772352359	0.6019877928076542	0.4479462223688552	0.25922137908281095	0.8140447281205361	0.9976629744127061	180.0	3.3906453532742526	122.0	0.2812984085827634
1062	Feb25-FISH2-3L1-rep4-mock-100x_Position011_10_cmle.ics	27	1	0	1.2995999999999999	0.4946934292283521	1.0	0.2527236856793623	1.0	1.9846108354050542	1.0	0.2974533358211097	1.9707436308922663	0.9508975877329676	0.9804353923829707	0.9514507885058904	0.9101516237611419	0.2488974277442197	0.9952165669111547	184.0	3.4332256794148703	128.0	0.2951327565458501
1063	Feb25-FISH2-3L1-rep4-mock-100x_Position011_10_cmle.ics	28	1	0	1.5162	1.244038925784118	1.0	4.72991097285415	1.0	0.1459114905355603	1.0	0.2747748676609148	2.519783416984954	0.2687732642822463	0.4107019376480454	0.2686776324500875	0.11641704306374966	0.9018280716615151	0.9690803217021361	210.0	3.990860785413922	150.0	0.3458586990771681
1064	Feb25-FISH2-3L1-rep4-mock-100x_Position011_10_cmle.ics	28	2	0	1.083	4.651281174109359	1.0	4.854393829274179	1.0	1.2551781017859014	1.0	0.21583144260625078	1.721835703607335	0.6953942238373376	0.7827741323250306	0.6946659506539746	0.6084961526578293	0.6167037670071619	0.9293130983546694	176.0	3.2076335340911157	102.0	0.23518391537247432
1065	Feb25-FISH2-3L1-rep4-mock-100x_Position011_10_cmle.ics	29	1	0	1.2995999999999999	0.2007046359328394	1.0	0.26300178697306237	1.0	0.687545504971255	1.0	0.3108972086052267	2.3981852554537033	0.5698683270388895	0.6948283488142629	0.5653227178387942	0.44209451873022354	0.7485019166101629	0.9873073677020713	186.0	3.524731589006438	133.0	0.3066613798484224
1066	Feb25-FISH2-3L1-rep4-mock-100x_Position011_10_cmle.ics	30	1	0	1.2995999999999999	0.5352592448419097	1.0	0.5674493640633265	1.0	0.0	1.0	0.23124235107563948	2.1026750109592656	0.11691702331999963	0.33207455686406145	0.1367124488330676	0.029609219838317154	0.9572630878857329	0.8959529672123429	172.0	3.2118637056313384	102.0	0.23518391537247432
1067	Feb25-FISH2-3L1-rep4-mock-100x_Position011_10_cmle.ics	31	1	0	1.2995999999999999	0.34047486701135143	1.0	0.17112754874545705	1.0	0.5556144027286182	1.0	0.27813572834450284	1.9366912444222115	0.5443979613982832	0.6708227000246967	0.5441210588156054	0.3815493073693506	0.7275356915851326	0.989838469842907	194.0	3.633297490128093	134.0	0.30896710450893683
1068	Feb25-FISH2-3L1-rep4-mock-100x_Position011_10_cmle.ics	32	1	0	1.083	2.8406942417464998	1.0	0.34704177428926364	1.0	0.9755754663213545	1.0	0.32541515398870025	2.14250879989922	0.7470741970478977	0.8295185574805221	0.7416663927150794	0.6238535126072521	0.6418027958604301	0.9899217108131412	172.0	3.2118637056313384	121.0	0.27899268392224896
1069	Feb25-FISH2-3L1-rep4-mock-100x_Position011_10_cmle.ics	33	1	0	1.083	3.354486086894783	1.0	0.11734308913758339	1.0	0.65253602307166	1.0	0.3213200397477352	2.2846870899219414	0.5850169087627691	0.7011179057665013	0.5850169087627691	0.4603169735942948	0.7174418840979899	0.9933671962445138	166.0	3.101182718739572	114.0	0.26285261129864773
1070	Feb25-FISH2-3L1-rep4-mock-100x_Position011_10_cmle.ics	34	1	0	1.2995999999999999	0.3769779693462797	1.0	0.2432260637862163	1.0	1.37509100994251	1.0	0.3079536876373948	2.26740398991335	0.8422629638591946	0.902915177999516	0.8409889969111639	0.7437903007700739	0.533388813161553	0.9655594826685762	194.0	3.6567027389685136	141.0	0.325107177132538
1071	Feb25-FISH2-3L1-rep4-mock-100x_Position011_10_cmle.ics	36	1	0	1.083	3.2432422229692044	2.0	3.547409947596104	1.0	0.10317500441073144	1.0	0.30929561366189423	2.2637225702337904	0.29131705036811967	0.3837715710334619	0.2573955046550582	0.09971563242569437	0.84733241620836	0.9971944664975748	152.0	2.8819358307261513	98.0	0.2259610167304165
1072	Feb25-FISH2-3L1-rep4-mock-100x_Position011_10_cmle.ics	37	1	0	1.5162	0.3595314952672268	1.0	0.16396109222062327	1.0	0.0	1.0	0.23871336893459466	2.790385572224198	0.13180413133696167	0.28664751271090766	0.11173919475524204	0.028283229388085616	0.9494563466758618	0.9413720060062333	198.0	3.909930304672909	128.0	0.2951327565458501
1073	Feb25-FISH2-3L1-rep4-mock-100x_Position011_10_cmle.ics	38	1	0	1.5162	0.4184622006337808	1.0	0.21408384172538028	1.0	2.247501256996845	1.0	0.31490072135108016	2.108284863068156	0.9233356303930969	0.9648044253355704	0.92115592042186	0.8577196188878236	0.4075425210237185	0.9893648359485365	294.0	5.563799850739081	266.0	0.6133227596968448
1074	Feb25-FISH2-3L1-rep4-mock-100x_Position011_10_cmle.ics	39	1	0	1.083	0.13174276466081405	1.0	0.24096050167849437	1.0	0.3095250132321943	1.0	0.29906689398300423	2.1220424712204933	0.46539033422916726	0.6069690336999788	0.4515926449265324	0.2603367227255516	0.7971309940401552	0.9962167175274307	164.0	3.0564873068288434	108.0	0.24901826333556107
1075	Feb25-FISH2-3L1-rep4-mock-100x_Position011_10_cmle.ics	40	1	0	1.2995999999999999	0.505818808856926	1.0	0.056135325699939696	1.0	1.3389208086236206	1.0	0.24326011263352076	2.3524424998041384	0.8340519185322822	0.8850414013313369	0.8321216603828044	0.7571888586221204	0.49131385325154603	0.9767142459662828	180.0	3.4374558509550917	112.0	0.25824116197761887
1076	Feb25-FISH2-3L1-rep4-mock-100x_Position011_10_cmle.ics	41	1	0	1.083	0.6376617726373187	1.0	0.5789599025985611	1.0	0.32626801153583	1.0	0.2795679985921581	2.1289300181611415	0.4940969287123133	0.6260707241476472	0.48823612285150747	0.30765708650324036	0.7750681957655895	1.0056218703111222	128.0	2.392401385478247	72.0	0.16601217555704068
1077	Feb25-FISH2-3L1-rep4-mock-100x_Position011_10_cmle.ics	42	1	0	1.2995999999999999	0.7116119440190677	2.0	0.3577863765839997	2.0	0.20635000882146287	1.0	0.14890288883978262	1.6075329745127191	0.2788244923412714	0.41873173013212767	0.2788244923412714	0.14203336321471724	0.8788487356472416	0.8773432093736211	246.0	4.420894218360322	140.0	0.3228014524720236
1078	Feb25-FISH2-3L1-rep4-mock-100x_Position011_10_cmle.ics	42	2	0	1.2995999999999999	5.24652466138451	1.0	2.273425133353999	1.0	0.0	1.0	0.22445077829145185	3.137307570446148	0.1716724480648556	0.2740207350820439	0.1716724480648556	0.021350898390302842	0.9354822673635682	0.9663528092610221	108.0	2.1092840082539004	50.0	0.11528623302572269
1079	Feb25-FISH2-3L1-rep4-mock-100x_Position011_10_cmle.ics	44	1	0	1.083	5.497812229061065	1.0	4.907753958358245	1.0	0.3095250132321943	1.0	0.23939433740724086	2.9195701294391667	0.36597391680728675	0.4779534918733102	0.36387245707690086	0.23468286777113534	0.8253306492630127	0.9806381403246719	114.0	2.1731544974648265	56.0	0.12912058098880944
1080	Feb25-FISH2-3L1-rep4-mock-100x_Position011_10_cmle.ics	45	1	0	1.083	0.12520101963592317	1.0	0.3325345267627645	1.0	0.9733510449106972	1.0	0.31604798647714794	2.4129457057043853	0.7006913238852402	0.7843717594192879	0.6920497753197373	0.6018838575872797	0.6488958099227324	0.9994842059625474	156.0	2.9479214057071887	103.0	0.23748964003298878
1081	Feb25-FISH2-3L1-rep4-mock-100x_Position011_10_cmle.ics	46	1	0	1.083	0.5495073528366551	1.0	0.16301641883640164	1.0	0.751125369937127	1.0	0.274133124179535	1.7619877877108137	0.6293305063485769	0.7272377823275687	0.6286750127457089	0.5088774874363726	0.6876319061531283	0.9733192128693204	174.0	3.1863433710208073	113.0	0.2605468866381333
1082	Feb25-FISH2-3L1-rep4-mock-100x_Position011_10_cmle.ics	47	1	0	1.2995999999999999	2.644965400466154	1.0	2.7554992713400455	1.0	0.815064591942846	1.0	0.3091484836859036	2.7054364524652073	0.6854612409306559	0.7874297415500257	0.6809360490102723	0.5456816860342634	0.6489260333373891	0.9875490259578749	174.0	3.3501801129037463	120.0	0.2766869592617345
1083	Feb25-FISH2-3L1-rep4-mock-100x_Position011_10_cmle.ics	48	1	0	1.5162	0.155046786373164	1.0	0.29413549635288944	1.0	0.5963412819178956	1.0	0.30066023442558565	2.081736214026622	0.4999929557125649	0.6376154382603427	0.49951042202326024	0.352545453264675	0.7751016482877227	0.9872182375772367	288.0	5.382903117326055	252.0	0.5810426144496424
1084	Feb25-FISH2-3L1-rep4-mock-100x_Position011_10_cmle.ics	49	1	0	0.8664	0.5298193256754207	1.0	0.10216295226819842	1.0	1.1112288054572363	1.0	0.2583896948561106	1.8743719523832203	0.7914880623832956	0.8572888163380348	0.790384141114021	0.7151706967622224	0.5535761130381162	0.9486464196900964	124.0	2.2796053128163702	66.0	0.15217782759395398
1085	Feb25-FISH2-3L1-rep4-mock-100x_Position011_10_cmle.ics	50	1	0	1.083	0.30249613828636807	1.0	0.20421678731608478	1.0	1.0317500441073144	1.0	0.3241432621232026	2.0242599992868926	0.7298628465159528	0.8268945777881095	0.7298628465159528	0.6163479979078282	0.6063985390948897	0.9824142515536787	188.0	3.4992112543959073	138.0	0.3181900031509946
1086	Feb25-FISH2-3L1-rep4-mock-100x_Position011_10_cmle.ics	52	1	0	1.7328	3.2182903964145697	1.0	3.3481971627033125	1.0	0.0	1.0	0.10754588398169311	2.055875616010598	0.0787051393563514	0.20411829217562305	0.0787051393563514	0.02784101652611277	0.9696077404213465	0.8428614550335523	222.0	4.259033256878295	102.0	0.23518391537247432
1087	Feb25-FISH2-3L1-rep4-mock-100x_Position011_10_cmle.ics	53	1	0	1.2995999999999999	0.27265007986179546	1.0	0.372138189125248	1.0	0.8779414014559871	1.0	0.2984777951259377	2.509991005697633	0.6922784548646974	0.8022639950423466	0.6882544928733733	0.5702871307581078	0.6534147644893241	0.9946069555024576	178.0	3.392760439044364	122.0	0.2812984085827634
1088	Feb25-FISH2-3L1-rep4-mock-100x_Position011_10_cmle.ics	54	1	0	1.7328	0.46248883220422654	1.0	0.1680491020477138	1.0	1.2594114294931633	1.0	0.295906787786582	2.2532485326838705	0.72009565531932	0.8039065953940758	0.716844178288654	0.6199670431252763	0.6407200976935494	0.9907995546830023	288.0	5.453118863847313	250.0	0.5764311651286135
1089	Feb25-FISH2-3L1-rep4-mock-100x_Position011_10_cmle.ics	55	1	0	1.083	0.41498679102874736	1.0	0.2623981474649676	1.0	0.9971598751598192	1.0	0.3212746795803097	2.760853109492287	0.781941240972511	0.8562848968377006	0.7817521836125081	0.6808459686668935	0.5782728694199734	1.0042489856039567	130.0	2.4605020462293963	79.0	0.18215224818064185
1090	Feb25-FISH2-3L1-rep4-mock-100x_Position011_10_cmle.ics	56	1	0	1.2995999999999999	2.6883642343487093	1.0	0.16407897205358207	1.0	1.6921958908343169	1.0	0.2933122770712693	2.5626418531152213	0.929267547285137	0.9621832093902453	0.9275244207499972	0.8805279183220709	0.3969335153356636	0.9866135552742902	144.0	2.7031541830832366	88.0	0.20290377012527194
1091	Feb25-FISH2-3L1-rep4-mock-100x_Position011_10_cmle.ics	57	1	0	1.2995999999999999	0.6154114091238294	1.0	0.5598076150559732	1.0	1.1554092027302227	1.0	0.3056246804602093	2.168150509205752	0.8092593146342922	0.8918837091083069	0.8054018898391244	0.6856722085999641	0.5938683222975241	0.9931926554036714	188.0	3.546021752076747	134.0	0.30896710450893683
1092	Feb25-FISH2-3L1-rep4-mock-100x_Position011_10_cmle.ics	58	1	0	1.2995999999999999	0.2681129002524168	1.0	0.27009966090844634	1.0	0.0	1.0	0.2711234149751098	2.262060677439797	0.2016573115905403	0.4002287781649863	0.2016573115905403	0.026997818626798967	0.9282570465972585	0.9664104689897612	210.0	3.897239790052243	149.0	0.34355297441665367
1093	Feb25-FISH2-3L1-rep4-mock-100x_Position011_10_cmle.ics	59	1	0	1.9493999999999998	0.282794025058285	1.0	0.26142704021715946	2.0	2.4899342736946437	1.0	0.284618660550269	2.455879633263253	0.9286888970318798	0.9635632099670209	0.9271674606082814	0.8756452913155002	0.4407943840787781	0.9846860173780717	328.0	6.300216604381049	298.0	0.6871059488333073
1094	Feb25-FISH2-3L1-rep4-mock-100x_Position011_10_cmle.ics	62	1	0	1.083	0.4351963356843929	1.0	0.4184151196396681	1.0	0.6275890508929507	1.0	0.31558993033611005	2.0938425651845325	0.5902490240151426	0.7116001715367325	0.5902490240151426	0.4467792499704247	0.7172422947504713	0.9874405163061759	186.0	3.4545158424851787	134.0	0.30896710450893683
1095	Feb25-FISH2-3L1-rep4-mock-100x_Position011_10_cmle.ics	63	1	0	1.5162	4.511781586135687	1.0	0.16789922871118454	2.0	0.32626801153583	1.0	0.2165953246477812	3.4208571790024282	0.41349717648930245	0.5310427105702696	0.3943529786049471	0.25790185317744374	0.8219973330650039	0.9315376631836497	170.0	3.3310050356035483	97.0	0.22365529206990203
1096	Feb25-FISH2-3L1-rep4-mock-100x_Position011_10_cmle.ics	64	1	0	1.5162	0.29349961618161874	1.0	0.2593726501156414	1.0	0.6606423714395955	1.0	0.2659033223465699	2.559337105853289	0.6006524674986576	0.7253575554434664	0.5939894889275777	0.458252656242373	0.7251234176380339	0.9819132027802824	186.0	3.571542086687278	123.0	0.2836041332432778
1097	Feb25-FISH2-3L1-rep4-mock-100x_Position011_10_cmle.ics	66	1	0	1.2995999999999999	0.5522351098383914	1.0	0.2669174183462694	1.0	0.815064591942846	1.0	0.3183709671741055	2.1651159829462223	0.6644348199926755	0.7817819212458004	0.6631689568969635	0.5437956785503877	0.6391258698340223	0.9896013115283858	178.0	3.345949941363524	126.0	0.2905213072248212
1098	Feb25-FISH2-3L1-rep4-mock-100x_Position011_10_cmle.ics	67	1	0	0.8664	4.451431693290523	1.0	4.196274165464816	1.0	0.9715189319938999	1.0	0.22680257901259468	1.4197364103209495	0.7296810523675992	0.8352559864426358	0.7269452613820304	0.6161647250150089	0.6427416544806805	0.9030005898947808	146.0	2.654228599632286	79.0	0.18215224818064185
1099	Feb25-FISH2-3L1-rep4-mock-100x_Position011_10_cmle.ics	68	1	0	1.9493999999999998	0.828524543637755	1.0	0.5297938213661133	1.0	0.8595614345612763	1.0	0.15940306579956318	3.0299994336658056	0.6981005336418256	0.7690525058775236	0.692667089599582	0.5471993133559727	0.6453772130717865	0.8375582407415532	206.0	3.9716857081137236	111.0	0.2559354373171044
1100	Feb25-FISH2-3L1-rep4-mock-100x_Position011_10_cmle.ics	69	1	0	1.083	3.6260354543811117	1.0	0.11263652784963146	1.0	0.2918229810711206	1.0	0.2583896948561106	2.6554407763643355	0.37741808132649035	0.5111815699434136	0.37351131727858927	0.22867318068166864	0.8610686476701471	0.9777940674628021	124.0	2.37322630817805	66.0	0.15217782759395398
1101	Feb25-FISH2-3L1-rep4-mock-100x_Position011_10_cmle.ics	71	1	0	1.083	3.510337866101833	1.0	0.1665144996634649	1.0	0.72222503087512	1.0	0.2655920340875803	2.178859522899793	0.6983310866427285	0.8148985410428621	0.6932730504491393	0.542879979004378	0.6650610724727984	0.9993361070595455	142.0	2.681864020012928	82.0	0.18906942216218525
1102	Feb25-FISH2-3L1-rep4-mock-100x_Position011_10_cmle.ics	73	1	0	1.2995999999999999	0.7474818397059806	1.0	0.4956554130692882	1.0	0.0	1.0	0.2731442024700378	2.003335866543432	0.24826344039725595	0.420871724217113	0.2413459054507879	0.027616320789919345	0.8868161754436994	0.9945492412569753	200.0	3.6971679793390195	139.0	0.32049572781150915
1103	Feb25-FISH2-3L1-rep4-mock-100x_Position011_10_cmle.ics	74	1	0	0.8664	NA	0.0	3.8372205210430628	1.0	0.0	1.0	0.20125112377508414	1.8924299687456454	0.07774502579218866	0.21788872512896093	0.10687177597641857	0.038854089904200445	0.9677749217457023	0.9252967958946541	112.0	2.128459085554098	50.0	0.11528623302572269
1104	Feb25-FISH2-3L1-rep4-mock-100x_Position011_10_cmle.ics	75	1	0	1.2995999999999999	0.31311307182947906	1.0	0.2526397314029233	1.0	0.5556144027286182	1.0	0.29247783641808905	2.451908185883231	0.5619680250441933	0.6762516256142291	0.5513226853978959	0.4093043539205532	0.7456154167419609	0.977664550889613	186.0	3.5481368378468585	129.0	0.29743848120636457
1105	Feb25-FISH2-3L1-rep4-mock-100x_Position011_10_cmle.ics	76	1	0	0.8664	NA	0.0	NA	0.0	0.622541700711641	1.0	0.3182908668164536	2.1866149438072218	0.6443650630984101	0.7401106784177085	0.6438819430211109	0.5028182004509121	0.7119604446786202	0.9990382074372012	118.0	2.192329574765024	68.0	0.15678927691498287
1106	Feb25-FISH2-3L1-rep4-mock-100x_Position011_10_cmle.ics	77	1	0	1.5162	0.3837322963452633	1.0	0.27162636163487597	1.0	0.0	1.0	0.18878136674065948	2.5850097994717633	0.20850470841602972	0.3700646087580761	0.19289725940627508	0.029458215446982815	0.9232375260544906	0.9253316542346045	190.0	3.543906666306636	107.0	0.2467125386750466
1107	Feb25-FISH2-3L1-rep4-mock-100x_Position011_10_cmle.ics	78	1	0	1.083	5.125580536367656	1.0	5.1199232076944625	1.0	0.0	1.0	0.15858488590695766	1.6182371957695332	0.14808023559482136	0.27226204367394563	0.08596988386953382	0.031144079568817026	0.9474211286804345	0.8374019810042334	170.0	3.0735472983589305	83.0	0.1913751468226997
1108	Feb25-FISH2-3L1-rep4-mock-100x_Position011_10_cmle.ics	79	1	0	1.083	0.1274396226651234	1.0	0.3846520341320065	1.0	0.9733510449106972	1.0	0.28393860949740635	2.260832466945493	0.761907206966666	0.8309525765573332	0.7583437737476637	0.6345067674423381	0.5725471954100669	0.9510251951043465	140.0	2.637168608102199	83.0	0.1913751468226997
1109	Feb25-FISH2-3L1-rep4-mock-100x_Position011_10_cmle.ics	82	1	0	1.2995999999999999	0.453459492806375	1.0	0.20392764999788165	1.0	1.8066794966622155	1.0	0.23929632975476842	2.02652766055574	0.9192659790398078	0.9635164243403339	0.9168081962912334	0.8467648398989271	0.4103964724027228	0.965171709871696	214.0	4.01003586271412	144.0	0.33202435111408135
1110	Feb25-FISH2-3L1-rep4-mock-100x_Position011_10_cmle.ics	83	1	0	1.083	0.6040931768089383	1.0	0.09323351479349715	1.0	0.9077480443748005	1.0	0.28876307284321046	1.8545324226677853	0.7045460461806791	0.7881259599281518	0.7004763846828007	0.5893633452791059	0.6279781527381804	0.9902666932110062	170.0	3.1671682937206094	112.0	0.25824116197761887
1111	Feb25-FISH2-3L1-rep4-mock-100x_Position011_10_cmle.ics	84	1	0	1.2995999999999999	2.8995117009855913	1.0	0.3192255511440569	1.0	2.3172087362983134	1.0	0.29064899138885836	2.6167834418473346	0.9859055740994424	0.9969322194138417	0.984902274788246	0.966611356576434	0.22981909134026818	0.9957567585749506	152.0	2.8819358307261513	95.0	0.21904384274887315
1112	Feb25-FISH2-3L1-rep4-mock-100x_Position011_10_cmle.ics	85	1	0	0.8664	2.6145788779747217	1.0	2.794204225529461	1.0	0.0	1.0	0.12023785658669027	1.351383886831031	0.08123928148726661	0.22768335198589384	0.08123928148726661	0.02791040329788005	0.9683143122335044	0.6560941506219521	168.0	3.0990676329694606	71.0	0.16370645089652625
1113	Feb25-FISH2-3L1-rep4-mock-100x_Position011_10_cmle.ics	86	1	0	1.083	0.26366406123571035	1.0	0.10924990539088672	1.0	2.0495994678846956	1.0	0.33776796015158117	2.2222326881266277	0.9601641291801124	0.9804780641519291	0.9546201353138929	0.9233151061194571	0.3990045812352141	1.007488506473252	168.0	3.145878130650301	119.0	0.27438123460122005
1114	Feb25-FISH2-3L1-rep4-mock-100x_Position011_10_cmle.ics	88	1	0	1.2995999999999999	0.2840706200878613	1.0	0.24344074825509304	1.0	1.7570070134165061	1.0	0.32219988132214655	2.481634151382778	0.8986257576722047	0.9476012646141442	0.8977133682728964	0.8437091104556996	0.42549809813932	0.999380857120183	192.0	3.6354125758982043	142.0	0.3274129017930525
1115	Feb25-FISH2-3L1-rep4-mock-100x_Position011_10_cmle.ics	89	1	0	1.5162	0.3698711901051649	1.0	0.7525915026953502	1.0	1.2944547249242173	1.0	0.2678971418034892	2.4864667750286396	0.7953593099507497	0.8560651410845963	0.7889853337324154	0.7005285570460668	0.5928444745655977	0.9975647907695863	208.0	3.992975871184033	146.0	0.3366358004351103
1116	Feb25-FISH2-3L1-rep4-mock-100x_Position011_10_cmle.ics	90	1	0	1.083	0.3226559104398288	1.0	0.3682570155961417	1.0	1.3586516622891618	1.0	0.3108972086052267	2.063893549789434	0.8325931747243867	0.8946997723919603	0.8309102097404378	0.7439261274753302	0.5151212185968232	1.0052467348139003	186.0	3.4779210913255985	133.0	0.3066613798484224
1117	Feb25-FISH2-3L1-rep4-mock-100x_Position011_10_cmle.ics	91	1	0	1.2995999999999999	0.42614144152916683	1.0	0.3438802005776671	1.0	0.3916201927270152	1.0	0.274133124179535	2.3731705180218823	0.4387925534583981	0.5621536763177325	0.4387925534583981	0.29717708116787694	0.8204747794783697	1.0056221413366766	174.0	3.3267748640633266	113.0	0.2605468866381333
1118	Feb25-FISH2-3L1-rep4-mock-100x_Position011_10_cmle.ics	92	1	0	1.2995999999999999	0.3492138973696754	1.0	0.2646935474352158	1.0	1.074245800390238	1.0	0.31028075591010307	2.5281396019062674	0.757670609309068	0.8275717200816228	0.7537187335530872	0.6670129174630435	0.6110453104330127	1.0002336020662825	162.0	3.0820076414393744	108.0	0.24901826333556107
1119	Feb25-FISH2-3L1-rep4-mock-100x_Position011_10_cmle.ics	93	1	0	1.5162	0.3251713048571574	1.0	NA	0.0	0.0	1.0	0.2261946710584651	2.5290574773083656	0.11310154956563796	0.26618393883587255	0.08245437803448853	0.02861952861952862	0.9564155247604824	0.944347112886392	180.0	3.5076715974763517	108.0	0.24901826333556107
1120	Feb25-FISH2-3L1-rep4-mock-100x_Position011_10_cmle.ics	94	1	0	0.6497999999999999	NA	0.0	0.34085937043957837	1.0	1.2594114294931633	1.0	0.22327865186510681	1.5166286942515113	0.8350853057151438	0.8931474466415416	0.8334673551837392	0.7446689983239195	0.5214748239339727	0.9365272374017042	148.0	2.511682020819655	80.0	0.18445797284115634
1121	Feb25-FISH2-3L1-rep4-mock-100x_Position011_10_cmle.ics	96	1	0	1.7328	0.22338419499285755	1.0	0.4412526127440466	1.0	0.913592684735068	1.0	0.27901972439384803	2.916126779025691	0.5509662583469686	0.6474167830135636	0.5483223935662799	0.45585661850642173	0.7424168989625081	0.9982667106378965	208.0	4.0163811200244535	149.0	0.34355297441665367
1122	Feb25-FISH2-3L1-rep4-mock-100x_Position011_10_cmle.ics	96	2	0	1.2995999999999999	2.465417223842999	1.0	2.184378890125646	1.0	1.9191660196979938	1.0	0.26612199760644695	1.815366049450658	0.8229179170009666	0.8806059725442381	0.8230853301830173	0.7673462167779596	0.5096169813503164	0.9864646452275851	228.0	4.205877501887123	167.0	0.3850560183059138
1123	Feb25-FISH2-3L1-rep4-mock-100x_Position011_10_cmle.ics	97	1	0	1.2995999999999999	0.2960000916983732	1.0	0.2240300125961905	1.0	1.1321417835580119	1.0	0.27749897348668884	2.896743941942255	0.7438550938895687	0.8075714188102144	0.7407554647269655	0.6569350320212191	0.6707878107729038	0.9820926446662919	150.0	2.884050916496262	91.0	0.20982094410681532
1124	Feb25-FISH2-3L1-rep4-mock-100x_Position011_10_cmle.ics	98	1	0	1.083	0.18160900474138683	1.0	0.2079322926293299	1.0	0.0	1.0	0.271306845928369	2.5121054123364512	0.0789950266135927	0.27480947609373135	0.11630002114378694	0.02942663565577915	0.9479605790602961	0.9637306053188841	122.0	2.3051256474269013	66.0	0.15217782759395398
1125	Feb25-FISH2-3L1-rep4-mock-100x_Position011_10_cmle.ics	100	1	0	1.083	5.166571178255579	1.0	5.414110228203792	1.0	0.5097226605744432	1.0	0.2506190222146619	2.0125864326472764	0.5017739756866276	0.6104817649707339	0.4987573165240882	0.3828995947771274	0.7701159175653413	0.9683189089251207	124.0	2.2796053128163702	65.0	0.14987210293343953
1126	Feb25-FISH2-3L1-rep4-mock-100x_Position011_10_cmle.ics	101	1	0	1.2995999999999999	3.6886466849596333	1.0	0.46349384071959937	1.0	0.9077480443748005	1.0	0.2869183232007768	2.3800671187251945	0.6806398687448728	0.7878961891267059	0.6780893429785965	0.5668729957491238	0.6518562823319908	0.9945438399968454	192.0	3.6354125758982043	134.0	0.30896710450893683
1127	Feb25-FISH2-3L1-rep4-mock-100x_Position011_10_cmle.ics	102	1	0	1.083	7.745447526515883	1.0	4.159684042725786	1.0	0.0	1.0	0.3043034387968141	2.121441796018864	0.24641005544010527	0.44311816436445217	0.2586989192415276	0.029276833801925663	0.8830924830493411	0.985514843229969	192.0	3.5417915805365245	138.0	0.3181900031509946
1128	Feb25-FISH2-3L1-rep4-mock-100x_Position011_10_cmle.ics	103	1	0	0.8664	NA	0.0	NA	0.0	0.5158750220536572	1.0	0.30298345828103923	2.0276116870189225	0.5933893901002243	0.701965752650861	0.5933893901002243	0.4611045657752457	0.7214297344858118	0.9937133295548289	114.0	2.126343999783987	63.0	0.1452606536124106
1129	Feb25-FISH2-3L1-rep4-mock-100x_Position011_10_cmle.ics	107	1	0	1.7328	0.5525518608067057	1.0	0.04889732141115086	1.0	0.0	1.0	0.2615972668257219	3.3702079630177018	0.16176529109793467	0.3429105813999761	0.16176529109793467	0.027971666202395638	0.930391167391918	0.9653471376116795	186.0	3.6183525843681177	122.0	0.2812984085827634
1130	Feb25-FISH2-3L1-rep4-mock-100x_Position011_10_cmle.ics	108	1	0	1.083	NA	0.0	4.12914659471972	1.0	0.20635000882146287	1.0	0.3273992772007014	2.211189172945326	0.3652407459934761	0.5504538363352716	0.3677758473975323	0.19834066089916325	0.8739199486407043	1.003596058821227	164.0	3.079892555669264	113.0	0.2605468866381333
1131	Feb25-FISH2-3L1-rep4-mock-100x_Position011_10_cmle.ics	109	1	0	1.083	0.19053835645928124	1.0	0.6119634649520396	1.0	0.1459114905355603	1.0	0.28194623496543986	2.239648023562134	0.290765673874609	0.4175406596747226	0.290765673874609	0.14411884704922362	0.8811672050584544	0.9888171715993485	118.0	2.262545321286284	64.0	0.14756637827292504
1132	Feb25-FISH2-3L1-rep4-mock-100x_Position011_10_cmle.ics	109	2	0	0.6497999999999999	4.815531747068007	1.0	4.250775397457449	1.0	0.6606423714395955	1.0	0.3382270538663681	1.6799461883714728	0.550875592995256	0.6629946960424317	0.550875592995256	0.4512203902368781	0.7446155559518729	0.9558446487667568	104.0	1.9262721890707628	58.0	0.13373203030983835
1133	Feb25-FISH2-3L1-rep4-mock-100x_Position011_10_cmle.ics	110	1	0	1.2995999999999999	0.2551460775761793	1.0	0.20287631094128983	1.0	0.65584944557845	1.0	0.28397891367137323	2.528382391887631	0.5928863648133124	0.6979466952063662	0.5907458873487424	0.46990385113324473	0.737712843895923	0.9913845449183859	176.0	3.324659778293215	117.0	0.26976978528019113
1134	Feb25-FISH2-3L1-rep4-mock-100x_Position012_11_cmle.ics	1	1	0	1.9493999999999998	0.25870693978921155	2.0	0.3553411939064641	2.0	0.4660867564761642	1.0	0.29418016559668314	2.6132394356868467	0.4742339153579242	0.6311070776605677	0.4664093309736486	0.2813871740917769	0.8391676118873796	0.9708185382915069	306.0	5.855377571043873	273.0	0.6294628323204459
1135	Feb25-FISH2-3L1-rep4-mock-100x_Position012_11_cmle.ics	2	1	0	1.083	0.21792296117661109	1.0	0.7774042932914446	1.0	1.1321417835580119	1.0	0.30350133109819233	1.9877563067162145	0.7908101210296493	0.8511355252926046	0.780661176798995	0.705645724084302	0.638371261384323	0.9845724450508505	154.0	2.90322599379646	99.0	0.22826674139093092
1136	Feb25-FISH2-3L1-rep4-mock-100x_Position012_11_cmle.ics	3	1	0	0.8664	0.2728867673810157	1.0	NA	0.0	0.10317500441073144	1.0	0.2443710285542346	1.5940014036877157	0.30807511557712147	0.435195621441944	0.26712642799831887	0.07091277270469568	0.8615900897897334	0.9589503213482217	140.0	2.5669528615809396	77.0	0.17754079885961296
1137	Feb25-FISH2-3L1-rep4-mock-100x_Position012_11_cmle.ics	4	1	0	1.2995999999999999	2.0120166374226507	1.0	0.13351331045714285	1.0	2.0977973943825394	1.0	0.25309061020494455	2.6598559148451217	0.9706272582381361	0.9911089044467994	0.9686996720600138	0.9386218176052871	0.26349242204712797	0.9872201468100935	186.0	3.548136837846858	120.0	0.2766869592617345
1138	Feb25-FISH2-3L1-rep4-mock-100x_Position012_11_cmle.ics	5	1	0	1.2995999999999999	0.6868872356418392	1.0	0.2146235062129947	1.0	0.65253602307166	1.0	0.265435257696904	2.585400752144301	0.5855585625591742	0.6874931923486188	0.5850977369272147	0.4611691565215206	0.7591150543688943	0.9813754376198528	150.0	2.8606456676558425	89.0	0.2052094947857864
1139	Feb25-FISH2-3L1-rep4-mock-100x_Position012_11_cmle.ics	6	1	0	0.8664	3.209710672556329	1.0	0.5993734844915851	1.0	0.3095250132321943	1.0	0.2583896948561106	2.2333177691863733	0.4431906965562834	0.5694527916341127	0.4431906965562834	0.296464631287938	0.8138100224840649	0.9910305011772204	124.0	2.30301056165679	66.0	0.15217782759395398
1140	Feb25-FISH2-3L1-rep4-mock-100x_Position012_11_cmle.ics	7	1	0	1.9493999999999998	0.18411840503847893	1.0	0.1850255657962046	1.0	1.4686736615067262	1.0	0.2659299566524793	2.8113395820909637	0.7250827780937678	0.8099023929471033	0.7242270658974568	0.6380438977817502	0.6538072633769801	0.9925140263644789	264.0	5.127421160482344	208.0	0.4795907293870064
1141	Feb25-FISH2-3L1-rep4-mock-100x_Position012_11_cmle.ics	7	2	0	2.166	1.4498689657831085	1.0	1.2510143430787615	1.0	1.2944547249242173	1.0	0.2445914264975048	3.956543129158257	0.6933173194117169	0.754953989599415	0.6719092792719591	0.5831361217193467	0.6975682114156561	0.9658655438642327	226.0	4.465450324901853	158.0	0.3643044963612837
1142	Feb25-FISH2-3L1-rep4-mock-100x_Position012_11_cmle.ics	8	1	0	0.8664	3.0355974447256076	1.0	3.4765113675464043	1.0	1.6366463635208865	1.0	0.24936775183065954	1.5232173236156772	0.9085224272194606	0.9475091578162066	0.9068291742457899	0.8507296914423665	0.498735140063029	0.9736045991206738	128.0	2.322185638956988	68.0	0.15678927691498287
1143	Feb25-FISH2-3L1-rep4-mock-100x_Position012_11_cmle.ics	9	1	0	1.083	0.27926376064988895	1.0	0.26691759526807235	1.0	0.0	1.0	0.17626864344954649	2.4263977795666936	0.3153721391241665	0.45847900522616686	0.3047666246170481	0.029086321859794557	0.8835250446195387	0.8900770478244696	138.0	2.5222574496702106	64.0	0.14756637827292504
1144	Feb25-FISH2-3L1-rep4-mock-100x_Position012_11_cmle.ics	10	1	0	1.083	0.545294383310283	1.0	0.060029059973684774	1.0	2.2431139838897796	1.0	0.32698195796120333	2.2478430733735952	0.9800454505725024	0.9947775544095796	0.9789179267546543	0.95056813215628	0.30916138781189434	1.0048730385498468	166.0	3.1011827187395724	115.0	0.2651583359591622
1145	Feb25-FISH2-3L1-rep4-mock-100x_Position012_11_cmle.ics	11	1	0	1.083	0.3590289194474015	1.0	0.2931237070989107	1.0	0.8595614345612763	1.0	0.30521351950515235	2.2113083940403593	0.735105384308733	0.8143268649614855	0.7306688270771446	0.6264097321348199	0.6279816799063731	1.0035125215612477	130.0	2.437096797388976	77.0	0.17754079885961296
1146	Feb25-FISH2-3L1-rep4-mock-100x_Position012_11_cmle.ics	12	1	0	1.083	0.395397298248463	1.0	2.4820749748264923	1.0	1.4532932869245503	1.0	0.319745112587366	2.341857578075758	0.9004698846646733	0.9371514005003967	0.8964667114175872	0.8493561969854153	0.5095654356235472	0.9941410789525167	128.0	2.439211883159087	77.0	0.17754079885961296
1147	Feb25-FISH2-3L1-rep4-mock-100x_Position012_11_cmle.ics	13	1	0	1.5162	2.2231558931098165	1.0	2.2611660690311086	1.0	2.018196472182868	1.0	0.2792263383051301	2.6085940543184734	0.9562843871586995	0.9790249044444064	0.9505510515400305	0.9166309582983392	0.3561521336408923	1.0002434366064508	178.0	3.4161656878847833	118.0	0.27207550994070556
1148	Feb25-FISH2-3L1-rep4-mock-100x_Position012_11_cmle.ics	14	1	0	1.5162	0.2821726979272377	1.0	0.12075630148539017	1.0	0.10317500441073144	1.0	0.28000262648205904	2.6881219162109575	0.2596768229233852	0.4122765150537912	0.26322850287660277	0.05365573643610846	0.9068633098119872	0.9901928185827912	240.0	4.591076217553598	185.0	0.426559062195174
1149	Feb25-FISH2-3L1-rep4-mock-100x_Position012_11_cmle.ics	15	1	0	1.2995999999999999	0.30378725121483074	1.0	0.38126646295551647	1.0	0.9228252937649445	1.0	0.3102032636103427	2.421265450062666	0.6661245471244672	0.7604315658784152	0.6632421168800052	0.5635368943810761	0.6997064996624409	0.9932831787599529	188.0	3.569427000917167	135.0	0.31127282916945126
1150	Feb25-FISH2-3L1-rep4-mock-100x_Position012_11_cmle.ics	16	1	0	1.083	0.5046685120339072	1.0	0.03342519015457934	1.0	0.0	1.0	0.2642521591631124	2.2237697374878924	0.15727710960705069	0.2867507425622048	0.175585528558212	0.030566781905828504	0.9564080998190521	0.9354652210570018	128.0	2.4158066343186677	70.0	0.1614007262360118
1151	Feb25-FISH2-3L1-rep4-mock-100x_Position012_11_cmle.ics	17	1	0	0.8664	1.948578968942618	1.0	5.107660062890775	1.0	0.0	1.0	0.23825683175834894	1.6730138526023641	0.21724479196486263	0.4407874827216738	0.21724479196486263	0.02869633495006666	0.8990611275786216	0.9093055398117349	178.0	3.2523289460018447	109.0	0.25132398799607547
1152	Feb25-FISH2-3L1-rep4-mock-100x_Position012_11_cmle.ics	18	1	0	1.083	NA	0.0	0.09312371146075041	1.0	1.1535316172061807	1.0	0.33055124782308426	2.7518708717242357	0.8592634251921537	0.907229408456465	0.854644920496958	0.7962233924706443	0.5565678797505138	1.018460359519506	106.0	2.0411833475027517	59.0	0.13603775497035278
1153	Feb25-FISH2-3L1-rep4-mock-100x_Position012_11_cmle.ics	19	1	0	1.2995999999999999	3.460557588698603	1.0	3.563931856086646	1.0	2.1692876447407134	1.0	0.2880929030172355	2.55353456921713	0.991986256760711	0.9981971437471093	0.98756878698923	0.9625458973221449	0.3590162261464313	1.0003015360115513	164.0	3.1501083021905227	106.0	0.24440681401453213
[truncated: 3,827 more rows]
