# Supplementary material for: M1BP cooperates with CP190 to activate transcription at TAD borders and promote chromatin insulator activity
Source: Nat Commun. 2021 Jul 7;12:4170. doi: 10.1038/s41467-021-24407-y (PMC8263732; doi:10.1038/s41467-021-24407-y)
Supplement: Supplementary file 6 — Source Data [file 41467_2021_24407_MOESM6_ESM.zip › Source Data_updated_060121/Source Data 8/Figure 8c/Figure 8c-tango-slide2/rep4-mock-m1bp/C.xls]

	Label	nuc.idx	idx	tag	ZThickness	_NUC_dist	_NUC_idx	compacity	elongation	evf	evfMax	evfMean	evfMin	rad_dist	ratioEllVolume	surface_pix	surface_unit	volume_pix	volume_unit
1	Feb25-FISH2-3L1-rep4-mock-100x_Position001_0_cmle.ics	1	1	0	1.7328	0.0	1.0	0.28530389870926887	2.4579709600969104	0.13830876619411328	0.32133630205837865	0.15478237178583842	0.02114981727309452	0.9480813763135418	0.9508722541379362	262.0	4.895483757848258	213.0	0.4911193526895787
2	Feb25-FISH2-3L1-rep4-mock-100x_Position001_0_cmle.ics	4	1	0	1.2995999999999999	0.5963412819178956	1.0	0.30966363748412645	2.516475525961223	0.6071174946738815	0.7223967033076946	0.6010962302083438	0.4643775192790486	0.7260526740985349	1.0003184335560658	154.0	2.9266312426368803	100.0	0.23057246605144538
3	Feb25-FISH2-3L1-rep4-mock-100x_Position001_0_cmle.ics	5	1	0	1.2995999999999999	0.0	1.0	0.1841601229867414	2.103269069360437	0.09791940841010215	0.21303346493701825	0.09791940841010215	0.03432662781224541	0.9525997476635615	0.9483590362657989	136.0	2.6882092773232613	64.0	0.14756637827292504
4	Feb25-FISH2-3L1-rep4-mock-100x_Position001_0_cmle.ics	6	1	0	1.5162	0.928575039696583	1.0	0.26161726395200086	2.623924453051326	0.6535627754670018	0.7390784827711671	0.651813844258296	0.512329344833004	0.7449198915827181	0.9762769139719654	198.0	3.76949881163039	134.0	0.30896710450893683
5	Feb25-FISH2-3L1-rep4-mock-100x_Position001_0_cmle.ics	6	2	0	1.2995999999999999	1.8532166921928226	1.0	0.31024454638829513	2.489198289722509	0.8658821972860556	0.8881076812397152	0.8646211475965633	0.8197029711157602	0.5840829642332048	0.9957486739288183	160.0	3.060717478369066	106.0	0.24440681401453213
6	Feb25-FISH2-3L1-rep4-mock-100x_Position001_0_cmle.ics	7	1	0	1.083	0.7817319754002556	1.0	0.2934412732759675	2.7064340103974955	0.7406546206139288	0.8289089118183727	0.7366500347171762	0.6304881396437856	0.629850511291856	0.977860508842085	114.0	2.1731544974648265	62.0	0.14295492895189613
7	Feb25-FISH2-3L1-rep4-mock-100x_Position001_0_cmle.ics	8	1	0	1.2995999999999999	1.4370615219328515	1.0	0.3406701709760313	2.4683845575210603	0.8679953256523089	0.913351105592784	0.8669728120948746	0.8035769715339529	0.4240390600795002	1.0032043534388868	158.0	2.9926168176179178	109.0	0.25132398799607547
8	Feb25-FISH2-3L1-rep4-mock-100x_Position001_0_cmle.ics	9	1	0	1.5162	0.5556144027286182	1.0	0.29360477011817077	2.727010311703399	0.5495194874532835	0.6647674185798185	0.5435214228510411	0.4178290176187934	0.7665546806532153	0.9935661017391209	178.0	3.4161656878847833	121.0	0.27899268392224896
9	Feb25-FISH2-3L1-rep4-mock-100x_Position001_0_cmle.ics	10	1	0	0.8664	0.5963412819178956	1.0	0.3020209672689776	2.050024197654328	0.5942430034519157	0.7020416702326953	0.5942430034519157	0.45408857064064895	0.7396227551224076	1.0177381261362441	108.0	1.9922577640518007	58.0	0.13373203030983835
10	Feb25-FISH2-3L1-rep4-mock-100x_Position001_0_cmle.ics	11	1	0	0.8664	0.6275890508929507	1.0	0.32238678937204435	2.5358106254935535	0.6715489096123668	0.7672847634336839	0.6687169681992821	0.5552499143202438	0.661952736767248	1.0066753871425584	102.0	1.951792523681294	55.0	0.12681485632829495
11	Feb25-FISH2-3L1-rep4-mock-100x_Position001_0_cmle.ics	13	1	0	1.083	0.5260913608053412	1.0	0.29197721891436773	2.121041240237656	0.5801690743281414	0.7060164635622629	0.5740456783149059	0.412587765313534	0.7741962763212032	0.9883292562159696	156.0	2.924516156866769	99.0	0.22826674139093092
12	Feb25-FISH2-3L1-rep4-mock-100x_Position001_0_cmle.ics	14	1	0	1.083	2.3825999999999996	1.0	0.30443970331245684	2.15438838514899	0.9637540036374757	0.9779149431577366	0.9535658527949011	0.9358345002226478	0.3473736096693681	0.9834048043958287	170.0	3.16716829372061	115.0	0.2651583359591622
13	Feb25-FISH2-3L1-rep4-mock-100x_Position001_0_cmle.ics	14	2	0	0.8664	1.3765262486627317	1.0	0.35503771173302995	2.2596760361700663	0.7644975937937584	0.8196740220931044	0.7644278486853047	0.6966141432349927	0.6138711760195178	1.017722708666627	116.0	2.1944446605351353	70.0	0.1614007262360118
14	Feb25-FISH2-3L1-rep4-mock-100x_Position001_0_cmle.ics	15	1	0	1.7328	0.10317500441073144	1.0	0.300209990127213	2.671342227131327	0.26878705662274605	0.42911852230984204	0.26878705662274605	0.05069368638943368	0.8937727477982337	0.9925057219028723	264.0	5.080610662801506	221.0	0.5095651499736944
15	Feb25-FISH2-3L1-rep4-mock-100x_Position001_0_cmle.ics	17	1	0	1.2995999999999999	0.5158750220536572	1.0	0.29916811979196134	2.4005212441027965	0.5136779564084641	0.6388169600305014	0.5089597763233145	0.37853466353180404	0.7678197096466035	0.9790363350772695	170.0	3.237384040241869	114.0	0.26285261129864773
16	Feb25-FISH2-3L1-rep4-mock-100x_Position001_0_cmle.ics	18	1	0	1.2995999999999999	0.687545504971255	1.0	0.29907699693135376	2.4482979675133074	0.6122069729775808	0.7293879464666269	0.6113801039979542	0.48217543261444035	0.7050653358417518	1.0000453462924765	172.0	3.282079452152598	116.0	0.2674640606196767
17	Feb25-FISH2-3L1-rep4-mock-100x_Position001_0_cmle.ics	19	1	0	1.5162	0.8344252714560013	1.0	0.30947890199704	2.9658954631291086	0.6708920067809894	0.7589511615425899	0.669196759436735	0.5554831454931125	0.678458229541119	1.002343323981877	172.0	3.3288899498334374	118.0	0.27207550994070556
18	Feb25-FISH2-3L1-rep4-mock-100x_Position001_0_cmle.ics	20	1	0	1.2995999999999999	0.4883922886704704	1.0	0.2533592821096046	2.717547451595451	0.5161986597048062	0.6641450478970522	0.5156847428359989	0.38203552193397194	0.7928375780290142	0.960518146703454	158.0	3.016022066458337	94.0	0.2167381180883587
19	Feb25-FISH2-3L1-rep4-mock-100x_Position001_0_cmle.ics	21	1	0	1.083	0.5595020986366908	1.0	0.3532865227334131	2.432548406395006	0.58865101743925	0.7008836365595646	0.5782341636882846	0.4102444368612942	0.7640500900960618	1.0062472922253707	158.0	2.9926168176179178	111.0	0.2559354373171044
20	Feb25-FISH2-3L1-rep4-mock-100x_Position001_0_cmle.ics	22	1	0	1.5162	1.1321417835580119	1.0	0.2805888053876096	2.902362212568627	0.6977216876047863	0.7750836376442127	0.6718265542821709	0.5803706085452026	0.6968718497100264	0.9864571960111364	202.0	3.9057001331326866	143.0	0.3297186264535669
21	Feb25-FISH2-3L1-rep4-mock-100x_Position001_0_cmle.ics	22	2	0	1.2995999999999999	2.0464242661713827	1.0	0.24852531213715642	1.8847909259409021	0.9057363557719544	0.9505466112399807	0.9067239307013313	0.8353812115783591	0.3740488661266022	0.9697680276679697	184.0	3.43322567941487	117.0	0.26976978528019113
22	Feb25-FISH2-3L1-rep4-mock-100x_Position001_0_cmle.ics	23	1	0	1.2995999999999999	0.4660867564761642	1.0	0.3091484836859036	2.510781022477062	0.5054720768694513	0.6509461695461913	0.5018100269614225	0.35904047573052017	0.7899529609023186	0.9993968637249856	174.0	3.3033696152229064	120.0	0.2766869592617345
23	Feb25-FISH2-3L1-rep4-mock-100x_Position001_0_cmle.ics	24	1	0	1.083	0.9077480443748005	1.0	0.2932823503008304	2.2287235818292523	0.7238086050549875	0.8011593847017346	0.7072246680581622	0.594254819076351	0.6712422697094942	0.9971739718080019	162.0	3.035197143758535	105.0	0.24210108935401767
24	Feb25-FISH2-3L1-rep4-mock-100x_Position001_0_cmle.ics	25	1	0	1.083	0.5963412819178956	1.0	0.3020209672689776	2.8001289877539666	0.639951039547633	0.7382598351894631	0.6358652553184153	0.5206788952866945	0.7270984854127523	1.0113554716174027	108.0	2.0624735105730605	58.0	0.13373203030983835
25	Feb25-FISH2-3L1-rep4-mock-100x_Position001_0_cmle.ics	26	1	0	1.083	0.20635000882146287	1.0	0.3390911928090904	2.355091245026979	0.33763533720353756	0.48036910873354766	0.3343248732588079	0.17222008987829648	0.8556854273295782	0.9987783114231041	164.0	3.1032978045096833	115.0	0.2651583359591622
26	Feb25-FISH2-3L1-rep4-mock-100x_Position001_0_cmle.ics	27	1	0	1.2995999999999999	0.0	1.0	0.20031168451996822	2.000741221053928	0.13637882441816543	0.2972985733794346	0.13637882441816543	0.027522735857279833	0.9416741170370857	0.8556527677878207	156.0	2.901110908026349	82.0	0.18906942216218525
27	Feb25-FISH2-3L1-rep4-mock-100x_Position001_0_cmle.ics	28	1	0	1.2995999999999999	0.5097226605744432	1.0	0.31605329740808763	2.704417303773322	0.5206915527836375	0.6571677519948638	0.5199027790516372	0.3829725763551316	0.7859351341414808	1.0071758386423193	162.0	3.105412890279795	109.0	0.25132398799607547
28	Feb25-FISH2-3L1-rep4-mock-100x_Position001_0_cmle.ics	29	1	0	1.083	0.42540144110901373	1.0	0.34162782611889975	2.382718683802936	0.49935266701191094	0.6403525807008459	0.49935266701191094	0.34656050405662003	0.8040638271363212	0.9768524348267047	142.0	2.6818640200129287	93.0	0.21443239342784423
29	Feb25-FISH2-3L1-rep4-mock-100x_Position001_0_cmle.ics	31	1	0	1.2995999999999999	0.8318234787411565	1.0	0.27780486046518565	2.528962105523246	0.682768449566309	0.7682513614784192	0.6806920180083246	0.5768845975970024	0.6674211545271517	0.996919821778184	166.0	3.1713984652608316	106.0	0.24440681401453213
30	Feb25-FISH2-3L1-rep4-mock-100x_Position001_0_cmle.ics	32	1	0	1.5162	0.9077480443748005	1.0	0.2573903858198283	2.130777717433734	0.6000155908949174	0.715160196445276	0.602108668537574	0.4967492984097287	0.7565289608756994	0.9867144865862509	260.0	4.944409341299207	200.0	0.46114493210289076
31	Feb25-FISH2-3L1-rep4-mock-100x_Position001_0_cmle.ics	32	2	0	1.083	2.658996835363962	1.0	0.23473931077125812	2.7066281855795604	0.9636576239476146	0.9847345650140318	0.9639967259120673	0.9407955254131587	0.3654198214289009	0.9698883609912409	112.0	2.128459085554098	54.0	0.12450913166778053
32	Feb25-FISH2-3L1-rep4-mock-100x_Position001_0_cmle.ics	34	1	0	1.083	2.0391855365838123	1.0	0.3216302398939304	2.274361647084645	0.91201635094363	0.9467886498969218	0.9118615124622858	0.8504746905442352	0.49567076652146014	1.0018933235531196	164.0	3.1032978045096837	112.0	0.25824116197761887
33	Feb25-FISH2-3L1-rep4-mock-100x_Position001_0_cmle.ics	34	2	0	1.2995999999999999	0.8779414014559871	1.0	0.3045659969758873	2.6270718758143627	0.6045823342564656	0.7160173773015635	0.6045823342564656	0.5037935427929323	0.7272866061845009	0.9850024402580049	168.0	3.23949912601198	113.0	0.2605468866381333
34	Feb25-FISH2-3L1-rep4-mock-100x_Position001_0_cmle.ics	35	1	0	1.2995999999999999	0.0	1.0	0.22437840092552944	2.3982934231201343	0.0803720851208427	0.25814467145223635	0.0803720851208427	0.027880898780954	0.9702617690485574	0.9219536930667396	176.0	3.4182807736548946	104.0	0.2397953646935032
35	Feb25-FISH2-3L1-rep4-mock-100x_Position001_0_cmle.ics	36	1	0	1.083	0.5836459621422412	1.0	0.2802993217799496	2.0853938590058685	0.5561162301076552	0.6680162633503525	0.5561162301076552	0.43553900050290234	0.7273936491310727	0.9853385724335604	156.0	2.9479214057071887	97.0	0.22365529206990203
36	Feb25-FISH2-3L1-rep4-mock-100x_Position001_0_cmle.ics	37	1	0	1.083	0.6016084874694266	1.0	0.2939427232771369	2.251054775243329	0.5876246674811754	0.6969204640966319	0.5862036098330258	0.445913159513721	0.757403991222827	0.9950949195242851	172.0	3.211863705631338	115.0	0.2651583359591622
37	Feb25-FISH2-3L1-rep4-mock-100x_Position001_0_cmle.ics	38	1	0	1.2995999999999999	0.10317500441073144	1.0	0.2984777951259377	2.512374659837571	0.3013337724353697	0.4585172073110489	0.3013337724353697	0.09530709698666227	0.8633889744484673	0.9918614021885046	178.0	3.4161656878847833	122.0	0.2812984085827634
38	Feb25-FISH2-3L1-rep4-mock-100x_Position001_0_cmle.ics	39	1	0	1.5162	1.0987399361686254	1.0	0.28530389870926887	2.3156731573325824	0.7276655026026714	0.8310875683613054	0.7262818038912996	0.5955387482703766	0.6298078495483088	0.9966690859174866	262.0	4.965699504369517	213.0	0.4911193526895787
39	Feb25-FISH2-3L1-rep4-mock-100x_Position001_0_cmle.ics	40	1	0	1.083	0.46141264688247224	1.0	0.3483279214251403	2.514213871238549	0.5084219900602324	0.6254728092771165	0.4989227130394814	0.35970372214614715	0.7708317833629014	0.9979767856166769	152.0	2.8585305818857316	104.0	0.2397953646935032
40	Feb25-FISH2-3L1-rep4-mock-100x_Position001_0_cmle.ics	41	1	0	1.083	0.7252201245704302	1.0	0.29906689398300423	2.262824070409589	0.6718606100635367	0.7735797278063574	0.6684744690549503	0.5025489083416281	0.6634797105510727	0.9982677857136533	164.0	3.0798925556692636	108.0	0.24901826333556107
41	Feb25-FISH2-3L1-rep4-mock-100x_Position001_0_cmle.ics	42	1	0	1.5162	0.7748934119142009	1.0	0.26171705325020667	2.4430320467735362	0.6474108908245605	0.7383751555450374	0.6414257468070326	0.5005420219709751	0.7116979534734773	0.9598856983657487	196.0	3.7248033997196615	132.0	0.30435565518790797
42	Feb25-FISH2-3L1-rep4-mock-100x_Position001_0_cmle.ics	43	1	0	1.083	1.7539750749824343	1.0	0.2991993003418851	2.2097982340388067	0.9300299337181954	0.9605828166203407	0.9273038272396835	0.8787105338179745	0.45914468241028117	0.9924987038089857	168.0	3.145878130650301	112.0	0.25824116197761887
43	Feb25-FISH2-3L1-rep4-mock-100x_Position001_0_cmle.ics	44	1	0	0.8664	0.7252201245704302	1.0	0.26182090496753924	1.6177025960869589	0.644841377073988	0.7439874614927309	0.6406078293610046	0.4967077410870309	0.7132155374748048	0.9719701759573669	138.0	2.5456626985106308	78.0	0.17984652352012742
44	Feb25-FISH2-3L1-rep4-mock-100x_Position001_0_cmle.ics	45	1	0	1.5162	1.4686736615067262	1.0	0.3029329692968933	2.2868068773934893	0.8378388142742307	0.8962309311126566	0.8337382696424217	0.7252544776321612	0.6150600518722256	0.9755947283474188	264.0	5.033800165120666	222.0	0.5118708746342088
45	Feb25-FISH2-3L1-rep4-mock-100x_Position001_0_cmle.ics	47	1	0	0.8664	1.2225574214657589	1.0	0.22801882163151724	1.3124153117440231	0.7979022936459585	0.8536504042283437	0.7942057859812622	0.7206996196466501	0.5827067694813245	0.8811305780368667	124.0	2.2562000639759505	62.0	0.14295492895189613
46	Feb25-FISH2-3L1-rep4-mock-100x_Position001_0_cmle.ics	49	1	0	1.2995999999999999	2.0977973943825394	1.0	0.25865289273487824	2.3111778343908513	0.9726573518626473	0.9912791244334956	0.9710589164488407	0.9423199879647216	0.29096746197787754	0.9868071209117537	170.0	3.190573542561029	106.0	0.24440681401453213
47	Feb25-FISH2-3L1-rep4-mock-100x_Position001_0_cmle.ics	50	1	0	1.7328	0.0	1.0	0.19022971836016914	2.664530122580368	0.07921222614896864	0.22698702592443254	0.07921222614896864	0.027758671125763936	0.9367792629557433	0.9407399098844397	200.0	3.978030965424057	116.0	0.2674640606196767
48	Feb25-FISH2-3L1-rep4-mock-100x_Position001_0_cmle.ics	52	1	0	1.083	0.65253602307166	1.0	0.31365172603656777	2.2551238332718535	0.6356657161658258	0.7352873437157271	0.6323316516779995	0.5001699934196095	0.6918112780353913	1.012424462409228	144.0	2.703154183083237	91.0	0.20982094410681532
49	Feb25-FISH2-3L1-rep4-mock-100x_Position001_0_cmle.ics	53	1	0	1.2995999999999999	1.7328	1.0	0.28785502777740146	2.80514525207614	0.9111214907134204	0.9703592734784705	0.9111214907134204	0.7842555356824146	0.43795400528095835	0.9885665742139926	146.0	2.7946600926748055	89.0	0.2052094947857864
50	Feb25-FISH2-3L1-rep4-mock-100x_Position001_0_cmle.ics	53	2	0	2.166	0.0	1.0	0.13753154306572096	2.619359265678502	0.054887843333827	0.19492513395383101	0.054887843333827	0.018795307913434117	0.9696548537544702	0.9110108014609059	292.0	5.753156927232547	174.0	0.40119609092951497
51	Feb25-FISH2-3L1-rep4-mock-100x_Position001_0_cmle.ics	54	1	0	1.7328	0.42540144110901373	1.0	0.263464019388522	2.306573316410507	0.418479004240186	0.582625923266311	0.4136703255368623	0.26884147175488987	0.8461791791040245	0.9885072558100692	284.0	5.410538537706695	231.0	0.5326223965788388
52	Feb25-FISH2-3L1-rep4-mock-100x_Position001_0_cmle.ics	55	1	0	1.2995999999999999	1.449626260897894	1.0	0.26580897764629313	2.3713542856373273	0.8688319851785685	0.9163565083618679	0.8649446677584239	0.7983185284435843	0.6065151878676021	0.9916740062294168	184.0	3.48003617709571	121.0	0.27899268392224896
53	Feb25-FISH2-3L1-rep4-mock-100x_Position001_0_cmle.ics	57	1	0	1.083	1.517785507063743	1.0	0.26084403310998117	2.7583488693151743	0.9543270438145625	0.9844882720286628	0.9512297209060925	0.9122285656883591	0.39123609777097046	0.9971640832044409	116.0	2.217849909375555	60.0	0.13834347963086724
54	Feb25-FISH2-3L1-rep4-mock-100x_Position001_0_cmle.ics	58	1	0	1.2995999999999999	2.4122417731431285	1.0	0.2939425763022126	2.368582431040488	0.9557849783579382	0.9795176160598299	0.9550276376755952	0.9280789317288931	0.3535856455734202	0.9971636808708536	170.0	3.237384040241869	113.0	0.2605468866381333
55	Feb25-FISH2-3L1-rep4-mock-100x_Position001_0_cmle.ics	58	2	0	0.8664	0.5963412819178956	1.0	0.3352140309385934	2.116060311637725	0.5076864819947512	0.6089755389478224	0.5089697537064989	0.39172920863158006	0.7869553407766695	1.014342132909751	126.0	2.371111222407939	77.0	0.17754079885961296
56	Feb25-FISH2-3L1-rep4-mock-100x_Position001_0_cmle.ics	60	1	0	1.2995999999999999	0.8754689432133618	1.0	0.279227296103668	1.993561286575848	0.7135690891754073	0.8059450271547615	0.693122175697525	0.5642842336553211	0.6446132115219446	0.9921981694025104	182.0	3.4119355163445615	122.0	0.2812984085827634
57	Feb25-FISH2-3L1-rep4-mock-100x_Position001_0_cmle.ics	63	1	0	1.5162	0.0	1.0	0.19388114662154152	2.3903389766226333	0.1384082771485255	0.2919251958234862	0.10804081664914597	0.027312535074337837	0.9474348674266116	0.936903077138238	210.0	4.061076531935182	126.0	0.2905213072248212
58	Feb25-FISH2-3L1-rep4-mock-100x_Position001_0_cmle.ics	64	1	0	1.2995999999999999	0.0	1.0	0.32508082821879547	2.5705080086333276	0.22096063454759107	0.4349478554641598	0.22889982373678025	0.027497062279670977	0.90858046680795	1.0038885136816849	186.0	3.5481368378468585	136.0	0.31357855382996574
59	Feb25-FISH2-3L1-rep4-mock-100x_Position001_0_cmle.ics	65	1	0	1.5162	0.5097226605744432	1.0	0.3145393676065208	2.5092148603537994	0.48748313938867427	0.6131295580805194	0.4825998491118173	0.313477058137674	0.808624215665692	0.9902226543597861	244.0	4.633656543694215	201.0	0.4634506567634053
60	Feb25-FISH2-3L1-rep4-mock-100x_Position001_0_cmle.ics	67	1	0	1.083	0.8508028822180275	1.0	0.23561944901923448	2.3658476695977346	0.7116516742806009	0.7862113219987755	0.7098620072528611	0.6125665238072812	0.6242843457460898	0.9579060842782119	120.0	2.237024986675753	60.0	0.13834347963086724
61	Feb25-FISH2-3L1-rep4-mock-100x_Position001_0_cmle.ics	69	1	0	1.083	2.1523337331662105	1.0	0.24031260193171305	2.1877288550386758	0.987100031680659	0.9978170045936956	0.9860110090289878	0.9594487565341359	0.2918625238288872	0.8854605508375311	142.0	2.6350535223320883	78.0	0.17984652352012742
62	Feb25-FISH2-3L1-rep4-mock-100x_Position001_0_cmle.ics	70	1	0	1.2995999999999999	0.42540144110901373	1.0	0.2761165418194154	2.820390983716014	0.485927282754274	0.6240398251004491	0.4886453163160797	0.3425214685259592	0.7590333835508706	0.9643561525376145	160.0	3.0841227272094853	100.0	0.23057246605144538
63	Feb25-FISH2-3L1-rep4-mock-100x_Position001_0_cmle.ics	72	1	0	1.2995999999999999	0.0	1.0	0.28393860949740635	2.713809969529523	0.25104831792623655	0.4118102544553512	0.24106547221957494	0.0326050700466978	0.8811864952358854	0.9905516121878314	140.0	2.683979105783039	83.0	0.1913751468226997
64	Feb25-FISH2-3L1-rep4-mock-100x_Position001_0_cmle.ics	73	1	0	1.2995999999999999	1.5897231072394298	1.0	0.2836296094149551	2.4089518595174995	0.893321223348291	0.9429961421904085	0.8909921494923698	0.8323831191604543	0.4641736925609199	0.9840852392121717	170.0	3.213978791401449	111.0	0.2559354373171044
65	Feb25-FISH2-3L1-rep4-mock-100x_Position001_0_cmle.ics	75	1	0	1.9493999999999998	0.23070632344123612	1.0	0.29926770438860245	2.5399021575579352	0.31658197015680795	0.4855529029100741	0.3121309840363671	0.11868148840082693	0.9101450130825751	0.987566561594864	324.0	6.164015282878753	300.0	0.6917173981543362
66	Feb25-FISH2-3L1-rep4-mock-100x_Position001_0_cmle.ics	75	2	0	1.5162	2.3825999999999996	1.0	0.2780232694705515	2.3559333839993837	0.9489811298284919	0.9875504504018354	0.9484266173435875	0.8526383071366501	0.45793897793054117	0.9971043264170392	222.0	4.188817510357036	164.0	0.3781388443243705
67	Feb25-FISH2-3L1-rep4-mock-100x_Position001_0_cmle.ics	76	1	0	1.2995999999999999	1.1961505589055579	1.0	0.2970299522544141	2.422687132395173	0.80946986513173	0.8832455643494634	0.8097454189182983	0.6929488847725915	0.5306964355569694	0.9859650805586344	186.0	3.5247315890064383	130.0	0.29974420586687905
68	Feb25-FISH2-3L1-rep4-mock-100x_Position001_0_cmle.ics	77	1	0	1.2995999999999999	0.23070632344123612	1.0	0.31544250215413183	2.583228243330243	0.3724476835346572	0.5193498655407713	0.3685234011615175	0.21181927278142273	0.8367900396594569	0.9973933455019609	168.0	3.1926886283311404	115.0	0.2651583359591622
69	Feb25-FISH2-3L1-rep4-mock-100x_Position001_0_cmle.ics	78	1	0	1.2995999999999999	1.8497044106137501	1.0	0.2788066178289909	2.4425776123596084	0.9316236317709795	0.9598258139208532	0.922879245018243	0.8834286415941622	0.39958896885113443	0.9840577712640798	172.0	3.258674203312178	112.0	0.25824116197761887
70	Feb25-FISH2-3L1-rep4-mock-100x_Position001_0_cmle.ics	79	1	0	1.2995999999999999	1.4058527462478245	1.0	0.3308161431574219	2.875658325459611	0.8743383634151954	0.9335445638951901	0.8706890883387579	0.7852187921228261	0.5229023912485017	1.001584835823618	172.0	3.3288899498334374	122.0	0.2812984085827634
71	Feb25-FISH2-3L1-rep4-mock-100x_Position001_0_cmle.ics	80	1	0	0.8664	1.2225574214657589	1.0	0.2859744172986084	1.981634756305001	0.8069206111471338	0.8681723120759094	0.8042539201271245	0.7269472780573338	0.5461096526308619	0.9955634362076827	134.0	2.479677123529594	78.0	0.17984652352012742
72	Feb25-FISH2-3L1-rep4-mock-100x_Position001_0_cmle.ics	81	1	0	1.2995999999999999	2.0763569109711253	1.0	0.28166648430998564	2.593927559426993	0.9742952152590707	0.9887313381289284	0.9719368875995382	0.9440464560946489	0.3086222575577937	0.9783007074393216	160.0	3.0607174783690656	101.0	0.23287819071195984
73	Feb25-FISH2-3L1-rep4-mock-100x_Position001_0_cmle.ics	82	1	0	1.083	0.9971598751598192	1.0	0.30001634125536203	2.454293528193421	0.7417851704540727	0.8279191872124082	0.7397465447374333	0.638697276562461	0.5897816187480174	1.0073711274810129	144.0	2.726559431923657	89.0	0.2052094947857864
74	Feb25-FISH2-3L1-rep4-mock-100x_Position001_0_cmle.ics	83	1	0	1.2995999999999999	1.1179489136237186	1.0	0.3161256321025793	2.5451500642079807	0.778849253759648	0.8605895962526787	0.7750848646905995	0.6861476171512014	0.5964508509856047	1.001399645754983	158.0	2.9926168176179173	105.0	0.24210108935401767
75	Feb25-FISH2-3L1-rep4-mock-100x_Position001_0_cmle.ics	84	1	0	0.8664	0.3720027687491155	1.0	0.3552780948251042	2.2478736333238327	0.4859353858570513	0.6199230897049398	0.47748474849858763	0.3339604054406912	0.7932511484525857	0.9980313177507103	132.0	2.4817922092997056	85.0	0.19598659614372857
76	Feb25-FISH2-3L1-rep4-mock-100x_Position001_0_cmle.ics	86	1	0	1.5162	2.584794377981393	1.0	0.2880880389659548	2.383010551571775	0.9614056487080813	0.979755789582188	0.9613283397471138	0.9364155270753161	0.35376493615398047	0.986710787051895	214.0	4.05684636039496	158.0	0.3643044963612837
77	Feb25-FISH2-3L1-rep4-mock-100x_Position001_0_cmle.ics	86	2	0	1.083	0.72222503087512	1.0	0.29154931823087094	2.3551724053100456	0.528600020615723	0.6462041300164926	0.5257911283672347	0.41655571399120395	0.8049633583740662	0.9900013451822203	132.0	2.4817922092997047	77.0	0.17754079885961296
78	Feb25-FISH2-3L1-rep4-mock-100x_Position001_0_cmle.ics	87	1	0	1.083	1.6313400576791501	1.0	0.27346259897054487	1.7189970178745266	0.8920761571145924	0.9517206707534624	0.8920696701371996	0.8113522104375466	0.3862781512932062	0.9888015954133674	198.0	3.629067318587871	137.0	0.3158842784904802
79	Feb25-FISH2-3L1-rep4-mock-100x_Position001_0_cmle.ics	88	1	0	1.083	1.0389843448820495	1.0	0.3191784862749187	2.1098894587166646	0.7367776514277989	0.8084419457189889	0.7341932200424642	0.6458931397262888	0.6742265895287632	0.9973919607518618	140.0	2.5903581104213598	88.0	0.20290377012527194
80	Feb25-FISH2-3L1-rep4-mock-100x_Position001_0_cmle.ics	89	1	0	1.083	0.5689355674538337	1.0	0.27959054898357405	2.668957190579521	0.6596344238332755	0.7676798119377345	0.6496285468874791	0.49807869079730566	0.6739634046396552	1.0101541065903616	122.0	2.328530896267321	67.0	0.15448355225446841
81	Feb25-FISH2-3L1-rep4-mock-100x_Position001_0_cmle.ics	90	1	0	1.083	1.687878142458339	1.0	0.3161797036095224	2.9224698492718484	0.8438703091580789	0.8887298269492514	0.8438703091580789	0.7937852420766089	0.5834976934096725	0.9752692880030851	110.0	2.1071689224837895	61.0	0.1406492042913817
82	Feb25-FISH2-3L1-rep4-mock-100x_Position001_0_cmle.ics	90	2	0	1.2995999999999999	0.8779414014559871	1.0	0.3419137410022111	2.705887141510893	0.6272506319268909	0.737602080497764	0.6256756756756757	0.5143204355434571	0.6860679332678644	0.9946177489026616	190.0	3.6375276616683156	144.0	0.33202435111408135
83	Feb25-FISH2-3L1-rep4-mock-100x_Position001_0_cmle.ics	91	1	0	1.2995999999999999	0.65253602307166	1.0	0.2617777079548179	1.9925215068751245	0.5796014790468365	0.7079475064787308	0.5763937172113014	0.44968712470766703	0.75265545859438	0.972047749025824	190.0	3.520501417466216	126.0	0.2905213072248212
84	Feb25-FISH2-3L1-rep4-mock-100x_Position001_0_cmle.ics	92	1	0	1.083	0.10317500441073144	1.0	0.2761165418194154	2.4649740827400817	0.3058546263936589	0.44212349807128687	0.26748179556647766	0.0711710259948232	0.8784451247287278	0.9825438010515497	160.0	3.0373122295286463	100.0	0.23057246605144538
85	Feb25-FISH2-3L1-rep4-mock-100x_Position001_0_cmle.ics	93	1	0	1.083	0.687545504971255	1.0	0.3199428132226949	2.4465052403549716	0.6655496602438797	0.7595747101471759	0.6609782080321036	0.500196510389194	0.6711891552323479	1.0019966300126857	142.0	2.6818640200129287	90.0	0.20751521944630086
86	Feb25-FISH2-3L1-rep4-mock-100x_Position001_0_cmle.ics	94	1	0	1.7328	0.0	1.0	0.16617800677414474	2.2223547168549023	0.08024747596054299	0.22951159111803146	0.08024747596054299	0.027422787997250266	0.9614162216623107	0.9615008668480479	214.0	4.220683102277899	120.0	0.2766869592617345
87	Feb25-FISH2-3L1-rep4-mock-100x_Position001_0_cmle.ics	97	1	0	1.083	0.5556144027286182	1.0	0.29498890793847904	2.23861224388721	0.5482153277572457	0.6600936912403553	0.5482153277572457	0.42412306295792	0.7527079718640691	1.0035128822673633	136.0	2.547777784280742	81.0	0.18676369750167077
88	Feb25-FISH2-3L1-rep4-mock-100x_Position001_0_cmle.ics	98	1	0	1.083	1.1094504182004423	1.0	0.2840517632309768	2.6179756238425753	0.757289149892952	0.8223562590818809	0.7555523073351504	0.679707316234319	0.4930497429178287	0.979499441968491	114.0	2.1731544974648265	61.0	0.1406492042913817
89	Feb25-FISH2-3L1-rep4-mock-100x_Position001_0_cmle.ics	98	2	0	1.083	0.5097226605744432	1.0	0.23092087712273712	2.5727176405045262	0.5166590715630723	0.6021426790366543	0.5066507312795027	0.3797322511027231	0.8276914318405576	0.9276418058540347	114.0	2.1965597463052466	55.0	0.12681485632829495
90	Feb25-FISH2-3L1-rep4-mock-100x_Position001_0_cmle.ics	99	1	0	1.2995999999999999	2.6196401219954706	1.0	0.27915298410555317	2.59699659093936	0.9561380161134277	0.9797420330633679	0.9557831320211072	0.9304300434733013	0.38032203822119476	0.9952614375095004	184.0	3.5034414259361295	124.0	0.28590985790379225
91	Feb25-FISH2-3L1-rep4-mock-100x_Position001_0_cmle.ics	99	2	0	1.083	1.6776879206634818	1.0	0.28380753372595546	2.1416838909749445	0.8213074098953514	0.8737119608613544	0.8213750068653173	0.7648132422464163	0.5859220210425902	0.9892674022977389	172.0	3.211863705631338	113.0	0.2605468866381333
92	Feb25-FISH2-3L1-rep4-mock-100x_Position001_0_cmle.ics	101	1	0	1.083	1.2536039404732575	1.0	0.3406701709760313	2.272321823246255	0.8177567561290922	0.8930011844030377	0.8137003692550647	0.7251720480883116	0.5346482931149783	1.010017523543545	158.0	2.9692115687774976	109.0	0.25132398799607547
93	Feb25-FISH2-3L1-rep4-mock-100x_Position001_0_cmle.ics	102	1	0	1.083	0.7610319551488771	1.0	0.27538055063158023	2.288113881877349	0.6481093189047653	0.7558581963608096	0.6435475457455839	0.5396291257965203	0.72300969354556	0.9903686210400452	158.0	2.9926168176179173	98.0	0.2259610167304165
94	Feb25-FISH2-3L1-rep4-mock-100x_Position001_0_cmle.ics	103	1	0	1.083	1.7430385742657564	1.0	0.2836296094149551	2.290464048411954	0.9189030821516465	0.9520819623362692	0.915738896050627	0.8722200686925872	0.4252444633934081	0.989462955627138	170.0	3.190573542561029	111.0	0.2559354373171044
95	Feb25-FISH2-3L1-rep4-mock-100x_Position001_0_cmle.ics	105	1	0	1.2995999999999999	0.3720027687491155	1.0	0.30872961252852577	2.4360924706826514	0.45546314842230545	0.5942407617057099	0.4530320183459607	0.2953786757235333	0.8137912056161114	0.9912218152059931	192.0	3.6354125758982043	139.0	0.32049572781150915
96	Feb25-FISH2-3L1-rep4-mock-100x_Position001_0_cmle.ics	106	1	0	1.083	0.622541700711641	1.0	0.2667602850650871	2.107479993787283	0.6039965557172126	0.7113928560824252	0.5963557904530024	0.4639290556924691	0.732700159211205	0.9642832104223689	164.0	3.079892555669263	102.0	0.23518391537247432
97	Feb25-FISH2-3L1-rep4-mock-100x_Position001_0_cmle.ics	107	1	0	1.2995999999999999	0.23070632344123612	1.0	0.28877185231211383	1.9346259539850514	0.38399912388590296	0.5423019897899011	0.3708826849527404	0.21229760921941604	0.8388451837517151	0.9746622402471988	178.0	3.3225446925231044	120.0	0.2766869592617345
98	Feb25-FISH2-3L1-rep4-mock-100x_Position001_0_cmle.ics	108	1	0	1.2995999999999999	0.23070632344123612	1.0	0.32775798984639737	2.4965125893121134	0.4272695565075078	0.5791918938980656	0.40534086945634384	0.21514617634170116	0.8111972828035179	1.0080136821785604	162.0	3.0820076414393744	111.0	0.2559354373171044
99	Feb25-FISH2-3L1-rep4-mock-100x_Position001_0_cmle.ics	109	1	0	1.2995999999999999	0.5556144027286182	1.0	0.2629681350661099	2.2078335067564923	0.6057960227489599	0.7423470361464178	0.6057960227489599	0.4144957822817665	0.7299228688518425	0.9876488011654713	168.0	3.1692833794907203	105.0	0.24210108935401767
100	Feb25-FISH2-3L1-rep4-mock-100x_Position001_0_cmle.ics	110	1	0	1.2995999999999999	0.7817319754002556	1.0	0.2643994242775595	2.537410336724698	0.7073583682755519	0.8098173304585918	0.706405999920636	0.598940490205156	0.6762098619407478	0.9749754836337428	134.0	2.5498928700508534	75.0	0.17292934953858405
101	Feb25-FISH2-3L1-rep4-mock-100x_Position001_0_cmle.ics	111	1	0	0.8664	1.9937278265781397	1.0	0.3195793308095086	2.143648431893917	0.984337614000208	0.9955093454162958	0.9834128974836152	0.9624333915134141	0.24203822050569782	0.997950452389271	96.0	1.794301039108687	50.0	0.11528623302572269
102	Feb25-FISH2-3L1-rep4-mock-100x_Position001_0_cmle.ics	112	1	0	1.2995999999999999	2.1280260539523534	1.0	0.2939425763022126	2.3440957493689965	0.974066836387106	0.9910762307719889	0.9735110617089175	0.9465066872243537	0.3525339454900449	1.002707102873499	170.0	3.237384040241869	113.0	0.2605468866381333
103	Feb25-FISH2-3L1-rep4-mock-100x_Position001_0_cmle.ics	113	1	0	1.5162	0.8318234787411565	1.0	0.22722413550913917	3.2452061383128505	0.7555113874655823	0.830099742893091	0.7522474061377437	0.6699640779708612	0.5539426714394147	0.8814380712067416	116.0	2.264660407056395	56.0	0.12912058098880944
104	Feb25-FISH2-3L1-rep4-mock-100x_Position001_0_cmle.ics	114	1	0	1.2995999999999999	0.9512265400461283	1.0	0.2991993003418851	2.466280001451895	0.7195381234932524	0.8056417966213271	0.7150100968766402	0.6032906032327797	0.6419424663065247	0.9968095414924654	168.0	3.1926886283311404	112.0	0.25824116197761887
105	Feb25-FISH2-3L1-rep4-mock-100x_Position001_0_cmle.ics	115	1	0	1.7328	0.0	1.0	0.2168997468477655	3.15096533237448	0.16608970810578583	0.3374340077827441	0.16608970810578583	0.028388013582623495	0.9192739813542656	0.8542052699922709	178.0	3.4629761855656227	104.0	0.2397953646935032
106	Feb25-FISH2-3L1-rep4-mock-100x_Position001_0_cmle.ics	116	1	0	1.5162	0.0	1.0	0.2119681706079087	2.3582345656836683	0.07731966840612414	0.2552614670991804	0.07731966840612414	0.02784699042514848	0.947509253633098	0.9353887793827134	206.0	4.041901454634984	128.0	0.2951327565458501
107	Feb25-FISH2-3L1-rep4-mock-100x_Position001_0_cmle.ics	117	1	0	0.8664	0.0	1.0	0.25222168868217903	2.3327704159915488	0.16409686146288027	0.3745663972382201	0.16409686146288027	0.03631474996265622	0.9189359202081484	0.9737130081651295	116.0	2.1944446605351353	59.0	0.13603775497035278
108	Feb25-FISH2-3L1-rep4-mock-100x_Position001_0_cmle.ics	118	1	0	1.083	1.257995996548413	1.0	0.2853810895720952	2.1270702708009908	0.8667642103396294	0.9343021193579852	0.8643367030238539	0.7740755520085129	0.49874865280171493	0.9890718571612971	142.0	2.6584587711725085	85.0	0.19598659614372857
109	Feb25-FISH2-3L1-rep4-mock-100x_Position001_0_cmle.ics	119	1	0	1.5162	0.6639153385791856	1.0	0.3273992772007014	2.5991846388423343	0.6121334914090564	0.7348309238582273	0.6028612885530763	0.47905349211685805	0.7310647086376061	1.0063091061241984	164.0	3.1501083021905236	113.0	0.2605468866381333
110	Feb25-FISH2-3L1-rep4-mock-100x_Position001_0_cmle.ics	121	1	0	1.083	2.0170154133179077	1.0	0.32271137869375155	2.2386291309501614	0.9581124687565292	0.9839623298536684	0.9544522429523242	0.9064436998460074	0.4110761016233133	1.0030636365560934	180.0	3.343834855593413	129.0	0.29743848120636457
111	Feb25-FISH2-3L1-rep4-mock-100x_Position001_0_cmle.ics	122	1	0	0.8664	0.0	1.0	0.23473931077125812	1.6696678808264427	0.13903996740247315	0.28316222584416967	0.13903996740247315	0.020710059171597635	0.9352135436060889	0.9086914377916329	112.0	2.0348380901924186	54.0	0.12450913166778053
112	Feb25-FISH2-3L1-rep4-mock-100x_Position001_0_cmle.ics	122	2	0	1.083	1.3477239015757756	1.0	0.2381872510040993	2.5642247105381166	0.7481575310916628	0.8303467030436169	0.7481575310916628	0.6709620699429544	0.5838051322196566	0.9734653728827266	152.0	2.8819358307261513	86.0	0.19829232080424306
113	Feb25-FISH2-3L1-rep4-mock-100x_Position002_1_cmle.ics	1	1	0	0.8664	0.9733510449106972	1.0	0.2802220647444271	2.4638998957774843	0.7909100218459858	0.856217572364828	0.7892033042053522	0.6991995494265428	0.5515438896989208	0.9968429869572488	112.0	2.128459085554098	59.0	0.13603775497035278
114	Feb25-FISH2-3L1-rep4-mock-100x_Position002_1_cmle.ics	2	1	0	1.2995999999999999	0.0	1.0	0.22664823729886802	1.9895923867395218	0.061834295643898356	0.159427032217223	0.061834295643898356	0.02201418186607526	0.9815538232582713	0.9817634927724846	136.0	2.688209277323261	71.0	0.16370645089652625
115	Feb25-FISH2-3L1-rep4-mock-100x_Position002_1_cmle.ics	2	2	0	1.2995999999999999	0.1459114905355603	1.0	0.26580897764629313	2.037982188259041	0.26121314860369377	0.38178237760811656	0.2550781532134375	0.12073280055741786	0.9044021329357418	0.989347740861187	184.0	3.48003617709571	121.0	0.27899268392224896
116	Feb25-FISH2-3L1-rep4-mock-100x_Position002_1_cmle.ics	3	1	0	1.083	0.32626801153583	1.0	0.3299326784738781	2.3907815664792045	0.3400508915287389	0.48079980347897827	0.3400508915287389	0.21822871524382048	0.8540630916022898	1.0044969451874854	120.0	2.283835484356593	71.0	0.16370645089652625
117	Feb25-FISH2-3L1-rep4-mock-100x_Position002_1_cmle.ics	3	2	0	1.083	1.8253521634203476	1.0	0.32320912073969066	2.769985370486355	0.8482106853670632	0.8848590749607189	0.8487019879213731	0.8029111993807734	0.5304494342891857	1.011917987956867	108.0	2.062473510573061	60.0	0.13834347963086724
118	Feb25-FISH2-3L1-rep4-mock-100x_Position002_1_cmle.ics	4	1	0	1.083	0.7252201245704302	1.0	0.261512653717724	2.2035752512435907	0.6418636713839666	0.7247526458781072	0.6367645269859292	0.5204371274481976	0.6666243713583792	0.8584334639881376	104.0	1.949677437911183	51.0	0.11759195768623716
119	Feb25-FISH2-3L1-rep4-mock-100x_Position002_1_cmle.ics	5	1	0	1.083	1.449626260897894	1.0	0.3091484836859036	1.9437015137617106	0.8653071395938032	0.9158242305935125	0.8636042696349213	0.8015907297420775	0.5245385040424145	1.0033786073512567	174.0	3.256559117542067	120.0	0.2766869592617345
120	Feb25-FISH2-3L1-rep4-mock-100x_Position002_1_cmle.ics	8	1	0	1.7328	0.0	1.0	0.2733111669236868	2.5294060372325	0.17161058025204265	0.3727837458207213	0.17902546145171822	0.021388015114645775	0.9239083202567235	0.9893640590623772	254.0	4.833728354407441	199.0	0.4588392074423764
121	Feb25-FISH2-3L1-rep4-mock-100x_Position002_1_cmle.ics	8	2	0	0.8664	0.9479040472602467	1.0	0.26179938779914946	2.122667736633272	0.5950580647714009	0.6696163966209666	0.5941321937998298	0.5069460106435595	0.7357196675115941	0.9652954561291965	108.0	1.9922577640518007	54.0	0.12450913166778053
122	Feb25-FISH2-3L1-rep4-mock-100x_Position002_1_cmle.ics	9	1	0	1.2995999999999999	0.741346755705622	1.0	0.31953930772090205	2.7113704494093396	0.7224260916175319	0.8441347462169628	0.7176019461509916	0.5068733764895065	0.6498692083095392	0.9990856046520454	174.0	3.3267748640633266	122.0	0.2812984085827634
123	Feb25-FISH2-3L1-rep4-mock-100x_Position002_1_cmle.ics	11	1	0	1.2995999999999999	2.5086197835481747	1.0	0.3079536876373948	2.552790946058876	0.9861022650016102	0.9973056141983039	0.9854796579239274	0.9579418184420511	0.26636998527714983	0.9968395170121342	194.0	3.6801079878089333	141.0	0.325107177132538
124	Feb25-FISH2-3L1-rep4-mock-100x_Position002_1_cmle.ics	12	1	0	1.2995999999999999	0.8254000352858515	1.0	0.3383896342297516	2.473752322090849	0.6294839108295635	0.7240197714634717	0.6329922093048029	0.5327109772812817	0.7191049559930723	1.0084459290383834	188.0	3.569427000917167	141.0	0.325107177132538
125	Feb25-FISH2-3L1-rep4-mock-100x_Position002_1_cmle.ics	13	1	0	1.5162	0.0	1.0	0.15650912795821453	2.4991852274832085	0.08588513285431837	0.17869990837633215	0.061021362781501665	0.030501036794136085	0.9664772549847869	0.898296925313615	136.0	2.7350197750041008	59.0	0.13603775497035278
126	Feb25-FISH2-3L1-rep4-mock-100x_Position002_1_cmle.ics	15	1	0	1.5162	1.7709742587733406	1.0	0.29728367905850145	2.143634088619625	0.835098647248776	0.9042006485377532	0.8346093757908483	0.7456328304522556	0.5527018002524935	0.9821650452589594	256.0	4.761397522116072	210.0	0.48420217870803534
127	Feb25-FISH2-3L1-rep4-mock-100x_Position002_1_cmle.ics	15	2	0	1.083	1.5930676819351215	1.0	0.27365459734503106	2.5593169084183187	0.7586541998049663	0.8090086685405201	0.7586541998049663	0.7005135663165283	0.5753727248963845	1.006618490979676	144.0	2.7265594319236564	85.0	0.19598659614372857
128	Feb25-FISH2-3L1-rep4-mock-100x_Position002_1_cmle.ics	16	1	0	1.083	0.10317500441073144	1.0	0.29778726282751644	2.732424924850626	0.25480237803602906	0.40648059630149674	0.24564574433125205	0.09117049562333822	0.8910891296028443	0.9835586759286775	140.0	2.7073843546234593	85.0	0.19598659614372857
129	Feb25-FISH2-3L1-rep4-mock-100x_Position002_1_cmle.ics	17	1	0	1.2995999999999999	0.32626801153583	1.0	0.2618084357118758	2.456956660674758	0.42160225529938083	0.5661985096187501	0.42047587835128963	0.2401505654157731	0.8129340712607067	0.9788729939942433	220.0	4.1441220984463065	157.0	0.3619987717007692
130	Feb25-FISH2-3L1-rep4-mock-100x_Position002_1_cmle.ics	18	1	0	1.5162	1.2779016819528852	1.0	0.26113296207454734	2.226420496349956	0.7240184196865068	0.810525961972983	0.7229951037694626	0.6334418894744115	0.6096325832764347	0.9862273317702106	234.0	4.41017948414057	172.0	0.3965846416084861
131	Feb25-FISH2-3L1-rep4-mock-100x_Position002_1_cmle.ics	18	2	0	1.083	0.8595614345612763	1.0	0.3270921526292761	2.4407207423224015	0.5690122013616824	0.6543843858423869	0.5719813114129603	0.4749418315861023	0.7648646922348605	1.0029417932057514	142.0	2.6818640200129282	91.0	0.20982094410681532
132	Feb25-FISH2-3L1-rep4-mock-100x_Position002_1_cmle.ics	20	1	0	1.2995999999999999	0.41270001764292574	1.0	0.22904979402179543	2.096637487443833	0.47549224032647225	0.6041263292722886	0.4751422358583301	0.3257014983169998	0.7768832381479785	0.9741196140581814	208.0	3.8291391293010935	135.0	0.31127282916945126
133	Feb25-FISH2-3L1-rep4-mock-100x_Position002_1_cmle.ics	21	1	0	1.2995999999999999	1.44445006175024	1.0	0.3077861314732113	2.37389033388726	0.8388461740316994	0.8998209037472447	0.840604335047759	0.7728954550225674	0.5188919358640873	0.9907014748325949	204.0	3.8099640520008964	152.0	0.350470148398197
134	Feb25-FISH2-3L1-rep4-mock-100x_Position002_1_cmle.ics	23	1	0	1.2995999999999999	0.23070632344123612	1.0	0.25003418727335075	1.7299608520542886	0.3592691895204535	0.535648077217711	0.3703768959705837	0.20466906695265819	0.8391556966717688	0.9545284146632036	198.0	3.6758778162687107	131.0	0.3020499305273935
135	Feb25-FISH2-3L1-rep4-mock-100x_Position002_1_cmle.ics	24	1	0	1.083	0.8595614345612763	1.0	0.265435257696904	2.3112340418596538	0.5924533325987751	0.6842822907197752	0.5894737808629222	0.4928564214160446	0.7142456380420503	0.9934778243306676	150.0	2.8606456676558425	89.0	0.2052094947857864
136	Feb25-FISH2-3L1-rep4-mock-100x_Position002_1_cmle.ics	24	2	0	1.083	0.0	1.0	0.10488188831387434	1.6757557768751559	0.11759817829564131	0.192357840031586	0.09273338291601245	0.02340486093894903	0.9582828443984652	0.6819536773570037	212.0	3.9419352019629708	94.0	0.2167381180883587
137	Feb25-FISH2-3L1-rep4-mock-100x_Position002_1_cmle.ics	25	1	0	1.083	1.7060019029756524	1.0	0.29916685756752814	1.6895440705065838	0.937299861989338	0.9802274920846826	0.936794724925808	0.8762684803492662	0.424516056007234	0.9913455243271663	166.0	3.0543722210587325	110.0	0.2536297126565899
138	Feb25-FISH2-3L1-rep4-mock-100x_Position002_1_cmle.ics	27	1	0	1.2995999999999999	1.9493999999999998	1.0	0.3045659969758873	2.412098753712564	0.9842738287417289	0.9950417768001277	0.9787301981515318	0.9418672721789573	0.35331907635439935	1.0006153098654662	168.0	3.192688628331141	113.0	0.2605468866381333
139	Feb25-FISH2-3L1-rep4-mock-100x_Position002_1_cmle.ics	28	1	0	1.2995999999999999	0.10317500441073144	1.0	0.3091484836859036	2.597523721183159	0.3153399922211832	0.48549333421603597	0.3153399922211832	0.09619665510877931	0.8637999431509508	0.9882070084556824	174.0	3.2799643663824867	120.0	0.2766869592617345
140	Feb25-FISH2-3L1-rep4-mock-100x_Position002_1_cmle.ics	29	1	0	1.2995999999999999	0.7252201245704302	1.0	0.29377057465850803	2.256729679768896	0.6201634422948632	0.7380420280186791	0.6176117411607739	0.4910356904603069	0.7042971507318069	0.999227279491514	176.0	3.3246597782932152	119.0	0.27438123460122005
141	Feb25-FISH2-3L1-rep4-mock-100x_Position002_1_cmle.ics	31	1	0	1.2995999999999999	0.8318234787411565	1.0	0.2698412531049864	2.09881061466738	0.6942990558292282	0.8073173234811166	0.6935464559386973	0.5643216338259441	0.6601019200961948	0.9821766317822466	178.0	3.322544692523104	116.0	0.2674640606196767
142	Feb25-FISH2-3L1-rep4-mock-100x_Position002_1_cmle.ics	32	1	0	1.5162	0.41270001764292574	1.0	0.28191961503978014	2.676618408840621	0.4934902682798527	0.640817698287451	0.49103541995440997	0.3229805950084751	0.7900534704194351	0.9651062330345823	196.0	3.724803399719661	137.0	0.3158842784904802
143	Feb25-FISH2-3L1-rep4-mock-100x_Position002_1_cmle.ics	33	1	0	1.7328	2.504852941405015	1.0	0.14727145635306876	2.2192412883543233	0.955140545308126	0.9800456340836753	0.9535069218084903	0.9155270928404341	0.29145740864960357	0.69555050642963	374.0	6.8835113503598375	261.0	0.6017941363942725
144	Feb25-FISH2-3L1-rep4-mock-100x_Position002_1_cmle.ics	34	1	0	1.2995999999999999	2.249868214304463	1.0	0.3309369409254756	2.2573290192351916	0.9625335339920172	0.9846888699862593	0.9600274815154093	0.9208336059674148	0.3310851746897827	0.9805516905136034	200.0	3.767383725860279	153.0	0.35277587305871144
145	Feb25-FISH2-3L1-rep4-mock-100x_Position002_1_cmle.ics	35	1	0	0.8664	0.2991586303963464	1.0	0.29065874765724103	2.4030012280049267	0.3063496136198986	0.4187186820816228	0.303576279884086	0.189414920912823	0.8935336639541116	0.994911480824873	124.0	2.32641581049721	70.0	0.1614007262360118
146	Feb25-FISH2-3L1-rep4-mock-100x_Position002_1_cmle.ics	35	2	0	1.5162	0.46141264688247224	1.0	0.30969823326391144	2.363108606197827	0.454241879980681	0.5827925018111567	0.4523778978507607	0.28102549203091043	0.8272486092487452	1.0021625253110664	242.0	4.612366380623906	197.0	0.4542277581213474
147	Feb25-FISH2-3L1-rep4-mock-100x_Position002_1_cmle.ics	36	1	0	1.5162	0.3095250132321943	1.0	0.2800901754771584	2.7100469727927727	0.40011482233294376	0.5403518484345206	0.40170729873627087	0.22711242336634477	0.8224794190803826	0.9847133088754112	204.0	3.9035850473625757	145.0	0.33433007577459584
148	Feb25-FISH2-3L1-rep4-mock-100x_Position002_1_cmle.ics	37	1	0	1.2995999999999999	0.0	1.0	0.3071540416617009	2.087463462446808	0.15164382409820903	0.31752571540682195	0.14839961882339753	0.02754421368311892	0.9534548214215455	0.9611035545748824	196.0	3.7482086485600816	143.0	0.3297186264535669
149	Feb25-FISH2-3L1-rep4-mock-100x_Position002_1_cmle.ics	38	1	0	1.7328	0.0	1.0	0.21935175145280159	2.3167653678727294	0.08061016722854568	0.2604809906872726	0.08061016722854568	0.029039687573016455	0.9673941603980243	0.957602188144961	194.0	3.773728983170612	119.0	0.27438123460122005
150	Feb25-FISH2-3L1-rep4-mock-100x_Position002_1_cmle.ics	39	1	0	1.5162	0.3720027687491155	1.0	0.27462088780918464	2.8268161769160733	0.42667136439707565	0.5476485990887471	0.4233722764507579	0.28969115091725856	0.8272406475751687	0.9953155795594617	186.0	3.5949473355276975	125.0	0.28821558256430674
151	Feb25-FISH2-3L1-rep4-mock-100x_Position002_1_cmle.ics	40	1	0	1.5162	0.3720027687491155	1.0	0.2839228261629219	3.5632928441719507	0.45689234841361054	0.5977388291018005	0.4567007975481489	0.30183627625117543	0.7787492620719527	0.9662177822744954	174.0	3.420395859425005	115.0	0.2651583359591622
152	Feb25-FISH2-3L1-rep4-mock-100x_Position002_1_cmle.ics	41	1	0	1.7328	0.0	1.0	0.20996556387325974	3.650771530421297	0.19240348692403486	0.34413070550652447	0.17928014510801885	0.026361741296226107	0.9382022504342385	0.9019873912698128	212.0	4.082366695005491	133.0	0.3066613798484224
153	Feb25-FISH2-3L1-rep4-mock-100x_Position002_1_cmle.ics	42	1	0	1.7328	0.0	1.0	0.2578847556396721	2.3742085618513795	0.1897351972063798	0.37179669625948264	0.18361046950772295	0.024887521756740486	0.9389496494255468	0.9785301944881395	244.0	4.633656543694215	182.0	0.41964188821363063
154	Feb25-FISH2-3L1-rep4-mock-100x_Position002_1_cmle.ics	43	1	0	1.083	1.3116988911569	1.0	0.26686235201799796	2.4793800869173777	0.7647951441578149	0.8334754853225891	0.7626550154361362	0.6823112343676416	0.5663669578003927	0.9710387123616301	130.0	2.4605020462293963	72.0	0.16601217555704068
155	Feb25-FISH2-3L1-rep4-mock-100x_Position002_1_cmle.ics	43	2	0	1.083	1.6456566907434287	1.0	0.34166151242597204	2.5580788867850983	0.8437653707288996	0.8928810632619957	0.8420072209722149	0.7722725132122861	0.5310451451059917	0.9912608981137903	152.0	2.881935830726152	103.0	0.23748964003298878
156	Feb25-FISH2-3L1-rep4-mock-100x_Position002_1_cmle.ics	47	1	0	1.9493999999999998	1.2927790998539732	1.0	0.2267868789647954	4.170597125254624	0.8137784782447252	0.8794362524651578	0.811641320581901	0.7388335575010934	0.5142313699024863	0.9364243452698675	194.0	3.8205394808514517	121.0	0.27899268392224896
157	Feb25-FISH2-3L1-rep4-mock-100x_Position002_1_cmle.ics	49	1	0	1.2995999999999999	1.482302948152367	1.0	0.27004453453403476	2.484483317276244	0.8575052558900879	0.9103861042799625	0.8556123596813108	0.7821191128212687	0.47578079701488785	0.9880712907050534	192.0	3.6120073270577846	130.0	0.29974420586687905
158	Feb25-FISH2-3L1-rep4-mock-100x_Position002_1_cmle.ics	50	1	0	1.5162	0.0	1.0	0.26455915043708045	2.3694381999327425	0.12991641740977833	0.30740712269029713	0.14889022447096972	0.02677647946775501	0.9464612171735493	0.9593410923451031	206.0	3.901469961592465	143.0	0.3297186264535669
159	Feb25-FISH2-3L1-rep4-mock-100x_Position002_1_cmle.ics	51	1	0	1.7328	0.3720027687491155	1.0	0.3087166296182116	2.615908559691279	0.4477416969622281	0.5849261609875326	0.42434325384599586	0.24619097500359438	0.8036165385435174	0.9912949709732127	256.0	4.87842376631817	214.0	0.4934250773500932
160	Feb25-FISH2-3L1-rep4-mock-100x_Position002_1_cmle.ics	53	1	0	1.7328	1.0389843448820495	1.0	0.23131185578647612	3.4257903607173095	0.7478783368694385	0.8437569270717882	0.7462475062541563	0.6465610057316571	0.5823871810291541	0.9656535539478351	198.0	3.863119806992069	126.0	0.2905213072248212
161	Feb25-FISH2-3L1-rep4-mock-100x_Position002_1_cmle.ics	54	1	0	1.083	1.0024833655297731	1.0	0.27780486046518565	2.4592135768428967	0.7309948381041764	0.8156381980290943	0.7285859533865165	0.6262005318316909	0.5998330389152777	0.9874085981216387	166.0	3.101182718739572	106.0	0.24440681401453213
162	Feb25-FISH2-3L1-rep4-mock-100x_Position002_1_cmle.ics	55	1	0	1.083	1.3239619450325248	1.0	0.2691776018381925	2.5042908076970787	0.8498234255444379	0.9015646458701196	0.8433588385324701	0.7723219540906415	0.5813412942917427	0.9905168351249135	126.0	2.3945164712483584	69.0	0.1590950015754973
163	Feb25-FISH2-3L1-rep4-mock-100x_Position002_1_cmle.ics	56	1	0	1.5162	2.18723040467705	1.0	0.32531498547365295	2.3748441978484656	0.9216856170205973	0.9590488771466315	0.9204484229766888	0.8643855735192584	0.4447625392541659	0.9876996820440256	250.0	4.697527032905143	212.0	0.48881362802906425
164	Feb25-FISH2-3L1-rep4-mock-100x_Position002_1_cmle.ics	57	1	0	1.2995999999999999	1.2147909720415644	1.0	0.27002182783076717	2.761196177995043	0.809099734098679	0.8733718819904613	0.8054193221626641	0.712763263411134	0.5731870483147349	0.958525551306205	180.0	3.4140506021146724	118.0	0.27207550994070556
165	Feb25-FISH2-3L1-rep4-mock-100x_Position002_1_cmle.ics	58	1	0	1.083	0.7817319754002556	1.0	0.30521351950515235	2.319982070478658	0.6513541436056379	0.7453555088185374	0.6344734705925762	0.5555355693306767	0.6655637444832633	0.9913180171601486	130.0	2.437096797388976	77.0	0.17754079885961296
166	Feb25-FISH2-3L1-rep4-mock-100x_Position002_1_cmle.ics	59	1	0	1.083	0.0	1.0	0.10858117123180054	2.108482581924305	0.12193168382108549	0.29538928452724095	0.13981441625029287	0.025401980068545025	0.942224922278737	0.5942623927449031	214.0	3.822793871990761	97.0	0.22365529206990203
167	Feb25-FISH2-3L1-rep4-mock-100x_Position002_1_cmle.ics	60	1	0	1.7328	0.5097226605744432	1.0	0.21967684102999432	3.146063074470303	0.4983679565026873	0.6157543618039223	0.4948892446097851	0.3826538368671919	0.7865498089220563	0.9111551221692911	184.0	3.573657172457389	110.0	0.2536297126565899
168	Feb25-FISH2-3L1-rep4-mock-100x_Position002_1_cmle.ics	61	1	0	1.083	0.0	1.0	0.2348271768234686	2.162591520149581	0.22889229300123343	0.4377760315123543	0.22889229300123343	0.03092050292444197	0.9232896723152286	0.957155667006856	170.0	3.190573542561029	101.0	0.23287819071195984
169	Feb25-FISH2-3L1-rep4-mock-100x_Position002_1_cmle.ics	63	1	0	1.7328	2.5930924219571185	1.0	0.31347656245750627	2.2980421676235	0.9706657420249654	0.9938222376329172	0.9701456310679611	0.9266971027893358	0.36187472630581785	0.9912905806124949	290.0	5.497814275758042	260.0	0.5994884117337581
170	Feb25-FISH2-3L1-rep4-mock-100x_Position002_1_cmle.ics	65	1	0	1.5162	0.751125369937127	1.0	0.2974533358211097	2.872765318210484	0.6535247918985437	0.7470724710382343	0.6541753538900472	0.5105344014045868	0.6706667701023313	0.9864077183443539	184.0	3.5502519236169694	128.0	0.2951327565458501
171	Feb25-FISH2-3L1-rep4-mock-100x_Position002_1_cmle.ics	66	1	0	1.2995999999999999	0.0	1.0	0.2784507447794009	2.0663740390336356	0.19286914513757614	0.36448487712665406	0.20259661835748793	0.027036074354127283	0.9298380888575667	0.9848317788736176	210.0	3.944050287733082	151.0	0.3481644237376825
172	Feb25-FISH2-3L1-rep4-mock-100x_Position002_1_cmle.ics	67	1	0	1.083	0.0	1.0	0.30264009229581673	2.314686807212078	0.23902105997417594	0.39588002196530075	0.23902105997417594	0.0355377788331676	0.9019417727384821	1.0134303390901007	120.0	2.2604302355161727	68.0	0.15678927691498287
173	Feb25-FISH2-3L1-rep4-mock-100x_Position002_1_cmle.ics	68	1	0	0.8664	1.1160083062473465	1.0	0.27320424965279066	2.121818924245358	0.8266760762173606	0.8811887399043362	0.8237747980867247	0.7534540892339058	0.5171470006304444	0.9974240084531979	118.0	2.215734823605444	63.0	0.1452606536124106
174	Feb25-FISH2-3L1-rep4-mock-100x_Position002_1_cmle.ics	69	1	0	1.2995999999999999	2.051901668922075	1.0	0.28265193913446984	2.624828294037821	0.9603898406088996	0.9858750669472794	0.9590169499196632	0.9071412945906598	0.3839651472190633	0.9869527104357263	192.0	3.658817824738624	133.0	0.3066613798484224
175	Feb25-FISH2-3L1-rep4-mock-100x_Position002_1_cmle.ics	70	1	0	1.2995999999999999	0.23070632344123612	1.0	0.30258378519591916	2.483646437235363	0.39281974807246883	0.5479423803026938	0.39281974807246883	0.21063632325411683	0.8350909440693224	0.9933576126934467	182.0	3.4353407651849808	127.0	0.29282703188533565
176	Feb25-FISH2-3L1-rep4-mock-100x_Position002_1_cmle.ics	71	1	0	1.5162	1.5338067085748235	1.0	0.3012261577846107	2.4895813769749244	0.7920571669412622	0.8515632782865243	0.7777002950304609	0.6994865703666807	0.5910887764015726	0.979718823515238	250.0	4.744337530585983	204.0	0.47036783074494865
177	Feb25-FISH2-3L1-rep4-mock-100x_Position002_1_cmle.ics	71	2	0	1.083	2.8158	1.0	0.2315593589901708	2.674509732917841	0.9856354649603433	0.9940457488792674	0.9815663435380666	0.9548699183876777	0.2543684867497329	0.957469164883267	118.0	2.262545321286284	58.0	0.13373203030983835
178	Feb25-FISH2-3L1-rep4-mock-100x_Position002_1_cmle.ics	73	1	0	1.5162	1.3229242629964544	1.0	0.29783744644865845	2.4680237257601516	0.828157267986992	0.8964575931889573	0.8269624870433524	0.7450487802948181	0.5283884135956168	0.9871878436184494	182.0	3.482151262865821	126.0	0.2905213072248212
179	Feb25-FISH2-3L1-rep4-mock-100x_Position002_1_cmle.ics	74	1	0	1.5162	0.0	1.0	0.14536586700137097	2.2138355438478836	0.0862834773116519	0.24189769070069447	0.0862834773116519	0.03096945401163119	0.9685798099556302	0.9064949805473675	206.0	4.088711952315824	106.0	0.24440681401453213
180	Feb25-FISH2-3L1-rep4-mock-100x_Position002_1_cmle.ics	75	1	0	1.2995999999999999	0.46141264688247224	1.0	0.24638136777054712	2.3244413169946982	0.5105904888201275	0.6312852248867278	0.49536228680885547	0.330640586436807	0.7997038466600265	0.9736000773875471	202.0	3.788673888930588	134.0	0.30896710450893683
181	Feb25-FISH2-3L1-rep4-mock-100x_Position002_1_cmle.ics	77	1	0	1.2995999999999999	0.0	1.0	0.3091484836859036	2.443679730778213	0.13146634575206004	0.304421768707483	0.15466579752294038	0.028836350264921692	0.9444008729536433	0.9590800214086194	174.0	3.279964366382487	120.0	0.2766869592617345
182	Feb25-FISH2-3L1-rep4-mock-100x_Position002_1_cmle.ics	78	1	0	0.8664	0.42540144110901373	1.0	0.32492328374130336	2.4094162411983087	0.5780211642273888	0.7096154970475318	0.5711613041529437	0.41201060160193326	0.7056549229288446	0.9984610116917181	98.0	1.862401699859836	52.0	0.1198976823467516
183	Feb25-FISH2-3L1-rep4-mock-100x_Position002_1_cmle.ics	79	1	0	1.2995999999999999	0.0	1.0	0.16052962967177112	2.4802912220695346	0.09776748104465038	0.2967775905644482	0.09776748104465038	0.034997191800056164	0.9583560435274752	0.7445107048060168	154.0	2.87982074495604	72.0	0.16601217555704068
184	Feb25-FISH2-3L1-rep4-mock-100x_Position002_1_cmle.ics	81	1	0	1.2995999999999999	0.3720027687491155	1.0	0.3102032636103427	2.3107792815090167	0.4443363334144166	0.5741027398774905	0.43214435770991355	0.2925152768256636	0.8138445710437286	1.000540369348658	188.0	3.546021752076747	135.0	0.31127282916945126
185	Feb25-FISH2-3L1-rep4-mock-100x_Position002_1_cmle.ics	83	1	0	0.8664	0.0	1.0	0.2513577986521761	2.148996979511172	0.11538924800256956	0.2813164973702172	0.11538924800256956	0.040912193359296585	0.9584923156444883	0.9785491315193594	104.0	1.973082686751603	50.0	0.11528623302572269
186	Feb25-FISH2-3L1-rep4-mock-100x_Position002_1_cmle.ics	85	1	0	1.083	0.72222503087512	1.0	0.27201651905570057	2.204406832430822	0.626417096820879	0.7301751169858652	0.6226831974528438	0.506141154903758	0.7224042934066208	0.9962727745109209	164.0	3.0798925556692636	103.0	0.23748964003298878
187	Feb25-FISH2-3L1-rep4-mock-100x_Position002_1_cmle.ics	87	1	0	1.083	0.0	1.0	0.17117274021954154	2.3822684475970717	0.07842564888467246	0.20891613353118133	0.07842564888467246	0.027601417370081167	0.9576369062521507	0.873892407305302	132.0	2.528602706980545	59.0	0.13603775497035278
188	Feb25-FISH2-3L1-rep4-mock-100x_Position002_1_cmle.ics	88	1	0	1.2995999999999999	0.9321735129523284	1.0	0.29440164392240875	2.505694006602574	0.7127964405534997	0.8111995853072038	0.7083543319558236	0.5736079713170816	0.6574743289966191	0.9944847810411296	196.0	3.7248033997196615	140.0	0.3228014524720236
189	Feb25-FISH2-3L1-rep4-mock-100x_Position002_1_cmle.ics	89	1	0	1.2995999999999999	0.0	1.0	0.15202054307486554	2.661149612961035	0.19221651844101492	0.2926162372482344	0.16468578341616533	0.028405375359665183	0.9177717908435196	0.8175289154621035	164.0	3.0330820579884232	77.0	0.17754079885961296
190	Feb25-FISH2-3L1-rep4-mock-100x_Position002_1_cmle.ics	90	1	0	1.083	2.3586920984420576	1.0	0.31278239450462825	1.8641522477965284	0.9790854502012073	0.9952724157444668	0.9782994844064387	0.950896786971831	0.23838379611344124	0.9916367325559597	180.0	3.2970243579125733	127.0	0.29282703188533565
191	Feb25-FISH2-3L1-rep4-mock-100x_Position002_1_cmle.ics	91	1	0	1.2995999999999999	1.1378711349076673	1.0	0.2564202848121884	2.737046926715047	0.7369418267552763	0.8040401450235414	0.7289641073858011	0.6565057589161698	0.6374862692550387	0.9778305005781239	146.0	2.7946600926748046	84.0	0.1936808714832141
192	Feb25-FISH2-3L1-rep4-mock-100x_Position002_1_cmle.ics	91	2	0	0.8664	0.5556144027286182	1.0	0.2664712578660205	2.0954409449336002	0.498529107991253	0.5792536558611306	0.48661951264682207	0.39895363662912864	0.7568616693436632	0.9870306211912501	110.0	2.060358424802949	56.0	0.12912058098880944
193	Feb25-FISH2-3L1-rep4-mock-100x_Position002_1_cmle.ics	92	1	0	1.083	0.0	1.0	0.32852192367398825	2.210018078736238	0.17096048891134025	0.31717826048197784	0.17096048891134025	0.031403837201240105	0.9399801387157221	0.9968653470119879	152.0	2.881935830726152	101.0	0.23287819071195984
194	Feb25-FISH2-3L1-rep4-mock-100x_Position002_1_cmle.ics	93	1	0	1.2995999999999999	0.72222503087512	1.0	0.29783744644865845	2.6629661327395233	0.6339427033871479	0.7268478949034505	0.628102247546692	0.49417932890155114	0.7130953732519041	1.0065511126355713	182.0	3.4587460140254014	126.0	0.2905213072248212
195	Feb25-FISH2-3L1-rep4-mock-100x_Position002_1_cmle.ics	94	1	0	1.083	2.48478314755827	1.0	0.30389344048010053	2.3901495185268717	0.9936590343898307	0.9990389473997087	0.9934212481794493	0.9780988992480011	0.1093474822720963	0.984604148700178	156.0	2.9479214057071887	101.0	0.23287819071195984
196	Feb25-FISH2-3L1-rep4-mock-100x_Position002_1_cmle.ics	96	1	0	1.083	0.0	1.0	0.2524494096634655	2.2566620483342117	0.16985364811451767	0.2928284015240537	0.14332514332514332	0.036383221165829864	0.9545456412828345	0.9835063675533828	112.0	2.128459085554098	56.0	0.12912058098880944
197	Feb25-FISH2-3L1-rep4-mock-100x_Position002_1_cmle.ics	97	1	0	1.5162	1.3934633376079517	1.0	0.2678971418034892	2.603069395995138	0.8206129196337741	0.8809575279755849	0.817001525940997	0.7261253814852492	0.5645558686609387	0.9497710965717391	208.0	3.9929758711840324	146.0	0.3366358004351103
198	Feb25-FISH2-3L1-rep4-mock-100x_Position002_1_cmle.ics	98	1	0	1.083	0.3916201927270152	1.0	0.279227296103668	2.0030255948619016	0.4584307802247775	0.5875235496654323	0.4528763074124602	0.3061456506204119	0.7926559418774485	0.9862596681178935	182.0	3.4119355163445615	122.0	0.2812984085827634
199	Feb25-FISH2-3L1-rep4-mock-100x_Position002_1_cmle.ics	99	1	0	1.5162	0.3720027687491155	1.0	0.2916720758385471	2.6261896361755164	0.44802759182810953	0.6147407983215475	0.44802759182810953	0.2920575383198871	0.8215966305620238	0.9895830987655491	190.0	3.637527661668315	133.0	0.3066613798484224
200	Feb25-FISH2-3L1-rep4-mock-100x_Position002_1_cmle.ics	100	1	0	1.2995999999999999	1.401081809291592	1.0	0.2786887442740712	2.4793638592261025	0.883911590850681	0.9353957851452069	0.8806604985864817	0.8230082241069134	0.482516605847283	0.9804488020893877	134.0	2.5264876212104337	77.0	0.17754079885961296
201	Feb25-FISH2-3L1-rep4-mock-100x_Position002_1_cmle.ics	101	1	0	0.8664	1.2927790998539732	1.0	0.2931837363478982	2.1565164021702232	0.9081825247030088	0.9461529921172421	0.9055919470041819	0.8569908589615485	0.44025790215643673	1.0048034668461423	104.0	1.9496774379111828	54.0	0.12450913166778053
202	Feb25-FISH2-3L1-rep4-mock-100x_Position002_1_cmle.ics	103	1	0	1.2995999999999999	0.23070632344123612	1.0	0.30767807005250525	2.24856345066089	0.4014155838506615	0.5528793273801756	0.39723345948062116	0.19544129801209273	0.8433131255119558	1.0006744336347142	212.0	3.9887456996438106	161.0	0.37122167034282705
203	Feb25-FISH2-3L1-rep4-mock-100x_Position002_1_cmle.ics	104	1	0	1.2995999999999999	2.159739739767424	1.0	0.30873138643558196	2.6133275828084037	0.9589352139389203	0.9843661304002297	0.956230507750152	0.9121504751601119	0.39708835084457456	0.9984496179764092	202.0	3.8354843866114274	150.0	0.3458586990771681
204	Feb25-FISH2-3L1-rep4-mock-100x_Position002_1_cmle.ics	105	1	0	1.5162	0.9479040472602467	1.0	0.26948501414881976	2.4936381531820984	0.6990336008427644	0.7908598099390606	0.6880454741647342	0.5695536713657612	0.6807174850499335	0.9772627615093653	198.0	3.7694988116303896	136.0	0.31357855382996574
205	Feb25-FISH2-3L1-rep4-mock-100x_Position002_1_cmle.ics	106	1	0	1.2995999999999999	0.0	1.0	0.19280079367417174	2.2166099372860373	0.0946487424774227	0.2466105388727031	0.08052120850634305	0.027532441711974186	0.9607392483342678	0.9143802347772153	158.0	3.0394273152987568	82.0	0.18906942216218525
206	Feb25-FISH2-3L1-rep4-mock-100x_Position002_1_cmle.ics	107	1	0	1.2995999999999999	1.055542675492109	1.0	0.3256740748743135	2.4467757284268186	0.7373883888763391	0.821615403821232	0.7244230700638458	0.6127881677347252	0.6876241825671446	0.998732903585265	194.0	3.680107987808933	145.0	0.33433007577459584
207	Feb25-FISH2-3L1-rep4-mock-100x_Position002_1_cmle.ics	108	1	0	1.7328	0.1459114905355603	1.0	0.23817191796753598	3.6321747491150833	0.2968652224440538	0.43439539318811643	0.2838955272803123	0.14049882296850325	0.8752479340936002	0.9647820808737929	194.0	3.8205394808514517	124.0	0.28590985790379225
208	Feb25-FISH2-3L1-rep4-mock-100x_Position002_1_cmle.ics	109	1	0	1.2995999999999999	1.7509378864267235	1.0	0.2698412531049864	2.3739036152949424	0.9102390325067976	0.9472829836451443	0.9087374700702082	0.8563288827563816	0.4007708996723956	0.9868925952501377	178.0	3.3459499413635236	116.0	0.2674640606196767
209	Feb25-FISH2-3L1-rep4-mock-100x_Position002_1_cmle.ics	110	1	0	1.083	2.381231873806317	1.0	0.32698195796120333	2.2699835811967444	0.9831117499101689	0.9946933910589555	0.9818059122021332	0.9611009351200231	0.27788291822661587	1.0098479086240348	166.0	3.1011827187395724	115.0	0.2651583359591622
210	Feb25-FISH2-3L1-rep4-mock-100x_Position003_2_cmle.ics	1	1	0	0.6497999999999999	0.20635000882146287	1.0	0.2827433388230814	1.8991175601569172	0.41856447930110197	0.5710215427380125	0.40555941626129255	0.22404447533009034	0.8310096585427824	0.9999696413551192	100.0	1.8368813652493048	50.0	0.11528623302572269
211	Feb25-FISH2-3L1-rep4-mock-100x_Position003_2_cmle.ics	2	1	0	1.7328	0.1459114905355603	1.0	0.2816138192256285	2.920790293166292	0.3145985329397479	0.44882319258374387	0.29622078960618414	0.1252233663405436	0.8669716715791077	0.9906575104246677	254.0	4.9039441009287	202.0	0.4657563814239197
212	Feb25-FISH2-3L1-rep4-mock-100x_Position003_2_cmle.ics	3	1	0	1.2995999999999999	0.0	1.0	0.22176179407227395	2.5494414760252107	0.08314549180327868	0.32106557377049183	0.11605532786885246	0.029375	0.9491523619918147	0.9340830395347905	164.0	3.1501083021905227	93.0	0.21443239342784423
213	Feb25-FISH2-3L1-rep4-mock-100x_Position003_2_cmle.ics	4	1	0	0.8664	2.5400004443680797	1.0	0.28890164313983585	1.8195767311572912	0.929123121776183	0.9630739328698512	0.928229049861703	0.8897585407789489	0.46826132902098483	0.9507596112536726	148.0	2.6755187627025947	91.0	0.20982094410681532
214	Feb25-FISH2-3L1-rep4-mock-100x_Position003_2_cmle.ics	4	2	0	1.5162	1.2995999999999999	1.0	0.29154788854918073	1.9287885966514007	0.8264842640352844	0.9338371832249384	0.8264842640352844	0.6364700605516932	0.48071606385325316	0.994101516135708	284.0	5.246701795823755	243.0	0.5602910925050123
215	Feb25-FISH2-3L1-rep4-mock-100x_Position003_2_cmle.ics	5	1	0	1.083	0.0	1.0	0.2706218226372091	2.201801421809649	0.2592025783435359	0.4129352981716463	0.25468236915717357	0.029751287144768313	0.8855148500349119	0.9924958755846721	160.0	3.013906980688226	99.0	0.22826674139093092
216	Feb25-FISH2-3L1-rep4-mock-100x_Position003_2_cmle.ics	6	1	0	1.083	1.9070051540019608	1.0	0.31278239450462825	1.6394865293598715	0.9371823861711431	0.9742245298330484	0.934479960290885	0.8857338701417394	0.39420482628591624	0.9985985684016299	180.0	3.320429606752993	127.0	0.29282703188533565
217	Feb25-FISH2-3L1-rep4-mock-100x_Position003_2_cmle.ics	7	1	0	1.083	0.0	1.0	0.16052659556702126	1.3912584344132948	0.2532687181248647	0.4947693042913359	0.23555678347682588	0.02616841272093249	0.9110011015340757	0.7367222830727349	226.0	4.0909663434551335	128.0	0.2951327565458501
218	Feb25-FISH2-3L1-rep4-mock-100x_Position003_2_cmle.ics	8	1	0	1.083	1.7328	1.0	0.3082640887312631	2.129188739585979	0.9732146691286984	0.9938270279555117	0.9701120797011208	0.9091338515051316	0.28990615281594195	1.0024655244549998	148.0	2.7457345092238543	94.0	0.2167381180883587
219	Feb25-FISH2-3L1-rep4-mock-100x_Position003_2_cmle.ics	9	1	0	0.8664	1.5634639508005113	1.0	0.32492328374130336	2.8177578558912635	0.9635974304068522	0.9873353010397978	0.9621120049385574	0.927898991068156	0.22642693277417694	0.9761526696874036	98.0	1.8624016998598358	52.0	0.1198976823467516
220	Feb25-FISH2-3L1-rep4-mock-100x_Position003_2_cmle.ics	10	1	0	1.9493999999999998	1.5162	1.0	0.30310083882059413	2.6555556997338527	0.8274280973375101	0.9243280379383103	0.8216618269870823	0.6103881069295851	0.5250020903610122	0.9955156548589307	334.0	6.434302840113236	316.0	0.7286089927225674
221	Feb25-FISH2-3L1-rep4-mock-100x_Position003_2_cmle.ics	10	2	0	0.8664	0.1459114905355603	1.0	0.2583896948561106	2.0878574618278485	0.18701514197235664	0.28166452820359456	0.18701514197235664	0.09250150565257119	0.9481469207081656	0.9825840486105694	124.0	2.2796053128163702	66.0	0.15217782759395398
222	Feb25-FISH2-3L1-rep4-mock-100x_Position003_2_cmle.ics	10	3	0	1.5162	1.7328	1.0	0.3209846067731435	2.516028760602656	0.8161133077636545	0.9189138904546451	0.8161133077636545	0.6647824762713289	0.4811014010624948	0.9970669009148255	226.0	4.278208334178494	181.0	0.41733616355311615
223	Feb25-FISH2-3L1-rep4-mock-100x_Position003_2_cmle.ics	10	4	0	1.5162	3.0324	1.0	0.30184140664634446	2.4371257745133703	0.944491378846994	0.9654850681988261	0.9428403291625264	0.8951369833751149	0.2866902442723441	0.9968465287921611	216.0	4.101541772305689	164.0	0.3781388443243705
224	Feb25-FISH2-3L1-rep4-mock-100x_Position003_2_cmle.ics	11	1	0	1.2995999999999999	1.5748980912081223	1.0	0.29072897556794247	2.1372383258976417	0.8730521988834308	0.9300103494016296	0.8730521988834308	0.8073371426905529	0.38517435057574795	0.9877909731197513	194.0	3.6098922412876737	137.0	0.3158842784904802
225	Feb25-FISH2-3L1-rep4-mock-100x_Position003_2_cmle.ics	12	1	0	1.083	0.928575039696583	1.0	0.3402031911757017	2.093721743725284	0.7072224342547662	0.8028369954382713	0.7017792559475129	0.6068734892681242	0.6578472363730913	1.0041700615742144	160.0	2.9905017318478064	111.0	0.2559354373171044
226	Feb25-FISH2-3L1-rep4-mock-100x_Position003_2_cmle.ics	13	1	0	1.083	0.20635000882146287	1.0	0.3180264672001329	2.575655636170579	0.36219391969305376	0.4915869547840452	0.3571580826516746	0.19758333111294663	0.8594632086240186	1.0197210562598176	126.0	2.394516471248359	75.0	0.17292934953858405
227	Feb25-FISH2-3L1-rep4-mock-100x_Position003_2_cmle.ics	14	1	0	1.083	0.3095250132321943	1.0	0.2739999386659563	1.9175631061341036	0.4243425488873904	0.5401288679103918	0.41822881546414925	0.24271746459878624	0.8312541833780893	0.9864994928411268	194.0	3.563081743606834	133.0	0.3066613798484224
228	Feb25-FISH2-3L1-rep4-mock-100x_Position003_2_cmle.ics	15	1	0	1.7328	0.0	1.0	0.2062958186110462	2.7656486797619646	0.08782821849477099	0.24901788677064043	0.08782821849477099	0.03160424315732009	0.9619022159385291	0.934151041684402	168.0	3.3331201213736597	93.0	0.21443239342784423
229	Feb25-FISH2-3L1-rep4-mock-100x_Position003_2_cmle.ics	16	1	0	1.7328	0.0	1.0	0.22655650507834577	2.390252788878421	0.08330888823701965	0.20952939697439552	0.08330888823701965	0.029611742027406445	0.957129009635583	0.9599393031936437	164.0	3.220324048711782	94.0	0.2167381180883587
230	Feb25-FISH2-3L1-rep4-mock-100x_Position003_2_cmle.ics	17	1	0	1.083	1.8810907217703936	1.0	0.16304462138859868	1.5986860087319494	0.9497421985187012	0.9810020732017479	0.9481776633706098	0.8908216507001873	0.3512595951778088	0.812538115582279	226.0	4.044155845774294	129.0	0.29743848120636457
231	Feb25-FISH2-3L1-rep4-mock-100x_Position003_2_cmle.ics	19	1	0	1.083	0.3720027687491155	1.0	0.31471000787275666	2.4459117413150704	0.46314203062731374	0.5636922703457204	0.45717435721077015	0.31269597232617885	0.8275913294386118	0.9829934976212431	132.0	2.4817922092997047	80.0	0.18445797284115634
232	Feb25-FISH2-3L1-rep4-mock-100x_Position003_2_cmle.ics	20	1	0	1.2995999999999999	0.3720027687491155	1.0	0.2872256686807972	2.056185984206977	0.43201165022837096	0.5564936784272192	0.42917190706295094	0.28245515324021975	0.8185569931409864	0.993488765611262	206.0	3.854659463911625	149.0	0.34355297441665367
233	Feb25-FISH2-3L1-rep4-mock-100x_Position003_2_cmle.ics	21	1	0	1.083	0.7610319551488771	1.0	0.37011925275576846	2.387478951439774	0.6851505571191734	0.7866995026410147	0.6845240390176196	0.5336873963835448	0.6797206855247901	1.0224263133489597	148.0	2.7925450069046946	103.0	0.23748964003298878
234	Feb25-FISH2-3L1-rep4-mock-100x_Position003_2_cmle.ics	25	1	0	1.083	0.10317500441073144	1.0	0.3176904155016142	2.506865929712399	0.3247212916169818	0.47991785437132095	0.3247212916169818	0.12647398406299093	0.8405390178054873	1.010852627997899	100.0	1.9070971117705653	53.0	0.12220340700726606
235	Feb25-FISH2-3L1-rep4-mock-100x_Position003_2_cmle.ics	26	1	0	1.083	1.770307658344953	1.0	0.30389344048010053	1.9269070971645534	0.8414330244746262	0.895404799013479	0.8402598181101958	0.7784117183619641	0.5295196738488034	0.9943284152408918	156.0	2.9011109080263493	101.0	0.23287819071195984
236	Feb25-FISH2-3L1-rep4-mock-100x_Position003_2_cmle.ics	26	2	0	1.083	1.8148458414482778	1.0	0.33789574318610216	2.2162383235703573	0.8578921677770737	0.9040432801822323	0.8574340178464385	0.7921669207186531	0.5517139704066641	1.0064017298493653	180.0	3.3438348555934128	132.0	0.30435565518790797
237	Feb25-FISH2-3L1-rep4-mock-100x_Position003_2_cmle.ics	27	1	0	1.2995999999999999	1.4199491695140265	1.0	0.28150518806062647	2.3569345854528305	0.8347410255115657	0.896814119717548	0.8352819832230982	0.7566555830442215	0.49869917633129446	0.996881236093859	198.0	3.7226883139495506	139.0	0.32049572781150915
238	Feb25-FISH2-3L1-rep4-mock-100x_Position003_2_cmle.ics	31	1	0	1.2995999999999999	0.6606423714395955	1.0	0.2974533358211097	2.38668049479373	0.5991921388899678	0.7140210509962326	0.5967763234551599	0.44915912533499047	0.7269732708490534	0.9940377281797542	184.0	3.45663092825529	128.0	0.2951327565458501
239	Feb25-FISH2-3L1-rep4-mock-100x_Position003_2_cmle.ics	32	1	0	1.2995999999999999	1.5233606843632503	1.0	0.279006506526528	2.164286967608207	0.8806156113996911	0.9372499298048576	0.8794837147269409	0.8147111469886283	0.46138094665373747	0.9906830738026197	174.0	3.256559117542067	114.0	0.26285261129864773
240	Feb25-FISH2-3L1-rep4-mock-100x_Position003_2_cmle.ics	33	1	0	1.083	1.9091760314026058	1.0	0.293554258334312	2.2388699244163437	0.9524678191887442	0.9756398742703188	0.9487352192785511	0.9137666516988475	0.42673431650090393	0.9924714162294218	164.0	3.0798925556692636	107.0	0.2467125386750466
241	Feb25-FISH2-3L1-rep4-mock-100x_Position003_2_cmle.ics	34	1	0	1.083	0.23070632344123612	1.0	0.29896878435587376	2.4926768562135635	0.3554886312302364	0.4927044119861467	0.3554886312302364	0.16910103900015058	0.8394964055874391	0.9974461686323499	142.0	2.681864020012928	87.0	0.20059804546475749
242	Feb25-FISH2-3L1-rep4-mock-100x_Position003_2_cmle.ics	35	1	0	1.083	2.3825999999999996	1.0	0.27780486046518565	1.855247413297002	0.9950259495274653	0.9989488799001436	0.9922855292671253	0.9786491229716667	0.1770665180137304	0.9907178635147504	166.0	3.0777774698991522	106.0	0.24440681401453213
243	Feb25-FISH2-3L1-rep4-mock-100x_Position003_2_cmle.ics	36	1	0	1.2995999999999999	1.6188329403558002	1.0	0.24651396263244926	2.514904599339488	0.9557633453894446	0.989294657005649	0.9543238698907692	0.8953174708778381	0.3302035504698473	0.9584440125265871	142.0	2.752079766534188	79.0	0.18215224818064185
244	Feb25-FISH2-3L1-rep4-mock-100x_Position003_2_cmle.ics	39	1	0	1.2995999999999999	1.245083401423282	1.0	0.2987286402854682	2.5061877111346433	0.7381463438163226	0.8293499581966686	0.7342714965592643	0.6335033603447167	0.6455911438789692	0.9956227073701964	176.0	3.3714702759740547	120.0	0.2766869592617345
245	Feb25-FISH2-3L1-rep4-mock-100x_Position003_2_cmle.ics	39	2	0	1.2995999999999999	0.7817319754002556	1.0	0.2786623371401123	2.51169823224038	0.5730151456685317	0.6682885555341179	0.5680188436555406	0.4614444658820503	0.7332763893377201	0.9868513984012512	190.0	3.567311915147056	130.0	0.29974420586687905
246	Feb25-FISH2-3L1-rep4-mock-100x_Position003_2_cmle.ics	40	1	0	1.083	0.0	1.0	0.3161256321025793	2.3914118702406415	0.2142509007157943	0.37034948728485556	0.20390103116428865	0.029420197058458126	0.9222718317581717	0.9927836844931751	158.0	2.9692115687774976	105.0	0.24210108935401767
247	Feb25-FISH2-3L1-rep4-mock-100x_Position003_2_cmle.ics	42	1	0	1.083	1.3934633376079517	1.0	0.3085208285484633	2.4764588810085035	0.8106160623705825	0.8532248426143392	0.8080728768570118	0.7453062245507733	0.5176913236234963	1.0060336658153939	106.0	2.017778098662332	57.0	0.13142630564932387
248	Feb25-FISH2-3L1-rep4-mock-100x_Position003_2_cmle.ics	42	2	0	1.083	0.8318234787411565	1.0	0.31196564599881965	2.293095393055515	0.6333991133593674	0.7154898064121629	0.628403074058118	0.5234341342746363	0.7131285347747711	1.000017164690325	140.0	2.6371686081021997	87.0	0.20059804546475749
249	Feb25-FISH2-3L1-rep4-mock-100x_Position003_2_cmle.ics	43	1	0	1.2995999999999999	0.5097226605744432	1.0	0.279227296103668	2.555811827242472	0.4671090124562403	0.5827543940586357	0.46565714130641267	0.3158611269414819	0.8042607995253139	0.9947140492194437	182.0	3.4821512628658207	122.0	0.2812984085827634
250	Feb25-FISH2-3L1-rep4-mock-100x_Position003_2_cmle.ics	43	2	0	1.2995999999999999	0.5158750220536572	1.0	0.30389344048010053	2.519228810062819	0.47915818611088495	0.5712344070847694	0.4742643400544565	0.3255651442372927	0.7939908188680794	0.9881783040843727	156.0	2.9713266545476085	101.0	0.23287819071195984
251	Feb25-FISH2-3L1-rep4-mock-100x_Position003_2_cmle.ics	45	1	0	1.2995999999999999	0.1459114905355603	1.0	0.30350133109819233	2.2185707196581923	0.3231964350234855	0.4581777670721426	0.3094162752418804	0.1583513990926974	0.8952927008022548	0.9891704602500118	154.0	2.92663124263688	99.0	0.22826674139093092
252	Feb25-FISH2-3L1-rep4-mock-100x_Position003_2_cmle.ics	46	1	0	1.2995999999999999	1.245083401423282	1.0	0.28890164313983585	2.7439734681777805	0.8367116481282818	0.9005984981085201	0.8333803850714245	0.7443537914290554	0.5349464480277588	0.9821120313260961	148.0	2.8393555045855337	91.0	0.20982094410681532
253	Feb25-FISH2-3L1-rep4-mock-100x_Position003_2_cmle.ics	47	1	0	1.5162	1.3625635475001732	1.0	0.30841580771530147	2.092064285968769	0.773129997908499	0.8460610807274863	0.7712253970514287	0.6681411006634953	0.6086448099744145	0.9895110888452128	264.0	4.940179169758986	224.0	0.5164823239552377
254	Feb25-FISH2-3L1-rep4-mock-100x_Position003_2_cmle.ics	48	1	0	1.083	0.8508028822180275	1.0	0.2939425763022126	2.03384826689277	0.6972934472934473	0.802548274770497	0.6961942949597271	0.578470683408955	0.6643789938762028	0.9936859113772312	170.0	3.16716829372061	113.0	0.2605468866381333
255	Feb25-FISH2-3L1-rep4-mock-100x_Position003_2_cmle.ics	49	1	0	1.083	0.5097226605744432	1.0	0.2939427232771369	2.063587769487722	0.504122977571002	0.616910284008055	0.5004426775918339	0.37641049232692175	0.7841542516038753	0.9982531436390755	172.0	3.2118637056313384	115.0	0.2651583359591622
256	Feb25-FISH2-3L1-rep4-mock-100x_Position003_2_cmle.ics	50	1	0	1.2995999999999999	1.8210199367311228	1.0	0.309757326863699	2.4302826812044085	0.9427336204086534	0.9748065672768447	0.9411552780112886	0.8862178112508363	0.37749981317841597	1.0045669199214229	170.0	3.2139787914014493	116.0	0.2674640606196767
257	Feb25-FISH2-3L1-rep4-mock-100x_Position003_2_cmle.ics	51	1	0	1.5162	2.84371214178074	1.0	0.2895350178536496	2.380364748364544	0.9966106785078405	0.9999485166355622	0.9938606087907845	0.9760538001158375	0.3145804530203005	0.9919100196939868	276.0	5.20835164122336	232.0	0.5349281212393534
258	Feb25-FISH2-3L1-rep4-mock-100x_Position003_2_cmle.ics	52	1	0	1.083	0.32626801153583	1.0	0.21967684102999432	1.6384838604745477	0.5364025695931478	0.6762186673384557	0.5269915246612563	0.2761997732711928	0.79475248127922	0.9246277426337346	184.0	3.36300993289361	110.0	0.2536297126565899
259	Feb25-FISH2-3L1-rep4-mock-100x_Position003_2_cmle.ics	53	1	0	1.083	1.5490250415242273	1.0	0.2872716501089198	2.4406968885246045	0.8919240020645262	0.9434251657950861	0.8895283726274991	0.8276071946789759	0.4363287359691772	0.9719582039392898	160.0	2.9905017318478064	102.0	0.23518391537247432
260	Feb25-FISH2-3L1-rep4-mock-100x_Position003_2_cmle.ics	55	1	0	1.5162	1.4468993886995907	1.0	0.2906884067131244	2.4228700115774657	0.8163653423192558	0.8899543977884945	0.8130309328275389	0.7248380717932161	0.5876570906480235	0.9951324177422861	248.0	4.699642118675254	198.0	0.45653348278186184
261	Feb25-FISH2-3L1-rep4-mock-100x_Position003_2_cmle.ics	56	1	0	0.6497999999999999	0.8595614345612763	1.0	0.23961299900261135	1.6718143150314588	0.7875603521726782	0.8646524216048248	0.7841188165126886	0.6621113654209199	0.5547160663918761	0.9783201840118345	118.0	2.1221138282437644	59.0	0.13603775497035278
262	Feb25-FISH2-3L1-rep4-mock-100x_Position003_2_cmle.ics	57	1	0	1.083	1.7615935908344846	1.0	0.279227296103668	2.106485608856694	0.9332787891184291	0.9709224790345674	0.9307915729187973	0.8681489057066885	0.4357666377946147	0.9895863333879438	182.0	3.3651250186637216	122.0	0.2812984085827634
263	Feb25-FISH2-3L1-rep4-mock-100x_Position003_2_cmle.ics	58	1	0	1.9493999999999998	0.9971598751598192	1.0	0.29076682983530633	2.4954646407636996	0.6494480729090341	0.7593463218723141	0.6454477402080965	0.5356049414010671	0.715484151223816	0.9854805293322483	292.0	5.565914936509191	253.0	0.5833483391101568
264	Feb25-FISH2-3L1-rep4-mock-100x_Position003_2_cmle.ics	59	1	0	1.5162	0.0	1.0	0.2830378631343554	2.261016752347569	0.2022657260211455	0.3977642237772876	0.1847094394158363	0.02302806723967445	0.8958147093495911	0.9787819779770368	240.0	4.5208604710323375	186.0	0.42886478685568846
265	Feb25-FISH2-3L1-rep4-mock-100x_Position003_2_cmle.ics	60	1	0	1.2995999999999999	0.8318234787411565	1.0	0.27903239775095134	2.1899747533381513	0.6719781740540113	0.7523625004942469	0.6705705586967696	0.5525325214503183	0.6675435279975959	0.9730012180506622	186.0	3.501326340166018	126.0	0.2905213072248212
266	Feb25-FISH2-3L1-rep4-mock-100x_Position003_2_cmle.ics	62	1	0	1.2995999999999999	2.5918582707719384	1.0	0.2640817246176654	1.9653774928503494	0.9942923731836667	0.9999791909438988	0.9922471402411472	0.968013508050132	0.30978449020800164	0.9831267185328362	224.0	4.163297175746505	162.0	0.37352739500334153
267	Feb25-FISH2-3L1-rep4-mock-100x_Position003_2_cmle.ics	63	1	0	1.9493999999999998	2.3825999999999996	1.0	0.29132926966151157	2.7667371104198772	0.9680311017698607	0.9962027242761488	0.9659350629960146	0.8759977718820705	0.3717462382946871	0.9886932358783237	342.0	6.56627399007531	321.0	0.7401376160251398
268	Feb25-FISH2-3L1-rep4-mock-100x_Position003_2_cmle.ics	64	1	0	1.2995999999999999	1.3842379406474168	1.0	0.23871336893459466	1.748932902550233	0.8570208899576248	0.9207090209839507	0.8536371397911787	0.7559783502651387	0.5208641188262064	0.9607270740311697	198.0	3.652472567428291	128.0	0.2951327565458501
269	Feb25-FISH2-3L1-rep4-mock-100x_Position003_2_cmle.ics	66	1	0	1.083	0.3095250132321943	1.0	0.2987286402854682	2.1506429370778037	0.4376199936559876	0.5759528539708509	0.4376199936559876	0.2538189285296916	0.8202523501079306	0.9906321482533166	176.0	3.3012545294527955	120.0	0.2766869592617345
270	Feb25-FISH2-3L1-rep4-mock-100x_Position003_2_cmle.ics	69	1	0	1.7328	1.2748075358549043	1.0	0.19484141011997239	4.208706196260276	0.8872678206236427	0.9378992641943033	0.8841158735847863	0.7711096118572242	0.46993035740127354	0.8862970743285412	170.0	3.307599786763128	92.0	0.21212666876732977
271	Feb25-FISH2-3L1-rep4-mock-100x_Position003_2_cmle.ics	70	1	0	1.2995999999999999	0.3095250132321943	1.0	0.25214724833090585	2.775662841321875	0.41718451505237036	0.575404580487912	0.41718451505237036	0.2697404536571441	0.8020064603343351	0.9771164458888454	156.0	2.9713266545476085	92.0	0.21212666876732977
272	Feb25-FISH2-3L1-rep4-mock-100x_Position003_2_cmle.ics	71	1	0	1.7328	1.4199491695140265	1.0	0.2908391222070625	2.5368665631617127	0.7900946557212264	0.8672872340425531	0.7841263193164684	0.6803191489361702	0.6148609865877618	0.9844566421049785	266.0	5.055090328190975	220.0	0.5072594253131798
273	Feb25-FISH2-3L1-rep4-mock-100x_Position003_2_cmle.ics	72	1	0	1.083	0.20635000882146287	1.0	0.27143360527015814	2.1262467809798418	0.37556692508769185	0.5196608503317769	0.37556692508769185	0.21554882816863646	0.8287547541938716	0.9986627500954262	150.0	2.813835169975003	90.0	0.20751521944630086
274	Feb25-FISH2-3L1-rep4-mock-100x_Position003_2_cmle.ics	73	1	0	0.8664	0.639412489864916	1.0	0.3723213937248976	2.043567958332946	0.5257818564638076	0.6309855485490062	0.5234477184997713	0.40068748072608174	0.7869724312259921	1.007962195404997	134.0	2.479677123529594	89.0	0.2052094947857864
275	Feb25-FISH2-3L1-rep4-mock-100x_Position003_2_cmle.ics	73	2	0	1.083	1.7539750749824343	1.0	0.30966363748412645	2.449090440294753	0.8554163698040175	0.9007964780569764	0.855251544571933	0.8016434670721722	0.46413657313973816	1.0108141338559682	154.0	2.8798207449560405	100.0	0.23057246605144538
276	Feb25-FISH2-3L1-rep4-mock-100x_Position003_2_cmle.ics	76	1	0	1.2995999999999999	0.5556144027286182	1.0	0.3016172195643787	2.131081937192594	0.5623052120447253	0.6722598865708855	0.5563490292345459	0.41241948764515307	0.7821634099147412	0.9957760419809576	186.0	3.477921091325599	131.0	0.3020499305273935
277	Feb25-FISH2-3L1-rep4-mock-100x_Position003_2_cmle.ics	79	1	0	1.083	0.9971598751598192	1.0	0.16131882597253966	2.086119379137792	0.6048296246285735	0.6740592162850672	0.6049042043326883	0.5484316673274167	0.6636459372301248	0.9377883189277453	148.0	2.8159502557451135	68.0	0.15678927691498287
278	Feb25-FISH2-3L1-rep4-mock-100x_Position003_2_cmle.ics	79	2	0	1.083	0.744005537498231	1.0	0.28758054650375425	1.9906188039881503	0.5266269169927893	0.6030240107394774	0.5252648560807973	0.4246332837443722	0.8225260641386193	0.9866272952684816	116.0	2.1476341628542954	63.0	0.1452606536124106
279	Feb25-FISH2-3L1-rep4-mock-100x_Position003_2_cmle.ics	80	1	0	1.083	1.9091760314026058	1.0	0.3406701709760313	2.0732175596015696	0.9502899904724024	0.9758803777738722	0.9502899904724024	0.9105793334381678	0.3122874373715879	1.0103298350603493	158.0	2.945806319937078	109.0	0.25132398799607547
280	Feb25-FISH2-3L1-rep4-mock-100x_Position003_2_cmle.ics	81	1	0	1.2995999999999999	0.3720027687491155	1.0	0.29440164392240875	2.43920235400628	0.46395352165078274	0.5893792392890873	0.4586016427692396	0.28816791162244926	0.8112712759173172	0.9790902639683611	196.0	3.677992902038822	140.0	0.3228014524720236
281	Feb25-FISH2-3L1-rep4-mock-100x_Position003_2_cmle.ics	82	1	0	1.083	0.5556144027286182	1.0	0.27634221897242356	2.043263618704181	0.5848335876137198	0.6941232977340792	0.5830140701813866	0.4519805616771204	0.7419424274501875	0.992326258568216	148.0	2.769139758064274	89.0	0.2052094947857864
282	Feb25-FISH2-3L1-rep4-mock-100x_Position003_2_cmle.ics	83	1	0	1.2995999999999999	1.5771448436399123	1.0	0.2421120738366534	2.771518289235028	0.9343014731550653	0.9667201936279644	0.9331029346738346	0.8623600735413903	0.4083012836884769	0.9737913871073914	150.0	2.884050916496262	85.0	0.19598659614372857
283	Feb25-FISH2-3L1-rep4-mock-100x_Position003_2_cmle.ics	84	1	0	0.8664	0.5556144027286182	1.0	0.3503980382358139	2.346028964873235	0.6259806739989243	0.7088858801491181	0.6145186119405753	0.5196227534914777	0.7610962206033642	1.0231625306018775	98.0	1.862401699859836	54.0	0.12450913166778053
284	Feb25-FISH2-3L1-rep4-mock-100x_Position003_2_cmle.ics	85	1	0	1.2995999999999999	1.4850797651675083	1.0	0.28557019232898284	2.2822766191656845	0.9059307046247037	0.9592554935809771	0.8991787373892871	0.7959481036494992	0.5178082316899101	0.9914098013419581	198.0	3.699283065109131	140.0	0.3228014524720236
285	Feb25-FISH2-3L1-rep4-mock-100x_Position003_2_cmle.ics	86	1	0	1.5162	2.7402769415048676	1.0	0.28230249772101607	2.4751526806047397	0.995765879801322	0.9999259769196035	0.9957436728772031	0.9828932661203763	0.09865868121035355	0.98779909310834	194.0	3.703513236649352	135.0	0.31127282916945126
286	Feb25-FISH2-3L1-rep4-mock-100x_Position003_2_cmle.ics	87	1	0	1.083	0.0	1.0	0.3215212586857538	2.5678281484311363	0.18322564237063177	0.34281888049084824	0.16326108899008926	0.026306796054775358	0.935459541576653	1.0157878113103322	148.0	2.815950255745114	96.0	0.22134956740938755
287	Feb25-FISH2-3L1-rep4-mock-100x_Position003_2_cmle.ics	88	1	0	1.7328	0.0	1.0	0.14099759416172386	2.9477650365679176	0.08167178351727365	0.0991223364795307	0.05906253209920223	0.029519852999920108	0.9657450909705547	1.0253877439439	136.0	2.8052355215253604	56.0	0.12912058098880944
288	Feb25-FISH2-3L1-rep4-mock-100x_Position003_2_cmle.ics	90	1	0	1.2995999999999999	0.2991586303963464	1.0	0.19274976161207907	1.8605764644853768	0.4047802222444551	0.5662593449963949	0.40272061436343626	0.1852301620431862	0.8331784057559958	0.8368298216104988	230.0	4.1101414207553315	144.0	0.33202435111408135
289	Feb25-FISH2-3L1-rep4-mock-100x_Position003_2_cmle.ics	90	2	0	1.5162	2.1633937815529056	1.0	0.2890909267796596	2.9678435022856	0.9163668102987294	0.9516768382086587	0.9148971403534798	0.8541749321226381	0.45294544401368037	0.9937499454035343	200.0	3.8375994723815383	143.0	0.3297186264535669
290	Feb25-FISH2-3L1-rep4-mock-100x_Position003_2_cmle.ics	91	1	0	1.2995999999999999	0.7857574237886386	1.0	0.29197721891436773	2.233658442387906	0.6844685939579518	0.7763001210811243	0.6824672530595499	0.5646783344841043	0.6876143611108562	1.002667032680815	156.0	2.9245161568667686	99.0	0.22826674139093092
291	Feb25-FISH2-3L1-rep4-mock-100x_Position003_2_cmle.ics	92	1	0	1.5162	0.0	1.0	0.18770070419253146	2.4778718114388214	0.08471565764518169	0.2212973276735808	0.08471565764518169	0.02965349068248186	0.9643793960246719	0.9128677010575715	162.0	3.2458443833223134	84.0	0.1936808714832141
292	Feb25-FISH2-3L1-rep4-mock-100x_Position003_2_cmle.ics	93	1	0	1.083	0.65253602307166	1.0	0.27914531831119865	2.0752014537039205	0.601601842462575	0.724593094202774	0.5982675351906914	0.4701502156987436	0.7283761628280989	0.9962663488145997	176.0	3.2544440317719556	116.0	0.2674640606196767
293	Feb25-FISH2-3L1-rep4-mock-100x_Position003_2_cmle.ics	94	1	0	1.083	0.5556144027286182	1.0	0.3143110889088177	2.5365121490135984	0.5820327981233732	0.6901209310296811	0.5796655919622103	0.4428550005891237	0.7149833563954447	1.0147907011148931	146.0	2.7712548438343854	93.0	0.21443239342784423
294	Feb25-FISH2-3L1-rep4-mock-100x_Position003_2_cmle.ics	97	1	0	1.2995999999999999	1.3157503800483568	1.0	0.3091484836859036	2.2757845334648525	0.8465736659748121	0.9067360726364622	0.8448040618203769	0.7371062837485839	0.556619178827091	0.9967951215596098	174.0	3.256559117542067	120.0	0.2766869592617345
295	Feb25-FISH2-3L1-rep4-mock-100x_Position003_2_cmle.ics	98	1	0	1.083	0.0	1.0	0.3403095632047474	2.54188543905067	0.17645018040521787	0.33359931538532706	0.18097187528911093	0.030801878064575815	0.940689859238225	0.9850347635802488	136.0	2.5711830331211627	87.0	0.20059804546475749
296	Feb25-FISH2-3L1-rep4-mock-100x_Position003_2_cmle.ics	100	1	0	1.7328	0.0	1.0	0.1740439431765891	2.2651924680156563	0.0820062779925736	0.23667362094705816	0.0820062779925736	0.02918883742296061	0.9654584722607518	0.9457970544453503	194.0	3.8205394808514512	106.0	0.24440681401453213
297	Feb25-FISH2-3L1-rep4-mock-100x_Position003_2_cmle.ics	101	1	0	1.5162	0.0	1.0	0.12588550549586255	2.5433965301602557	0.13095974571751606	0.36219610185520973	0.10329159289203661	0.02610377512781677	0.9505821114839328	0.5043115189184284	188.0	3.6396427474384265	86.0	0.19829232080424306
298	Feb25-FISH2-3L1-rep4-mock-100x_Position003_2_cmle.ics	102	1	0	1.7328	0.0	1.0	0.18646099192112894	3.6709277564470444	0.35447465332229133	0.4941456839286029	0.33825524641869154	0.028659277923633993	0.8689782031229875	0.9046132446939902	186.0	3.5715420866872774	103.0	0.23748964003298878
299	Feb25-FISH2-3L1-rep4-mock-100x_Position003_2_cmle.ics	103	1	0	1.5162	0.2918229810711206	1.0	0.2550689676855709	2.766961303087143	0.40038938995573603	0.5539737744200752	0.3921772556328419	0.22072503078510333	0.8463150513945868	0.9537360566198704	174.0	3.303369615222906	109.0	0.25132398799607547
300	Feb25-FISH2-3L1-rep4-mock-100x_Position003_2_cmle.ics	105	1	0	1.2995999999999999	1.878978250428067	1.0	0.25219289448827525	3.4169081017757503	0.9493921858879469	0.9723590364688467	0.947696586372404	0.9147400529314135	0.42798056956933817	0.9885446218240502	108.0	2.109284008253901	53.0	0.12220340700726606
301	Feb25-FISH2-3L1-rep4-mock-100x_Position003_2_cmle.ics	105	2	0	0.8664	0.2918229810711206	1.0	0.31252526369301753	2.189695692128977	0.3782442919302023	0.5014533710133225	0.37289732202933656	0.2258466783295205	0.8629386301098753	1.0129679733523789	108.0	2.0156630128922206	59.0	0.13603775497035278
302	Feb25-FISH2-3L1-rep4-mock-100x_Position003_2_cmle.ics	107	1	0	1.2995999999999999	1.459114905355603	1.0	0.21629714138363917	3.0210897692683454	0.9019142003801249	0.9412299755633994	0.900054303556883	0.8506652185718164	0.4497639749932298	0.8862317468765263	142.0	2.6818640200129282	74.0	0.17062362487806956
303	Feb25-FISH2-3L1-rep4-mock-100x_Position003_2_cmle.ics	109	1	0	1.083	0.4377344716066809	1.0	0.31024454638829513	2.064012242322356	0.4865361880993038	0.6124908521138653	0.4871178998329924	0.34504888255052446	0.798163386470683	0.9878202710274072	160.0	2.9905017318478064	106.0	0.24440681401453213
304	Feb25-FISH2-3L1-rep4-mock-100x_Position003_2_cmle.ics	111	1	0	1.2995999999999999	1.0161559471409798	1.0	0.2991993003418851	2.545667267964373	0.736075444965908	0.8146285309483751	0.7354290268307802	0.6410077038873638	0.6357744258851746	0.987965727916929	168.0	3.1926886283311404	112.0	0.25824116197761887
305	Feb25-FISH2-3L1-rep4-mock-100x_Position003_2_cmle.ics	112	1	0	1.083	0.5158750220536572	1.0	0.2572340484407077	2.2400419499699664	0.5323711380639089	0.6603310160899705	0.5229779682122582	0.39884693447332553	0.7822304137814119	0.9616041974904838	166.0	3.101182718739572	102.0	0.23518391537247432
306	Feb25-FISH2-3L1-rep4-mock-100x_Position003_2_cmle.ics	114	1	0	1.2995999999999999	0.1459114905355603	1.0	0.33967549487449467	2.587939723458613	0.3191110096415588	0.4696571890202139	0.3191110096415588	0.1538917475983913	0.8565461369223164	1.0138072847160051	162.0	3.105412890279795	113.0	0.2605468866381333
307	Feb25-FISH2-3L1-rep4-mock-100x_Position003_2_cmle.ics	115	1	0	1.2995999999999999	1.5162	1.0	0.28166648430998564	2.668324306720208	0.9282433813099501	0.9626635453760923	0.923611042226697	0.8714253122117187	0.34574121088308485	0.9804680515029283	160.0	3.037312229528646	101.0	0.23287819071195984
308	Feb25-FISH2-3L1-rep4-mock-100x_Position003_2_cmle.ics	116	1	0	0.8664	0.72222503087512	1.0	0.3143110889088177	1.9425966010225444	0.6576121496351165	0.7668744932173304	0.6532949091626307	0.5360664898862615	0.6597909080821991	1.003661579396267	146.0	2.677633848472706	93.0	0.21443239342784423
309	Feb25-FISH2-3L1-rep4-mock-100x_Position003_2_cmle.ics	117	1	0	1.2995999999999999	1.969554495985222	1.0	0.31146492287627897	2.441749417978817	0.8841509923268195	0.9384715421109636	0.8852264579805653	0.8271513126782909	0.4010858879231546	0.9958014003966803	196.0	3.7013981508792417	144.0	0.33202435111408135
310	Feb25-FISH2-3L1-rep4-mock-100x_Position003_2_cmle.ics	117	2	0	0.6497999999999999	1.7215306853589103	1.0	0.3176904155016142	1.7660773052534935	0.8203819809924794	0.8625081994721828	0.8199739142373347	0.7701592604457462	0.5025076685834585	0.9684620109027673	100.0	1.8368813652493048	53.0	0.12220340700726606
311	Feb25-FISH2-3L1-rep4-mock-100x_Position003_2_cmle.ics	117	3	0	1.083	1.9493999999999998	1.0	0.271306845928369	2.53968077757393	0.9331228166521746	0.9548647659146035	0.9258004973075221	0.8493718822937165	0.4753091975434436	0.9973513925285146	122.0	2.328530896267321	66.0	0.15217782759395398
312	Feb25-FISH2-3L1-rep4-mock-100x_Position003_2_cmle.ics	119	1	0	1.5162	0.32626801153583	1.0	0.2579830701927478	3.1256842945939645	0.46664432101130054	0.5643028155525761	0.45407967822256273	0.2705420417544532	0.8337278202451451	0.9209011842416506	168.0	3.2629043748523996	104.0	0.2397953646935032
313	Feb25-FISH2-3L1-rep4-mock-100x_Position004_3_cmle.ics	1	1	0	1.083	1.1190041972733815	1.0	0.27541975538991637	2.156915560805977	0.8290803001541539	0.8902895799625444	0.8266979221077039	0.7436140802364543	0.5110231270561242	1.0004315519708231	138.0	2.615878445031891	80.0	0.18445797284115634
314	Feb25-FISH2-3L1-rep4-mock-100x_Position004_3_cmle.ics	2	1	0	1.5162	0.5158750220536572	1.0	0.30925052683774523	2.287074415598195	0.4675811784106249	0.617246926254355	0.4684865288701711	0.297011535134873	0.7877749977973074	0.9868471530707452	280.0	5.2041214696831375	245.0	0.5649025418260412
315	Feb25-FISH2-3L1-rep4-mock-100x_Position004_3_cmle.ics	3	1	0	1.2995999999999999	0.20635000882146287	1.0	0.3083441667466016	1.9954112794238494	0.3612211341416989	0.5377169748661499	0.3612211341416989	0.1731506006042492	0.8339009916665445	1.006910805887178	178.0	3.3225446925231044	124.0	0.28590985790379225
316	Feb25-FISH2-3L1-rep4-mock-100x_Position004_3_cmle.ics	4	1	0	1.083	1.482302948152367	1.0	0.23744009791820217	1.680631078259214	0.8886602044881158	0.9436661797902005	0.8865190545744257	0.7913416212986323	0.4519737069856964	0.9682671997597163	190.0	3.543906666306636	120.0	0.2766869592617345
317	Feb25-FISH2-3L1-rep4-mock-100x_Position004_3_cmle.ics	5	1	0	1.2995999999999999	1.5162	1.0	0.29646354607517716	2.4641194158374238	0.9100152638726969	0.9497313798781294	0.906385587058159	0.8560688917466919	0.48230607025862743	1.008437732103902	138.0	2.639283693872311	83.0	0.1913751468226997
318	Feb25-FISH2-3L1-rep4-mock-100x_Position004_3_cmle.ics	6	1	0	1.083	1.242391573779135	1.0	0.31605329740808763	2.1979534408809145	0.8193790723000536	0.8831884378980009	0.8162227513520498	0.7342414677815309	0.5541020502360234	0.9957254139597662	162.0	3.0586023925989547	109.0	0.25132398799607547
319	Feb25-FISH2-3L1-rep4-mock-100x_Position004_3_cmle.ics	7	1	0	1.2995999999999999	0.3095250132321943	1.0	0.29783744644865845	2.1660533047948602	0.4326429216157711	0.5729046017684978	0.4307897532570233	0.24565264276185989	0.8305149078480947	0.9929319499035688	182.0	3.4353407651849817	126.0	0.2905213072248212
320	Feb25-FISH2-3L1-rep4-mock-100x_Position004_3_cmle.ics	8	1	0	1.083	0.8318234787411565	1.0	0.2674205563182136	1.6943542929059274	0.6963308273549669	0.7996140729631364	0.691506739394171	0.5659419389967808	0.6696954715030904	0.9913905749504021	166.0	3.0543722210587325	104.0	0.2397953646935032
321	Feb25-FISH2-3L1-rep4-mock-100x_Position004_3_cmle.ics	9	1	0	2.166	0.0	1.0	0.1412128112827925	3.4730361125755613	0.08049282000702118	0.23132282385195338	0.08049282000702118	0.02805128805229108	0.9619041508620496	0.8102384794840504	208.0	4.203623110747813	106.0	0.24440681401453213
322	Feb25-FISH2-3L1-rep4-mock-100x_Position004_3_cmle.ics	11	1	0	1.083	0.5158750220536572	1.0	0.30389344048010053	2.13875135290931	0.5355933549802894	0.6381780809675593	0.5344613581975434	0.388691947928148	0.7596706842442459	1.0006624750998212	156.0	2.9245161568667686	101.0	0.23287819071195984
323	Feb25-FISH2-3L1-rep4-mock-100x_Position004_3_cmle.ics	12	1	0	1.2995999999999999	0.4773698211006071	1.0	0.2611066558550442	2.3617960483966987	0.4856912665162746	0.6094677961419824	0.4834169697527738	0.3116362045946319	0.7959685589743588	0.9784018602293414	204.0	3.903585047362576	140.0	0.3228014524720236
324	Feb25-FISH2-3L1-rep4-mock-100x_Position004_3_cmle.ics	12	2	0	0.8664	0.4377344716066809	1.0	0.31319262146556703	1.9020383490145445	0.40949311725979465	0.5262533953317067	0.4130334699139082	0.2870678145573408	0.8125552823586392	1.0060328622243395	130.0	2.3668810508677165	78.0	0.17984652352012742
325	Feb25-FISH2-3L1-rep4-mock-100x_Position004_3_cmle.ics	13	1	0	1.083	0.20635000882146287	1.0	0.27541975538991637	2.3409742914370173	0.3893236727171745	0.535438388326475	0.38098003079952536	0.19599984852692434	0.8500898481459017	0.999306624471052	138.0	2.5924731961914707	80.0	0.18445797284115634
326	Feb25-FISH2-3L1-rep4-mock-100x_Position004_3_cmle.ics	14	1	0	1.083	2.5641952280041536	1.0	0.2642521591631124	3.073277404755737	0.9985716311769354	0.9998986972465912	0.9977915999756873	0.9899507668618434	0.13845773474475648	0.9782577194305885	128.0	2.4860223808399273	70.0	0.1614007262360118
327	Feb25-FISH2-3L1-rep4-mock-100x_Position004_3_cmle.ics	15	1	0	1.2995999999999999	0.8595614345612763	1.0	0.279227296103668	2.393796080173449	0.6964459390402716	0.8034469116265269	0.6942452565814418	0.564042332228871	0.6683252434270932	0.9837517102316792	182.0	3.4821512628658207	122.0	0.2812984085827634
328	Feb25-FISH2-3L1-rep4-mock-100x_Position004_3_cmle.ics	16	1	0	1.083	0.3720027687491155	1.0	0.2792526803190927	2.1799835411597086	0.44048094857447373	0.5767136290967226	0.44462763122835064	0.2963753996802558	0.8174532627791766	0.9956294186548553	180.0	3.3438348555934128	120.0	0.2766869592617345
329	Feb25-FISH2-3L1-rep4-mock-100x_Position004_3_cmle.ics	17	1	0	1.5162	0.46141264688247224	1.0	0.22571649308349095	2.4927792377139806	0.511838464502119	0.6578710027669784	0.5101222373997408	0.3551408006724808	0.7723919615941975	0.9448103386053809	190.0	3.5907171639874753	117.0	0.26976978528019113
330	Feb25-FISH2-3L1-rep4-mock-100x_Position004_3_cmle.ics	19	1	0	1.083	1.5162	1.0	0.30093769536986004	2.5189562150992293	0.9264272471037092	0.9591625673836393	0.9122271163553355	0.8667813394206346	0.5168508387229254	1.0030987896416743	146.0	2.7712548438343854	91.0	0.20982094410681532
331	Feb25-FISH2-3L1-rep4-mock-100x_Position004_3_cmle.ics	20	1	0	1.083	1.1471882507794313	1.0	0.29064899138885836	2.2013493660232215	0.821078739168655	0.8875371509899954	0.8193415379463351	0.7158681820084558	0.551966312642546	0.9659524736936531	152.0	2.858530581885731	95.0	0.21904384274887315
332	Feb25-FISH2-3L1-rep4-mock-100x_Position004_3_cmle.ics	21	1	0	1.083	1.663646957482313	1.0	0.29249864608420967	2.3175480758901106	0.9133279387384543	0.9461543775163811	0.913150311833899	0.8661581274176995	0.4251527596517927	1.0023324254827297	158.0	2.9458063199370774	101.0	0.23287819071195984
333	Feb25-FISH2-3L1-rep4-mock-100x_Position004_3_cmle.ics	22	1	0	1.083	2.3825999999999996	1.0	0.30401747760250564	2.156984993770069	0.9927976250716865	0.9996162669095571	0.9915747393988462	0.9766302331073103	0.1826035605657822	0.9927249628423332	174.0	3.256559117542067	119.0	0.27438123460122005
334	Feb25-FISH2-3L1-rep4-mock-100x_Position004_3_cmle.ics	24	1	0	1.083	1.72700690820166	1.0	0.25750700549579564	1.6853600678925906	0.943394829699208	0.9745720889298316	0.927857606988049	0.8716061161878285	0.47721939196422586	0.9745863936843225	188.0	3.522616503236327	123.0	0.2836041332432778
335	Feb25-FISH2-3L1-rep4-mock-100x_Position004_3_cmle.ics	25	1	0	1.083	1.5800133960714795	1.0	0.32698195796120333	2.0452402318017464	0.9131133583541841	0.9558182165693634	0.9095166110647762	0.8377554211843202	0.4600243115160728	0.9923496976418774	166.0	3.1479932164204123	115.0	0.2651583359591622
336	Feb25-FISH2-3L1-rep4-mock-100x_Position004_3_cmle.ics	26	1	0	1.2995999999999999	0.3634229110571259	1.0	0.29247783641808905	2.4957000305906374	0.44392607073594353	0.5737657037377427	0.44275778274516525	0.2697109655510814	0.8359774474202389	0.9875584001132142	186.0	3.548136837846858	129.0	0.29743848120636457
337	Feb25-FISH2-3L1-rep4-mock-100x_Position004_3_cmle.ics	28	1	0	1.083	0.7610319551488771	1.0	0.2655920340875803	2.2895035080131527	0.7176624287805291	0.8290793182285555	0.7179285567396906	0.5802980633142608	0.6912888299340878	0.9852973689616394	142.0	2.6818640200129282	82.0	0.18906942216218525
338	Feb25-FISH2-3L1-rep4-mock-100x_Position004_3_cmle.ics	29	1	0	0.8664	1.0389843448820495	1.0	0.2908258893381307	2.286009506123458	0.7534413613700411	0.8236008743406316	0.7505238817833658	0.6567219452272564	0.5882407282277812	0.9966539322197263	118.0	2.1923295747650244	65.0	0.14987210293343953
339	Feb25-FISH2-3L1-rep4-mock-100x_Position004_3_cmle.ics	30	1	0	0.8664	0.10317500441073144	1.0	0.22814687520670196	1.6147967955666704	0.3540338090899889	0.5203931861235233	0.3540338090899889	0.09033230662444146	0.8501851481755671	0.9195788272181002	142.0	2.611648273491668	76.0	0.1752350741990985
340	Feb25-FISH2-3L1-rep4-mock-100x_Position004_3_cmle.ics	33	1	0	1.083	1.8810907217703936	1.0	0.24946050287531116	1.6251433789806815	0.9611269701356149	0.9880558633014985	0.9571968073492427	0.8994129016084556	0.3748700135668992	0.9761341896034369	190.0	3.4970961686257964	123.0	0.2836041332432778
341	Feb25-FISH2-3L1-rep4-mock-100x_Position004_3_cmle.ics	34	1	0	1.7328	0.9733510449106972	1.0	0.29734294307781217	2.388604855273898	0.665096875125356	0.7800232660756549	0.6610373460628184	0.5204280155642024	0.6979417737427689	0.9794563438009066	286.0	5.408423451936585	248.0	0.5718197158075845
342	Feb25-FISH2-3L1-rep4-mock-100x_Position004_3_cmle.ics	35	1	0	1.2995999999999999	0.5097226605744432	1.0	0.30300855069345994	2.4470596768835056	0.5476617385776459	0.6733361586985933	0.5458361179481328	0.3742644541883323	0.7712939552403953	0.9965064390666114	180.0	3.3906453532742526	125.0	0.28821558256430674
343	Feb25-FISH2-3L1-rep4-mock-100x_Position004_3_cmle.ics	36	1	0	1.083	0.687545504971255	1.0	0.2736187900809741	1.984867436246584	0.6791561912407834	0.7917520545919338	0.6786174550525004	0.5206251452475017	0.6797940105037377	0.9922987856507839	154.0	2.8330102472752	94.0	0.2167381180883587
344	Feb25-FISH2-3L1-rep4-mock-100x_Position004_3_cmle.ics	37	1	0	0.8664	1.9943197503196384	1.0	0.30589812765231944	1.9119143066565427	0.946993789367044	0.9700920583182839	0.9456371404660177	0.9158525305025768	0.3082613137862813	0.9813920337198434	110.0	2.060358424802949	60.0	0.13834347963086724
345	Feb25-FISH2-3L1-rep4-mock-100x_Position004_3_cmle.ics	39	1	0	1.7328	0.7748934119142009	1.0	0.2912161111856108	2.6112853032306265	0.5781050462548105	0.6798201754955563	0.5718843478223227	0.43706142344471716	0.7518528833949918	0.990804196828756	230.0	4.391004406840372	177.0	0.40811326491105837
346	Feb25-FISH2-3L1-rep4-mock-100x_Position004_3_cmle.ics	39	2	0	0.6497999999999999	0.42540144110901373	1.0	0.31077020754012613	1.4994173945703404	0.3784236568356255	0.4919741302061012	0.37856218317511026	0.2798037254927425	0.8459495658320555	1.0107824156629455	102.0	1.8113610306387737	54.0	0.12450913166778053
347	Feb25-FISH2-3L1-rep4-mock-100x_Position004_3_cmle.ics	40	1	0	1.5162	1.319789431739984	1.0	0.29967127155655016	2.4865517258057435	0.7942111803673297	0.8655024120081802	0.7891033983385031	0.6866909009070716	0.6467999238248727	0.9964507568065144	238.0	4.54638080564287	189.0	0.43578196083723186
348	Feb25-FISH2-3L1-rep4-mock-100x_Position004_3_cmle.ics	41	1	0	0.8664	1.873316226693932	1.0	0.30231754564522684	1.8134040465176549	0.9696481299212598	0.9882135826771653	0.9665477362204724	0.9244771161417323	0.38766410352840086	0.9810691340069017	136.0	2.5009672865999026	82.0	0.18906942216218525
349	Feb25-FISH2-3L1-rep4-mock-100x_Position004_3_cmle.ics	42	1	0	1.2995999999999999	0.3720027687491155	1.0	0.29783744644865845	2.297355737008791	0.46114698780017777	0.5885254025312074	0.460037913051686	0.30130650578528	0.8267553346196321	0.9936032096596368	182.0	3.4119355163445615	126.0	0.2905213072248212
350	Feb25-FISH2-3L1-rep4-mock-100x_Position004_3_cmle.ics	43	1	0	1.083	0.0	1.0	0.17495429986519478	2.158665998139798	0.07591584061434785	0.19153312698350508	0.07591584061434785	0.028401833640246052	0.9621382003008271	0.9096635673528436	122.0	2.3051256474269013	53.0	0.12220340700726606
351	Feb25-FISH2-3L1-rep4-mock-100x_Position004_3_cmle.ics	45	1	0	1.2995999999999999	1.6921958908343169	1.0	0.3259864377019056	2.067728039111125	0.926394151772241	0.9645970960061702	0.9248348479259583	0.8669352134401932	0.30217151988656743	1.0124220297462314	170.0	3.1905735425610295	119.0	0.27438123460122005
352	Feb25-FISH2-3L1-rep4-mock-100x_Position004_3_cmle.ics	46	1	0	1.2995999999999999	1.4370615219328515	1.0	0.3194625544418394	2.4494595388127056	0.8541312803770615	0.9094405105919896	0.8480871182876345	0.7796564680622652	0.5185864166046112	0.9998165972065683	188.0	3.5226165032363275	137.0	0.3158842784904802
353	Feb25-FISH2-3L1-rep4-mock-100x_Position004_3_cmle.ics	47	1	0	1.2995999999999999	1.9493999999999998	1.0	0.3041109536321565	2.258983829379877	0.9356662425802977	0.9855948136987134	0.9356662425802977	0.8442047077929127	0.2991191458561918	0.9969436419453029	236.0	4.40806439837046	188.0	0.4334762361767174
354	Feb25-FISH2-3L1-rep4-mock-100x_Position004_3_cmle.ics	48	1	0	0.8664	0.8815276241084421	1.0	0.2802220647444271	1.590333237073443	0.6902123089173449	0.7726498338009129	0.6902123089173449	0.5994879771858189	0.5990965928610673	0.9917836789075951	112.0	2.0114328413519984	59.0	0.13603775497035278
355	Feb25-FISH2-3L1-rep4-mock-100x_Position004_3_cmle.ics	49	1	0	1.083	0.5963412819178956	1.0	0.2836313623464961	1.9062396762170364	0.6129214582291689	0.7086041607791135	0.6039977391795831	0.47169626747244625	0.7325051076231825	0.9897906629316218	150.0	2.813835169975003	92.0	0.21212666876732977
356	Feb25-FISH2-3L1-rep4-mock-100x_Position004_3_cmle.ics	50	1	0	1.083	1.2551781017859014	1.0	0.29778726282751644	2.3568103687924933	0.8202843532024289	0.8802325688538336	0.817833350226211	0.740728113741281	0.5784430366047867	1.002156407444642	140.0	2.637168608102199	85.0	0.19598659614372857
357	Feb25-FISH2-3L1-rep4-mock-100x_Position004_3_cmle.ics	51	1	0	1.5162	1.4605997195981766	1.0	0.21278565751661246	2.224690658739665	0.780394412851029	0.8628587236911532	0.7802441812745501	0.6935568974614528	0.6498314570251112	0.9293119948493355	210.0	4.014266034254342	132.0	0.30435565518790797
358	Feb25-FISH2-3L1-rep4-mock-100x_Position004_3_cmle.ics	51	2	0	1.2995999999999999	0.7817319754002556	1.0	0.28557019232898284	2.2546772288654036	0.5525847159523949	0.6445392654042329	0.551075071818022	0.4484174385882629	0.7641186520349709	0.9956833586688308	198.0	3.72268831394955	140.0	0.3228014524720236
359	Feb25-FISH2-3L1-rep4-mock-100x_Position004_3_cmle.ics	52	1	0	0.8664	0.3634229110571259	1.0	0.2696112908895111	2.482578446376998	0.4581731476229491	0.5685699880254617	0.4528161173084599	0.28528812419907146	0.8250636423125091	0.9859960081392823	116.0	2.1944446605351353	61.0	0.1406492042913817
360	Feb25-FISH2-3L1-rep4-mock-100x_Position004_3_cmle.ics	54	1	0	1.083	1.3934633376079517	1.0	0.309757326863699	2.0167517366566656	0.8555814093262469	0.9148514171396189	0.8516317926966437	0.7779413911236659	0.5588842753543694	0.997283893370715	170.0	3.1905735425610295	116.0	0.2674640606196767
361	Feb25-FISH2-3L1-rep4-mock-100x_Position004_3_cmle.ics	57	1	0	1.2995999999999999	0.10317500441073144	1.0	0.27365459734503106	3.0860412365323393	0.45484949832775917	0.6452498744483742	0.4381484607904944	0.1619883103422484	0.8088885170581942	0.9785034190314508	144.0	2.7733699296044962	85.0	0.19598659614372857
362	Feb25-FISH2-3L1-rep4-mock-100x_Position004_3_cmle.ics	58	1	0	1.083	0.5595020986366908	1.0	0.26627900372109287	1.9529848280709725	0.6359784516675746	0.7436595847708977	0.6296683009503057	0.4932585799891048	0.7099875095882575	0.9725672475298501	124.0	2.30301056165679	67.0	0.15448355225446841
363	Feb25-FISH2-3L1-rep4-mock-100x_Position004_3_cmle.ics	61	1	0	1.2995999999999999	1.7098094029846407	1.0	0.30758805139602646	2.3064962157762268	0.9392971937533143	0.9723379617103711	0.9362885683055379	0.8904124414237942	0.4170925795738813	0.9932337203530495	146.0	2.7478495949939656	92.0	0.21212666876732977
364	Feb25-FISH2-3L1-rep4-mock-100x_Position004_3_cmle.ics	64	1	0	1.2995999999999999	0.41270001764292574	1.0	0.3042557231713215	2.480691997623921	0.4884311536462106	0.6387238902003562	0.4884311536462106	0.33634876130252855	0.7839011858556947	0.9961201639169536	172.0	3.235268954471758	117.0	0.26976978528019113
365	Feb25-FISH2-3L1-rep4-mock-100x_Position004_3_cmle.ics	65	1	0	1.2995999999999999	0.0	1.0	0.2939425763022126	2.4364397095042434	0.17940660957380145	0.4029769418688075	0.19670247836313606	0.022245329797571586	0.9183880938039557	0.9813661268206266	170.0	3.2139787914014493	113.0	0.2605468866381333
366	Feb25-FISH2-3L1-rep4-mock-100x_Position004_3_cmle.ics	65	2	0	1.083	0.0	1.0	0.3045614175595653	2.2088978056313118	0.2006802103293889	0.32420104801431254	0.17940660957380145	0.022245329797571586	0.9301772156705056	1.0016723579054534	162.0	3.0586023925989547	107.0	0.2467125386750466
367	Feb25-FISH2-3L1-rep4-mock-100x_Position004_3_cmle.ics	66	1	0	1.083	1.3904875446279013	1.0	0.29740095743975503	2.2109231630678794	0.866161176289769	0.9174855269224858	0.8595727240125006	0.7900455965981864	0.4767430473971824	0.99561984188065	154.0	2.87982074495604	98.0	0.2259610167304165
368	Feb25-FISH2-3L1-rep4-mock-100x_Position004_3_cmle.ics	67	1	0	1.5162	0.42540144110901373	1.0	0.25041027178558195	2.506197828507473	0.4972212543554007	0.6499128919860627	0.4972212543554007	0.32321864111498255	0.7638197122997792	0.9784672527693631	174.0	3.303369615222906	108.0	0.24901826333556107
369	Feb25-FISH2-3L1-rep4-mock-100x_Position004_3_cmle.ics	69	1	0	1.083	1.3107987492438529	1.0	0.3407532751480962	2.2457395064040693	0.848510544976059	0.90644029387039	0.8389707226141306	0.7343177747724697	0.6258784911415733	0.9960363257242058	184.0	3.45663092825529	137.0	0.3158842784904802
370	Feb25-FISH2-3L1-rep4-mock-100x_Position004_3_cmle.ics	70	1	0	1.083	0.7295574526778015	1.0	0.30518905992860607	2.3490639378571054	0.6108984937326639	0.6985270882342615	0.609072715143429	0.506188336083705	0.7066437032206464	1.0154209154580645	122.0	2.3285308962673215	70.0	0.1614007262360118
371	Feb25-FISH2-3L1-rep4-mock-100x_Position004_3_cmle.ics	71	1	0	1.2995999999999999	2.1245033704151863	1.0	0.3273992772007014	2.444872834144253	0.9722241948656039	0.9880339452473103	0.9699872172708873	0.9417453751375918	0.3084753043340079	1.0098328096925346	164.0	3.1032978045096833	113.0	0.2605468866381333
372	Feb25-FISH2-3L1-rep4-mock-100x_Position004_3_cmle.ics	72	1	0	1.083	0.1459114905355603	1.0	0.2840257821051629	2.2669116570465255	0.2549152693244912	0.3672237490681295	0.2549152693244912	0.1182038357830865	0.9014686949510515	0.9865385251982206	132.0	2.5051974581401244	76.0	0.1752350741990985
373	Feb25-FISH2-3L1-rep4-mock-100x_Position004_3_cmle.ics	72	2	0	1.2995999999999999	0.928575039696583	1.0	0.3060470775637442	2.0977054664743466	0.6226304526016342	0.7119880275499872	0.618572875057025	0.4913081051409582	0.7133805581309078	0.9797909362868066	238.0	4.476165059121611	191.0	0.4403934101582607
374	Feb25-FISH2-3L1-rep4-mock-100x_Position004_3_cmle.ics	73	1	0	1.2995999999999999	0.5097226605744432	1.0	0.2853810895720952	2.362507221472488	0.5898963054362527	0.7104501340673421	0.5868115701302707	0.4272832973447548	0.7479219901520958	1.011197066100461	142.0	2.6818640200129282	85.0	0.19598659614372857
375	Feb25-FISH2-3L1-rep4-mock-100x_Position004_3_cmle.ics	74	1	0	1.083	0.4377344716066809	1.0	0.268082573106329	2.931308714569518	0.4955328687949009	0.6164316966456004	0.4955328687949009	0.36230216604548154	0.7335559146263303	0.9902221070021787	120.0	2.330645982037433	64.0	0.14756637827292504
376	Feb25-FISH2-3L1-rep4-mock-100x_Position004_3_cmle.ics	76	1	0	1.083	1.2594114294931633	1.0	0.28668396502484983	1.9115058744845046	0.7948267129730121	0.8580891397149265	0.7917589175891759	0.7022682873887562	0.615230016665698	0.9951588164670978	144.0	2.679748934242817	87.0	0.20059804546475749
377	Feb25-FISH2-3L1-rep4-mock-100x_Position004_3_cmle.ics	77	1	0	1.2995999999999999	1.0521827216106825	1.0	0.2853860083053709	2.1877107302667214	0.7719830010624336	0.8433222923567277	0.7688790283940587	0.6849155261129513	0.571241558636741	0.9952802234422861	154.0	2.9266312426368803	96.0	0.22134956740938755
378	Feb25-FISH2-3L1-rep4-mock-100x_Position004_3_cmle.ics	78	1	0	1.083	0.8508028822180275	1.0	0.31544250215413183	2.1321609699294357	0.6919404075455945	0.7925787738843809	0.6886876962280725	0.5720727772414573	0.6239025336968227	1.0103021883769179	168.0	3.145878130650301	115.0	0.2651583359591622
379	Feb25-FISH2-3L1-rep4-mock-100x_Position004_3_cmle.ics	79	1	0	1.5162	2.166	1.0	0.30192999110902524	2.0731412728656755	0.9869969177410269	0.9988006405022753	0.974819779621648	0.8967728052354099	0.3105581572658868	0.9868319356138368	318.0	5.983118549465726	293.0	0.675577325530735
380	Feb25-FISH2-3L1-rep4-mock-100x_Position004_3_cmle.ics	80	1	0	1.2995999999999999	1.2611313899024936	1.0	0.30350133109819233	2.3237953998024694	0.8361054312774031	0.8974069439781894	0.8336436048463393	0.760648416598	0.5614534087318876	0.9984760884198145	154.0	2.9032259937964597	99.0	0.22826674139093092
381	Feb25-FISH2-3L1-rep4-mock-100x_Position004_3_cmle.ics	81	1	0	1.5162	0.2918229810711206	1.0	0.3056682418262561	2.2806486758686617	0.40615646563312124	0.5761313737790125	0.4028497177166413	0.19032843444753114	0.8366601929104716	0.993902908826439	264.0	4.986989667439826	223.0	0.5141765992947233
382	Feb25-FISH2-3L1-rep4-mock-100x_Position004_3_cmle.ics	82	1	0	1.2995999999999999	1.2032169749388533	1.0	0.2536820727965879	1.7886900884511077	0.8114923751595943	0.8990055590360109	0.808700961927344	0.6940904513049064	0.5595525725490639	0.9429703664088004	192.0	3.5886020782173644	126.0	0.2905213072248212
383	Feb25-FISH2-3L1-rep4-mock-100x_Position004_3_cmle.ics	83	1	0	1.2995999999999999	0.0	1.0	0.3156399739171413	2.5527287047052982	0.2110953780801256	0.36478614193588105	0.2110953780801256	0.027615317131731643	0.907177537655135	1.0014007129268843	152.0	2.881935830726152	99.0	0.22826674139093092
384	Feb25-FISH2-3L1-rep4-mock-100x_Position004_3_cmle.ics	84	1	0	1.7328	1.809623133471384	1.0	0.2948617156123852	2.177846820744215	0.8554487548168171	0.9066831540806349	0.8527455857824812	0.7780004457353195	0.5613352928325728	0.9828804986586726	308.0	5.853262485273763	276.0	0.6363800063019892
385	Feb25-FISH2-3L1-rep4-mock-100x_Position004_3_cmle.ics	86	1	0	1.083	1.2147909720415644	1.0	0.3352140309385934	2.3106714079997515	0.8000745163093137	0.8632847498824594	0.7999858064172736	0.7235577989301587	0.5847367781129759	1.0011675748055004	126.0	2.394516471248359	77.0	0.17754079885961296
386	Feb25-FISH2-3L1-rep4-mock-100x_Position004_3_cmle.ics	87	1	0	1.083	0.8254000352858515	1.0	0.2667389988896994	2.7343262786413387	0.7381294420081658	0.7956298200514139	0.7267692424013307	0.6630784061696658	0.5845524655846935	0.9873364564745576	106.0	2.0411833475027517	53.0	0.12220340700726606
387	Feb25-FISH2-3L1-rep4-mock-100x_Position004_3_cmle.ics	88	1	0	0.8664	0.0	1.0	0.2802220647444271	1.9143234635919537	0.25891737320022074	0.40612719276242076	0.2396026689409522	0.0375591565076339	0.8883136266277322	0.9825513560292136	112.0	2.081648587873258	59.0	0.13603775497035278
388	Feb25-FISH2-3L1-rep4-mock-100x_Position004_3_cmle.ics	90	1	0	1.083	0.0	1.0	0.31365172603656777	2.186620714007403	0.21823788354253834	0.3783287569735007	0.21823788354253834	0.029277806834030685	0.9273403991267449	1.0023608236076087	144.0	2.6797489342428173	91.0	0.20982094410681532
389	Feb25-FISH2-3L1-rep4-mock-100x_Position004_3_cmle.ics	92	1	0	1.2995999999999999	0.0	1.0	0.23751001407141148	2.0817687859693295	0.16468200396622193	0.25715735473479384	0.08019961455026209	0.028703901980317855	0.9413622059104456	0.947684287436366	176.0	3.371470275974055	107.0	0.2467125386750466
390	Feb25-FISH2-3L1-rep4-mock-100x_Position004_3_cmle.ics	93	1	0	0.8664	0.0	1.0	0.2335185897344265	1.8415983202903796	0.1005526377675002	0.22305400956337698	0.1005526377675002	0.03566669279611194	0.9557620083206007	0.9866661552920675	108.0	2.0858787594134807	51.0	0.11759195768623716
391	Feb25-FISH2-3L1-rep4-mock-100x_Position004_3_cmle.ics	94	1	0	1.5162	2.5991999999999997	1.0	0.33928965213065215	2.6031252002669305	0.9640226803941704	0.9875181328397866	0.963657816761953	0.9292635345281637	0.3882683384469911	1.0079278054509053	194.0	3.726918485489773	148.0	0.3412472497561391
392	Feb25-FISH2-3L1-rep4-mock-100x_Position004_3_cmle.ics	94	2	0	1.5162	1.3309465686852426	1.0	0.3253922902216101	2.080914364419935	0.7325314179954274	0.8116111966055912	0.7276969748685461	0.620332908639912	0.6848052206733561	0.9912757545319066	234.0	4.38677423530015	192.0	0.4426991348187751
393	Feb25-FISH2-3L1-rep4-mock-100x_Position004_3_cmle.ics	95	1	0	1.2995999999999999	1.1378711349076673	1.0	0.25377029690227226	1.5265277972627833	0.7589435226061806	0.8386033969075528	0.7524411195441794	0.6288546854272231	0.6552630327199704	0.9845819917779993	248.0	4.652831620994415	185.0	0.426559062195174
394	Feb25-FISH2-3L1-rep4-mock-100x_Position004_3_cmle.ics	96	1	0	0.8664	0.20635000882146287	1.0	0.3351032163829113	1.629477585409691	0.403125	0.5702682783018868	0.3982016509433962	0.2059306210691824	0.8432598724382836	0.9895141116491434	150.0	2.7202141746133237	100.0	0.23057246605144538
395	Feb25-FISH2-3L1-rep4-mock-100x_Position004_3_cmle.ics	97	1	0	1.083	1.9830205042639812	1.0	0.26978921292092234	1.8810067743462466	0.952365027447206	0.9842780120555633	0.9531562247652917	0.9111493568463038	0.25267950855164073	0.9920140893558473	158.0	2.9926168176179173	97.0	0.22365529206990203
396	Feb25-FISH2-3L1-rep4-mock-100x_Position004_3_cmle.ics	98	1	0	1.083	0.20635000882146287	1.0	0.28102923539568075	2.2078478252328573	0.38694797723176555	0.5234504668709969	0.3640371867585814	0.20823872025415704	0.8410313568294492	0.9939028776472124	158.0	2.9458063199370774	99.0	0.22826674139093092
397	Feb25-FISH2-3L1-rep4-mock-100x_Position004_3_cmle.ics	99	1	0	1.083	0.5963412819178956	1.0	0.3030156631554313	2.4698765195556636	0.5899354066491941	0.6828218833192314	0.5810512413067256	0.4606661576242854	0.7601023241312176	0.9974260681671218	152.0	2.8819358307261513	97.0	0.22365529206990203
398	Feb25-FISH2-3L1-rep4-mock-100x_Position004_3_cmle.ics	100	1	0	1.2995999999999999	2.116974096747531	1.0	0.3314882213761345	2.9884131226382937	0.9709255801547079	0.9915769205121365	0.9697502667377967	0.9408508935716191	0.386407227553784	0.9756735604071034	170.0	3.284194537922709	120.0	0.2766869592617345
399	Feb25-FISH2-3L1-rep4-mock-100x_Position004_3_cmle.ics	101	1	0	1.2995999999999999	0.6190500264643886	1.0	0.26850545931466896	1.9819045607286818	0.5991816386881204	0.7118358631657002	0.5985383852552019	0.4582331972375839	0.6980985241005504	0.95881549900283	170.0	3.14376304488019	108.0	0.24901826333556107
400	Feb25-FISH2-3L1-rep4-mock-100x_Position004_3_cmle.ics	102	1	0	1.083	1.2779016819528852	1.0	0.31604798647714794	2.071116878949383	0.7737270655885813	0.8481484848657034	0.772278127858811	0.6844099982385463	0.5857055272664891	1.0041651553333788	156.0	2.924516156866769	103.0	0.23748964003298878
401	Feb25-FISH2-3L1-rep4-mock-100x_Position004_3_cmle.ics	102	2	0	0.8664	1.5394492374569102	1.0	0.2818939505498759	1.8451123687673103	0.8261672471887767	0.8768317698064105	0.8255251689006824	0.765130035058611	0.5197305185267014	0.9968383573359855	130.0	2.390286299708136	74.0	0.17062362487806956
402	Feb25-FISH2-3L1-rep4-mock-100x_Position004_3_cmle.ics	103	1	0	1.083	0.0	1.0	0.2315593589901708	2.401347540880849	0.08052934217404463	0.21911941379847946	0.08052934217404463	0.029039535587531296	0.9706657677769194	0.9670067621476249	118.0	2.2625453212862836	58.0	0.13373203030983835
403	Feb25-FISH2-3L1-rep4-mock-100x_Position004_3_cmle.ics	103	2	0	0.6497999999999999	0.0	1.0	0.3324903357742127	1.6962001610317667	0.16955090287139699	0.30666905109087406	0.16955090287139699	0.029039535587531296	0.9464488338942433	1.0146044507967251	96.0	1.7474905414278468	51.0	0.11759195768623716
404	Feb25-FISH2-3L1-rep4-mock-100x_Position004_3_cmle.ics	106	1	0	1.083	0.1459114905355603	1.0	0.3161258287290487	2.268265055940712	0.3376343090033346	0.48693960726194885	0.3376343090033346	0.15249629492404596	0.8484451543759423	0.9952637796457746	160.0	2.9905017318478064	107.0	0.2467125386750466
405	Feb25-FISH2-3L1-rep4-mock-100x_Position004_3_cmle.ics	107	1	0	1.7328	1.459114905355603	1.0	0.29319608447573	2.6718735149922153	0.795410741017964	0.869344124251497	0.7949101796407185	0.7124321669161676	0.5316918309857798	0.977873511766268	258.0	4.946524427069319	211.0	0.48650790336854977
406	Feb25-FISH2-3L1-rep4-mock-100x_Position004_3_cmle.ics	108	1	0	0.8664	1.5274825325783057	1.0	0.21986122026882807	1.444514860356697	0.9495500811329105	0.9835890249299307	0.9488370949500909	0.8642621822294341	0.41754904593361386	0.875652894995867	150.0	2.6968089257729027	81.0	0.18676369750167077
407	Feb25-FISH2-3L1-rep4-mock-100x_Position004_3_cmle.ics	109	1	0	1.083	1.0987399361686254	1.0	0.3257268950853558	2.275731597666172	0.8072975659369871	0.8743267608238368	0.8019809990522642	0.7243302281500659	0.5703947297332759	1.005691927868868	138.0	2.5690679473510514	87.0	0.20059804546475749
408	Feb25-FISH2-3L1-rep4-mock-100x_Position004_3_cmle.ics	110	1	0	1.083	1.2076324649147852	1.0	0.31028075591010307	2.0436164830388543	0.8247874018688099	0.8883241386391852	0.8184211263266964	0.7323177163553539	0.5854835485046814	1.0027756736046438	162.0	3.0117918949181153	108.0	0.24901826333556107
409	Feb25-FISH2-3L1-rep4-mock-100x_Position004_3_cmle.ics	111	1	0	1.2995999999999999	0.0	1.0	0.30966363748412645	2.7675184717617114	0.19361834574991466	0.3525522600855439	0.1737585092070122	0.03181288780899215	0.9119028083984291	1.0022947384879433	154.0	2.92663124263688	100.0	0.23057246605144538
410	Feb25-FISH2-3L1-rep4-mock-100x_Position004_3_cmle.ics	113	1	0	1.2995999999999999	1.5634639508005113	1.0	0.3402031911757017	2.480505876031656	0.9095153541781211	0.9543070114559203	0.9075865052682812	0.8302477759651005	0.4899974598699924	1.0038786338843173	160.0	3.0373122295286463	111.0	0.2559354373171044
411	Feb25-FISH2-3L1-rep4-mock-100x_Position004_3_cmle.ics	114	1	0	1.083	1.2536039404732575	1.0	0.2979055391433198	2.3158660651760847	0.8376895321292567	0.8979350118441963	0.8363801737148797	0.7574638427170687	0.5052326254759055	1.004949673185364	156.0	2.9245161568667686	100.0	0.23057246605144538
412	Feb25-FISH2-3L1-rep4-mock-100x_Position004_3_cmle.ics	115	1	0	1.083	2.262804502914313	1.0	0.30998039757996954	2.341817299460989	0.9981796700651994	0.9998380956548374	0.9953441561282983	0.9785717411280794	0.22185755644751953	0.9963814734609847	168.0	3.145878130650301	114.0	0.26285261129864773
413	Feb25-FISH2-3L1-rep4-mock-100x_Position004_3_cmle.ics	116	1	0	1.083	0.815064591942846	1.0	0.25304570928946574	2.088307130067802	0.6879532615518323	0.7882671044372556	0.6820723287142099	0.558128530732461	0.6447720546733497	0.9829956031542881	168.0	3.1224728818098813	103.0	0.23748964003298878
414	Feb25-FISH2-3L1-rep4-mock-100x_Position004_3_cmle.ics	117	1	0	0.8664	0.4773698211006071	1.0	0.3488541719822975	2.0536622298687046	0.5323796826506972	0.6373213270970844	0.5223696288849062	0.3922389299296236	0.7297651674794188	1.0069121146842348	140.0	2.59035811042136	92.0	0.21212666876732977
415	Feb25-FISH2-3L1-rep4-mock-100x_Position004_3_cmle.ics	118	1	0	0.8664	0.4883922886704704	1.0	0.3349321903028311	1.9369257705776244	0.5186370427490481	0.645293749096342	0.5111571642006844	0.36770446768518966	0.7702453671367675	1.0008979309452257	154.0	2.833010247275201	104.0	0.2397953646935032
416	Feb25-FISH2-3L1-rep4-mock-100x_Position004_3_cmle.ics	119	1	0	1.083	0.0	1.0	0.24375869427393557	2.0372486584132172	0.2734115080447232	0.472243432415235	0.2523952367966549	0.02957912917007545	0.8658385462956939	0.9614823046172648	152.0	2.858530581885731	87.0	0.20059804546475749
417	Feb25-FISH2-3L1-rep4-mock-100x_Position004_3_cmle.ics	120	1	0	1.083	0.5158750220536572	1.0	0.2770363892054491	2.1622125884780314	0.543026760103119	0.6433272212337969	0.5427998257143895	0.38697305834937	0.7436312240559826	0.9805560125786763	126.0	2.3711112224079387	70.0	0.1614007262360118
418	Feb25-FISH2-3L1-rep4-mock-100x_Position004_3_cmle.ics	121	1	0	1.5162	1.9429500038207494	1.0	0.273117628216583	2.356434346480577	0.9069538808962953	0.9510702396480231	0.9066083283041642	0.8375416123191932	0.399848393874304	0.991848311808187	242.0	4.542150634102646	185.0	0.426559062195174
419	Feb25-FISH2-3L1-rep4-mock-100x_Position004_3_cmle.ics	122	1	0	1.5162	0.0	1.0	0.16527562391154213	2.673285164959821	0.08530801680629645	0.23812442408000745	0.08530801680629645	0.03045084496445147	0.9472577459778276	0.9268658345951465	212.0	4.1057719438459115	118.0	0.27207550994070556
420	Feb25-FISH2-3L1-rep4-mock-100x_Position004_3_cmle.ics	123	1	0	1.083	1.9493999999999998	1.0	0.29249864608420967	2.1899630187786268	0.9822633468807955	0.9951761827723632	0.9766700864143945	0.9411178629207276	0.2758685658650017	0.993865081744891	158.0	2.9224010710966577	101.0	0.23287819071195984
421	Feb25-FISH2-3L1-rep4-mock-100x_Position004_3_cmle.ics	124	1	0	1.7328	1.7060019029756524	1.0	0.20198897218735948	1.4215496988689431	0.8761282512328425	0.9390187997365188	0.8743479731534065	0.7680364422922861	0.4804290745678203	0.8340393832469087	304.0	5.763871661452303	224.0	0.5164823239552377
422	Feb25-FISH2-3L1-rep4-mock-100x_Position004_3_cmle.ics	126	1	0	1.2995999999999999	0.3095250132321943	1.0	0.2834790591663577	2.3544983364504772	0.43554403738170966	0.5581104959359171	0.4291121843954922	0.2486943888169003	0.7977571226592546	0.9947929364525226	186.0	3.548136837846858	127.0	0.29282703188533565
423	Feb25-FISH2-3L1-rep4-mock-100x_Position004_3_cmle.ics	128	1	0	1.083	1.1672919242844824	1.0	0.321833129014148	2.3279705552831946	0.7907736499812884	0.8758761593623886	0.7888418007666711	0.7088420030545469	0.5966149794506413	1.0099614584895122	150.0	2.8372404188154228	98.0	0.2259610167304165
424	Feb25-FISH2-3L1-rep4-mock-100x_Position004_3_cmle.ics	129	1	0	1.2995999999999999	0.10317500441073144	1.0	0.31767783379119197	2.429689182371109	0.3069066531059526	0.4633610038748308	0.3031822316446902	0.09419921357408376	0.8565507430030486	1.001980088971198	192.0	3.6120073270577846	141.0	0.325107177132538
425	Feb25-FISH2-3L1-rep4-mock-100x_Position004_3_cmle.ics	130	1	0	1.5162	0.0	1.0	0.15878660536290282	2.1544310504667106	0.08540819261267923	0.24462796335100045	0.08540819261267923	0.030337113274990755	0.9625727355796319	0.885776006693735	182.0	3.5289617605466606	92.0	0.21212666876732977
426	Feb25-FISH2-3L1-rep4-mock-100x_Position004_3_cmle.ics	131	1	0	1.2995999999999999	0.46141264688247224	1.0	0.2965696386911721	2.172182647753828	0.5194708276797829	0.6530717624001207	0.5194708276797829	0.33788632594602747	0.8047576842151544	0.9825904260615224	188.0	3.4992112543959073	132.0	0.30435565518790797
427	Feb25-FISH2-3L1-rep4-mock-100x_Position004_3_cmle.ics	132	1	0	1.2995999999999999	0.32626801153583	1.0	0.27201651905570057	2.464433437196813	0.45026729621102746	0.579862059546572	0.44933078393881454	0.27042279626955945	0.7987884555454604	0.9870027189059234	164.0	3.103297804509683	103.0	0.23748964003298878
428	Feb25-FISH2-3L1-rep4-mock-100x_Position004_3_cmle.ics	133	1	0	1.083	1.5490250415242273	1.0	0.30929561366189423	2.4667191948150533	0.899711010755349	0.9459758026742552	0.898279320919463	0.831038505386512	0.43385212980403404	0.9856655106628909	152.0	2.9053410795665715	98.0	0.2259610167304165
429	Feb25-FISH2-3L1-rep4-mock-100x_Position004_3_cmle.ics	135	1	0	0.8664	1.1672919242844824	1.0	0.235411739881758	2.4012020173598745	0.8189765214405818	0.8809785814266724	0.8189060945656863	0.7021075242312467	0.578297016299315	0.9341071624953184	116.0	2.1242289140138757	57.0	0.13142630564932387
430	Feb25-FISH2-3L1-rep4-mock-100x_Position004_3_cmle.ics	136	1	0	0.8664	0.42540144110901373	1.0	0.3545338985555763	1.739512302755566	0.470612048918723	0.583687168720638	0.4691716015327113	0.34124010280840167	0.8046105068367233	1.0036035957107827	154.0	2.8330102472752006	107.0	0.2467125386750466
431	Feb25-FISH2-3L1-rep4-mock-100x_Position004_3_cmle.ics	137	1	0	1.2995999999999999	0.0	1.0	0.24031260193171305	3.52101267532823	0.2730511781129166	0.4941532422929103	0.2730511781129166	0.029899653049542656	0.9002781552729685	0.9756084423037924	142.0	2.728674517693768	78.0	0.17984652352012742
432	Feb25-FISH2-3L1-rep4-mock-100x_Position004_3_cmle.ics	138	1	0	0.8664	0.5963412819178956	1.0	0.2931837363478982	2.172801697078183	0.6397504095418654	0.73627344512139	0.6334370225846233	0.5346039868210348	0.662016310360921	0.9810700268684284	104.0	1.9496774379111828	54.0	0.12450913166778053
433	Feb25-FISH2-3L1-rep4-mock-100x_Position004_3_cmle.ics	139	1	0	0.8664	1.6138406844254058	1.0	0.2537992553353594	1.6647694494473042	0.8268622708819086	0.8869362258813533	0.8264616008457517	0.7661993792028114	0.4954753438137346	0.9993856252599118	126.0	2.324300724727099	67.0	0.15448355225446841
434	Feb25-FISH2-3L1-rep4-mock-100x_Position004_3_cmle.ics	139	2	0	1.2995999999999999	0.5097226605744432	1.0	0.3079536876373948	2.4762074724040066	0.5014168271760486	0.6251900768996829	0.4967970533856618	0.3240865447278099	0.8109005496484515	0.9991291390614648	194.0	3.656702738968513	141.0	0.325107177132538
435	Feb25-FISH2-3L1-rep4-mock-100x_Position004_3_cmle.ics	140	1	0	1.083	0.0	1.0	0.20488647740803	2.597290714007446	0.34011453810450665	0.469334855517293	0.34011453810450665	0.02938314118880072	0.8570201059450387	0.7715534223789166	138.0	2.522257449670211	69.0	0.1590950015754973
436	Feb25-FISH2-3L1-rep4-mock-100x_Position004_3_cmle.ics	141	1	0	1.083	1.2829802844612073	1.0	0.29916685756752814	2.170877397981275	0.8562897942659453	0.9194683670089434	0.8551120680136911	0.7490707003790806	0.5248078428795174	1.0039348954965588	166.0	3.124587967579992	110.0	0.2536297126565899
437	Feb25-FISH2-3L1-rep4-mock-100x_Position005_4_cmle.ics	1	1	0	1.5162	1.6261351280190972	1.0	0.2845207887482629	2.3883296873121576	0.8515370720651637	0.9108579145578788	0.8483589796022698	0.761962578600276	0.6066787496969208	0.9891598479151134	280.0	5.274337216204398	235.0	0.5418452952208966
438	Feb25-FISH2-3L1-rep4-mock-100x_Position005_4_cmle.ics	2	1	0	1.083	0.815064591942846	1.0	0.30998039757996954	2.385662874875408	0.674301344006152	0.763313350927172	0.6653179998951361	0.5547957774787213	0.6955363440363103	0.9755537681817403	168.0	3.1458781306503005	114.0	0.26285261129864773
439	Feb25-FISH2-3L1-rep4-mock-100x_Position005_4_cmle.ics	3	1	0	1.2995999999999999	1.3107987492438529	1.0	0.29136251650881456	2.6080217430855956	0.7072929995942698	0.7813621609812428	0.7072929995942698	0.6299838488187011	0.6411861984868071	0.9905303692164253	154.0	2.9266312426368795	97.0	0.22365529206990203
440	Feb25-FISH2-3L1-rep4-mock-100x_Position005_4_cmle.ics	3	2	0	1.2995999999999999	0.0	1.0	0.2753189363498532	2.270902321125902	0.162182828251303	0.3439733466496052	0.15908523454324147	0.021314487687650197	0.9425169928354742	0.9757490683596042	220.0	4.120716849605887	161.0	0.37122167034282705
441	Feb25-FISH2-3L1-rep4-mock-100x_Position005_4_cmle.ics	5	1	0	1.2995999999999999	0.0	1.0	0.3042557231713215	2.366170875528499	0.24670260944576233	0.3843562648263964	0.24670260944576233	0.028160448565883116	0.9008779494681172	0.9988255146347677	172.0	3.211863705631338	117.0	0.26976978528019113
442	Feb25-FISH2-3L1-rep4-mock-100x_Position005_4_cmle.ics	6	1	0	1.083	1.3077824382341616	1.0	0.27385015451777717	2.1001828950384898	0.8712821344286512	0.9330423895224198	0.8645715109261561	0.7628132374930191	0.5937496459083406	0.9923114388746511	172.0	3.188458456790918	111.0	0.2559354373171044
443	Feb25-FISH2-3L1-rep4-mock-100x_Position005_4_cmle.ics	7	1	0	1.5162	0.9479040472602467	1.0	0.2782095535066763	3.198401530495523	0.7326329409191967	0.8079873892918322	0.7274483361883588	0.6138836243029486	0.6186379575217023	0.9959889425144682	168.0	3.2863096236928198	108.0	0.24901826333556107
444	Feb25-FISH2-3L1-rep4-mock-100x_Position005_4_cmle.ics	8	1	0	2.166	1.0317500441073144	1.0	0.2574309229040324	2.8724090576060144	0.7048072732961127	0.8075042180499015	0.7025539221346125	0.5392939747997124	0.6913087661859701	0.9507092191049328	316.0	6.055449381757095	268.0	0.6179342090178737
445	Feb25-FISH2-3L1-rep4-mock-100x_Position005_4_cmle.ics	9	1	0	1.083	1.1237506284984224	1.0	0.2983193720086381	2.181374136631875	0.7961187702957591	0.8775108406090186	0.7960118225834678	0.7033367686234857	0.5342698156306023	1.0030344377186278	158.0	2.9224010710966577	102.0	0.23518391537247432
446	Feb25-FISH2-3L1-rep4-mock-100x_Position005_4_cmle.ics	11	1	0	1.083	0.0	1.0	0.2782095535066763	2.0827623053028166	0.1865745036184821	0.35770087214696605	0.1865745036184821	0.029184449805158656	0.9437413300195134	0.998331669801331	168.0	3.145878130650301	108.0	0.24901826333556107
447	Feb25-FISH2-3L1-rep4-mock-100x_Position005_4_cmle.ics	13	1	0	1.2995999999999999	1.5872369395983157	1.0	0.2659493000774543	2.061515141256822	0.8907449861327091	0.9392644724818443	0.887859307116405	0.8176371098321497	0.45121935015434683	0.9895446181610973	188.0	3.4992112543959077	125.0	0.28821558256430674
448	Feb25-FISH2-3L1-rep4-mock-100x_Position005_4_cmle.ics	14	1	0	1.083	0.20635000882146287	1.0	0.2877226213926332	2.1041792997327473	0.39243299747379423	0.5703659610712661	0.39362350823194636	0.20334020538730316	0.838819278145088	0.9983751135021174	162.0	3.011791894918115	104.0	0.2397953646935032
449	Feb25-FISH2-3L1-rep4-mock-100x_Position005_4_cmle.ics	15	1	0	1.2995999999999999	1.3239619450325248	1.0	0.2084314079195606	1.7695677862136892	0.8631082629988538	0.9364080789135494	0.8603469834323226	0.7558047653780695	0.5454455608509178	0.9288427959558262	194.0	3.6332974901280926	116.0	0.2674640606196767
450	Feb25-FISH2-3L1-rep4-mock-100x_Position005_4_cmle.ics	16	1	0	1.2995999999999999	2.65996541320964	1.0	0.3287906200755413	2.3452306062171577	0.9588745573280484	0.9835391013353261	0.9570518860261867	0.915863088469411	0.36582686257923425	0.9957390113838074	234.0	4.386774235300152	193.0	0.44500485947928964
451	Feb25-FISH2-3L1-rep4-mock-100x_Position005_4_cmle.ics	16	2	0	1.2995999999999999	1.5490250415242273	1.0	0.2743532130399526	2.3475850819175053	0.7615289645537542	0.8274245427076903	0.7609376522953962	0.6912830176418987	0.5740559137593996	0.9785945231011941	176.0	3.3246597782932152	115.0	0.2651583359591622
452	Feb25-FISH2-3L1-rep4-mock-100x_Position005_4_cmle.ics	17	1	0	1.2995999999999999	1.7570070134165063	1.0	0.3442644070058068	2.5036344826016332	0.9222111097926873	0.9655976132761515	0.9217364772091604	0.8667341888020612	0.40284623127490876	1.0000068180290191	166.0	3.1479932164204123	118.0	0.27207550994070556
453	Feb25-FISH2-3L1-rep4-mock-100x_Position005_4_cmle.ics	18	1	0	1.5162	0.10317500441073144	1.0	0.30872961252852577	2.6231295710448985	0.33099244226598257	0.5190400435692378	0.3239458824203858	0.12573929161769903	0.8868012449891763	1.0023613435329275	192.0	3.6822230735790438	139.0	0.32049572781150915
454	Feb25-FISH2-3L1-rep4-mock-100x_Position005_4_cmle.ics	18	2	0	0.8664	0.7857574237886386	1.0	0.2770363892054491	1.9809160820407625	0.5723430886385569	0.6593692970638537	0.5697060031912555	0.46857712041734745	0.7624815097863059	1.0039120064681184	126.0	2.324300724727099	70.0	0.1614007262360118
455	Feb25-FISH2-3L1-rep4-mock-100x_Position005_4_cmle.ics	19	1	0	1.2995999999999999	0.72222503087512	1.0	0.3161256321025793	2.505520537998895	0.6214528405747585	0.7321337053698537	0.6177514568266803	0.5140415314237989	0.7377784507755538	1.003149022440822	158.0	2.9926168176179173	105.0	0.24210108935401767
456	Feb25-FISH2-3L1-rep4-mock-100x_Position005_4_cmle.ics	20	1	0	1.2995999999999999	1.5080113464063434	1.0	0.2906868724864104	1.7258663841011093	0.8400768039529867	0.9117269252459427	0.8363305971552102	0.7261307994593288	0.5616650056763147	0.986644263694437	262.0	4.778457513646159	215.0	0.4957308020106076
457	Feb25-FISH2-3L1-rep4-mock-100x_Position005_4_cmle.ics	21	1	0	1.2995999999999999	0.6921189703237084	1.0	0.16486492059654892	2.039388659370695	0.6152940172399078	0.7811811897243321	0.612281300674234	0.48683963471878466	0.7842180327595486	0.6856392131976262	126.0	2.347705973567518	54.0	0.12450913166778053
458	Feb25-FISH2-3L1-rep4-mock-100x_Position005_4_cmle.ics	22	1	0	1.083	2.388574581471013	1.0	0.33657096435448663	2.7138968866851703	0.9683741840194487	0.9902890902524352	0.9674793680227262	0.9291801652714365	0.36800714243423854	0.993474621123199	128.0	2.4392118831590874	79.0	0.18215224818064185
459	Feb25-FISH2-3L1-rep4-mock-100x_Position005_4_cmle.ics	22	2	0	1.2995999999999999	2.5991999999999997	1.0	0.27780486046518565	2.243870889434233	0.9953534253664164	0.9992749834243422	0.9921622743419599	0.9632343824961054	0.2611251198344583	0.9911263577557332	166.0	3.101182718739572	106.0	0.24440681401453213
460	Feb25-FISH2-3L1-rep4-mock-100x_Position005_4_cmle.ics	23	1	0	1.083	0.9342894015681998	1.0	0.2743917131567224	1.906326156484436	0.7261031696706028	0.8233180546923555	0.7259633312616532	0.5927633623368552	0.6146679808409853	0.9856597264091269	190.0	3.4970961686257964	129.0	0.29743848120636457
461	Feb25-FISH2-3L1-rep4-mock-100x_Position005_4_cmle.ics	25	1	0	1.5162	0.0	1.0	0.16560092470635493	2.1576153220859187	0.08243304737667066	0.2956407058466621	0.08243304737667066	0.02961673941988438	0.9431887969314143	0.8754437419805506	196.0	3.86523489276218	105.0	0.24210108935401767
462	Feb25-FISH2-3L1-rep4-mock-100x_Position005_4_cmle.ics	26	1	0	1.5162	1.1961505589055579	1.0	0.1840559313011698	2.9442583262301776	0.7738814491850929	0.8433890446036195	0.7723243018789577	0.6728087477075332	0.5802680227285667	0.8765047881917352	172.0	3.258674203312177	91.0	0.20982094410681532
463	Feb25-FISH2-3L1-rep4-mock-100x_Position005_4_cmle.ics	27	1	0	1.083	2.1706731427003563	1.0	0.3121890240836562	2.119975392528847	0.9616680903937253	0.9861419585307136	0.9610079987574746	0.9270171623825425	0.27032642339539925	0.9803466519591937	182.0	3.3183145209828817	129.0	0.29743848120636457
464	Feb25-FISH2-3L1-rep4-mock-100x_Position005_4_cmle.ics	28	1	0	1.2995999999999999	0.0	1.0	0.21071106546329954	2.3578682028509355	0.0882307144763769	0.250116780852389	0.0882307144763769	0.03109151170032921	0.957855145270129	0.9278971916565598	162.0	3.1288181391202143	89.0	0.2052094947857864
465	Feb25-FISH2-3L1-rep4-mock-100x_Position005_4_cmle.ics	29	1	0	0.8664	1.3107987492438529	1.0	0.33055124782308426	2.2465098466212683	0.7108776018645021	0.7735071927991641	0.7127621956119907	0.6452402957486136	0.6291242796599421	1.029671251308784	106.0	1.994372849821912	59.0	0.13603775497035278
466	Feb25-FISH2-3L1-rep4-mock-100x_Position005_4_cmle.ics	29	2	0	1.2995999999999999	0.5556144027286182	1.0	0.31061581671912775	2.0161129475511728	0.48376597283613276	0.5910190468536527	0.4815237482922125	0.35064895925419914	0.7736208385105985	0.9967789195135046	236.0	4.384659149530039	190.0	0.4380876854977463
467	Feb25-FISH2-3L1-rep4-mock-100x_Position005_4_cmle.ics	30	1	0	1.083	0.32626801153583	1.0	0.31333751335949855	2.003308494967307	0.4586308543706476	0.602922868089413	0.4443498445795616	0.26460430036706534	0.8001367212767112	0.9672224027922038	178.0	3.299139443682684	125.0	0.28821558256430674
468	Feb25-FISH2-3L1-rep4-mock-100x_Position005_4_cmle.ics	31	1	0	1.5162	0.9479040472602467	1.0	0.27903239775095134	2.383159595540681	0.7142900492341772	0.8021112282751348	0.7134176408560223	0.592338737207838	0.654248549279635	0.9890129367295113	186.0	3.524731589006439	126.0	0.2905213072248212
469	Feb25-FISH2-3L1-rep4-mock-100x_Position005_4_cmle.ics	32	1	0	0.8664	0.0	1.0	0.2515892116749826	2.2115807789303648	0.16548590007666517	0.33958046608721354	0.16548590007666517	0.028606264374717125	0.9305796490534903	0.9377350593381797	120.0	2.237024986675753	62.0	0.14295492895189613
470	Feb25-FISH2-3L1-rep4-mock-100x_Position005_4_cmle.ics	33	1	0	1.083	1.1535316172061805	1.0	0.2977904950224626	2.79240093372395	0.8686263835964435	0.9210488114679731	0.867900562511341	0.8087915078933043	0.42200892576739774	1.0169110161606854	106.0	2.0411833475027517	56.0	0.12912058098880944
471	Feb25-FISH2-3L1-rep4-mock-100x_Position005_4_cmle.ics	34	1	0	1.2995999999999999	1.7793044848480133	1.0	0.2788680532780167	2.2605461258590904	0.9159756728372808	0.9571531576719908	0.9156856905497124	0.8645625969873192	0.3725669593227368	0.9739078265926351	188.0	3.522616503236327	128.0	0.2951327565458501
472	Feb25-FISH2-3L1-rep4-mock-100x_Position005_4_cmle.ics	35	1	0	1.2995999999999999	0.0	1.0	0.2570945244484091	2.252722727385488	0.16245538900785153	0.3347188982659445	0.16245538900785153	0.028299114078179453	0.9420461856786343	0.9083560530083118	184.0	3.43322567941487	119.0	0.27438123460122005
473	Feb25-FISH2-3L1-rep4-mock-100x_Position005_4_cmle.ics	37	1	0	1.083	0.0	1.0	0.2343459252686558	1.9176192568186543	0.15440013049506565	0.29651333496452165	0.13461381616507626	0.026580213685670012	0.9501103401086214	0.953702257082751	194.0	3.6098922412876737	123.0	0.2836041332432778
474	Feb25-FISH2-3L1-rep4-mock-100x_Position005_4_cmle.ics	38	1	0	1.5162	1.3278306771583712	1.0	0.26171705325020667	2.8267523132703065	0.8518383192509705	0.9251008601659435	0.8511456192433584	0.7407551191291771	0.4659366263881316	0.983180579319605	196.0	3.795019146240921	132.0	0.30435565518790797
475	Feb25-FISH2-3L1-rep4-mock-100x_Position005_4_cmle.ics	39	1	0	1.2995999999999999	1.488011074996462	1.0	0.2879608720554036	2.1099164190126953	0.8588095817597965	0.9084574497318771	0.8542636632722762	0.7862633178138765	0.5069210152178811	0.9856599810408574	186.0	3.454515842485179	128.0	0.2951327565458501
476	Feb25-FISH2-3L1-rep4-mock-100x_Position005_4_cmle.ics	40	1	0	1.7328	1.6624596150004298	1.0	0.2857966743873367	2.438062303047851	0.818815419778428	0.8966167329053296	0.8185642951769518	0.7336659824431149	0.5291829365165069	0.9858017049856367	296.0	5.631900511490228	256.0	0.5902655130917002
477	Feb25-FISH2-3L1-rep4-mock-100x_Position005_4_cmle.ics	41	1	0	1.2995999999999999	0.0	1.0	0.19951563783404488	1.8988599996466766	0.14018197399850482	0.29913571467644	0.07913498532173659	0.02724595663986288	0.955577198246429	0.9556505051867207	190.0	3.5439066663066363	110.0	0.2536297126565899
478	Feb25-FISH2-3L1-rep4-mock-100x_Position005_4_cmle.ics	42	1	0	1.2995999999999999	0.3720027687491155	1.0	0.31913925983541025	2.5838667736048673	0.4105368397587025	0.5353198273357967	0.4105368397587025	0.2733951213580756	0.8377618295294806	0.9872914480855136	198.0	3.7694988116303905	148.0	0.3412472497561391
479	Feb25-FISH2-3L1-rep4-mock-100x_Position005_4_cmle.ics	43	1	0	1.083	1.571514847577277	1.0	0.3087692418061742	2.172258702009925	0.885775808930494	0.9311022165969443	0.885775808930494	0.8163068223845882	0.415336021429352	0.9890585603110608	176.0	3.3246597782932152	122.0	0.2812984085827634
480	Feb25-FISH2-3L1-rep4-mock-100x_Position005_4_cmle.ics	45	1	0	1.5162	0.0	1.0	0.31237563902504	1.9169411673943528	0.1963038761868791	0.3721596149285457	0.20044971848676757	0.022766998392607752	0.9321034852248542	0.9914133719063009	266.0	4.961469332829297	228.0	0.5257052225972955
481	Feb25-FISH2-3L1-rep4-mock-100x_Position005_4_cmle.ics	46	1	0	1.083	0.1459114905355603	1.0	0.24651396263244926	1.8576627529798826	0.31584428888509475	0.4345953559842923	0.31584428888509475	0.14683284958169712	0.8675871103764041	0.9168960682085393	142.0	2.588243024651249	79.0	0.18215224818064185
482	Feb25-FISH2-3L1-rep4-mock-100x_Position005_4_cmle.ics	49	1	0	1.083	0.0	1.0	0.25290544233408696	2.3221987342828547	0.15618107503663145	0.28916094701935685	0.15618107503663145	0.027878460707950952	0.9386846506078949	0.9746890935104239	136.0	2.5243725354403224	75.0	0.17292934953858405
483	Feb25-FISH2-3L1-rep4-mock-100x_Position005_4_cmle.ics	50	1	0	1.083	0.5158750220536572	1.0	0.23032127625956297	2.5545427144877104	0.583203369820286	0.695295077905231	0.583203369820286	0.45088836741535365	0.7023793218529201	0.9665511930485232	134.0	2.5264876212104332	70.0	0.1614007262360118
484	Feb25-FISH2-3L1-rep4-mock-100x_Position005_4_cmle.ics	51	1	0	0.8664	0.43046674663324214	1.0	0.2771993517873347	1.8809604940758384	0.5454652117798897	0.6862704837889632	0.5447416793773711	0.3965446439047284	0.7373227538065525	0.9956750790384514	102.0	1.9049820260004537	51.0	0.11759195768623716
485	Feb25-FISH2-3L1-rep4-mock-100x_Position005_4_cmle.ics	52	1	0	1.083	0.0	1.0	0.24936775183065954	2.439957660515886	0.1357572586973581	0.3049815444531636	0.09665184410149097	0.034447932106838726	0.9596991365879497	0.9951343692580908	128.0	2.462617131999507	68.0	0.15678927691498287
486	Feb25-FISH2-3L1-rep4-mock-100x_Position005_4_cmle.ics	53	1	0	1.083	1.021380433748922	1.0	0.23162334316386826	1.5289491196401384	0.7230760773103172	0.7950656163856406	0.7193220818182532	0.6289199016735909	0.5988046194028547	0.9316736929196608	200.0	3.6737627304985994	128.0	0.2951327565458501
487	Feb25-FISH2-3L1-rep4-mock-100x_Position005_4_cmle.ics	54	1	0	1.083	0.6190500264643886	1.0	0.3148577864191545	2.46029176643025	0.4964445697459512	0.5867243053597719	0.4964289070576074	0.3965505539370778	0.7585240868301735	1.011288610484803	148.0	2.792545006904694	95.0	0.21904384274887315
488	Feb25-FISH2-3L1-rep4-mock-100x_Position005_4_cmle.ics	54	2	0	0.8664	1.0317500441073144	1.0	0.2968001223977527	1.8096760530340252	0.6825486326473076	0.7578783322369451	0.6803088682141403	0.5770969729244327	0.6660602091989902	0.9928333108035153	152.0	2.8117200842048917	96.0	0.22134956740938755
489	Feb25-FISH2-3L1-rep4-mock-100x_Position005_4_cmle.ics	56	1	0	1.2995999999999999	1.074245800390238	1.0	0.27004453453403476	2.4964832395927132	0.7490649809108368	0.8290722899997667	0.7452082701563678	0.6471187415926039	0.5799634903908278	0.9751863372212632	192.0	3.6354125758982043	130.0	0.29974420586687905
490	Feb25-FISH2-3L1-rep4-mock-100x_Position005_4_cmle.ics	57	1	0	1.083	1.2829802844612073	1.0	0.2939427232771369	1.8046678753435585	0.8305821406620423	0.9049301958029677	0.828747036614277	0.7379796294670296	0.4941847753623973	0.9730703699309453	172.0	3.188458456790918	115.0	0.2651583359591622
491	Feb25-FISH2-3L1-rep4-mock-100x_Position005_4_cmle.ics	58	1	0	1.2995999999999999	0.0	1.0	0.24197019863122926	2.1475131751881635	0.165420594832145	0.3395849669031164	0.165420594832145	0.02873411258410985	0.9390667787718723	0.9689490219012507	176.0	3.324659778293215	108.0	0.24901826333556107
492	Feb25-FISH2-3L1-rep4-mock-100x_Position005_4_cmle.ics	59	1	0	1.2995999999999999	0.9342894015681998	1.0	0.27385015451777717	2.552239447850677	0.7035642208447456	0.7917732809571861	0.701969511316131	0.6060752126279372	0.618224855027223	0.9938350733063823	172.0	3.258674203312178	111.0	0.2559354373171044
493	Feb25-FISH2-3L1-rep4-mock-100x_Position005_4_cmle.ics	60	1	0	1.083	1.2225574214657589	1.0	0.309757326863699	2.146673499137425	0.79895406606816	0.8642247014730237	0.7962084894970801	0.7182297568203608	0.5721601014187705	1.0045709335178388	170.0	3.1905735425610295	116.0	0.2674640606196767
494	Feb25-FISH2-3L1-rep4-mock-100x_Position005_4_cmle.ics	61	1	0	1.083	0.10317500441073144	1.0	0.2993667739987017	2.2425631415621217	0.2055612725872727	0.3332229906232684	0.2055612725872727	0.06515137340692713	0.9056966046977468	0.9269988780939379	102.0	1.928387274840874	53.0	0.12220340700726606
495	Feb25-FISH2-3L1-rep4-mock-100x_Position005_4_cmle.ics	62	1	0	1.083	1.6456566907434287	1.0	0.31544250215413183	2.2167557773255844	0.9093063073969665	0.9501305753964823	0.9047491395859636	0.8493756593625154	0.47342710207395744	1.0065433151591914	168.0	3.1458781306503005	115.0	0.2651583359591622
496	Feb25-FISH2-3L1-rep4-mock-100x_Position005_4_cmle.ics	63	1	0	1.2995999999999999	0.8508028822180275	1.0	0.2666885648411231	2.358361523660699	0.6990633475716215	0.7903128397149414	0.6958679682438591	0.6052388848016339	0.6746069194728508	0.984307678572629	152.0	2.8819358307261513	91.0	0.20982094410681532
497	Feb25-FISH2-3L1-rep4-mock-100x_Position005_4_cmle.ics	64	1	0	1.083	0.687545504971255	1.0	0.261512653717724	2.4986068428608705	0.715901700727194	0.8114124115641567	0.7089844904715922	0.5922294700746901	0.6443454243367186	0.9957431228593656	104.0	1.949677437911183	51.0	0.11759195768623716
498	Feb25-FISH2-3L1-rep4-mock-100x_Position005_4_cmle.ics	66	1	0	1.083	2.519683279464194	1.0	0.2932823503008304	2.019554104574374	0.995676725738718	0.9998381152809652	0.99490539266567	0.9828354584670469	0.13572487097172567	0.9941692633617294	162.0	3.011791894918115	105.0	0.24210108935401767
499	Feb25-FISH2-3L1-rep4-mock-100x_Position005_4_cmle.ics	67	1	0	1.5162	0.5595020986366908	1.0	0.26893814379231423	2.5644551553880155	0.5731271427529361	0.693198811000073	0.5624316142679991	0.4300231599679043	0.7478467281231568	0.9809088826337083	172.0	3.3054847009930173	110.0	0.2536297126565899
500	Feb25-FISH2-3L1-rep4-mock-100x_Position005_4_cmle.ics	69	1	0	1.5162	1.4430823792346341	1.0	0.23225556644271134	2.5947577957415673	0.8618564832311812	0.9219851455050364	0.8603200946481095	0.7776385625318369	0.48821674693998945	0.940015558919914	158.0	2.9926168176179173	90.0	0.20751521944630086
501	Feb25-FISH2-3L1-rep4-mock-100x_Position005_4_cmle.ics	70	1	0	1.5162	2.1245033704151863	1.0	0.27676277301857954	3.2105867932079977	0.9715417655480809	0.9863298487849844	0.9699335124639614	0.9476631298174044	0.29944968953317824	0.9860078753946128	162.0	3.1522233879606336	102.0	0.23518391537247432
502	Feb25-FISH2-3L1-rep4-mock-100x_Position005_4_cmle.ics	71	1	0	1.5162	0.46141264688247224	1.0	0.29180000968616776	2.7475146667106745	0.4968172071830608	0.6203866255695524	0.4774859287054409	0.32371013133208254	0.7837132548715124	0.9934795421730211	204.0	3.9035850473625757	148.0	0.3412472497561391
503	Feb25-FISH2-3L1-rep4-mock-100x_Position005_4_cmle.ics	72	1	0	1.083	1.1321417835580119	1.0	0.3157075706016337	2.13786412282179	0.7731975128985316	0.85454425188517	0.7687701195043436	0.6812188561097147	0.6031286874198463	1.0017794997874483	166.0	3.1011827187395724	113.0	0.2605468866381333
504	Feb25-FISH2-3L1-rep4-mock-100x_Position005_4_cmle.ics	73	1	0	1.5162	2.2186398768391276	1.0	0.3047426686290787	2.3661043350612525	0.9443022715315343	0.972426968243509	0.9397714676841821	0.9001077789866732	0.3299164198242774	0.9976797708189921	240.0	4.567670968713177	193.0	0.44500485947928964
505	Feb25-FISH2-3L1-rep4-mock-100x_Position005_4_cmle.ics	75	1	0	1.2995999999999999	0.751125369937127	1.0	0.2659033223465699	2.1999101989359477	0.631702410139037	0.7381956944930889	0.628794604676924	0.5039585250828765	0.7213141477575528	0.9864479502764303	186.0	3.5013263401660186	123.0	0.2836041332432778
506	Feb25-FISH2-3L1-rep4-mock-100x_Position005_4_cmle.ics	76	1	0	1.5162	0.8484788251675598	1.0	0.2692282072273381	2.8186333226407942	0.6911125333804153	0.7940419177094598	0.684521050811797	0.5525074853052607	0.6657735321744358	0.999541247644569	200.0	3.8375994723815383	138.0	0.3181900031509946
507	Feb25-FISH2-3L1-rep4-mock-100x_Position005_4_cmle.ics	77	1	0	1.083	1.0967653411156157	1.0	0.29360477011817077	2.057711915903543	0.7699660064662517	0.8592717571083056	0.7638405212895933	0.6679978722873742	0.6634273927612916	0.9921411138520799	178.0	3.322544692523104	121.0	0.27899268392224896
508	Feb25-FISH2-3L1-rep4-mock-100x_Position005_4_cmle.ics	78	1	0	1.083	1.0987399361686254	1.0	0.2939427232771369	1.9380415486956437	0.7726648171324051	0.8554475201946387	0.7690503487568154	0.6792531265589036	0.6026088882667427	0.9910946562679945	172.0	3.1884584567909187	115.0	0.2651583359591622
509	Feb25-FISH2-3L1-rep4-mock-100x_Position005_4_cmle.ics	79	1	0	1.083	2.1249575529968823	1.0	0.321833129014148	2.0190065087298485	0.9797998328543183	0.9961882631117633	0.9790252553048371	0.9518233147842394	0.31733503141493774	0.9934379076327343	150.0	2.813835169975003	98.0	0.2259610167304165
510	Feb25-FISH2-3L1-rep4-mock-100x_Position005_4_cmle.ics	80	1	0	1.083	1.761934896820061	1.0	0.3199428132226949	2.5788113105908663	0.9387107511372462	0.9697936314212804	0.9371463441695329	0.8915566404082991	0.3444720821150174	0.9996642742033075	142.0	2.705269268853348	90.0	0.20751521944630086
511	Feb25-FISH2-3L1-rep4-mock-100x_Position005_4_cmle.ics	81	1	0	1.5162	1.449626260897894	1.0	0.28505580124249996	2.387076923300171	0.81990200777547	0.8950950631091229	0.8166533525057251	0.7287719017947489	0.5350520100035645	0.9899268074783235	242.0	4.542150634102646	189.0	0.43578196083723186
512	Feb25-FISH2-3L1-rep4-mock-100x_Position005_4_cmle.ics	83	1	0	1.083	0.9767845773409408	1.0	0.2932823503008304	2.270626220094873	0.7701162579992943	0.8596892792767017	0.7626105118594604	0.6365769219764814	0.6605093934491891	0.9882241310260689	162.0	3.082007641439375	105.0	0.24210108935401767
513	Feb25-FISH2-3L1-rep4-mock-100x_Position005_4_cmle.ics	84	1	0	1.2995999999999999	0.10317500441073144	1.0	0.27049800442050537	1.9600127011892488	0.29102867088027845	0.45582119629934964	0.2771200879362462	0.07230557845561968	0.8995693729377927	0.9899808337454737	248.0	4.582615874473154	191.0	0.4403934101582607
514	Feb25-FISH2-3L1-rep4-mock-100x_Position005_4_cmle.ics	84	2	0	0.8664	0.0	1.0	0.33064220202131495	2.17561024378982	0.1292223138224787	0.24471558120362738	0.1292223138224787	0.020892186498122196	0.929177882959781	0.9870184820323401	132.0	2.481792209299705	82.0	0.18906942216218525
515	Feb25-FISH2-3L1-rep4-mock-100x_Position005_4_cmle.ics	85	1	0	1.083	0.9733510449106972	1.0	0.3042557231713215	2.199592401287614	0.7223688819403508	0.8000316101528394	0.7074266772603395	0.6088329018974635	0.6390497006982657	0.9991775726301854	172.0	3.235268954471758	117.0	0.26976978528019113
516	Feb25-FISH2-3L1-rep4-mock-100x_Position005_4_cmle.ics	87	1	0	1.083	1.2611313899024936	1.0	0.26407058565260216	1.8913050934985443	0.8145809734266773	0.8720311600527381	0.8120740561920856	0.7379482275166663	0.5733323617343586	0.992755221888705	172.0	3.2118637056313384	109.0	0.25132398799607547
517	Feb25-FISH2-3L1-rep4-mock-100x_Position005_4_cmle.ics	88	1	0	1.2995999999999999	0.10317500441073144	1.0	0.26850545931466896	2.473892296383175	0.2718858251350977	0.44367927578402844	0.26317491108955704	0.0707126691607778	0.8813964588049057	0.9794521604881041	170.0	3.237384040241869	108.0	0.24901826333556107
518	Feb25-FISH2-3L1-rep4-mock-100x_Position005_4_cmle.ics	89	1	0	1.2995999999999999	0.46141264688247224	1.0	0.2867352672132239	2.4478983848390365	0.5219399082342493	0.6572894568059598	0.5191770684296216	0.367146874537471	0.7709617112848097	0.9866939085586285	158.0	3.0160220664583375	100.0	0.23057246605144538
519	Feb25-FISH2-3L1-rep4-mock-100x_Position005_4_cmle.ics	90	1	0	1.5162	0.0	1.0	0.2047438634311323	2.342710575954173	0.09277353302394331	0.23150996098207785	0.09277353302394331	0.03270875675205687	0.9647901256003273	0.9442341059330477	166.0	3.2884247094629306	91.0	0.20982094410681532
520	Feb25-FISH2-3L1-rep4-mock-100x_Position005_4_cmle.ics	91	1	0	1.083	0.0	1.0	0.26406189311984274	2.485489330305689	0.18514406433357236	0.30733660244103655	0.16941148351182353	0.0212838957894818	0.9276678811519037	0.997230731314683	148.0	2.792545006904694	87.0	0.20059804546475749
521	Feb25-FISH2-3L1-rep4-mock-100x_Position005_4_cmle.ics	91	2	0	1.5162	3.3442534990360024	1.0	0.2831554328544259	2.4874761669322094	0.9933075814000107	0.9989417805842759	0.9928565370588824	0.9805973831718054	0.19053643946084606	0.995751486803103	226.0	4.325018831859335	170.0	0.39197319228745714
522	Feb25-FISH2-3L1-rep4-mock-100x_Position005_4_cmle.ics	92	1	0	1.2995999999999999	2.1280260539523534	1.0	0.23629976808533665	2.2926389688720925	0.9863736123244764	0.9982687349513115	0.9857343759988068	0.9606443502162749	0.257912112008477	0.9765687826815845	164.0	3.056487306828843	96.0	0.22134956740938755
523	Feb25-FISH2-3L1-rep4-mock-100x_Position005_4_cmle.ics	93	1	0	0.8664	0.41270001764292574	1.0	0.31077020754012613	2.2621766492811957	0.5606871514652495	0.6646955350125379	0.5434522250084209	0.4163610165051087	0.726131883109286	1.0074885113904917	102.0	1.904982026000454	54.0	0.12450913166778053
524	Feb25-FISH2-3L1-rep4-mock-100x_Position005_4_cmle.ics	94	1	0	1.2995999999999999	0.5260913608053412	1.0	0.3259864377019056	2.227280268360375	0.5519787359716479	0.6830984727027255	0.5519787359716479	0.3924774280651422	0.7276431926390524	1.0052330035814858	170.0	3.1905735425610295	119.0	0.27438123460122005
525	Feb25-FISH2-3L1-rep4-mock-100x_Position005_4_cmle.ics	95	1	0	1.083	0.744005537498231	1.0	0.2888820830887166	2.127006719516391	0.6424579075131526	0.7448793593475989	0.6414385307152052	0.5074379951104468	0.732711969015211	0.9952898713745987	174.0	3.256559117542067	116.0	0.2674640606196767
526	Feb25-FISH2-3L1-rep4-mock-100x_Position005_4_cmle.ics	96	1	0	1.083	0.7295574526778015	1.0	0.29377057465850803	2.267544326538913	0.6539771960599109	0.7426966671164486	0.6539771960599109	0.5048196936985562	0.676460570539563	0.9954390473960105	176.0	3.2778492806123753	119.0	0.27438123460122005
527	Feb25-FISH2-3L1-rep4-mock-100x_Position005_4_cmle.ics	97	1	0	1.5162	1.021380433748922	1.0	0.207899513840501	2.3687729462038734	0.7164967056947417	0.7927147593268706	0.7159847244953628	0.6364094170968148	0.5304929515240584	0.8230193082510716	136.0	2.571183033121162	68.0	0.15678927691498287
528	Feb25-FISH2-3L1-rep4-mock-100x_Position005_4_cmle.ics	98	1	0	1.2995999999999999	0.23070632344123612	1.0	0.2965696386911721	2.6467085440235913	0.3657574786813723	0.5262497521089805	0.3642701325644898	0.20468552163897916	0.8221205884408355	0.9918744936460361	188.0	3.569427000917167	132.0	0.30435565518790797
529	Feb25-FISH2-3L1-rep4-mock-100x_Position005_4_cmle.ics	99	1	0	1.2995999999999999	1.4686736615067262	1.0	0.2120405427326743	1.4454716426372052	0.87609472743521	0.9349158474828716	0.8697497765862378	0.7919943401846887	0.5211052416604942	0.9013965560792222	194.0	3.656702738968513	117.0	0.26976978528019113
530	Feb25-FISH2-3L1-rep4-mock-100x_Position005_4_cmle.ics	101	1	0	1.2995999999999999	0.32626801153583	1.0	0.31024454638829513	2.3521108773766337	0.4495792004809137	0.5771669296663661	0.4438777427111512	0.26660185602645026	0.793562725221785	0.9973599115614191	160.0	3.013906980688226	106.0	0.24440681401453213
531	Feb25-FISH2-3L1-rep4-mock-100x_Position005_4_cmle.ics	102	1	0	1.2995999999999999	1.466392331574739	1.0	0.3285581964084495	2.328637873860482	0.8510273705855779	0.9166770520150173	0.851011792563052	0.7766150514853645	0.4509399244149482	0.9991369512078144	178.0	3.369355190203944	128.0	0.2951327565458501
532	Feb25-FISH2-3L1-rep4-mock-100x_Position005_4_cmle.ics	104	1	0	1.7328	0.815064591942846	1.0	0.27880841256092	2.529295510356062	0.5757537794907129	0.6972501740979149	0.5741436040663378	0.4501232502698978	0.6917478428593581	0.9759599268666915	310.0	5.851147399503652	271.0	0.624851382999417
533	Feb25-FISH2-3L1-rep4-mock-100x_Position005_4_cmle.ics	105	1	0	1.2995999999999999	0.0	1.0	0.2385198504000997	2.056834136658642	0.08958898603155462	0.24658828258466486	0.08958898603155462	0.0320369812079188	0.943861719474867	0.9612789020785374	168.0	3.2394991260119803	100.0	0.23057246605144538
534	Feb25-FISH2-3L1-rep4-mock-100x_Position005_4_cmle.ics	106	1	0	1.083	0.23070632344123612	1.0	0.2672535417116317	2.688112628986069	0.3446495361571772	0.4723560091293293	0.33926913297406125	0.17300599654612828	0.8571217687456811	0.9776306971935361	144.0	2.726559431923657	84.0	0.1936808714832141
535	Feb25-FISH2-3L1-rep4-mock-100x_Position005_4_cmle.ics	107	1	0	1.2995999999999999	0.46141264688247224	1.0	0.28863867318537334	3.0231970778985646	0.5364199564487228	0.6593920498830865	0.5296301355553591	0.34762275915822294	0.7595392759105764	0.9778708632989006	180.0	3.4842663486359315	122.0	0.2812984085827634
536	Feb25-FISH2-3L1-rep4-mock-100x_Position005_4_cmle.ics	108	1	0	1.083	0.65584944557845	1.0	0.3087692418061742	2.2367801175129647	0.6076982924532165	0.7280086810531919	0.6026206953032226	0.4664591949551615	0.7232408702568572	0.9941478561915127	176.0	3.277849280612376	122.0	0.2812984085827634
537	Feb25-FISH2-3L1-rep4-mock-100x_Position005_4_cmle.ics	109	1	0	0.8664	1.2611313899024936	1.0	0.2715854417326567	2.2383513322747275	0.9024158060170633	0.9425774584643017	0.9018051189941626	0.8401616524472384	0.42307957340311	0.9807527844425347	108.0	2.0156630128922206	55.0	0.12681485632829495
538	Feb25-FISH2-3L1-rep4-mock-100x_Position005_4_cmle.ics	110	1	0	1.2995999999999999	0.7295574526778015	1.0	0.28845733034735277	2.40221371730905	0.6367093400794386	0.742448900669508	0.6368543598585251	0.49184263742638235	0.7048477053924761	1.0010404048788724	182.0	3.435340765184981	124.0	0.28590985790379225
539	Feb25-FISH2-3L1-rep4-mock-100x_Position005_4_cmle.ics	111	1	0	1.083	1.752946308239382	1.0	0.27870573951843647	2.379836449531883	0.9328552350221165	0.9749731745161764	0.93147343312156	0.8596390332018434	0.4583535918313182	0.9914588364980684	142.0	2.658458771172508	84.0	0.1936808714832141
540	Feb25-FISH2-3L1-rep4-mock-100x_Position005_4_cmle.ics	112	1	0	1.2995999999999999	1.4132678801190723	1.0	0.25363962448022553	2.9292331376317136	0.7788499933448689	0.8358387128976441	0.7772735591641156	0.6857093537867696	0.5893393140388968	0.9862128701017687	150.0	2.884050916496262	87.0	0.20059804546475749
541	Feb25-FISH2-3L1-rep4-mock-100x_Position005_4_cmle.ics	112	2	0	1.2995999999999999	0.5556144027286182	1.0	0.2661537328980036	2.006966200607528	0.4900422600825236	0.6073243877279383	0.48744259949421004	0.3263364335152403	0.8110708276625757	0.9752311644397739	216.0	4.0547312746248485	154.0	0.3550815977192259
542	Feb25-FISH2-3L1-rep4-mock-100x_Position005_4_cmle.ics	113	1	0	1.9493999999999998	0.6639153385791856	1.0	0.20317031255333534	4.506981166112273	0.5801979586956019	0.6469569443694406	0.5666278361093324	0.45078805458907756	0.7236076018351829	0.9199090645215214	154.0	3.0904679845198184	81.0	0.18676369750167077
543	Feb25-FISH2-3L1-rep4-mock-100x_Position005_4_cmle.ics	114	1	0	1.2995999999999999	0.7295574526778015	1.0	0.20340485583885587	1.6921832637880465	0.6217653369143263	0.728593148263913	0.6202681114120997	0.474473848718483	0.7157828795242405	0.8877582812871994	170.0	3.0969525471993493	94.0	0.2167381180883587
544	Feb25-FISH2-3L1-rep4-mock-100x_Position005_4_cmle.ics	115	1	0	1.083	0.928575039696583	1.0	0.3102032636103427	1.9296911398932932	0.7008752881187605	0.7994211684836986	0.7000377982168136	0.5810957036026888	0.6481939860148573	0.997021543790838	188.0	3.4992112543959077	135.0	0.31127282916945126
545	Feb25-FISH2-3L1-rep4-mock-100x_Position005_4_cmle.ics	116	1	0	1.083	0.6190500264643886	1.0	0.2385198504000997	2.015730835677362	0.5899158158696042	0.7105697852608116	0.5824128803709674	0.4659681174995522	0.7244515063318387	0.906540246302407	168.0	3.1224728818098804	100.0	0.23057246605144538
546	Feb25-FISH2-3L1-rep4-mock-100x_Position005_4_cmle.ics	117	1	0	0.8664	0.9755754663213545	1.0	0.3085208285484633	1.9895765041852649	0.8027867790019443	0.8786130913804278	0.8022197018794556	0.705452041477641	0.4823356994844856	1.0016835068156984	106.0	1.9709676009814918	57.0	0.13142630564932387
547	Feb25-FISH2-3L1-rep4-mock-100x_Position005_4_cmle.ics	119	1	0	0.8664	1.0317500441073144	1.0	0.2771993517873347	2.0839042876710105	0.8578460920233072	0.9197709463532249	0.8531243721117139	0.7787221217600965	0.5007658854891265	0.992633200294527	102.0	1.928387274840874	51.0	0.11759195768623716
548	Feb25-FISH2-3L1-rep4-mock-100x_Position005_4_cmle.ics	120	1	0	1.083	0.7625813115994351	1.0	0.30679615757712825	2.3093820189588534	0.7076414136451475	0.8096470254277074	0.7008941731355016	0.5514067668926664	0.7340526473691075	0.9997099025433269	144.0	2.7031541830832366	90.0	0.20751521944630086
549	Feb25-FISH2-3L1-rep4-mock-100x_Position005_4_cmle.ics	121	1	0	1.083	1.0298344167305078	1.0	0.2979055391433198	2.354453115763589	0.636250951988685	0.7165502261458835	0.6356175880880959	0.5466727024044514	0.7372195668357349	0.9933324382329524	156.0	2.924516156866769	100.0	0.23057246605144538
550	Feb25-FISH2-3L1-rep4-mock-100x_Position005_4_cmle.ics	121	2	0	1.083	0.7748934119142009	1.0	0.3382186641889182	1.78317457767408	0.5707968728143117	0.6885054166213339	0.5667557779884673	0.42657835838294034	0.7184228906436569	0.9889031526336217	202.0	3.7652686400901683	157.0	0.3619987717007692
551	Feb25-FISH2-3L1-rep4-mock-100x_Position005_4_cmle.ics	122	1	0	1.083	0.10317500441073144	1.0	0.2929320392162178	2.1714025518172098	0.3216542441849091	0.47853453841187865	0.3108457069076824	0.10259796153921397	0.8708612151402202	0.9989868166928839	160.0	2.990501731847806	103.0	0.23748964003298878
552	Feb25-FISH2-3L1-rep4-mock-100x_Position005_4_cmle.ics	123	1	0	1.2995999999999999	1.4930362603455627	1.0	0.31037117895333227	1.824868130194546	0.7955991628750329	0.8667653762402243	0.7948281267210628	0.7145852926971862	0.5634095006657129	0.9960883679091733	272.0	5.048745070880643	235.0	0.5418452952208966
553	Feb25-FISH2-3L1-rep4-mock-100x_Position006_5_cmle.ics	3	1	0	1.083	0.23070632344123612	1.0	0.33269332524203793	2.0891148159435953	0.3516974080354362	0.4922829359449078	0.3516974080354362	0.2147454753088556	0.8311669735012075	1.0058403126039097	166.0	3.1245879675799926	116.0	0.2674640606196767
554	Feb25-FISH2-3L1-rep4-mock-100x_Position006_5_cmle.ics	4	1	0	1.083	0.0	1.0	0.20938166917559753	1.9558220500994008	0.31964456334798397	0.5382285495891458	0.312191859354099	0.03829543283011657	0.8580454302361249	0.811772375037747	112.0	2.151864334394518	51.0	0.11759195768623716
555	Feb25-FISH2-3L1-rep4-mock-100x_Position006_5_cmle.ics	5	1	0	1.083	0.3720027687491155	1.0	0.3139710308367558	2.348996729700544	0.5084676452754628	0.6374917156676114	0.5031938745293795	0.3516787230142279	0.7690466364257643	1.0006156982330152	122.0	2.3285308962673215	71.0	0.16370645089652625
556	Feb25-FISH2-3L1-rep4-mock-100x_Position006_5_cmle.ics	6	1	0	1.2995999999999999	1.996395684228742	1.0	0.2867352672132239	2.7115373259691578	0.9524881198660077	0.9787802196851008	0.9512763029196133	0.9161985302391608	0.35745697018281447	0.9839838092297183	158.0	2.9926168176179173	100.0	0.23057246605144538
557	Feb25-FISH2-3L1-rep4-mock-100x_Position006_5_cmle.ics	7	1	0	1.2995999999999999	1.2269033092775323	1.0	0.31385177769992	2.6336354290808264	0.795725748562575	0.8773053879448199	0.7937997057632034	0.7005785235567117	0.5569496108031513	0.9993544438259517	176.0	3.371470275974055	123.0	0.2836041332432778
558	Feb25-FISH2-3L1-rep4-mock-100x_Position006_5_cmle.ics	8	1	0	1.083	0.744005537498231	1.0	0.2859744172986084	2.144452532746414	0.5505705077492421	0.6329848519440802	0.5460839647235599	0.44838617189034785	0.7495434073311755	1.0019150380338995	134.0	2.5030823723700135	78.0	0.17984652352012742
559	Feb25-FISH2-3L1-rep4-mock-100x_Position006_5_cmle.ics	8	2	0	1.083	0.10317500441073144	1.0	0.3218790420535191	2.029741512222654	0.2762489314594273	0.42511720761809696	0.265470609161043	0.07850919343106387	0.8961151653845807	0.9993176590348717	162.0	3.0117918949181153	110.0	0.2536297126565899
560	Feb25-FISH2-3L1-rep4-mock-100x_Position006_5_cmle.ics	9	1	0	0.8664	0.4883922886704704	1.0	0.32663122297097663	2.161612576232214	0.4155137016870481	0.5175087030259752	0.41448272784075696	0.3017428367401589	0.8290424978173749	1.0281992721074542	110.0	2.0603584248029496	62.0	0.14295492895189613
561	Feb25-FISH2-3L1-rep4-mock-100x_Position006_5_cmle.ics	9	2	0	1.5162	0.32626801153583	1.0	0.3103835882081526	2.447212243368824	0.4020396322413639	0.5620257966616085	0.3981255020976524	0.2144269392127109	0.8552541360702987	0.9950726493596183	214.0	4.05684636039496	164.0	0.3781388443243705
562	Feb25-FISH2-3L1-rep4-mock-100x_Position006_5_cmle.ics	10	1	0	0.8664	0.4773698211006071	1.0	0.3099409229247099	1.9106576754204756	0.552088413741977	0.6825728164810082	0.5264538910240153	0.36945707095339353	0.7795999396890879	0.989662549561548	156.0	2.85430041034551	102.0	0.23518391537247432
563	Feb25-FISH2-3L1-rep4-mock-100x_Position006_5_cmle.ics	11	1	0	0.8664	0.1459114905355603	1.0	0.32797520839427446	2.093137164656285	0.3427035490605428	0.4924425887265136	0.3386221294363257	0.1602400835073069	0.8815491687207979	0.9996970642937671	146.0	2.701039097313126	95.0	0.21904384274887315
564	Feb25-FISH2-3L1-rep4-mock-100x_Position006_5_cmle.ics	14	1	0	1.7328	2.3473821605305827	1.0	0.26177472486478937	1.981571013406057	0.9320578876179605	0.966079763570831	0.9308851238829425	0.8893341047512568	0.41793616991714905	0.9640556579687187	278.0	5.136020808931989	223.0	0.5141765992947233
565	Feb25-FISH2-3L1-rep4-mock-100x_Position006_5_cmle.ics	15	1	0	1.7328	0.0	1.0	0.18366491318576925	2.307784141541542	0.12606253566815848	0.2728801850238789	0.06344276574655333	0.022941759529030128	0.9624314194968838	0.9367684592155842	258.0	5.110361168952256	167.0	0.3850560183059138
566	Feb25-FISH2-3L1-rep4-mock-100x_Position006_5_cmle.ics	16	1	0	1.083	0.46141264688247224	1.0	0.3008277894002455	2.213968697397396	0.4894010574389026	0.6161136664975201	0.4894010574389026	0.3528465731449804	0.7505789838662096	0.9992133605453699	134.0	2.5030823723700135	80.0	0.18445797284115634
567	Feb25-FISH2-3L1-rep4-mock-100x_Position006_5_cmle.ics	17	1	0	1.083	0.0	1.0	0.25221496810300453	2.085871034700018	0.31958620143998734	0.4837556373130786	0.27830524566816994	0.02852777118442915	0.9041997235139045	0.9729677319814198	166.0	3.0777774698991522	101.0	0.23287819071195984
568	Feb25-FISH2-3L1-rep4-mock-100x_Position006_5_cmle.ics	18	1	0	1.2995999999999999	0.0	1.0	0.25378568574272303	2.2617723748636553	0.15951243280626198	0.328600955644274	0.15951243280626198	0.027989531922919746	0.9474571735603027	0.9650764092276267	194.0	3.633297490128093	128.0	0.2951327565458501
569	Feb25-FISH2-3L1-rep4-mock-100x_Position006_5_cmle.ics	19	1	0	1.083	1.571514847577277	1.0	0.3161258287290487	2.0907492105251126	0.9081648923697416	0.9513483093373353	0.8988228673263612	0.8383670215260517	0.5322384962824169	1.0060556948292565	160.0	2.9670964830073867	107.0	0.2467125386750466
570	Feb25-FISH2-3L1-rep4-mock-100x_Position006_5_cmle.ics	21	1	0	1.2995999999999999	0.2918229810711206	1.0	0.28397891367137323	2.4493417635687655	0.4266925288823099	0.586276861824307	0.4266925288823099	0.23518452350569138	0.8330140966428337	0.9751845338409882	176.0	3.3480650271336354	117.0	0.26976978528019113
571	Feb25-FISH2-3L1-rep4-mock-100x_Position006_5_cmle.ics	22	1	0	1.5162	1.5036929604517426	1.0	0.325051428135262	2.3319970267209245	0.7793436103076519	0.8589620858532737	0.7771126413357875	0.6996203655009203	0.5763453811750457	1.0029523306759611	230.0	4.344193909159533	187.0	0.4311705115162029
572	Feb25-FISH2-3L1-rep4-mock-100x_Position006_5_cmle.ics	22	2	0	0.8664	2.9298926518208597	1.0	0.3342165194944566	2.6033173101827756	0.9690293846962924	0.9815688272416513	0.9688034117801736	0.9517855968971864	0.36278690861046	1.0204239729164486	102.0	1.928387274840874	56.0	0.12912058098880944
573	Feb25-FISH2-3L1-rep4-mock-100x_Position006_5_cmle.ics	23	1	0	1.083	1.7328	1.0	0.2782095535066763	2.0859817380911	0.9636783173068083	0.9943646693265182	0.961848903270882	0.8944363750022982	0.28486431769266446	0.9955518332398506	168.0	3.145878130650301	108.0	0.24901826333556107
574	Feb25-FISH2-3L1-rep4-mock-100x_Position006_5_cmle.ics	24	1	0	1.5162	1.1321417835580119	1.0	0.30660996263765633	2.215222506334544	0.7275583972962325	0.8058233532223535	0.7250093748961641	0.6046143476258965	0.6836926311899939	0.9973050135958462	214.0	4.0334411115545405	163.0	0.375833119663856
575	Feb25-FISH2-3L1-rep4-mock-100x_Position006_5_cmle.ics	25	1	0	1.083	1.401081809291592	1.0	0.32119750851813383	2.0695793964203086	0.8274009215306876	0.8898165290866823	0.8261689658532511	0.7423542185781701	0.4777071194261216	0.9857562113421195	194.0	3.5864869924472536	144.0	0.33202435111408135
576	Feb25-FISH2-3L1-rep4-mock-100x_Position006_5_cmle.ics	26	1	0	1.083	2.4064339498777065	1.0	0.30389344048010053	2.338726539028898	0.9890239315900948	0.9966992616639284	0.9884201983412182	0.9732130485559889	0.1607480667951797	0.9963634128540126	156.0	2.9479214057071887	101.0	0.23287819071195984
577	Feb25-FISH2-3L1-rep4-mock-100x_Position006_5_cmle.ics	27	1	0	1.5162	0.2918229810711206	1.0	0.301603744539118	2.1093413139824473	0.3937078827769942	0.5551245886224729	0.3937078827769942	0.1888179317069773	0.8324856272723861	0.9988072797582959	262.0	4.918889006688676	219.0	0.5049537006526654
578	Feb25-FISH2-3L1-rep4-mock-100x_Position006_5_cmle.ics	29	1	0	0.8664	0.8254000352858515	1.0	0.2664353631173921	2.40144633864465	0.7717214160890652	0.8417895501580632	0.77138761805651	0.6736044296962438	0.5746222201920642	1.0020086915524142	102.0	1.928387274840874	50.0	0.11528623302572269
579	Feb25-FISH2-3L1-rep4-mock-100x_Position006_5_cmle.ics	30	1	0	1.5162	1.2269033092775323	1.0	0.2986224021847657	2.512998203174258	0.8174794236491333	0.8938942031146807	0.8138221947634163	0.7140331067981849	0.6008493628897598	0.9832465497574642	196.0	3.771613897400501	141.0	0.325107177132538
580	Feb25-FISH2-3L1-rep4-mock-100x_Position006_5_cmle.ics	31	1	0	1.083	1.0317500441073144	1.0	0.2939425763022126	1.9608131793424068	0.7476609066308212	0.8270706945648136	0.7449105926882329	0.6478006331912485	0.6111960251725599	0.9935081855288617	170.0	3.1437630448801896	113.0	0.2605468866381333
581	Feb25-FISH2-3L1-rep4-mock-100x_Position006_5_cmle.ics	32	1	0	1.2995999999999999	1.4686736615067262	1.0	0.28397904170776694	2.289569246761107	0.8695259442641597	0.9218410223813188	0.8675019236559499	0.7954108260011374	0.4793554862895812	0.989686444011061	178.0	3.322544692523104	119.0	0.27438123460122005
582	Feb25-FISH2-3L1-rep4-mock-100x_Position006_5_cmle.ics	33	1	0	1.2995999999999999	1.5162	1.0	0.30001634125536203	2.496275319037754	0.9656943171890648	0.987076772282713	0.9576079776693444	0.8664155888431954	0.3560424292416198	0.9873342618008906	144.0	2.7499646807640765	89.0	0.2052094947857864
583	Feb25-FISH2-3L1-rep4-mock-100x_Position006_5_cmle.ics	34	1	0	1.083	1.4541052224178812	1.0	0.2469875885055565	2.607417096608177	0.9403167109275106	0.9711222582866136	0.9398052522868102	0.8968328907248942	0.31118307580128235	0.9625720888120082	106.0	2.017778098662332	51.0	0.11759195768623716
584	Feb25-FISH2-3L1-rep4-mock-100x_Position006_5_cmle.ics	36	1	0	1.5162	2.028718148603199	1.0	0.27138468240067287	1.9222834853257251	0.9396188424798652	0.9786032028469751	0.939506461884248	0.8727079041018917	0.30761368180970455	0.9943572595519198	258.0	4.8060929340267995	203.0	0.4680621060844342
585	Feb25-FISH2-3L1-rep4-mock-100x_Position006_5_cmle.ics	37	1	0	1.083	0.5963412819178956	1.0	0.27634221897242356	2.1002493548334478	0.6251099037355998	0.7343034921207475	0.6164190544897085	0.4731158554455892	0.7103532476417094	0.9998754075694374	148.0	2.7457345092238543	89.0	0.2052094947857864
586	Feb25-FISH2-3L1-rep4-mock-100x_Position006_5_cmle.ics	38	1	0	1.7328	2.166	1.0	0.3086175073576196	2.6178632336875785	0.9787877447451916	0.9966703796491031	0.9722692488649936	0.8819211266019776	0.24167316404535003	0.9971726008687358	260.0	4.944409341299208	219.0	0.5049537006526654
587	Feb25-FISH2-3L1-rep4-mock-100x_Position006_5_cmle.ics	39	1	0	1.083	0.65253602307166	1.0	0.31013286501782295	2.2972015894678117	0.6005153895710535	0.7049346628332964	0.6005153895710535	0.4802450023557919	0.711897495531458	0.9964742176730699	158.0	2.9692115687774976	104.0	0.2397953646935032
588	Feb25-FISH2-3L1-rep4-mock-100x_Position006_5_cmle.ics	40	1	0	1.2995999999999999	0.0	1.0	0.2672535417116317	3.0099619203089945	0.18310970797158643	0.339590268007275	0.1796781167427336	0.031890921153472196	0.92358209903982	0.9440349850892348	144.0	2.7265594319236564	84.0	0.1936808714832141
589	Feb25-FISH2-3L1-rep4-mock-100x_Position006_5_cmle.ics	41	1	0	1.083	1.2225574214657589	1.0	0.3308768948571609	1.7272626975917085	0.7832930320877034	0.8567661588215223	0.777804150781053	0.6992426827278256	0.6502899690142867	0.9973840568042415	184.0	3.386415181734031	135.0	0.31127282916945126
590	Feb25-FISH2-3L1-rep4-mock-100x_Position006_5_cmle.ics	42	1	0	1.083	2.3825999999999996	1.0	0.2533592821096046	1.8851451617124766	0.9986177503887577	0.999923208354931	0.9965155791049933	0.9792134615753806	0.09857771086113808	0.9543038720359306	158.0	2.875590573415818	94.0	0.2167381180883587
591	Feb25-FISH2-3L1-rep4-mock-100x_Position006_5_cmle.ics	44	1	0	1.7328	1.7793044848480133	1.0	0.2845645519555972	2.336689267227697	0.8390953990122173	0.9022108642592136	0.837296054608246	0.7564082655062639	0.49388547708987696	0.9978649538931964	276.0	5.231756890063779	230.0	0.5303166719183244
592	Feb25-FISH2-3L1-rep4-mock-100x_Position006_5_cmle.ics	44	2	0	0.8664	0.0	1.0	0.27959054898357405	2.2730816113642547	0.1399235025437261	0.2671013675692646	0.14564899618187896	0.019868745759049893	0.9640497626879044	0.9991433379508738	122.0	2.2817203985864816	67.0	0.15448355225446841
593	Feb25-FISH2-3L1-rep4-mock-100x_Position006_5_cmle.ics	45	1	0	1.2995999999999999	1.0521827216106825	1.0	0.321145755452857	2.1447389859617654	0.7391758229378675	0.8205383361747189	0.7369227418494791	0.6443060885761278	0.6100499477468675	1.0015529559210499	184.0	3.4332256794148703	133.0	0.3066613798484224
594	Feb25-FISH2-3L1-rep4-mock-100x_Position006_5_cmle.ics	46	1	0	1.5162	0.6606423714395955	1.0	0.19868269699342808	3.3239387500380433	0.5828569776072644	0.6576022518050106	0.5760225180501065	0.47903874145692554	0.74297834171922	0.9398746329320063	150.0	2.8372404188154223	77.0	0.17754079885961296
595	Feb25-FISH2-3L1-rep4-mock-100x_Position006_5_cmle.ics	47	1	0	1.2995999999999999	0.0	1.0	0.3154864675612304	2.407366816978101	0.19220575127832246	0.39824142703006987	0.19220575127832246	0.02326195055589436	0.9303336739504878	0.9972633387594696	218.0	4.076021437695158	170.0	0.39197319228745714
596	Feb25-FISH2-3L1-rep4-mock-100x_Position006_5_cmle.ics	49	1	0	1.2995999999999999	0.42540144110901373	1.0	0.31604798647714794	2.3542627817804416	0.49506028782574873	0.6096995332555426	0.49174445740956824	0.3586007390120576	0.7868808118341208	0.9909839192316457	156.0	2.947921405707189	103.0	0.23748964003298878
597	Feb25-FISH2-3L1-rep4-mock-100x_Position006_5_cmle.ics	50	1	0	0.8664	0.8058225447605828	1.0	0.27185614986556117	2.2504493709910567	0.6727503859075638	0.7665234016364498	0.672599049608039	0.5676271477143174	0.6971620052582478	0.9856464375411641	128.0	2.3924013854782475	71.0	0.16370645089652625
598	Feb25-FISH2-3L1-rep4-mock-100x_Position006_5_cmle.ics	51	1	0	1.7328	2.1993640559988026	1.0	0.2796371203943245	2.314465149774897	0.9295403829700909	0.9592928900923468	0.9274015011863076	0.874291081965478	0.3910946619993109	0.9847366463999297	276.0	5.184946392382939	228.0	0.5257052225972955
599	Feb25-FISH2-3L1-rep4-mock-100x_Position006_5_cmle.ics	52	1	0	0.8664	1.4930362603455627	1.0	0.2993667739987017	2.083225160857851	0.953720031516152	0.9758094773571455	0.9531947623156868	0.905901774659513	0.3798911633198834	0.9818747564389532	102.0	1.8815767771600338	53.0	0.12220340700726606
600	Feb25-FISH2-3L1-rep4-mock-100x_Position006_5_cmle.ics	53	1	0	0.8664	2.9167362201134024	1.0	0.29528601709160374	1.7835397262986081	0.9898842326360056	0.9971113666943466	0.9897243697628256	0.9708228053269862	0.27603063530092153	0.9700456457872043	148.0	2.698924011543015	92.0	0.21212666876732977
601	Feb25-FISH2-3L1-rep4-mock-100x_Position006_5_cmle.ics	53	2	0	0.8664	0.0	1.0	0.2691776018381925	2.1434377125415542	0.14470698467536736	0.27394501605289684	0.14470698467536736	0.022587291789709273	0.7678395805331828	0.9741260914188364	126.0	2.277490227046259	69.0	0.1590950015754973
602	Feb25-FISH2-3L1-rep4-mock-100x_Position006_5_cmle.ics	53	3	0	1.083	0.5158750220536572	1.0	0.27320424965279066	2.326443630941745	0.4477714671415186	0.5782595373746076	0.4477714671415186	0.31993445622199623	0.8490106012783006	0.9672167237967123	118.0	2.192329574765024	63.0	0.1452606536124106
603	Feb25-FISH2-3L1-rep4-mock-100x_Position006_5_cmle.ics	54	1	0	1.2995999999999999	1.0317500441073144	1.0	0.26566364822117994	2.29325696900604	0.748651528267963	0.8214398681494306	0.7413681161350469	0.6572717586735034	0.6653595070923787	0.9828810804320909	182.0	3.411935516344561	119.0	0.27438123460122005
604	Feb25-FISH2-3L1-rep4-mock-100x_Position006_5_cmle.ics	55	1	0	1.2995999999999999	1.0542408233015097	1.0	0.3156399739171413	2.619164447767092	0.7737042100607182	0.8461337408018015	0.7695323495114399	0.6804103502352327	0.5923116816589105	0.9957156204128628	152.0	2.9053410795665715	99.0	0.22826674139093092
605	Feb25-FISH2-3L1-rep4-mock-100x_Position006_5_cmle.ics	56	1	0	1.5162	0.6190500264643886	1.0	0.30947890199704	2.3339677500603746	0.5928750275260785	0.6939670991999086	0.5896942362430777	0.44782686708370373	0.7126379372427215	0.931418613299842	172.0	3.3054847009930173	118.0	0.27207550994070556
606	Feb25-FISH2-3L1-rep4-mock-100x_Position006_5_cmle.ics	57	1	0	1.7328	1.9493999999999998	1.0	0.3058381685987563	2.6418153805123095	0.956719777707432	0.9990701171256727	0.956719777707432	0.8468946748267736	0.2875178507853796	0.9964103510934688	256.0	4.925234263999009	213.0	0.4911193526895787
607	Feb25-FISH2-3L1-rep4-mock-100x_Position006_5_cmle.ics	58	1	0	1.2995999999999999	2.9679918601828947	1.0	0.30389344048010053	2.6904993125400534	0.9755470144962625	0.9910873710014224	0.9754373089610507	0.9558813515721938	0.30500109724246394	1.0030275823115504	156.0	2.9947319033880286	101.0	0.23287819071195984
608	Feb25-FISH2-3L1-rep4-mock-100x_Position006_5_cmle.ics	58	2	0	1.5162	2.156000326868323	1.0	0.29004013690776226	2.46118526687277	0.8994983808976182	0.9430136488817601	0.8977241775867809	0.848381275913204	0.42762304198753376	0.9893342616038906	218.0	4.122831935375998	163.0	0.375833119663856
609	Feb25-FISH2-3L1-rep4-mock-100x_Position006_5_cmle.ics	59	1	0	1.5162	0.0	1.0	0.09135730688481802	1.8035386593692422	0.07433926274872477	0.24763016054217302	0.07433926274872477	0.02656315477652703	0.9575190747932553	0.6825250429439303	248.0	4.559210625632732	111.0	0.2559354373171044
610	Feb25-FISH2-3L1-rep4-mock-100x_Position006_5_cmle.ics	60	1	0	1.083	0.0	1.0	0.2782095535066763	2.157993111950289	0.17232968881412952	0.34514064106158304	0.17232968881412952	0.027917951593309037	0.9507326313881469	0.9700322884270264	168.0	3.122472881809881	108.0	0.24901826333556107
611	Feb25-FISH2-3L1-rep4-mock-100x_Position006_5_cmle.ics	62	1	0	1.083	0.639412489864916	1.0	0.2818939505498759	2.1860845441160817	0.6347880333071144	0.7345601996257018	0.6300143752203748	0.5140022783368141	0.7159276679193098	0.9955522351272699	130.0	2.437096797388976	74.0	0.17062362487806956
612	Feb25-FISH2-3L1-rep4-mock-100x_Position006_5_cmle.ics	63	1	0	1.5162	0.4377344716066809	1.0	0.2930699244427287	2.1992279212902734	0.42462206926896723	0.5783420548117418	0.42462206926896723	0.27107494185681064	0.8250037691044303	0.9904117837798404	292.0	5.472293941147513	254.0	0.5856540637706713
613	Feb25-FISH2-3L1-rep4-mock-100x_Position006_5_cmle.ics	64	1	0	1.083	1.0902687331713774	1.0	0.3199428132226949	2.536132251391797	0.8473729965894652	0.922243151066628	0.8439736073649718	0.7240810503555427	0.5666614906700282	1.0045961539565729	142.0	2.6818640200129282	90.0	0.20751521944630086
614	Feb25-FISH2-3L1-rep4-mock-100x_Position006_5_cmle.ics	65	1	0	1.083	1.6776879206634818	1.0	0.3218790420535191	1.9495083725501057	0.9107110200797337	0.9485205369225705	0.9090651402655353	0.8614214915328627	0.4415428201300049	1.008498267235263	162.0	3.0117918949181153	110.0	0.2536297126565899
615	Feb25-FISH2-3L1-rep4-mock-100x_Position006_5_cmle.ics	68	1	0	1.083	0.5158750220536572	1.0	0.3045659969758873	2.3329957604613627	0.5096990500518879	0.6462441127165323	0.5019735149854093	0.3819438900863025	0.7833330127338314	0.9972593766618493	168.0	3.1692833794907207	113.0	0.2605468866381333
616	Feb25-FISH2-3L1-rep4-mock-100x_Position006_5_cmle.ics	69	1	0	1.083	0.9755754663213545	1.0	0.2785399586174222	1.9497054042151223	0.7594474009568349	0.8417244530452077	0.7580712788259958	0.6490189754340697	0.5721903041105332	0.9858861190606313	152.0	2.835125333045312	93.0	0.21443239342784423
617	Feb25-FISH2-3L1-rep4-mock-100x_Position006_5_cmle.ics	70	1	0	1.2995999999999999	2.339037566495251	1.0	0.28845733034735277	2.351539864419673	0.9918791085457752	0.9986572069905403	0.987037037037037	0.9626543209876544	0.32022771181143017	0.9987193148314052	182.0	3.435340765184981	124.0	0.28590985790379225
618	Feb25-FISH2-3L1-rep4-mock-100x_Position006_5_cmle.ics	71	1	0	1.083	1.4468993886995907	1.0	0.25363962448022553	1.967714264914371	0.882668855766663	0.9311274194665058	0.880305023391061	0.8088065119131217	0.462604908815358	0.9794814587626974	150.0	2.790429921134583	87.0	0.20059804546475749
619	Feb25-FISH2-3L1-rep4-mock-100x_Position006_5_cmle.ics	72	1	0	1.083	0.5097226605744432	1.0	0.31512099044568787	2.2668555879152152	0.521197220372552	0.6678746435827827	0.5148884222028718	0.37611620481824853	0.79452282440033	0.9833734335623316	170.0	3.16716829372061	117.0	0.26976978528019113
620	Feb25-FISH2-3L1-rep4-mock-100x_Position006_5_cmle.ics	73	1	0	1.083	1.1736910802652911	1.0	0.2826828280317748	2.2775271027890924	0.8042423428779655	0.8722310657639861	0.8017107458621814	0.7056539000019179	0.5539984584345403	0.9945422489450896	164.0	3.0564873068288434	105.0	0.24210108935401767
621	Feb25-FISH2-3L1-rep4-mock-100x_Position006_5_cmle.ics	74	1	0	0.8664	0.10317500441073144	1.0	0.23644882947978219	1.501464128469215	0.3240385392259837	0.5242435565969137	0.31547426678516605	0.06950896824755595	0.886894342255472	0.9642843603842898	150.0	2.8372404188154228	84.0	0.1936808714832141
622	Feb25-FISH2-3L1-rep4-mock-100x_Position006_5_cmle.ics	75	1	0	1.083	0.10317500441073144	1.0	0.31512099044568787	1.8262089358221005	0.2975545094573696	0.46458797138147273	0.29640738915418996	0.09191407644069813	0.8864066201018387	0.9816443503960625	170.0	3.14376304488019	117.0	0.26976978528019113
623	Feb25-FISH2-3L1-rep4-mock-100x_Position006_5_cmle.ics	76	1	0	0.8664	0.8972608143895275	1.0	0.3099409229247099	1.839830763155031	0.7631010794896957	0.8510893032384691	0.7577134445534838	0.6103974484789009	0.6528096705268803	1.0073047123120111	156.0	2.8543004103455094	102.0	0.23518391537247432
624	Feb25-FISH2-3L1-rep4-mock-100x_Position006_5_cmle.ics	77	1	0	1.083	0.10317500441073144	1.0	0.27258798385801636	2.053400989829133	0.3260362806135664	0.4836295962318813	0.3124718206498278	0.09422215400554473	0.8826351342354252	0.984545243525942	166.0	3.101182718739572	105.0	0.24210108935401767
625	Feb25-FISH2-3L1-rep4-mock-100x_Position006_5_cmle.ics	78	1	0	1.7328	0.0	1.0	0.14574398908406255	2.4193797688771834	0.08312433559360519	0.18585833565553045	0.08312433559360519	0.029471261520677874	0.9673844781705345	0.9514841908070476	194.0	3.9375657250535503	97.0	0.22365529206990203
626	Feb25-FISH2-3L1-rep4-mock-100x_Position006_5_cmle.ics	79	1	0	1.2995999999999999	0.32626801153583	1.0	0.26594939856407523	2.2946319598318703	0.4248432429026058	0.5306739767463844	0.41321643507577904	0.25494296877461636	0.849386771716658	0.9742734331215739	190.0	3.5907171639874758	127.0	0.29282703188533565
627	Feb25-FISH2-3L1-rep4-mock-100x_Position006_5_cmle.ics	82	1	0	1.2995999999999999	1.9141154822074193	1.0	0.2879608720554036	2.3621752667574714	0.959068039321929	0.9825412183605542	0.9521712206827154	0.8952550507005186	0.4066904229790003	0.9850801098226992	186.0	3.5013263401660186	128.0	0.2951327565458501
628	Feb25-FISH2-3L1-rep4-mock-100x_Position006_5_cmle.ics	83	1	0	1.2995999999999999	1.2269033092775323	1.0	0.2880929030172355	2.1841933113268155	0.7866065750111887	0.8438650764362717	0.7830654595990924	0.7151561309977151	0.5641218902658518	0.9979120258297921	164.0	3.056487306828844	106.0	0.24440681401453213
629	Feb25-FISH2-3L1-rep4-mock-100x_Position006_5_cmle.ics	85	1	0	1.5162	0.41270001764292574	1.0	0.3174329061946888	2.2316285833608704	0.4311773364712519	0.5705635031863977	0.4246150320402641	0.28019365188495476	0.8297004518004931	0.9948434409872345	256.0	4.7848027709564915	217.0	0.5003422513316366
630	Feb25-FISH2-3L1-rep4-mock-100x_Position006_5_cmle.ics	89	1	0	1.083	0.0	1.0	0.30001634125536203	2.216400154743089	0.18336326897171082	0.3531937584193983	0.18336326897171082	0.029765379434216435	0.9137021065448115	0.9966388235061417	144.0	2.679748934242817	89.0	0.2052094947857864
631	Feb25-FISH2-3L1-rep4-mock-100x_Position006_5_cmle.ics	90	1	0	1.5162	0.7748934119142009	1.0	0.2839228261629219	2.378397846226342	0.6568977965674122	0.7526248945257792	0.6532181598336769	0.5178675504753951	0.6476385780008994	0.9936303528544767	174.0	3.3033696152229064	115.0	0.2651583359591622
632	Feb25-FISH2-3L1-rep4-mock-100x_Position006_5_cmle.ics	91	1	0	1.083	0.7610319551488771	1.0	0.2877226213926332	2.1266095409844374	0.6630346397788258	0.7548238355351898	0.6611596337998527	0.5319707652128993	0.7022150105879772	0.9997943744229851	162.0	3.011791894918115	104.0	0.2397953646935032
633	Feb25-FISH2-3L1-rep4-mock-100x_Position006_5_cmle.ics	92	1	0	0.8664	0.46141264688247224	1.0	0.3161062176051913	2.022150213279716	0.542396233229444	0.6620607552267954	0.5410586016399364	0.39468157680011773	0.750097226177113	1.0069321314886692	124.0	2.30301056165679	73.0	0.16831790021755516
634	Feb25-FISH2-3L1-rep4-mock-100x_Position006_5_cmle.ics	93	1	0	1.083	0.0	1.0	0.3045659969758873	2.340216403698282	0.19398707749109928	0.34113225792272867	0.18640059777592194	0.02857896356204123	0.9264877753421902	0.9836227500012973	168.0	3.145878130650301	113.0	0.2605468866381333
635	Feb25-FISH2-3L1-rep4-mock-100x_Position006_5_cmle.ics	94	1	0	1.083	0.10317500441073144	1.0	0.31953930772090205	2.435765117581174	0.3109726842374616	0.4613693065506653	0.2967470573183214	0.06697799385875128	0.9022737375471634	0.9785773489886375	174.0	3.256559117542067	122.0	0.2812984085827634
636	Feb25-FISH2-3L1-rep4-mock-100x_Position006_5_cmle.ics	95	1	0	1.083	0.20635000882146287	1.0	0.24856632923939953	1.9047782848263188	0.35208945272376696	0.4834438577838646	0.35208945272376696	0.19505162813327806	0.7887412944451535	0.9359542350325667	138.0	2.569067947351051	76.0	0.1752350741990985
637	Feb25-FISH2-3L1-rep4-mock-100x_Position006_5_cmle.ics	96	1	0	1.2995999999999999	1.1535316172061805	1.0	0.25221496810300453	2.5750217630796026	0.7919169637405707	0.866178874598704	0.790292084375554	0.707393693498513	0.5817740422963728	0.973633721946175	166.0	3.1479932164204114	101.0	0.23287819071195984
638	Feb25-FISH2-3L1-rep4-mock-100x_Position006_5_cmle.ics	97	1	0	1.083	1.663646957482313	1.0	0.3285581964084495	2.334590253308976	0.9014049152422714	0.9463174904495572	0.9014049152422714	0.8471850707164205	0.4564081157883213	1.0002459557509833	178.0	3.322544692523104	128.0	0.2951327565458501
639	Feb25-FISH2-3L1-rep4-mock-100x_Position006_5_cmle.ics	98	1	0	1.083	0.0	1.0	0.3030156631554313	2.0710412873954636	0.151871301158623	0.2680930649328999	0.151871301158623	0.029825164624489454	0.944864544079791	0.9723856003830589	152.0	2.8819358307261513	97.0	0.22365529206990203
640	Feb25-FISH2-3L1-rep4-mock-100x_Position006_5_cmle.ics	100	1	0	1.2995999999999999	0.7817319754002556	1.0	0.293128628165803	1.9070694607256302	0.6460323217668158	0.737403780276468	0.6421553218071172	0.5347962761455689	0.6784418365451835	0.9847099438773432	182.0	3.4119355163445615	125.0	0.28821558256430674
641	Feb25-FISH2-3L1-rep4-mock-100x_Position006_5_cmle.ics	101	1	0	1.083	0.0	1.0	0.27258798385801636	2.2347450348588263	0.19639119109637698	0.37932275633435947	0.18642671086905044	0.028017996684821217	0.9171008621507922	0.970815870255615	166.0	3.1245879675799917	105.0	0.24210108935401767
642	Feb25-FISH2-3L1-rep4-mock-100x_Position006_5_cmle.ics	102	1	0	1.083	0.8779414014559871	1.0	0.3126783182461922	2.152756731514787	0.7658514633313678	0.8461950280872723	0.7600167592563856	0.6619518326557214	0.6122458693426776	0.9981745419758554	114.0	2.1497492486244067	64.0	0.14756637827292504
643	Feb25-FISH2-3L1-rep4-mock-100x_Position006_5_cmle.ics	103	1	0	0.8664	0.6921189703237084	1.0	0.31605719623863293	2.2231333432112774	0.602561941682117	0.705058336610671	0.6052306309343222	0.49995786280128096	0.6932289952441167	1.0060316898407602	134.0	2.503082372370014	82.0	0.18906942216218525
644	Feb25-FISH2-3L1-rep4-mock-100x_Position006_5_cmle.ics	105	1	0	1.083	1.1368333649278028	1.0	0.31014455052289863	1.8628065656319048	0.773274428088501	0.8584485503228461	0.7712354003827648	0.6856364807097247	0.5946930963376673	0.992444217089438	166.0	3.0777774698991527	112.0	0.25824116197761887
645	Feb25-FISH2-3L1-rep4-mock-100x_Position006_5_cmle.ics	107	1	0	1.083	1.4930362603455627	1.0	0.30966363748412645	2.296055656281073	0.8895100395145641	0.9370783353610103	0.8867048071025669	0.8261308907367003	0.45993402345509155	1.003004413074113	154.0	2.87982074495604	100.0	0.23057246605144538
646	Feb25-FISH2-3L1-rep4-mock-100x_Position006_5_cmle.ics	109	1	0	0.8664	0.0	1.0	0.2715854417326567	2.059527567554922	0.16413222573115474	0.3116375463407936	0.16413222573115474	0.029078848002196896	0.9405324341612117	0.9652496295292461	108.0	2.0390682617326403	55.0	0.12681485632829495
647	Feb25-FISH2-3L1-rep4-mock-100x_Position006_5_cmle.ics	109	2	0	1.083	0.20635000882146287	1.0	0.29678254433846746	2.2775659503383237	0.33009233832212	0.46684487848414113	0.34026156803515034	0.18072480433887134	0.8157793494577175	0.9943303265202181	116.0	2.171039411694715	64.0	0.14756637827292504
648	Feb25-FISH2-3L1-rep4-mock-100x_Position006_5_cmle.ics	110	1	0	1.083	2.469021769494413	1.0	0.27385015451777717	2.069691856822482	0.9732623617904559	0.990898207900037	0.9732623617904559	0.9433674832504418	0.2757419249050618	0.9893968391868402	172.0	3.188458456790918	111.0	0.2559354373171044
649	Feb25-FISH2-3L1-rep4-mock-100x_Position006_5_cmle.ics	110	2	0	1.083	1.9493999999999998	1.0	0.3172445868638787	2.299495474414799	0.9274990751777714	0.9514648156521024	0.9152297669447984	0.8844614451888693	0.4078530567829684	1.014146556948285	136.0	2.547777784280742	84.0	0.1936808714832141
650	Feb25-FISH2-3L1-rep4-mock-100x_Position006_5_cmle.ics	111	1	0	1.083	0.0	1.0	0.2977904950224626	2.526401300499498	0.09916953396624092	0.2620831907189566	0.09916953396624092	0.03514618724216822	0.9617368229816236	0.9750297929888443	106.0	2.0645885963431714	56.0	0.12912058098880944
651	Feb25-FISH2-3L1-rep4-mock-100x_Position006_5_cmle.ics	112	1	0	1.2995999999999999	0.10317500441073144	1.0	0.29197721891436773	2.7126668922717463	0.33003177540020917	0.47317693669053174	0.33003177540020917	0.09794566004343978	0.8886795275624708	0.9928131677446133	156.0	2.971326654547609	99.0	0.22826674139093092
652	Feb25-FISH2-3L1-rep4-mock-100x_Position006_5_cmle.ics	114	1	0	1.083	0.6921189703237084	1.0	0.3161062176051913	2.4983664264403664	0.6763518091882369	0.7612820165334057	0.6727469846862718	0.5503862311966391	0.6092548083574657	0.9974665058623117	124.0	2.32641581049721	73.0	0.16831790021755516
653	Feb25-FISH2-3L1-rep4-mock-100x_Position006_5_cmle.ics	115	1	0	1.083	1.2944547249242173	1.0	0.31196564599881965	2.1058893081545613	0.8569311877605872	0.9103235588022467	0.8567129549866189	0.780084536485074	0.49019706968210114	1.0126830432685356	140.0	2.61376335926178	87.0	0.20059804546475749
654	Feb25-FISH2-3L1-rep4-mock-100x_Position006_5_cmle.ics	116	1	0	1.083	1.5162	1.0	0.27365459734503106	2.231977809471858	0.9644998292128479	0.990094345178502	0.9600593632583833	0.8805491101400454	0.30852181526386196	0.9914613666326256	144.0	2.679748934242817	85.0	0.19598659614372857
655	Feb25-FISH2-3L1-rep4-mock-100x_Position006_5_cmle.ics	117	1	0	1.2995999999999999	1.3586516622891616	1.0	0.2928237825597338	2.265630747215362	0.8489272755955198	0.9117605300520587	0.8458668559709733	0.7538846821265184	0.4949182337603218	0.9918502448724177	184.0	3.4098204305744506	127.0	0.29282703188533565
656	Feb25-FISH2-3L1-rep4-mock-100x_Position007_6_cmle.ics	1	1	0	1.7328	1.2536039404732575	1.0	0.3028248020679666	2.4008083565126612	0.7601054854109607	0.8376317507695178	0.7586215668484113	0.6400522339334017	0.5715703931917224	1.0002466677873842	252.0	4.765627693656291	207.0	0.477285004726492
657	Feb25-FISH2-3L1-rep4-mock-100x_Position007_6_cmle.ics	2	1	0	1.083	0.4377344716066809	1.0	0.2882305395200157	1.9667977427263792	0.48363598811623215	0.6082963951511685	0.4788221088921723	0.3317644535532148	0.7982290980638703	0.996370504436482	184.0	3.38641518173403	126.0	0.2905213072248212
658	Feb25-FISH2-3L1-rep4-mock-100x_Position007_6_cmle.ics	3	1	0	0.8664	0.41270001764292574	1.0	0.32320912073969066	2.3899336844417034	0.5613966132783073	0.6615571058923717	0.547181553175461	0.4013134191477515	0.6953802454359883	0.9885202499759288	108.0	2.0156630128922206	60.0	0.13834347963086724
659	Feb25-FISH2-3L1-rep4-mock-100x_Position007_6_cmle.ics	4	1	0	1.5162	0.0	1.0	0.20107538819671514	2.4231734697202607	0.1513297085788384	0.31416308361959794	0.11166973784986843	0.028239719119442487	0.9551319271334305	0.9341795849538976	214.0	4.08025160923538	132.0	0.30435565518790797
660	Feb25-FISH2-3L1-rep4-mock-100x_Position007_6_cmle.ics	5	1	0	1.5162	0.9077480443748005	1.0	0.277819020713718	2.3506934279009033	0.7072337669029585	0.8074332530971888	0.7048855714800992	0.5702655153884092	0.6711039941362785	0.9964757291589824	196.0	3.7013981508792417	136.0	0.31357855382996574
661	Feb25-FISH2-3L1-rep4-mock-100x_Position007_6_cmle.ics	7	1	0	1.5162	2.1355163616571726	1.0	0.3047216752672621	2.373477246265729	0.901003000494927	0.9495000463994061	0.8989962261816382	0.8460873700816629	0.47933942828856363	0.98403511771865	292.0	5.495699189987932	259.0	0.5971826870732435
662	Feb25-FISH2-3L1-rep4-mock-100x_Position007_6_cmle.ics	8	1	0	1.083	0.0	1.0	0.29065874765724103	2.5793287008693335	0.25918842747037846	0.41006413206027836	0.25918842747037846	0.036609916024387436	0.9057888330776498	1.0044094252265017	124.0	2.34982105933763	70.0	0.1614007262360118
663	Feb25-FISH2-3L1-rep4-mock-100x_Position007_6_cmle.ics	9	1	0	1.083	1.5490250415242273	1.0	0.256064429317596	1.631466187172591	0.890610643861757	0.9431408580111669	0.8890822672980423	0.8230219450137819	0.5019502048557904	0.9928862259980326	178.0	3.2757341948422645	113.0	0.2605468866381333
664	Feb25-FISH2-3L1-rep4-mock-100x_Position007_6_cmle.ics	10	1	0	0.6497999999999999	1.2032169749388533	1.0	0.31254639830293274	1.960523344425281	0.8777470501474927	0.9253410766961652	0.8767514749262537	0.816030604719764	0.38666089429690587	0.9922664602917667	98.0	1.792185953338576	51.0	0.11759195768623716
665	Feb25-FISH2-3L1-rep4-mock-100x_Position007_6_cmle.ics	11	1	0	1.5162	1.2779016819528852	1.0	0.24890681477036725	2.255712968360898	0.7896173242361317	0.8693892349780811	0.7887471571244933	0.6928178252414384	0.557156853816272	0.9440578716884872	218.0	4.122831935375998	151.0	0.3481644237376825
666	Feb25-FISH2-3L1-rep4-mock-100x_Position007_6_cmle.ics	13	1	0	1.2995999999999999	1.0024833655297731	1.0	0.2674205563182136	2.357181830192268	0.7538960278092411	0.8283697222981682	0.7486036792563372	0.6599324297933836	0.6395696882806611	0.9835251885784612	166.0	3.1245879675799917	104.0	0.2397953646935032
667	Feb25-FISH2-3L1-rep4-mock-100x_Position007_6_cmle.ics	15	1	0	1.5162	1.4426656410597385	1.0	0.23669180782201996	3.0272115927400973	0.8723316218097011	0.9216554759352255	0.8672722827211345	0.7958867008971393	0.49441810050235707	0.9597406456085595	174.0	3.373585361744166	105.0	0.24210108935401767
668	Feb25-FISH2-3L1-rep4-mock-100x_Position007_6_cmle.ics	16	1	0	1.2995999999999999	1.0389843448820495	1.0	0.2932823503008304	2.71374049216662	0.7558036606607464	0.8316533889190295	0.75155858865633	0.6612841818718292	0.6207620934428928	0.9934207289653131	162.0	3.152223387960634	105.0	0.24210108935401767
669	Feb25-FISH2-3L1-rep4-mock-100x_Position007_6_cmle.ics	17	1	0	1.083	1.3107987492438529	1.0	0.3058151952710448	2.2285447603482598	0.8403091985477699	0.8907120506754178	0.8385756805965918	0.773557854798792	0.49423176767442933	0.9900353683151806	100.0	1.860286614089725	52.0	0.1198976823467516
670	Feb25-FISH2-3L1-rep4-mock-100x_Position007_6_cmle.ics	18	1	0	1.5162	1.1736910802652911	1.0	0.3027608429688526	2.3654912741453025	0.715990862842225	0.8167066905415356	0.714191880313274	0.5920116808353972	0.6402173440775086	0.9966965688328591	268.0	5.006164744740024	227.0	0.5233994979367811
671	Feb25-FISH2-3L1-rep4-mock-100x_Position007_6_cmle.ics	19	1	0	1.083	1.0194453211488863	1.0	0.29197721891436773	1.8683778338216281	0.7714601881193099	0.8646396056536392	0.7706051003470651	0.6584829736934762	0.5982590492794863	0.9892263996790447	156.0	2.8543004103455094	99.0	0.22826674139093092
672	Feb25-FISH2-3L1-rep4-mock-100x_Position007_6_cmle.ics	20	1	0	1.5162	1.6104194071560693	1.0	0.2976906622881044	2.251544703373514	0.8775993682548039	0.9404695314556463	0.8755758094235325	0.7917105378608406	0.5502408617848625	0.9744097115596747	224.0	4.2335129222677645	172.0	0.3965846416084861
673	Feb25-FISH2-3L1-rep4-mock-100x_Position007_6_cmle.ics	21	1	0	1.083	0.5556144027286182	1.0	0.3041974449865092	2.1922748546427595	0.5680490457445887	0.6985265103028786	0.5617450891697063	0.43201351260310095	0.7339645930331298	0.9852178797470716	158.0	2.945806319937078	103.0	0.23748964003298878
674	Feb25-FISH2-3L1-rep4-mock-100x_Position007_6_cmle.ics	22	1	0	1.2995999999999999	1.0703829119356776	1.0	0.31278239450462825	2.4730903919841216	0.7833755140778235	0.8583913318570072	0.7803464093641252	0.6552198671306548	0.5900317259613425	1.0028343233706085	180.0	3.4608610997955123	127.0	0.29282703188533565
675	Feb25-FISH2-3L1-rep4-mock-100x_Position007_6_cmle.ics	23	1	0	0.8664	0.9733510449106972	1.0	0.3414041603262494	1.9065439657330918	0.7446786241020029	0.8369380084685285	0.7467053618155003	0.6292830296398496	0.5599226265814007	0.9915699771429975	154.0	2.833010247275201	105.0	0.24210108935401767
676	Feb25-FISH2-3L1-rep4-mock-100x_Position007_6_cmle.ics	24	1	0	1.083	0.3095250132321943	1.0	0.3033909273354146	1.9401455030739103	0.4249256187627178	0.5609074916295774	0.4249256187627178	0.24512164473737547	0.8237211872189676	0.9984684294894229	178.0	3.2757341948422645	123.0	0.2836041332432778
677	Feb25-FISH2-3L1-rep4-mock-100x_Position007_6_cmle.ics	25	1	0	1.2995999999999999	0.2991586303963464	1.0	0.27308137672307414	2.490474934849964	0.3818305476946169	0.5107998874278835	0.37061242358385843	0.19838490282837443	0.8689411640120617	0.9905899694540303	168.0	3.1926886283311404	107.0	0.2467125386750466
678	Feb25-FISH2-3L1-rep4-mock-100x_Position007_6_cmle.ics	25	2	0	1.083	1.3278306771583712	1.0	0.2785234620207688	2.2285862236858045	0.7499452774433621	0.8138358166950703	0.7471427007926953	0.6722099313622789	0.6694453794140924	0.9845190983543206	116.0	2.1944446605351353	62.0	0.14295492895189613
679	Feb25-FISH2-3L1-rep4-mock-100x_Position007_6_cmle.ics	26	1	0	1.2995999999999999	0.6639153385791856	1.0	0.2873025184810246	2.0372746576788754	0.5957361283863726	0.7342778266541273	0.5929071989806753	0.45455510724145254	0.7303859784589053	0.98644209321473	190.0	3.5439066663066363	132.0	0.30435565518790797
680	Feb25-FISH2-3L1-rep4-mock-100x_Position007_6_cmle.ics	27	1	0	1.5162	1.1321417835580119	1.0	0.2908882086657216	2.2982572391698044	0.7138988688104724	0.7934600882185544	0.7116889584519066	0.5954996976380194	0.6504237174332279	0.9821207944064906	270.0	5.0742654054911736	225.0	0.5187880486157521
681	Feb25-FISH2-3L1-rep4-mock-100x_Position007_6_cmle.ics	28	1	0	1.083	0.741346755705622	1.0	0.279006506526528	1.9237471436345421	0.6628520744019409	0.7763811229858171	0.661208553266607	0.511469864431246	0.7087083029780349	0.9766018133210984	174.0	3.1863433710208073	114.0	0.26285261129864773
682	Feb25-FISH2-3L1-rep4-mock-100x_Position007_6_cmle.ics	29	1	0	1.2995999999999999	2.229783828985127	1.0	0.2873025184810246	1.9368628090862035	0.9725714807292974	0.9887197742433578	0.9691790460108467	0.943081639017563	0.35745795245092926	0.9942041971551958	190.0	3.5673119151470556	132.0	0.30435565518790797
683	Feb25-FISH2-3L1-rep4-mock-100x_Position007_6_cmle.ics	30	1	0	1.083	2.7774306276810585	1.0	0.27538055063158023	2.0564794069113703	0.999483639006292	0.9999521887968789	0.9988334066438448	0.9947933599801105	0.06403747605365916	0.9663539150922325	158.0	2.9224010710966577	98.0	0.2259610167304165
684	Feb25-FISH2-3L1-rep4-mock-100x_Position007_6_cmle.ics	31	1	0	1.083	0.10317500441073144	1.0	0.28610847979324433	2.177577040499846	0.3025617803079312	0.45654584773487605	0.3014435428719295	0.09870062658262943	0.8912506571272457	0.9952177873953377	156.0	2.901110908026349	98.0	0.2259610167304165
685	Feb25-FISH2-3L1-rep4-mock-100x_Position007_6_cmle.ics	32	1	0	1.5162	1.1190041972733815	1.0	0.3105252586879036	2.193701989101586	0.6674396237104573	0.7542375393615199	0.6674396237104573	0.5487506423009526	0.6749932264274379	0.9978573685840464	302.0	5.648960503020316	275.0	0.634074281641475
686	Feb25-FISH2-3L1-rep4-mock-100x_Position007_6_cmle.ics	33	1	0	1.083	0.10317500441073144	1.0	0.321145755452857	1.9787639911286252	0.2416046742764208	0.40663494262566635	0.2416046742764208	0.06777249043761106	0.9003961513283475	1.005802509187165	184.0	3.4332256794148703	133.0	0.3066613798484224
687	Feb25-FISH2-3L1-rep4-mock-100x_Position007_6_cmle.ics	35	1	0	1.083	0.8815276241084421	1.0	0.2537992553353594	2.6226195152098692	0.6880008180415342	0.7664863256920817	0.6874895420826593	0.6008422109431647	0.639005355403013	0.9938050821380824	126.0	2.3945164712483584	67.0	0.15448355225446841
688	Feb25-FISH2-3L1-rep4-mock-100x_Position007_6_cmle.ics	36	1	0	1.083	0.0	1.0	0.29064899138885836	2.214578983522517	0.17696085249339338	0.3557030823713182	0.17696085249339338	0.029721719965335357	0.9321700664706463	0.9982864807289056	152.0	2.8585305818857316	95.0	0.21904384274887315
689	Feb25-FISH2-3L1-rep4-mock-100x_Position007_6_cmle.ics	37	1	0	1.5162	0.9077480443748005	1.0	0.32280933923380667	2.216789642027037	0.6365817812154	0.7548435142025194	0.6325903393710622	0.4933607309894284	0.7276866348576795	0.9873797994308315	282.0	5.27222213043429	253.0	0.5833483391101568
690	Feb25-FISH2-3L1-rep4-mock-100x_Position007_6_cmle.ics	38	1	0	1.2995999999999999	0.20635000882146287	1.0	0.3041974449865092	2.2690611468560498	0.39522222330827805	0.5262396512457603	0.382183037328824	0.2039938616125974	0.8479926726711146	0.9889631173214546	158.0	2.9458063199370774	103.0	0.23748964003298878
691	Feb25-FISH2-3L1-rep4-mock-100x_Position007_6_cmle.ics	39	1	0	1.2995999999999999	0.0	1.0	0.3021191993041435	2.443402219150835	0.2096940716187578	0.41740477096125633	0.2096940716187578	0.02685121214708782	0.9032674936755357	1.0019635647362435	184.0	3.50344142593613	129.0	0.29743848120636457
692	Feb25-FISH2-3L1-rep4-mock-100x_Position007_6_cmle.ics	40	1	0	0.8664	0.6190500264643886	1.0	0.2742869488096087	2.1516107050095212	0.5686081220518868	0.6700830999410378	0.5704046285377359	0.45589806898584906	0.7194577693176375	1.0099943430705465	124.0	2.3030105616567904	68.0	0.15678927691498287
693	Feb25-FISH2-3L1-rep4-mock-100x_Position007_6_cmle.ics	42	1	0	1.2995999999999999	0.23070632344123612	1.0	0.12360453066024968	1.6885117552552678	0.3776698313014341	0.5640794635926507	0.3721975771752913	0.15518476760481756	0.8670134249733062	0.7070012913470909	258.0	4.478419450260918	137.0	0.3158842784904802
694	Feb25-FISH2-3L1-rep4-mock-100x_Position007_6_cmle.ics	42	2	0	1.5162	0.20635000882146287	1.0	0.1835025212912822	3.1062667443853345	0.3037276657920895	0.4317864907677664	0.29780231745396174	0.14955094499998245	0.8833929320078808	0.9083014378877071	150.0	2.8138351699750026	74.0	0.17062362487806956
695	Feb25-FISH2-3L1-rep4-mock-100x_Position007_6_cmle.ics	44	1	0	1.083	0.5595020986366908	1.0	0.2524494096634655	2.62368889836966	0.6598120388909934	0.7520248209679457	0.6497826361455346	0.4851633385644966	0.6883895050454476	0.9885111646996948	112.0	2.128459085554098	56.0	0.12912058098880944
696	Feb25-FISH2-3L1-rep4-mock-100x_Position007_6_cmle.ics	45	1	0	1.2995999999999999	1.9850970251199707	1.0	0.2876507629637746	2.452971464465974	0.9587344083691851	0.9884629669751462	0.9573183942554706	0.9048562320096567	0.3737905438993138	0.995205922068643	188.0	3.522616503236327	130.0	0.29974420586687905
697	Feb25-FISH2-3L1-rep4-mock-100x_Position007_6_cmle.ics	46	1	0	1.2995999999999999	0.8595614345612763	1.0	0.2987286402854682	2.296412478576108	0.6956771997730988	0.8071256965531048	0.6924822316393606	0.5604624778938236	0.6762802630893453	0.9911688577432438	176.0	3.3246597782932152	120.0	0.2766869592617345
698	Feb25-FISH2-3L1-rep4-mock-100x_Position007_6_cmle.ics	47	1	0	1.083	0.0	1.0	0.22260009179831455	2.1416256068343684	0.10127760385819443	0.2416194263474067	0.10127760385819443	0.03636517471867332	0.9636041908566021	0.9312834832405431	114.0	2.1965597463052466	54.0	0.12450913166778053
699	Feb25-FISH2-3L1-rep4-mock-100x_Position007_6_cmle.ics	48	1	0	1.7328	0.2918229810711206	1.0	0.2871295005184902	1.9044370889839395	0.36554211741445436	0.5191065965074737	0.35559073247949347	0.16788465027811322	0.8453754199074647	0.9861191148372805	294.0	5.540394601898661	254.0	0.5856540637706713
700	Feb25-FISH2-3L1-rep4-mock-100x_Position007_6_cmle.ics	49	1	0	1.2995999999999999	0.0	1.0	0.28166648430998564	2.7116929135850576	0.2084851355290003	0.39439576654036723	0.21246538909938795	0.02954222529874672	0.9192489328209345	0.9923757385473774	160.0	3.0607174783690656	101.0	0.23287819071195984
701	Feb25-FISH2-3L1-rep4-mock-100x_Position007_6_cmle.ics	50	1	0	0.8664	1.4930362603455627	1.0	0.326473759011316	1.7625983914377188	0.8895551171502671	0.9332897390995943	0.8895551171502671	0.8299658634983265	0.42670693625741735	0.9939308523620494	140.0	2.56695286158094	89.0	0.2052094947857864
702	Feb25-FISH2-3L1-rep4-mock-100x_Position007_6_cmle.ics	51	1	0	0.8664	0.10317500441073144	1.0	0.3161797036095224	2.5090754996280684	0.3056958858563197	0.4527010668689575	0.3056958858563197	0.12283519214939394	0.8725231451739838	1.0093067778917513	110.0	2.0837636736433693	61.0	0.1406492042913817
703	Feb25-FISH2-3L1-rep4-mock-100x_Position007_6_cmle.ics	52	1	0	1.2995999999999999	2.051901668922075	1.0	0.2373967594247948	4.028538716135004	0.9374641918141506	0.9587058038692462	0.9328415021779225	0.9069497311933445	0.41517613629001937	0.9479950561003729	106.0	2.1113990940240113	50.0	0.11528623302572269
704	Feb25-FISH2-3L1-rep4-mock-100x_Position007_6_cmle.ics	53	1	0	0.8664	1.0902687331713774	1.0	0.23806494534141664	2.0191045279624604	0.7926799404750692	0.8647408970181023	0.7897225309397781	0.686180232448622	0.5701603613152592	0.931152999088804	140.0	2.5903581104213593	76.0	0.1752350741990985
705	Feb25-FISH2-3L1-rep4-mock-100x_Position007_6_cmle.ics	54	1	0	1.2995999999999999	0.0	1.0	0.31184927076075153	2.500835057782369	0.2019371189448661	0.41756439054099187	0.2019371189448661	0.02656826084963425	0.9226790325959066	0.9971823857058131	204.0	3.8567745496817363	153.0	0.35277587305871144
706	Feb25-FISH2-3L1-rep4-mock-100x_Position007_6_cmle.ics	55	1	0	1.5162	0.32626801153583	1.0	0.3028248020679666	2.564275057267479	0.3842332351480017	0.5495777248385418	0.3842332351480017	0.20672902021991948	0.837894611507477	0.9963964273072066	252.0	4.765627693656292	207.0	0.477285004726492
707	Feb25-FISH2-3L1-rep4-mock-100x_Position007_6_cmle.ics	56	1	0	1.2995999999999999	0.6921189703237084	1.0	0.31633465108319186	2.4168460153000804	0.6009623374072787	0.7297108455576874	0.6009623374072787	0.46443355037541734	0.6891327586416436	1.0023711545702976	184.0	3.5034414259361295	132.0	0.30435565518790797
708	Feb25-FISH2-3L1-rep4-mock-100x_Position007_6_cmle.ics	57	1	0	1.083	1.1535316172061807	1.0	0.34262990881683236	2.2435641518350358	0.7783250829126436	0.8559933996634482	0.7750004084366678	0.6794711562025192	0.5682761905616687	1.0014826570106508	170.0	3.1905735425610295	122.0	0.2812984085827634
709	Feb25-FISH2-3L1-rep4-mock-100x_Position007_6_cmle.ics	58	1	0	1.2995999999999999	0.0	1.0	0.22532340269586953	2.8558841705702247	0.21496530163861438	0.34872579099681567	0.1932558387131118	0.029375042344583283	0.9127194771763124	0.9312412256958562	150.0	2.8372404188154228	82.0	0.18906942216218525
710	Feb25-FISH2-3L1-rep4-mock-100x_Position007_6_cmle.ics	61	1	0	1.2995999999999999	0.0	1.0	0.268000903909552	2.2401073965183964	0.25438542282803495	0.4522569367810511	0.25438542282803495	0.02889479399327289	0.897352273326028	0.9535920804144844	168.0	3.1926886283311404	106.0	0.24440681401453213
711	Feb25-FISH2-3L1-rep4-mock-100x_Position007_6_cmle.ics	63	1	0	1.083	1.6294049638174177	1.0	0.3194625544418394	2.1812660525194945	0.8926575138278984	0.9421749073877876	0.8921241259379955	0.8200765740422765	0.45395957055007813	1.0011690915841658	188.0	3.4758060055554876	137.0	0.3158842784904802
712	Feb25-FISH2-3L1-rep4-mock-100x_Position007_6_cmle.ics	64	1	0	0.8664	1.1736910802652911	1.0	0.36871360691535054	1.826238887005596	0.8221644665494933	0.8909586402901911	0.8195935080961819	0.701885681163756	0.5493898827068311	1.0147969998147919	152.0	2.7649095865240523	107.0	0.2467125386750466
713	Feb25-FISH2-3L1-rep4-mock-100x_Position007_6_cmle.ics	65	1	0	1.083	1.1321417835580119	1.0	0.2698412531049864	1.8456805552953923	0.760626743936467	0.8271088216355441	0.7583773341918867	0.6764370036488517	0.5864149923921453	0.9758151574201045	178.0	3.345949941363524	116.0	0.2674640606196767
714	Feb25-FISH2-3L1-rep4-mock-100x_Position007_6_cmle.ics	66	1	0	1.2995999999999999	2.018196472182868	1.0	0.2955469651326335	2.4738633964207204	0.951774164837121	0.9805783836705632	0.9506022666587551	0.9028548329674242	0.36608344649535896	0.9903343997729527	192.0	3.612007327057784	136.0	0.31357855382996574
715	Feb25-FISH2-3L1-rep4-mock-100x_Position007_6_cmle.ics	67	1	0	1.083	0.2918229810711206	1.0	0.2960972019959404	2.18119827366839	0.407227151348092	0.5478938754414678	0.407227151348092	0.24744271685761046	0.8231359552231307	1.0011018355471184	150.0	2.790429921134583	94.0	0.2167381180883587
716	Feb25-FISH2-3L1-rep4-mock-100x_Position007_6_cmle.ics	68	1	0	1.083	1.5233606843632503	1.0	0.32204874392117266	1.8242194023476435	0.8939066659968855	0.9480484251770734	0.8920580700256191	0.829532325312704	0.44117775488005995	0.9961963993840992	152.0	2.788314835364472	100.0	0.23057246605144538
717	Feb25-FISH2-3L1-rep4-mock-100x_Position007_6_cmle.ics	69	1	0	1.083	0.20635000882146287	1.0	0.2267304136219337	2.225163092410415	0.3910894521538446	0.5251438702839767	0.38766231836686177	0.2096395566517101	0.863781120724243	0.9126091315971787	172.0	3.2352689544717577	101.0	0.23287819071195984
718	Feb25-FISH2-3L1-rep4-mock-100x_Position007_6_cmle.ics	70	1	0	1.083	2.1003330663048003	1.0	0.2264071003137792	1.5057855471074453	0.9192129226545935	0.9602696999805381	0.9178096223380827	0.8746581376053756	0.4135065474890034	0.9184427741828506	220.0	4.003690605403786	146.0	0.3366358004351103
719	Feb25-FISH2-3L1-rep4-mock-100x_Position007_6_cmle.ics	71	1	0	1.2995999999999999	0.9971598751598192	1.0	0.31155985693518456	2.5767697414492723	0.7195183255643908	0.8012483624287847	0.7187642811443196	0.6195998232946409	0.6158585098803585	1.0060429605931374	184.0	3.5268466747765497	131.0	0.3020499305273935
720	Feb25-FISH2-3L1-rep4-mock-100x_Position007_6_cmle.ics	72	1	0	1.7328	0.10317500441073144	1.0	0.3318741556242973	2.443101274907365	0.2857711557785718	0.47047067774899115	0.2857711557785718	0.0669401933307008	0.8776382959116232	1.0002809698692505	322.0	6.095914622127604	313.0	0.7216918187410241
721	Feb25-FISH2-3L1-rep4-mock-100x_Position007_6_cmle.ics	73	1	0	1.083	0.65253602307166	1.0	0.2888820830887166	2.161510608471036	0.5866336847004473	0.7165217241409031	0.5850133163252114	0.4624729579479931	0.7178419354406944	0.9921016109012408	174.0	3.233153868701647	116.0	0.2674640606196767
722	Feb25-FISH2-3L1-rep4-mock-100x_Position007_6_cmle.ics	74	1	0	1.083	0.10317500441073144	1.0	0.3045614175595653	2.247553542540147	0.3045601840980604	0.4588080589865214	0.3045601840980604	0.09940825623444324	0.8791301879271657	0.9929972652612187	162.0	3.0586023925989547	107.0	0.2467125386750466
723	Feb25-FISH2-3L1-rep4-mock-100x_Position007_6_cmle.ics	75	1	0	0.8664	1.2032169749388533	1.0	0.2335185897344265	2.438286639052719	0.7524413313564088	0.8060666262517073	0.7511777552168165	0.6850335614587366	0.5484637812856694	0.9581343784776059	108.0	2.0156630128922206	51.0	0.11759195768623716
724	Feb25-FISH2-3L1-rep4-mock-100x_Position007_6_cmle.ics	77	1	0	1.7328	0.0	1.0	0.1668108740803329	2.565595279780169	0.08285501304509876	0.2381569139023481	0.08285501304509876	0.02923499813641446	0.945601374866171	0.9355059420941925	198.0	3.909930304672909	107.0	0.2467125386750466
725	Feb25-FISH2-3L1-rep4-mock-100x_Position007_6_cmle.ics	78	1	0	1.083	0.20635000882146287	1.0	0.33703604508111007	2.129859427578784	0.32823862936028597	0.4469123628743991	0.31916676938247257	0.19705821931878878	0.8759587769859744	1.0090611826624092	170.0	3.16716829372061	121.0	0.27899268392224896
726	Feb25-FISH2-3L1-rep4-mock-100x_Position007_6_cmle.ics	79	1	0	1.5162	0.41270001764292574	1.0	0.2902334008222169	2.095205263179244	0.42492225849728193	0.5818049987204641	0.4238598559164967	0.27276798523493057	0.8465113227036307	0.9838543720196459	238.0	4.429354561440768	186.0	0.42886478685568846
727	Feb25-FISH2-3L1-rep4-mock-100x_Position007_6_cmle.ics	79	2	0	1.083	0.32626801153583	1.0	0.3139710308367558	2.49269916882733	0.3192403433809217	0.4154401215946895	0.31648740238691614	0.2084771195706963	0.8872438069033215	1.0004062063490224	122.0	2.3051256474269013	71.0	0.16370645089652625
728	Feb25-FISH2-3L1-rep4-mock-100x_Position007_6_cmle.ics	80	1	0	1.083	0.3720027687491155	1.0	0.29906689398300423	2.2374733742869366	0.4651231111029506	0.5904513155720398	0.4493050327745442	0.30399996327782164	0.8085164043679988	0.9928914551023074	164.0	3.056487306828844	108.0	0.24901826333556107
729	Feb25-FISH2-3L1-rep4-mock-100x_Position007_6_cmle.ics	81	1	0	1.083	0.6190500264643886	1.0	0.28397891367137323	2.2555545726733714	0.5982773058978347	0.7271631945037855	0.5978671406354144	0.4550698135457078	0.7200776385187801	0.9898062419416672	176.0	3.2778492806123753	117.0	0.26976978528019113
730	Feb25-FISH2-3L1-rep4-mock-100x_Position007_6_cmle.ics	82	1	0	1.5162	1.0987399361686254	1.0	0.27624018448011206	2.3236359530500836	0.7162165893527722	0.7924294510713497	0.7155608018555335	0.633283631544069	0.6307252564688843	0.9810090378408836	204.0	3.880179798522156	144.0	0.33202435111408135
731	Feb25-FISH2-3L1-rep4-mock-100x_Position007_6_cmle.ics	83	1	0	1.083	0.10317500441073144	1.0	0.24627969619978293	2.409547888641045	0.2927533450098771	0.4132816686260867	0.2881387109415613	0.09200876540544	0.8800216398761695	0.9300215281350229	126.0	2.3945164712483584	66.0	0.15217782759395398
732	Feb25-FISH2-3L1-rep4-mock-100x_Position007_6_cmle.ics	84	1	0	1.083	0.0	1.0	0.3325313158227391	2.218409032463796	0.23370706213427436	0.4011647384642873	0.23370706213427436	0.031340733461383836	0.8991677641826299	1.0048416062299594	136.0	2.5477777842807425	86.0	0.19829232080424306
733	Feb25-FISH2-3L1-rep4-mock-100x_Position007_6_cmle.ics	85	1	0	1.083	1.0161559471409798	1.0	0.31588787659755735	2.3119030121230058	0.7571121013368047	0.8386672007209733	0.7551794923146248	0.6601411906073199	0.6183173920690663	0.9758612931242059	154.0	2.8564154961156203	101.0	0.23287819071195984
734	Feb25-FISH2-3L1-rep4-mock-100x_Position007_6_cmle.ics	86	1	0	1.083	1.7191228691225526	1.0	0.2824135301216581	2.1287953183016564	0.8374940728122091	0.8957495477775241	0.8369364781089198	0.7742707363762491	0.5528701006299344	0.9864335849275601	124.0	2.34982105933763	69.0	0.1590950015754973
735	Feb25-FISH2-3L1-rep4-mock-100x_Position007_6_cmle.ics	86	2	0	1.2995999999999999	0.9755754663213545	1.0	0.3200554799447672	2.0289014665904848	0.6591559684585799	0.7634042254263185	0.6566753306053634	0.5277611914086511	0.6671016049448838	0.9988800296364304	204.0	3.809964052000897	155.0	0.35738732237974036
736	Feb25-FISH2-3L1-rep4-mock-100x_Position007_6_cmle.ics	87	1	0	1.083	0.0	1.0	0.2802993217799496	2.162489492903114	0.1704453609102025	0.3292437775889582	0.14594947464406358	0.03051623733239384	0.9317795566628447	0.9581652303104926	156.0	2.924516156866769	97.0	0.22365529206990203
737	Feb25-FISH2-3L1-rep4-mock-100x_Position007_6_cmle.ics	88	1	0	1.083	1.7307810795238614	1.0	0.31024600627523585	2.21088780760262	0.917219592117531	0.9581074108605723	0.9160337820100839	0.864315262552841	0.38907774603767276	1.0093334200072592	164.0	3.0564873068288434	110.0	0.2536297126565899
738	Feb25-FISH2-3L1-rep4-mock-100x_Position007_6_cmle.ics	89	1	0	1.083	0.43046674663324214	1.0	0.3030156631554313	2.5207769754243836	0.5550401280814466	0.6884685646257107	0.5421806687329379	0.375572158706049	0.7696349642315989	0.9892816404321109	152.0	2.8819358307261513	97.0	0.22365529206990203
739	Feb25-FISH2-3L1-rep4-mock-100x_Position007_6_cmle.ics	90	1	0	0.8664	0.2991586303963464	1.0	0.3490658503988659	2.1351612927032613	0.49991635823766806	0.6542301821299374	0.4953056060891203	0.25653974029232796	0.7750450011100407	0.9949786281863707	144.0	2.703154183083237	96.0	0.22134956740938755
740	Feb25-FISH2-3L1-rep4-mock-100x_Position007_6_cmle.ics	91	1	0	1.5162	2.421051568686079	1.0	0.2796693067323539	2.435461562844454	0.9650887548074609	0.9875060708550827	0.964603086400847	0.9224002520225245	0.3175046498070364	0.9800184088791458	234.0	4.43358473298099	178.0	0.4104189895715728
741	Feb25-FISH2-3L1-rep4-mock-100x_Position007_6_cmle.ics	91	2	0	1.083	1.4094967255872226	1.0	0.2513577986521761	2.736135952481269	0.7718627352319614	0.8292569273378808	0.770825767552975	0.6928781759869789	0.5838031158336526	0.9123379544939881	104.0	1.9964879355920229	50.0	0.11528623302572269
742	Feb25-FISH2-3L1-rep4-mock-100x_Position007_6_cmle.ics	92	1	0	1.083	0.5836459621422412	1.0	0.32805406333564746	2.3156409424697535	0.5595409421319425	0.6701071562795047	0.5574143162256057	0.43094882348088326	0.7686684423638237	0.975639807502715	160.0	2.9905017318478064	109.0	0.25132398799607547
743	Feb25-FISH2-3L1-rep4-mock-100x_Position007_6_cmle.ics	93	1	0	1.2995999999999999	0.9077480443748005	1.0	0.2830711861397215	2.5478900225886982	0.6902149326284229	0.7826235441263871	0.6802622124843657	0.5845005455367993	0.6661233398505686	0.9856045116025031	166.0	3.147993216420412	107.0	0.2467125386750466
744	Feb25-FISH2-3L1-rep4-mock-100x_Position007_6_cmle.ics	94	1	0	1.7328	0.639412489864916	1.0	0.30471751537942154	2.240218731093225	0.5275378397654331	0.6755495681115777	0.5241683176162929	0.3503336239004676	0.813836829607965	0.9974821196517688	332.0	6.27258118400041	314.0	0.7239975434015384
745	Feb25-FISH2-3L1-rep4-mock-100x_Position007_6_cmle.ics	95	1	0	0.8664	0.4883922886704704	1.0	0.33503966919459804	2.167509683420386	0.5702019825594395	0.7127450249683238	0.5712752478199299	0.4181411641946784	0.7504966856496227	1.0093386638638944	116.0	2.1944446605351353	68.0	0.15678927691498287
746	Feb25-FISH2-3L1-rep4-mock-100x_Position007_6_cmle.ics	96	1	0	1.2995999999999999	0.5097226605744432	1.0	0.2839262842049886	2.608622020982184	0.5470378100997434	0.6852554636130385	0.5428302711800084	0.3704408015774146	0.7647851352587941	0.9885812708734718	180.0	3.437455850955092	121.0	0.27899268392224896
747	Feb25-FISH2-3L1-rep4-mock-100x_Position007_6_cmle.ics	97	1	0	1.2995999999999999	0.0	1.0	0.2795666625162536	2.3016784791650013	0.15231711780094068	0.24360573078330644	0.12856310232186183	0.02607181099800751	0.9503027697611888	0.9656071255319256	206.0	3.9248752104328846	147.0	0.33894152509562475
748	Feb25-FISH2-3L1-rep4-mock-100x_Position007_6_cmle.ics	98	1	0	1.083	1.0317500441073144	1.0	0.26566364822117994	1.945292886771487	0.7510975711543277	0.834078958350722	0.7503129955763291	0.6530172773558134	0.6105831079016178	0.9708456797394411	182.0	3.3417197698233014	119.0	0.27438123460122005
749	Feb25-FISH2-3L1-rep4-mock-100x_Position007_6_cmle.ics	99	1	0	1.083	0.0	1.0	0.18713999544864635	2.1322183616128645	0.1661379423508177	0.3711599117577349	0.1661379423508177	0.028751663658407627	0.9290448457032165	0.8038145939669797	166.0	3.0543722210587316	87.0	0.20059804546475749
750	Feb25-FISH2-3L1-rep4-mock-100x_Position007_6_cmle.ics	100	1	0	1.2995999999999999	1.668143133707265	1.0	0.3016172195643787	2.465975562349313	0.8877268673440608	0.9295672655481786	0.8845482471853585	0.827969570619488	0.4582571650031602	0.9923162407531646	186.0	3.5247315890064383	131.0	0.3020499305273935
751	Feb25-FISH2-3L1-rep4-mock-100x_Position007_6_cmle.ics	101	1	0	0.8664	1.8417853310374452	1.0	0.3408749816318012	1.8764691357011065	0.9875274978257533	0.9977234358213537	0.9822786105284699	0.9569908425845398	0.33628347284731813	1.0028978530296941	138.0	2.545662698510631	89.0	0.2052094947857864
752	Feb25-FISH2-3L1-rep4-mock-100x_Position007_6_cmle.ics	102	1	0	1.2995999999999999	0.10317500441073144	1.0	0.3079536876373948	2.1782119891971035	0.2765344607553062	0.44344115613035695	0.28000655920034795	0.09240986446695802	0.9034060991798805	0.9943286392573475	194.0	3.6332974901280934	141.0	0.325107177132538
753	Feb25-FISH2-3L1-rep4-mock-100x_Position007_6_cmle.ics	103	1	0	1.083	0.46141264688247224	1.0	0.32206233437816617	2.1190754108065506	0.5227287471154648	0.6580586267295626	0.5081323040137902	0.3558103111127587	0.7849253778662371	0.9877800839787244	160.0	2.9905017318478064	108.0	0.24901826333556107
754	Feb25-FISH2-3L1-rep4-mock-100x_Position007_6_cmle.ics	104	1	0	1.083	0.72222503087512	1.0	0.25155236912521917	2.265775790420038	0.6128231836928262	0.7322645935486056	0.6128231836928262	0.49432602491467864	0.6889963964456252	0.9633111778892509	178.0	3.322544692523104	112.0	0.25824116197761887
755	Feb25-FISH2-3L1-rep4-mock-100x_Position007_6_cmle.ics	105	1	0	1.2995999999999999	1.1535316172061805	1.0	0.24504487895126154	2.4325948104386392	0.7662890122162264	0.8588782895578119	0.7655132434805589	0.6841854002028933	0.5884832997033183	0.9008110300649363	172.0	3.2352689544717577	105.0	0.24210108935401767
756	Feb25-FISH2-3L1-rep4-mock-100x_Position007_6_cmle.ics	106	1	0	0.8664	0.10317500441073144	1.0	0.31077020754012613	2.1821725706951294	0.21394799054373523	0.3705082742316785	0.22309889676910954	0.07008963750985027	0.9030249348222247	0.9948408791926703	102.0	1.928387274840874	54.0	0.12450913166778053
757	Feb25-FISH2-3L1-rep4-mock-100x_Position007_6_cmle.ics	107	1	0	0.8664	0.65253602307166	1.0	0.2953152701177966	2.2039379111647293	0.6447483501629959	0.7427380668415892	0.6444833161061196	0.5205533911107577	0.6575999772995708	0.9958609828255304	128.0	2.368996136637828	74.0	0.17062362487806956
758	Feb25-FISH2-3L1-rep4-mock-100x_Position007_6_cmle.ics	109	1	0	1.083	0.6606423714395955	1.0	0.307367644407585	1.9031707612376778	0.6075712996743949	0.7318465340708485	0.6042995567062885	0.45920128672864935	0.6714576313193978	0.9895636261490905	182.0	3.341719769823302	128.0	0.2951327565458501
759	Feb25-FISH2-3L1-rep4-mock-100x_Position007_6_cmle.ics	110	1	0	1.7328	0.2918229810711206	1.0	0.3021449547645223	2.123751790974174	0.37136030828516375	0.49910982658959535	0.3674258188824663	0.18610597302504817	0.852098983918333	0.9906022416841275	244.0	4.586846046013377	197.0	0.4542277581213474
760	Feb25-FISH2-3L1-rep4-mock-100x_Position007_6_cmle.ics	110	2	0	0.6497999999999999	2.494205855656181	1.0	0.31950628410532356	1.7169150220850447	0.9464315992292871	0.9683911368015414	0.9464816955684008	0.9188400770712909	0.2733321515159952	1.0132338606773235	112.0	2.034838090192418	63.0	0.1452606536124106
761	Feb25-FISH2-3L1-rep4-mock-100x_Position007_6_cmle.ics	111	1	0	1.2995999999999999	1.9702516435534818	1.0	0.3045614175595653	2.245275074461174	0.9653922863001769	0.9876681929267676	0.9609726864986844	0.9188273078831802	0.36035564263415343	0.9953360601665742	162.0	3.0586023925989547	107.0	0.2467125386750466
762	Feb25-FISH2-3L1-rep4-mock-100x_Position007_6_cmle.ics	112	1	0	1.5162	0.0	1.0	0.24488236740952235	2.34827423062402	0.1506739761367301	0.32130280554659785	0.1506739761367301	0.025930345049983875	0.9344146836089804	0.9642641984041739	224.0	4.280323419948605	156.0	0.35969304704025484
763	Feb25-FISH2-3L1-rep4-mock-100x_Position007_6_cmle.ics	113	1	0	0.6497999999999999	0.8670937442763532	1.0	0.21242925531411075	1.4201873554405287	0.7040007893049184	0.7944058013911499	0.70090276750037	0.6030930886488086	0.6564498035439309	0.9177499897108767	110.0	1.896521682920009	50.0	0.11528623302572269
764	Feb25-FISH2-3L1-rep4-mock-100x_Position008_7_cmle.ics	1	1	0	1.2995999999999999	0.0	1.0	0.2745497448744835	2.642178689723357	0.22697460736521533	0.4038551486867133	0.22697460736521533	0.03039736407196832	0.9149898476849785	1.0021119896082675	156.0	2.9713266545476085	96.0	0.22134956740938755
765	Feb25-FISH2-3L1-rep4-mock-100x_Position008_7_cmle.ics	3	1	0	1.2995999999999999	2.0495994678846956	1.0	0.2745277607007527	2.3323030461555843	0.9500934520724371	0.9781644128225667	0.9474705115519326	0.9077926463428042	0.36226662818736255	0.964253688464813	188.0	3.616237498598007	127.0	0.29282703188533565
766	Feb25-FISH2-3L1-rep4-mock-100x_Position008_7_cmle.ics	4	1	0	1.5162	0.0	1.0	0.11877935187183632	2.0841114386663917	0.06584260296454529	0.16674264725037122	0.06584260296454529	0.032908276239351865	0.9953887316301637	0.9058334662273398	144.0	2.8903961738065953	56.0	0.12912058098880944
767	Feb25-FISH2-3L1-rep4-mock-100x_Position008_7_cmle.ics	5	1	0	1.7328	0.20635000882146287	1.0	0.29746298394728854	2.2366069610203256	0.3230692939100702	0.4658462010542581	0.2890278249624653	0.1252506876787691	0.8573998845702653	0.9847698221419812	370.0	6.934552019580899	365.0	0.8415895010877756
768	Feb25-FISH2-3L1-rep4-mock-100x_Position008_7_cmle.ics	6	1	0	1.2995999999999999	1.6104194071560693	1.0	0.26407058565260216	2.0074199122310725	0.9071791025018753	0.9526938181176366	0.9058553589551251	0.8442262718969245	0.39681804876994287	0.9354363871380493	172.0	3.235268954471758	109.0	0.25132398799607547
769	Feb25-FISH2-3L1-rep4-mock-100x_Position008_7_cmle.ics	7	1	0	1.083	0.4660867564761642	1.0	0.3128724720416008	2.0148703694704535	0.5728353709596382	0.6876625914140568	0.5510299782281025	0.3842125830402501	0.757418533886183	0.9926333560477048	142.0	2.6350535223320883	89.0	0.2052094947857864
770	Feb25-FISH2-3L1-rep4-mock-100x_Position008_7_cmle.ics	10	1	0	1.083	0.5097226605744432	1.0	0.2802993217799496	2.323799902246298	0.46862274072236376	0.6029752576196729	0.4672491725310566	0.33699618184348584	0.788814449252175	0.9795433669945559	156.0	2.901110908026349	97.0	0.22365529206990203
771	Feb25-FISH2-3L1-rep4-mock-100x_Position008_7_cmle.ics	10	2	0	1.083	0.8508028822180275	1.0	0.27959054898357405	2.6161812840511844	0.6270066500063535	0.7044317239793542	0.6270066500063535	0.5309809213193516	0.6723728134001598	0.9582184881159989	122.0	2.3051256474269017	67.0	0.15448355225446841
772	Feb25-FISH2-3L1-rep4-mock-100x_Position008_7_cmle.ics	11	1	0	0.8664	0.7610319551488771	1.0	0.31588787659755735	1.8080486946367216	0.6804721928652615	0.783360585455343	0.6783884025603701	0.537597958084907	0.6990126518750165	0.9899983038400805	154.0	2.8330102472752006	101.0	0.23287819071195984
773	Feb25-FISH2-3L1-rep4-mock-100x_Position008_7_cmle.ics	14	1	0	1.083	0.3720027687491155	1.0	0.3148577864191545	1.9710908801525577	0.5064215589103694	0.6673882878277291	0.5027699819507767	0.3153084539223153	0.7705116258015893	0.9792151533525183	148.0	2.792545006904694	95.0	0.21904384274887315
774	Feb25-FISH2-3L1-rep4-mock-100x_Position008_7_cmle.ics	15	1	0	1.5162	0.0	1.0	0.30297318983231947	2.0895295933304148	0.25507052597879515	0.41989557635449426	0.22528765936611364	0.023250503756991395	0.9213540984923186	0.9930441537061745	256.0	4.714587024435231	212.0	0.48881362802906425
775	Feb25-FISH2-3L1-rep4-mock-100x_Position008_7_cmle.ics	16	1	0	1.083	0.5158750220536572	1.0	0.3159124829187753	2.110562845298178	0.5552743607588644	0.6669483635969233	0.5526351467384919	0.38715100461862456	0.7590089819094755	0.9956299831783512	164.0	3.056487306828844	111.0	0.2559354373171044
776	Feb25-FISH2-3L1-rep4-mock-100x_Position008_7_cmle.ics	17	1	0	1.083	1.449626260897894	1.0	0.2550948100599609	1.658717669206768	0.8952384197732797	0.9435755014879939	0.8948976578295736	0.834986028760308	0.426605821668459	0.9809106214239411	152.0	2.8117200842048917	89.0	0.2052094947857864
777	Feb25-FISH2-3L1-rep4-mock-100x_Position008_7_cmle.ics	22	1	0	1.083	0.10317500441073144	1.0	0.3216302398939304	2.1956166307237663	0.3298024364974456	0.4792924511450109	0.3248008288378407	0.09707584580758101	0.8988634981305276	1.0064726046581416	164.0	3.0798925556692636	112.0	0.25824116197761887
778	Feb25-FISH2-3L1-rep4-mock-100x_Position008_7_cmle.ics	23	1	0	1.2995999999999999	0.0	1.0	0.27022066957772195	2.1612980626905256	0.1643800603532147	0.3680309351450291	0.1643800603532147	0.027294988704384678	0.9259397108646381	0.9713807362055547	184.0	3.4332256794148703	122.0	0.2812984085827634
779	Feb25-FISH2-3L1-rep4-mock-100x_Position008_7_cmle.ics	24	1	0	1.2995999999999999	0.10317500441073144	1.0	0.2968001223977527	2.573847051881217	0.3487814788959855	0.4901434718734697	0.3487814788959855	0.1009825270637757	0.8659381523089159	0.9865580376865095	152.0	2.9287463284069912	96.0	0.22134956740938755
780	Feb25-FISH2-3L1-rep4-mock-100x_Position008_7_cmle.ics	25	1	0	1.083	1.5386823371520422	1.0	0.2836296094149551	2.1673783985470974	0.8945557057484348	0.9462996229368241	0.8902603870233352	0.8292455179282868	0.5293742740367907	0.9948330571335469	170.0	3.1437630448801896	111.0	0.2559354373171044
781	Feb25-FISH2-3L1-rep4-mock-100x_Position008_7_cmle.ics	28	1	0	1.083	0.0	1.0	0.2706218226372091	2.372375448936497	0.17097309529796328	0.34172491828011065	0.17097309529796328	0.02915765652501886	0.9245103728028502	0.98527013747093	160.0	3.013906980688226	99.0	0.22826674139093092
782	Feb25-FISH2-3L1-rep4-mock-100x_Position008_7_cmle.ics	30	1	0	1.2995999999999999	0.72222503087512	1.0	0.24277254909684987	1.735987365205886	0.5669649186370725	0.6646260298356989	0.5664214489374774	0.40633811691687277	0.7437615806705559	0.9526062065874762	266.0	4.891253586308035	201.0	0.4634506567634053
783	Feb25-FISH2-3L1-rep4-mock-100x_Position008_7_cmle.ics	30	2	0	0.8664	1.021380433748922	1.0	0.29416616971153386	2.352627480900304	0.6145263937241064	0.659807658984578	0.6155463839574046	0.5393936768481908	0.7129389179656638	0.9758315725736078	100.0	1.9070971117705653	51.0	0.11759195768623716
784	Feb25-FISH2-3L1-rep4-mock-100x_Position008_7_cmle.ics	31	1	0	1.083	1.9085460214927574	1.0	0.2886090189841206	2.2251251170526896	0.9649287801314829	0.9872489043097151	0.9588750913075237	0.9087061723886048	0.37868275465610796	0.9908118446211552	168.0	3.145878130650301	110.0	0.2536297126565899
785	Feb25-FISH2-3L1-rep4-mock-100x_Position008_7_cmle.ics	32	1	0	1.5162	1.0024833655297731	1.0	0.3140483289714254	2.299376005731709	0.6632856131354139	0.7725770163773709	0.6640523204417574	0.5499930870652707	0.6416299858925798	0.9832984160308504	274.0	5.140250980472214	239.0	0.5510681938629545
786	Feb25-FISH2-3L1-rep4-mock-100x_Position008_7_cmle.ics	33	1	0	1.083	1.8940413082472753	1.0	0.3216302398939304	2.1171580100207272	0.9584377368585314	0.9870435596772036	0.958419902804405	0.9182041107494762	0.24306114990080419	1.010166388794767	164.0	3.056487306828844	112.0	0.25824116197761887
787	Feb25-FISH2-3L1-rep4-mock-100x_Position008_7_cmle.ics	34	1	0	1.083	0.0	1.0	0.3082640887312631	2.3952919210134667	0.1719153549374515	0.32622466440634734	0.1719153549374515	0.029881917799483456	0.9500350213942726	0.9842465167831104	148.0	2.815950255745114	94.0	0.2167381180883587
788	Feb25-FISH2-3L1-rep4-mock-100x_Position008_7_cmle.ics	36	1	0	0.8664	1.286654922847664	1.0	0.2664712578660205	1.945768757159124	0.9286164634240108	0.9682449368743176	0.9278321979424564	0.8482215626874163	0.4395902866074809	0.9700496733028873	110.0	2.0135479271221093	56.0	0.12912058098880944
789	Feb25-FISH2-3L1-rep4-mock-100x_Position008_7_cmle.ics	37	1	0	1.083	0.744005537498231	1.0	0.28983077184957995	2.1768611551331714	0.6766580607839566	0.7692266489549745	0.660406868994183	0.5429419263607829	0.6433073271540908	1.0007352621484111	150.0	2.790429921134583	93.0	0.21443239342784423
790	Feb25-FISH2-3L1-rep4-mock-100x_Position008_7_cmle.ics	39	1	0	1.5162	1.1112288054572363	1.0	0.3079088049752746	2.300524502264217	0.717187508061562	0.7994334979181822	0.6978603969642092	0.6015163475577981	0.6800250613825964	1.0037461850795997	240.0	4.5208604710323375	194.0	0.44731058413980407
791	Feb25-FISH2-3L1-rep4-mock-100x_Position008_7_cmle.ics	40	1	0	1.083	1.6456566907434287	1.0	0.2760730602062183	2.074247368605425	0.912221478089308	0.9549070537766756	0.9109544409651202	0.8559695549079588	0.4387744617788307	0.9499585315949981	110.0	2.060358424802949	57.0	0.13142630564932387
792	Feb25-FISH2-3L1-rep4-mock-100x_Position008_7_cmle.ics	41	1	0	1.2995999999999999	0.913592684735068	1.0	0.2877226213926332	2.7689186622801003	0.7183936443346413	0.7979363464612702	0.7116116843482052	0.6078089424986678	0.6769923793227267	0.9933513507993369	162.0	3.0820076414393744	104.0	0.2397953646935032
793	Feb25-FISH2-3L1-rep4-mock-100x_Position008_7_cmle.ics	42	1	0	1.083	1.6592549201289784	1.0	0.293554258334312	1.6697515500618825	0.9270729739365395	0.9675004221942844	0.9253185221323627	0.864550691460417	0.4251499758820651	0.9939331563879215	164.0	3.009676809148004	107.0	0.2467125386750466
794	Feb25-FISH2-3L1-rep4-mock-100x_Position008_7_cmle.ics	43	1	0	1.5162	1.9493999999999998	1.0	0.28530389870926887	2.265013428065249	0.9199459685883588	0.9607095623361526	0.912980246530082	0.8616127529192494	0.4905327770944417	0.9908123834459839	262.0	4.895483757848256	213.0	0.4911193526895787
795	Feb25-FISH2-3L1-rep4-mock-100x_Position008_7_cmle.ics	44	1	0	1.2995999999999999	1.6657740120644018	1.0	0.26518232676336656	2.2468081008116565	0.8467200751945441	0.895173013027892	0.8459714085861677	0.7888486928390313	0.5299266101448864	0.9920000932992049	160.0	3.013906980688226	98.0	0.2259610167304165
796	Feb25-FISH2-3L1-rep4-mock-100x_Position008_7_cmle.ics	44	2	0	1.083	0.5556144027286182	1.0	0.27541975538991637	2.307270174706259	0.4853108332604704	0.5949659001486404	0.48094998688467255	0.37456555477835096	0.7974782983616516	0.9705217514550935	138.0	2.5924731961914707	80.0	0.18445797284115634
797	Feb25-FISH2-3L1-rep4-mock-100x_Position008_7_cmle.ics	45	1	0	1.2995999999999999	1.059277487276398	1.0	0.28863867318537334	2.2048862852949584	0.7154081273747777	0.8171142518861989	0.7128023739107604	0.5998756570115079	0.7047779357276089	0.9942745694724646	180.0	3.3672401044338325	122.0	0.2812984085827634
798	Feb25-FISH2-3L1-rep4-mock-100x_Position008_7_cmle.ics	45	2	0	0.8664	0.4773698211006071	1.0	0.29335409900733317	2.0109801331904404	0.4351707362987402	0.5405080723864442	0.42899321810552804	0.32044822922704236	0.8518890823560598	0.9976010907549583	134.0	2.479677123529594	79.0	0.18215224818064185
799	Feb25-FISH2-3L1-rep4-mock-100x_Position008_7_cmle.ics	46	1	0	1.083	1.2611313899024936	1.0	0.25802639206161404	2.208938738074306	0.7393591003531634	0.7951113564258244	0.7360518391872305	0.6482052386657872	0.6642666316624449	0.9430945695201337	148.0	2.769139758064274	86.0	0.19829232080424306
800	Feb25-FISH2-3L1-rep4-mock-100x_Position008_7_cmle.ics	46	2	0	1.2995999999999999	0.6606423714395955	1.0	0.2500362665175166	1.6417335599346747	0.5282598062312929	0.6593229313911588	0.5266712438802206	0.3953635519177179	0.7814523181510591	0.970434066336892	204.0	3.833369300841316	137.0	0.3158842784904802
801	Feb25-FISH2-3L1-rep4-mock-100x_Position008_7_cmle.ics	47	1	0	1.2995999999999999	1.2269033092775323	1.0	0.269602597857635	2.517087533684548	0.8200440917107584	0.885436507936508	0.8188624338624338	0.7363447971781305	0.5110863002209316	0.9866772761340061	176.0	3.348065027133635	114.0	0.26285261129864773
802	Feb25-FISH2-3L1-rep4-mock-100x_Position008_7_cmle.ics	48	1	0	1.083	0.1459114905355603	1.0	0.3159124829187753	2.0863217149066933	0.34502696442144126	0.49285171377900033	0.327717253610337	0.15214086648087155	0.8587472651175861	1.009805938964911	164.0	3.056487306828844	111.0	0.2559354373171044
803	Feb25-FISH2-3L1-rep4-mock-100x_Position008_7_cmle.ics	49	1	0	1.2995999999999999	1.8873667069872673	1.0	0.2769837522915001	1.968983175772714	0.9016021056933043	0.958753490459078	0.9004963763325842	0.8281973005781041	0.5742850868249442	0.9773998790730631	240.0	4.427239475670658	184.0	0.42425333753465955
804	Feb25-FISH2-3L1-rep4-mock-100x_Position008_7_cmle.ics	49	2	0	1.083	1.7328	1.0	0.2850995333132737	1.9430828804546887	0.9298222419864668	0.9632905864772504	0.9199067341321827	0.8207456461906422	0.3886021048171379	0.9970690453570532	120.0	2.2370249866757526	66.0	0.15217782759395398
805	Feb25-FISH2-3L1-rep4-mock-100x_Position008_7_cmle.ics	52	1	0	1.083	1.7328	1.0	0.29072897556794247	2.018947225422035	0.9204877312844165	0.9765886828237982	0.9202614308652219	0.8317779669601388	0.37017871587482715	0.9814653858109216	194.0	3.5864869924472536	137.0	0.3158842784904802
806	Feb25-FISH2-3L1-rep4-mock-100x_Position008_7_cmle.ics	53	1	0	1.083	0.5836459621422412	1.0	0.28785502777740146	2.439364148030675	0.5578072477378246	0.6671069607421515	0.5503734454401039	0.43277982078129523	0.7612714124628627	0.9829854977087978	146.0	2.7244443461535455	89.0	0.2052094947857864
807	Feb25-FISH2-3L1-rep4-mock-100x_Position008_7_cmle.ics	54	1	0	1.5162	0.23070632344123612	1.0	0.2989471140238939	2.3058260314655303	0.3376589611710846	0.5021533939976262	0.3376589611710846	0.15548804611993444	0.8585493641570632	0.9948265900828535	228.0	4.299498497248803	177.0	0.40811326491105837
808	Feb25-FISH2-3L1-rep4-mock-100x_Position008_7_cmle.ics	55	1	0	1.2995999999999999	0.687545504971255	1.0	0.3344480156775044	2.6047366547468065	0.6231288986106348	0.7383145952859831	0.619588288179737	0.4939105208034034	0.7438893947005223	1.012460819154555	158.0	3.0160220664583375	108.0	0.24901826333556107
809	Feb25-FISH2-3L1-rep4-mock-100x_Position008_7_cmle.ics	56	1	0	1.2995999999999999	0.2918229810711206	1.0	0.2938803076779628	2.83328000393516	0.4558412746885582	0.5994054088039017	0.44418297600977213	0.22676199286849835	0.8048605257557397	0.9775181158994591	168.0	3.2160938771715606	111.0	0.2559354373171044
810	Feb25-FISH2-3L1-rep4-mock-100x_Position008_7_cmle.ics	57	1	0	1.2995999999999999	0.3720027687491155	1.0	0.28838696088162386	2.910069634406892	0.46616832422368265	0.6046887817647222	0.47134838192325773	0.30504733024250413	0.8007262295345804	0.9716715048790674	166.0	3.1713984652608316	108.0	0.24901826333556107
811	Feb25-FISH2-3L1-rep4-mock-100x_Position008_7_cmle.ics	58	1	0	1.2995999999999999	0.8254000352858515	1.0	0.2184986626087996	2.8122991801670882	0.7055936018389923	0.7826433121019108	0.7035582587040851	0.6061551170920932	0.6629048735167431	0.9291927844091942	154.0	2.8798207449560396	84.0	0.1936808714832141
812	Feb25-FISH2-3L1-rep4-mock-100x_Position008_7_cmle.ics	59	1	0	1.2995999999999999	0.5556144027286182	1.0	0.22373197808228135	3.1488227947582503	0.5906397402166441	0.661534997274171	0.5800090070871554	0.4573881817535376	0.7437621837857391	0.9561501591518691	154.0	2.8330102472752	85.0	0.19598659614372857
813	Feb25-FISH2-3L1-rep4-mock-100x_Position008_7_cmle.ics	60	1	0	1.083	1.1321417835580119	1.0	0.28221609563188294	2.316621104101113	0.7885830607893645	0.8622229940281516	0.7862579954270499	0.6998736167790609	0.588680775974996	0.9953915296470598	162.0	3.0351971437585346	103.0	0.23748964003298878
814	Feb25-FISH2-3L1-rep4-mock-100x_Position008_7_cmle.ics	61	1	0	1.2995999999999999	1.8171145552856292	1.0	0.2743532130399526	2.43000047535353	0.9451796492255237	0.9770412336516191	0.9411070835091224	0.8812756687876153	0.4043650917624522	0.9810918862289927	176.0	3.3246597782932152	115.0	0.2651583359591622
815	Feb25-FISH2-3L1-rep4-mock-100x_Position008_7_cmle.ics	62	1	0	1.2995999999999999	1.7328	1.0	0.31544250215413183	2.083730847369835	0.937792854144716	0.9682882327242823	0.9293123977419714	0.8847086235105663	0.4604405925179234	1.0015209785857246	168.0	3.145878130650301	115.0	0.2651583359591622
816	Feb25-FISH2-3L1-rep4-mock-100x_Position008_7_cmle.ics	63	1	0	0.8664	0.9077480443748005	1.0	0.27660059285691496	2.0847714361161462	0.7102238756394075	0.802720862476393	0.7075760882975392	0.6018828709986619	0.6127938687626843	0.9975837882586762	132.0	2.458386960459285	75.0	0.17292934953858405
817	Feb25-FISH2-3L1-rep4-mock-100x_Position008_7_cmle.ics	64	1	0	1.083	0.10317500441073144	1.0	0.3044184873559055	2.249890491333601	0.2922447458521929	0.44849887036792624	0.2696986871423802	0.0680690667142846	0.9101499087452509	0.9975219939635864	160.0	3.013906980688226	105.0	0.24210108935401767
818	Feb25-FISH2-3L1-rep4-mock-100x_Position008_7_cmle.ics	65	1	0	1.083	1.6149442640886529	1.0	0.2825870437667758	2.2557933483560264	0.9276859046733523	0.9635606915941644	0.9260919616568152	0.8665792211817317	0.33919910836644984	0.9849964136518542	148.0	2.769139758064274	90.0	0.20751521944630086
819	Feb25-FISH2-3L1-rep4-mock-100x_Position008_7_cmle.ics	66	1	0	0.8664	0.3720027687491155	1.0	0.2830711861397215	1.6733539170087617	0.46236329737401094	0.5971226358214217	0.4690975539621731	0.3121133136067231	0.79054361897392	0.9948932885412368	166.0	3.030966972218313	107.0	0.2467125386750466
820	Feb25-FISH2-3L1-rep4-mock-100x_Position008_7_cmle.ics	67	1	0	1.083	0.744005537498231	1.0	0.30929561366189423	1.8423445302081016	0.677393025486155	0.7644775236190748	0.6763217499540882	0.5343675393311159	0.7046187640304568	1.0057829537347829	152.0	2.8117200842048917	98.0	0.2259610167304165
821	Feb25-FISH2-3L1-rep4-mock-100x_Position008_7_cmle.ics	68	1	0	1.2995999999999999	0.10317500441073144	1.0	0.27523367574394036	1.9518742971829461	0.28243649276154054	0.4529069400962326	0.2782510032988044	0.07292879204925094	0.8985663486994089	0.9896680689064095	250.0	4.650716535224303	195.0	0.4496163088003185
822	Feb25-FISH2-3L1-rep4-mock-100x_Position008_7_cmle.ics	69	1	0	1.083	0.0	1.0	0.3082640887312631	2.0776221044777587	0.2171785550568745	0.4066394464995789	0.2171785550568745	0.02975917614575227	0.9185269978169991	0.9805799721246233	148.0	2.7925450069046946	94.0	0.2167381180883587
823	Feb25-FISH2-3L1-rep4-mock-100x_Position008_7_cmle.ics	70	1	0	1.2995999999999999	1.5290417620526913	1.0	0.27538055063158023	2.544741419413955	0.895772602313398	0.9388505627885264	0.8932102287463043	0.835686498262358	0.46087435050520315	0.9548411406205658	158.0	2.992616817617917	98.0	0.2259610167304165
824	Feb25-FISH2-3L1-rep4-mock-100x_Position008_7_cmle.ics	71	1	0	1.7328	0.0	1.0	0.23299711800065745	3.1305549187058856	0.20129471087877027	0.3495172193179618	0.1924640755612799	0.02730846612958894	0.928235298089302	0.917480031765358	188.0	3.639642747438426	117.0	0.26976978528019113
825	Feb25-FISH2-3L1-rep4-mock-100x_Position008_7_cmle.ics	73	1	0	1.5162	0.10317500441073144	1.0	0.30022014602024777	2.2718200180725425	0.2898182728039366	0.4743858250933657	0.2828170032156725	0.0520137337942155	0.8842040687882126	0.9988626557245952	260.0	4.850788345937528	216.0	0.49803652667112214
826	Feb25-FISH2-3L1-rep4-mock-100x_Position008_7_cmle.ics	74	1	0	1.2995999999999999	1.319789431739984	1.0	0.2960746109874471	2.5094612625543498	0.8296216876261103	0.8970306834342215	0.8296216876261103	0.7310750742701423	0.5278062089733462	0.9850139947041721	190.0	3.567311915147056	134.0	0.30896710450893683
827	Feb25-FISH2-3L1-rep4-mock-100x_Position008_7_cmle.ics	75	1	0	1.083	0.9228252937649445	1.0	0.2991712012340393	2.4456043641674734	0.7341586556850346	0.8181400923069078	0.7329729454063288	0.6472001937935079	0.645533026106828	0.9858827526987851	132.0	2.505197458140125	78.0	0.17984652352012742
828	Feb25-FISH2-3L1-rep4-mock-100x_Position008_7_cmle.ics	76	1	0	0.8664	1.1160083062473465	1.0	0.34183152125105953	1.9597518729067327	0.7993929215909209	0.8825115522223034	0.8013122072828547	0.7048941785144311	0.5402155723241865	1.0065352527141012	144.0	2.656343685402397	95.0	0.21904384274887315
829	Feb25-FISH2-3L1-rep4-mock-100x_Position008_7_cmle.ics	77	1	0	1.2995999999999999	1.6657740120644018	1.0	0.22042626277684663	1.403129782952323	0.8924563311792181	0.9688101179431399	0.8906391963657304	0.7707850790197709	0.5291797424574528	0.9719448792096314	304.0	5.670250666090625	234.0	0.5395395705603823
830	Feb25-FISH2-3L1-rep4-mock-100x_Position008_7_cmle.ics	78	1	0	1.2995999999999999	1.996395684228742	1.0	0.31897580368259437	2.2605524344920584	0.9427087120569438	0.9666925208651461	0.9408827592893327	0.9063108482600932	0.39225440009689844	0.9962511595893956	176.0	3.3012545294527955	124.0	0.28590985790379225
831	Feb25-FISH2-3L1-rep4-mock-100x_Position008_7_cmle.ics	79	1	0	1.083	0.10317500441073144	1.0	0.2546786868578531	1.8489813298119233	0.33035637188991823	0.49063120628615836	0.28224801707229824	0.07186648081216772	0.8952437566188837	0.9365207838192202	144.0	2.679748934242817	82.0	0.18906942216218525
832	Feb25-FISH2-3L1-rep4-mock-100x_Position008_7_cmle.ics	81	1	0	1.2995999999999999	1.5762738440862263	1.0	0.3045659969758873	2.4562761414027054	0.8479372177156597	0.9025796013751882	0.8492348830415927	0.7719900905556929	0.5405535111531147	1.0005623233899006	168.0	3.192688628331141	113.0	0.2605468866381333
833	Feb25-FISH2-3L1-rep4-mock-100x_Position008_7_cmle.ics	81	2	0	1.083	0.0	1.0	0.268082573106329	2.5664692044468285	0.14637215468620093	0.2667123564703503	0.14196795721636743	0.02347313664247354	0.9417518182257316	0.9940508203311307	120.0	2.2838354843565924	64.0	0.14756637827292504
834	Feb25-FISH2-3L1-rep4-mock-100x_Position008_7_cmle.ics	83	1	0	1.2995999999999999	1.5162	1.0	0.30108013882048573	2.316152382768826	0.9527776104115202	0.9926304452611918	0.9461725010544074	0.8418614809905405	0.40778117241648987	0.9953711061243089	188.0	3.546021752076747	133.0	0.3066613798484224
835	Feb25-FISH2-3L1-rep4-mock-100x_Position008_7_cmle.ics	84	1	0	1.083	1.2193228422019515	1.0	0.2983193720086381	2.267247600682074	0.8492520476727647	0.9228848889106871	0.8457893962430723	0.7490117220069645	0.5459203495366708	0.9981720619658041	158.0	2.9692115687774976	102.0	0.23518391537247432
836	Feb25-FISH2-3L1-rep4-mock-100x_Position008_7_cmle.ics	86	1	0	1.083	0.7540056732031717	1.0	0.30001634125536203	2.0377869699747744	0.6769920909263796	0.7717219854347753	0.6722376973073352	0.5458155742748151	0.6962504930298439	0.9978972940037935	144.0	2.7031541830832366	89.0	0.2052094947857864
837	Feb25-FISH2-3L1-rep4-mock-100x_Position008_7_cmle.ics	87	1	0	1.083	1.5510604201464577	1.0	0.35505874017309286	2.3771015852590653	0.9089259623556825	0.9493587478632887	0.9043230803021477	0.8502917386861732	0.5354295481138173	1.009444176231209	152.0	2.858530581885732	105.0	0.24210108935401767
838	Feb25-FISH2-3L1-rep4-mock-100x_Position008_7_cmle.ics	89	1	0	1.7328	0.10317500441073144	1.0	0.2797129407878173	2.4070770334810225	0.27047062959509655	0.4456345627684454	0.25596884887577764	0.04956781254298947	0.8959252718371252	0.9908646089594778	302.0	5.719176249541576	261.0	0.6017941363942725
839	Feb25-FISH2-3L1-rep4-mock-100x_Position008_7_cmle.ics	90	1	0	1.2995999999999999	2.5991999999999997	1.0	0.2698412531049864	2.351646566982011	0.9982127847099244	0.9996654071831366	0.9962949966132678	0.98751805577091	0.22714417378780136	0.9389405155513364	178.0	3.3459499413635236	116.0	0.2674640606196767
840	Feb25-FISH2-3L1-rep4-mock-100x_Position008_7_cmle.ics	91	1	0	0.8664	1.0246530360797799	1.0	0.3344480156775044	1.7882818077522475	0.7687084911864689	0.8666623440380145	0.7657999796218935	0.6601394974017915	0.6112518552766736	0.9929384828685348	158.0	2.8989958222562384	108.0	0.24901826333556107
841	Feb25-FISH2-3L1-rep4-mock-100x_Position008_7_cmle.ics	92	1	0	1.5162	0.72222503087512	1.0	0.2829838625710746	2.223224314372957	0.5811709816297509	0.6927244657432841	0.5781076500496757	0.4279240449613309	0.7571229294337516	0.998045313291992	246.0	4.631541457924104	193.0	0.44500485947928964
842	Feb25-FISH2-3L1-rep4-mock-100x_Position008_7_cmle.ics	93	1	0	1.083	0.1459114905355603	1.0	0.3128724720416008	2.2661694342530025	0.3563957179935614	0.5086330774971873	0.3563957179935614	0.16367757961925344	0.8584424288138134	1.0079247678965504	142.0	2.658458771172508	89.0	0.2052094947857864
843	Feb25-FISH2-3L1-rep4-mock-100x_Position008_7_cmle.ics	94	1	0	1.083	0.23070632344123612	1.0	0.30966363748412645	2.150263314007901	0.4073596458271986	0.5747337103865642	0.40378542489566727	0.22128184559771738	0.8482428616826843	0.9951261481119118	154.0	2.8564154961156203	100.0	0.23057246605144538
844	Feb25-FISH2-3L1-rep4-mock-100x_Position008_7_cmle.ics	95	1	0	1.2995999999999999	1.2193228422019515	1.0	0.2839228261629219	2.319668499020312	0.8087891147365606	0.8813018186680931	0.8069336721048409	0.718361359989302	0.554298544365165	0.9874618142768876	174.0	3.326774864063326	115.0	0.2651583359591622
845	Feb25-FISH2-3L1-rep4-mock-100x_Position008_7_cmle.ics	96	1	0	1.083	0.9148837159138977	1.0	0.2836313623464961	1.9972270477314944	0.7528203456146071	0.8457504619063145	0.7489403325725464	0.6295185305945006	0.6127001536573123	1.0009560008402323	150.0	2.7904299211345833	92.0	0.21212666876732977
846	Feb25-FISH2-3L1-rep4-mock-100x_Position008_7_cmle.ics	98	1	0	1.2995999999999999	0.9971598751598192	1.0	0.2743532130399526	2.368159904417442	0.7404075637965852	0.8193195030903861	0.740127811726857	0.6404836213905426	0.5919687827636692	0.9914059461965377	176.0	3.348065027133635	115.0	0.2651583359591622
847	Feb25-FISH2-3L1-rep4-mock-100x_Position008_7_cmle.ics	99	1	0	1.2995999999999999	1.3586516622891616	1.0	0.17919518660776446	2.500185887646755	0.8322454308093995	0.8805221932114883	0.8317406440382942	0.7711357702349869	0.5133585596294927	0.9293777570360243	130.0	2.5307177927506554	59.0	0.13603775497035278
848	Feb25-FISH2-3L1-rep4-mock-100x_Position008_7_cmle.ics	100	1	0	1.2995999999999999	1.7941989459020498	1.0	0.2983193720086381	2.603993295344105	0.9450513010572309	0.9727402176881363	0.9387605820621855	0.8942135138298287	0.32356003719706045	1.0028459310122828	158.0	3.016022066458337	102.0	0.23518391537247432
849	Feb25-FISH2-3L1-rep4-mock-100x_Position008_7_cmle.ics	101	1	0	0.8664	0.9479040472602467	1.0	0.31604798647714794	1.7049150059887674	0.7505715925785392	0.839063852971795	0.7451329500014594	0.6219413716276038	0.6270894197452513	0.9898571473890725	156.0	2.8543004103455094	103.0	0.23748964003298878
850	Feb25-FISH2-3L1-rep4-mock-100x_Position008_7_cmle.ics	102	1	0	1.083	0.46141264688247224	1.0	0.2760730602062183	2.433277719714477	0.5391357895288507	0.6504638121691735	0.5391357895288507	0.3997235469839107	0.7543456548960874	0.9823279663627972	110.0	2.0837636736433693	57.0	0.13142630564932387
851	Feb25-FISH2-3L1-rep4-mock-100x_Position008_7_cmle.ics	103	1	0	1.5162	0.744005537498231	1.0	0.1533274069808703	3.6430473714733957	0.7229033902625541	0.8060158042314555	0.7201886311496304	0.5535814427733877	0.6098615814958284	0.6202362656374908	152.0	2.858530581885731	69.0	0.1590950015754973
852	Feb25-FISH2-3L1-rep4-mock-100x_Position008_7_cmle.ics	104	1	0	1.2995999999999999	1.4686736615067262	1.0	0.2792526803190927	2.312026443047217	0.8774310190426304	0.9336718314380819	0.8714326749235423	0.795355085075106	0.5103519135430685	0.9876252848303997	180.0	3.4140506021146724	120.0	0.2766869592617345
853	Feb25-FISH2-3L1-rep4-mock-100x_Position008_7_cmle.ics	105	1	0	1.083	1.3132034148200427	1.0	0.31013286501782295	1.8605855027314822	0.8477834069164982	0.9126052271181896	0.8462989743049504	0.7636065008571401	0.5007190639660064	0.9889105550169421	158.0	2.9224010710966577	104.0	0.2397953646935032
854	Feb25-FISH2-3L1-rep4-mock-100x_Position008_7_cmle.ics	106	1	0	0.8664	0.0	1.0	0.3161062176051913	2.097280485639604	0.16684125986451567	0.3009943082617501	0.1436203645505971	0.02810077519379845	0.9322843877626953	0.9844461826547358	124.0	2.3030105616567904	73.0	0.16831790021755516
855	Feb25-FISH2-3L1-rep4-mock-100x_Position008_7_cmle.ics	109	1	0	1.083	1.8725829911983063	1.0	0.2692737504861274	2.0970486793909604	0.9718173908314753	0.985929088041764	0.9675893197019958	0.9415003534721844	0.3615772255621645	0.9962136460087861	132.0	2.458386960459285	74.0	0.17062362487806956
856	Feb25-FISH2-3L1-rep4-mock-100x_Position008_7_cmle.ics	110	1	0	1.083	2.455494121914529	1.0	0.3099409229247099	1.9376034627475474	0.994387460766004	0.9986066431344174	0.9921092000664901	0.9784249689550313	0.211519305052138	0.9912586602009169	156.0	2.877705659185929	102.0	0.23518391537247432
857	Feb25-FISH2-3L1-rep4-mock-100x_Position008_7_cmle.ics	112	1	0	1.5162	0.65253602307166	1.0	0.2572340484407077	2.730935937485328	0.6261456008925725	0.7404417038571884	0.6180666241632132	0.48752789289129744	0.7007957558591384	0.9708115163890435	166.0	3.1948037141012513	102.0	0.23518391537247432
858	Feb25-FISH2-3L1-rep4-mock-100x_Position008_7_cmle.ics	113	1	0	0.8664	0.8595614345612763	1.0	0.33754049705226374	2.1249256167992123	0.794011591685703	0.8724159413996866	0.7878004115614794	0.6835129981687402	0.577890503942546	1.0067386609600315	98.0	1.815591202178996	53.0	0.12220340700726606
859	Feb25-FISH2-3L1-rep4-mock-100x_Position009_8_cmle.ics	1	1	0	1.5162	1.7345341872721707	1.0	0.28649227870854427	2.456237082520304	0.8310386105521493	0.8934144531065641	0.8318538127866616	0.7637822809358522	0.4702311477581223	0.990608619773191	218.0	4.146237184216418	162.0	0.37352739500334153
860	Feb25-FISH2-3L1-rep4-mock-100x_Position009_8_cmle.ics	1	2	0	1.083	0.5556144027286182	1.0	0.2341147417940929	2.28937542965175	0.45630730549918264	0.5464214767173952	0.4582895340904703	0.34925838049349767	0.805559408588377	0.9829055400441448	132.0	2.4583869604592845	69.0	0.1590950015754973
861	Feb25-FISH2-3L1-rep4-mock-100x_Position009_8_cmle.ics	2	1	0	1.2995999999999999	0.0	1.0	0.2955469651326335	2.318258892062946	0.1604279254439175	0.325065254953862	0.1604279254439175	0.027748979816918495	0.9379137877923248	0.9900568545271168	192.0	3.6354125758982043	136.0	0.31357855382996574
862	Feb25-FISH2-3L1-rep4-mock-100x_Position009_8_cmle.ics	3	1	0	0.8664	0.6921189703237084	1.0	0.38143797084201725	2.384398997219718	0.6039440843667071	0.694550494736946	0.6036974557794943	0.496088470606805	0.6830826162210992	1.0047243747994619	110.0	2.0603584248029496	67.0	0.15448355225446841
863	Feb25-FISH2-3L1-rep4-mock-100x_Position009_8_cmle.ics	4	1	0	0.8664	0.42540144110901373	1.0	0.2957864950993678	2.201561051405295	0.5505657649175312	0.6518318005279352	0.5505657649175312	0.4074095868991375	0.7590096680994382	1.0057946996320195	110.0	2.0603584248029496	59.0	0.13603775497035278
864	Feb25-FISH2-3L1-rep4-mock-100x_Position009_8_cmle.ics	5	1	0	1.083	1.1349250485180458	1.0	0.3128724720416008	2.5270951951244456	0.8180740011412332	0.8770097452364702	0.8168096937690905	0.7343332177182049	0.5408057112181307	0.9812122498869623	142.0	2.6818640200129282	89.0	0.2052094947857864
865	Feb25-FISH2-3L1-rep4-mock-100x_Position009_8_cmle.ics	6	1	0	1.5162	0.8318234787411565	1.0	0.28034457636602517	2.0281763048799166	0.6129473091011552	0.7214549873203719	0.6043005071851225	0.4475714990138067	0.7809853941237233	0.9835036785541188	320.0	5.981003463695617	285.0	0.6571315282466194
866	Feb25-FISH2-3L1-rep4-mock-100x_Position009_8_cmle.ics	7	1	0	1.2995999999999999	2.075498687142773	1.0	0.22861486332287825	1.762333856855919	0.9546461190701653	0.9794498579588844	0.9543482909246418	0.9220873934691634	0.320937651044893	0.9604342579061222	204.0	3.7865588031604767	131.0	0.3020499305273935
867	Feb25-FISH2-3L1-rep4-mock-100x_Position009_8_cmle.ics	8	1	0	1.2995999999999999	0.41270001764292574	1.0	0.2727950530544802	2.185717496469664	0.46404047960141426	0.5998122807884206	0.46404047960141426	0.31533651844376537	0.8045667039088233	0.9950555376197119	202.0	3.7652686400901683	141.0	0.325107177132538
868	Feb25-FISH2-3L1-rep4-mock-100x_Position009_8_cmle.ics	9	1	0	1.083	1.3842379406474168	1.0	0.2983193720086381	1.9148621540293205	0.8605254179460935	0.9172247404591315	0.8514695130867086	0.7829409757761856	0.5148251230477005	1.0025493906533867	158.0	2.9224010710966577	102.0	0.23518391537247432
869	Feb25-FISH2-3L1-rep4-mock-100x_Position009_8_cmle.ics	10	1	0	1.083	1.6366463635208865	1.0	0.25035138067902013	2.588902639668979	0.8137879096431604	0.8668700553683475	0.8133383540116116	0.7504908609566697	0.5096258853403344	0.9840393221627818	146.0	2.794660092674805	83.0	0.1913751468226997
870	Feb25-FISH2-3L1-rep4-mock-100x_Position009_8_cmle.ics	10	2	0	1.2995999999999999	1.321284742879191	1.0	0.33275980698678875	2.2914441046005947	0.7309006097818694	0.8142413076305345	0.7309659298308979	0.6443957319111494	0.6415967691010546	1.0024930574789133	220.0	4.120716849605887	177.0	0.40811326491105837
871	Feb25-FISH2-3L1-rep4-mock-100x_Position009_8_cmle.ics	11	1	0	1.2995999999999999	2.227242239942026	1.0	0.2667602850650871	2.6266034923335537	0.981103420076521	0.9946162757868707	0.980129871394219	0.9576944420105727	0.24940364963030523	0.9843175700590151	164.0	3.1501083021905227	102.0	0.23518391537247432
872	Feb25-FISH2-3L1-rep4-mock-100x_Position009_8_cmle.ics	12	1	0	1.2995999999999999	0.20635000882146287	1.0	0.2888539991204763	2.571245766525939	0.34619152997618124	0.4938510397486359	0.34619152997618124	0.17728516647803097	0.8613035538174431	0.9937374440641208	176.0	3.3480650271336345	118.0	0.27207550994070556
873	Feb25-FISH2-3L1-rep4-mock-100x_Position009_8_cmle.ics	14	1	0	1.5162	0.3720027687491155	1.0	0.2655365691426384	2.618918539493431	0.4579174823625014	0.5807077161747867	0.4568093672662801	0.29905440845122444	0.7794916178672427	0.9861230208280568	198.0	3.8163093093112295	135.0	0.31127282916945126
874	Feb25-FISH2-3L1-rep4-mock-100x_Position009_8_cmle.ics	15	1	0	1.083	0.8815276241084421	1.0	0.2409498497775793	2.8116043959585797	0.7533969314386004	0.8217814074619261	0.7476221479929797	0.6429612749815999	0.5525605814820428	0.9389537603691331	132.0	2.528602706980544	70.0	0.1614007262360118
875	Feb25-FISH2-3L1-rep4-mock-100x_Position009_8_cmle.ics	16	1	0	1.2995999999999999	1.3412750573395087	1.0	0.25776666384451313	1.9497372445572376	0.8391987503445741	0.9259663389384054	0.8260589910870164	0.7461752274189102	0.553289089870249	0.9483592152720581	196.0	3.6311824043579826	131.0	0.3020499305273935
876	Feb25-FISH2-3L1-rep4-mock-100x_Position009_8_cmle.ics	17	1	0	0.8664	0.46141264688247224	1.0	0.32492328374130336	2.540677539884955	0.4923776692521306	0.5965000478789619	0.4919946375562578	0.36252992435124004	0.7833729512805234	0.9662139312108167	98.0	1.8389964510194163	52.0	0.1198976823467516
877	Feb25-FISH2-3L1-rep4-mock-100x_Position009_8_cmle.ics	18	1	0	1.2995999999999999	0.2918229810711206	1.0	0.2865604583534133	2.353036643062768	0.3624790393045937	0.4945220209494161	0.3533841653695474	0.1808823418830412	0.8669686473407333	0.993200696162673	208.0	3.899354875822354	151.0	0.3481644237376825
878	Feb25-FISH2-3L1-rep4-mock-100x_Position009_8_cmle.ics	18	2	0	1.2995999999999999	1.4199491695140265	1.0	0.23114482096837494	1.7981528599378889	0.7426402580703377	0.8048869438366156	0.7420198966816305	0.6609480625925842	0.6052477546920999	0.9750648807262485	182.0	3.4353407651849808	111.0	0.2559354373171044
879	Feb25-FISH2-3L1-rep4-mock-100x_Position009_8_cmle.ics	19	1	0	1.083	0.41270001764292574	1.0	0.31953930772090205	2.017811276255481	0.48469047425364026	0.5998088342959408	0.4769624989831612	0.3355771577320426	0.8074315970010209	0.9923951036200191	174.0	3.2331538687016472	122.0	0.2812984085827634
880	Feb25-FISH2-3L1-rep4-mock-100x_Position009_8_cmle.ics	21	1	0	1.2995999999999999	1.6456566907434287	1.0	0.29783744644865845	2.4281111736258523	0.8995349576692238	0.9428315910807266	0.8968400969831869	0.826714098334592	0.4427527549282443	0.9721735853348261	182.0	3.435340765184981	126.0	0.2905213072248212
881	Feb25-FISH2-3L1-rep4-mock-100x_Position009_8_cmle.ics	23	1	0	1.083	0.3720027687491155	1.0	0.29197721891436773	1.9192276270751651	0.4691144444670588	0.5962591333726823	0.4688295035922903	0.31769381067714164	0.7722980848095222	1.0068015147213147	156.0	2.877705659185929	99.0	0.22826674139093092
882	Feb25-FISH2-3L1-rep4-mock-100x_Position009_8_cmle.ics	24	1	0	1.083	0.10317500441073144	1.0	0.32058304663368065	2.6828295161187943	0.24747269935984706	0.3642155229846769	0.24747269935984706	0.06838918981548534	0.8885728244163202	0.9993285045394726	144.0	2.749964680764077	92.0	0.21212666876732977
883	Feb25-FISH2-3L1-rep4-mock-100x_Position009_8_cmle.ics	24	2	0	1.2995999999999999	2.166	1.0	0.2871210007844945	1.9397981455149873	0.9212879819250934	0.9517368855545578	0.9118956927265881	0.8647966573009298	0.3672411699427519	0.9949819087621532	238.0	4.4293545614407694	185.0	0.426559062195174
884	Feb25-FISH2-3L1-rep4-mock-100x_Position009_8_cmle.ics	25	1	0	1.2995999999999999	0.6275890508929507	1.0	0.31544250215413183	2.559663255359119	0.5954912692207454	0.7252931978107897	0.5916427764746764	0.45590304925723224	0.7302360426968492	1.007608380059303	168.0	3.1926886283311404	115.0	0.2651583359591622
885	Feb25-FISH2-3L1-rep4-mock-100x_Position009_8_cmle.ics	26	1	0	1.083	0.0	1.0	0.31604798647714794	2.1824064310953033	0.17027097825770585	0.33853848318149626	0.14470607639394203	0.029494232131249333	0.9389896054624214	0.9784493534701346	156.0	2.9479214057071887	103.0	0.23748964003298878
886	Feb25-FISH2-3L1-rep4-mock-100x_Position009_8_cmle.ics	27	1	0	1.2995999999999999	0.751125369937127	1.0	0.26580897764629313	2.4518450323763963	0.6240348077945879	0.7117463490903965	0.6197415047066136	0.4776075408344387	0.7052351931181353	0.9575218593821457	184.0	3.45663092825529	121.0	0.27899268392224896
887	Feb25-FISH2-3L1-rep4-mock-100x_Position009_8_cmle.ics	28	1	0	1.083	0.0	1.0	0.2587785786599346	2.075973460144073	0.22942724784165086	0.4198462834280901	0.22942724784165086	0.02942198357548958	0.9210314102175499	0.9647748286640562	158.0	2.9926168176179173	95.0	0.21904384274887315
888	Feb25-FISH2-3L1-rep4-mock-100x_Position009_8_cmle.ics	29	1	0	1.5162	2.776155440794305	1.0	0.2870532971701295	2.1196223680544857	0.9726551079531863	0.9909987330894013	0.9716849910961878	0.9488650961700318	0.28747173242540053	0.9878975439266514	272.0	5.095555568561482	226.0	0.5210937732762666
889	Feb25-FISH2-3L1-rep4-mock-100x_Position009_8_cmle.ics	30	1	0	1.083	1.3586516622891616	1.0	0.279006506526528	2.2832546356076473	0.8408442519019442	0.9048675683291068	0.8382114680191604	0.7639740067624683	0.4851574806522545	0.9962597771219078	174.0	3.256559117542067	114.0	0.26285261129864773
890	Feb25-FISH2-3L1-rep4-mock-100x_Position009_8_cmle.ics	31	1	0	1.2995999999999999	0.9479040472602467	1.0	0.3457140521097135	2.9523168172925702	0.7024293636123581	0.794952028870698	0.6993662529706892	0.6013863216266174	0.6636879587476692	1.017015510401105	162.0	3.1288181391202143	114.0	0.26285261129864773
891	Feb25-FISH2-3L1-rep4-mock-100x_Position009_8_cmle.ics	32	1	0	1.083	0.4660867564761642	1.0	0.2788066178289909	2.216237311502894	0.5481325143635396	0.686455430184629	0.5440106069215574	0.36616428101126536	0.7600421252009661	0.9751993564541523	172.0	3.2352689544717577	112.0	0.25824116197761887
892	Feb25-FISH2-3L1-rep4-mock-100x_Position009_8_cmle.ics	33	1	0	1.083	0.7252201245704302	1.0	0.31365172603656777	2.158766588254391	0.6514213047720322	0.7610969205976825	0.6485162082460891	0.5274230149420626	0.6555415216380924	1.0050086591631486	144.0	2.679748934242817	91.0	0.20982094410681532
893	Feb25-FISH2-3L1-rep4-mock-100x_Position009_8_cmle.ics	34	1	0	1.083	0.6952437723139506	1.0	0.3325313158227391	2.0937835277861874	0.675081682062854	0.7818736337352796	0.6571233810497614	0.516965188162565	0.660602617579993	1.008027439722433	136.0	2.5243725354403224	86.0	0.19829232080424306
894	Feb25-FISH2-3L1-rep4-mock-100x_Position009_8_cmle.ics	35	1	0	1.083	1.5290417620526913	1.0	0.29733737369906565	2.532440823061067	0.875549383081965	0.9263974865988636	0.87336455325311	0.8170797801620839	0.556820931067081	1.000241716973829	130.0	2.460502046229396	76.0	0.1752350741990985
895	Feb25-FISH2-3L1-rep4-mock-100x_Position009_8_cmle.ics	36	1	0	1.083	1.0024833655297731	1.0	0.29249864608420967	2.0511533916253084	0.7622095872953631	0.8430349965689639	0.7598568767767866	0.6601264581903735	0.6189247010192301	0.9889949575032142	158.0	2.9224010710966577	101.0	0.23287819071195984
896	Feb25-FISH2-3L1-rep4-mock-100x_Position009_8_cmle.ics	37	1	0	1.5162	2.077968689764099	1.0	0.29783067837830046	2.0446396479066875	0.9058368482124768	0.9631830991103826	0.9042602177076234	0.8299301935792828	0.5097019719368988	0.9891418040094383	304.0	5.6702506660906264	272.0	0.6271571076599315
897	Feb25-FISH2-3L1-rep4-mock-100x_Position009_8_cmle.ics	38	1	0	1.2995999999999999	1.0317500441073144	1.0	0.27915298410555317	2.3112853717707447	0.7400030629599478	0.815609811144338	0.7400030629599478	0.6452246036288015	0.5889460881674178	0.9666061703670885	184.0	3.4800361770957093	124.0	0.28590985790379225
898	Feb25-FISH2-3L1-rep4-mock-100x_Position009_8_cmle.ics	39	1	0	1.9493999999999998	0.0	1.0	0.2396889603379924	2.336063608174779	0.13110732615363746	0.296488405218217	0.13006730022835353	0.020316303536841787	0.9553072451736042	0.9451451505601142	322.0	6.189535617489285	266.0	0.6133227596968448
899	Feb25-FISH2-3L1-rep4-mock-100x_Position009_8_cmle.ics	40	1	0	1.2995999999999999	0.0	1.0	0.271362653552723	2.5373810248157898	0.08117358932242233	0.26260683970847143	0.08117358932242233	0.02975774803041182	0.9619290580937881	0.9305861055984694	162.0	3.105412890279794	101.0	0.23287819071195984
900	Feb25-FISH2-3L1-rep4-mock-100x_Position009_8_cmle.ics	41	1	0	1.083	0.9733510449106972	1.0	0.3641555824705187	2.1956446522064708	0.7281100264815289	0.8141361663133208	0.7271470617928228	0.6041360886548781	0.6171048750427438	1.0125320508910023	172.0	3.2352689544717586	128.0	0.2951327565458501
901	Feb25-FISH2-3L1-rep4-mock-100x_Position009_8_cmle.ics	42	1	0	0.8664	1.2658023079503196	1.0	0.27320424965279066	2.0508134524298693	0.8958873405254876	0.9519680315156729	0.883989721181385	0.8052061989879665	0.5021586030274771	0.9834267376219774	118.0	2.215734823605444	63.0	0.1452606536124106
902	Feb25-FISH2-3L1-rep4-mock-100x_Position009_8_cmle.ics	43	1	0	0.8664	1.0452244593809161	1.0	0.3270921526292761	2.0350692595561	0.7904479700843019	0.8751107077643046	0.7879440611434883	0.683742086444996	0.6034387849403919	0.9959590222553374	142.0	2.635053522332089	91.0	0.20982094410681532
903	Feb25-FISH2-3L1-rep4-mock-100x_Position009_8_cmle.ics	45	1	0	1.5162	0.5158750220536572	1.0	0.2742548105671506	1.924630334990474	0.5021995062978669	0.6189816866046374	0.5021995062978669	0.33816750005274593	0.7771066366481989	0.9838017767508277	246.0	4.584730960243265	190.0	0.4380876854977463
904	Feb25-FISH2-3L1-rep4-mock-100x_Position009_8_cmle.ics	46	1	0	1.2995999999999999	1.9711556915503592	1.0	0.32508082821879547	2.1335932255094856	0.9335722608144182	0.9686555167175493	0.9319941595504624	0.8925158178841645	0.42011461205195993	0.9984727619252267	186.0	3.454515842485179	136.0	0.31357855382996574
905	Feb25-FISH2-3L1-rep4-mock-100x_Position009_8_cmle.ics	47	1	0	1.083	0.0	1.0	0.2888539991204763	2.300660452409817	0.16256008095117633	0.3335483598954381	0.16618601905725608	0.027477021671304495	0.9304994533662697	0.9870321609678637	176.0	3.301254529452795	118.0	0.27207550994070556
906	Feb25-FISH2-3L1-rep4-mock-100x_Position009_8_cmle.ics	49	1	0	1.083	0.0	1.0	0.3345968221641887	2.246377317366333	0.2339987587106303	0.41494025312875626	0.20938509038629238	0.027088390801888646	0.9176400315427534	1.0040050867402974	176.0	3.277849280612376	127.0	0.29282703188533565
907	Feb25-FISH2-3L1-rep4-mock-100x_Position009_8_cmle.ics	50	1	0	1.083	0.687545504971255	1.0	0.2315593589901708	2.321349665433963	0.6158203235078623	0.7040945725074678	0.6080801818557553	0.4984453963065246	0.6988745648585296	0.8866454265536299	118.0	2.192329574765024	58.0	0.13373203030983835
908	Feb25-FISH2-3L1-rep4-mock-100x_Position009_8_cmle.ics	51	1	0	1.083	0.9590684260691023	1.0	0.30108013882048573	2.0754929474833195	0.7237058667374568	0.8114831810080019	0.719761841556373	0.5925366908111798	0.6486806820053831	0.9914428804731392	188.0	3.4992112543959073	133.0	0.3066613798484224
909	Feb25-FISH2-3L1-rep4-mock-100x_Position009_8_cmle.ics	52	1	0	0.4332	2.3010738268971607	1.0	0.17413857238010477	1.3852202324770666	0.9875945453030541	0.993695436829388	0.9819565438773527	0.9620291250451318	0.3097931088337978	0.8583127170812545	140.0	2.4031161196980007	65.0	0.14987210293343953
910	Feb25-FISH2-3L1-rep4-mock-100x_Position009_8_cmle.ics	53	1	0	1.2995999999999999	0.9077480443748005	1.0	0.29783744644865845	2.156964907221782	0.6826688875968383	0.7853685748856797	0.6796360607822494	0.5698139447176956	0.678604483408518	0.9863147634717824	182.0	3.4119355163445615	126.0	0.2905213072248212
911	Feb25-FISH2-3L1-rep4-mock-100x_Position009_8_cmle.ics	54	1	0	1.2995999999999999	0.8318234787411565	1.0	0.27022066957772195	2.5635762779058164	0.6681754648290209	0.762937199323885	0.6679966844363542	0.5561573592510727	0.6709300771849258	0.9889584592258786	184.0	3.5034414259361295	122.0	0.2812984085827634
912	Feb25-FISH2-3L1-rep4-mock-100x_Position009_8_cmle.ics	56	1	0	0.8664	1.3904875446279013	1.0	0.3538282482182001	2.056148156530395	0.7471128827593279	0.8219664440713159	0.7463737465660074	0.6747437589988764	0.5687858667511667	1.0065901894735523	128.0	2.368996136637828	81.0	0.18676369750167077
913	Feb25-FISH2-3L1-rep4-mock-100x_Position009_8_cmle.ics	56	2	0	1.2995999999999999	2.031340052282519	1.0	0.32346652244366064	2.172217150892219	0.9090050714142281	0.9548678313402291	0.9077147874235764	0.8436256980137317	0.5130121848755712	0.9915067940139825	198.0	3.6992830651091304	149.0	0.34355297441665367
914	Feb25-FISH2-3L1-rep4-mock-100x_Position009_8_cmle.ics	57	1	0	1.083	1.1554092027302227	1.0	0.30679615757712825	2.104363736889391	0.8376842244398917	0.8950113453616196	0.8351177494327319	0.7317482871808428	0.49575112920288655	0.9939744375836573	144.0	2.6797489342428173	90.0	0.20751521944630086
915	Feb25-FISH2-3L1-rep4-mock-100x_Position009_8_cmle.ics	59	1	0	0.8664	0.41270001764292574	1.0	0.3096022994467427	2.068105516371821	0.5334314692019934	0.6367104676759355	0.5325536483584751	0.3834051345766878	0.7615893494608943	0.9763821225269163	126.0	2.3243007247270993	74.0	0.17062362487806956
916	Feb25-FISH2-3L1-rep4-mock-100x_Position009_8_cmle.ics	60	1	0	0.8664	0.5097226605744432	1.0	0.2718685950221936	2.1532483083433624	0.5311015607328659	0.6336745080298575	0.5291789187966524	0.39927618185930785	0.776040948041526	0.9800592430533698	104.0	1.926272189070763	52.0	0.1198976823467516
917	Feb25-FISH2-3L1-rep4-mock-100x_Position009_8_cmle.ics	61	1	0	1.083	2.014971786093599	1.0	0.309757326863699	2.248419190124379	0.9616207819107621	0.9830111331664797	0.9546474497281436	0.9179813584189177	0.3660505776258843	0.9927050158535431	170.0	3.16716829372061	116.0	0.2674640606196767
918	Feb25-FISH2-3L1-rep4-mock-100x_Position009_8_cmle.ics	62	1	0	1.7328	0.0	1.0	0.19276947290054613	1.882405757266165	0.14278656126482214	0.2907779908425625	0.13987105232262356	0.02291560677806911	0.9421512998124583	0.8678460131854476	292.0	5.472293941147516	206.0	0.47497928006597756
919	Feb25-FISH2-3L1-rep4-mock-100x_Position009_8_cmle.ics	63	1	0	1.083	0.5595020986366908	1.0	0.1992354070348359	1.2411538436765523	0.5660040956465926	0.6443613542123012	0.542836184324473	0.4222795024095035	0.7536423342832459	0.9143736714850965	176.0	3.2544440317719556	98.0	0.2259610167304165
920	Feb25-FISH2-3L1-rep4-mock-100x_Position009_8_cmle.ics	65	1	0	0.8664	1.7171743025207962	1.0	0.37412094751389885	1.9399651904477693	0.9633129516397999	0.9837981885361148	0.9620540823333225	0.9326586665794723	0.3030476496639991	1.0079571680412684	104.0	1.9262721890707628	61.0	0.1406492042913817
921	Feb25-FISH2-3L1-rep4-mock-100x_Position009_8_cmle.ics	66	1	0	1.083	1.4862789544080075	1.0	0.33685872943009015	2.0539942124455015	0.8747771736292915	0.9343193633319162	0.8713536655404146	0.7917626964414908	0.5378916844022504	0.9954062980829358	182.0	3.4119355163445615	134.0	0.30896710450893683
922	Feb25-FISH2-3L1-rep4-mock-100x_Position009_8_cmle.ics	67	1	0	1.2995999999999999	1.4430823792346341	1.0	0.2916720758385471	2.5834478617273655	0.8495404473627138	0.9120642850198554	0.8451431007276562	0.7791455087984325	0.5789730655566313	0.9916199598213871	190.0	3.6141224128278955	133.0	0.3066613798484224
923	Feb25-FISH2-3L1-rep4-mock-100x_Position009_8_cmle.ics	68	1	0	1.2995999999999999	1.7882560483347225	1.0	0.2830711861397215	2.3462983993517206	0.930680551783557	0.9560268212509716	0.9241812682031447	0.8833078918534196	0.41630777728753643	0.957401828455297	166.0	3.124587967579992	107.0	0.2467125386750466
924	Feb25-FISH2-3L1-rep4-mock-100x_Position009_8_cmle.ics	69	1	0	1.083	0.43046674663324214	1.0	0.31544250215413183	2.2981637696532777	0.5052775861918439	0.671004269213644	0.5052775861918439	0.33186806471045305	0.8042416240948617	0.9990886768411177	168.0	3.169283379490721	115.0	0.2651583359591622
925	Feb25-FISH2-3L1-rep4-mock-100x_Position009_8_cmle.ics	70	1	0	1.083	0.46141264688247224	1.0	0.23843161687255787	1.983651687551576	0.5020116807268008	0.6172615184944841	0.49998145916380826	0.3595717066839714	0.7748274663919482	0.9881593520903488	146.0	2.747849594993965	81.0	0.18676369750167077
926	Feb25-FISH2-3L1-rep4-mock-100x_Position009_8_cmle.ics	71	1	0	1.083	1.7559927174645722	1.0	0.3180264672001329	2.680388902869667	0.9343841771927962	0.97445865619361	0.934552241446414	0.8795554258217457	0.38842311978362304	1.007411424485535	126.0	2.4179217200887786	75.0	0.17292934953858405
927	Feb25-FISH2-3L1-rep4-mock-100x_Position009_8_cmle.ics	72	1	0	1.7328	1.6456566907434287	1.0	0.2870532971701295	2.391480702558337	0.8493793494236184	0.9196806438475024	0.8484762629929347	0.7546106103801817	0.4540960537008806	0.9920342089697349	272.0	5.18917656392316	226.0	0.5210937732762666
928	Feb25-FISH2-3L1-rep4-mock-100x_Position009_8_cmle.ics	74	1	0	1.083	0.7610319551488771	1.0	0.23473931077125812	1.6915245382477528	0.718438699860219	0.7776686660650778	0.7109365323707911	0.6123909620114302	0.6490644718577174	0.8841386644245399	112.0	2.105053836713678	54.0	0.12450913166778053
929	Feb25-FISH2-3L1-rep4-mock-100x_Position009_8_cmle.ics	75	1	0	1.083	0.10317500441073144	1.0	0.2938803076779628	2.1447573555445842	0.27429562903428806	0.4593110020317529	0.2632917992700074	0.07158782386680332	0.8965283502890691	0.9794819639885302	168.0	3.099067632969461	111.0	0.2559354373171044
930	Feb25-FISH2-3L1-rep4-mock-100x_Position009_8_cmle.ics	76	1	0	1.2995999999999999	0.23070632344123612	1.0	0.29451598412987623	2.1664219500740964	0.37671451355661884	0.5140550239234449	0.3675837320574163	0.18076903907496011	0.8429165272951918	0.9919312918764667	230.0	4.3207886603191135	178.0	0.4104189895715728
931	Feb25-FISH2-3L1-rep4-mock-100x_Position009_8_cmle.ics	77	1	0	1.2995999999999999	0.639412489864916	1.0	0.2788680532780167	2.224028355507252	0.589335163849388	0.7175362918009002	0.5864567813599382	0.44795120010608674	0.7286492528126043	0.9718333981817744	188.0	3.5226165032363275	128.0	0.2951327565458501
932	Feb25-FISH2-3L1-rep4-mock-100x_Position009_8_cmle.ics	78	1	0	1.083	0.20635000882146287	1.0	0.307367644407585	2.237089396289164	0.35828881182241384	0.5492665666885369	0.3547973880713594	0.1842995282282001	0.8558874444947818	1.000955482851492	182.0	3.3885302675041413	128.0	0.2951327565458501
933	Feb25-FISH2-3L1-rep4-mock-100x_Position009_8_cmle.ics	81	1	0	1.083	0.0	1.0	0.2466955769645831	1.9833915048658468	0.209321367219484	0.4015966413537335	0.209321367219484	0.02940822322474995	0.9040288136374257	0.9107304871809173	156.0	2.8777056591859296	91.0	0.20982094410681532
934	Feb25-FISH2-3L1-rep4-mock-100x_Position009_8_cmle.ics	82	1	0	1.083	0.0	1.0	0.26155533140608933	2.2552003143624937	0.16961724854119276	0.3333201463752349	0.16961724854119276	0.030550885174562357	0.9560024980042265	0.9738833613008745	164.0	3.1032978045096837	101.0	0.23287819071195984
935	Feb25-FISH2-3L1-rep4-mock-100x_Position009_8_cmle.ics	83	1	0	1.083	1.1763760451361116	1.0	0.3033506929168382	2.838550465000579	0.8132841328413284	0.8668950975224038	0.8076612194693376	0.7389269606981784	0.5469923710117826	0.9984151588211181	128.0	2.462617131999507	75.0	0.17292934953858405
936	Feb25-FISH2-3L1-rep4-mock-100x_Position009_8_cmle.ics	84	1	0	1.2995999999999999	0.0	1.0	0.2888539991204763	2.3640787365160034	0.2156951842408637	0.3896995094203081	0.2156951842408637	0.028467085721017513	0.8940803471836078	0.9896053641579765	176.0	3.348065027133635	118.0	0.27207550994070556
937	Feb25-FISH2-3L1-rep4-mock-100x_Position009_8_cmle.ics	85	1	0	1.083	1.3707762774159653	1.0	0.27870573951843647	2.1672191693565894	0.9041780199818347	0.9545867393278837	0.9035087719298246	0.8241012954730149	0.4730630625641767	0.9878480572009493	142.0	2.658458771172508	84.0	0.1936808714832141
938	Feb25-FISH2-3L1-rep4-mock-100x_Position009_8_cmle.ics	86	1	0	1.5162	0.639412489864916	1.0	0.2981754613050962	1.9482981912025084	0.5141782091831171	0.6504903646903865	0.5137671250115355	0.3888185105329832	0.7673923481676789	0.9938417098732109	278.0	5.229641804293669	238.0	0.5487624692024401
939	Feb25-FISH2-3L1-rep4-mock-100x_Position009_8_cmle.ics	88	1	0	1.2995999999999999	0.65253602307166	1.0	0.28845733034735277	2.346733726553307	0.5862594073848472	0.6989075812100762	0.59114844232141	0.464594570766777	0.7282129890104095	0.9974584950515534	182.0	3.4353407651849817	124.0	0.28590985790379225
940	Feb25-FISH2-3L1-rep4-mock-100x_Position009_8_cmle.ics	89	1	0	1.083	0.5158750220536572	1.0	0.2984777951259377	2.01268661851383	0.5562123888016746	0.6651417778649922	0.5485429748822606	0.3774365515436944	0.7731918600294504	0.9513790118906703	178.0	3.322544692523104	122.0	0.2812984085827634
941	Feb25-FISH2-3L1-rep4-mock-100x_Position009_8_cmle.ics	90	1	0	1.2995999999999999	0.8254000352858515	1.0	0.3045614175595653	2.319520681264522	0.6731786882663132	0.7605210235118579	0.6720758458986312	0.5721064289222728	0.6806610241672856	1.0035695188977145	162.0	3.0117918949181153	107.0	0.2467125386750466
942	Feb25-FISH2-3L1-rep4-mock-100x_Position009_8_cmle.ics	91	1	0	1.5162	2.3825999999999996	1.0	0.2882878852715724	2.4642498830796105	0.964335346493537	0.9781244584250264	0.9512688795079475	0.8912419356420913	0.3362103685737056	0.9919911228080825	222.0	4.188817510357036	167.0	0.3850560183059138
943	Feb25-FISH2-3L1-rep4-mock-100x_Position009_8_cmle.ics	91	2	0	1.083	2.265155469265729	1.0	0.15865161626220267	1.2163307492555857	0.913070063860886	0.9619319798182597	0.9092933447997358	0.847700125236658	0.45102922922652616	0.7111067868605191	242.0	4.448529638740966	141.0	0.325107177132538
944	Feb25-FISH2-3L1-rep4-mock-100x_Position009_8_cmle.ics	92	1	0	1.2995999999999999	0.6190500264643886	1.0	0.19593445580164146	2.350861182037218	0.5753308872966172	0.6670908811495092	0.5621434197130069	0.4650335209481914	0.7475585864548958	0.8735114679864798	152.0	2.811720084204891	78.0	0.17984652352012742
945	Feb25-FISH2-3L1-rep4-mock-100x_Position009_8_cmle.ics	93	1	0	0.8664	0.46141264688247224	1.0	0.36927876251361336	1.9608332768895473	0.5658566547660179	0.7159327933253996	0.5658566547660179	0.3881658924846763	0.770203005605532	1.0066031111523361	122.0	2.281720398586482	77.0	0.17754079885961296
946	Feb25-FISH2-3L1-rep4-mock-100x_Position009_8_cmle.ics	94	1	0	0.6497999999999999	1.1763760451361116	1.0	0.2664353631173921	1.56076779117939	0.9024051524605011	0.9465432223004931	0.9024051524605011	0.825530844319211	0.3619747932378653	0.9887105739815651	102.0	1.8347662794791937	50.0	0.11528623302572269
947	Feb25-FISH2-3L1-rep4-mock-100x_Position009_8_cmle.ics	95	1	0	0.8664	1.4430823792346341	1.0	0.39758824540048354	1.994710592517276	0.8773107363593142	0.9249004856857864	0.8759496974951292	0.8082613194619236	0.5186874860625238	1.0048114574341418	118.0	2.2157348236054446	76.0	0.1752350741990985
948	Feb25-FISH2-3L1-rep4-mock-100x_Position009_8_cmle.ics	96	1	0	1.5162	0.0	1.0	0.29388427730391214	2.7329410211886134	0.21515073212747632	0.3825495262704565	0.21515073212747632	0.02781653746770026	0.9201351682733222	0.9997009039338044	174.0	3.326774864063326	117.0	0.26976978528019113
949	Feb25-FISH2-3L1-rep4-mock-100x_Position009_8_cmle.ics	97	1	0	1.5162	1.5490250415242273	1.0	0.2712050619646591	2.0417030128382834	0.8288642179503183	0.9001880227187617	0.8261570028710523	0.7244823523904631	0.5112342723431926	0.9850007091702897	302.0	5.555339507658636	257.0	0.5925712377522147
950	Feb25-FISH2-3L1-rep4-mock-100x_Position009_8_cmle.ics	98	1	0	1.083	0.3720027687491155	1.0	0.3087692418061742	2.051671282075002	0.45939262934669584	0.5832412206365192	0.45813989667002364	0.3003324244880581	0.7982432039567935	1.0059925809400978	176.0	3.2778492806123753	122.0	0.2812984085827634
951	Feb25-FISH2-3L1-rep4-mock-100x_Position009_8_cmle.ics	99	1	0	1.2995999999999999	0.20635000882146287	1.0	0.2555996928442537	2.7170389399185924	0.38557420192151703	0.512388016655551	0.37769706364799827	0.20167817293653226	0.8468453603959244	0.979533607093658	176.0	3.324659778293215	111.0	0.2559354373171044
952	Feb25-FISH2-3L1-rep4-mock-100x_Position009_8_cmle.ics	100	1	0	1.2995999999999999	0.0	1.0	0.2353283527495573	2.5032970127741265	0.23037908778355282	0.4353405326798266	0.23037908778355282	0.028954478945053368	0.9046018676381536	0.9720960769539541	182.0	3.411935516344561	112.0	0.25824116197761887
953	Feb25-FISH2-3L1-rep4-mock-100x_Position009_8_cmle.ics	101	1	0	1.083	0.0	1.0	0.2802993217799496	1.934152794005991	0.08588009309605359	0.27555313894281097	0.1469616741028325	0.03003770593436525	0.9646388150043372	0.969164825639036	156.0	2.9245161568667695	97.0	0.22365529206990203
954	Feb25-FISH2-3L1-rep4-mock-100x_Position009_8_cmle.ics	102	1	0	1.2995999999999999	0.9876225359930936	1.0	0.29247783641808905	2.5405169358837743	0.725908219571443	0.8042894506057384	0.7205842407121403	0.6042638396287184	0.6685511966112416	0.9930611963005265	186.0	3.548136837846858	129.0	0.29743848120636457
955	Feb25-FISH2-3L1-rep4-mock-100x_Position009_8_cmle.ics	103	1	0	1.2995999999999999	0.0	1.0	0.23007701113395757	2.3772524521987792	0.24088015381328776	0.3837470625934629	0.22316599017303995	0.026895962401196325	0.9100273060817695	0.8653596792970606	162.0	3.011791894918115	93.0	0.21443239342784423
956	Feb25-FISH2-3L1-rep4-mock-100x_Position009_8_cmle.ics	105	1	0	1.5162	0.10317500441073144	1.0	0.28150518806062647	2.359565749840863	0.2435368863369813	0.4416323094523712	0.2357516495060476	0.06465631992862333	0.9066112385237238	0.9830678089497499	198.0	3.7460935627899703	139.0	0.32049572781150915
957	Feb25-FISH2-3L1-rep4-mock-100x_Position009_8_cmle.ics	106	1	0	1.2995999999999999	1.7941989459020498	1.0	0.2912166652001647	2.109066631942716	0.9233799896319337	0.9575575797970821	0.9233207435384729	0.8656854032437237	0.45752130205687935	0.9825801275531869	192.0	3.6120073270577846	135.0	0.31127282916945126
958	Feb25-FISH2-3L1-rep4-mock-100x_Position009_8_cmle.ics	107	1	0	0.8664	0.20635000882146287	1.0	0.2968001223977527	1.8477190593755288	0.38554059354163944	0.5146977483230588	0.38132687027967455	0.18249243239438037	0.8428572301381818	0.993200757844598	152.0	2.764909586524052	96.0	0.22134956740938755
959	Feb25-FISH2-3L1-rep4-mock-100x_Position009_8_cmle.ics	108	1	0	1.7328	0.928575039696583	1.0	0.2770291714711393	2.1904702284374875	0.6096389213346198	0.7236131566028473	0.6039104159260575	0.47676434242378074	0.7303279929708778	0.9912467833888452	328.0	6.206595609019372	294.0	0.6778830501912495
960	Feb25-FISH2-3L1-rep4-mock-100x_Position009_8_cmle.ics	109	1	0	2.166	0.7857574237886386	1.0	0.1790972703601923	4.941845971316192	0.6513848953594177	0.737852593266606	0.6486041856232939	0.5261619654231119	0.665922968688542	0.8122431603203173	228.0	4.3931194926104835	137.0	0.3158842784904802
961	Feb25-FISH2-3L1-rep4-mock-100x_Position009_8_cmle.ics	111	1	0	1.5162	1.1094504182004423	1.0	0.2561332862076176	4.249198436355171	0.857356052282008	0.9252997031667678	0.8550601046296145	0.7618938288207029	0.5165392857588488	0.9729668173318649	118.0	2.3561663166479634	61.0	0.1406492042913817
962	Feb25-FISH2-3L1-rep4-mock-100x_Position009_8_cmle.ics	112	1	0	1.083	0.0	1.0	0.12650212747041212	1.6970587671906816	0.16688721038226664	0.3377935217680757	0.16688721038226664	0.02883232376365385	0.9289363494197929	0.5907932673341016	146.0	2.7010390973131253	59.0	0.13603775497035278
963	Feb25-FISH2-3L1-rep4-mock-100x_Position010_9_cmle.ics	1	1	0	1.2995999999999999	0.9755754663213545	1.0	0.2932823503008304	2.1094141276249676	0.7534069649284418	0.8311047588296185	0.746825705847159	0.6317343944386936	0.6548804763254722	0.9842721775871787	162.0	3.035197143758535	105.0	0.24210108935401767
964	Feb25-FISH2-3L1-rep4-mock-100x_Position010_9_cmle.ics	2	1	0	1.2995999999999999	1.7559927174645722	1.0	0.2896249227309447	2.4619909897017385	0.8428354781712961	0.9055031367808116	0.8398989935118354	0.7489681171446353	0.5179209648161617	0.9971110188832435	210.0	3.990860785413922	154.0	0.3550815977192259
965	Feb25-FISH2-3L1-rep4-mock-100x_Position010_9_cmle.ics	2	2	0	1.2995999999999999	0.10317500441073144	1.0	0.293128628165803	2.4757748596145066	0.1890509539104247	0.33564627699527155	0.1890509539104247	0.04916912864020373	0.9250434129011295	0.9864023564592327	182.0	3.458746014025401	125.0	0.28821558256430674
966	Feb25-FISH2-3L1-rep4-mock-100x_Position010_9_cmle.ics	5	1	0	1.083	1.984610835405054	1.0	0.31024454638829513	2.131332530502637	0.9570076738383315	0.9804058189350784	0.9565274704580764	0.9239536744974342	0.2969869673606971	0.9999521530413229	160.0	2.990501731847806	106.0	0.24440681401453213
967	Feb25-FISH2-3L1-rep4-mock-100x_Position010_9_cmle.ics	6	1	0	1.083	1.4772412513556012	1.0	0.31028075591010307	2.109085783915695	0.8739078434415828	0.9207256393167231	0.8722736029069396	0.8107111228784545	0.488660116731727	1.0017791073567142	162.0	3.0351971437585354	108.0	0.24901826333556107
968	Feb25-FISH2-3L1-rep4-mock-100x_Position010_9_cmle.ics	7	1	0	1.2995999999999999	1.2269033092775323	1.0	0.3314882213761345	2.831985187907485	0.781413958092724	0.8493400428972117	0.7825936314139581	0.711380135291206	0.5585878829241565	1.0067402399391656	170.0	3.2607892890822887	120.0	0.2766869592617345
969	Feb25-FISH2-3L1-rep4-mock-100x_Position010_9_cmle.ics	8	1	0	1.5162	0.6329011539751598	1.0	0.2906884067131244	2.6175824492518687	0.5825533461138468	0.7239805869847594	0.5777627418795708	0.39003537612717026	0.7780173663217748	0.979230937782852	248.0	4.723047367515677	198.0	0.45653348278186184
970	Feb25-FISH2-3L1-rep4-mock-100x_Position010_9_cmle.ics	9	1	0	1.083	0.3095250132321943	1.0	0.3211068079082337	2.5008403177020258	0.48535374387313285	0.6184457077524057	0.4719302145859138	0.27461597908131397	0.8309205097528507	0.9786099709892158	146.0	2.771254843834386	94.0	0.2167381180883587
971	Feb25-FISH2-3L1-rep4-mock-100x_Position010_9_cmle.ics	10	1	0	1.5162	1.6592549201289784	1.0	0.2978361660242264	2.5683055376913986	0.8104808029966054	0.8817379726091537	0.8094675465293223	0.7332867552382067	0.5717274727391204	0.9930203732657166	246.0	4.678351955604945	198.0	0.45653348278186184
972	Feb25-FISH2-3L1-rep4-mock-100x_Position010_9_cmle.ics	10	2	0	0.8664	1.0521827216106825	1.0	0.29154931823087094	2.1579692659654484	0.6151710464707948	0.6855137246868781	0.6127641051152991	0.5419513783214327	0.7627768049282665	1.0016588803265642	132.0	2.458386960459285	77.0	0.17754079885961296
973	Feb25-FISH2-3L1-rep4-mock-100x_Position010_9_cmle.ics	11	1	0	1.5162	0.0	1.0	0.15765161131464484	2.2511778404884026	0.08155180476270305	0.23391771587891194	0.08155180476270305	0.027929485878647246	0.9589139859306084	0.8764647888701755	208.0	4.063191617705293	112.0	0.25824116197761887
974	Feb25-FISH2-3L1-rep4-mock-100x_Position010_9_cmle.ics	13	1	0	1.083	0.4377344716066809	1.0	0.32204874392117266	2.083927999586519	0.5081893358428609	0.6570190016618945	0.5066075325871493	0.3518260817331758	0.7761500727161817	0.9868742794623776	152.0	2.835125333045312	100.0	0.23057246605144538
975	Feb25-FISH2-3L1-rep4-mock-100x_Position010_9_cmle.ics	14	1	0	1.083	0.0	1.0	0.279006506526528	2.3396638939746692	0.2210346827922021	0.3756526095593018	0.2210346827922021	0.028297326278411587	0.923981665956092	0.9814372470431949	174.0	3.2565591175420665	114.0	0.26285261129864773
976	Feb25-FISH2-3L1-rep4-mock-100x_Position010_9_cmle.ics	15	1	0	1.2995999999999999	0.7817319754002556	1.0	0.29907699693135376	2.798985372688654	0.6776346262716372	0.7729795337187559	0.6697689180147879	0.5425237172119195	0.6995059533903044	1.009303128635657	172.0	3.2820794521525976	116.0	0.2674640606196767
977	Feb25-FISH2-3L1-rep4-mock-100x_Position010_9_cmle.ics	16	1	0	1.2995999999999999	0.0	1.0	0.2839262842049886	2.080095562307823	0.20593577657414788	0.37757358078064257	0.19142920546729242	0.027825493757653964	0.9102463674488478	0.9928101139917122	180.0	3.3438348555934128	121.0	0.27899268392224896
978	Feb25-FISH2-3L1-rep4-mock-100x_Position010_9_cmle.ics	17	1	0	1.2995999999999999	2.166	1.0	0.30335959805131585	1.9942370507258658	0.9620583255160858	0.9835660808155896	0.9559520227496652	0.9200074337598896	0.2641848381307524	0.998250980052802	220.0	4.120716849605887	169.0	0.38966746762694277
979	Feb25-FISH2-3L1-rep4-mock-100x_Position010_9_cmle.ics	18	1	0	1.7328	0.0	1.0	0.12401439900042284	2.664853727956451	0.06366907331951295	0.19664855719970453	0.06366907331951295	0.03182262253675507	0.9676271980792707	0.9086758635785239	186.0	3.758784077410636	84.0	0.1936808714832141
980	Feb25-FISH2-3L1-rep4-mock-100x_Position010_9_cmle.ics	19	1	0	1.2995999999999999	1.3842379406474168	1.0	0.31772882538628316	2.307797753483436	0.8190749079001228	0.8832960735539532	0.8177902326899461	0.7291004124815013	0.5390583484199517	1.001667372444037	208.0	3.899354875822354	159.0	0.3666102210217982
981	Feb25-FISH2-3L1-rep4-mock-100x_Position010_9_cmle.ics	20	1	0	1.2995999999999999	1.847138149621899	1.0	0.2735008026506843	2.2668930188951233	0.9521090355813826	0.983620831882092	0.9507800040329233	0.8993052373008744	0.3857648518977441	0.9920670988162726	170.0	3.2139787914014493	109.0	0.25132398799607547
982	Feb25-FISH2-3L1-rep4-mock-100x_Position010_9_cmle.ics	21	1	0	1.5162	0.0	1.0	0.2097497909952296	2.807546847376064	0.08177288401386067	0.2331989983896669	0.08177288401386067	0.029327454071782073	0.9441933258872108	0.9586737567105768	180.0	3.577887343997611	104.0	0.2397953646935032
983	Feb25-FISH2-3L1-rep4-mock-100x_Position010_9_cmle.ics	23	1	0	1.083	0.8318234787411565	1.0	0.29064899138885836	2.180653594838573	0.7000837814047702	0.7926410231936623	0.6954917120040724	0.5853668883162059	0.5976787939025549	0.9985818054917605	152.0	2.835125333045312	95.0	0.21904384274887315
984	Feb25-FISH2-3L1-rep4-mock-100x_Position010_9_cmle.ics	25	1	0	1.5162	0.5689355674538337	1.0	0.29377057465850803	2.6829029843963412	0.5739743968904474	0.7192361316489924	0.5735603532046136	0.4302125142591576	0.7460875990692033	0.987747764344132	176.0	3.3948755248144744	119.0	0.27438123460122005
985	Feb25-FISH2-3L1-rep4-mock-100x_Position010_9_cmle.ics	26	1	0	1.5162	1.2321921245870329	1.0	0.298179806429609	2.7132278799864284	0.8269265037015437	0.8990742090683773	0.8160243637718488	0.7197842251057005	0.6123730944016031	0.996270986986835	180.0	3.4608610997955123	124.0	0.28590985790379225
986	Feb25-FISH2-3L1-rep4-mock-100x_Position010_9_cmle.ics	27	1	0	1.083	0.42540144110901373	1.0	0.29416616971153386	2.8626931881186355	0.5734659447583177	0.67219868173258	0.5575564971751412	0.4338806497175141	0.7490696311934892	1.0246240693817277	100.0	1.9305023606109852	51.0	0.11759195768623716
987	Feb25-FISH2-3L1-rep4-mock-100x_Position010_9_cmle.ics	28	1	0	1.2995999999999999	1.0024833655297731	1.0	0.2620452549928	2.9350667722664334	0.7440595275701098	0.8166394650942402	0.7261415885718298	0.6571680530693903	0.6145458434614994	0.9952746854455337	132.0	2.5286027069805446	73.0	0.16831790021755516
988	Feb25-FISH2-3L1-rep4-mock-100x_Position010_9_cmle.ics	29	1	0	1.5162	1.5930676819351215	1.0	0.12869519290991416	3.542388300127558	0.9120924766478228	0.9457226511053026	0.903784977610277	0.8522379591919438	0.3792852508293873	0.7003666396009472	130.0	2.4370967973889757	50.0	0.11528623302572269
989	Feb25-FISH2-3L1-rep4-mock-100x_Position010_9_cmle.ics	30	1	0	0.6497999999999999	1.4751040190545512	1.0	0.22445077829145185	1.341743663579789	0.8521341828069308	0.9017630032453293	0.8517434674789293	0.7929687188524133	0.5445038835254212	0.9517982170509541	108.0	1.9922577640518007	50.0	0.11528623302572269
990	Feb25-FISH2-3L1-rep4-mock-100x_Position010_9_cmle.ics	30	2	0	1.7328	0.3720027687491155	1.0	0.15610143965574813	3.2805903381925527	0.44043983382637886	0.5491703279616621	0.43937932079323183	0.2996706827949701	0.8159952174667198	0.7458093411668674	154.0	2.950036491477299	71.0	0.16370645089652625
991	Feb25-FISH2-3L1-rep4-mock-100x_Position010_9_cmle.ics	31	1	0	1.083	1.9493999999999998	1.0	0.2834790591663577	1.894883752211796	0.9739395032585424	0.9982668161962497	0.9724494357349562	0.9159876402820148	0.29602529699489843	0.9873578919403503	186.0	3.4545158424851787	127.0	0.29282703188533565
992	Feb25-FISH2-3L1-rep4-mock-100x_Position010_9_cmle.ics	33	1	0	1.083	2.063500088214629	1.0	0.21078996902854158	1.739071551952791	0.9680534222455326	0.9916738470760125	0.9668546060764994	0.9330348780579178	0.2538580740126627	0.8739383302930183	182.0	3.294909272142462	106.0	0.24440681401453213
993	Feb25-FISH2-3L1-rep4-mock-100x_Position010_9_cmle.ics	34	1	0	1.2995999999999999	1.895909896982456	1.0	0.2655920340875803	2.5990571910661613	0.9544505529571583	0.9808356810079958	0.953329139429082	0.9118231631155238	0.35817046246438505	0.9965399286709559	142.0	2.7286745176937677	82.0	0.18906942216218525
994	Feb25-FISH2-3L1-rep4-mock-100x_Position010_9_cmle.ics	35	1	0	1.2995999999999999	2.2119648004745165	1.0	0.30926014822263276	1.9088322820325634	0.950404596798363	0.978426671351653	0.9477072848092762	0.8981454688258942	0.3335515150409464	0.9901821547420224	238.0	4.405949312600351	192.0	0.4426991348187751
995	Feb25-FISH2-3L1-rep4-mock-100x_Position010_9_cmle.ics	36	1	0	1.2995999999999999	0.3720027687491155	1.0	0.3205306940584234	2.1932840114255807	0.46053088353583677	0.601646839676559	0.45505270733669195	0.3038186359595275	0.8144900478724997	0.988556418631115	170.0	3.16716829372061	118.0	0.27207550994070556
996	Feb25-FISH2-3L1-rep4-mock-100x_Position010_9_cmle.ics	37	1	0	1.5162	1.7430385742657564	1.0	0.2830711861397215	3.0452816323488228	0.9260632782505535	0.953302631456035	0.9234009957870548	0.8807951350290982	0.36322380004854066	1.001040954368752	166.0	3.1948037141012513	107.0	0.2467125386750466
997	Feb25-FISH2-3L1-rep4-mock-100x_Position010_9_cmle.ics	38	1	0	1.2995999999999999	0.0	1.0	0.18568230801384586	2.2491486333656647	0.17727650290723856	0.3712658747235371	0.17727650290723856	0.029878006064669796	0.8971442010932255	0.8984148485342189	174.0	3.3267748640633257	93.0	0.21443239342784423
998	Feb25-FISH2-3L1-rep4-mock-100x_Position010_9_cmle.ics	39	1	0	1.2995999999999999	0.1459114905355603	1.0	0.23629976808533665	2.3606144330169574	0.30850354517660833	0.477403564691342	0.30850354517660833	0.148803909451636	0.8788934460128548	0.9731179094964864	164.0	3.0564873068288434	96.0	0.22134956740938755
999	Feb25-FISH2-3L1-rep4-mock-100x_Position010_9_cmle.ics	41	1	0	1.5162	0.0	1.0	0.23783093798843627	2.4285705349719646	0.164933038085355	0.3466331108078736	0.164933038085355	0.026870562087871683	0.9228013426495896	0.9609212253477853	192.0	3.658817824738624	122.0	0.2812984085827634
1000	Feb25-FISH2-3L1-rep4-mock-100x_Position010_9_cmle.ics	43	1	0	1.2995999999999999	1.70785021024454	1.0	0.28380753372595546	2.4336556417354496	0.9135816618911174	0.9511659687017853	0.9128322680185145	0.8649371831606789	0.3852124778014316	0.9835648513425599	172.0	3.2352689544717577	113.0	0.2605468866381333
1001	Feb25-FISH2-3L1-rep4-mock-100x_Position010_9_cmle.ics	44	1	0	1.2995999999999999	2.247768782941338	1.0	0.31558993033611005	2.327330348237733	0.9783028857902415	0.9950496515872957	0.978110351670974	0.9427914485230412	0.2401276577309867	0.9912707955479874	186.0	3.5247315890064383	134.0	0.30896710450893683
1002	Feb25-FISH2-3L1-rep4-mock-100x_Position010_9_cmle.ics	46	1	0	1.083	0.4377344716066809	1.0	0.30093769536986004	2.4340177035684936	0.4909869894323839	0.6116169748116892	0.4909869894323839	0.34653822663927597	0.7662923910728877	1.0046617515736056	146.0	2.747849594993965	91.0	0.20982094410681532
1003	Feb25-FISH2-3L1-rep4-mock-100x_Position010_9_cmle.ics	47	1	0	1.2995999999999999	1.1349250485180458	1.0	0.2825870437667758	2.698047021868291	0.7920004395362892	0.8556068347892973	0.7911543321795506	0.7242129553321246	0.6257040149381631	1.003573564407142	148.0	2.862760753425954	90.0	0.20751521944630086
1004	Feb25-FISH2-3L1-rep4-mock-100x_Position010_9_cmle.ics	48	1	0	1.2995999999999999	0.5097226605744432	1.0	0.29336257929680026	1.9990050494429057	0.49563456423365226	0.6157833603924142	0.4950516425437839	0.31308076272064667	0.8150446040174819	0.9759801403914821	238.0	4.405949312600348	187.0	0.4311705115162029
1005	Feb25-FISH2-3L1-rep4-mock-100x_Position010_9_cmle.ics	50	1	0	1.7328	0.41270001764292574	1.0	0.134821401978465	3.6969205019787177	0.543989180080706	0.6366901689503791	0.5423817125626358	0.3608321138752162	0.7196728913097852	0.7859706045535372	188.0	3.616237498598006	89.0	0.2052094947857864
1006	Feb25-FISH2-3L1-rep4-mock-100x_Position010_9_cmle.ics	51	1	0	1.083	0.4660867564761642	1.0	0.2785399586174222	2.1128867878021853	0.5535644973476517	0.696122827446414	0.5480010350627507	0.3853182817958339	0.7346098549477292	0.9924853487224693	152.0	2.835125333045312	93.0	0.21443239342784423
1007	Feb25-FISH2-3L1-rep4-mock-100x_Position010_9_cmle.ics	52	1	0	1.7328	0.913592684735068	1.0	0.290841487414233	2.6688636580864484	0.6477959206784061	0.7573291462867546	0.6426521252455389	0.49710144296310493	0.7109281539810302	0.982972529836474	274.0	5.233871975833892	230.0	0.5303166719183244
1008	Feb25-FISH2-3L1-rep4-mock-100x_Position010_9_cmle.ics	53	1	0	1.083	0.1459114905355603	1.0	0.2824135301216581	2.307185156721867	0.30999010699105967	0.4421716986662758	0.27629891543309393	0.1564515242561923	0.8808477983042661	0.9817577758041307	124.0	2.32641581049721	69.0	0.1590950015754973
1009	Feb25-FISH2-3L1-rep4-mock-100x_Position010_9_cmle.ics	54	1	0	1.5162	0.20635000882146287	1.0	0.1311061813059907	3.810379725926399	0.5367168682444305	0.6698867678698474	0.5198563383420621	0.19693904665575204	0.7355889539329402	0.764244799475988	136.0	2.524372535440322	54.0	0.12450913166778053
1010	Feb25-FISH2-3L1-rep4-mock-100x_Position010_9_cmle.ics	55	1	0	1.083	1.1237506284984224	1.0	0.2794714328294241	2.425466585400258	0.8300991897915853	0.9080144083999704	0.8258315991845099	0.7160520561547319	0.587641899260252	0.9886866847232276	154.0	2.92663124263688	95.0	0.21904384274887315
1011	Feb25-FISH2-3L1-rep4-mock-100x_Position010_9_cmle.ics	56	1	0	1.9493999999999998	0.0	1.0	0.15207146818456652	2.4569550064571484	0.07921746165943946	0.20124817047117755	0.07921746165943946	0.028436105126317033	0.9618643857264362	0.9065506296741883	208.0	4.180217861907392	110.0	0.2536297126565899
1012	Feb25-FISH2-3L1-rep4-mock-100x_Position010_9_cmle.ics	58	1	0	1.083	1.938482339849791	1.0	0.2533592821096046	1.6870803562604768	0.9638418319570954	0.9885236656167532	0.9612241423342129	0.9265450753383843	0.3187366408931567	0.9737571640413939	158.0	2.8989958222562375	94.0	0.2167381180883587
1013	Feb25-FISH2-3L1-rep4-mock-100x_Position010_9_cmle.ics	59	1	0	1.083	1.7215306853589103	1.0	0.32828320743242	2.4537730134797604	0.9230532901351804	0.9578073213421219	0.9226715823185492	0.8750977544408446	0.36193724628149726	0.9969354641872875	158.0	2.9692115687774976	107.0	0.2467125386750466
1014	Feb25-FISH2-3L1-rep4-mock-100x_Position010_9_cmle.ics	60	1	0	1.083	0.72222503087512	1.0	0.24784233883680118	1.8715794071260978	0.6016058053564389	0.6988310444975422	0.5909218899588895	0.4895654832299536	0.7584578976715115	0.9662412320236687	150.0	2.767024672294163	86.0	0.19829232080424306
1015	Feb25-FISH2-3L1-rep4-mock-100x_Position010_9_cmle.ics	61	1	0	1.2995999999999999	0.0	1.0	0.26355615600940024	2.387927135171913	0.14685524282302254	0.3155153842551398	0.14685524282302254	0.029522783683791506	0.9409154431484206	0.9460663606688039	170.0	3.2373840402418694	107.0	0.2467125386750466
1016	Feb25-FISH2-3L1-rep4-mock-100x_Position010_9_cmle.ics	62	1	0	1.083	0.0	1.0	0.22313891649148282	1.5660222903277803	0.17207841356342718	0.36852387980623674	0.17207841356342718	0.029537541628822283	0.9366388116541134	0.8497241883402948	166.0	3.0309669722183137	95.0	0.21904384274887315
1017	Feb25-FISH2-3L1-rep4-mock-100x_Position010_9_cmle.ics	63	1	0	1.2995999999999999	1.7605819372761258	1.0	0.29783744644865845	2.399508478342808	0.945284404792875	0.9823442545181875	0.9425298789538923	0.8643663825424274	0.44011112460741786	0.9751867104392495	182.0	3.411935516344561	126.0	0.2905213072248212
1018	Feb25-FISH2-3L1-rep4-mock-100x_Position010_9_cmle.ics	64	1	0	1.2995999999999999	0.5689355674538337	1.0	0.3407532751480962	2.482058990754979	0.5619026143125245	0.6704685976984739	0.5528900010183744	0.41143779914747514	0.7493969375914195	1.0077954554980972	184.0	3.5034414259361295	137.0	0.3158842784904802
1019	Feb25-FISH2-3L1-rep4-mock-100x_Position010_9_cmle.ics	65	1	0	1.5162	0.0	1.0	0.08057005380669936	1.3116946494242605	0.057491574228591996	0.14673112790811818	0.057491574228591996	0.028737606753705704	0.9724091114351187	0.8240538753620336	238.0	4.686812298685385	98.0	0.2259610167304165
1020	Feb25-FISH2-3L1-rep4-mock-100x_Position010_9_cmle.ics	67	1	0	1.2995999999999999	0.3720027687491155	1.0	0.21789466083786985	2.870694942273652	0.47576501912547814	0.6135762769069226	0.47576501912547814	0.31323595589889747	0.7798313986049957	0.9100646297057092	180.0	3.3906453532742526	106.0	0.24440681401453213
1021	Feb25-FISH2-3L1-rep4-mock-100x_Position010_9_cmle.ics	68	1	0	1.083	3.8042291017779264	1.0	0.2795679985921581	2.9116231612797265	0.9978589437912796	0.9997225191153498	0.9977253418838554	0.9937361259557675	0.07914533461732197	0.9972200257495829	128.0	2.462617131999507	72.0	0.16601217555704068
1022	Feb25-FISH2-3L1-rep4-mock-100x_Position010_9_cmle.ics	68	2	0	1.5162	0.8875449473696695	1.0	0.2843762696674196	2.051630543920484	0.5946723670147168	0.6965455342706021	0.5910411356847269	0.4595014936008112	0.7406205504194641	0.9900186525405356	268.0	5.006164744740025	220.0	0.5072594253131798
1023	Feb25-FISH2-3L1-rep4-mock-100x_Position010_9_cmle.ics	69	1	0	0.8664	0.5158750220536572	1.0	0.2993667739987017	2.211314603829417	0.5068553398986518	0.5760493355005258	0.5025432641743952	0.3974089301080409	0.7836111520556572	1.0028947378446518	102.0	1.951792523681294	53.0	0.12220340700726606
1024	Feb25-FISH2-3L1-rep4-mock-100x_Position010_9_cmle.ics	69	2	0	1.083	1.7328	1.0	0.2718685950221936	2.1269196839468125	0.953666698537145	0.9678171909360359	0.9492972559518118	0.9023233578736016	0.3802010129524603	0.9829347373424496	104.0	1.9262721890707628	52.0	0.1198976823467516
1025	Feb25-FISH2-3L1-rep4-mock-100x_Position010_9_cmle.ics	70	1	0	1.2995999999999999	0.744005537498231	1.0	0.28863867318537334	2.3756726840244378	0.6401025952993596	0.7445640110816076	0.6350714796576868	0.49177922280772424	0.678220324708048	0.9973542682990865	180.0	3.4140506021146724	122.0	0.2812984085827634
1026	Feb25-FISH2-3L1-rep4-mock-100x_Position010_9_cmle.ics	72	1	0	1.083	0.7857574237886386	1.0	0.3308161431574219	2.085958047837257	0.6587595283614911	0.7542318643177734	0.6554199863792637	0.5422981300205952	0.6605379953487565	0.9943015896547442	172.0	3.2118637056313384	122.0	0.2812984085827634
1027	Feb25-FISH2-3L1-rep4-mock-100x_Position010_9_cmle.ics	73	1	0	1.2995999999999999	1.6921958908343169	1.0	0.269602597857635	2.6853883675726213	0.8406378746981106	0.8848710246991253	0.8394607594422909	0.7813787469811053	0.538529027351732	0.9868100037686723	176.0	3.3714702759740547	114.0	0.26285261129864773
1028	Feb25-FISH2-3L1-rep4-mock-100x_Position010_9_cmle.ics	73	2	0	1.083	2.0270672096824067	1.0	0.27870573951843647	2.5544022492457383	0.8972814726117753	0.9286475351612445	0.896687841211211	0.8552072128752055	0.47821526321615393	0.9882501639997686	142.0	2.658458771172508	84.0	0.1936808714832141
1029	Feb25-FISH2-3L1-rep4-mock-100x_Position010_9_cmle.ics	74	1	0	1.2995999999999999	0.4377344716066809	1.0	0.27022066957772195	2.0718512621370957	0.5090270812437312	0.6627423253366658	0.5061084894026341	0.3358641498265288	0.7535861281130951	0.9966708367562512	184.0	3.4566309282552896	122.0	0.2812984085827634
1030	Feb25-FISH2-3L1-rep4-mock-100x_Position010_9_cmle.ics	75	1	0	1.083	0.0	1.0	0.274133124179535	2.3064837076607763	0.1749178125773269	0.35018911944572095	0.1749178125773269	0.02836791685814274	0.9156930993182202	0.9880765168125945	174.0	3.2799643663824867	113.0	0.2605468866381333
1031	Feb25-FISH2-3L1-rep4-mock-100x_Position010_9_cmle.ics	76	1	0	1.083	0.20635000882146287	1.0	0.29375218469089276	2.0342540248067427	0.37067572682872785	0.5139687756778965	0.35498047325805765	0.18053696232215893	0.8442165770356125	0.9988381422559305	166.0	3.0777774698991522	109.0	0.25132398799607547
1032	Feb25-FISH2-3L1-rep4-mock-100x_Position010_9_cmle.ics	77	1	0	1.083	1.3452374738224686	1.0	0.3159124829187753	2.1879333923242266	0.8568711407581016	0.9169062964799207	0.8558525262541128	0.7689547933474558	0.47166153242248704	0.9890266215721929	164.0	3.079892555669263	111.0	0.2559354373171044
1033	Feb25-FISH2-3L1-rep4-mock-100x_Position010_9_cmle.ics	78	1	0	1.9493999999999998	1.9493999999999998	1.0	0.2715969641606709	2.966364556291897	0.9884140398546903	0.9998797524165545	0.9768576142035602	0.8651708148566944	0.3656016107184972	0.9774177680139015	268.0	5.146596237782542	215.0	0.4957308020106076
1034	Feb25-FISH2-3L1-rep4-mock-100x_Position010_9_cmle.ics	80	1	0	1.2995999999999999	0.5097226605744432	1.0	0.30258378519591916	2.2753186755238994	0.49304546561216395	0.6385644835737904	0.4919616420712025	0.3667564617088285	0.7826668282031325	0.9933401157990759	182.0	3.458746014025401	127.0	0.29282703188533565
1035	Feb25-FISH2-3L1-rep4-mock-100x_Position010_9_cmle.ics	81	1	0	1.083	1.9493999999999998	1.0	0.3045614175595653	2.2161448552130456	0.9667957743329189	0.9853389747121912	0.9597738677734742	0.9269990070934674	0.3093620516651342	0.9906583477234847	162.0	3.035197143758535	107.0	0.2467125386750466
1036	Feb25-FISH2-3L1-rep4-mock-100x_Position010_9_cmle.ics	83	1	0	1.2995999999999999	0.687545504971255	1.0	0.29916811979196134	2.115765945494517	0.6180933523932982	0.7506237403109379	0.6136006463814183	0.479267848739645	0.7093065562399796	1.0005035799570934	170.0	3.2139787914014497	114.0	0.26285261129864773
1037	Feb25-FISH2-3L1-rep4-mock-100x_Position010_9_cmle.ics	84	1	0	1.083	0.7817319754002556	1.0	0.2168997468477655	1.8387531360159768	0.7148117641358593	0.8352730267939338	0.7093754542371239	0.5584330636174233	0.6512393924207952	0.9799058612028753	178.0	3.2757341948422645	104.0	0.2397953646935032
1038	Feb25-FISH2-3L1-rep4-mock-100x_Position010_9_cmle.ics	85	1	0	0.8664	0.3720027687491155	1.0	0.2993667739987017	2.0001222609907123	0.5403349418109565	0.6416217239095467	0.5378370706783991	0.37715961775002366	0.703109474993048	0.9932000280827326	102.0	1.8815767771600338	53.0	0.12220340700726606
1039	Feb25-FISH2-3L1-rep4-mock-100x_Position010_9_cmle.ics	86	1	0	1.2995999999999999	0.7610319551488771	1.0	0.26518232676336656	2.220190077121745	0.6229536460170056	0.7143724775674934	0.6213941459974139	0.49605422984992753	0.7114600228087101	0.9644870937098927	160.0	2.990501731847806	98.0	0.2259610167304165
1040	Feb25-FISH2-3L1-rep4-mock-100x_Position010_9_cmle.ics	87	1	0	1.083	0.3095250132321943	1.0	0.28166648430998564	2.497793807121712	0.45183282185591334	0.5867429051251037	0.44814418665093914	0.26330757619680717	0.8218501462335698	1.0040410575257854	160.0	3.013906980688226	101.0	0.23287819071195984
1041	Feb25-FISH2-3L1-rep4-mock-100x_Position010_9_cmle.ics	89	1	0	1.2995999999999999	1.6162859307598463	1.0	0.2984777951259377	2.6693441906366115	0.8711645798763011	0.9187924272137578	0.8681475335646403	0.8187320862875245	0.5263073308529204	0.9894821218241231	178.0	3.3927604390443635	122.0	0.2812984085827634
1042	Feb25-FISH2-3L1-rep4-mock-100x_Position010_9_cmle.ics	90	1	0	1.5162	2.143621235615225	1.0	0.2818860047516716	2.0927819649933004	0.8978495803791587	0.9477266574474468	0.8964154795091863	0.8416288020135947	0.453303376604869	0.9569295927847218	236.0	4.478280144891719	181.0	0.41733616355311615
1043	Feb25-FISH2-3L1-rep4-mock-100x_Position010_9_cmle.ics	90	2	0	1.083	1.459114905355603	1.0	0.26782808006002096	1.880748345183998	0.7410350403523791	0.7936687373327187	0.740522861470246	0.6769395116740201	0.6015735020811294	0.9821979101850333	154.0	2.8564154961156203	93.0	0.21443239342784423
1044	Feb25-FISH2-3L1-rep4-mock-100x_Position010_9_cmle.ics	91	1	0	1.083	0.5595020986366908	1.0	0.3037281960013569	2.258326607028675	0.5764597769664456	0.6847105282765815	0.5678331636158922	0.41962844298735813	0.7515149699316714	0.9894851328134481	176.0	3.2778492806123753	121.0	0.27899268392224896
1045	Feb25-FISH2-3L1-rep4-mock-100x_Position010_9_cmle.ics	92	1	0	1.5162	2.944389852494928	1.0	0.2960825383572537	2.446244965456305	0.9860223912377268	0.9974448676465321	0.9844025487644223	0.962532685396344	0.2683175164001385	0.9844970576955572	270.0	5.097670654331593	227.0	0.5233994979367811
1046	Feb25-FISH2-3L1-rep4-mock-100x_Position010_9_cmle.ics	93	1	0	1.5162	0.32626801153583	1.0	0.28230249772101607	2.426794173927986	0.4794043964049688	0.6477226265434622	0.4794043964049688	0.25614968889153206	0.7832039347945197	0.9778507107117536	194.0	3.680107987808933	135.0	0.31127282916945126
1047	Feb25-FISH2-3L1-rep4-mock-100x_Position010_9_cmle.ics	94	1	0	1.083	0.0	1.0	0.28102923539568075	2.3425890877385678	0.1725918529948665	0.3433885006000827	0.1725918529948665	0.03029156959446512	0.9329023096974131	0.9830859573922321	158.0	3.0160220664583375	99.0	0.22826674139093092
1048	Feb25-FISH2-3L1-rep4-mock-100x_Position010_9_cmle.ics	95	1	0	1.2995999999999999	0.3720027687491155	1.0	0.3273992772007014	2.3649429061483156	0.3767387671523054	0.4900950094538722	0.3702073575446607	0.24789935745051428	0.8554923230633329	0.9854735215329999	164.0	3.0798925556692636	113.0	0.2605468866381333
1049	Feb25-FISH2-3L1-rep4-mock-100x_Position010_9_cmle.ics	95	2	0	1.2995999999999999	2.166	1.0	0.2937876203123271	2.3247372346694823	0.9693827915989989	0.9941844956496497	0.9675351676198994	0.8844077796345549	0.291942311752114	0.9927662871485128	198.0	3.6992830651091304	142.0	0.3274129017930525
1050	Feb25-FISH2-3L1-rep4-mock-100x_Position010_9_cmle.ics	96	1	0	1.083	0.6952437723139506	1.0	0.3091484836859036	2.2642427466933843	0.6364811448204547	0.7296479143386093	0.612597361442367	0.478075954434011	0.7400600848225002	1.0050289589631052	174.0	3.233153868701647	120.0	0.2766869592617345
1051	Feb25-FISH2-3L1-rep4-mock-100x_Position010_9_cmle.ics	97	1	0	1.2995999999999999	0.5556144027286182	1.0	0.26022583775978564	2.307535360656951	0.5695068864625704	0.6879772354242489	0.5695068864625704	0.4236913937058446	0.7279452896998586	0.993426446948911	176.0	3.3246597782932152	112.0	0.25824116197761887
1052	Feb25-FISH2-3L1-rep4-mock-100x_Position010_9_cmle.ics	98	1	0	1.083	1.8253521634203476	1.0	0.3472858261780917	2.1012717045456237	0.9379829984544049	0.9708510432766615	0.938087648119526	0.8777651661514683	0.37152314008399007	1.009394864358924	172.0	3.2118637056313384	125.0	0.28821558256430674
1053	Feb25-FISH2-3L1-rep4-mock-100x_Position010_9_cmle.ics	99	1	0	1.2995999999999999	1.2611313899024936	1.0	0.2991993003418851	2.2752313722021897	0.8260035183112107	0.8916253531638147	0.8230893615509001	0.741435222204453	0.5156897006234855	0.9840066532162776	168.0	3.1692833794907207	112.0	0.25824116197761887
1054	Feb25-FISH2-3L1-rep4-mock-100x_Position010_9_cmle.ics	100	1	0	1.9493999999999998	1.0317500441073144	1.0	0.2169008928834432	2.181141432768505	0.6911651181384577	0.805243858730115	0.6894350858812825	0.5364151112458989	0.7169534178478194	0.9520202239835831	316.0	6.0086388840762535	246.0	0.5672082664865556
1055	Feb25-FISH2-3L1-rep4-mock-100x_Position010_9_cmle.ics	101	1	0	1.2995999999999999	0.5836459621422412	1.0	0.28838696088162386	2.7143744229499887	0.5330346629378864	0.6673719458345599	0.5330346629378864	0.43934445834559904	0.7499278661738736	0.989407225005547	166.0	3.1948037141012517	108.0	0.24901826333556107
1056	Feb25-FISH2-3L1-rep4-mock-100x_Position010_9_cmle.ics	102	1	0	1.2995999999999999	0.5097226605744432	1.0	0.2785399586174222	2.4792240179894662	0.5261479591836735	0.6505480370114147	0.5210351089588378	0.3954514008993428	0.7537192132126899	0.9848608973870407	152.0	2.8819358307261513	93.0	0.21443239342784423
1057	Feb25-FISH2-3L1-rep4-mock-100x_Position010_9_cmle.ics	104	1	0	0.8664	0.3720027687491155	1.0	0.29154931823087094	1.4087058255113916	0.48597479078417194	0.6306242896993491	0.48597479078417194	0.33439017460481457	0.7973003682398475	0.9995373868035397	132.0	2.434981711618865	77.0	0.17754079885961296
1058	Feb25-FISH2-3L1-rep4-mock-100x_Position010_9_cmle.ics	105	1	0	1.5162	0.0	1.0	0.21935175145280159	2.4398736582953178	0.14156503811590226	0.2985676401393288	0.11178724925389265	0.02828557414935448	0.938367275674275	0.9175274688725603	194.0	3.7737289831706122	119.0	0.27438123460122005
1059	Feb25-FISH2-3L1-rep4-mock-100x_Position010_9_cmle.ics	106	1	0	1.083	0.65253602307166	1.0	0.2760730602062183	2.3396205631520632	0.6649076976663184	0.7607018460466737	0.6620341344479276	0.5571403692093347	0.68817575396044	0.9923314658988515	110.0	2.083763673643369	57.0	0.13142630564932387
1060	Feb25-FISH2-3L1-rep4-mock-100x_Position010_9_cmle.ics	107	1	0	1.083	0.0	1.0	0.2880929030172355	2.105208342692403	0.1591739798350785	0.3042175056945597	0.14222273232920735	0.028556671905073015	0.9318456375051226	0.9974638459490333	164.0	3.1032978045096833	106.0	0.24440681401453213
1061	Feb25-FISH2-3L1-rep4-mock-100x_Position011_10_cmle.ics	2	1	0	1.2995999999999999	0.20635000882146287	1.0	0.3239849236323161	2.148493878699981	0.3342124468379596	0.5120114754510909	0.3435136019327076	0.17087852631049147	0.8647694635733442	0.992186955505842	240.0	4.4272394756706595	199.0	0.4588392074423764
1062	Feb25-FISH2-3L1-rep4-mock-100x_Position011_10_cmle.ics	4	1	0	1.5162	0.0	1.0	0.20357520395261858	2.309962579403405	0.16284455823276262	0.44301366863456826	0.16284455823276262	0.02787626643310117	0.9150410164115034	0.8286037439147815	200.0	3.8141942235411186	120.0	0.2766869592617345
1063	Feb25-FISH2-3L1-rep4-mock-100x_Position011_10_cmle.ics	5	1	0	1.2995999999999999	0.0	1.0	0.256064429317596	2.532560883261584	0.15577875818175244	0.3362971467833508	0.16136585542255813	0.028292590315698116	0.9409732411333636	0.9652384347528635	178.0	3.439570936725203	113.0	0.2605468866381333
1064	Feb25-FISH2-3L1-rep4-mock-100x_Position011_10_cmle.ics	6	1	0	1.7328	0.7295574526778015	1.0	0.2921848659977502	2.4625508803464045	0.5442135193867732	0.668941881124249	0.5410853998262957	0.3884219934194167	0.7575290865896022	0.98786401331012	268.0	5.099785740101704	223.0	0.5141765992947233
1065	Feb25-FISH2-3L1-rep4-mock-100x_Position011_10_cmle.ics	6	2	0	0.8664	0.3720027687491155	1.0	0.32492328374130336	2.3473287868979154	0.34438506142718656	0.43940169307669297	0.34546620874071565	0.23616942299167876	0.8789999254919525	1.0079838859354138	98.0	1.838996451019416	52.0	0.1198976823467516
1066	Feb25-FISH2-3L1-rep4-mock-100x_Position011_10_cmle.ics	7	1	0	1.2995999999999999	1.1368333649278028	1.0	0.29783744644865845	2.482103389346983	0.7599012447279087	0.8432101793895848	0.7576697554066137	0.6636227675215434	0.6278649284573763	0.9976747970423278	182.0	3.435340765184981	126.0	0.2905213072248212
1067	Feb25-FISH2-3L1-rep4-mock-100x_Position011_10_cmle.ics	8	1	0	1.083	1.7763106057964917	1.0	0.29154931823087094	2.5666817029810014	0.8179631008957821	0.8754226786455828	0.817956509415929	0.7588325830032101	0.5163785019822935	0.9609472100064644	132.0	2.4817922092997047	77.0	0.17754079885961296
1068	Feb25-FISH2-3L1-rep4-mock-100x_Position011_10_cmle.ics	8	2	0	1.7328	0.9018655279647406	1.0	0.26314502138716667	2.101756166391529	0.6183335420635286	0.7414986388594104	0.6163857597669252	0.4666405204632492	0.6794200559219538	0.9739945383596894	280.0	5.297742465044819	226.0	0.5210937732762666
1069	Feb25-FISH2-3L1-rep4-mock-100x_Position011_10_cmle.ics	9	1	0	1.2995999999999999	0.7748934119142009	1.0	0.2949886840383556	2.4519960461717276	0.6458565183552636	0.7682116074221165	0.6389537463358573	0.500472792604069	0.6746064508862624	0.9894640120253809	194.0	3.680107987808933	138.0	0.3181900031509946
1070	Feb25-FISH2-3L1-rep4-mock-100x_Position011_10_cmle.ics	10	1	0	1.083	0.6921189703237084	1.0	0.23644882947978219	2.515253445612423	0.617140174597586	0.7103882855311504	0.6126804430842564	0.4878350441007863	0.6996315974071992	0.951269574598763	150.0	2.8372404188154228	84.0	0.1936808714832141
1071	Feb25-FISH2-3L1-rep4-mock-100x_Position011_10_cmle.ics	11	1	0	1.5162	0.20635000882146287	1.0	0.17196961332998253	3.19714990647518	0.4032358489689333	0.5578261637254082	0.3896865445556516	0.17884988894774503	0.8182642749824335	0.8498421382709032	196.0	3.724803399719661	107.0	0.2467125386750466
1072	Feb25-FISH2-3L1-rep4-mock-100x_Position011_10_cmle.ics	12	1	0	1.083	0.46141264688247224	1.0	0.2991993003418851	1.9978144608536335	0.5114986550759748	0.6405579208008978	0.49162762527388354	0.35327413292480897	0.8005869173114891	0.992154828105183	168.0	3.0990676329694606	112.0	0.25824116197761887
1073	Feb25-FISH2-3L1-rep4-mock-100x_Position011_10_cmle.ics	13	1	0	1.2995999999999999	1.650800070571703	1.0	0.2910939842943082	2.248086741441022	0.8757222151716951	0.9285199014113671	0.875007514377509	0.8128753014100312	0.44487949683843137	0.9945161964368047	206.0	3.854659463911625	150.0	0.3458586990771681
1074	Feb25-FISH2-3L1-rep4-mock-100x_Position011_10_cmle.ics	15	1	0	1.083	2.038606639979773	1.0	0.30258378519591916	1.965636862392052	0.9612288599205977	0.9876051142580262	0.9604942323923849	0.9160180061896277	0.32691701876226986	0.9959117350097438	182.0	3.3885302675041418	127.0	0.29282703188533565
1075	Feb25-FISH2-3L1-rep4-mock-100x_Position011_10_cmle.ics	17	1	0	1.5162	0.5097226605744432	1.0	0.2883722659474272	2.243710918391996	0.4727848541797174	0.5975474549811572	0.4685787867036562	0.3179260010540027	0.7943443634986553	0.9818913433240173	252.0	4.742222444815872	202.0	0.4657563814239197
1076	Feb25-FISH2-3L1-rep4-mock-100x_Position011_10_cmle.ics	18	1	0	1.5162	0.10317500441073144	1.0	0.25333692047058115	2.575962066455903	0.3097698956484231	0.4522993845081872	0.3039053038472386	0.09836255951689699	0.8958872729997307	0.9732099758120728	188.0	3.6162374985980064	122.0	0.2812984085827634
1077	Feb25-FISH2-3L1-rep4-mock-100x_Position011_10_cmle.ics	19	1	0	1.2995999999999999	1.2594114294931633	1.0	0.2782095535066763	2.113413084085813	0.7005736864903699	0.7956897796466317	0.7034650100544808	0.6052216387923354	0.6264102929313392	0.9810397257458975	168.0	3.1692833794907207	108.0	0.24901826333556107
1078	Feb25-FISH2-3L1-rep4-mock-100x_Position011_10_cmle.ics	19	2	0	1.5162	1.3586516622891616	1.0	0.2879348290748342	2.611200759639404	0.7354033942236919	0.8021063344990192	0.7323676805668544	0.6334058805506545	0.6223362357302878	0.9846806590769703	230.0	4.391004406840372	176.0	0.4058075402505439
1079	Feb25-FISH2-3L1-rep4-mock-100x_Position011_10_cmle.ics	20	1	0	1.9493999999999998	0.3095250132321943	1.0	0.2516302370892514	3.038909969451395	0.35720532818894124	0.5265851578049474	0.35720532818894124	0.18613389576127526	0.8611818716826125	0.9615698861220585	280.0	5.391363460406496	221.0	0.5095651499736944
1080	Feb25-FISH2-3L1-rep4-mock-100x_Position011_10_cmle.ics	20	2	0	0.8664	0.7748934119142009	1.0	0.2567992828564918	1.538768172945373	0.5339958177819848	0.615520275839233	0.5318867129997876	0.4126485101298215	0.7706045850199202	0.9410532777336023	114.0	2.102938750943567	58.0	0.13373203030983835
1081	Feb25-FISH2-3L1-rep4-mock-100x_Position011_10_cmle.ics	21	1	0	1.7328	1.8697384783413007	1.0	0.29166902700074043	2.743962181481047	0.8733030482090501	0.9317305050489844	0.8694678524785752	0.8044953462026293	0.5666908744287921	0.9956046959247038	294.0	5.634015597260339	256.0	0.5902655130917002
1082	Feb25-FISH2-3L1-rep4-mock-100x_Position011_10_cmle.ics	22	1	0	0.8664	0.8855353252102658	1.0	0.24351385976785178	1.9449101780123341	0.813899295534802	0.8898040762184738	0.813899295534802	0.6982988868374352	0.5913939797381498	0.9816152223231773	112.0	2.034838090192418	55.0	0.12681485632829495
1083	Feb25-FISH2-3L1-rep4-mock-100x_Position011_10_cmle.ics	23	1	0	0.8664	0.0	1.0	0.29984321277086323	1.9628058067259815	0.14265517188388424	0.30595638744179615	0.10108647211593134	0.03624391068492309	0.9244157182999206	0.9729422098157056	118.0	2.2157348236054437	66.0	0.15217782759395398
1084	Feb25-FISH2-3L1-rep4-mock-100x_Position011_10_cmle.ics	24	1	0	1.083	1.1703214501275905	1.0	0.32492328374130336	3.0064624785481437	0.8263546798029556	0.885827629800776	0.8204586076114914	0.7315488905357688	0.5382412029159857	1.0079803071460622	98.0	1.8858069487002562	52.0	0.1198976823467516
1085	Feb25-FISH2-3L1-rep4-mock-100x_Position011_10_cmle.ics	25	1	0	1.2995999999999999	1.7153360421684174	1.0	0.3372589868192571	2.246043575583671	0.8307074898183024	0.891381054815369	0.8301250712081147	0.7662715856240382	0.5207738737959806	0.9855363892168281	228.0	4.276093248408384	188.0	0.4334762361767174
1086	Feb25-FISH2-3L1-rep4-mock-100x_Position011_10_cmle.ics	26	1	0	1.083	0.5158750220536572	1.0	0.3212746795803097	2.3029373066020367	0.5122649290663147	0.6205254041570438	0.5066727152754866	0.36256186077202246	0.778822659093842	0.9898084088076886	130.0	2.437096797388976	79.0	0.18215224818064185
1087	Feb25-FISH2-3L1-rep4-mock-100x_Position011_10_cmle.ics	27	1	0	1.2995999999999999	1.860013843745577	1.0	0.307367644407585	2.1664542427890052	0.9350807205634857	0.9680351243533005	0.9345353113507449	0.8870496478214798	0.2722014521532324	0.9917269759904259	182.0	3.3885302675041413	128.0	0.2951327565458501
1088	Feb25-FISH2-3L1-rep4-mock-100x_Position011_10_cmle.ics	28	1	0	2.166	1.083	1.0	0.28988562226228726	3.2786078182724134	0.8822183642542925	0.9650318527564037	0.8763774661978255	0.585796466035987	0.5736372893884594	0.9818633422753862	306.0	5.948998566405551	271.0	0.624851382999417
1089	Feb25-FISH2-3L1-rep4-mock-100x_Position011_10_cmle.ics	29	1	0	1.2995999999999999	0.6736388337817686	1.0	0.3043034387968141	2.296471927443344	0.5923105712633119	0.719090878159981	0.5800210948929945	0.44209451873022354	0.7304303514429377	0.9781659290960316	192.0	3.5651968293769447	138.0	0.3181900031509946
1090	Feb25-FISH2-3L1-rep4-mock-100x_Position011_10_cmle.ics	30	1	0	1.083	0.0	1.0	0.28838696088162386	2.3132560410650838	0.23237946049772953	0.39390379218066707	0.22087331114157038	0.029609219838317154	0.9003014628794695	1.0016823478111674	166.0	3.124587967579992	108.0	0.24901826333556107
1091	Feb25-FISH2-3L1-rep4-mock-100x_Position011_10_cmle.ics	31	1	0	1.2995999999999999	0.7252201245704302	1.0	0.2869183232007768	2.3321642841603154	0.6215714595759648	0.7298029501350836	0.6192364972571677	0.4719093555653677	0.6934567370282451	0.986812625798393	192.0	3.6120073270577846	134.0	0.30896710450893683
1092	Feb25-FISH2-3L1-rep4-mock-100x_Position011_10_cmle.ics	32	1	0	1.2995999999999999	0.9733510449106972	1.0	0.2792526803190927	2.5511145201807963	0.735420296525198	0.8232231500049312	0.7340395805253296	0.6204428153456721	0.6498836360954843	0.9696592450418665	180.0	3.4140506021146724	120.0	0.2766869592617345
1093	Feb25-FISH2-3L1-rep4-mock-100x_Position011_10_cmle.ics	33	1	0	1.2995999999999999	0.5836459621422412	1.0	0.2939427232771369	2.23055060379966	0.5532669832314135	0.6662534386991642	0.5523207933976976	0.4237397277075923	0.7260795509892898	0.9957110774186767	172.0	3.1884584567909178	115.0	0.2651583359591622
1094	Feb25-FISH2-3L1-rep4-mock-100x_Position011_10_cmle.ics	34	1	0	1.5162	1.2779016819528852	1.0	0.2896643364128831	2.5393079083313994	0.7986349337394845	0.8806705763454942	0.7955674490769078	0.7114785133730944	0.5662174179949965	0.979449248238096	198.0	3.76949881163039	141.0	0.325107177132538
1095	Feb25-FISH2-3L1-rep4-mock-100x_Position011_10_cmle.ics	36	1	0	1.5162	0.0	1.0	0.22168754388182607	2.734307100520596	0.21534026722761093	0.4131588173425266	0.21534026722761093	0.029539168711775934	0.9059488918259528	0.9312774348354244	204.0	3.9035850473625757	129.0	0.29743848120636457
1096	Feb25-FISH2-3L1-rep4-mock-100x_Position011_10_cmle.ics	37	1	0	1.5162	0.0	1.0	0.24609574153187475	2.244006786271712	0.11173919475524204	0.29425069880793875	0.15394018671213786	0.028283229388085616	0.9500061773734666	0.947323822118956	196.0	3.7950191462409206	128.0	0.2951327565458501
1097	Feb25-FISH2-3L1-rep4-mock-100x_Position011_10_cmle.ics	38	1	0	1.7328	1.9671445930079094	1.0	0.3238369062495767	2.7247136588633176	0.8966098394055608	0.9481794552972196	0.8941005512943433	0.8071612086529243	0.44551346845896217	0.9825754754392605	292.0	5.5425096876687725	267.0	0.6156284843573592
1098	Feb25-FISH2-3L1-rep4-mock-100x_Position011_10_cmle.ics	39	1	0	1.5162	0.41270001764292574	1.0	0.28838696088162386	2.93820120158839	0.4835101912651576	0.6028408093905558	0.47903102171242806	0.3406523887365048	0.7587122867583975	0.9927670371669036	166.0	3.1948037141012513	108.0	0.24901826333556107
1099	Feb25-FISH2-3L1-rep4-mock-100x_Position011_10_cmle.ics	40	1	0	1.083	1.3625635475001732	1.0	0.32775798984639737	2.3110610105242477	0.8497285010733678	0.9001767899987372	0.8407086031786121	0.7650046001479264	0.4706047844693151	1.0024910258365403	162.0	3.0586023925989547	111.0	0.2559354373171044
1100	Feb25-FISH2-3L1-rep4-mock-100x_Position011_10_cmle.ics	41	1	0	1.083	0.32626801153583	1.0	0.24788330463852598	2.31656904505873	0.4413214990138067	0.5571639898562976	0.43579881656804736	0.30765708650324036	0.8007028446843888	0.9962567241987854	132.0	2.4817922092997047	71.0	0.16370645089652625
1101	Feb25-FISH2-3L1-rep4-mock-100x_Position011_10_cmle.ics	42	1	0	1.083	0.3720027687491155	1.0	0.2506190222146619	2.48199178175493	0.3704564056592743	0.47544919515142064	0.3704564056592743	0.2495244962388432	0.8485519197035202	0.9284887613861029	124.0	2.3264158104972097	65.0	0.14987210293343953
1102	Feb25-FISH2-3L1-rep4-mock-100x_Position011_10_cmle.ics	42	2	0	1.2995999999999999	0.23070632344123612	1.0	0.2143967961358208	1.7363710714622111	0.2957711345831547	0.4151089371321667	0.2957711345831547	0.14203336321471724	0.8866065799102233	0.9185394669185398	202.0	3.7418633912497477	125.0	0.28821558256430674
1103	Feb25-FISH2-3L1-rep4-mock-100x_Position011_10_cmle.ics	42	3	0	0.8664	0.42540144110901373	1.0	0.31077020754012613	2.528055769775505	0.3704564056592743	0.4651615543516389	0.3704564056592743	0.2740207350820439	0.8377041690265584	1.0000773645599672	102.0	1.928387274840874	54.0	0.12450913166778053
1104	Feb25-FISH2-3L1-rep4-mock-100x_Position011_10_cmle.ics	44	1	0	1.5162	0.32626801153583	1.0	0.2611066558550442	2.661942491038468	0.4080972066268121	0.5333316605295678	0.4058953786704974	0.24306361463619655	0.8251226167667789	0.9738840691588367	204.0	3.926990296202995	140.0	0.3228014524720236
1105	Feb25-FISH2-3L1-rep4-mock-100x_Position011_10_cmle.ics	45	1	0	1.2995999999999999	1.1736910802652913	1.0	0.2888820830887166	2.461354525486944	0.7936311787072243	0.8594581749049429	0.7874179052886278	0.6925164189422744	0.5896041705582404	1.0001855853339723	174.0	3.3033696152229064	116.0	0.2674640606196767
1106	Feb25-FISH2-3L1-rep4-mock-100x_Position011_10_cmle.ics	46	1	0	1.083	0.8779414014559871	1.0	0.31897580368259437	2.1128968961859202	0.6847804096430392	0.7860096624612571	0.6824983208034248	0.5742407199100112	0.6432533399360907	1.009163878154274	176.0	3.277849280612376	124.0	0.28590985790379225
1107	Feb25-FISH2-3L1-rep4-mock-100x_Position011_10_cmle.ics	47	1	0	1.083	0.815064591942846	1.0	0.22712300515959463	1.825703821081548	0.6834388087874677	0.7897049777111125	0.6785007036378499	0.5456816860342634	0.6728322844698124	0.9572403496339169	158.0	2.8989958222562375	89.0	0.2052094947857864
1108	Feb25-FISH2-3L1-rep4-mock-100x_Position011_10_cmle.ics	48	1	0	1.9493999999999998	0.7295574526778015	1.0	0.28034457636602517	2.3873121652402984	0.5488803105121901	0.6545921709789446	0.5480032967265196	0.404518205960876	0.7613676062709634	0.9745781823267587	320.0	6.074624459057295	285.0	0.6571315282466194
1109	Feb25-FISH2-3L1-rep4-mock-100x_Position011_10_cmle.ics	49	1	0	0.8664	1.1112288054572363	1.0	0.3396063716276209	2.1602675995459335	0.7935784664889431	0.8572888163380348	0.7914880623832956	0.7151706967622224	0.5566202435482901	1.013292972871906	134.0	2.503082372370014	85.0	0.19598659614372857
1110	Feb25-FISH2-3L1-rep4-mock-100x_Position011_10_cmle.ics	50	1	0	1.2995999999999999	0.9479040472602467	1.0	0.2955469651326335	2.41482238809157	0.6972089847155227	0.797829371767304	0.6954582437380136	0.5742938920206893	0.6277642696181954	1.0003130913190692	192.0	3.6354125758982043	136.0	0.31357855382996574
1111	Feb25-FISH2-3L1-rep4-mock-100x_Position011_10_cmle.ics	52	1	0	1.2995999999999999	0.7748934119142009	1.0	0.2970299522544141	2.5069258948062556	0.6349052679348032	0.7385810989675907	0.6312067465869985	0.5009151760390274	0.6852249586107864	0.9918329934085558	186.0	3.5247315890064383	130.0	0.29974420586687905
1112	Feb25-FISH2-3L1-rep4-mock-100x_Position011_10_cmle.ics	53	1	0	1.2995999999999999	0.7817319754002556	1.0	0.33703604508111007	2.7206817132798973	0.6586325139434002	0.7539062177236108	0.6515348068580872	0.529117950836604	0.6772352216200856	1.006833885977663	170.0	3.2607892890822887	121.0	0.27899268392224896
1113	Feb25-FISH2-3L1-rep4-mock-100x_Position011_10_cmle.ics	54	1	0	1.7328	1.3389208086236206	1.0	0.2649733981746676	2.2716764436501364	0.7544994172259958	0.8415156143241831	0.7537076484064146	0.6432900606888791	0.6278478507571057	0.9845508508948335	298.0	5.606380176879698	249.0	0.5741254404680991
1114	Feb25-FISH2-3L1-rep4-mock-100x_Position011_10_cmle.ics	55	1	0	1.083	0.8344252714560013	1.0	0.3008277894002455	2.263826264096302	0.7218588119635497	0.8128521193330056	0.7199808421875197	0.6009440264176151	0.6299022230363511	1.0003640243741851	134.0	2.503082372370014	80.0	0.18445797284115634
1115	Feb25-FISH2-3L1-rep4-mock-100x_Position011_10_cmle.ics	56	1	0	1.083	1.7539750749824343	1.0	0.2933122770712693	2.425144317479979	0.9347119879565803	0.9651601073041529	0.9328896283971159	0.8923279794446897	0.39317904159380185	1.0001771217729252	144.0	2.7031541830832366	88.0	0.20290377012527194
1116	Feb25-FISH2-3L1-rep4-mock-100x_Position011_10_cmle.ics	57	1	0	1.2995999999999999	0.65253602307166	1.0	0.25446900494077324	2.687529731143368	0.6118578434304168	0.7269077806351295	0.609615154596017	0.46150798397225046	0.7266528934549566	0.9649614996133671	160.0	3.0607174783690656	96.0	0.22134956740938755
1117	Feb25-FISH2-3L1-rep4-mock-100x_Position011_10_cmle.ics	58	1	0	1.2995999999999999	0.0	1.0	0.3278229248674548	2.28375149047535	0.1532015642041978	0.362191082971988	0.1802625628474901	0.026997818626798967	0.9339976020808463	0.9686579456430079	198.0	3.675877816268711	150.0	0.3458586990771681
1118	Feb25-FISH2-3L1-rep4-mock-100x_Position011_10_cmle.ics	59	1	0	1.083	3.186135363870243	1.0	0.33754049705226374	2.6407940545945956	0.9741033345547819	0.9848325393917186	0.9739450348112861	0.9601612312202272	0.38828737218778775	1.0310541019213928	98.0	1.8858069487002562	53.0	0.12220340700726606
1119	Feb25-FISH2-3L1-rep4-mock-100x_Position011_10_cmle.ics	59	2	0	1.2995999999999999	2.6297794159290655	1.0	0.2873025184810246	2.368700128727163	0.9325672407475266	0.960904360571638	0.9311806522535727	0.8976943935507512	0.44736933615321917	0.990073331497431	190.0	3.5907171639874753	132.0	0.30435565518790797
1120	Feb25-FISH2-3L1-rep4-mock-100x_Position011_10_cmle.ics	59	3	0	1.2995999999999999	2.8158	1.0	0.2592474800986408	2.509038968355319	0.9755456211066325	0.9864257969952364	0.9685687064858922	0.9365174056430927	0.30449500519535255	0.9931660787049913	172.0	3.2352689544717577	108.0	0.24901826333556107
1121	Feb25-FISH2-3L1-rep4-mock-100x_Position011_10_cmle.ics	60	1	0	1.083	0.1459114905355603	1.0	0.19084370010143567	3.163988193800818	0.45578428006000254	0.594043122300338	0.45323597983047476	0.17908586506659918	0.7769985864505684	0.8246671710064445	114.0	2.126343999783987	50.0	0.11528623302572269
1122	Feb25-FISH2-3L1-rep4-mock-100x_Position011_10_cmle.ics	62	1	0	1.083	0.9342894015681998	1.0	0.3308768948571609	1.855879394508918	0.7133414172483142	0.8306518395835798	0.714701880988998	0.5873543416538507	0.6364964897616834	0.9979679020005245	184.0	3.4098204305744506	135.0	0.31127282916945126
1123	Feb25-FISH2-3L1-rep4-mock-100x_Position011_10_cmle.ics	63	1	0	1.2995999999999999	1.449626260897894	1.0	0.2995421726268352	3.728029515898914	0.8247434979718444	0.8703054163684085	0.8208701185079138	0.7755627137516902	0.4998024746977232	0.9869385283007776	112.0	2.2220800809157777	61.0	0.1406492042913817
1124	Feb25-FISH2-3L1-rep4-mock-100x_Position011_10_cmle.ics	63	2	0	1.083	0.4377344716066809	1.0	0.2631477098364001	1.913206155816544	0.4719875924600334	0.6002584904159707	0.4719875924600334	0.3291338582677165	0.7683136042436607	0.980396604274025	122.0	2.2583151497460614	65.0	0.14987210293343953
1125	Feb25-FISH2-3L1-rep4-mock-100x_Position011_10_cmle.ics	64	1	0	1.2995999999999999	0.7610319551488771	1.0	0.2933898472602468	2.461947891895264	0.6398005174181162	0.7355432076668998	0.6332026228868026	0.5010779544086301	0.688401656481445	1.0036131070715444	180.0	3.4140506021146724	123.0	0.2836041332432778
1126	Feb25-FISH2-3L1-rep4-mock-100x_Position011_10_cmle.ics	66	1	0	0.8664	1.074245800390238	1.0	0.24609574153187475	1.3208152896277692	0.7490884193430251	0.8334633695842555	0.7490088053118482	0.6587822237791189	0.5678804690599497	0.9828876573237159	196.0	3.5843719066771427	128.0	0.2951327565458501
1127	Feb25-FISH2-3L1-rep4-mock-100x_Position011_10_cmle.ics	67	1	0	1.5162	0.7252201245704302	1.0	0.26171705325020667	2.872603029386288	0.6158341502709193	0.71609709018231	0.6152413955573794	0.4797931438038134	0.7513112692225427	0.9814901753898342	196.0	3.795019146240921	132.0	0.30435565518790797
1128	Feb25-FISH2-3L1-rep4-mock-100x_Position011_10_cmle.ics	68	1	0	1.7328	0.913592684735068	1.0	0.19601643638510216	1.7484588072138751	0.6742695077807217	0.7690525058775236	0.6694032914132179	0.5681606149942158	0.6625333790128403	0.8460871842913888	218.0	4.122831935375998	134.0	0.30896710450893683
1129	Feb25-FISH2-3L1-rep4-mock-100x_Position011_10_cmle.ics	69	1	0	1.2995999999999999	0.2918229810711206	1.0	0.3087692418061742	2.3976202102647175	0.4265692854322937	0.5682203250427688	0.4236823924200553	0.22867318068166864	0.8356220730127653	0.9843755106949762	176.0	3.3246597782932152	122.0	0.2812984085827634
1130	Feb25-FISH2-3L1-rep4-mock-100x_Position011_10_cmle.ics	71	1	0	0.8664	0.6275890508929507	1.0	0.32482598003490853	2.2048198572006417	0.632982213368008	0.7459529745785964	0.6233552435372851	0.49685662137497466	0.7237063760482533	0.9887527707581216	124.0	2.3030105616567904	74.0	0.17062362487806956
1131	Feb25-FISH2-3L1-rep4-mock-100x_Position011_10_cmle.ics	73	1	0	1.5162	0.3720027687491155	1.0	0.28150518806062647	2.4800022240824653	0.4457361003473119	0.5687770888946296	0.4355104911162777	0.28973277074542897	0.782700871218082	0.9936251311649793	198.0	3.7694988116303905	139.0	0.32049572781150915
1132	Feb25-FISH2-3L1-rep4-mock-100x_Position011_10_cmle.ics	74	1	0	1.083	0.46141264688247224	1.0	0.24777748339837877	2.4004356359404935	0.5888909358879882	0.7127579218865143	0.5882277081798084	0.4323415622697126	0.7338929228922568	0.9340874785651718	110.0	2.1071689224837895	54.0	0.12450913166778053
1133	Feb25-FISH2-3L1-rep4-mock-100x_Position011_10_cmle.ics	75	1	0	1.2995999999999999	0.6921189703237084	1.0	0.29247783641808905	2.3186338402061653	0.6294845537445586	0.7406804607010193	0.6263150927086821	0.47511155412613987	0.724890370590975	0.9920583551757626	186.0	3.5481368378468585	129.0	0.29743848120636457
1134	Feb25-FISH2-3L1-rep4-mock-100x_Position011_10_cmle.ics	77	1	0	2.3826	0.0	1.0	0.06879787417662518	2.900240980092242	0.0825809720873274	0.22172205565643344	0.0825809720873274	0.029458215446982815	0.9552847803417718	0.6553204108515712	266.0	5.3827638119568535	107.0	0.2467125386750466
1135	Feb25-FISH2-3L1-rep4-mock-100x_Position011_10_cmle.ics	78	1	0	1.083	0.2991586303963464	1.0	0.29436002083031837	2.20922495821433	0.4160248930377285	0.5676946157692949	0.4076901705839862	0.2572706562204812	0.8429926068354137	0.9977892177793278	146.0	2.7244443461535455	90.0	0.20751521944630086
1136	Feb25-FISH2-3L1-rep4-mock-100x_Position011_10_cmle.ics	79	1	0	1.083	1.1872177544577784	1.0	0.3350575269550759	2.3534632395168638	0.8099159974532235	0.8786173468339872	0.7990408511162685	0.7180780052989382	0.5329319509060907	1.016244538427643	148.0	2.769139758064274	98.0	0.2259610167304165
1137	Feb25-FISH2-3L1-rep4-mock-100x_Position011_10_cmle.ics	80	1	0	0.8664	0.0	1.0	0.3342165194944566	2.4038844155528594	0.2103939045428407	0.370669206440483	0.20261285221391603	0.03900409718228867	0.9211842538031866	0.9997381456757648	102.0	1.904982026000454	56.0	0.12912058098880944
1138	Feb25-FISH2-3L1-rep4-mock-100x_Position011_10_cmle.ics	82	1	0	1.5162	2.002406681308033	1.0	0.3063323109039217	2.556754473849072	0.9375612719716112	0.9680384684423456	0.9357662620990569	0.8868004639410132	0.3821732313601789	0.9865322638617176	198.0	3.7460935627899703	145.0	0.33433007577459584
1139	Feb25-FISH2-3L1-rep4-mock-100x_Position011_10_cmle.ics	83	1	0	1.083	0.8875449473696695	1.0	0.31544250215413183	2.2332816646624503	0.6840068377255017	0.7680032626710516	0.6801541091432886	0.5771456834688441	0.6322249461564751	0.9961090370509417	168.0	3.169283379490721	115.0	0.2651583359591622
1140	Feb25-FISH2-3L1-rep4-mock-100x_Position011_10_cmle.ics	84	1	0	1.083	2.085072780552851	1.0	0.2537992553353594	2.383909223821125	0.9678654807154295	0.9866966370178858	0.9669007698392792	0.9397103937949797	0.3069431404644504	0.987562801889523	126.0	2.3711112224079387	67.0	0.15448355225446841
1141	Feb25-FISH2-3L1-rep4-mock-100x_Position011_10_cmle.ics	85	1	0	1.2995999999999999	1.493955789498557	1.0	0.2427659618000343	3.4595565924401717	0.8590993631291214	0.903958100176327	0.8552346599463773	0.7877029975604061	0.5046825743473838	0.9731966162089927	108.0	2.13268925709432	52.0	0.1198976823467516
1142	Feb25-FISH2-3L1-rep4-mock-100x_Position011_10_cmle.ics	86	1	0	1.083	1.969554495985222	1.0	0.3442644070058068	2.3628946818031067	0.9495648217580696	0.9719893501394424	0.9451919755322824	0.9114856723988305	0.4131893943312004	1.0043126338289754	166.0	3.124587967579992	118.0	0.27207550994070556
1143	Feb25-FISH2-3L1-rep4-mock-100x_Position011_10_cmle.ics	88	1	0	1.083	1.6104194071560693	1.0	0.32219988132214655	1.860307177519404	0.8870758980670076	0.9429473713990678	0.8862130181699873	0.8050846258849823	0.42783844878913524	0.9988659673250243	192.0	3.588602078217365	142.0	0.3274129017930525
1144	Feb25-FISH2-3L1-rep4-mock-100x_Position011_10_cmle.ics	89	1	0	1.5162	1.0452244593809161	1.0	0.15124869475766553	3.410214809573648	0.7149057168512422	0.794423961252755	0.7105929090364888	0.6127452314222742	0.6359442025213043	0.8079473389904629	136.0	2.6413987796424214	58.0	0.13373203030983835
1145	Feb25-FISH2-3L1-rep4-mock-100x_Position011_10_cmle.ics	89	2	0	1.083	0.41270001764292574	1.0	0.2786887442740712	2.2283076039222864	0.44764768305624336	0.5703144132132459	0.44764768305624336	0.31069562732986855	0.8095761201628217	0.979313368558567	134.0	2.479677123529594	77.0	0.17754079885961296
1146	Feb25-FISH2-3L1-rep4-mock-100x_Position011_10_cmle.ics	90	1	0	1.2995999999999999	1.0542408233015097	1.0	0.32031780354063294	2.3592070041894266	0.7380728197448121	0.8292865562977736	0.7345363690957214	0.6382070121069684	0.589477379250479	0.9947831183036384	186.0	3.5013263401660186	135.0	0.31127282916945126
1147	Feb25-FISH2-3L1-rep4-mock-100x_Position011_10_cmle.ics	91	1	0	1.5162	0.5158750220536572	1.0	0.26511107188097244	2.8604619038364785	0.5472362205288851	0.6750094981397983	0.537945964545057	0.3671407373423846	0.7531221848005	0.9809242001086262	202.0	3.882294884292267	139.0	0.32049572781150915
1148	Feb25-FISH2-3L1-rep4-mock-100x_Position011_10_cmle.ics	92	1	0	1.2995999999999999	0.7817319754002556	1.0	0.28838696088162386	2.62255783195793	0.6715141778159424	0.765971395067542	0.6709509431871693	0.5410653444502922	0.6666693103204276	0.9803298463435436	166.0	3.147993216420412	108.0	0.24901826333556107
1149	Feb25-FISH2-3L1-rep4-mock-100x_Position011_10_cmle.ics	94	1	0	1.2995999999999999	1.021380433748922	1.0	0.27201651905570057	2.383255988532394	0.7533061414301908	0.8190026836664503	0.7494792524487245	0.6498348140325722	0.6123921985853454	0.970359238737445	164.0	3.126703053350103	103.0	0.23748964003298878
1150	Feb25-FISH2-3L1-rep4-mock-100x_Position011_10_cmle.ics	96	1	0	1.7328	1.1736910802652911	1.0	0.30310083882059413	2.269578806751581	0.6817001598322078	0.7838774788206531	0.678244499055537	0.5496332703691302	0.645132560944896	0.9830490232731002	334.0	6.317276595911138	316.0	0.7286089927225674
1151	Feb25-FISH2-3L1-rep4-mock-100x_Position011_10_cmle.ics	97	1	0	1.2995999999999999	1.074245800390238	1.0	0.19859334534625583	2.531922196261751	0.7344506078130533	0.7988999111729519	0.732201979041786	0.6384894432469702	0.6826427012581655	0.9265749730460902	134.0	2.5264876212104332	65.0	0.14987210293343953
1152	Feb25-FISH2-3L1-rep4-mock-100x_Position011_10_cmle.ics	97	2	0	1.7328	0.0	1.0	0.12588550549586255	4.336130521632389	0.2037245243404747	0.3169293172740656	0.1965810903986036	0.026551833377850387	0.9098038780156736	0.667951836314791	188.0	3.5460217520767467	86.0	0.19829232080424306
1153	Feb25-FISH2-3L1-rep4-mock-100x_Position011_10_cmle.ics	98	1	0	1.2995999999999999	0.0	1.0	0.30463080996331215	2.629754351105985	0.20801809172726354	0.3743231689940154	0.1934288787357854	0.02942663565577915	0.912814226974194	0.9840274817014107	164.0	3.126703053350103	109.0	0.25132398799607547
1154	Feb25-FISH2-3L1-rep4-mock-100x_Position011_10_cmle.ics	100	1	0	1.083	0.32626801153583	1.0	0.31365172603656777	2.3939869529900237	0.4419360648356596	0.5672985141828005	0.43927960378208014	0.26829806393516437	0.813074572681069	0.997528104380554	144.0	2.7031541830832366	91.0	0.20982094410681532
1155	Feb25-FISH2-3L1-rep4-mock-100x_Position011_10_cmle.ics	101	1	0	1.2995999999999999	0.5963412819178956	1.0	0.28230249772101607	2.380667501216611	0.5621821164889254	0.6788052800357969	0.5601461704825117	0.41828249683048696	0.7349960631659873	0.9961792229923564	194.0	3.656702738968513	135.0	0.31127282916945126
1156	Feb25-FISH2-3L1-rep4-mock-100x_Position011_10_cmle.ics	102	1	0	1.2995999999999999	1.7539750749824343	1.0	0.24898448627807432	1.8200697612466274	0.9311277135810281	0.9690225715292409	0.9293659981735685	0.8751447123370413	0.27084016349238965	0.9774295456046479	170.0	3.2139787914014493	104.0	0.2397953646935032
1157	Feb25-FISH2-3L1-rep4-mock-100x_Position011_10_cmle.ics	105	1	0	1.2995999999999999	1.5413575878012387	1.0	0.2788680532780167	2.6249303940492856	0.9372369224028667	0.9841723128921714	0.9343342669817077	0.823595224310326	0.4840403722983402	0.9889415502078589	188.0	3.5928322497575866	128.0	0.2951327565458501
1158	Feb25-FISH2-3L1-rep4-mock-100x_Position011_10_cmle.ics	106	1	0	1.2995999999999999	0.0	1.0	0.2304380028023763	2.189966573393926	0.10225109338821714	0.2311422691021353	0.10225109338821714	0.03570234113712375	0.9512469064802396	0.9412540530976168	144.0	2.7733699296044962	78.0	0.17984652352012742
1159	Feb25-FISH2-3L1-rep4-mock-100x_Position011_10_cmle.ics	107	1	0	1.5162	0.0	1.0	0.2576389951369381	2.862124895745057	0.1973257988777906	0.3429105813999761	0.18103386525528273	0.027971666202395638	0.9223555652035319	0.9761447680672478	190.0	3.660932910508735	125.0	0.28821558256430674
1160	Feb25-FISH2-3L1-rep4-mock-100x_Position011_10_cmle.ics	108	1	0	1.5162	0.0	1.0	0.18003297229072276	2.3679474584055513	0.07937703871791235	0.19834066089916325	0.07937703871791235	0.028892178414409303	0.9590757739317765	0.9019580450970301	172.0	3.375700447514277	90.0	0.20751521944630086
1161	Feb25-FISH2-3L1-rep4-mock-100x_Position011_10_cmle.ics	109	1	0	1.083	0.1459114905355603	1.0	0.29154931823087094	2.1807986326648825	0.334141326869385	0.4640442876456988	0.33295733634130925	0.14411884704922362	0.8740179960906124	0.9982367520472776	132.0	2.4583869604592845	77.0	0.17754079885961296
1162	Feb25-FISH2-3L1-rep4-mock-100x_Position011_10_cmle.ics	110	1	0	1.083	0.6190500264643886	1.0	0.31512099044568787	2.2025753851189642	0.5995322021025012	0.7297345117467332	0.5928863648133124	0.45019074416115723	0.7547843412334425	0.9987164897917817	170.0	3.1671682937206094	117.0	0.26976978528019113
1163	Feb25-FISH2-3L1-rep4-mock-100x_Position011_10_cmle.ics	111	1	0	1.2995999999999999	0.46141264688247224	1.0	0.3211068079082337	2.5423122373611173	0.5500552744589481	0.6852013265870147	0.5406160976231983	0.3705514690250436	0.7724971932578498	0.998334348323591	146.0	2.7946600926748055	94.0	0.2167381180883587
1164	Feb25-FISH2-3L1-rep4-mock-100x_Position012_11_cmle.ics	1	1	0	1.2995999999999999	2.221645792700112	1.0	0.2902109266441255	1.9182226472123214	0.9236702387090481	0.9640229372500383	0.9203083847772467	0.8580182829113306	0.4917175873795682	0.9868009294430362	196.0	3.6545876531984023	139.0	0.32049572781150915
1165	Feb25-FISH2-3L1-rep4-mock-100x_Position012_11_cmle.ics	1	2	0	1.2995999999999999	0.20635000882146287	1.0	0.30055343504377724	2.3195193016459794	0.33463162441994954	0.46609404829921547	0.31011970290269086	0.15139490809771325	0.8939551888102096	0.9962403361902634	202.0	3.765268640090168	148.0	0.3412472497561391
1166	Feb25-FISH2-3L1-rep4-mock-100x_Position012_11_cmle.ics	2	1	0	1.083	0.8508028822180275	1.0	0.32204874392117266	1.8665251099106186	0.7023607760253624	0.7848832572328674	0.7016429725041373	0.5955675632564353	0.6273201804350796	1.00295007216582	152.0	2.8117200842048917	100.0	0.23057246605144538
1167	Feb25-FISH2-3L1-rep4-mock-100x_Position012_11_cmle.ics	4	1	0	1.083	2.1110044849779297	1.0	0.30243065278557746	2.3229254437042686	0.9680487988050634	0.9858226453825549	0.9653702050250753	0.9397983961815436	0.2811411352117249	0.9982494440583273	150.0	2.8138351699750026	95.0	0.21904384274887315
1168	Feb25-FISH2-3L1-rep4-mock-100x_Position012_11_cmle.ics	5	1	0	1.2995999999999999	0.8058225447605828	1.0	0.29388427730391214	2.3561716075272248	0.6700991194041106	0.7707978986351183	0.669596400532882	0.5455714656768691	0.6890468111221357	0.997589235424133	174.0	3.2799643663824867	117.0	0.26976978528019113
1169	Feb25-FISH2-3L1-rep4-mock-100x_Position012_11_cmle.ics	6	1	0	0.8664	0.751125369937127	1.0	0.3089982052636375	1.8821493798493159	0.6827183123985816	0.7598713865015927	0.6760322134743675	0.5834109621972474	0.6577974464774902	0.9952291924530016	118.0	2.192329574765024	67.0	0.15448355225446841
1170	Feb25-FISH2-3L1-rep4-mock-100x_Position012_11_cmle.ics	7	1	0	1.7328	1.5290417620526913	1.0	0.3050546756024375	2.497608244748682	0.7582651133501259	0.8457051881043308	0.7562769155765012	0.6484000467213781	0.6461897536493287	0.9931098164028951	306.0	5.785161824522614	278.0	0.6409914556230183
1171	Feb25-FISH2-3L1-rep4-mock-100x_Position012_11_cmle.ics	7	2	0	1.083	0.2918229810711206	1.0	0.33269332524203793	2.3421842996709876	0.3186804257739498	0.4269318274152921	0.2841853213618266	0.1590888315592752	0.8907345158974646	1.0040139838158395	166.0	3.1479932164204123	116.0	0.2674640606196767
1172	Feb25-FISH2-3L1-rep4-mock-100x_Position012_11_cmle.ics	8	1	0	1.083	1.5162	1.0	0.29377057465850803	1.5793584830840928	0.9264189376094957	0.96468058710613	0.9112131906083137	0.8452266192779366	0.3975658659656528	1.0031636107268227	176.0	3.231038782931536	119.0	0.27438123460122005
1173	Feb25-FISH2-3L1-rep4-mock-100x_Position012_11_cmle.ics	9	1	0	1.2995999999999999	0.10317500441073144	1.0	0.3532865227334131	2.5570119332826375	0.26209226887727516	0.39373310506397546	0.2526581366011894	0.06995404577401333	0.8893279629189625	1.0009727328694367	158.0	2.9926168176179178	111.0	0.2559354373171044
1174	Feb25-FISH2-3L1-rep4-mock-100x_Position012_11_cmle.ics	10	1	0	1.2995999999999999	2.271409545446116	1.0	0.2839228261629219	2.2458807252833446	0.9808757975701424	0.9939777991434315	0.9798881216676864	0.9534918276374443	0.3025214057773475	0.9751309845409033	174.0	3.2799643663824867	115.0	0.2651583359591622
1175	Feb25-FISH2-3L1-rep4-mock-100x_Position012_11_cmle.ics	11	1	0	0.8664	0.6190500264643886	1.0	0.2991712012340393	2.0774588332149544	0.6372567930763988	0.7455730874580456	0.6360737111479753	0.4978460193150984	0.7054696247086614	1.0013460511307977	132.0	2.458386960459285	78.0	0.17984652352012742
1176	Feb25-FISH2-3L1-rep4-mock-100x_Position012_11_cmle.ics	12	1	0	1.083	0.0	1.0	0.2721093876902648	2.398675300797304	0.15581863672423263	0.3366632086409959	0.1769817538292549	0.03078659913345945	0.9412464891494319	0.9805879870218314	142.0	2.681864020012928	83.0	0.1913751468226997
1177	Feb25-FISH2-3L1-rep4-mock-100x_Position012_11_cmle.ics	13	1	0	1.083	1.4532932869245503	1.0	0.311493973740028	1.9611019888650492	0.8568208696844523	0.9039259208474024	0.8561781190545567	0.7981377371749825	0.5192635935556472	0.9867516445435927	128.0	2.3689961366378274	76.0	0.1752350741990985
1178	Feb25-FISH2-3L1-rep4-mock-100x_Position012_11_cmle.ics	14	1	0	1.7328	0.1459114905355603	1.0	0.2895350178536496	2.590425828887212	0.307013922929405	0.4867370982860779	0.307013922929405	0.12230721601609866	0.8652491696934509	0.9920713269723505	276.0	5.2551621389042	232.0	0.5349281212393534
1179	Feb25-FISH2-3L1-rep4-mock-100x_Position012_11_cmle.ics	15	1	0	1.2995999999999999	0.9077480443748005	1.0	0.32987900437059753	2.2827020874406765	0.6952465312819917	0.7957431515054708	0.6947165126224307	0.5578591602471484	0.6781895346087246	0.9948346710921565	186.0	3.501326340166018	137.0	0.3158842784904802
1180	Feb25-FISH2-3L1-rep4-mock-100x_Position012_11_cmle.ics	16	1	0	1.083	0.0	1.0	0.2893628805065309	2.173223463924441	0.18152602619662073	0.38654623362711205	0.18585966791644348	0.030566781905828504	0.9482038843265547	0.9644885900357476	138.0	2.615878445031891	82.0	0.18906942216218525
1181	Feb25-FISH2-3L1-rep4-mock-100x_Position012_11_cmle.ics	17	1	0	1.083	0.41270001764292574	1.0	0.3213200397477352	2.2196112488199335	0.4789592926723539	0.5975765358285009	0.47849308457996287	0.33385815823266235	0.7599199204620373	0.9899240832146434	166.0	3.1011827187395724	114.0	0.26285261129864773
1182	Feb25-FISH2-3L1-rep4-mock-100x_Position012_11_cmle.ics	18	1	0	1.083	1.1349250485180458	1.0	0.31944107948200384	2.550132034177499	0.854644920496958	0.907229408456465	0.8505376893842562	0.7889803500519795	0.5480757285253517	1.010145069832294	106.0	2.0411833475027517	58.0	0.13373203030983835
1183	Feb25-FISH2-3L1-rep4-mock-100x_Position012_11_cmle.ics	19	1	0	1.083	0.0	1.0	0.3139710308367558	2.3253731839763527	0.1682319737972306	0.26298103697271175	0.11810124312130107	0.02989343326128201	0.9367313820074061	1.011062498444546	122.0	2.328530896267321	71.0	0.16370645089652625
1184	Feb25-FISH2-3L1-rep4-mock-100x_Position012_11_cmle.ics	20	1	0	1.7328	2.46198834834007	1.0	0.29734294307781217	2.094171708490426	0.9517400013648644	0.9795551344993557	0.9508929825899506	0.9053225696381905	0.34004947627827276	0.9999808926952399	286.0	5.455233949617424	248.0	0.5718197158075845
1185	Feb25-FISH2-3L1-rep4-mock-100x_Position012_11_cmle.ics	21	1	0	0.8664	0.42540144110901373	1.0	0.2645999334001833	1.7284537637117696	0.5456739871260886	0.6568613530228449	0.5274990533888678	0.4106320206992301	0.7606675558077958	0.9454918148500588	118.0	2.145519077084184	62.0	0.14295492895189613
1186	Feb25-FISH2-3L1-rep4-mock-100x_Position012_11_cmle.ics	22	1	0	1.083	0.0	1.0	0.21242925531411075	2.7420300984224997	0.16908676774147627	0.3273053242223646	0.16908676774147627	0.028591892661399387	0.9590037856237643	0.9443411900648969	110.0	2.107168922483789	50.0	0.11528623302572269
1187	Feb25-FISH2-3L1-rep4-mock-100x_Position012_11_cmle.ics	22	2	0	1.083	0.9788040346074901	1.0	0.2567992828564918	2.720234575915852	0.7393497757847534	0.8189417396255961	0.7393497757847534	0.6302405865186135	0.6473494216007553	0.9161453325925379	114.0	2.126343999783987	58.0	0.13373203030983835
1188	Feb25-FISH2-3L1-rep4-mock-100x_Position012_11_cmle.ics	24	1	0	1.9493999999999998	1.6313400576791501	1.0	0.2068200568108812	3.259064618972844	0.9002472727272727	0.9550727272727273	0.89792	0.8144436363636364	0.4460322439767155	0.9307396249490274	212.0	4.058961446165071	132.0	0.30435565518790797
1189	Feb25-FISH2-3L1-rep4-mock-100x_Position012_11_cmle.ics	26	1	0	1.2995999999999999	1.0987399361686254	1.0	0.31155985693518456	2.3061720379584503	0.7049336192254173	0.792157115197013	0.7002144190629936	0.6048053639429338	0.6742158518257187	0.9942233560474915	184.0	3.45663092825529	131.0	0.3020499305273935
1190	Feb25-FISH2-3L1-rep4-mock-100x_Position012_11_cmle.ics	26	2	0	1.083	1.969554495985222	1.0	0.27185614986556117	2.3252555080169146	0.8972769274193948	0.9328838621181434	0.897380918188976	0.8535364289569726	0.37296597252569197	0.9868865491981704	128.0	2.3924013854782475	71.0	0.16370645089652625
1191	Feb25-FISH2-3L1-rep4-mock-100x_Position012_11_cmle.ics	27	1	0	0.8664	0.0	1.0	0.2993667739987017	1.9804778854597185	0.24554350299628308	0.42081658196161725	0.24554350299628308	0.03734923765455511	0.9048347280635065	0.9876052432479808	102.0	1.904982026000454	53.0	0.12220340700726606
1192	Feb25-FISH2-3L1-rep4-mock-100x_Position012_11_cmle.ics	28	1	0	1.083	0.46141264688247224	1.0	0.2645999334001833	2.7127625191656586	0.5825644030008625	0.7136405799931651	0.5820599196081303	0.42597113053100943	0.7324000270587773	0.9908618000484373	118.0	2.262545321286284	62.0	0.14295492895189613
1193	Feb25-FISH2-3L1-rep4-mock-100x_Position012_11_cmle.ics	29	1	0	1.7328	2.2792103433328337	1.0	0.2956447725289355	2.4196588597290742	0.9321639191073406	0.9689938451237413	0.9313471931483314	0.8767093301743453	0.3140060986743691	0.9900996838928371	304.0	5.740466412611885	271.0	0.624851382999417
1194	Feb25-FISH2-3L1-rep4-mock-100x_Position012_11_cmle.ics	30	1	0	1.083	0.3720027687491155	1.0	0.361366517850541	2.67438102845818	0.48794982828132	0.6194340749589369	0.48794982828132	0.3416753770344931	0.7680379934205989	1.0205491432523854	112.0	2.128459085554098	67.0	0.15448355225446841
1195	Feb25-FISH2-3L1-rep4-mock-100x_Position012_11_cmle.ics	31	1	0	1.2995999999999999	0.5158750220536572	1.0	0.27676277301857954	2.754643234573898	0.5274117980770171	0.6692146678795348	0.5274117980770171	0.39325782251044145	0.7680402317174108	0.9944550303200227	162.0	3.105412890279794	102.0	0.23518391537247432
1196	Feb25-FISH2-3L1-rep4-mock-100x_Position012_11_cmle.ics	32	1	0	1.5162	0.4773698211006071	1.0	0.2900407007390706	2.219767291751656	0.4942217814782814	0.6247299897887048	0.48837483308459667	0.3212974236116566	0.8495691037695261	0.9960386480400648	254.0	4.740107359045762	205.0	0.472673555405463
1197	Feb25-FISH2-3L1-rep4-mock-100x_Position012_11_cmle.ics	33	1	0	1.7328	0.5836459621422412	1.0	0.26113296207454734	3.081719865497547	0.5176755889627496	0.6148980347341821	0.5108564438506977	0.3835702060766041	0.7792839407106585	0.9792956422879707	234.0	4.550610977183091	172.0	0.3965846416084861
1198	Feb25-FISH2-3L1-rep4-mock-100x_Position012_11_cmle.ics	34	1	0	1.7328	2.4538066185550647	1.0	0.2787496688231761	2.4823292822644727	0.9571641090577432	0.9803973222587243	0.9535380010803056	0.9224460068537426	0.3550225964712593	0.9839816567560983	220.0	4.190932596127147	162.0	0.37352739500334153
1199	Feb25-FISH2-3L1-rep4-mock-100x_Position012_11_cmle.ics	34	2	0	1.083	1.1961505589055579	1.0	0.32972984119309784	2.9505373094032903	0.6932950208534415	0.7496922899823786	0.6914354783009095	0.6216517165348753	0.646681552807154	1.0101653218000293	112.0	2.1518643343945176	64.0	0.14756637827292504
1200	Feb25-FISH2-3L1-rep4-mock-100x_Position012_11_cmle.ics	35	1	0	1.2995999999999999	0.0	1.0	0.21071106546329954	2.1681047796316446	0.07977563932160137	0.23270774629166888	0.07977563932160137	0.02741595335566307	0.9522490697844257	0.9480501507935402	162.0	3.105412890279794	89.0	0.2052094947857864
1201	Feb25-FISH2-3L1-rep4-mock-100x_Position012_11_cmle.ics	37	1	0	1.2995999999999999	2.3825999999999996	1.0	0.1890736432630269	1.6941314188635372	0.987063166786597	0.9998631229859525	0.9856552889278228	0.9588860557519632	0.18846445410971996	0.8968604517676179	214.0	4.08025160923538	128.0	0.2951327565458501
1202	Feb25-FISH2-3L1-rep4-mock-100x_Position012_11_cmle.ics	38	1	0	1.2995999999999999	1.4862789544080075	1.0	0.28983077184957995	2.8488107162238627	0.7888836839854172	0.8586345954092751	0.7870628729709362	0.7043218802826942	0.6068719312248058	1.002460661994911	150.0	2.8840509164962627	93.0	0.21443239342784423
1203	Feb25-FISH2-3L1-rep4-mock-100x_Position012_11_cmle.ics	38	2	0	1.7328	0.8533468100660392	1.0	0.2772518481075575	2.43886054995301	0.5982443634289905	0.6980753172162366	0.5950223018798754	0.480083097415426	0.7082319365395285	1.0010921663461039	214.0	4.080251609235379	155.0	0.35738732237974036
1204	Feb25-FISH2-3L1-rep4-mock-100x_Position012_11_cmle.ics	39	1	0	1.2995999999999999	2.250221231196466	1.0	0.3091484836859036	2.3551761726449207	0.9782932644545996	0.9927644214848665	0.9754122789588715	0.9494378766805749	0.31023491111636464	1.004238647864747	174.0	3.2799643663824867	120.0	0.2766869592617345
1205	Feb25-FISH2-3L1-rep4-mock-100x_Position012_11_cmle.ics	40	1	0	1.083	0.23070632344123612	1.0	0.31319262146556703	2.8377023069389264	0.34324979147634743	0.47456011439011797	0.3421614966040434	0.17517972752909403	0.848392925877555	1.0056367012751823	130.0	2.483907295069816	78.0	0.17984652352012742
1206	Feb25-FISH2-3L1-rep4-mock-100x_Position012_11_cmle.ics	42	1	0	1.2995999999999999	0.9077480443748005	1.0	0.31278239450462825	2.689595335988823	0.7066968582834962	0.8055757183658656	0.7032332381298029	0.5911153014690799	0.7092866143090877	1.0038631800694802	180.0	3.4140506021146724	127.0	0.29282703188533565
1207	Feb25-FISH2-3L1-rep4-mock-100x_Position012_11_cmle.ics	43	1	0	1.083	0.23070632344123612	1.0	0.3273992772007014	2.022827793048193	0.3872407386004996	0.5609869935901425	0.3884675906581439	0.21762844163117984	0.8430656574013113	1.004465908230577	164.0	3.056487306828844	113.0	0.2605468866381333
1208	Feb25-FISH2-3L1-rep4-mock-100x_Position012_11_cmle.ics	44	1	0	1.083	0.65253602307166	1.0	0.2802993217799496	2.1877728065911533	0.6315380953366588	0.750672696789684	0.626425599735061	0.49161716308240017	0.705402105768786	0.9873968426294859	156.0	2.971326654547609	97.0	0.22365529206990203
1209	Feb25-FISH2-3L1-rep4-mock-100x_Position012_11_cmle.ics	45	1	0	1.7328	0.0	1.0	0.2800946308998609	2.542170129005482	0.1925199354962792	0.3947228263281701	0.18949447427988106	0.020736244877428135	0.9232565303791394	0.9830944996820209	308.0	5.829857236433343	269.0	0.6202399336783881
1210	Feb25-FISH2-3L1-rep4-mock-100x_Position012_11_cmle.ics	46	1	0	1.083	0.8318234787411565	1.0	0.2794714328294241	2.103489424772619	0.6889719891361628	0.7745399083870445	0.6883639385463537	0.5763559528152742	0.6583947851421448	0.9973806017521605	154.0	2.87982074495604	95.0	0.21904384274887315
1211	Feb25-FISH2-3L1-rep4-mock-100x_Position012_11_cmle.ics	47	1	0	1.083	1.3077653929777728	1.0	0.29678254433846746	2.6378432997195485	0.9576010544815465	0.990514373587748	0.9466168717047452	0.8673659929701231	0.4767202237888302	0.9916815076767679	116.0	2.217849909375555	64.0	0.14756637827292504
1212	Feb25-FISH2-3L1-rep4-mock-100x_Position012_11_cmle.ics	48	1	0	1.2995999999999999	0.0	1.0	0.27004453453403476	2.329931918995486	0.1573898717415739	0.34616302523596165	0.16088502933160884	0.02642924230526429	0.9484768317838634	0.9493797684310332	192.0	3.588602078217365	130.0	0.29974420586687905
1213	Feb25-FISH2-3L1-rep4-mock-100x_Position012_11_cmle.ics	49	1	0	1.2995999999999999	0.3095250132321943	1.0	0.265435257696904	2.707672156592375	0.4233676821311254	0.5482608108716195	0.41359177428789995	0.2716611168609099	0.8423506100723358	0.9808502899587074	150.0	2.884050916496262	89.0	0.2052094947857864
1214	Feb25-FISH2-3L1-rep4-mock-100x_Position012_11_cmle.ics	50	1	0	1.2995999999999999	1.6776879206634818	1.0	0.2493945472925561	2.5884545775197143	0.9471891357912546	0.9723625793411984	0.9412960292497928	0.9051936549750763	0.5043469984379667	0.9847587390709771	152.0	2.905341079566571	88.0	0.20290377012527194
1215	Feb25-FISH2-3L1-rep4-mock-100x_Position012_11_cmle.ics	51	1	0	1.5162	1.679567386804093	1.0	0.2959817798494465	2.3122235755569895	0.8708551319648093	0.9252480938416422	0.8654920821114369	0.794008211143695	0.43467724497664323	0.9908039164533019	258.0	4.87630868054806	212.0	0.48881362802906425
1216	Feb25-FISH2-3L1-rep4-mock-100x_Position012_11_cmle.ics	52	1	0	1.2995999999999999	1.9091760314026058	1.0	0.26451517135375124	2.3598600477098626	0.9460062915822968	0.9709375903962973	0.9435023141452126	0.910403709864044	0.3964431397977037	0.9933762152947406	174.0	3.3033696152229064	111.0	0.2559354373171044
1217	Feb25-FISH2-3L1-rep4-mock-100x_Position012_11_cmle.ics	53	1	0	1.083	0.7295574526778015	1.0	0.2735425264285485	2.3423423471556886	0.6420626786773829	0.7246561303198662	0.6342952694320082	0.5238686013269324	0.7009003620392076	0.9865900911891393	136.0	2.5477777842807425	78.0	0.17984652352012742
1218	Feb25-FISH2-3L1-rep4-mock-100x_Position012_11_cmle.ics	54	1	0	1.083	1.8410516456738788	1.0	0.3321150396970988	2.309049117732329	0.9337295490232496	0.964053556654904	0.9324970030560387	0.8833851115200837	0.3940468661050168	0.9992983881291105	168.0	3.1458781306503005	118.0	0.27207550994070556
1219	Feb25-FISH2-3L1-rep4-mock-100x_Position012_11_cmle.ics	55	1	0	1.2995999999999999	0.9733510449106972	1.0	0.2456925895263502	1.8464371997543194	0.7256370371558235	0.8065355441876875	0.7076685001363076	0.6154364245738386	0.609630535051423	0.9882199118308924	192.0	3.6354125758982043	124.0	0.28590985790379225
1220	Feb25-FISH2-3L1-rep4-mock-100x_Position012_11_cmle.ics	56	1	0	1.083	0.65253602307166	1.0	0.30443970331245684	2.2039704640129956	0.6100439573673752	0.7262299030529294	0.6100439573673752	0.47119545114366573	0.7051590265068394	0.983663897700336	170.0	3.1905735425610295	115.0	0.2651583359591622
1221	Feb25-FISH2-3L1-rep4-mock-100x_Position012_11_cmle.ics	57	1	0	1.2995999999999999	0.9755754663213545	1.0	0.28013140511610374	2.4835578507445653	0.7563254138995417	0.8403271443270041	0.7553666635487793	0.6687575998503414	0.6368052112780836	0.9908562984739602	144.0	2.7499646807640765	86.0	0.19829232080424306
1222	Feb25-FISH2-3L1-rep4-mock-100x_Position012_11_cmle.ics	58	1	0	1.2995999999999999	1.4199491695140265	1.0	0.2795679985921581	2.900866423772809	0.823330350606036	0.8640852517692996	0.8220857398519482	0.7807085333116408	0.5451415958385706	0.8829195117529103	128.0	2.4158066343186673	72.0	0.16601217555704068
1223	Feb25-FISH2-3L1-rep4-mock-100x_Position012_11_cmle.ics	58	2	0	0.8664	2.352752090272223	1.0	0.2881764887477712	2.4354366020435596	0.9775075246075002	0.9849792564874319	0.976116489058814	0.9595094769380949	0.30325906814960607	1.0022108020604314	102.0	1.928387274840874	52.0	0.1198976823467516
1224	Feb25-FISH2-3L1-rep4-mock-100x_Position012_11_cmle.ics	59	1	0	1.083	1.701605764436055	1.0	0.3042557231713215	2.1360113609965663	0.9174185955276579	0.9564066044655193	0.9127108670066693	0.8659534003104372	0.4757410344909367	0.9985457689568941	172.0	3.211863705631338	117.0	0.26976978528019113
1225	Feb25-FISH2-3L1-rep4-mock-100x_Position012_11_cmle.ics	60	1	0	1.5162	0.3916201927270152	1.0	0.2579830701927478	3.150557282425582	0.5686686743564975	0.7199840900051139	0.5598857077918388	0.32199069752339826	0.7369416569794632	0.9362293112384567	168.0	3.2394991260119803	104.0	0.2397953646935032
1226	Feb25-FISH2-3L1-rep4-mock-100x_Position012_11_cmle.ics	61	1	0	0.8664	0.0	1.0	0.2520606655820932	1.6429919957710686	0.23154138367675836	0.38980085184758834	0.21509151605847818	0.031610452400138135	0.9109339078476436	0.9729143211155415	148.0	2.722329260383434	85.0	0.19598659614372857
1227	Feb25-FISH2-3L1-rep4-mock-100x_Position012_11_cmle.ics	63	1	0	1.2995999999999999	0.23070632344123612	1.0	0.3167519218599209	2.36606068777788	0.36879353033183	0.5213434521262792	0.36879353033183	0.20035350311770111	0.8395164348377098	1.0090970285007823	194.0	3.656702738968513	143.0	0.3297186264535669
1228	Feb25-FISH2-3L1-rep4-mock-100x_Position012_11_cmle.ics	65	1	0	1.2995999999999999	1.6921958908343169	1.0	0.307367644407585	2.111256167465905	0.9091859993130796	0.9553501732912855	0.9074999219408624	0.8456224435632436	0.4140331597740468	0.9945791698765032	182.0	3.3885302675041413	128.0	0.2951327565458501
1229	Feb25-FISH2-3L1-rep4-mock-100x_Position012_11_cmle.ics	67	1	0	1.5162	0.7610319551488771	1.0	0.2989294088085085	2.850622589247041	0.6618967164994197	0.7656367328827907	0.65579561744829	0.5121211345484333	0.6695016770001634	0.9864985779670011	174.0	3.3501801129037463	118.0	0.27207550994070556
1230	Feb25-FISH2-3L1-rep4-mock-100x_Position012_11_cmle.ics	68	1	0	1.2995999999999999	0.5689355674538337	1.0	0.3143224270587024	2.4301742674388223	0.5707824963347663	0.6799319136247297	0.562292406961045	0.42707220303323973	0.7113613816668585	0.9969584794052392	174.0	3.3033696152229064	121.0	0.27899268392224896
1231	Feb25-FISH2-3L1-rep4-mock-100x_Position012_11_cmle.ics	69	1	0	1.083	0.5158750220536572	1.0	0.3234445281904225	2.0233494150378837	0.5016232238637433	0.6289012264358081	0.5016232238637433	0.3626925127819077	0.7587944107771204	0.9946799888762801	178.0	3.322544692523104	127.0	0.29282703188533565
1232	Feb25-FISH2-3L1-rep4-mock-100x_Position012_11_cmle.ics	70	1	0	1.083	0.0	1.0	0.24375869427393557	2.0241976083780533	0.15123474573341478	0.32204219914956383	0.08711785109300638	0.02994388043190173	0.9364392567686681	0.9687170847750669	152.0	2.8819358307261513	87.0	0.20059804546475749
1233	Feb25-FISH2-3L1-rep4-mock-100x_Position012_11_cmle.ics	71	1	0	1.5162	1.401081809291592	1.0	0.2917507717704062	2.1921662495781793	0.811810092195757	0.8818128860065744	0.8106985121471327	0.7193349541398927	0.6092191636617043	0.9929489663600555	222.0	4.142007012676196	168.0	0.3873617429664282
1234	Feb25-FISH2-3L1-rep4-mock-100x_Position012_11_cmle.ics	72	1	0	1.5162	0.0	1.0	0.30101892057661733	3.0031590480371215	0.22444665823722493	0.389641365569562	0.20717268860875895	0.02606740999016565	0.920623156251373	0.9897724142303371	210.0	4.084481780775602	157.0	0.3619987717007692
1235	Feb25-FISH2-3L1-rep4-mock-100x_Position012_11_cmle.ics	73	1	0	1.083	0.0	1.0	0.22072269388420282	2.0092567397753727	0.07817204742175	0.19639003979160685	0.07817204742175	0.028502276736267793	0.9565251172331996	0.9394036182251996	124.0	2.37322630817805	61.0	0.1406492042913817
1236	Feb25-FISH2-3L1-rep4-mock-100x_Position012_11_cmle.ics	73	2	0	0.8664	1.7810767241969185	1.0	0.2696112908895111	2.1048513586645767	0.9069778889937236	0.9370882389137302	0.9069942979037617	0.8706608688517865	0.39774909870790315	0.9935519320690338	116.0	2.1944446605351353	61.0	0.1406492042913817
1237	Feb25-FISH2-3L1-rep4-mock-100x_Position012_11_cmle.ics	74	1	0	1.083	0.41270001764292574	1.0	0.28610847979324433	2.067462657141635	0.5041356576605728	0.635632381491668	0.5041356576605728	0.3452819123119236	0.7598577531707964	1.0027777973924235	156.0	2.877705659185929	98.0	0.2259610167304165
1238	Feb25-FISH2-3L1-rep4-mock-100x_Position012_11_cmle.ics	75	1	0	1.083	0.0	1.0	0.2830711861397215	2.2231529877160243	0.22314691730167943	0.396084139971167	0.22314691730167943	0.028627061841193763	0.9219327461215575	0.9920765886816976	166.0	3.0777774698991527	107.0	0.2467125386750466
1239	Feb25-FISH2-3L1-rep4-mock-100x_Position012_11_cmle.ics	76	1	0	1.083	2.0557473992337476	1.0	0.2879988190020152	2.889960706768166	0.997878590078329	0.9999554948967482	0.9967214573937812	0.9785930453358652	0.11285354363558932	0.9841585693202262	122.0	2.3285308962673215	68.0	0.15678927691498287
1240	Feb25-FISH2-3L1-rep4-mock-100x_Position012_11_cmle.ics	77	1	0	1.2995999999999999	0.5158750220536572	1.0	0.31767783379119197	2.316853609270031	0.5432910566337532	0.6707418283963228	0.539446430598116	0.3696976790375667	0.7639813408638444	0.9885093973005965	192.0	3.6120073270577846	141.0	0.325107177132538
1241	Feb25-FISH2-3L1-rep4-mock-100x_Position012_11_cmle.ics	78	1	0	1.083	1.9493999999999998	1.0	0.32482598003490853	2.419450995066759	0.9925741543076154	0.999260539910015	0.9898454424262623	0.9425199966672221	0.2228537356180084	1.000861452963549	124.0	2.34982105933763	74.0	0.17062362487806956
1242	Feb25-FISH2-3L1-rep4-mock-100x_Position012_11_cmle.ics	80	1	0	1.083	1.2466683216206906	1.0	0.2623025778457774	2.118438811758709	0.8269461369729466	0.8897343407262979	0.8240019497928345	0.7470338776504997	0.5518780782865386	0.9968415723637779	166.0	3.0777774698991522	103.0	0.23748964003298878
1243	Feb25-FISH2-3L1-rep4-mock-100x_Position012_11_cmle.ics	81	1	0	1.2995999999999999	0.0	1.0	0.298179806429609	2.29810221150057	0.1919553671490523	0.3350793418765937	0.16699962643538144	0.02813916094138284	0.9299364627536958	0.9873696533737167	180.0	3.3672401044338325	124.0	0.28590985790379225
1244	Feb25-FISH2-3L1-rep4-mock-100x_Position012_11_cmle.ics	82	1	0	1.083	0.8318234787411565	1.0	0.2880929030172355	2.329961797885774	0.6588548954911694	0.7740981602321436	0.657381902811943	0.5448673570092356	0.6943773081907335	0.9892500583240263	164.0	3.0798925556692636	106.0	0.24440681401453213
1245	Feb25-FISH2-3L1-rep4-mock-100x_Position012_11_cmle.ics	83	1	0	2.166	0.0	1.0	0.13476203487177785	2.418221541817476	0.14975775316056422	0.44796424335713747	0.1379923793181761	0.01882144389209922	0.9557905223844338	0.671328959442882	418.0	7.937026158917131	295.0	0.680188774851764
1246	Feb25-FISH2-3L1-rep4-mock-100x_Position012_11_cmle.ics	84	1	0	1.2995999999999999	0.42540144110901373	1.0	0.2877226213926332	2.555195527009821	0.4905123522060944	0.6071229453042392	0.4796116504854369	0.3374699605882918	0.7890250644236452	0.9932336719798373	162.0	3.0820076414393744	104.0	0.2397953646935032
1247	Feb25-FISH2-3L1-rep4-mock-100x_Position012_11_cmle.ics	85	1	0	1.2995999999999999	1.2269033092775323	1.0	0.22976348254774215	3.9464066191811993	0.8965931087882307	0.9202574525745257	0.8926054974835462	0.8387340301974449	0.4324123240679642	0.945669026209656	110.0	2.153979420164629	52.0	0.1198976823467516
1248	Feb25-FISH2-3L1-rep4-mock-100x_Position012_11_cmle.ics	86	1	0	1.5162	1.517785507063743	1.0	0.23846533157715108	2.5380498764812764	0.8775893489523233	0.9361167922711465	0.8760852784122108	0.8074789708655966	0.4507168568028528	0.9773635671129619	196.0	3.724803399719661	126.0	0.2905213072248212
1249	Feb25-FISH2-3L1-rep4-mock-100x_Position012_11_cmle.ics	88	1	0	1.5162	0.9077480443748005	1.0	0.2788066178289909	2.628290995262454	0.7260378226741356	0.804253944655357	0.7080999283192184	0.5940035928885585	0.6296889687480278	0.9969058058789381	172.0	3.3054847009930173	112.0	0.25824116197761887
1250	Feb25-FISH2-3L1-rep4-mock-100x_Position012_11_cmle.ics	89	1	0	0.8664	1.3318330934235014	1.0	0.30093769536986004	2.0059150873656497	0.8531070549630845	0.9227389253486464	0.8529634946677604	0.7761741181296145	0.4879967295007078	0.9798762180469459	146.0	2.7010390973131257	91.0	0.20982094410681532
1251	Feb25-FISH2-3L1-rep4-mock-100x_Position012_11_cmle.ics	90	1	0	1.2995999999999999	0.0	1.0	0.3091484836859036	2.393244578187597	0.24064775712433079	0.4342516543078509	0.24609284075416488	0.027823961693213183	0.9094973902360481	0.9816056992668347	174.0	3.2799643663824867	120.0	0.2766869592617345
1252	Feb25-FISH2-3L1-rep4-mock-100x_Position012_11_cmle.ics	91	1	0	1.5162	0.72222503087512	1.0	0.2972339349377643	2.661524399432105	0.6030211480362537	0.7109035979126613	0.6030211480362537	0.47217797308431747	0.709990238427286	0.9965162081574963	200.0	3.8141942235411186	145.0	0.33433007577459584
1253	Feb25-FISH2-3L1-rep4-mock-100x_Position012_11_cmle.ics	92	1	0	1.2995999999999999	0.4660867564761642	1.0	0.268000903909552	2.0101864422925377	0.5586182107115155	0.6730358122552451	0.5259653039217541	0.37277946991051664	0.7917044943811073	0.9916707443264836	168.0	3.122472881809881	106.0	0.24440681401453213
1254	Feb25-FISH2-3L1-rep4-mock-100x_Position012_11_cmle.ics	93	1	0	1.083	0.8533468100660392	1.0	0.2704196860084893	1.8835969097330933	0.7361910986693633	0.8418281147874558	0.7361910986693633	0.6221867330957344	0.6337872386086982	0.9893945540054061	140.0	2.6137633592617795	81.0	0.18676369750167077
1255	Feb25-FISH2-3L1-rep4-mock-100x_Position012_11_cmle.ics	94	1	0	1.2995999999999999	1.5938084136021913	1.0	0.29064899138885836	2.510028154438632	0.9157950231969633	0.9541069169126951	0.9153627161535217	0.8500263601855758	0.44814347116953596	1.007435961175616	152.0	2.905341079566571	95.0	0.21904384274887315
1256	Feb25-FISH2-3L1-rep4-mock-100x_Position012_11_cmle.ics	95	1	0	1.083	0.0	1.0	0.10639387736224112	2.0524587059284	0.22000374201480768	0.4286077032047684	0.22000374201480768	0.028020563262324147	0.9010202846137904	0.44434701334093374	144.0	2.6095331877215564	53.0	0.12220340700726606
1257	Feb25-FISH2-3L1-rep4-mock-100x_Position012_11_cmle.ics	96	1	0	1.083	1.5162	1.0	0.26406189311984274	2.1615873078453993	0.9608158021519191	0.9903014522012434	0.958074284796623	0.8773773199660465	0.30111788409280926	0.981654947448053	148.0	2.792545006904694	87.0	0.20059804546475749
1258	Feb25-FISH2-3L1-rep4-mock-100x_Position012_11_cmle.ics	97	1	0	1.083	0.0	1.0	0.13296497832623966	2.0866087492040144	0.2815774472715966	0.4898637093848785	0.27166917137378865	0.030175674975384776	0.8973977134700861	0.7005703564720607	132.0	2.388171213938025	52.0	0.1198976823467516
1259	Feb25-FISH2-3L1-rep4-mock-100x_Position012_11_cmle.ics	99	1	0	0.8664	1.1368333649278028	1.0	0.3419300538262303	1.8896188654886394	0.7788612967230473	0.8495520103922912	0.7774110026603553	0.6931604843804219	0.590425637075599	0.9972027159576333	146.0	2.701039097313126	97.0	0.22365529206990203
1260	Feb25-FISH2-3L1-rep4-mock-100x_Position012_11_cmle.ics	100	1	0	1.2995999999999999	1.5748980912081223	1.0	0.27466855967843334	2.1423511120224688	0.8815884237452297	0.9314563862283628	0.8799824501858459	0.820925669914486	0.492800616520272	0.9948589078799732	182.0	3.435340765184981	121.0	0.27899268392224896
1261	Feb25-FISH2-3L1-rep4-mock-100x_Position012_11_cmle.ics	104	1	0	1.2995999999999999	0.0	1.0	0.19355561778276956	2.2265266152188996	0.08544015456731033	0.24987649984082203	0.08544015456731033	0.029425971260140734	0.9596100441380243	0.8683170552514236	150.0	2.8372404188154223	76.0	0.1752350741990985
1262	Feb25-FISH2-3L1-rep4-mock-100x_Position012_11_cmle.ics	105	1	0	1.2995999999999999	1.9493999999999998	1.0	0.32005861740572933	2.14375794791384	0.9793599275679242	0.9919319568169785	0.9743341850240546	0.9208004358201168	0.2934404708960193	1.0016659753043797	172.0	3.2352689544717586	120.0	0.2766869592617345
1263	Feb25-FISH2-3L1-rep4-mock-100x_Position012_11_cmle.ics	106	1	0	1.083	0.20635000882146287	1.0	0.2888529022086707	2.308733218396488	0.36807131699992235	0.4971003736720833	0.3520111842729791	0.1796301250463854	0.878477395273628	0.9860655741679883	172.0	3.258674203312178	114.0	0.26285261129864773
1264	Feb25-FISH2-3L1-rep4-mock-100x_Position012_11_cmle.ics	110	1	0	0.8664	2.36770115119996	1.0	0.2664353631173921	1.9133901980135424	0.985387668293424	0.9952194223429103	0.9848179867454093	0.9685678205882912	0.20475095819323016	0.9909727631175925	102.0	1.904982026000454	50.0	0.11528623302572269
1265	Feb25-FISH2-3L1-rep4-mock-100x_Position013_12_cmle.ics	2	1	0	1.7328	0.0	1.0	0.25370903730262495	2.538348787804209	0.18947786442216447	0.3918956554028964	0.18947786442216447	0.023757581383834634	0.9346322593926796	0.9837297307735885	256.0	4.85501851747775	194.0	0.44731058413980407
1266	Feb25-FISH2-3L1-rep4-mock-100x_Position013_12_cmle.ics	4	1	0	1.2995999999999999	0.744005537498231	1.0	0.2536997527603807	2.126086867023929	0.641622621179691	0.750895470231075	0.6394676684284861	0.4878492697913482	0.705160892822353	0.9784595078195596	204.0	3.8333693008413166	138.0	0.3181900031509946
1267	Feb25-FISH2-3L1-rep4-mock-100x_Position013_12_cmle.ics	5	1	0	1.5162	0.0	1.0	0.27516842178869017	2.4165369913112897	0.18921687063396186	0.39970324071642416	0.18921687063396186	0.02476758233100478	0.9371858976497679	0.9933561618326706	244.0	4.6102512948537955	188.0	0.4334762361767174
1268	Feb25-FISH2-3L1-rep4-mock-100x_Position013_12_cmle.ics	6	1	0	1.083	0.0	1.0	0.29380436295759543	2.2268524513372454	0.09518143087997649	0.23154840605259291	0.09518143087997649	0.03451593947407081	0.9505273867667028	1.0125026236700783	120.0	2.3072407331970126	67.0	0.15448355225446841
1269	Feb25-FISH2-3L1-rep4-mock-100x_Position013_12_cmle.ics	9	1	0	1.5162	0.0	1.0	0.22627814517967254	2.7304114677088642	0.16139096412971987	0.323713678600941	0.13933251260603402	0.028934853365262997	0.9467486229716283	0.94105561310482	192.0	3.6822230735790438	119.0	0.27438123460122005
1270	Feb25-FISH2-3L1-rep4-mock-100x_Position013_12_cmle.ics	10	1	0	1.2995999999999999	0.0	1.0	0.2659059822000516	2.52916165817641	0.15931767225770663	0.3279156490049387	0.15931767225770663	0.027343960675239424	0.9514001696297386	0.9540692681446749	192.0	3.6120073270577846	129.0	0.29743848120636457
1271	Feb25-FISH2-3L1-rep4-mock-100x_Position013_12_cmle.ics	11	1	0	1.7328	1.6237047143221965	1.0	0.3085868183089264	2.83291374598663	0.8426204715748952	0.9111139753901148	0.8398638894617447	0.7167319722279508	0.5645229468208235	0.9912085379193155	284.0	5.480754284227953	250.0	0.5764311651286135
1272	Feb25-FISH2-3L1-rep4-mock-100x_Position013_12_cmle.ics	12	1	0	1.2995999999999999	1.104642543499924	1.0	0.2929320392162178	2.515403392721514	0.8157290638950484	0.8880346973263913	0.8110597727872151	0.6956950698928408	0.5683917869428644	1.0007115533312947	160.0	3.0607174783690656	103.0	0.23748964003298878
1273	Feb25-FISH2-3L1-rep4-mock-100x_Position013_12_cmle.ics	13	1	0	1.5162	1.0841098665386142	1.0	0.28557019232898284	2.439634082869449	0.7434497972982652	0.8351669603334909	0.743306545188878	0.6423173893735585	0.5883760921107813	0.9967152554419697	198.0	3.7460935627899703	140.0	0.3228014524720236
1274	Feb25-FISH2-3L1-rep4-mock-100x_Position013_12_cmle.ics	14	1	0	0.8664	1.9749519173199916	1.0	0.23644882947978219	1.7188479043603937	0.947893750509248	0.975747575979793	0.9486515114478937	0.9133219261794182	0.267026985010896	0.9229512541844137	150.0	2.743619423453743	84.0	0.1936808714832141
1275	Feb25-FISH2-3L1-rep4-mock-100x_Position013_12_cmle.ics	15	1	0	1.5162	0.32626801153583	1.0	0.2949886840383556	2.6221159425971354	0.43418536529467794	0.5628854018205648	0.4304539952874444	0.24797854283197376	0.8493428852825411	0.9782073062612646	194.0	3.7035132366493526	138.0	0.3181900031509946
1276	Feb25-FISH2-3L1-rep4-mock-100x_Position013_12_cmle.ics	16	1	0	1.083	1.7941989459020498	1.0	0.2888820830887166	2.0230005146509535	0.9385736865288778	0.9728798334787228	0.937010390305836	0.8791900225425588	0.4099724057860676	1.0000375747951378	174.0	3.256559117542067	116.0	0.2674640606196767
1277	Feb25-FISH2-3L1-rep4-mock-100x_Position013_12_cmle.ics	17	1	0	1.083	2.085072780552851	1.0	0.18704508073430515	1.3546818387675712	0.913421302753879	0.952933479811882	0.91136813433235	0.865579186879472	0.492612131010391	0.8825413447635301	244.0	4.540035548332535	155.0	0.35738732237974036
1278	Feb25-FISH2-3L1-rep4-mock-100x_Position013_12_cmle.ics	17	2	0	1.083	0.5963412819178956	1.0	0.30588112908599374	2.4602570717341865	0.48944408099111664	0.5930138784310337	0.48848127255296475	0.3720369981772473	0.8051297474054966	1.0045535422396812	142.0	2.705269268853348	88.0	0.20290377012527194
1279	Feb25-FISH2-3L1-rep4-mock-100x_Position013_12_cmle.ics	18	1	0	1.5162	0.10317500441073144	1.0	0.29575657482846107	2.5485829071513217	0.3038954091015481	0.46326946868626073	0.3038954091015481	0.09156719162737821	0.881292835575829	0.9862995944202352	204.0	3.856774549681736	149.0	0.34355297441665367
1280	Feb25-FISH2-3L1-rep4-mock-100x_Position013_12_cmle.ics	19	1	0	1.2995999999999999	0.751125369937127	1.0	0.27258798385801636	2.1076291347632634	0.6618934779791548	0.75238813706796	0.6575337393783438	0.5308328859433141	0.7245978785664987	0.9729226411864864	166.0	3.124587967579992	105.0	0.24210108935401767
1281	Feb25-FISH2-3L1-rep4-mock-100x_Position013_12_cmle.ics	22	1	0	1.5162	1.9493999999999998	1.0	0.27841751300124384	2.2233644438606404	0.9669279151460892	0.9889949394171604	0.9630888523022997	0.9163827833964325	0.23560325113041328	0.9978189499410286	192.0	3.6120073270577846	132.0	0.30435565518790797
1282	Feb25-FISH2-3L1-rep4-mock-100x_Position013_12_cmle.ics	23	1	0	1.7328	2.177474802840004	1.0	0.30002463544626345	2.726961977587006	0.8853527716755585	0.9264700008558957	0.8838977489943226	0.8218267667113635	0.5163492435801421	0.9929217572178437	304.0	5.787276910292723	273.0	0.6294628323204459
1283	Feb25-FISH2-3L1-rep4-mock-100x_Position013_12_cmle.ics	23	2	0	0.8664	2.5991999999999997	1.0	0.3228775687081416	1.969065383806953	0.9474508573221877	0.9806695957319335	0.9470828221734044	0.9073692619326125	0.32662116859173157	0.9971531262330288	122.0	2.2583151497460614	72.0	0.16601217555704068
1284	Feb25-FISH2-3L1-rep4-mock-100x_Position013_12_cmle.ics	24	1	0	1.2995999999999999	0.0	1.0	0.27854218601744635	2.505577177222671	0.14554690819029023	0.31302257052724825	0.14554690819029023	0.029846968751977294	0.9524609349661873	0.9561496605342773	170.0	3.2607892890822887	110.0	0.2536297126565899
1285	Feb25-FISH2-3L1-rep4-mock-100x_Position013_12_cmle.ics	25	1	0	1.2995999999999999	0.6190500264643886	1.0	0.29064899138885836	2.9954108438334	0.6102643987874705	0.7099875799932637	0.5995810879083867	0.47309173964297746	0.7234898368392156	0.9831305035276721	152.0	2.928746328406991	95.0	0.21904384274887315
1286	Feb25-FISH2-3L1-rep4-mock-100x_Position013_12_cmle.ics	27	1	0	1.083	0.23070632344123612	1.0	0.3314882213761345	2.318782150498157	0.38285976551091083	0.546927024658906	0.3720448950640464	0.21394417323820253	0.8447744811174169	1.0014933955333636	170.0	3.1905735425610295	120.0	0.2766869592617345
1287	Feb25-FISH2-3L1-rep4-mock-100x_Position013_12_cmle.ics	28	1	0	1.2995999999999999	1.1672919242844824	1.0	0.2876507629637746	2.432970823192821	0.7977447290308761	0.8793950243275498	0.7960540408213226	0.6833861195263012	0.498704068057465	0.9899225123976998	188.0	3.592832249757587	130.0	0.29974420586687905
1288	Feb25-FISH2-3L1-rep4-mock-100x_Position013_12_cmle.ics	29	1	0	0.8664	0.10317500441073144	1.0	0.25290544233408696	1.4662089053823186	0.3628804080710936	0.5758956443192838	0.3628804080710936	0.11261805767723596	0.8453567919349971	0.9715692686943178	136.0	2.500967286599902	75.0	0.17292934953858405
1289	Feb25-FISH2-3L1-rep4-mock-100x_Position013_12_cmle.ics	30	1	0	1.083	0.0	1.0	0.25511314070766744	2.0760332750620467	0.16346236677030065	0.3326689795055328	0.16346236677030065	0.0297040558213841	0.9237763554399753	0.9219859808700672	122.0	2.328530896267321	64.0	0.14756637827292504
1290	Feb25-FISH2-3L1-rep4-mock-100x_Position013_12_cmle.ics	31	1	0	1.083	0.5556144027286182	1.0	0.30679615757712825	2.0545553563349963	0.5575659114849928	0.6696784914170413	0.5568908473168054	0.40454518478954316	0.762363423950815	1.0000005383539043	144.0	2.679748934242817	90.0	0.20751521944630086
1291	Feb25-FISH2-3L1-rep4-mock-100x_Position013_12_cmle.ics	32	1	0	1.2995999999999999	1.5009357274113917	1.0	0.2814227162111093	2.937660920270755	0.9062584695997832	0.9481321709278164	0.9053550456229108	0.8493484054566808	0.44338114184931854	0.9867839919246126	146.0	2.818065341515225	88.0	0.20290377012527194
1292	Feb25-FISH2-3L1-rep4-mock-100x_Position013_12_cmle.ics	33	1	0	1.2995999999999999	0.0	1.0	0.22108422764558305	2.799895829976366	0.07719764539514597	0.32369427619753466	0.10744801383458134	0.02717932990876332	0.9513729438614104	0.8710261895689638	170.0	3.2373840402418685	98.0	0.2259610167304165
1293	Feb25-FISH2-3L1-rep4-mock-100x_Position013_12_cmle.ics	34	1	0	1.5162	1.433352969887323	1.0	0.3101865378707148	2.3843832970989216	0.8122825215710312	0.8825592908670847	0.8046301098590221	0.7191569616672168	0.6106964951716786	0.9957876980127942	254.0	4.763512607886181	212.0	0.48881362802906425
1294	Feb25-FISH2-3L1-rep4-mock-100x_Position013_12_cmle.ics	35	1	0	1.2995999999999999	0.32626801153583	1.0	0.30443970331245684	2.3056291948358787	0.4641787145096673	0.5934331997909772	0.46079080299599373	0.2602856645183766	0.7970091573928079	0.9910969630859503	170.0	3.2139787914014493	115.0	0.2651583359591622
1295	Feb25-FISH2-3L1-rep4-mock-100x_Position013_12_cmle.ics	36	1	0	1.2995999999999999	0.0	1.0	0.2426927301692727	2.3085504543278708	0.17555120198292004	0.3366201604087067	0.17555120198292004	0.029944040957256817	0.9480397022158334	0.9337494743385637	158.0	2.9224010710966577	92.0	0.21212666876732977
1296	Feb25-FISH2-3L1-rep4-mock-100x_Position013_12_cmle.ics	37	1	0	1.083	0.0	1.0	0.16064962433129623	1.733916457398376	0.08971041558850662	0.2772202596584389	0.08971041558850662	0.031484148234817634	0.9523389188747338	0.9116714081761736	176.0	3.1608230364102763	88.0	0.20290377012527194
1297	Feb25-FISH2-3L1-rep4-mock-100x_Position013_12_cmle.ics	38	1	0	1.2995999999999999	0.42540144110901373	1.0	0.2746686717308086	2.4237999685091114	0.4859567622580804	0.6359510169241124	0.4859567622580804	0.34229879019681875	0.7784298404079701	0.9868430685319451	184.0	3.5034414259361295	123.0	0.2836041332432778
1298	Feb25-FISH2-3L1-rep4-mock-100x_Position013_12_cmle.ics	39	1	0	1.083	0.5689355674538337	1.0	0.2840517632309768	2.8313333665272773	0.6408710548856823	0.7409567108124135	0.6345456941424524	0.5045463530341965	0.713283796339859	0.9833956686267704	114.0	2.1731544974648265	61.0	0.1406492042913817
1299	Feb25-FISH2-3L1-rep4-mock-100x_Position013_12_cmle.ics	41	1	0	2.166	0.0	1.0	0.2761603439033485	2.8591243355616958	0.22203195855885313	0.37765281566319314	0.21872481277195036	0.018401555763985097	0.9160951051488443	0.9817512732826572	366.0	7.0558084353232156	346.0	0.7977807325380012
1300	Feb25-FISH2-3L1-rep4-mock-100x_Position013_12_cmle.ics	43	1	0	1.7328	0.0	1.0	0.13708826222568365	2.622798962131095	0.08282991969313135	0.22073619757746074	0.08282991969313135	0.027917662382949918	0.9704747859210381	0.9288381213261545	198.0	3.9099303046729084	97.0	0.22365529206990203
1301	Feb25-FISH2-3L1-rep4-mock-100x_Position013_12_cmle.ics	44	1	0	1.083	0.0	1.0	0.1557087040452072	2.2406290106827518	0.05779227196363277	0.18230556379088841	0.05779227196363277	0.0288862535823698	0.975519755751139	0.9008240266784436	122.0	2.398746642788581	50.0	0.11528623302572269
1302	Feb25-FISH2-3L1-rep4-mock-100x_Position013_12_cmle.ics	47	1	0	1.5162	0.0	1.0	0.2261867314425859	2.369294783327765	0.15618798354856336	0.32373306681239034	0.15618798354856336	0.028649802985418044	0.9340709278480324	0.9581785503310218	214.0	4.05684636039496	140.0	0.3228014524720236
1303	Feb25-FISH2-3L1-rep4-mock-100x_Position013_12_cmle.ics	48	1	0	1.2995999999999999	1.1872177544577784	1.0	0.23806494534141664	2.1031469863003616	0.6992815912960425	0.7837672854117353	0.6958681117893775	0.59516008471409	0.6757031236054714	0.9743081733661365	140.0	2.6137633592617795	76.0	0.1752350741990985
1304	Feb25-FISH2-3L1-rep4-mock-100x_Position013_12_cmle.ics	48	2	0	1.5162	0.3720027687491155	1.0	0.3028594173458788	2.5303718336167926	0.39722187616793325	0.5181014077488476	0.39215979402848716	0.24607159171130766	0.8531952370656437	0.992793911211859	214.0	4.08025160923538	162.0	0.37352739500334153
1305	Feb25-FISH2-3L1-rep4-mock-100x_Position013_12_cmle.ics	49	1	0	1.2995999999999999	0.2918229810711206	1.0	0.27676277301857954	2.50049604271629	0.40189777154127704	0.5562953222973437	0.40189777154127704	0.24351136798516324	0.8348431119920233	0.9987520879842886	162.0	3.0820076414393744	102.0	0.23518391537247432
1306	Feb25-FISH2-3L1-rep4-mock-100x_Position013_12_cmle.ics	50	1	0	1.083	0.0	1.0	0.31024454638829513	2.1838955247851985	0.21440869874422175	0.3634224168584957	0.20961765201280108	0.029036363296090432	0.9198014476916567	1.0040541310093942	160.0	3.037312229528646	106.0	0.24440681401453213
1307	Feb25-FISH2-3L1-rep4-mock-100x_Position013_12_cmle.ics	51	1	0	1.083	3.1075744534150904	1.0	0.26978921292092234	2.3710744680579854	0.9921454969850224	0.9981657265123517	0.9915697335148804	0.9750943396226415	0.2984570326264197	0.9867124599528079	158.0	2.992616817617917	97.0	0.22365529206990203
1308	Feb25-FISH2-3L1-rep4-mock-100x_Position013_12_cmle.ics	51	2	0	1.2995999999999999	1.4532932869245503	1.0	0.33120026657485735	2.5089005033068466	0.7856292550087531	0.858560591324645	0.7848317447967321	0.6955339428126823	0.5221807005092929	0.9981415604850445	206.0	3.901469961592465	160.0	0.3689159456823127
1309	Feb25-FISH2-3L1-rep4-mock-100x_Position013_12_cmle.ics	53	1	0	1.5162	0.20635000882146287	1.0	0.2865002467954959	2.818342274667057	0.3311732781537419	0.48183344501800457	0.33225576035169624	0.1897694386556602	0.8724860098322412	0.9935748864867265	194.0	3.7269184854897723	136.0	0.31357855382996574
1310	Feb25-FISH2-3L1-rep4-mock-100x_Position013_12_cmle.ics	54	1	0	1.2995999999999999	0.0	1.0	0.12207282941127255	1.8795006919981647	0.07620718147949494	0.20297392111099835	0.07620718147949494	0.027003029731962946	0.9650389869884569	0.8067585850872511	164.0	3.173513551030942	69.0	0.1590950015754973
1311	Feb25-FISH2-3L1-rep4-mock-100x_Position013_12_cmle.ics	55	1	0	1.083	0.41270001764292574	1.0	0.30758805139602646	2.2032258898790813	0.4765529280378189	0.6056500666818463	0.4765529280378189	0.3601144976092118	0.8015074965824355	0.9975270284345934	146.0	2.7478495949939656	92.0	0.21212666876732977
1312	Feb25-FISH2-3L1-rep4-mock-100x_Position013_12_cmle.ics	56	1	0	1.2995999999999999	0.6275890508929507	1.0	0.2928237825597338	2.374704315371499	0.5837702266636455	0.7107635931774321	0.5788400384414042	0.44636173986420496	0.7272233820502653	0.9945426043149778	184.0	3.4800361770957102	127.0	0.29282703188533565
1313	Feb25-FISH2-3L1-rep4-mock-100x_Position013_12_cmle.ics	57	1	0	1.5162	1.8018739878865302	1.0	0.29575657482846107	2.431527980737562	0.9129503764289731	0.9533851501988874	0.9115408854043139	0.8506075041844264	0.3614275565969618	1.0016820101235173	204.0	3.9035850473625757	149.0	0.34355297441665367
1314	Feb25-FISH2-3L1-rep4-mock-100x_Position013_12_cmle.ics	58	1	0	1.5162	1.9493999999999998	1.0	0.22109094942646218	2.502391773522606	0.988490176389231	0.9934493473030067	0.9802296280858642	0.9438197457418389	0.33047899916261175	0.9336755438047195	178.0	3.3693551902039434	105.0	0.24210108935401767
1315	Feb25-FISH2-3L1-rep4-mock-100x_Position013_12_cmle.ics	60	1	0	1.7328	1.4751040190545512	1.0	0.320634284231174	2.3565589575118184	0.7951574827170286	0.8677506558846582	0.7909053789581877	0.714407404104735	0.5821378889393339	0.9947335537873359	252.0	4.789032942496712	213.0	0.4911193526895787
1316	Feb25-FISH2-3L1-rep4-mock-100x_Position013_12_cmle.ics	61	1	0	2.166	0.0	1.0	0.21741317996380344	2.443817161463534	0.12420614702627625	0.27925451648390875	0.12167814920703945	0.01938834784471149	0.962265708138559	0.9309544092903945	366.0	7.149429430684896	307.0	0.7078574707779374
1317	Feb25-FISH2-3L1-rep4-mock-100x_Position013_12_cmle.ics	62	1	0	0.8664	0.7610319551488771	1.0	0.3012912077705793	2.187257535441548	0.696835356704406	0.788337198199427	0.6839721729641249	0.5676851725549038	0.6439336225026058	1.0098404653931212	126.0	2.371111222407939	73.0	0.16831790021755516
1318	Feb25-FISH2-3L1-rep4-mock-100x_Position013_12_cmle.ics	63	1	0	1.083	1.8171145552856292	1.0	0.3314882213761345	2.1324272672756317	0.9556687876701979	0.9853558417138156	0.9516646240115508	0.8975580477813407	0.46066870957068495	1.0060428450815515	170.0	3.16716829372061	120.0	0.2766869592617345
1319	Feb25-FISH2-3L1-rep4-mock-100x_Position013_12_cmle.ics	64	1	0	1.083	0.23070632344123612	1.0	0.3439774269236638	2.2677927170944385	0.3182847358041924	0.4386194135835031	0.3182847358041924	0.21115781956290627	0.8792830777686953	1.023288510360076	126.0	2.394516471248359	78.0	0.17984652352012742
1320	Feb25-FISH2-3L1-rep4-mock-100x_Position013_12_cmle.ics	65	1	0	1.2995999999999999	0.815064591942846	1.0	0.3221757462407783	2.6941385026435065	0.6698554241800002	0.7531817027400739	0.6674662076360866	0.5647675217051857	0.697097420767945	0.9878660224740737	158.0	3.0160220664583375	106.0	0.24440681401453213
1321	Feb25-FISH2-3L1-rep4-mock-100x_Position013_12_cmle.ics	67	1	0	1.2995999999999999	0.0	1.0	0.2886090189841206	2.3266895995479966	0.1670604675964659	0.34540172291737536	0.14437937279923507	0.02878577535878789	0.9535109985385924	0.9420781451520115	168.0	3.23949912601198	110.0	0.2536297126565899
1322	Feb25-FISH2-3L1-rep4-mock-100x_Position013_12_cmle.ics	68	1	0	1.2995999999999999	0.2918229810711206	1.0	0.32457781242445566	2.5139015598603254	0.38881153080700703	0.5398443178036041	0.38881153080700703	0.22385768528015323	0.8152877976146344	0.9947029717576948	196.0	3.7248033997196615	147.0	0.33894152509562475
1323	Feb25-FISH2-3L1-rep4-mock-100x_Position013_12_cmle.ics	69	1	0	1.7328	0.23070632344123612	1.0	0.19590456967820558	2.973435652139359	0.40265818913182505	0.5640773729528329	0.39399219597193513	0.21939792201533	0.8096816585497595	0.9557378538746569	190.0	3.684338159349154	109.0	0.25132398799607547
1324	Feb25-FISH2-3L1-rep4-mock-100x_Position013_12_cmle.ics	71	1	0	1.5162	0.46141264688247224	1.0	0.3108236876742558	2.75963722553586	0.4595726341789739	0.6016151649256419	0.46636520351978594	0.3270113981371893	0.7690000485607424	0.9947313747426504	206.0	3.9482804592733043	155.0	0.35738732237974036
1325	Feb25-FISH2-3L1-rep4-mock-100x_Position013_12_cmle.ics	72	1	0	1.2995999999999999	1.1160083062473465	1.0	0.27870573951843647	3.0550560788968286	0.7758471072270829	0.8341875019142224	0.7698849424712356	0.6984155342977612	0.6124869617399636	0.989212013020958	142.0	2.7520797665341874	84.0	0.1936808714832141
1326	Feb25-FISH2-3L1-rep4-mock-100x_Position013_12_cmle.ics	73	1	0	1.2995999999999999	1.433352969887323	1.0	0.26171705325020667	1.8296173152347757	0.8355334830987926	0.8898059310127201	0.8331217082278338	0.767707010676424	0.5489968532748053	0.9699213467875469	196.0	3.654587653198402	132.0	0.30435565518790797
[truncated: 3,867 more rows]
