# Supplementary material for: M1BP cooperates with CP190 to activate transcription at TAD borders and promote chromatin insulator activity
Source: Nat Commun. 2021 Jul 7;12:4170. doi: 10.1038/s41467-021-24407-y (PMC8263732; doi:10.1038/s41467-021-24407-y)
Supplement: Supplementary file 6 — Source Data [file 41467_2021_24407_MOESM6_ESM.zip › Source Data_updated_060121/Source Data 8/Figure 8c/Figure 8c-tango-slide2/rep4-mock-m1bp/nucleus.xls]

	Label	nuc.idx	idx	tag	nbObjects.nucleus	nbObjects.B	nbObjects.C	nbObjects.A	ZThickness	allObjects	compacity	elongation	rad_dist	ratioEllVolume	surface_pix	surface_unit	volume_pix	volume_unit
1	Feb25-FISH2-3L1-rep4-mock-100x_Position001_0_cmle.ics	1	1	0	1	1	1	1	8.014199999999999	1.0	0.2759280423076162	1.1662417996046874	0.0	0.9628763536197463	26484.0	436.49260271906866	212886.0	490.85650007828013
2	Feb25-FISH2-3L1-rep4-mock-100x_Position001_0_cmle.ics	3	1	0	1	0	0	0	6.9312	0.0	0.29575222074119206	1.4003543639895188	0.0	0.992827715648703	8956.0	157.5250963978488	43342.0	99.93471823601746
3	Feb25-FISH2-3L1-rep4-mock-100x_Position001_0_cmle.ics	4	1	0	1	0	1	1	7.3644	1.0	0.2835887766825027	1.049054190102782	0.0	0.9529901062512008	15856.0	265.452090532315	99979.0	230.52404583357463
4	Feb25-FISH2-3L1-rep4-mock-100x_Position001_0_cmle.ics	5	1	0	1	1	1	1	6.2814	1.0	0.26086240397903765	1.1387818490167583	0.0	0.9837162996468287	12088.0	203.2000579048473	63828.0	147.16979363131657
5	Feb25-FISH2-3L1-rep4-mock-100x_Position001_0_cmle.ics	6	1	0	1	1	2	2	8.014199999999999	2.0	0.2798022308450965	1.2154136798718789	0.0	0.9462606376405606	28702.0	470.3080820584555	241862.0	557.6671778413469
6	Feb25-FISH2-3L1-rep4-mock-100x_Position001_0_cmle.ics	7	1	0	1	1	1	0	7.797599999999999	1.0	0.3067591558349118	1.4380015256686876	0.0	0.9876107788481059	11224.0	198.37948899162882	61929.0	142.79122250099962
7	Feb25-FISH2-3L1-rep4-mock-100x_Position001_0_cmle.ics	8	1	0	1	1	1	1	8.014199999999999	1.0	0.3085250638901587	1.2140895376083825	0.0	0.9761791659821183	16384.0	281.83910804942195	109534.0	252.5552449647902
8	Feb25-FISH2-3L1-rep4-mock-100x_Position001_0_cmle.ics	9	1	0	1	0	1	1	8.014199999999999	1.0	0.3000308813330621	1.1893195473981828	0.0	0.9716378589332791	17562.0	298.12385391228116	119872.0	276.3918265051886
9	Feb25-FISH2-3L1-rep4-mock-100x_Position001_0_cmle.ics	10	1	0	1	1	1	0	8.014199999999999	1.0	0.30340283241104066	1.1579431011299923	0.0	0.9691486280144992	16034.0	275.1408629094027	105159.0	242.4676995750395
10	Feb25-FISH2-3L1-rep4-mock-100x_Position001_0_cmle.ics	11	1	0	1	0	1	1	6.7146	1.0	0.29468045400392145	1.1702663178364543	0.0	0.9836567779845976	10566.0	182.97254100779244	55439.0	127.82706945426081
11	Feb25-FISH2-3L1-rep4-mock-100x_Position001_0_cmle.ics	12	1	0	1	0	0	0	7.147799999999999	0.0	0.2718253667766957	1.2115583356852502	0.0	0.986797868375439	9632.0	166.6404019205267	46344.0	106.85650366688186
12	Feb25-FISH2-3L1-rep4-mock-100x_Position001_0_cmle.ics	13	1	0	1	1	1	1	6.0648	1.0	0.239990795915202	1.0584074304847355	0.0	0.9544357620149386	16668.0	269.5786837126527	99128.0	228.56187414747677
13	Feb25-FISH2-3L1-rep4-mock-100x_Position001_0_cmle.ics	14	1	0	1	1	2	1	8.014199999999999	2.0	0.27021844240969456	1.0537826466766718	0.0	0.9539598262131519	24408.0	398.82892297319006	186393.0	429.7709366472706
14	Feb25-FISH2-3L1-rep4-mock-100x_Position001_0_cmle.ics	15	1	0	1	1	1	1	8.014199999999999	1.0	0.28690209524354243	1.0548833391806918	0.0	0.95744988681366	26784.0	439.2414274516429	220777.0	509.0509733743996
15	Feb25-FISH2-3L1-rep4-mock-100x_Position001_0_cmle.ics	17	1	0	1	1	1	1	8.014199999999999	1.0	0.32173403668346584	1.2435206868016526	0.0	0.9638413292484519	17728.0	303.07405128941446	125896.0	290.2815118601277
16	Feb25-FISH2-3L1-rep4-mock-100x_Position001_0_cmle.ics	18	1	0	1	1	1	0	8.014199999999999	1.0	0.30898540844153266	1.24871393393968	0.0	0.9652537542325215	17142.0	292.10817324404604	117310.0	270.4845599249506
17	Feb25-FISH2-3L1-rep4-mock-100x_Position001_0_cmle.ics	19	1	0	1	1	1	1	8.014199999999999	1.0	0.31189531657281655	1.25957218819613	0.0	0.9705770401343194	17096.0	293.7483771379116	117387.0	270.6621007238102
18	Feb25-FISH2-3L1-rep4-mock-100x_Position001_0_cmle.ics	20	1	0	1	1	1	1	8.014199999999999	1.0	0.28155605181032245	1.1303458601154242	0.0	0.9642954111066334	15608.0	266.4867343795366	97292.0	224.32856367077227
19	Feb25-FISH2-3L1-rep4-mock-100x_Position001_0_cmle.ics	21	1	0	1	1	1	1	8.014199999999999	1.0	0.28137082606248603	1.101543721089126	0.0	0.9721561437088181	17082.0	294.79301368729296	111358.0	256.7608867455686
20	Feb25-FISH2-3L1-rep4-mock-100x_Position001_0_cmle.ics	22	1	0	1	1	2	2	8.014199999999999	2.0	0.28281728613538837	1.146942020048413	0.0	0.9357819249290289	30108.0	489.25395899974404	261246.0	602.3613446607591
21	Feb25-FISH2-3L1-rep4-mock-100x_Position001_0_cmle.ics	23	1	0	1	1	1	1	8.014199999999999	1.0	0.2594589335665515	1.0790031460204639	0.0	0.9636674394698728	18350.0	308.87610829486476	119059.0	274.5172723561904
22	Feb25-FISH2-3L1-rep4-mock-100x_Position001_0_cmle.ics	24	1	0	1	1	1	1	8.014199999999999	1.0	0.2988824477170811	1.1123372668123879	0.0	0.9734046490671161	17008.0	290.8221638113836	114026.0	262.91256013982115
23	Feb25-FISH2-3L1-rep4-mock-100x_Position001_0_cmle.ics	25	1	0	1	0	1	1	6.7146	1.0	0.2992483167546244	1.1655069317377358	0.0	0.989485332659882	10834.0	185.14667064284166	58006.0	133.7458646578014
24	Feb25-FISH2-3L1-rep4-mock-100x_Position001_0_cmle.ics	26	1	0	1	1	1	1	8.014199999999999	1.0	0.29466174751047797	1.1093725672678318	0.0	0.9691695541736804	18174.0	308.6175361146626	125058.0	288.3493145946166
25	Feb25-FISH2-3L1-rep4-mock-100x_Position001_0_cmle.ics	27	1	0	1	1	1	1	8.014199999999999	1.0	0.26649269617871785	1.0689267549573007	0.0	0.9666741923321405	20036.0	340.00087086030084	137668.0	317.42450256370387
26	Feb25-FISH2-3L1-rep4-mock-100x_Position001_0_cmle.ics	28	1	0	1	1	1	1	7.797599999999999	1.0	0.2737479798370476	1.0748207487323242	0.0	0.9570818762332569	16998.0	286.83044168853036	109030.0	251.3931597358909
27	Feb25-FISH2-3L1-rep4-mock-100x_Position001_0_cmle.ics	29	1	0	1	1	1	1	7.3644	1.0	0.2964620702428521	1.1047524217415903	0.0	0.9754057219833561	14854.0	250.99406852196077	92688.0	213.71300733376373
28	Feb25-FISH2-3L1-rep4-mock-100x_Position001_0_cmle.ics	31	1	0	1	1	1	1	8.014199999999999	1.0	0.30140115595420547	1.2676281254136923	0.0	0.9562133493041434	16150.0	277.1246603303691	105951.0	244.29383350616695
29	Feb25-FISH2-3L1-rep4-mock-100x_Position001_0_cmle.ics	32	1	0	1	2	2	2	8.014199999999999	2.0	0.25743630951400365	1.15949425183002	0.0	0.9363216509810768	30694.0	499.75173206832716	256560.0	591.5567189015883
30	Feb25-FISH2-3L1-rep4-mock-100x_Position001_0_cmle.ics	34	1	0	1	1	2	1	8.014199999999999	2.0	0.2816570844155727	1.0982297122405928	0.0	0.9435014759024357	27376.0	452.47126937721964	226042.0	521.1906137120083
31	Feb25-FISH2-3L1-rep4-mock-100x_Position001_0_cmle.ics	35	1	0	1	1	1	1	8.014199999999999	1.0	0.307342043923242	1.244918862333809	0.0	0.9698483543406847	17212.0	295.70876931004256	117715.0	271.418378412459
32	Feb25-FISH2-3L1-rep4-mock-100x_Position001_0_cmle.ics	36	1	0	1	1	1	1	8.014199999999999	1.0	0.3150591762478001	1.2895120427221773	0.0	0.9565828598174582	17032.0	292.7160131870459	117319.0	270.50531144689523
33	Feb25-FISH2-3L1-rep4-mock-100x_Position001_0_cmle.ics	37	1	0	1	1	1	1	8.014199999999999	1.0	0.29193452737375847	1.146379177324058	0.0	0.9652862158625285	17280.0	292.82822653300457	115407.0	266.0967658959916
34	Feb25-FISH2-3L1-rep4-mock-100x_Position001_0_cmle.ics	38	1	0	1	0	1	1	8.014199999999999	1.0	0.28945300215282826	1.079011482157157	0.0	0.9580427232829112	17930.0	305.03711576878214	121460.0	280.05331726608557
35	Feb25-FISH2-3L1-rep4-mock-100x_Position001_0_cmle.ics	39	1	0	1	1	1	1	8.014199999999999	1.0	0.29435344351648257	1.0904652758709972	0.0	0.9503010302850803	25886.0	427.73950857931743	212474.0	489.9065415181481
36	Feb25-FISH2-3L1-rep4-mock-100x_Position001_0_cmle.ics	40	1	0	1	1	1	1	8.014199999999999	1.0	0.29719875221438324	1.2037079488260776	0.0	0.9798334177385958	16070.0	275.31343860510344	104429.0	240.78452057286387
37	Feb25-FISH2-3L1-rep4-mock-100x_Position001_0_cmle.ics	41	1	0	1	1	1	1	8.014199999999999	1.0	0.2944524783345618	1.2303505934781858	0.0	0.9712423814581171	16434.0	280.2648897305475	107497.0	247.85848383132222
38	Feb25-FISH2-3L1-rep4-mock-100x_Position001_0_cmle.ics	42	1	0	1	1	1	1	8.014199999999999	1.0	0.2925195848350151	1.1697789535190095	0.0	0.9637851325470418	18790.0	319.3644458827526	130991.0	302.02917900544884
39	Feb25-FISH2-3L1-rep4-mock-100x_Position001_0_cmle.ics	43	1	0	1	1	1	1	8.014199999999999	1.0	0.30031123370584745	1.1118411164186934	0.0	0.9646137002297612	16804.0	286.2632317964966	112248.0	258.8129816934264
40	Feb25-FISH2-3L1-rep4-mock-100x_Position001_0_cmle.ics	44	1	0	1	1	1	1	8.014199999999999	1.0	0.29576772880825836	1.2285014699433066	0.0	0.9757608278161812	16766.0	285.69488195628065	111018.0	255.97694036099367
41	Feb25-FISH2-3L1-rep4-mock-100x_Position001_0_cmle.ics	45	1	0	1	2	1	1	8.014199999999999	1.0	0.2785100158483699	1.1425982824473337	0.0	0.9455968475637971	27104.0	446.15864086895675	221434.0	510.5658344763577
42	Feb25-FISH2-3L1-rep4-mock-100x_Position001_0_cmle.ics	46	1	0	1	0	0	0	6.7146	0.0	0.2829824360010326	1.3219212600717858	0.0	0.9968870211622959	9026.0	156.65528993532092	42894.0	98.90175358810698
43	Feb25-FISH2-3L1-rep4-mock-100x_Position001_0_cmle.ics	47	1	0	1	1	1	1	8.014199999999999	1.0	0.3228322058391841	1.2462854322512085	0.0	0.9609827035627078	17290.0	295.4624442231177	121466.0	280.06715161404867
44	Feb25-FISH2-3L1-rep4-mock-100x_Position001_0_cmle.ics	48	1	0	1	1	0	1	6.7146	0.0	0.28937815969861863	1.172291787588817	0.0	0.9800573924254474	12122.0	206.5110520309334	67510.0	155.6594718313308
45	Feb25-FISH2-3L1-rep4-mock-100x_Position001_0_cmle.ics	49	1	0	1	1	1	1	8.014199999999999	1.0	0.2975763459614594	1.2039903635965077	0.0	0.9646836843599246	16260.0	276.4231993920054	106354.0	245.22304054435423
46	Feb25-FISH2-3L1-rep4-mock-100x_Position001_0_cmle.ics	50	1	0	1	1	1	1	8.014199999999999	1.0	0.28345553865148826	1.0958388561014643	0.0	0.978095143901233	18550.0	316.50535807941066	126483.0	291.6349722358497
47	Feb25-FISH2-3L1-rep4-mock-100x_Position001_0_cmle.ics	52	1	0	1	1	1	1	8.014199999999999	1.0	0.28969320865353565	1.1816153101898863	0.0	0.9753199808624162	14806.0	254.32156541809925	91180.0	210.2359745457079
48	Feb25-FISH2-3L1-rep4-mock-100x_Position001_0_cmle.ics	53	1	0	1	2	2	1	8.014199999999999	2.0	0.2658279869728354	1.099348882785235	0.0	0.9551421922665848	30900.0	499.83814646892495	263337.0	607.1826149258948
49	Feb25-FISH2-3L1-rep4-mock-100x_Position001_0_cmle.ics	54	1	0	1	1	1	1	8.014199999999999	1.0	0.27462671639631453	1.0828321738894395	0.0	0.933515432766087	28248.0	459.4834713383463	233952.0	539.4288957766776
50	Feb25-FISH2-3L1-rep4-mock-100x_Position001_0_cmle.ics	55	1	0	1	1	1	1	7.797599999999999	1.0	0.27012482724237274	1.0830098081104003	0.0	0.9514050771755319	18292.0	304.5606642490123	120906.0	278.77594580416053
51	Feb25-FISH2-3L1-rep4-mock-100x_Position001_0_cmle.ics	56	1	0	1	0	0	0	6.7146	0.0	0.28617081615075624	1.2726144304106668	0.0	0.9951818926930862	9008.0	156.55729946305027	43006.0	99.1599947500846
52	Feb25-FISH2-3L1-rep4-mock-100x_Position001_0_cmle.ics	57	1	0	1	1	1	0	7.5809999999999995	1.0	0.2879602893796883	1.1941091191448399	0.0	0.9941619814088892	11190.0	195.32595260278683	59729.0	137.71862824786783
53	Feb25-FISH2-3L1-rep4-mock-100x_Position001_0_cmle.ics	58	1	0	1	2	2	2	8.014199999999999	2.0	0.3029120835414006	1.026741516950811	0.0	0.9461111134293706	23810.0	394.1951526293618	190139.0	438.4081812255578
54	Feb25-FISH2-3L1-rep4-mock-100x_Position001_0_cmle.ics	59	1	0	1	0	0	1	7.147799999999999	0.0	0.3093153906850854	1.4247680264246663	0.0	0.9947600092017742	10018.0	175.2900216681352	52438.0	120.90758974805694
55	Feb25-FISH2-3L1-rep4-mock-100x_Position001_0_cmle.ics	60	1	0	1	1	1	1	7.3644	1.0	0.28301792158172434	1.051178643540736	0.0	0.9730641828022236	17980.0	300.46702559833375	120605.0	278.0819226813457
56	Feb25-FISH2-3L1-rep4-mock-100x_Position001_0_cmle.ics	61	1	0	1	0	0	0	7.3644	0.0	0.2999456992870446	1.4688638983334008	0.0	0.9932727273202641	9532.0	168.99306009771078	47926.0	110.50416007981573
57	Feb25-FISH2-3L1-rep4-mock-100x_Position001_0_cmle.ics	62	1	0	1	0	0	0	6.0648	0.0	0.29146797597827173	1.194097988350301	0.0	0.9898561620571223	8598.0	148.56500246337444	40473.0	93.3195941850015
58	Feb25-FISH2-3L1-rep4-mock-100x_Position001_0_cmle.ics	63	1	0	1	1	1	1	8.014199999999999	1.0	0.30018764510927365	1.1761615199064115	0.0	0.9665219158099921	18202.0	309.7581873559064	126517.0	291.71336687430716
59	Feb25-FISH2-3L1-rep4-mock-100x_Position001_0_cmle.ics	64	1	0	1	1	1	1	8.014199999999999	1.0	0.3158593893266927	1.0965020791194047	0.0	0.9621983418038766	18794.0	314.70257119196384	136160.0	313.9474697756481
60	Feb25-FISH2-3L1-rep4-mock-100x_Position001_0_cmle.ics	65	1	0	1	2	1	1	8.014199999999999	1.0	0.30835555359078626	1.063448888373748	0.0	0.9441767107655566	25984.0	428.4316478371513	218705.0	504.27351187781363
61	Feb25-FISH2-3L1-rep4-mock-100x_Position001_0_cmle.ics	67	1	0	1	0	1	1	7.3644	1.0	0.2900414893598452	1.1449760624699377	0.0	0.9729826908809303	14116.0	239.18251129498879	84932.0	195.82980686681358
62	Feb25-FISH2-3L1-rep4-mock-100x_Position001_0_cmle.ics	68	1	0	1	0	0	0	5.415	0.0	0.2759944139348271	1.3433254289977687	0.0	0.9971298607389136	5656.0	97.79741080055432	21013.0	48.450192291390216
63	Feb25-FISH2-3L1-rep4-mock-100x_Position001_0_cmle.ics	69	1	0	1	1	1	1	8.014199999999999	1.0	0.2872766681141877	1.2318551978394083	0.0	0.9507944127990793	15896.0	272.03347423873197	101008.0	232.89663650924396
64	Feb25-FISH2-3L1-rep4-mock-100x_Position001_0_cmle.ics	70	1	0	1	1	1	1	8.014199999999999	1.0	0.3228086310314601	1.3543183835717365	0.0	0.969397128736933	15344.0	265.94674199177456	101544.0	234.13250492727974
65	Feb25-FISH2-3L1-rep4-mock-100x_Position001_0_cmle.ics	71	1	0	1	0	0	0	6.2814	0.0	0.27653759452297755	1.1987165390657906	0.0	0.9902386077486819	8782.0	151.2726654287354	40695.0	93.8314650596357
66	Feb25-FISH2-3L1-rep4-mock-100x_Position001_0_cmle.ics	72	1	0	1	1	1	1	7.797599999999999	1.0	0.2953430835817911	1.1868318386061583	0.0	0.9785227659023163	13922.0	239.71534809845298	83944.0	193.5517509022253
67	Feb25-FISH2-3L1-rep4-mock-100x_Position001_0_cmle.ics	73	1	0	1	0	1	1	8.014199999999999	1.0	0.28800943453023536	1.2025965067621411	0.0	0.9630548918315156	16934.0	289.3088650637297	111203.0	256.40349942318886
68	Feb25-FISH2-3L1-rep4-mock-100x_Position001_0_cmle.ics	74	1	0	1	1	0	1	8.014199999999999	0.0	0.31033548881123846	1.1850921009186723	0.0	0.9697581712302656	17614.0	300.92430204078977	122455.0	282.3475133032975
69	Feb25-FISH2-3L1-rep4-mock-100x_Position001_0_cmle.ics	75	1	0	1	3	2	2	8.014199999999999	2.0	0.22220449026835373	1.2890435740641581	0.0	0.9216981070147762	52776.0	811.3983967330867	537409.0	1239.1171840824122
70	Feb25-FISH2-3L1-rep4-mock-100x_Position001_0_cmle.ics	76	1	0	1	1	1	2	8.014199999999999	1.0	0.29787038417994227	1.079173451023401	0.0	0.9628494640290981	18644.0	318.91031067411853	130646.0	301.23370399757135
71	Feb25-FISH2-3L1-rep4-mock-100x_Position001_0_cmle.ics	77	1	0	1	1	1	1	8.014199999999999	1.0	0.32025639504668924	1.3263814532202478	0.0	0.970878165573591	16634.0	286.7472823218788	114161.0	263.22383296899056
72	Feb25-FISH2-3L1-rep4-mock-100x_Position001_0_cmle.ics	78	1	0	1	1	1	1	8.014199999999999	1.0	0.31476532758741177	1.271855814621584	0.0	0.9748474300336814	16716.0	286.82440054718785	114016.0	262.889502893216
73	Feb25-FISH2-3L1-rep4-mock-100x_Position001_0_cmle.ics	79	1	0	1	1	1	1	8.014199999999999	1.0	0.3119575478087984	1.1963770980186483	0.0	0.9670978808076495	17508.0	297.12772503025354	121668.0	280.53290799547256
74	Feb25-FISH2-3L1-rep4-mock-100x_Position001_0_cmle.ics	80	1	0	1	1	1	1	8.014199999999999	1.0	0.323725989533237	1.3616378073158137	0.0	0.9794102113004438	16120.0	278.93518552878584	109499.0	252.4745446016722
75	Feb25-FISH2-3L1-rep4-mock-100x_Position001_0_cmle.ics	81	1	0	1	1	1	1	8.014199999999999	1.0	0.30280559653594613	1.1650710966756015	0.0	0.9686265726812288	15654.0	266.4380874068242	101343.0	233.6690542705163
76	Feb25-FISH2-3L1-rep4-mock-100x_Position001_0_cmle.ics	82	1	0	1	1	1	1	8.014199999999999	1.0	0.3100714645390781	1.1921392097740988	0.0	0.9638799418242147	17400.0	299.6058697947211	120179.0	277.09968397596657
77	Feb25-FISH2-3L1-rep4-mock-100x_Position001_0_cmle.ics	83	1	0	1	1	1	1	8.014199999999999	1.0	0.29045681210435975	1.162649448560438	0.0	0.9725393490746128	16300.0	277.8554283535452	105462.0	243.16633414717535
78	Feb25-FISH2-3L1-rep4-mock-100x_Position001_0_cmle.ics	84	1	0	1	1	1	1	7.3644	1.0	0.26675484600410215	1.062334803606588	0.0	0.9777700214422541	14438.0	244.22518971929625	84254.0	194.2665255469848
79	Feb25-FISH2-3L1-rep4-mock-100x_Position001_0_cmle.ics	85	1	0	1	1	0	1	8.014199999999999	0.0	0.2925900089508423	1.1924682953305672	0.0	0.9587837182854293	16166.0	276.40558217899826	104546.0	241.05429035814413
80	Feb25-FISH2-3L1-rep4-mock-100x_Position001_0_cmle.ics	86	1	0	1	1	2	1	8.014199999999999	2.0	0.2889063364981358	1.1065840250788277	0.0	0.9386931911710582	27686.0	453.2668830271889	232832.0	536.8464841569014
81	Feb25-FISH2-3L1-rep4-mock-100x_Position001_0_cmle.ics	87	1	0	1	1	1	1	8.014199999999999	1.0	0.31214779211620525	1.0688246607960703	0.0	0.9489684490848168	20496.0	348.71266392743786	154155.0	355.4389850416057
82	Feb25-FISH2-3L1-rep4-mock-100x_Position001_0_cmle.ics	88	1	0	1	1	1	0	8.014199999999999	1.0	0.2850517698532354	1.1601800146400405	0.0	0.9563185812719129	18444.0	313.66839627131156	125753.0	289.95179323367415
83	Feb25-FISH2-3L1-rep4-mock-100x_Position001_0_cmle.ics	89	1	0	1	1	1	1	6.497999999999999	1.0	0.2893828676910437	1.089206302775834	0.0	0.9842066190343743	11984.0	202.39723766011613	66361.0	153.01019419639968
84	Feb25-FISH2-3L1-rep4-mock-100x_Position001_0_cmle.ics	90	1	0	1	2	2	2	8.014199999999999	2.0	0.2936048162870275	1.0670120647439285	0.0	0.9407374847697412	25356.0	420.061358716566	205720.0	474.33367716103345
85	Feb25-FISH2-3L1-rep4-mock-100x_Position001_0_cmle.ics	91	1	0	1	1	1	1	8.014199999999999	1.0	0.30798121926582284	1.1602432938108609	0.0	0.9783504210439549	18052.0	304.53361155537374	126568.0	291.8309588319934
86	Feb25-FISH2-3L1-rep4-mock-100x_Position001_0_cmle.ics	92	1	0	1	1	1	1	7.5809999999999995	1.0	0.2714908356597793	1.0800688517470647	0.0	0.9752377742891457	16014.0	269.35751205469785	99289.0	228.93309581781963
87	Feb25-FISH2-3L1-rep4-mock-100x_Position001_0_cmle.ics	93	1	0	1	1	1	1	6.7146	1.0	0.28205814238442667	1.0695612063345712	0.0	0.9682572590740227	15534.0	255.049610123572	96687.0	222.933600251161
88	Feb25-FISH2-3L1-rep4-mock-100x_Position001_0_cmle.ics	94	1	0	1	1	1	1	8.014199999999999	1.0	0.27456968185336994	1.191663483995885	0.0	0.9723998668624128	18176.0	308.6388262777491	120739.0	278.39088978585465
89	Feb25-FISH2-3L1-rep4-mock-100x_Position001_0_cmle.ics	96	1	0	1	0	0	0	6.0648	0.0	0.2661112535321098	1.2118597893972693	0.0	0.9906562907573876	7206.0	124.36154418143063	29672.0	68.41546212678489
90	Feb25-FISH2-3L1-rep4-mock-100x_Position001_0_cmle.ics	97	1	0	1	1	1	1	8.014199999999999	1.0	0.3188483754761726	1.2500461297724368	0.0	0.9584074084293069	17544.0	300.366388324048	123384.0	284.4895315129154
91	Feb25-FISH2-3L1-rep4-mock-100x_Position001_0_cmle.ics	98	1	0	1	1	2	1	7.5809999999999995	2.0	0.26566197835798866	1.0749350138964013	0.0	0.9542676126593561	17924.0	300.92413723017586	116303.0	268.16269519181253
92	Feb25-FISH2-3L1-rep4-mock-100x_Position001_0_cmle.ics	99	1	0	1	2	2	2	8.014199999999999	2.0	0.2993554364439473	1.019487400444219	0.0	0.9468374943863987	27662.0	454.0880425170052	236697.0	545.7581099697898
93	Feb25-FISH2-3L1-rep4-mock-100x_Position001_0_cmle.ics	100	1	0	1	0	0	0	4.9818	0.0	0.28221085087603237	1.213563176492246	0.0	0.9953770632550741	5494.0	94.92605039867792	20342.0	46.90305104418503
94	Feb25-FISH2-3L1-rep4-mock-100x_Position001_0_cmle.ics	101	1	0	1	1	1	1	8.014199999999999	1.0	0.2859411209785501	1.1174907073181846	0.0	0.9658937189179125	18758.0	320.6153601947892	129179.0	297.85120592059667
95	Feb25-FISH2-3L1-rep4-mock-100x_Position001_0_cmle.ics	102	1	0	1	1	1	1	8.014199999999999	1.0	0.28596943759966964	1.1247015404305152	0.0	0.9591765066761254	15578.0	267.758938854626	97769.0	225.42839433383764
96	Feb25-FISH2-3L1-rep4-mock-100x_Position001_0_cmle.ics	103	1	0	1	1	1	1	8.014199999999999	1.0	0.29204182874991746	1.23201362468721	0.0	0.9642718258359012	16828.0	286.8931977347855	110929.0	255.77173086620786
97	Feb25-FISH2-3L1-rep4-mock-100x_Position001_0_cmle.ics	104	1	0	1	0	0	0	5.848199999999999	0.0	0.2900634812188018	1.0523568959081182	0.0	0.978169104916376	9852.0	166.2907162416155	49523.0	114.18640236265729
98	Feb25-FISH2-3L1-rep4-mock-100x_Position001_0_cmle.ics	105	1	0	1	1	1	1	8.014199999999999	1.0	0.29284735835360737	1.1539112466208123	0.0	0.9568514792993441	19428.0	331.23494690056083	137796.0	317.7196353202497
99	Feb25-FISH2-3L1-rep4-mock-100x_Position001_0_cmle.ics	106	1	0	1	1	1	1	8.014199999999999	1.0	0.28399755274261346	1.1849761789130464	0.0	0.9685213325212013	15960.0	270.79552905207083	101037.0	232.96350252439888
100	Feb25-FISH2-3L1-rep4-mock-100x_Position001_0_cmle.ics	107	1	0	1	1	1	1	7.5809999999999995	1.0	0.2596167341711616	1.139132098315558	0.0	0.9592177089403955	18310.0	304.5884389747766	118706.0	273.7033515510288
101	Feb25-FISH2-3L1-rep4-mock-100x_Position001_0_cmle.ics	108	1	0	1	1	1	1	8.014199999999999	1.0	0.2904776214780439	1.224524850331523	0.0	0.9594644566494789	16948.0	288.6621177446486	111817.0	257.81921436474465
102	Feb25-FISH2-3L1-rep4-mock-100x_Position001_0_cmle.ics	109	1	0	1	1	1	0	8.014199999999999	1.0	0.3038060335417181	1.1381012313668235	0.0	0.9600752273561045	15990.0	272.7766541657894	104796.0	241.63072152327268
103	Feb25-FISH2-3L1-rep4-mock-100x_Position001_0_cmle.ics	110	1	0	1	1	1	1	8.014199999999999	1.0	0.2758779727334272	1.239707141277436	0.0	0.9820952283666929	13282.0	229.36830334105383	75601.0	174.31509005955326
104	Feb25-FISH2-3L1-rep4-mock-100x_Position001_0_cmle.ics	111	1	0	1	1	1	1	7.5809999999999995	1.0	0.2800853908218291	1.0637892748500428	0.0	0.964300591559819	14458.0	249.37659885532432	86513.0	199.47515755508695
105	Feb25-FISH2-3L1-rep4-mock-100x_Position001_0_cmle.ics	112	1	0	1	1	1	1	8.014199999999999	1.0	0.3124090585476399	1.2367761670694233	0.0	0.9578284167501441	16516.0	285.09327347044655	111556.0	257.2174202283504
106	Feb25-FISH2-3L1-rep4-mock-100x_Position001_0_cmle.ics	113	1	0	1	1	1	1	7.147799999999999	1.0	0.30696852261140606	1.3599102807260337	0.0	0.9857997497619371	10348.0	179.71570327951252	54841.0	126.44824610727316
107	Feb25-FISH2-3L1-rep4-mock-100x_Position001_0_cmle.ics	114	1	0	1	1	1	1	8.014199999999999	1.0	0.27707005251355565	1.1356661014968477	0.0	0.9884384382055098	17278.0	292.64309962808045	112411.0	259.1888148130903
108	Feb25-FISH2-3L1-rep4-mock-100x_Position001_0_cmle.ics	115	1	0	1	0	1	1	8.014199999999999	1.0	0.27997356481422164	1.1654307218146704	0.0	0.9446893991687755	18088.0	306.46158091410126	121037.0	279.077995734688
109	Feb25-FISH2-3L1-rep4-mock-100x_Position001_0_cmle.ics	116	1	0	1	1	1	1	8.014199999999999	1.0	0.303568138446563	1.1175357259309517	0.0	0.967159273468062	18240.0	311.42658389162574	127626.0	294.2704155228177
110	Feb25-FISH2-3L1-rep4-mock-100x_Position001_0_cmle.ics	117	1	0	1	1	1	1	6.9312	1.0	0.286972563534731	1.254238951865764	0.0	0.9897944275410988	11268.0	193.74552833196742	60251.0	138.92221652065635
111	Feb25-FISH2-3L1-rep4-mock-100x_Position001_0_cmle.ics	118	1	0	1	1	1	1	6.7146	1.0	0.2726289838986031	1.0159978698393277	0.0	0.9661486669715728	15002.0	249.26940050266762	90216.0	208.013255972972
112	Feb25-FISH2-3L1-rep4-mock-100x_Position001_0_cmle.ics	119	1	0	1	1	1	1	8.014199999999999	1.0	0.28513005344481873	1.0891682128413962	0.0	0.9606294747573438	17176.0	289.14656068091006	113026.0	260.6068354793067
113	Feb25-FISH2-3L1-rep4-mock-100x_Position001_0_cmle.ics	121	1	0	1	1	1	1	8.014199999999999	1.0	0.3046712182762109	1.1656202912203577	0.0	0.9708233900624689	18370.0	313.11471272612744	129227.0	297.96188070430134
114	Feb25-FISH2-3L1-rep4-mock-100x_Position001_0_cmle.ics	122	1	0	1	1	2	1	8.014199999999999	2.0	0.28802701531245595	1.1015565397652702	0.0	0.9446886900610101	27152.0	446.3419312988733	225784.0	520.5957367495955
115	Feb25-FISH2-3L1-rep4-mock-100x_Position002_1_cmle.ics	1	1	0	1	0	1	1	6.9312	1.0	0.28729953866222546	1.3070122818339458	0.0	0.995983541462193	11056.0	190.64618208825948	58592.0	135.09701930886288
116	Feb25-FISH2-3L1-rep4-mock-100x_Position002_1_cmle.ics	2	1	0	1	2	2	1	10.1802	2.0	0.29479422485374634	1.1252668378617445	0.0	0.9564290766143064	27700.0	467.41225297528786	235371.0	542.7007190699475
117	Feb25-FISH2-3L1-rep4-mock-100x_Position002_1_cmle.ics	3	1	0	1	2	2	1	10.1802	2.0	0.29138994920911365	1.2733703025160015	0.0	0.9403610878803633	26240.0	447.1893841658705	215753.0	497.46701267997497
118	Feb25-FISH2-3L1-rep4-mock-100x_Position002_1_cmle.ics	4	1	0	1	0	1	1	8.664	1.0	0.26077722116918917	1.1253716337835626	0.0	0.9799246888239709	16160.0	276.2012801967662	98644.0	227.44590341178778
119	Feb25-FISH2-3L1-rep4-mock-100x_Position002_1_cmle.ics	5	1	0	1	1	1	1	8.664	1.0	0.292102210972774	1.2156993834035743	0.0	0.9445026895797781	17770.0	304.246707427928	120385.0	277.5746632560325
120	Feb25-FISH2-3L1-rep4-mock-100x_Position002_1_cmle.ics	7	1	0	1	1	0	1	6.9312	0.0	0.28778605982974265	1.2633646246118024	0.0	0.9880264076881912	10180.0	175.9378834301716	51812.0	119.46420611057488
121	Feb25-FISH2-3L1-rep4-mock-100x_Position002_1_cmle.ics	8	1	0	1	1	2	1	10.1802	2.0	0.2823706792942372	1.1713091057448837	0.0	0.9513340097139076	29466.0	504.0228613339464	252735.0	582.7373220751205
122	Feb25-FISH2-3L1-rep4-mock-100x_Position002_1_cmle.ics	9	1	0	1	1	1	1	8.8806	1.0	0.27280373176047246	1.3039658868501007	0.0	0.9730562181665962	18268.0	313.4800398376536	121265.0	279.60370095728524
123	Feb25-FISH2-3L1-rep4-mock-100x_Position002_1_cmle.ics	11	1	0	1	1	1	1	9.5304	1.0	0.2944584488931556	1.299047116433113	0.0	0.9774581934465988	19574.0	337.7042310611835	139735.0	322.19043543698723
124	Feb25-FISH2-3L1-rep4-mock-100x_Position002_1_cmle.ics	12	1	0	1	1	1	1	9.097199999999999	1.0	0.3019544217633752	1.1943685777440707	0.0	0.9683031798948375	19510.0	331.7099543561519	140809.0	324.66678372237976
125	Feb25-FISH2-3L1-rep4-mock-100x_Position002_1_cmle.ics	13	1	0	1	1	1	1	8.664	1.0	0.29762184977111145	1.3074176432003168	0.0	0.9910486797529906	15986.0	276.2916716633852	103685.0	239.0690614254412
126	Feb25-FISH2-3L1-rep4-mock-100x_Position002_1_cmle.ics	15	1	0	1	1	2	2	10.1802	2.0	0.27620464817579393	1.0655434378298505	0.0	0.9423362341037356	33008.0	549.9663877232641	296359.0	683.3222546654031
127	Feb25-FISH2-3L1-rep4-mock-100x_Position002_1_cmle.ics	16	1	0	1	1	1	1	8.664	1.0	0.29336850247486623	1.1877054843282147	0.0	0.9618346578924959	19048.0	323.7960548353292	133892.0	308.7180862456012
128	Feb25-FISH2-3L1-rep4-mock-100x_Position002_1_cmle.ics	17	1	0	1	2	1	1	9.9636	1.0	0.2937700351800293	1.317400025798883	0.0	0.9785844639790792	21184.0	366.2879790157532	157141.0	362.3238788779018
129	Feb25-FISH2-3L1-rep4-mock-100x_Position002_1_cmle.ics	18	1	0	1	1	2	2	10.1802	2.0	0.277458025157188	1.13507748387788	0.0	0.9352242047714047	30802.0	518.2212850160405	267757.0	617.3739179253687
130	Feb25-FISH2-3L1-rep4-mock-100x_Position002_1_cmle.ics	19	1	0	1	1	0	1	9.747	0.0	0.29313555585673023	1.3405766041247331	0.0	0.9737013200406848	19970.0	347.0922433428423	143673.0	331.27037915009316
131	Feb25-FISH2-3L1-rep4-mock-100x_Position002_1_cmle.ics	20	1	0	1	1	1	1	9.747	1.0	0.29397621773129023	1.3052312251118086	0.0	0.9809012292926252	19072.0	332.61785786778984	134284.0	309.6219303125229
132	Feb25-FISH2-3L1-rep4-mock-100x_Position002_1_cmle.ics	21	1	0	1	1	1	1	9.5304	1.0	0.29176882522804615	1.1638406997633153	0.0	0.9525455800845476	20806.0	359.2916715927217	152432.0	351.46622145153924
133	Feb25-FISH2-3L1-rep4-mock-100x_Position002_1_cmle.ics	23	1	0	1	1	1	1	8.8806	1.0	0.28276430899445254	1.2411554687738593	0.0	0.963918160648944	18960.0	323.98273960458295	130540.0	300.9892971835568
134	Feb25-FISH2-3L1-rep4-mock-100x_Position002_1_cmle.ics	24	1	0	1	1	2	1	10.1802	2.0	0.28619457727011527	1.1759357665274126	0.0	0.9454694810908846	26566.0	451.6895116953139	217818.0	502.22833410393736
135	Feb25-FISH2-3L1-rep4-mock-100x_Position002_1_cmle.ics	25	1	0	1	0	1	1	8.014199999999999	1.0	0.27440724984721926	1.0694222738513721	0.0	0.9664951093752976	17174.0	294.3680462581005	110861.0	255.61494158929287
136	Feb25-FISH2-3L1-rep4-mock-100x_Position002_1_cmle.ics	27	1	0	1	1	1	0	8.8806	1.0	0.2975097815612443	1.2731513308045823	0.0	0.9623699609626517	16906.0	294.2301732721539	112742.0	259.95200967572055
137	Feb25-FISH2-3L1-rep4-mock-100x_Position002_1_cmle.ics	28	1	0	1	1	1	1	8.664	1.0	0.2942199252804598	1.2495906912258123	0.0	0.9828109374082866	17772.0	305.50847577957035	120841.0	278.62607370122714
138	Feb25-FISH2-3L1-rep4-mock-100x_Position002_1_cmle.ics	29	1	0	1	1	1	1	8.2308	1.0	0.30253947374345774	1.0969803167836365	0.0	0.9693339567858575	17518.0	299.83215846688915	119920.0	276.5025012888933
139	Feb25-FISH2-3L1-rep4-mock-100x_Position002_1_cmle.ics	31	1	0	1	1	1	1	8.8806	1.0	0.2958629864965082	1.2989536796256334	0.0	0.9652624888843203	17354.0	299.32684328367185	116928.0	269.60377310463406
140	Feb25-FISH2-3L1-rep4-mock-100x_Position002_1_cmle.ics	32	1	0	1	1	1	1	8.664	1.0	0.30075666569318593	1.2151409825199753	0.0	0.9565046722697548	19170.0	326.10118048275154	136872.0	315.58914573393434
141	Feb25-FISH2-3L1-rep4-mock-100x_Position002_1_cmle.ics	33	1	0	1	1	1	2	10.1802	1.0	0.30048806005111756	1.129470707908062	0.0	0.9449939128794089	29470.0	499.618444380394	260770.0	601.2638197223541
142	Feb25-FISH2-3L1-rep4-mock-100x_Position002_1_cmle.ics	34	1	0	1	1	1	2	9.313799999999999	1.0	0.29219763669301324	1.2284691060219424	0.0	0.9677248141142157	20832.0	357.9534815426479	152830.0	352.383899866424
143	Feb25-FISH2-3L1-rep4-mock-100x_Position002_1_cmle.ics	35	1	0	1	1	2	1	10.1802	2.0	0.2660807168469392	1.0673882450398333	0.0	0.9380891289572985	31022.0	521.6632496492865	265024.0	611.0723724281826
144	Feb25-FISH2-3L1-rep4-mock-100x_Position002_1_cmle.ics	36	1	0	1	1	1	1	8.4474	1.0	0.296197279635406	1.1068274023984703	0.0	0.9620418229325524	20144.0	339.46536174956515	146313.0	337.3574922538513
145	Feb25-FISH2-3L1-rep4-mock-100x_Position002_1_cmle.ics	37	1	0	1	1	1	1	9.5304	1.0	0.29363248597714625	1.2530419098404753	0.0	0.9743578404766376	19870.0	342.6339741074622	142716.0	329.0638006499808
146	Feb25-FISH2-3L1-rep4-mock-100x_Position002_1_cmle.ics	38	1	0	1	1	1	1	8.8806	1.0	0.2853779347926192	1.232717514810162	0.0	0.9924433174857051	17854.0	305.0472732815636	119836.0	276.3088204174101
147	Feb25-FISH2-3L1-rep4-mock-100x_Position002_1_cmle.ics	39	1	0	1	1	1	1	8.664	1.0	0.30375595960422463	1.2033179106610394	0.0	0.9704616961158691	17974.0	308.2673187195083	124883.0	287.9458127790266
148	Feb25-FISH2-3L1-rep4-mock-100x_Position002_1_cmle.ics	40	1	0	1	1	1	1	9.097199999999999	1.0	0.30365660621956503	1.3247402540521775	0.0	0.9645671834945352	17000.0	296.8925836041336	114852.0	264.81708870940605
149	Feb25-FISH2-3L1-rep4-mock-100x_Position002_1_cmle.ics	41	1	0	1	1	1	2	9.097199999999999	1.0	0.29514198667495445	1.18051015264457	0.0	0.9695965497985578	20300.0	345.6198022464205	147752.0	340.6754300403316
150	Feb25-FISH2-3L1-rep4-mock-100x_Position002_1_cmle.ics	42	1	0	1	0	1	1	10.1802	1.0	0.2693018095131986	1.196825855999722	0.0	0.976577386373636	24112.0	417.32783401622015	182702.0	421.2605069253118
151	Feb25-FISH2-3L1-rep4-mock-100x_Position002_1_cmle.ics	43	1	0	1	1	2	2	10.1802	2.0	0.3242080534685314	1.3082357004900702	0.0	0.9675373550196662	23356.0	406.4949277636292	191110.0	440.6470398709173
152	Feb25-FISH2-3L1-rep4-mock-100x_Position002_1_cmle.ics	44	1	0	1	0	0	0	6.497999999999999	0.0	0.2656114267719138	1.0774643885445232	0.0	0.9879580932260156	9998.0	172.1982744300621	48447.0	111.70544262794375
153	Feb25-FISH2-3L1-rep4-mock-100x_Position002_1_cmle.ics	45	1	0	1	0	0	0	7.147799999999999	0.0	0.29326019288313415	1.3628793216995199	0.0	0.9954859126429989	9410.0	164.39422006392445	46482.0	107.17469367003285
154	Feb25-FISH2-3L1-rep4-mock-100x_Position002_1_cmle.ics	46	1	0	1	1	0	1	9.097199999999999	0.0	0.31019968910245316	1.320138714755063	0.0	0.9758316545780005	16932.0	295.72401833178395	115387.0	266.0506514027813
155	Feb25-FISH2-3L1-rep4-mock-100x_Position002_1_cmle.ics	47	1	0	1	1	1	1	8.8806	1.0	0.3038483430083982	1.3090412575844517	0.0	0.9632870220107264	17616.0	304.0584902996326	121189.0	279.4284658830862
156	Feb25-FISH2-3L1-rep4-mock-100x_Position002_1_cmle.ics	48	1	0	1	1	0	0	9.5304	0.0	0.3142411441401493	1.3934040589913947	0.0	0.9670015523708158	18318.0	318.83377517552833	130684.0	301.3213215346709
157	Feb25-FISH2-3L1-rep4-mock-100x_Position002_1_cmle.ics	49	1	0	1	1	1	2	8.664	1.0	0.2976675723961517	1.1856004613179132	0.0	0.9704946973608805	18482.0	315.89851877920574	128903.0	297.21482591429464
158	Feb25-FISH2-3L1-rep4-mock-100x_Position002_1_cmle.ics	50	1	0	1	1	1	1	9.097199999999999	1.0	0.29562785258347274	1.1754274396312479	0.0	0.9710588443021588	19860.0	339.718893431253	143092.0	329.93075312233424
159	Feb25-FISH2-3L1-rep4-mock-100x_Position002_1_cmle.ics	51	1	0	1	2	1	2	10.1802	1.0	0.292037002616666	1.1844977151864842	0.0	0.951267079166702	28418.0	479.03431382039946	243435.0	561.2940827323362
160	Feb25-FISH2-3L1-rep4-mock-100x_Position002_1_cmle.ics	53	1	0	1	0	1	1	9.747	1.0	0.3024133157495122	1.4357049949157579	0.0	0.9636317512744761	18138.0	318.5326226691924	126316.0	291.2499162175438
161	Feb25-FISH2-3L1-rep4-mock-100x_Position002_1_cmle.ics	54	1	0	1	2	1	2	8.8806	1.0	0.3116005035436293	1.2467828861431764	0.0	0.9687561350718644	18104.0	311.75765171471363	127860.0	294.80995509337805
162	Feb25-FISH2-3L1-rep4-mock-100x_Position002_1_cmle.ics	55	1	0	1	1	1	1	8.664	1.0	0.287796308688624	1.225276217696246	0.0	0.9878173643813123	15984.0	278.1428014075468	101940.0	235.04557189284344
163	Feb25-FISH2-3L1-rep4-mock-100x_Position002_1_cmle.ics	56	1	0	1	2	1	1	10.1802	1.0	0.281829195517407	1.1229078424176842	0.0	0.9430617888306028	29316.0	495.5683611934179	250567.0	577.7385110111252
164	Feb25-FISH2-3L1-rep4-mock-100x_Position002_1_cmle.ics	57	1	0	1	1	1	1	8.8806	1.0	0.30803821848471274	1.3059190183567784	0.0	0.9745751975774319	17272.0	299.0624830676463	118465.0	273.14767190784477
165	Feb25-FISH2-3L1-rep4-mock-100x_Position002_1_cmle.ics	58	1	0	1	1	1	1	8.4474	1.0	0.30589631948523843	1.2842532864009963	0.0	0.9625581860930885	16318.0	281.13653266810405	108408.0	249.9589989970509
166	Feb25-FISH2-3L1-rep4-mock-100x_Position002_1_cmle.ics	59	1	0	1	1	1	1	10.1802	1.0	0.3203113524679695	1.4256355723286422	0.0	0.978709137505305	22826.0	398.58272541247686	183529.0	423.1673412195572
167	Feb25-FISH2-3L1-rep4-mock-100x_Position002_1_cmle.ics	60	1	0	1	1	1	1	8.664	1.0	0.2900977954944703	1.150086319348087	0.0	0.973329575689502	16956.0	291.36866626706717	111823.0	257.8330487127078
168	Feb25-FISH2-3L1-rep4-mock-100x_Position002_1_cmle.ics	61	1	0	1	1	1	1	8.2308	1.0	0.2860845755774117	1.2198869440575366	0.0	0.9778481195118621	15868.0	272.64821666051927	100532.0	231.7991115708391
169	Feb25-FISH2-3L1-rep4-mock-100x_Position002_1_cmle.ics	62	1	0	1	0	0	1	6.9312	0.0	0.310185436299643	1.4006538251390117	0.0	0.9891166496330633	9636.0	168.36816016317704	49537.0	114.21868250790452
170	Feb25-FISH2-3L1-rep4-mock-100x_Position002_1_cmle.ics	63	1	0	1	2	1	2	10.1802	1.0	0.2900219227802193	1.1187596746765185	0.0	0.9464229691401173	29728.0	501.94358093733337	259560.0	598.4738928831316
171	Feb25-FISH2-3L1-rep4-mock-100x_Position002_1_cmle.ics	65	1	0	1	1	1	1	10.1802	1.0	0.3084035277503713	1.5168964560591376	0.0	0.9681984229922721	18140.0	319.98163301153136	127582.0	294.16896363775504
172	Feb25-FISH2-3L1-rep4-mock-100x_Position002_1_cmle.ics	66	1	0	1	1	1	1	9.747	1.0	0.3083056472531328	1.2838404315004879	0.0	0.9729160962150162	20420.0	354.38689165958425	152352.0	351.2817634786981
173	Feb25-FISH2-3L1-rep4-mock-100x_Position002_1_cmle.ics	67	1	0	1	0	1	1	7.5809999999999995	1.0	0.2938930088958695	1.3027208688951832	0.0	0.9972322523095822	12044.0	208.65320227392164	67379.0	155.3574219008034
174	Feb25-FISH2-3L1-rep4-mock-100x_Position002_1_cmle.ics	68	1	0	1	1	1	1	7.797599999999999	1.0	0.2984497014740953	1.3888033642933941	0.0	0.9938176329577225	11550.0	201.92000131861036	63765.0	147.02453297770415
175	Feb25-FISH2-3L1-rep4-mock-100x_Position002_1_cmle.ics	69	1	0	1	1	1	1	9.313799999999999	1.0	0.30827911136862124	1.3378669664568563	0.0	0.9775928174500285	18612.0	322.1272658887524	132567.0	305.6630010704196
176	Feb25-FISH2-3L1-rep4-mock-100x_Position002_1_cmle.ics	70	1	0	1	1	1	1	8.8806	1.0	0.29983627236588006	1.1986963134053779	0.0	0.9582179007376689	18166.0	311.90273129539975	126068.0	290.6780965017362
177	Feb25-FISH2-3L1-rep4-mock-100x_Position002_1_cmle.ics	71	1	0	1	1	2	1	10.1802	2.0	0.30445331683966775	1.1508036013377154	0.0	0.9508072109709705	29358.0	495.50053914340674	260990.0	601.7710791476674
178	Feb25-FISH2-3L1-rep4-mock-100x_Position002_1_cmle.ics	73	1	0	1	0	1	1	9.313799999999999	1.0	0.30113754938684023	1.3913217459356613	0.0	0.9645393089980089	18170.0	316.0412301686241	126383.0	291.40439976979826
179	Feb25-FISH2-3L1-rep4-mock-100x_Position002_1_cmle.ics	74	1	0	1	1	1	1	8.8806	1.0	0.3080916683430625	1.3427976896462013	0.0	0.9688601541835347	16064.0	280.2816966165682	106266.0	245.02013677422897
180	Feb25-FISH2-3L1-rep4-mock-100x_Position002_1_cmle.ics	75	1	0	1	2	1	1	8.8806	1.0	0.27903737948554386	1.1652432295182902	0.0	0.9891588694749457	19546.0	333.84857095446233	135735.0	312.96753679492946
181	Feb25-FISH2-3L1-rep4-mock-100x_Position002_1_cmle.ics	77	1	0	1	1	1	1	9.097199999999999	1.0	0.2884874593895137	1.2801621726957095	0.0	0.9866554156958525	17772.0	309.01926310563874	119658.0	275.8984014278385
182	Feb25-FISH2-3L1-rep4-mock-100x_Position002_1_cmle.ics	78	1	0	1	0	1	0	7.3644	1.0	0.28663954649644885	1.3504412747959775	0.0	0.9924636440559447	10128.0	177.7014588255439	51313.0	118.31364950497819
183	Feb25-FISH2-3L1-rep4-mock-100x_Position002_1_cmle.ics	79	1	0	1	1	1	1	7.5809999999999995	1.0	0.303367173799214	1.3041454324858586	0.0	0.9894404588275714	12366.0	214.79592739372848	71220.0	164.21371032183941
184	Feb25-FISH2-3L1-rep4-mock-100x_Position002_1_cmle.ics	80	1	0	1	0	0	1	7.147799999999999	0.0	0.298564190100649	1.2768230232518154	0.0	0.9884554910938202	10848.0	188.82989435923477	58052.0	133.8519279921851
185	Feb25-FISH2-3L1-rep4-mock-100x_Position002_1_cmle.ics	81	1	0	1	1	1	1	8.8806	1.0	0.3072374078555405	1.1857418039885486	0.0	0.9640349589052178	18922.0	323.8824947411677	135663.0	312.80152461937234
186	Feb25-FISH2-3L1-rep4-mock-100x_Position002_1_cmle.ics	83	1	0	1	0	1	0	7.5809999999999995	1.0	0.2873144960081046	1.3931075940628759	0.0	0.9944813137376854	9922.0	174.5957673245259	49814.0	114.85736823886701
187	Feb25-FISH2-3L1-rep4-mock-100x_Position002_1_cmle.ics	84	1	0	1	0	0	0	5.6316	0.0	0.2837376594436641	1.3962717795270114	0.0	0.9973398844810155	5942.0	103.34626574553468	22942.0	52.897935161522604
188	Feb25-FISH2-3L1-rep4-mock-100x_Position002_1_cmle.ics	85	1	0	1	1	1	1	7.5809999999999995	1.0	0.2874618284760405	1.0335670492577553	0.0	0.978853380464215	16168.0	272.16711705312423	103645.0	238.97683243902057
189	Feb25-FISH2-3L1-rep4-mock-100x_Position002_1_cmle.ics	86	1	0	1	0	0	0	6.497999999999999	0.0	0.292759537169494	1.155803039256323	0.0	0.9900879027766293	10260.0	176.29797972733576	52875.0	121.91519142470176
190	Feb25-FISH2-3L1-rep4-mock-100x_Position002_1_cmle.ics	87	1	0	1	0	1	1	8.4474	1.0	0.3008295098946518	1.2151863902676983	0.0	0.965600877635027	17882.0	305.39214606219383	123327.0	284.358105207266
191	Feb25-FISH2-3L1-rep4-mock-100x_Position002_1_cmle.ics	88	1	0	1	1	1	1	9.313799999999999	1.0	0.3055949170548989	1.2793696792153277	0.0	0.9649979828492443	19256.0	332.0487859954734	138898.0	320.2605438961366
192	Feb25-FISH2-3L1-rep4-mock-100x_Position002_1_cmle.ics	89	1	0	1	1	1	1	8.8806	1.0	0.2943321920175763	1.260417011378182	0.0	0.9696750107283277	17916.0	310.2946971094423	122336.0	282.0731320686963
193	Feb25-FISH2-3L1-rep4-mock-100x_Position002_1_cmle.ics	90	1	0	1	1	1	1	8.2308	1.0	0.29132216762545043	1.182367587316328	0.0	0.9728804781006651	18454.0	311.2002697142245	127232.0	293.36196000657503
194	Feb25-FISH2-3L1-rep4-mock-100x_Position002_1_cmle.ics	91	1	0	1	1	2	1	9.5304	2.0	0.3021112485842468	1.2786136649789088	0.0	0.9770125008147069	19468.0	337.7461148604799	140391.0	323.7029908142847
195	Feb25-FISH2-3L1-rep4-mock-100x_Position002_1_cmle.ics	92	1	0	1	0	1	1	8.664	1.0	0.311728802247353	1.3987777424460932	0.0	0.9749224284613376	15464.0	268.9795454390163	100959.0	232.78365600087875
196	Feb25-FISH2-3L1-rep4-mock-100x_Position002_1_cmle.ics	93	1	0	1	1	1	1	8.8806	1.0	0.30544443234845636	1.2026760624687303	0.0	0.9689297882877339	18082.0	311.3596231790624	126360.0	291.35136810260644
197	Feb25-FISH2-3L1-rep4-mock-100x_Position002_1_cmle.ics	94	1	0	1	1	1	1	7.147799999999999	1.0	0.2792871140424326	1.0323017322160897	0.0	0.9811912938716428	16038.0	267.3894953717071	100931.0	232.71909571038435
198	Feb25-FISH2-3L1-rep4-mock-100x_Position002_1_cmle.ics	95	1	0	1	1	0	0	7.3644	0.0	0.30253855861064805	1.3031914059576168	0.0	0.9840508701289175	11024.0	192.78649585621844	59865.0	138.0322068016978
199	Feb25-FISH2-3L1-rep4-mock-100x_Position002_1_cmle.ics	96	1	0	1	1	1	0	6.497999999999999	1.0	0.2807200358636998	1.119162061081585	0.0	0.9863568376009074	10832.0	186.76374789859975	56166.0	129.50333128245484
200	Feb25-FISH2-3L1-rep4-mock-100x_Position002_1_cmle.ics	97	1	0	1	1	1	1	9.747	1.0	0.280406657243007	1.2673202775879764	0.0	0.9704263250783854	21528.0	368.8966508660231	157280.0	362.6443746057133
201	Feb25-FISH2-3L1-rep4-mock-100x_Position002_1_cmle.ics	98	1	0	1	1	1	1	8.664	1.0	0.2995351989499277	1.2608650903968492	0.0	0.9816537120536577	17890.0	307.8880473450553	123144.0	283.93615759439194
202	Feb25-FISH2-3L1-rep4-mock-100x_Position002_1_cmle.ics	99	1	0	1	1	1	1	9.097199999999999	1.0	0.28115801956354364	1.2394068056757517	0.0	0.9687218126792523	19186.0	330.95255155541815	132503.0	305.5154346921467
203	Feb25-FISH2-3L1-rep4-mock-100x_Position002_1_cmle.ics	100	1	0	1	1	1	1	7.5809999999999995	1.0	0.29792740532440704	1.2703053724807867	0.0	0.9767478516619033	13198.0	227.0698015616765	77820.0	179.4314930812348
204	Feb25-FISH2-3L1-rep4-mock-100x_Position002_1_cmle.ics	101	1	0	1	0	1	1	7.5809999999999995	1.0	0.30052188748297975	1.4680047039956674	0.0	0.9872904508553341	10320.0	183.18588605983305	54042.0	124.60597210352213
205	Feb25-FISH2-3L1-rep4-mock-100x_Position002_1_cmle.ics	103	1	0	1	1	1	1	9.747	1.0	0.2859888590239163	1.1049957862179505	0.0	0.9721116931903964	21716.0	373.05120908795345	160923.0	371.0441295439675
206	Feb25-FISH2-3L1-rep4-mock-100x_Position002_1_cmle.ics	104	1	0	1	1	1	1	9.097199999999999	1.0	0.31603123692191565	1.2815192237077067	0.0	0.973629682749082	20020.0	343.38814737947405	149739.0	345.25690494077384
207	Feb25-FISH2-3L1-rep4-mock-100x_Position002_1_cmle.ics	105	1	0	1	1	1	1	8.4474	1.0	0.2894274603539403	1.0678806857921712	0.0	0.9780451982167907	19400.0	328.03463376136006	136693.0	315.1764210197023
208	Feb25-FISH2-3L1-rep4-mock-100x_Position002_1_cmle.ics	106	1	0	1	1	1	1	8.8806	1.0	0.2837746182028634	1.151052082006073	0.0	0.9733690838183248	18960.0	327.0488272026864	130773.0	301.5265310294567
209	Feb25-FISH2-3L1-rep4-mock-100x_Position002_1_cmle.ics	107	1	0	1	1	1	1	9.5304	1.0	0.27237656392425535	1.1244420462835683	0.0	0.9751361164535505	22734.0	386.18161647710514	168218.0	387.8643909424204
210	Feb25-FISH2-3L1-rep4-mock-100x_Position002_1_cmle.ics	108	1	0	1	1	1	1	8.8806	1.0	0.30195543039750455	1.275296069205939	0.0	0.9806578197937429	18898.0	325.42921694505026	134236.0	309.51125552881825
211	Feb25-FISH2-3L1-rep4-mock-100x_Position002_1_cmle.ics	109	1	0	1	1	1	1	9.5304	1.0	0.3127615070990605	1.418408290057108	0.0	0.9793855268656297	17640.0	309.08864301993714	123205.0	284.0768067986833
212	Feb25-FISH2-3L1-rep4-mock-100x_Position002_1_cmle.ics	110	1	0	1	1	1	1	7.797599999999999	1.0	0.2863677619811375	1.0866273189420284	0.0	0.986593073089945	17260.0	292.8961878884078	114103.0	263.09010093868073
213	Feb25-FISH2-3L1-rep4-mock-100x_Position003_2_cmle.ics	1	1	0	1	1	1	1	6.497999999999999	1.0	0.28568490176387423	1.224396038076175	0.0	0.9907371457234259	10014.0	172.08773274854016	50365.0	116.12782252681046
214	Feb25-FISH2-3L1-rep4-mock-100x_Position003_2_cmle.ics	2	1	0	1	1	1	1	10.1802	1.0	0.28270434072502226	1.1723825251277695	0.0	0.9595441103398412	25416.0	430.2025946379131	202582.0	467.09831317633905
215	Feb25-FISH2-3L1-rep4-mock-100x_Position003_2_cmle.ics	3	1	0	1	1	1	1	7.3644	1.0	0.27870904550574566	1.0321144431857106	0.0	0.970319773013666	15694.0	263.65737157710197	97600.0	225.0387268662107
216	Feb25-FISH2-3L1-rep4-mock-100x_Position003_2_cmle.ics	4	1	0	1	1	2	1	10.1802	2.0	0.2603324196045505	1.086489442387972	0.0	0.9367631103420757	36490.0	598.9692385372831	334425.0	771.0919695925463
217	Feb25-FISH2-3L1-rep4-mock-100x_Position003_2_cmle.ics	5	1	0	1	1	1	1	7.5809999999999995	1.0	0.29913217981704743	1.1621245077020246	0.0	0.9579631527734995	15440.0	261.46843634166686	98668.0	227.50124080364012
218	Feb25-FISH2-3L1-rep4-mock-100x_Position003_2_cmle.ics	6	1	0	1	1	1	1	8.014199999999999	1.0	0.28840592930872383	1.148156056455591	0.0	0.9670751273831557	18486.0	310.323839383634	126923.0	292.649491086476
219	Feb25-FISH2-3L1-rep4-mock-100x_Position003_2_cmle.ics	7	1	0	1	1	1	1	7.797599999999999	1.0	0.2864905786139062	1.0124092046111077	0.0	0.9618018407471103	19202.0	320.7777528724927	133921.0	308.7849522607562
220	Feb25-FISH2-3L1-rep4-mock-100x_Position003_2_cmle.ics	8	1	0	1	1	1	1	7.5809999999999995	1.0	0.29557495628428254	1.2019415364900399	0.0	0.9729793553908899	14918.0	253.1264791683157	93148.0	214.77364067760035
221	Feb25-FISH2-3L1-rep4-mock-100x_Position003_2_cmle.ics	9	1	0	1	1	1	0	6.7146	1.0	0.3055479649889372	1.2268767785174712	0.0	0.9821349742444355	9982.0	173.03437882563804	51837.0	119.52184922708774
222	Feb25-FISH2-3L1-rep4-mock-100x_Position003_2_cmle.ics	10	1	0	1	3	4	3	10.1802	4.0	0.21895859817023797	1.1271381696729896	0.0	0.9280869783066452	64788.0	1028.4177089660798	725599.0	1673.0315079446273
223	Feb25-FISH2-3L1-rep4-mock-100x_Position003_2_cmle.ics	11	1	0	1	1	1	1	8.8806	1.0	0.2885589623472075	1.1682791030899133	0.0	0.9565981694721909	19468.0	331.37988717587723	137206.0	316.35925777054615
224	Feb25-FISH2-3L1-rep4-mock-100x_Position003_2_cmle.ics	12	1	0	1	1	1	1	7.3644	1.0	0.2896773130219506	1.025676765572966	0.0	0.9628824850347881	16784.0	279.6841024812197	110046.0	253.73577599097362
225	Feb25-FISH2-3L1-rep4-mock-100x_Position003_2_cmle.ics	13	1	0	1	1	1	1	7.797599999999999	1.0	0.2973936879971726	1.2595624437096535	0.0	0.9925856345189668	12892.0	222.54852317453665	75062.0	173.07230446753596
226	Feb25-FISH2-3L1-rep4-mock-100x_Position003_2_cmle.ics	14	1	0	1	1	1	1	8.4474	1.0	0.2933664357946044	1.0996821000754105	0.0	0.9720682193615922	19008.0	322.1297733853886	133470.0	307.7450704388642
227	Feb25-FISH2-3L1-rep4-mock-100x_Position003_2_cmle.ics	15	1	0	1	1	1	1	8.014199999999999	1.0	0.3084626309271597	1.231031641632726	0.0	0.97850479861805	14736.0	254.65305115729637	93421.0	215.40310350992078
228	Feb25-FISH2-3L1-rep4-mock-100x_Position003_2_cmle.ics	16	1	0	1	1	1	1	7.3644	1.0	0.2921509385133423	1.0783277140531862	0.0	0.9703501859893463	15222.0	256.7136626876087	95452.0	220.08603029542564
229	Feb25-FISH2-3L1-rep4-mock-100x_Position003_2_cmle.ics	17	1	0	1	1	1	1	8.8806	1.0	0.27962189328340054	1.2440477648088386	0.0	0.963243653176908	18954.0	325.62745228073925	129751.0	299.1700804264109
230	Feb25-FISH2-3L1-rep4-mock-100x_Position003_2_cmle.ics	18	1	0	1	1	0	2	7.3644	0.0	0.2880171670064626	1.0775775641607888	0.0	0.9598841085050142	16868.0	282.26346724667553	110555.0	254.9093898431755
231	Feb25-FISH2-3L1-rep4-mock-100x_Position003_2_cmle.ics	19	1	0	1	1	1	1	7.147799999999999	1.0	0.286095747171369	1.0566080994036016	0.0	0.9584456852573755	15692.0	263.14457118838413	98866.0	227.957774286422
232	Feb25-FISH2-3L1-rep4-mock-100x_Position003_2_cmle.ics	20	1	0	1	1	1	1	8.8806	1.0	0.28890464783587605	1.12328503959655	0.0	0.9624886324788807	20750.0	352.07186160490505	151070.0	348.3258244639186
233	Feb25-FISH2-3L1-rep4-mock-100x_Position003_2_cmle.ics	21	1	0	1	1	1	1	7.797599999999999	1.0	0.2870735844527018	1.1476847110954767	0.0	0.9699598361309697	16186.0	273.3885594697331	103748.0	239.21432207905357
234	Feb25-FISH2-3L1-rep4-mock-100x_Position003_2_cmle.ics	22	1	0	1	0	0	0	7.147799999999999	0.0	0.2896222526547662	1.3160890776647942	0.0	0.9962439578269368	8980.0	157.71036260817093	43063.0	99.29142105573393
235	Feb25-FISH2-3L1-rep4-mock-100x_Position003_2_cmle.ics	23	1	0	1	1	0	1	8.664	0.0	0.2886258181665077	1.192091107357438	0.0	0.9586740594808454	17794.0	304.12770540333605	119909.0	276.4771383176277
236	Feb25-FISH2-3L1-rep4-mock-100x_Position003_2_cmle.ics	24	1	0	1	1	0	1	8.4474	0.0	0.2867180100334841	1.2041173582489784	0.0	0.9749008509256704	18354.0	311.1655925096924	125198.0	288.67211604708865
237	Feb25-FISH2-3L1-rep4-mock-100x_Position003_2_cmle.ics	25	1	0	1	1	1	1	6.497999999999999	1.0	0.2953931326988496	1.2107726550511773	0.0	0.9825051340271014	10224.0	176.45307751540005	52833.0	121.81835098896015
238	Feb25-FISH2-3L1-rep4-mock-100x_Position003_2_cmle.ics	26	1	0	1	2	2	2	10.1802	2.0	0.2740281374599104	1.0883086564864122	0.0	0.9495379209920459	28236.0	471.15197577552965	233548.0	538.4973830138297
239	Feb25-FISH2-3L1-rep4-mock-100x_Position003_2_cmle.ics	27	1	0	1	2	1	1	8.8806	1.0	0.29400021691927286	1.283019715283158	0.0	0.977859845386022	19482.0	333.02685424316314	138643.0	319.6725841077054
240	Feb25-FISH2-3L1-rep4-mock-100x_Position003_2_cmle.ics	28	1	0	1	0	0	0	4.9818	0.0	0.2848722149515977	1.1559720577898918	0.0	0.9886179489075628	6314.0	107.37645182313476	25180.0	58.05814695175395
241	Feb25-FISH2-3L1-rep4-mock-100x_Position003_2_cmle.ics	30	1	0	1	0	0	0	9.747	0.0	0.2901248241230223	1.4183464232520768	0.0	0.990277006780119	17816.0	311.64092958651196	120443.0	277.7083952863424
242	Feb25-FISH2-3L1-rep4-mock-100x_Position003_2_cmle.ics	31	1	0	1	1	1	1	8.014199999999999	1.0	0.2838880724466849	1.0556609074503545	0.0	0.959759213353605	18760.0	315.253443124546	128735.0	296.82746417132824
243	Feb25-FISH2-3L1-rep4-mock-100x_Position003_2_cmle.ics	32	1	0	1	1	1	1	8.2308	1.0	0.29921134765029467	1.242282386381498	0.0	0.9674993655029442	16996.0	291.0689068144039	113968.0	262.77882810951127
244	Feb25-FISH2-3L1-rep4-mock-100x_Position003_2_cmle.ics	33	1	0	1	1	1	1	7.3644	1.0	0.2707096683057376	1.0461471951444021	0.0	0.9634015134013187	16838.0	280.7972576074453	106896.0	246.4727433103531
245	Feb25-FISH2-3L1-rep4-mock-100x_Position003_2_cmle.ics	34	1	0	1	1	1	2	8.8806	1.0	0.29788268629578185	1.2043883974116647	0.0	0.9677442873621172	18850.0	322.3904861565889	132820.0	306.2463494095298
246	Feb25-FISH2-3L1-rep4-mock-100x_Position003_2_cmle.ics	35	1	0	1	1	1	1	8.014199999999999	1.0	0.30035037433159256	1.193090542340872	0.0	0.9707857557501455	16230.0	275.61233672030426	106553.0	245.68187975179663
247	Feb25-FISH2-3L1-rep4-mock-100x_Position003_2_cmle.ics	36	1	0	1	1	1	0	6.9312	1.0	0.2819200349161713	1.0542458323190005	0.0	0.9599491844482089	13996.0	234.37090893587035	82669.0	190.6119519600694
248	Feb25-FISH2-3L1-rep4-mock-100x_Position003_2_cmle.ics	37	1	0	1	0	0	0	5.848199999999999	0.0	0.2641235108809384	1.0397233341910466	0.0	0.9854385837298014	9392.0	160.5279845283479	43986.0	101.41960491738877
249	Feb25-FISH2-3L1-rep4-mock-100x_Position003_2_cmle.ics	38	1	0	1	1	0	1	8.014199999999999	0.0	0.2896606089523084	1.1623279351278897	0.0	0.9733978673043753	15862.0	272.39710418058667	101101.0	233.11106890267178
250	Feb25-FISH2-3L1-rep4-mock-100x_Position003_2_cmle.ics	39	1	0	1	2	2	2	10.1802	2.0	0.25293403531986225	1.0754061926656624	0.0	0.925632483796238	30248.0	507.8301020682213	248784.0	573.6274039414279
251	Feb25-FISH2-3L1-rep4-mock-100x_Position003_2_cmle.ics	40	1	0	1	1	1	1	8.014199999999999	1.0	0.279309335827804	1.1334145546844225	0.0	0.9506172489279329	16428.0	278.89032530627924	104639.0	241.26872275157194
252	Feb25-FISH2-3L1-rep4-mock-100x_Position003_2_cmle.ics	41	1	0	1	0	0	0	5.6316	0.0	0.2700136006796037	1.0475630967823393	0.0	0.9828718871556921	8422.0	143.27430178248778	37765.0	87.07569180432836
253	Feb25-FISH2-3L1-rep4-mock-100x_Position003_2_cmle.ics	42	1	0	1	1	2	1	9.313799999999999	2.0	0.3067531144233233	1.2305103931618595	0.0	0.9645987498977756	19692.0	339.77953439173797	143914.0	331.8260587932771
254	Feb25-FISH2-3L1-rep4-mock-100x_Position003_2_cmle.ics	43	1	0	1	1	2	1	10.1802	2.0	0.2890195340967185	1.2567020010766659	0.0	0.9434428538147707	26744.0	455.73761910189063	221094.0	509.7818880917827
255	Feb25-FISH2-3L1-rep4-mock-100x_Position003_2_cmle.ics	44	1	0	1	0	0	0	6.7146	0.0	0.30163145731013175	1.3497716650840517	0.0	0.9907136314164032	9424.0	163.81768849136432	47246.0	108.93626731066588
256	Feb25-FISH2-3L1-rep4-mock-100x_Position003_2_cmle.ics	45	1	0	1	1	1	1	7.3644	1.0	0.28924035172933193	1.0197960239706318	0.0	0.9686547423161014	15716.0	263.8213476243536	99636.0	229.73318227501815
257	Feb25-FISH2-3L1-rep4-mock-100x_Position003_2_cmle.ics	46	1	0	1	1	1	1	7.797599999999999	1.0	0.29360353623939417	1.111878785668684	0.0	0.9645784314693349	16324.0	277.97047881734653	106266.0	245.02013677422897
258	Feb25-FISH2-3L1-rep4-mock-100x_Position003_2_cmle.ics	47	1	0	1	2	1	1	10.1802	1.0	0.28983992461636177	1.1486913596982222	0.0	0.9508256010088358	27010.0	459.5756364903835	224719.0	518.1401399861476
259	Feb25-FISH2-3L1-rep4-mock-100x_Position003_2_cmle.ics	48	1	0	1	1	1	1	8.014199999999999	1.0	0.3013226980084889	1.1670434439448614	0.0	0.9588810034060752	16932.0	288.35136494704346	113724.0	262.21623129234575
260	Feb25-FISH2-3L1-rep4-mock-100x_Position003_2_cmle.ics	49	1	0	1	1	1	1	8.2308	1.0	0.31121888730731756	1.2053764589407712	0.0	0.9680144343208535	16896.0	290.3086668958141	115208.0	265.6379266885492
261	Feb25-FISH2-3L1-rep4-mock-100x_Position003_2_cmle.ics	50	1	0	1	1	1	1	8.014199999999999	1.0	0.2987179306849009	1.0918727660181733	0.0	0.958327266549066	17264.0	293.7345466750954	116578.0	268.79676947345405
262	Feb25-FISH2-3L1-rep4-mock-100x_Position003_2_cmle.ics	51	1	0	1	2	1	1	10.1802	1.0	0.2856172036179539	1.0520963555615594	0.0	0.9355925253316502	27812.0	470.0556275353241	233085.0	537.4298324960115
263	Feb25-FISH2-3L1-rep4-mock-100x_Position003_2_cmle.ics	52	1	0	1	1	1	1	8.014199999999999	1.0	0.27543485960603054	1.1120580570682452	0.0	0.9470168996886508	17182.0	293.98510193355463	111146.0	256.2720731175395
264	Feb25-FISH2-3L1-rep4-mock-100x_Position003_2_cmle.ics	53	1	0	1	1	1	1	7.797599999999999	1.0	0.3000666805428256	1.1613331935921438	0.0	0.9692489366545406	15840.0	267.7861308536692	102687.0	236.76794821424772
265	Feb25-FISH2-3L1-rep4-mock-100x_Position003_2_cmle.ics	55	1	0	1	2	1	1	9.9636	1.0	0.2795185866487693	1.0860986813182498	0.0	0.9444094947912671	25146.0	425.38578696966124	198236.0	457.0776338017433
266	Feb25-FISH2-3L1-rep4-mock-100x_Position003_2_cmle.ics	56	1	0	1	1	1	1	6.7146	1.0	0.3076187996285992	1.2145647511692756	0.0	0.9784694530601334	10962.0	188.28803999121305	59857.0	138.01376100441368
267	Feb25-FISH2-3L1-rep4-mock-100x_Position003_2_cmle.ics	57	1	0	1	1	1	1	8.664	1.0	0.2940936908748121	1.231807583532629	0.0	0.9585071713384216	17910.0	307.02430752907765	122225.0	281.81719663137915
268	Feb25-FISH2-3L1-rep4-mock-100x_Position003_2_cmle.ics	58	1	0	1	2	1	2	10.1802	1.0	0.2813403806477954	1.0659397760747602	0.0	0.9436060447740655	29482.0	495.2523775814514	252479.0	582.1470565620288
269	Feb25-FISH2-3L1-rep4-mock-100x_Position003_2_cmle.ics	59	1	0	1	1	1	1	9.9636	1.0	0.2568056481679885	1.0512132739353957	0.0	0.9342099135607633	26910.0	448.8681658145957	210352.0	485.0137937885364
270	Feb25-FISH2-3L1-rep4-mock-100x_Position003_2_cmle.ics	60	1	0	1	1	1	1	8.2308	1.0	0.2890887457101021	1.1793864412137345	0.0	0.965514252429531	18426.0	313.92148453165186	126455.0	291.57041194535526
271	Feb25-FISH2-3L1-rep4-mock-100x_Position003_2_cmle.ics	61	1	0	1	1	0	1	6.7146	0.0	0.2934976160504117	1.1785448502022815	0.0	0.9809043512614215	11756.0	200.4148587980691	64933.0	149.71761938118505
272	Feb25-FISH2-3L1-rep4-mock-100x_Position003_2_cmle.ics	62	1	0	1	1	1	1	8.2308	1.0	0.2646196522208825	1.1385045409001469	0.0	0.950544963317622	22952.0	380.52105439715604	168196.0	387.8136649998891
273	Feb25-FISH2-3L1-rep4-mock-100x_Position003_2_cmle.ics	63	1	0	1	2	1	1	10.1802	1.0	0.2593498966673897	1.0687434457585885	0.0	0.951440503407424	37538.0	622.9747655994585	348276.0	803.0285618653319
274	Feb25-FISH2-3L1-rep4-mock-100x_Position003_2_cmle.ics	64	1	0	1	1	1	1	8.664	1.0	0.31482539045867763	1.2867933650881929	0.0	0.9666804392744603	18024.0	310.1336719801636	127669.0	294.3695616832198
275	Feb25-FISH2-3L1-rep4-mock-100x_Position003_2_cmle.ics	66	1	0	1	1	1	1	8.664	1.0	0.29986541187085647	1.2296971229503921	0.0	0.9569011885295488	17558.0	302.59848661233207	119798.0	276.22120288031056
276	Feb25-FISH2-3L1-rep4-mock-100x_Position003_2_cmle.ics	67	1	0	1	1	0	1	9.747	0.0	0.30802183867726485	1.4357510873176542	0.0	0.966593214479504	18740.0	326.8835974071087	133881.0	308.6927232743356
277	Feb25-FISH2-3L1-rep4-mock-100x_Position003_2_cmle.ics	68	1	0	1	0	0	0	6.0648	0.0	0.29640194484201376	1.1290366928284932	0.0	0.981329811189288	9170.0	158.09456068102338	44954.0	103.65154638876676
278	Feb25-FISH2-3L1-rep4-mock-100x_Position003_2_cmle.ics	69	1	0	1	1	1	1	8.2308	1.0	0.2918741275224347	1.303386350612991	0.0	0.9699635642913819	15164.0	261.2454027034505	94862.0	218.7256527457221
279	Feb25-FISH2-3L1-rep4-mock-100x_Position003_2_cmle.ics	70	1	0	1	1	1	1	7.3644	1.0	0.29669951756151686	1.1651412304491922	0.0	0.9672362513059455	14678.0	248.06729797395585	91082.0	210.01001352897748
280	Feb25-FISH2-3L1-rep4-mock-100x_Position003_2_cmle.ics	71	1	0	1	2	1	1	9.747	1.0	0.2604522053948247	1.031701659236444	0.0	0.9404392950656678	29144.0	484.42211813087044	238760.0	550.514819944431
281	Feb25-FISH2-3L1-rep4-mock-100x_Position003_2_cmle.ics	72	1	0	1	1	1	1	6.9312	1.0	0.2704767978613905	1.0638611943222156	0.0	0.9649109033531899	14964.0	250.08196034403272	89518.0	206.40386015993292
282	Feb25-FISH2-3L1-rep4-mock-100x_Position003_2_cmle.ics	73	1	0	1	1	2	1	8.664	2.0	0.2779862948394555	1.0649390544599433	0.0	0.9603187694842368	24324.0	401.8434126805969	188078.0	433.65608270023745
283	Feb25-FISH2-3L1-rep4-mock-100x_Position003_2_cmle.ics	75	1	0	1	0	0	0	6.497999999999999	0.0	0.30047076857993055	1.2665362767201895	0.0	0.985171176205395	9398.0	162.7217326620367	46960.0	108.27683005775877
284	Feb25-FISH2-3L1-rep4-mock-100x_Position003_2_cmle.ics	76	1	0	1	2	1	1	7.797599999999999	1.0	0.2886209265104021	1.0328629557562046	0.0	0.9565529746275462	18774.0	311.8448764422747	129949.0	299.62661390919277
285	Feb25-FISH2-3L1-rep4-mock-100x_Position003_2_cmle.ics	77	1	0	1	1	0	0	7.147799999999999	0.0	0.2978072636804891	1.0835538935706543	0.0	0.9595788196316334	14540.0	246.08336124761576	89968.0	207.44143625716438
286	Feb25-FISH2-3L1-rep4-mock-100x_Position003_2_cmle.ics	78	1	0	1	0	0	0	6.497999999999999	0.0	0.2868304038580677	1.2379613331339365	0.0	0.9912201159108474	9620.0	165.15515650936098	47517.0	109.56111869366529
287	Feb25-FISH2-3L1-rep4-mock-100x_Position003_2_cmle.ics	79	1	0	1	1	2	1	10.1802	2.0	0.2906877635494382	1.1102396346301144	0.0	0.9462148394973112	29338.0	501.30278646469804	254761.0	587.4087202373228
288	Feb25-FISH2-3L1-rep4-mock-100x_Position003_2_cmle.ics	80	1	0	1	1	1	1	7.797599999999999	1.0	0.2970439510827372	1.1333225349203149	0.0	0.960976979715465	16448.0	278.82236395089586	108107.0	249.2649758742361
289	Feb25-FISH2-3L1-rep4-mock-100x_Position003_2_cmle.ics	81	1	0	1	1	1	0	8.664	1.0	0.2842635232270067	1.1308962692466213	0.0	0.9630631908984444	19808.0	335.0460253955031	139764.0	322.25730145214214
290	Feb25-FISH2-3L1-rep4-mock-100x_Position003_2_cmle.ics	82	1	0	1	1	1	1	6.7146	1.0	0.2791075454072951	1.0366775362211864	0.0	0.9690197321428583	14694.0	244.07148498492708	88485.0	204.02204658562147
291	Feb25-FISH2-3L1-rep4-mock-100x_Position003_2_cmle.ics	83	1	0	1	1	1	1	6.9312	1.0	0.29783842529491483	1.117601364070202	0.0	0.9612612899327371	14102.0	237.46532848118994	85938.0	198.14936587529115
292	Feb25-FISH2-3L1-rep4-mock-100x_Position003_2_cmle.ics	84	1	0	1	1	1	1	6.497999999999999	1.0	0.27248614647900715	1.1235542678779877	0.0	0.9816476467753987	10646.0	183.56668979335998	53917.0	124.31775652095783
293	Feb25-FISH2-3L1-rep4-mock-100x_Position003_2_cmle.ics	85	1	0	1	0	1	1	8.8806	1.0	0.26860240623726495	1.1202423586809167	0.0	0.9578524946287622	20176.0	340.6719985657993	139663.0	322.02442326143023
294	Feb25-FISH2-3L1-rep4-mock-100x_Position003_2_cmle.ics	86	1	0	1	0	1	1	8.8806	1.0	0.29912595507600376	1.2065781077133098	0.0	0.9714798885856673	19038.0	325.3513766876557	135093.0	311.48726156287916
295	Feb25-FISH2-3L1-rep4-mock-100x_Position003_2_cmle.ics	87	1	0	1	1	1	2	8.014199999999999	1.0	0.28059581121676413	1.0780235207565991	0.0	0.9650962772480955	18548.0	312.97328059025233	125823.0	290.1131939599101
296	Feb25-FISH2-3L1-rep4-mock-100x_Position003_2_cmle.ics	88	1	0	1	1	1	1	6.497999999999999	1.0	0.2775059189647256	1.0351090896971797	0.0	0.9751044671305057	14626.0	240.86666306345387	87619.0	202.02528902961595
297	Feb25-FISH2-3L1-rep4-mock-100x_Position003_2_cmle.ics	89	1	0	1	1	0	1	6.9312	0.0	0.28067554595826105	1.0350720015748305	0.0	0.9718269730723943	15714.0	261.38931683072735	98131.0	226.26306666094388
298	Feb25-FISH2-3L1-rep4-mock-100x_Position003_2_cmle.ics	90	1	0	1	3	2	1	10.1802	2.0	0.25525995516200656	1.2239750547469432	0.0	0.9248308028125187	33390.0	556.1158760164748	289861.0	668.3396558213801
299	Feb25-FISH2-3L1-rep4-mock-100x_Position003_2_cmle.ics	91	1	0	1	1	1	1	7.797599999999999	1.0	0.3042430988264027	1.189602783085389	0.0	0.9664516008893321	15484.0	263.1070823712295	99933.0	230.41798249919094
300	Feb25-FISH2-3L1-rep4-mock-100x_Position003_2_cmle.ics	92	1	0	1	1	1	1	7.5809999999999995	1.0	0.2863654478547929	1.0741909904813682	0.0	0.9816074196461301	15770.0	268.3516690812689	99651.0	229.76776814492587
301	Feb25-FISH2-3L1-rep4-mock-100x_Position003_2_cmle.ics	93	1	0	1	2	1	1	8.014199999999999	1.0	0.29866927169708324	1.1469865800685561	0.0	0.9661717418313783	17244.0	293.779102781637	116366.0	268.30795584542494
302	Feb25-FISH2-3L1-rep4-mock-100x_Position003_2_cmle.ics	94	1	0	1	1	1	1	7.5809999999999995	1.0	0.27947927180932536	1.169426819578763	0.0	0.9741126892205024	15222.0	255.73064223631314	93359.0	215.26014858096892
303	Feb25-FISH2-3L1-rep4-mock-100x_Position003_2_cmle.ics	95	1	0	1	0	0	0	5.415	0.0	0.2887554796081357	1.2980206128078458	0.0	0.9966536664124417	6404.0	110.51119730345822	25895.0	59.706740084021774
304	Feb25-FISH2-3L1-rep4-mock-100x_Position003_2_cmle.ics	96	1	0	1	0	0	0	7.3644	0.0	0.28145100138028883	1.317520202887118	0.0	0.9946833000974358	9948.0	174.24059772574853	49497.0	114.12645352148392
305	Feb25-FISH2-3L1-rep4-mock-100x_Position003_2_cmle.ics	97	1	0	1	0	1	1	8.2308	1.0	0.2906170369003118	1.1439731306391796	0.0	0.968037806340591	17854.0	304.32171056747865	120931.0	278.83358892067344
306	Feb25-FISH2-3L1-rep4-mock-100x_Position003_2_cmle.ics	98	1	0	1	1	1	1	7.147799999999999	1.0	0.2959757943150218	1.0860755398336903	0.0	0.963317916480553	14190.0	239.85322108438854	86472.0	199.3806228440059
307	Feb25-FISH2-3L1-rep4-mock-100x_Position003_2_cmle.ics	99	1	0	1	0	0	0	7.147799999999999	0.0	0.27903270402751357	1.2947891282963848	0.0	0.9949233549922266	9778.0	171.12023992971004	48026.0	110.73473254586717
308	Feb25-FISH2-3L1-rep4-mock-100x_Position003_2_cmle.ics	100	1	0	1	1	1	2	7.797599999999999	1.0	0.2956767468698464	1.182466398857132	0.0	0.9788889616503722	16104.0	273.4284674886247	104492.0	240.9297812264763
309	Feb25-FISH2-3L1-rep4-mock-100x_Position003_2_cmle.ics	101	1	0	1	1	1	1	8.2308	1.0	0.29105102412326433	1.0684421824991945	0.0	0.97371826720607	19734.0	330.46663904975736	140631.0	324.2563647328082
310	Feb25-FISH2-3L1-rep4-mock-100x_Position003_2_cmle.ics	102	1	0	1	1	1	1	7.797599999999999	1.0	0.2897782696054205	1.0083157676927073	0.0	0.957053433832114	17132.0	289.31011881205325	113506.0	261.71358331635366
311	Feb25-FISH2-3L1-rep4-mock-100x_Position003_2_cmle.ics	103	1	0	1	1	1	1	8.014199999999999	1.0	0.2905579564432801	1.0183374304858943	0.0	0.9566161481190292	17782.0	299.880640628986	120188.0	277.1204354979112
312	Feb25-FISH2-3L1-rep4-mock-100x_Position003_2_cmle.ics	104	1	0	1	0	0	0	5.6316	0.0	0.26864511800907026	1.293756305693475	0.0	0.9925550259974091	6142.0	105.61571354560874	23460.0	54.09230053566909
313	Feb25-FISH2-3L1-rep4-mock-100x_Position003_2_cmle.ics	105	1	0	1	1	2	1	7.3644	2.0	0.2845020959961549	1.073996262329963	0.0	0.9520346736020511	17030.0	285.5795273765098	111465.0	257.0075992842436
314	Feb25-FISH2-3L1-rep4-mock-100x_Position003_2_cmle.ics	106	1	0	1	0	0	0	6.0648	0.0	0.29933725497784985	1.268536652595462	0.0	0.9866178512171885	8670.0	148.76972236173611	41532.0	95.76135660048631
315	Feb25-FISH2-3L1-rep4-mock-100x_Position003_2_cmle.ics	107	1	0	1	1	1	1	7.147799999999999	1.0	0.3011366121514539	1.2392492817224998	0.0	0.9776210225732147	12678.0	216.97033563951766	73660.0	169.8396784934947
316	Feb25-FISH2-3L1-rep4-mock-100x_Position003_2_cmle.ics	108	1	0	1	0	0	0	5.848199999999999	0.0	0.2976285687151711	1.2411417004719572	0.0	0.9845123705851734	7998.0	138.05862974636935	36693.0	84.60395496825687
317	Feb25-FISH2-3L1-rep4-mock-100x_Position003_2_cmle.ics	109	1	0	1	1	1	1	7.3644	1.0	0.27328771622423437	1.009564648209385	0.0	0.9724935518140424	16752.0	281.2860955258436	106582.0	245.74874576695154
318	Feb25-FISH2-3L1-rep4-mock-100x_Position003_2_cmle.ics	110	1	0	1	0	0	0	5.6316	0.0	0.2876845039111538	1.2129168283345375	0.0	0.9871388299009672	7490.0	127.92306806074521	32693.0	75.38105632619904
319	Feb25-FISH2-3L1-rep4-mock-100x_Position003_2_cmle.ics	111	1	0	1	1	1	1	7.797599999999999	1.0	0.3058241954789546	1.1585520106552492	0.0	0.9754631164137963	16770.0	283.9118528728717	112930.0	260.3854859118973
320	Feb25-FISH2-3L1-rep4-mock-100x_Position003_2_cmle.ics	112	1	0	1	0	1	1	8.2308	1.0	0.307384663989319	1.2370914333553467	0.0	0.9686466959226931	15642.0	270.7339384592278	101989.0	235.1585524012086
321	Feb25-FISH2-3L1-rep4-mock-100x_Position003_2_cmle.ics	114	1	0	1	1	1	1	8.2308	1.0	0.3014122774740965	1.162794693219391	0.0	0.9613274838593668	16946.0	290.7707052260504	113882.0	262.58053578870704
322	Feb25-FISH2-3L1-rep4-mock-100x_Position003_2_cmle.ics	115	1	0	1	1	1	1	8.2308	1.0	0.31058677602274926	1.2801103263920053	0.0	0.9602574789449531	15468.0	267.6646213324176	100813.0	232.44702020044366
323	Feb25-FISH2-3L1-rep4-mock-100x_Position003_2_cmle.ics	116	1	0	1	1	1	1	8.664	1.0	0.31129138247602317	1.4366170175190118	0.0	0.9672029917480874	14464.0	254.19173485913646	91262.0	210.4250439678701
324	Feb25-FISH2-3L1-rep4-mock-100x_Position003_2_cmle.ics	117	1	0	1	2	3	1	10.1802	3.0	0.25677166237328886	1.0770312798737693	0.0	0.9411194173538242	31170.0	524.4089841585137	262212.0	604.588674682816
325	Feb25-FISH2-3L1-rep4-mock-100x_Position003_2_cmle.ics	118	1	0	1	0	0	0	6.9312	0.0	0.2968551429279674	1.294373769416975	0.0	0.9963525645600634	9132.0	158.81349952702553	44709.0	103.08664384694073
326	Feb25-FISH2-3L1-rep4-mock-100x_Position003_2_cmle.ics	119	1	0	1	1	1	1	7.3644	1.0	0.2692927432526995	1.0803042914033378	0.0	0.970024620104685	16606.0	281.0660128056145	104420.0	240.7637690509193
327	Feb25-FISH2-3L1-rep4-mock-100x_Position003_2_cmle.ics	120	1	0	1	0	0	0	6.9312	0.0	0.274322422848122	1.3485470971816103	0.0	0.9977607768655151	9444.0	163.9369691267047	45200.0	104.21875465525332
328	Feb25-FISH2-3L1-rep4-mock-100x_Position004_3_cmle.ics	1	1	0	1	1	1	0	7.147799999999999	1.0	0.29604886418166443	1.1370440278185054	0.0	0.9547720793624949	13302.0	225.57890742004903	78493.0	180.98324577776103
329	Feb25-FISH2-3L1-rep4-mock-100x_Position004_3_cmle.ics	2	1	0	1	2	1	1	10.1802	1.0	0.2974440956969929	1.181622435014576	0.0	0.9522036316310842	28552.0	482.6842533859558	247418.0	570.4777840551652
330	Feb25-FISH2-3L1-rep4-mock-100x_Position004_3_cmle.ics	3	1	0	1	0	1	1	7.3644	1.0	0.2751045573683588	1.0889898698246436	0.0	0.9735711081022043	18436.0	306.65528196226586	123459.0	284.662460862454
331	Feb25-FISH2-3L1-rep4-mock-100x_Position004_3_cmle.ics	4	1	0	1	1	1	1	8.2308	1.0	0.28998939338839547	1.1522225502561076	0.0	0.97026828500842	17824.0	303.136363914331	120496.0	277.83059869334966
332	Feb25-FISH2-3L1-rep4-mock-100x_Position004_3_cmle.ics	5	1	0	1	0	1	0	6.9312	1.0	0.27977727846981265	1.0674273725689218	0.0	0.9709527523381349	14092.0	236.79715169366872	83203.0	191.8432089287841
333	Feb25-FISH2-3L1-rep4-mock-100x_Position004_3_cmle.ics	6	1	0	1	1	1	1	8.014199999999999	1.0	0.297750690697387	1.1833163501935975	0.0	0.9619100461348804	16460.0	280.1437726201749	108354.0	249.83448986538318
334	Feb25-FISH2-3L1-rep4-mock-100x_Position004_3_cmle.ics	7	1	0	1	1	1	1	7.5809999999999995	1.0	0.2671888004299912	1.0336916300011327	0.0	0.9724015336467406	18790.0	309.5342413697878	125191.0	288.65597597446504
335	Feb25-FISH2-3L1-rep4-mock-100x_Position004_3_cmle.ics	8	1	0	1	1	1	1	7.5809999999999995	1.0	0.28723773408229125	1.1185421833870497	0.0	0.9774030335415128	16280.0	274.6232496224377	104683.0	241.37017463663457
336	Feb25-FISH2-3L1-rep4-mock-100x_Position004_3_cmle.ics	9	1	0	1	1	1	1	8.4474	1.0	0.28500997294347447	1.1785714046580706	0.0	0.9686387362858062	17842.0	304.4982378239883	119638.0	275.85228693462824
337	Feb25-FISH2-3L1-rep4-mock-100x_Position004_3_cmle.ics	10	1	0	1	1	0	1	8.4474	0.0	0.28892937709514416	1.124539984282191	0.0	0.9651334533342802	16806.0	287.80586313419064	110120.0	253.90639961585168
338	Feb25-FISH2-3L1-rep4-mock-100x_Position004_3_cmle.ics	11	1	0	1	1	1	1	8.014199999999999	1.0	0.31162321442545043	1.2240474047012	0.0	0.9606572486085122	15440.0	265.63457063524817	100707.0	232.20261338642914
339	Feb25-FISH2-3L1-rep4-mock-100x_Position004_3_cmle.ics	12	1	0	1	1	2	1	10.1802	2.0	0.26798583481010124	1.0319299831682567	0.0	0.9465542634733668	27104.0	458.5868280032488	217210.0	500.8264535103446
340	Feb25-FISH2-3L1-rep4-mock-100x_Position004_3_cmle.ics	13	1	0	1	1	1	1	6.2814	1.0	0.2525679704931911	1.0492165941814993	0.0	0.977906172332887	14112.0	231.22895686079227	79222.0	182.66411905527607
341	Feb25-FISH2-3L1-rep4-mock-100x_Position004_3_cmle.ics	14	1	0	1	1	1	1	7.5809999999999995	1.0	0.28917902262392603	1.100410893543297	0.0	0.9756886398032902	15620.0	264.8356764460912	98714.0	227.60730413802384
342	Feb25-FISH2-3L1-rep4-mock-100x_Position004_3_cmle.ics	15	1	0	1	1	1	1	8.2308	1.0	0.28545826200454333	1.0269305097792742	0.0	0.9751564999735117	18000.0	303.7460148271449	121326.0	279.7443501615766
343	Feb25-FISH2-3L1-rep4-mock-100x_Position004_3_cmle.ics	16	1	0	1	1	1	1	8.8806	1.0	0.31341066490336134	1.3114507578349517	0.0	0.9660163560459214	17330.0	300.59270250145045	120096.0	276.90830882914383
344	Feb25-FISH2-3L1-rep4-mock-100x_Position004_3_cmle.ics	17	1	0	1	1	1	1	7.797599999999999	1.0	0.28707449392715456	1.0193201711567692	0.0	0.9627325455943555	17256.0	289.2491992408288	114204.0	263.3229791293927
345	Feb25-FISH2-3L1-rep4-mock-100x_Position004_3_cmle.ics	19	1	0	1	0	1	1	6.7146	1.0	0.273000312404348	1.120024594038159	0.0	0.968138408605696	15336.0	254.9781406287261	93309.0	215.14486234794322
346	Feb25-FISH2-3L1-rep4-mock-100x_Position004_3_cmle.ics	20	1	0	1	1	1	1	7.3644	1.0	0.2870925501448509	1.0908347682729735	0.0	0.9684728532524792	15322.0	257.82498133880375	95556.0	220.32582566011916
347	Feb25-FISH2-3L1-rep4-mock-100x_Position004_3_cmle.ics	21	1	0	1	1	1	1	7.5809999999999995	1.0	0.30404386834652325	1.1711208185224822	0.0	0.9703900970802485	15632.0	264.89320167799156	101336.0	233.6529141978927
348	Feb25-FISH2-3L1-rep4-mock-100x_Position004_3_cmle.ics	22	1	0	1	1	1	1	8.664	1.0	0.3014185873367	1.2079427745037201	0.0	0.9698902141033362	17408.0	299.26973596787894	118572.0	273.39438444651984
349	Feb25-FISH2-3L1-rep4-mock-100x_Position004_3_cmle.ics	24	1	0	1	1	1	1	8.2308	1.0	0.2805279222311787	1.0529738151279378	0.0	0.9629913693915647	18130.0	308.85130999232615	121579.0	280.3276985006868
350	Feb25-FISH2-3L1-rep4-mock-100x_Position004_3_cmle.ics	25	1	0	1	1	1	1	8.014199999999999	1.0	0.29736971158800857	1.056845966215193	0.0	0.963414798272138	17144.0	291.263469200022	115104.0	265.3981313238557
351	Feb25-FISH2-3L1-rep4-mock-100x_Position004_3_cmle.ics	26	1	0	1	1	1	1	9.313799999999999	1.0	0.28510855372042226	1.2080225950827088	0.0	0.9701226932750375	18700.0	325.7322314316554	128393.0	296.03890633743225
352	Feb25-FISH2-3L1-rep4-mock-100x_Position004_3_cmle.ics	27	1	0	1	0	0	0	7.147799999999999	0.0	0.29335255612742533	1.37181739156296	0.0	0.9976399015663777	9372.0	163.5684124864609	46208.0	106.5429251130519
353	Feb25-FISH2-3L1-rep4-mock-100x_Position004_3_cmle.ics	28	1	0	1	1	1	1	6.9312	1.0	0.27419474191189475	1.112362884943467	0.0	0.969907525340447	14126.0	239.49960934990403	82667.0	190.60734051074837
354	Feb25-FISH2-3L1-rep4-mock-100x_Position004_3_cmle.ics	29	1	0	1	1	1	1	7.5809999999999995	1.0	0.2976407242648359	1.0669658611122363	0.0	0.9620655717371388	16700.0	279.0707786183529	110712.0	255.27138861487623
355	Feb25-FISH2-3L1-rep4-mock-100x_Position004_3_cmle.ics	30	1	0	1	1	1	1	8.664	1.0	0.2907779633546732	1.158284921521035	0.0	0.9663447862606399	19522.0	333.3590365091976	138306.0	318.89555489711205
356	Feb25-FISH2-3L1-rep4-mock-100x_Position004_3_cmle.ics	31	1	0	1	1	0	0	6.9312	0.0	0.2913071794138698	1.1503571348557438	0.0	0.9795920065785082	12790.0	216.7816750898713	73410.0	169.26324732836605
357	Feb25-FISH2-3L1-rep4-mock-100x_Position004_3_cmle.ics	32	1	0	1	0	0	0	6.0648	0.0	0.24775248763966165	1.249917082696993	0.0	0.9792574280204976	8436.0	144.49997437063715	36265.0	83.61710481355668
358	Feb25-FISH2-3L1-rep4-mock-100x_Position004_3_cmle.ics	33	1	0	1	1	1	1	8.4474	1.0	0.2897290120934886	1.1514343651532029	0.0	0.9585204872880018	18140.0	309.40246053565073	123659.0	285.12360579455685
359	Feb25-FISH2-3L1-rep4-mock-100x_Position004_3_cmle.ics	34	1	0	1	3	1	2	10.1802	1.0	0.24621628514877833	1.1121949820032258	0.0	0.923247948707503	30562.0	510.8215789376554	249290.0	574.7941006196482
360	Feb25-FISH2-3L1-rep4-mock-100x_Position004_3_cmle.ics	35	1	0	1	1	1	1	8.8806	1.0	0.30363956987768276	1.1806287283380446	0.0	0.9692067492621754	17766.0	307.36383569525896	122698.0	282.9078043958025
361	Feb25-FISH2-3L1-rep4-mock-100x_Position004_3_cmle.ics	36	1	0	1	1	1	1	8.2308	1.0	0.30030782605185213	1.1756268991533818	0.0	0.9646834443372202	15000.0	258.86766761299873	94666.0	218.27373071226128
362	Feb25-FISH2-3L1-rep4-mock-100x_Position004_3_cmle.ics	37	1	0	1	1	1	1	8.014199999999999	1.0	0.29412949027247315	1.0890783631372514	0.0	0.9682786587076615	17048.0	289.53938390743843	113515.0	261.7343348382982
363	Feb25-FISH2-3L1-rep4-mock-100x_Position004_3_cmle.ics	38	1	0	1	0	0	0	5.848199999999999	0.0	0.2968036234527773	1.3617984595911758	0.0	0.9914507755859899	7038.0	122.78381772308795	30247.0	69.74125380658069
364	Feb25-FISH2-3L1-rep4-mock-100x_Position004_3_cmle.ics	39	1	0	1	1	2	1	10.1802	2.0	0.2550281004186992	1.1293717124050355	0.0	0.9400654734267581	28710.0	480.1766367260581	231003.0	532.6293137528205
365	Feb25-FISH2-3L1-rep4-mock-100x_Position004_3_cmle.ics	40	1	0	1	2	1	1	9.9636	1.0	0.2657462453723468	1.0188250328725104	0.0	0.9314141721634097	26100.0	436.7582676938888	204394.0	471.2762862611913
366	Feb25-FISH2-3L1-rep4-mock-100x_Position004_3_cmle.ics	41	1	0	1	1	1	1	6.9312	1.0	0.28270279724470604	1.0811835556077425	0.0	0.9728809414770999	13826.0	233.21659204242462	81280.0	187.4093004066148
367	Feb25-FISH2-3L1-rep4-mock-100x_Position004_3_cmle.ics	42	1	0	1	1	1	1	8.664	1.0	0.28462364274173185	1.1086785915245907	0.0	0.9691046293459441	18588.0	321.26324746205154	127133.0	293.1336932651841
368	Feb25-FISH2-3L1-rep4-mock-100x_Position004_3_cmle.ics	43	1	0	1	0	1	1	8.4474	1.0	0.29489669426823245	1.1181891204503012	0.0	0.9729851185694305	18416.0	311.2872668415437	127615.0	294.2450525515521
369	Feb25-FISH2-3L1-rep4-mock-100x_Position004_3_cmle.ics	44	1	0	1	0	0	0	5.415	0.0	0.30288585914639726	1.2476107040739477	0.0	0.9830283197548904	7238.0	124.14046081838559	31867.0	73.4765277566141
370	Feb25-FISH2-3L1-rep4-mock-100x_Position004_3_cmle.ics	45	1	0	1	1	1	1	8.2308	1.0	0.2710224732203893	1.0229171001450572	0.0	0.9631681848621118	18108.0	309.17884417072366	119284.0	275.03606040480616
371	Feb25-FISH2-3L1-rep4-mock-100x_Position004_3_cmle.ics	46	1	0	1	1	1	1	9.747	1.0	0.3006810224096426	1.3535974159140605	0.0	0.9602568385023709	19090.0	333.62865304482733	135999.0	313.57624810530524
372	Feb25-FISH2-3L1-rep4-mock-100x_Position004_3_cmle.ics	47	1	0	1	2	1	1	9.313799999999999	1.0	0.2754293877835287	1.0518349494021173	0.0	0.9507779214900537	27926.0	462.14111978255613	230299.0	531.0060835918183
373	Feb25-FISH2-3L1-rep4-mock-100x_Position004_3_cmle.ics	48	1	0	1	1	1	1	8.664	1.0	0.31087333002928436	1.2777708494460294	0.0	0.9710514733092381	16190.0	280.38249870145614	108003.0	249.02518050954257
374	Feb25-FISH2-3L1-rep4-mock-100x_Position004_3_cmle.ics	49	1	0	1	1	1	1	6.9312	1.0	0.26812408241229985	1.0640148872749229	0.0	0.9596438746143118	15284.0	256.08636905656715	92002.0	212.1312802166508
375	Feb25-FISH2-3L1-rep4-mock-100x_Position004_3_cmle.ics	50	1	0	1	1	1	1	7.797599999999999	1.0	0.2899488421771582	1.1613167378108749	0.0	0.9727465989584643	16624.0	282.6385339548271	108527.0	250.23338023165212
376	Feb25-FISH2-3L1-rep4-mock-100x_Position004_3_cmle.ics	51	1	0	1	1	2	1	10.1802	2.0	0.26209704708196185	1.0969804092086222	0.0	0.9342110956858378	31794.0	529.1088793826893	272912.0	629.2599285503208
377	Feb25-FISH2-3L1-rep4-mock-100x_Position004_3_cmle.ics	52	1	0	1	0	1	1	7.3644	1.0	0.2940864675360778	1.0944357134689968	0.0	0.9648920954098942	15162.0	254.22594313710852	95202.0	219.50959913029703
378	Feb25-FISH2-3L1-rep4-mock-100x_Position004_3_cmle.ics	53	1	0	1	0	0	0	7.147799999999999	0.0	0.27581028681384634	1.3642065245275745	0.0	0.9960527629752893	9166.0	159.29245854342244	43336.0	99.92088388805439
379	Feb25-FISH2-3L1-rep4-mock-100x_Position004_3_cmle.ics	54	1	0	1	2	1	1	8.8806	1.0	0.30317894501504034	1.2292895311440715	0.0	0.9746941514299704	17168.0	297.37026336698074	116467.0	268.54083403613697
380	Feb25-FISH2-3L1-rep4-mock-100x_Position004_3_cmle.ics	55	1	0	1	0	0	0	5.848199999999999	0.0	0.2836083869519085	1.2090803860308188	0.0	0.9972772830337711	7968.0	135.98388363728273	35617.0	82.1229952335433
381	Feb25-FISH2-3L1-rep4-mock-100x_Position004_3_cmle.ics	56	1	0	1	1	0	1	7.147799999999999	0.0	0.30716354907175847	1.2600901955412227	0.0	0.9703742805955544	12944.0	221.48710524437774	76747.0	176.9574505205028
382	Feb25-FISH2-3L1-rep4-mock-100x_Position004_3_cmle.ics	57	1	0	1	1	1	1	6.2814	1.0	0.18732226353188663	1.409257849941623	0.0	0.9262479258106107	17422.0	284.69686558878715	93587.0	215.7858538035662
383	Feb25-FISH2-3L1-rep4-mock-100x_Position004_3_cmle.ics	58	1	0	1	1	1	0	6.497999999999999	1.0	0.2728020828639147	1.021139124824652	0.0	0.9737748778231019	12188.0	205.03693927009647	66084.0	152.3715084654372
384	Feb25-FISH2-3L1-rep4-mock-100x_Position004_3_cmle.ics	60	1	0	1	1	0	1	7.797599999999999	0.0	0.29358777840358957	1.1554957480268115	0.0	0.9657021180980917	16994.0	287.7006660671624	112872.0	260.25175388158743
385	Feb25-FISH2-3L1-rep4-mock-100x_Position004_3_cmle.ics	61	1	0	1	1	1	1	7.3644	1.0	0.2905025808531484	1.100033702808659	0.0	0.9665897514185431	14924.0	251.34133499913537	92401.0	213.05126435619604
386	Feb25-FISH2-3L1-rep4-mock-100x_Position004_3_cmle.ics	62	1	0	1	0	0	0	6.7146	0.0	0.2828197618137564	1.262190994168504	0.0	0.9971450065828733	9424.0	162.9985047819493	45749.0	105.48459749387577
387	Feb25-FISH2-3L1-rep4-mock-100x_Position004_3_cmle.ics	63	1	0	1	0	0	0	6.7146	0.0	0.2901626646486911	1.321830097055584	0.0	0.994307088681406	9238.0	159.84825717439057	44974.0	103.69766088197704
388	Feb25-FISH2-3L1-rep4-mock-100x_Position004_3_cmle.ics	64	1	0	1	1	1	1	8.4474	1.0	0.3045421112997675	1.2290023641205092	0.0	0.9673950978322721	17228.0	294.9662859098233	117341.0	270.55603738942654
389	Feb25-FISH2-3L1-rep4-mock-100x_Position004_3_cmle.ics	65	1	0	1	1	2	1	9.9636	2.0	0.2698851245240773	1.0490991586532374	0.0	0.947255292613007	27290.0	455.72192665881016	220226.0	507.78051908645614
390	Feb25-FISH2-3L1-rep4-mock-100x_Position004_3_cmle.ics	66	1	0	1	1	1	1	8.664	1.0	0.28983662037791946	1.337712821872831	0.0	0.9862961103569027	15490.0	269.5839910426943	97595.0	225.02719824290813
391	Feb25-FISH2-3L1-rep4-mock-100x_Position004_3_cmle.ics	67	1	0	1	1	1	1	8.2308	1.0	0.27697235014154115	1.0849350813827345	0.0	0.9764019965565531	17524.0	298.23425628844734	114800.0	264.6971910270593
392	Feb25-FISH2-3L1-rep4-mock-100x_Position004_3_cmle.ics	68	1	0	1	0	0	0	6.497999999999999	0.0	0.28307283624852714	1.347133855488666	0.0	0.9956423626307316	8152.0	142.99811238928018	36823.0	84.90369917412374
393	Feb25-FISH2-3L1-rep4-mock-100x_Position004_3_cmle.ics	69	1	0	1	1	1	1	8.2308	1.0	0.27893637772400237	1.0587197991352693	0.0	0.9684041286692101	19650.0	332.3342715639773	136795.0	315.41160493507476
394	Feb25-FISH2-3L1-rep4-mock-100x_Position004_3_cmle.ics	70	1	0	1	1	1	1	8.014199999999999	1.0	0.30088828570712917	1.1934789365318748	0.0	0.9700696790133562	16960.0	288.5792114835064	113924.0	262.6773762244486
395	Feb25-FISH2-3L1-rep4-mock-100x_Position004_3_cmle.ics	71	1	0	1	1	1	1	8.4474	1.0	0.32032018007054064	1.2547949046757743	0.0	0.9647295584639056	16486.0	283.7674953242574	112652.0	259.74449445627425
396	Feb25-FISH2-3L1-rep4-mock-100x_Position004_3_cmle.ics	72	1	0	1	1	2	1	10.1802	2.0	0.2864329029359263	1.0810179588894024	0.0	0.946964308770524	30618.0	515.8178902856251	269619.0	621.6671772432467
397	Feb25-FISH2-3L1-rep4-mock-100x_Position004_3_cmle.ics	73	1	0	1	1	1	1	8.014199999999999	1.0	0.29267999647703813	1.2863502562817382	0.0	0.9805136828270852	14002.0	242.08829579589164	84286.0	194.34030873612124
398	Feb25-FISH2-3L1-rep4-mock-100x_Position004_3_cmle.ics	74	1	0	1	1	1	0	8.664	1.0	0.28235560495177225	1.231266442395092	0.0	0.9834889633471005	15084.0	262.85134730887506	92565.0	213.4294032005204
399	Feb25-FISH2-3L1-rep4-mock-100x_Position004_3_cmle.ics	76	1	0	1	1	1	1	8.664	1.0	0.2901068664982087	1.1193507644179874	0.0	0.9717339566981897	19528.0	332.72074953319884	138210.0	318.6742053297027
400	Feb25-FISH2-3L1-rep4-mock-100x_Position004_3_cmle.ics	77	1	0	1	0	1	1	7.5809999999999995	1.0	0.30097632884163233	1.2114377760266162	0.0	0.9713059284711354	15130.0	257.606735093605	96006.0	221.3634017573507
401	Feb25-FISH2-3L1-rep4-mock-100x_Position004_3_cmle.ics	78	1	0	1	1	1	1	8.2308	1.0	0.30595602461336296	1.1695548237732194	0.0	0.9730894947492507	16970.0	289.24738827102703	114981.0	265.1145271906124
402	Feb25-FISH2-3L1-rep4-mock-100x_Position004_3_cmle.ics	79	1	0	1	2	1	2	10.1802	1.0	0.2172736853612032	1.464128898224828	0.0	0.9302369230247312	37320.0	617.4242134848208	316002.0	728.6136041718885
403	Feb25-FISH2-3L1-rep4-mock-100x_Position004_3_cmle.ics	80	1	0	1	1	1	1	7.797599999999999	1.0	0.28154134742544384	1.1085161140833086	0.0	0.9680850284920118	15716.0	266.7001932317171	98301.0	226.6550398532313
404	Feb25-FISH2-3L1-rep4-mock-100x_Position004_3_cmle.ics	81	1	0	1	0	1	2	10.1802	1.0	0.26367433688161734	1.0209774372932678	0.0	0.946447036326156	27748.0	461.32293671596153	223180.0	514.5916297336158
405	Feb25-FISH2-3L1-rep4-mock-100x_Position004_3_cmle.ics	82	1	0	1	1	1	1	9.097199999999999	1.0	0.293355193737667	1.3025439427008	0.0	0.9680982088645115	18302.0	315.9016345077966	126101.0	290.7541854155332
406	Feb25-FISH2-3L1-rep4-mock-100x_Position004_3_cmle.ics	83	1	0	1	1	1	1	8.4474	1.0	0.29317478062324864	1.1371060405087012	0.0	0.9630661360465561	18676.0	316.8870231503611	129946.0	299.6196967352113
407	Feb25-FISH2-3L1-rep4-mock-100x_Position004_3_cmle.ics	84	1	0	1	1	1	2	10.1802	1.0	0.2942016454613006	1.0748014310015939	0.0	0.9441676791655554	30986.0	525.6099977495056	278192.0	641.434154757837
408	Feb25-FISH2-3L1-rep4-mock-100x_Position004_3_cmle.ics	85	1	0	1	1	0	1	8.2308	0.0	0.280833106776967	1.1660903413731034	0.0	0.969007238640886	17404.0	297.261114739143	114412.0	263.80256985877975
409	Feb25-FISH2-3L1-rep4-mock-100x_Position004_3_cmle.ics	86	1	0	1	1	1	1	7.797599999999999	1.0	0.3004059680779394	1.1145698184244583	0.0	0.9731568791927574	16850.0	287.1976052750781	112727.0	259.91742380581286
410	Feb25-FISH2-3L1-rep4-mock-100x_Position004_3_cmle.ics	87	1	0	1	0	1	1	6.9312	1.0	0.2799473324493175	1.238680452411029	0.0	0.9968814810942873	10418.0	179.0331388077076	52904.0	121.98205743985669
411	Feb25-FISH2-3L1-rep4-mock-100x_Position004_3_cmle.ics	88	1	0	1	0	1	1	7.5809999999999995	1.0	0.28103369316239196	1.3427375308209768	0.0	0.9926913910573237	11290.0	197.0692129726737	59799.0	137.88002897410382
412	Feb25-FISH2-3L1-rep4-mock-100x_Position004_3_cmle.ics	89	1	0	1	0	0	1	7.147799999999999	0.0	0.2905533922999482	1.0887545216083792	0.0	0.9670283890697917	14994.0	252.32054319500017	93060.0	214.5707369074751
413	Feb25-FISH2-3L1-rep4-mock-100x_Position004_3_cmle.ics	90	1	0	1	1	1	1	6.9312	1.0	0.26358764047719185	1.058152202747243	0.0	0.9584466911380849	15346.0	256.16123289073647	91776.0	211.61018644337454
414	Feb25-FISH2-3L1-rep4-mock-100x_Position004_3_cmle.ics	91	1	0	1	0	0	0	4.7652	0.0	0.27898211661829275	1.2740660883971304	0.0	0.999114982977994	4414.0	76.75886642118633	14565.0	33.58287968039302
415	Feb25-FISH2-3L1-rep4-mock-100x_Position004_3_cmle.ics	92	1	0	1	0	1	1	7.797599999999999	1.0	0.2980759485936474	1.1287067759438068	0.0	0.9650374177501314	16358.0	276.67063892187645	107407.0	247.65096861187595
416	Feb25-FISH2-3L1-rep4-mock-100x_Position004_3_cmle.ics	93	1	0	1	1	1	0	5.848199999999999	1.0	0.2696564449823479	1.0927153530640203	0.0	0.9812856923445582	10298.0	170.96820685977286	51028.0	117.65651797673156
417	Feb25-FISH2-3L1-rep4-mock-100x_Position004_3_cmle.ics	94	1	0	1	2	2	2	10.1802	2.0	0.2708509969000952	1.0816822079947797	0.0	0.9252964557818519	36400.0	602.9730939532719	339853.0	783.6074430498187
418	Feb25-FISH2-3L1-rep4-mock-100x_Position004_3_cmle.ics	95	1	0	1	1	1	1	8.8806	1.0	0.2599221824340757	1.1008039279800537	0.0	0.9502460667346257	24508.0	411.10454532128745	183932.0	424.09654825774453
419	Feb25-FISH2-3L1-rep4-mock-100x_Position004_3_cmle.ics	96	1	0	1	1	1	1	7.797599999999999	1.0	0.294785117636244	1.1302891635300403	0.0	0.9684725546857046	15838.0	268.2563509162465	101760.0	234.63054145395083
420	Feb25-FISH2-3L1-rep4-mock-100x_Position004_3_cmle.ics	97	1	0	1	1	1	1	8.014199999999999	1.0	0.30030109173321395	1.121662207743626	0.0	0.9662106474041107	17822.0	301.4533010835873	122599.0	282.67953765441155
421	Feb25-FISH2-3L1-rep4-mock-100x_Position004_3_cmle.ics	98	1	0	1	1	1	1	7.797599999999999	1.0	0.275184379683079	1.1216757228455627	0.0	0.9724780650987861	15826.0	268.47968867043005	98207.0	226.438301735143
422	Feb25-FISH2-3L1-rep4-mock-100x_Position004_3_cmle.ics	99	1	0	1	1	1	1	7.5809999999999995	1.0	0.29484851626471786	1.1248802776705271	0.0	0.968193989063781	15330.0	259.7591566494733	96914.0	223.4569997490978
423	Feb25-FISH2-3L1-rep4-mock-100x_Position004_3_cmle.ics	100	1	0	1	1	1	1	8.4474	1.0	0.2899841743230217	1.0622091278568202	0.0	0.9659076645715258	17772.0	302.20833569305495	119968.0	276.613176072598
424	Feb25-FISH2-3L1-rep4-mock-100x_Position004_3_cmle.ics	101	1	0	1	1	1	1	8.014199999999999	1.0	0.2987240577555665	1.1110270319141193	0.0	0.9629661294830204	16802.0	285.39935267517336	111931.0	258.08206697604334
425	Feb25-FISH2-3L1-rep4-mock-100x_Position004_3_cmle.ics	102	1	0	1	2	2	2	10.1802	2.0	0.30306208338157614	1.2856881167622383	0.0	0.9470852404490014	22610.0	388.34900844396475	175991.0	405.7867887285993
426	Feb25-FISH2-3L1-rep4-mock-100x_Position004_3_cmle.ics	103	1	0	1	1	2	1	7.797599999999999	2.0	0.2962159161147484	1.0815182881644556	0.0	0.9594534315943598	16558.0	280.7656961314916	109041.0	251.41852270715654
427	Feb25-FISH2-3L1-rep4-mock-100x_Position004_3_cmle.ics	104	1	0	1	0	0	0	6.497999999999999	0.0	0.2969266277148503	1.249821425318826	0.0	0.9828547875082088	9366.0	161.72574308537997	46444.0	107.0870761329333
428	Feb25-FISH2-3L1-rep4-mock-100x_Position004_3_cmle.ics	105	1	0	1	0	0	0	6.0648	0.0	0.29849594718114225	1.409823693145326	0.0	0.9936402923845309	7474.0	130.35072937746887	33195.0	76.5385301057773
429	Feb25-FISH2-3L1-rep4-mock-100x_Position004_3_cmle.ics	106	1	0	1	1	1	1	8.014199999999999	1.0	0.2989547643312438	1.1932627278206034	0.0	0.9730229301765995	16398.0	279.4369670673159	107960.0	248.92603434914042
430	Feb25-FISH2-3L1-rep4-mock-100x_Position004_3_cmle.ics	107	1	0	1	2	1	1	10.1802	1.0	0.2731550187802739	1.1083627753407872	0.0	0.9410979964018444	26646.0	448.7260626571293	213760.0	492.8717034315697
431	Feb25-FISH2-3L1-rep4-mock-100x_Position004_3_cmle.ics	108	1	0	1	1	1	1	7.147799999999999	1.0	0.2684685970554817	1.023597023110195	0.0	0.9808867517925512	14074.0	238.45455488442727	81348.0	187.5660896835298
432	Feb25-FISH2-3L1-rep4-mock-100x_Position004_3_cmle.ics	109	1	0	1	1	1	1	7.5809999999999995	1.0	0.2874771116197321	1.1129799877817925	0.0	0.9648982056024857	14334.0	242.46275427210966	86522.0	199.4959090770316
433	Feb25-FISH2-3L1-rep4-mock-100x_Position004_3_cmle.ics	110	1	0	1	1	1	1	7.5809999999999995	1.0	0.2877811912946032	1.0571999106346903	0.0	0.9611331729679394	16522.0	278.6738900308818	107127.0	247.00536570693188
434	Feb25-FISH2-3L1-rep4-mock-100x_Position004_3_cmle.ics	111	1	0	1	1	1	1	8.8806	1.0	0.3125056310296607	1.4347017214347868	0.0	0.9839025677371797	15312.0	267.6189507829196	99598.0	229.6455647379186
435	Feb25-FISH2-3L1-rep4-mock-100x_Position004_3_cmle.ics	113	1	0	1	1	1	1	8.4474	1.0	0.29037300929044524	1.2104331981558296	0.0	0.9724074312278989	16862.0	289.40841340030073	110947.0	255.81323391009713
436	Feb25-FISH2-3L1-rep4-mock-100x_Position004_3_cmle.ics	114	1	0	1	1	1	1	7.3644	1.0	0.29142060314420726	1.0159707128792652	0.0	0.9681107305941926	15720.0	264.4022486738221	100049.0	230.68544655981057
437	Feb25-FISH2-3L1-rep4-mock-100x_Position004_3_cmle.ics	115	1	0	1	1	1	1	8.014199999999999	1.0	0.2685620802376976	1.0741727517697872	0.0	0.9665007208716038	17650.0	300.6755832573661	114265.0	263.4636283336841
438	Feb25-FISH2-3L1-rep4-mock-100x_Position004_3_cmle.ics	116	1	0	1	0	1	1	8.014199999999999	1.0	0.28621864999562524	1.1343469159665585	0.0	0.9829380571920542	16182.0	276.7163349766015	103555.0	238.76931721957428
439	Feb25-FISH2-3L1-rep4-mock-100x_Position004_3_cmle.ics	117	1	0	1	1	1	1	7.797599999999999	1.0	0.30493313925186194	1.1586955479176697	0.0	0.9705158652855238	14590.0	250.10299740159283	91508.0	210.99225223435667
440	Feb25-FISH2-3L1-rep4-mock-100x_Position004_3_cmle.ics	118	1	0	1	1	1	1	8.014199999999999	1.0	0.2867379909715585	1.1349078887315098	0.0	0.9817892124707731	16192.0	275.23122887080956	103745.0	239.20740490507205
441	Feb25-FISH2-3L1-rep4-mock-100x_Position004_3_cmle.ics	119	1	0	1	1	1	1	8.014199999999999	1.0	0.29824999078461334	1.1194839429833352	0.0	0.9651241235526515	16618.0	281.1235380375155	110010.0	253.65276990319506
442	Feb25-FISH2-3L1-rep4-mock-100x_Position004_3_cmle.ics	120	1	0	1	1	1	1	8.014199999999999	1.0	0.28988416319167537	1.1315682364634512	0.0	0.9824715230106057	16792.0	283.7481554363607	110164.0	254.0078515009143
443	Feb25-FISH2-3L1-rep4-mock-100x_Position004_3_cmle.ics	121	1	0	1	2	1	1	9.9636	1.0	0.2814130219261985	1.0817823294919267	0.0	0.9476289791391393	25696.0	432.8321387351457	205468.0	473.7526345465838
444	Feb25-FISH2-3L1-rep4-mock-100x_Position004_3_cmle.ics	122	1	0	1	1	1	1	9.313799999999999	1.0	0.27490438996595606	1.1502979514175073	0.0	0.9827925101039494	17922.0	310.92029357083993	118289.0	272.74186436759425
445	Feb25-FISH2-3L1-rep4-mock-100x_Position004_3_cmle.ics	123	1	0	1	1	1	1	8.014199999999999	1.0	0.29906461268934686	1.1996968413447144	0.0	0.9663407439899971	15722.0	268.80032037003735	101372.0	233.73592028567123
446	Feb25-FISH2-3L1-rep4-mock-100x_Position004_3_cmle.ics	124	1	0	1	1	1	1	9.9636	1.0	0.2770061115971002	1.1130196402857673	0.0	0.948552059155648	27418.0	457.5291968232785	224684.0	518.0594396230296
447	Feb25-FISH2-3L1-rep4-mock-100x_Position004_3_cmle.ics	125	1	0	1	0	0	0	5.6316	0.0	0.26999698060007116	1.2784500303367046	0.0	0.9848055743290814	5964.0	104.7507199813293	22504.0	51.88802776021728
448	Feb25-FISH2-3L1-rep4-mock-100x_Position004_3_cmle.ics	126	1	0	1	1	1	1	8.8806	1.0	0.3000090259228452	1.2372841100463512	0.0	0.9788988415864213	18284.0	314.07165562134384	127335.0	293.59944964660804
449	Feb25-FISH2-3L1-rep4-mock-100x_Position004_3_cmle.ics	128	1	0	1	1	1	0	7.5809999999999995	1.0	0.28426136855017214	1.0591021665939842	0.0	0.973306445157846	15726.0	266.010865586496	98869.0	227.96469146040354
450	Feb25-FISH2-3L1-rep4-mock-100x_Position004_3_cmle.ics	129	1	0	1	0	1	1	9.747	1.0	0.2970549269989498	1.261635696329047	0.0	0.9696445508666183	19506.0	337.4484704936	139619.0	321.92297137636757
451	Feb25-FISH2-3L1-rep4-mock-100x_Position004_3_cmle.ics	130	1	0	1	1	1	1	8.014199999999999	1.0	0.2974276815333845	1.2437720897415883	0.0	0.9718424475549525	15332.0	262.3082136873014	97356.0	224.47613004904514
452	Feb25-FISH2-3L1-rep4-mock-100x_Position004_3_cmle.ics	131	1	0	1	1	1	1	8.2308	1.0	0.27832850799680314	1.0898162396193267	0.0	0.966828796377596	19266.0	325.9060353704353	132660.0	305.87743346384747
453	Feb25-FISH2-3L1-rep4-mock-100x_Position004_3_cmle.ics	132	1	0	1	1	1	1	7.5809999999999995	1.0	0.29387118262195416	1.1622787398211134	0.0	0.9654381121891336	15932.0	268.437804871137	102508.0	236.35522350001568
454	Feb25-FISH2-3L1-rep4-mock-100x_Position004_3_cmle.ics	133	1	0	1	1	1	1	7.5809999999999995	1.0	0.2674305295781962	1.144533508011999	0.0	0.9553327347110097	17560.0	295.22371814183344	113153.0	260.899662511192
455	Feb25-FISH2-3L1-rep4-mock-100x_Position004_3_cmle.ics	134	1	0	1	1	0	1	9.097199999999999	0.0	0.30968170565583536	1.3094114218727493	0.0	0.9683282695578551	17138.0	299.8829460306128	117401.0	270.6943808690574
456	Feb25-FISH2-3L1-rep4-mock-100x_Position004_3_cmle.ics	135	1	0	1	0	1	1	7.3644	1.0	0.2693303075773675	1.0811328955762505	0.0	0.9495275763147398	17564.0	292.2236161187244	113593.0	261.91418136181835
457	Feb25-FISH2-3L1-rep4-mock-100x_Position004_3_cmle.ics	136	1	0	1	1	1	1	7.797599999999999	1.0	0.2963725277800037	1.125114432916299	0.0	0.976183345595782	16268.0	273.6763249346043	106217.0	244.90715626586376
458	Feb25-FISH2-3L1-rep4-mock-100x_Position004_3_cmle.ics	137	1	0	1	1	1	1	6.7146	1.0	0.2675078345515998	1.045818632710035	0.0	0.9610814531110894	14578.0	244.68567018524075	85603.0	197.3769481140188
459	Feb25-FISH2-3L1-rep4-mock-100x_Position004_3_cmle.ics	138	1	0	1	0	1	0	7.797599999999999	1.0	0.2855853032222864	1.471094053702894	0.0	0.9949748341066613	10534.0	186.40014346197174	54329.0	125.26771508108978
460	Feb25-FISH2-3L1-rep4-mock-100x_Position004_3_cmle.ics	139	1	0	1	2	2	1	9.097199999999999	2.0	0.25486245944106584	1.1542897844081033	0.0	0.9478054210932498	26704.0	442.18147124098743	207153.0	477.63778059955064
461	Feb25-FISH2-3L1-rep4-mock-100x_Position004_3_cmle.ics	140	1	0	1	1	1	1	8.2308	1.0	0.28296527675022265	1.1999888112779167	0.0	0.9791227058914304	16588.0	283.91708368722925	106864.0	246.39896012121662
462	Feb25-FISH2-3L1-rep4-mock-100x_Position004_3_cmle.ics	141	1	0	1	1	1	1	8.014199999999999	1.0	0.297069509207448	1.1628691615851894	0.0	0.9700797009780711	16506.0	280.35258338470743	108684.0	250.5953790033529
463	Feb25-FISH2-3L1-rep4-mock-100x_Position005_4_cmle.ics	1	1	0	1	1	1	1	10.1802	1.0	0.24312956000193128	1.2797591233503447	0.0	0.9415116575118347	29484.0	497.7078136239378	234732.0	541.2273610118788
464	Feb25-FISH2-3L1-rep4-mock-100x_Position005_4_cmle.ics	2	1	0	1	1	1	1	8.664	1.0	0.2978616757782761	1.2795062839685567	0.0	0.9725372436076067	17068.0	295.27592426449297	114434.0	263.853295801311
465	Feb25-FISH2-3L1-rep4-mock-100x_Position005_4_cmle.ics	3	1	0	1	1	2	1	10.1802	2.0	0.2872858698488741	1.2212629947985485	0.0	0.9514461601651161	29574.0	502.80860000685936	256328.0	591.021790780349
466	Feb25-FISH2-3L1-rep4-mock-100x_Position005_4_cmle.ics	5	1	0	1	1	1	1	8.014199999999999	1.0	0.30057376061513247	1.1773116612160792	0.0	0.9780925980209653	17164.0	291.94447580753655	115925.0	267.29113127013807
467	Feb25-FISH2-3L1-rep4-mock-100x_Position005_4_cmle.ics	6	1	0	1	1	1	0	8.2308	1.0	0.27995016866397104	1.030606294633418	0.0	0.9733744057211523	17076.0	290.8204666417239	111018.0	255.97694036099367
468	Feb25-FISH2-3L1-rep4-mock-100x_Position005_4_cmle.ics	7	1	0	1	1	1	2	8.014199999999999	1.0	0.294273713796277	1.1739706836688066	0.0	0.9665113498339645	16666.0	284.6303738027656	109748.0	253.0486700421403
469	Feb25-FISH2-3L1-rep4-mock-100x_Position005_4_cmle.ics	8	1	0	1	1	1	1	10.1802	1.0	0.29394637264718276	1.1134852765473715	0.0	0.9441781893605883	30270.0	512.3240491509587	268489.0	619.0617083768652
470	Feb25-FISH2-3L1-rep4-mock-100x_Position005_4_cmle.ics	9	1	0	1	1	1	1	7.797599999999999	1.0	0.2760655696588264	1.1879617105587	0.0	0.9609053351188019	16304.0	276.84477248187017	102854.0	237.15300423255368
471	Feb25-FISH2-3L1-rep4-mock-100x_Position005_4_cmle.ics	10	1	0	1	0	0	0	6.7146	0.0	0.2899121365349209	1.3548465938797543	0.0	0.9984713141824088	8034.0	140.89940380987645	36459.0	84.06441539769648
472	Feb25-FISH2-3L1-rep4-mock-100x_Position005_4_cmle.ics	11	1	0	1	1	1	1	7.797599999999999	1.0	0.28929953436125727	1.129612446283214	0.0	0.968549662507207	16560.0	279.3124556176202	107780.0	248.51100391024784
473	Feb25-FISH2-3L1-rep4-mock-100x_Position005_4_cmle.ics	12	1	0	1	1	0	1	7.5809999999999995	0.0	0.262626341477373	1.1422641039011006	0.0	0.9760390058129319	16382.0	274.3749487551216	101040.0	232.9704196983804
474	Feb25-FISH2-3L1-rep4-mock-100x_Position005_4_cmle.ics	13	1	0	1	1	1	1	8.8806	1.0	0.29891821906363214	1.3297861147476495	0.0	0.9713756622714994	18058.0	310.682846743093	124754.0	287.64837429782017
475	Feb25-FISH2-3L1-rep4-mock-100x_Position005_4_cmle.ics	14	1	0	1	1	1	1	8.014199999999999	1.0	0.29584594622341304	1.196389741135518	0.0	0.9797254190261404	15980.0	272.3425298666723	103317.0	238.22055475037183
476	Feb25-FISH2-3L1-rep4-mock-100x_Position005_4_cmle.ics	15	1	0	1	1	1	1	8.4474	1.0	0.30114442492384835	1.2116380174094306	0.0	0.9721890458563701	17078.0	292.8546082050658	115164.0	265.5364748034866
477	Feb25-FISH2-3L1-rep4-mock-100x_Position005_4_cmle.ics	16	1	0	1	2	2	1	10.1802	2.0	0.2931015671156903	1.0724986878566292	0.0	0.9473245274208001	33188.0	559.4892082727443	307790.0	709.6789932597438
478	Feb25-FISH2-3L1-rep4-mock-100x_Position005_4_cmle.ics	17	1	0	1	1	1	1	8.2308	1.0	0.30218063820781027	1.1601183504100305	0.0	0.9640535789019545	17336.0	295.6478497388079	117986.0	272.0432297954584
479	Feb25-FISH2-3L1-rep4-mock-100x_Position005_4_cmle.ics	18	1	0	1	1	2	2	8.014199999999999	2.0	0.24690252031712046	1.2757989523122013	0.0	0.9579151751988363	27176.0	437.68001344750905	209322.0	482.6388973882065
480	Feb25-FISH2-3L1-rep4-mock-100x_Position005_4_cmle.ics	19	1	0	1	1	1	1	8.4474	1.0	0.3113062635903901	1.2303564828131632	0.0	0.9769160813792827	15918.0	274.53797517001567	105366.0	242.94498457976596
481	Feb25-FISH2-3L1-rep4-mock-100x_Position005_4_cmle.ics	20	1	0	1	1	1	2	10.1802	1.0	0.26923156957708405	1.0353930703732963	0.0	0.949058227502482	27576.0	461.7388865806027	223426.0	515.1588380001024
482	Feb25-FISH2-3L1-rep4-mock-100x_Position005_4_cmle.ics	21	1	0	1	1	1	1	7.5809999999999995	1.0	0.2679298846710193	1.1662648310550956	0.0	0.9742483959286915	17962.0	301.51589231924453	117170.0	270.16175847247854
483	Feb25-FISH2-3L1-rep4-mock-100x_Position005_4_cmle.ics	22	1	0	1	1	2	1	9.097199999999999	2.0	0.29387108052812977	1.0606884595373536	0.0	0.9658643451247554	23660.0	397.2560349183483	185513.0	427.74189894601784
484	Feb25-FISH2-3L1-rep4-mock-100x_Position005_4_cmle.ics	23	1	0	1	1	1	1	9.5304	1.0	0.2829161059627774	1.2577817512961578	0.0	0.9802802832097295	18780.0	327.07534818012596	128720.0	296.7928783014205
485	Feb25-FISH2-3L1-rep4-mock-100x_Position005_4_cmle.ics	25	1	0	1	1	1	1	9.097199999999999	1.0	0.2994130880867213	1.2364211159936416	0.0	0.9714668836845138	17456.0	302.28506150749917	118666.0	273.6111225646082
486	Feb25-FISH2-3L1-rep4-mock-100x_Position005_4_cmle.ics	26	1	0	1	1	1	1	9.5304	1.0	0.3043867031257028	1.3050288690458698	0.0	0.9677930558838839	19796.0	340.090844410825	144495.0	333.16568482103605
487	Feb25-FISH2-3L1-rep4-mock-100x_Position005_4_cmle.ics	27	1	0	1	1	1	1	9.097199999999999	1.0	0.3050038749067313	1.276197879120267	0.0	0.9768154885779071	18320.0	315.5549252521033	128770.0	296.9081645344462
488	Feb25-FISH2-3L1-rep4-mock-100x_Position005_4_cmle.ics	28	1	0	1	1	1	1	7.797599999999999	1.0	0.29978091960257824	1.2332874749543365	0.0	0.9788660499134288	14502.0	248.93217773809488	89912.0	207.3123156761756
489	Feb25-FISH2-3L1-rep4-mock-100x_Position005_4_cmle.ics	29	1	0	1	1	2	1	10.1802	2.0	0.29474674652410493	1.1052263829275648	0.0	0.9423639947595702	28750.0	484.5345217926657	248860.0	573.802639015627
490	Feb25-FISH2-3L1-rep4-mock-100x_Position005_4_cmle.ics	30	1	0	1	1	1	1	9.9636	1.0	0.286333412157728	1.3187167752004454	0.0	0.9753648148073198	18294.0	318.9761824489874	124501.0	287.06502595871
491	Feb25-FISH2-3L1-rep4-mock-100x_Position005_4_cmle.ics	31	1	0	1	1	1	1	8.4474	1.0	0.2772211139182122	1.066902940605411	0.0	0.9669760949895058	19210.0	327.4865989466324	131819.0	303.9383190243548
492	Feb25-FISH2-3L1-rep4-mock-100x_Position005_4_cmle.ics	32	1	0	1	1	1	1	7.797599999999999	1.0	0.30008586971922824	1.188362067035793	0.0	0.9793492571338689	16408.0	278.8880709151368	108263.0	249.62466892127634
493	Feb25-FISH2-3L1-rep4-mock-100x_Position005_4_cmle.ics	33	1	0	1	1	1	1	6.9312	1.0	0.27191684567956276	1.1077040036701524	0.0	0.98644176435643	10810.0	185.10183592556115	55110.0	127.06848604095156
494	Feb25-FISH2-3L1-rep4-mock-100x_Position005_4_cmle.ics	34	1	0	1	1	1	2	9.313799999999999	1.0	0.29945837980033435	1.2826241954829913	0.0	0.9767841122523123	18320.0	318.0358816291908	127594.0	294.19663233368124
495	Feb25-FISH2-3L1-rep4-mock-100x_Position005_4_cmle.ics	35	1	0	1	1	1	1	8.4474	1.0	0.2979326320776465	1.196152952164487	0.0	0.965693309255247	17526.0	299.7534823772887	119085.0	274.57722119736377
496	Feb25-FISH2-3L1-rep4-mock-100x_Position005_4_cmle.ics	36	1	0	1	0	0	0	6.0648	0.0	0.26980401364340073	1.0887005722354586	0.0	0.9911981703248126	8916.0	153.30764282429612	41120.0	94.81139804035435
497	Feb25-FISH2-3L1-rep4-mock-100x_Position005_4_cmle.ics	37	1	0	1	1	1	1	7.797599999999999	1.0	0.27679263417153616	1.0569093772604339	0.0	0.9761673102191125	18314.0	306.7140864477298	122610.0	282.7049006256772
498	Feb25-FISH2-3L1-rep4-mock-100x_Position005_4_cmle.ics	38	1	0	1	1	1	1	10.1802	1.0	0.30987402667757236	1.4352940567224282	0.0	0.9774205075608119	18468.0	324.54986120172543	131370.0	302.9030486517838
499	Feb25-FISH2-3L1-rep4-mock-100x_Position005_4_cmle.ics	39	1	0	1	1	1	1	8.4474	1.0	0.30453585206071987	1.2148253500329729	0.0	0.9724334281922006	18196.0	311.42630528088574	127367.0	293.67323283574444
500	Feb25-FISH2-3L1-rep4-mock-100x_Position005_4_cmle.ics	40	1	0	1	2	1	1	10.1802	1.0	0.3011125425118096	1.154272986270744	0.0	0.9506876095418603	30494.0	518.4533872293052	274764.0	633.5301306215935
501	Feb25-FISH2-3L1-rep4-mock-100x_Position005_4_cmle.ics	41	1	0	1	1	1	1	7.3644	1.0	0.2784256515135772	1.0017365769830788	0.0	0.9722941348773012	16970.0	283.8407757889053	109686.0	252.90571511318842
502	Feb25-FISH2-3L1-rep4-mock-100x_Position005_4_cmle.ics	42	1	0	1	1	1	1	9.313799999999999	1.0	0.29452123218836695	1.1949433617190877	0.0	0.9783579716622047	20340.0	350.02449781070794	148033.0	341.32333866993616
503	Feb25-FISH2-3L1-rep4-mock-100x_Position005_4_cmle.ics	43	1	0	1	1	1	1	8.2308	1.0	0.30286329802233314	1.1742288979086277	0.0	0.9682015218306929	17682.0	301.99924631777753	121673.0	280.54443661877514
504	Feb25-FISH2-3L1-rep4-mock-100x_Position005_4_cmle.ics	44	1	0	1	0	0	0	6.7146	0.0	0.2773163731013097	1.3250041613497772	0.0	0.9962561024604633	8446.0	146.64268183510407	38436.0	88.62283305153355
505	Feb25-FISH2-3L1-rep4-mock-100x_Position005_4_cmle.ics	45	1	0	1	1	1	2	10.1802	1.0	0.2888904798639657	1.101946013418284	0.0	0.9431713786929287	27278.0	461.84338712079153	227698.0	525.0088937498201
506	Feb25-FISH2-3L1-rep4-mock-100x_Position005_4_cmle.ics	46	1	0	1	1	1	1	7.797599999999999	1.0	0.2749856658614719	1.0594182156344973	0.0	0.9704927933628155	17804.0	299.22543296684995	117140.0	270.0925867326631
507	Feb25-FISH2-3L1-rep4-mock-100x_Position005_4_cmle.ics	47	1	0	1	0	0	0	4.332	0.0	0.21952719721967248	1.1628725251266605	0.0	0.9901960315281774	4630.0	79.43268801422718	13880.0	32.003458287940624
508	Feb25-FISH2-3L1-rep4-mock-100x_Position005_4_cmle.ics	49	1	0	1	1	1	1	8.8806	1.0	0.29024902447239403	1.169554685199112	0.0	0.9694287645777221	18712.0	323.3088002864632	129670.0	298.98331672890924
509	Feb25-FISH2-3L1-rep4-mock-100x_Position005_4_cmle.ics	50	1	0	1	1	1	1	8.014199999999999	1.0	0.28706683379168313	1.378599444075003	0.0	0.9981858068611584	12286.0	213.59324213830942	68609.0	158.19346323323617
510	Feb25-FISH2-3L1-rep4-mock-100x_Position005_4_cmle.ics	51	1	0	1	1	1	0	6.9312	1.0	0.2740007596804767	1.2559565848998449	0.0	0.9980525960817559	10258.0	176.6745787945513	51138.0	117.91014768938815
511	Feb25-FISH2-3L1-rep4-mock-100x_Position005_4_cmle.ics	52	1	0	1	1	1	1	7.147799999999999	1.0	0.2959528035212149	1.2836882001196	0.0	0.9911516015371884	12186.0	209.13497290293594	68814.0	158.66613678864164
512	Feb25-FISH2-3L1-rep4-mock-100x_Position005_4_cmle.ics	53	1	0	1	1	1	1	8.8806	1.0	0.2884804296397754	1.1912633052678538	0.0	0.9729765617097144	18524.0	320.3713150042429	127331.0	293.59022674796597
513	Feb25-FISH2-3L1-rep4-mock-100x_Position005_4_cmle.ics	54	1	0	1	1	2	1	10.1802	2.0	0.29590649671131675	1.1814320555847984	0.0	0.9593487708981357	24114.0	413.1361793880047	191538.0	441.63389002561746
514	Feb25-FISH2-3L1-rep4-mock-100x_Position005_4_cmle.ics	55	1	0	1	0	0	0	5.6316	0.0	0.23575666907664586	1.052904746083964	0.0	0.9601432932798636	8432.0	143.9190733211667	35351.0	81.50967247384646
515	Feb25-FISH2-3L1-rep4-mock-100x_Position005_4_cmle.ics	56	1	0	1	1	1	1	9.313799999999999	1.0	0.29716948680192457	1.331757146235693	0.0	0.9805025492833163	18464.0	319.4283418772133	128607.0	296.5323314147824
516	Feb25-FISH2-3L1-rep4-mock-100x_Position005_4_cmle.ics	57	1	0	1	1	1	1	8.8806	1.0	0.2946219644749905	1.2767984189981787	0.0	0.9834487559086675	17076.0	294.6121169538856	113890.0	262.59898158599117
517	Feb25-FISH2-3L1-rep4-mock-100x_Position005_4_cmle.ics	58	1	0	1	1	1	1	8.014199999999999	1.0	0.30484940100755553	1.1621363395580142	0.0	0.9771162995403179	16464.0	280.37359493703724	109678.0	252.8872693159043
518	Feb25-FISH2-3L1-rep4-mock-100x_Position005_4_cmle.ics	59	1	0	1	1	1	1	8.014199999999999	1.0	0.28479320829552446	1.122187937734622	0.0	0.9829359594097199	16976.0	286.9239233785377	110992.0	255.91699151982027
519	Feb25-FISH2-3L1-rep4-mock-100x_Position005_4_cmle.ics	60	1	0	1	1	1	0	8.014199999999999	1.0	0.30809437316093596	1.1518893338226306	0.0	0.9739731026604501	16906.0	286.45963065714614	114730.0	264.5357903008233
520	Feb25-FISH2-3L1-rep4-mock-100x_Position005_4_cmle.ics	61	1	0	1	1	1	1	9.097199999999999	1.0	0.3020913727979786	1.2250912572947565	0.0	0.9718335703234527	19336.0	330.3258151458446	138961.0	320.40580454974906
521	Feb25-FISH2-3L1-rep4-mock-100x_Position005_4_cmle.ics	62	1	0	1	1	1	1	8.4474	1.0	0.2993172256212579	1.1958498815781669	0.0	0.9681012722332198	17160.0	293.65728914442485	115642.0	266.6386111912125
522	Feb25-FISH2-3L1-rep4-mock-100x_Position005_4_cmle.ics	63	1	0	1	1	1	1	7.5809999999999995	1.0	0.296372463267361	1.1321246542954186	0.0	0.9725410813670776	14682.0	249.65462472356273	91069.0	209.9800391083908
523	Feb25-FISH2-3L1-rep4-mock-100x_Position005_4_cmle.ics	64	1	0	1	1	1	1	6.9312	1.0	0.28568850650380484	1.2674662871016686	0.0	0.9946273990062384	10064.0	173.72003352079577	50743.0	116.99938644848493
524	Feb25-FISH2-3L1-rep4-mock-100x_Position005_4_cmle.ics	66	1	0	1	1	1	0	8.014199999999999	1.0	0.298410184877164	1.1927362190154394	0.0	0.9728100863830325	16108.0	274.99238898938796	105013.0	242.1310637746044
525	Feb25-FISH2-3L1-rep4-mock-100x_Position005_4_cmle.ics	67	1	0	1	1	1	1	7.5809999999999995	1.0	0.27993520203243866	1.0846636447467517	0.0	0.9782854003697383	16938.0	283.00862295413424	109672.0	252.8734349679412
526	Feb25-FISH2-3L1-rep4-mock-100x_Position005_4_cmle.ics	68	1	0	1	0	0	0	7.147799999999999	0.0	0.2660691956598502	1.4839613192967773	0.0	0.9818986579007879	8050.0	142.9421450216719	35032.0	80.77414630714236
527	Feb25-FISH2-3L1-rep4-mock-100x_Position005_4_cmle.ics	69	1	0	1	0	1	0	8.4474	1.0	0.29419479728373005	1.1841736486051502	0.0	0.9798845305655951	17858.0	303.2408389492908	121714.0	280.6389713298563
528	Feb25-FISH2-3L1-rep4-mock-100x_Position005_4_cmle.ics	70	1	0	1	1	1	0	7.5809999999999995	1.0	0.2847694023629926	1.064411419955779	0.0	0.9719185724095668	16044.0	270.1449694775583	101974.0	235.12396653130097
529	Feb25-FISH2-3L1-rep4-mock-100x_Position005_4_cmle.ics	71	1	0	1	0	1	1	9.097199999999999	1.0	0.3012056469522833	1.2483032504354425	0.0	0.9819371812459997	20298.0	346.55812728581645	149240.0	344.10634833517713
530	Feb25-FISH2-3L1-rep4-mock-100x_Position005_4_cmle.ics	72	1	0	1	1	1	1	8.014199999999999	1.0	0.3080730201990853	1.1689093182015173	0.0	0.9705679513143778	16774.0	283.29908623148253	113385.0	261.43459063243137
531	Feb25-FISH2-3L1-rep4-mock-100x_Position005_4_cmle.ics	73	1	0	1	1	1	2	10.1802	1.0	0.33639842497379313	1.3847537176134879	0.0	0.957539310356383	23444.0	410.61480878102367	195771.0	451.3940225135751
532	Feb25-FISH2-3L1-rep4-mock-100x_Position005_4_cmle.ics	75	1	0	1	1	1	1	8.4474	1.0	0.2925028865093815	1.1503841986247159	0.0	0.9801793294229464	17996.0	305.5290439105623	122773.0	283.08073374534104
533	Feb25-FISH2-3L1-rep4-mock-100x_Position005_4_cmle.ics	76	1	0	1	1	1	1	8.8806	1.0	0.2843671075593061	1.0936601275317661	0.0	0.9640374587928316	19442.0	332.4840247375528	135933.0	313.4240702777113
534	Feb25-FISH2-3L1-rep4-mock-100x_Position005_4_cmle.ics	77	1	0	1	1	1	1	8.014199999999999	1.0	0.28796366404760404	1.0295133398546912	0.0	0.9724203375038778	17848.0	304.21102958058714	120317.0	277.41787397911753
535	Feb25-FISH2-3L1-rep4-mock-100x_Position005_4_cmle.ics	78	1	0	1	1	1	1	8.8806	1.0	0.29222123217761165	1.237564425238558	0.0	0.9666714381390062	17160.0	295.06160407486163	114263.0	263.45901688436305
536	Feb25-FISH2-3L1-rep4-mock-100x_Position005_4_cmle.ics	79	1	0	1	1	1	1	8.2308	1.0	0.3120073233233157	1.2987031422630095	0.0	0.9772568451300008	15168.0	262.22419298320403	98118.0	226.23309224035722
537	Feb25-FISH2-3L1-rep4-mock-100x_Position005_4_cmle.ics	80	1	0	1	1	1	1	8.8806	1.0	0.282944918274959	1.2972666009456097	0.0	0.9973608133530472	14808.0	256.3323017326029	90130.0	207.81496365216773
538	Feb25-FISH2-3L1-rep4-mock-100x_Position005_4_cmle.ics	81	1	0	1	1	1	2	10.1802	1.0	0.3003030145701494	1.1945828685347557	0.0	0.95643792445249	23680.0	406.08206812234164	187770.0	432.945919504799
539	Feb25-FISH2-3L1-rep4-mock-100x_Position005_4_cmle.ics	82	1	0	1	0	0	1	7.147799999999999	0.0	0.29814720638050335	1.357741933540931	0.0	0.9952059521979093	10640.0	184.76670274153062	56351.0	129.92989034465
540	Feb25-FISH2-3L1-rep4-mock-100x_Position005_4_cmle.ics	83	1	0	1	1	1	1	8.4474	1.0	0.2908429463485874	1.165293256084406	0.0	0.9780788882845273	16230.0	279.4976080278021	104853.0	241.76214782892202
541	Feb25-FISH2-3L1-rep4-mock-100x_Position005_4_cmle.ics	84	1	0	1	4	2	2	10.1802	2.0	0.26687804774960533	1.0667811130311933	0.0	0.9540803927077165	31604.0	535.9100927038705	272925.0	629.2899029709074
542	Feb25-FISH2-3L1-rep4-mock-100x_Position005_4_cmle.ics	85	1	0	1	1	1	1	8.8806	1.0	0.31684731895637996	1.2731756174673927	0.0	0.9743962431645234	16974.0	294.5795548351034	117051.0	269.88737723787733
543	Feb25-FISH2-3L1-rep4-mock-100x_Position005_4_cmle.ics	86	1	0	1	1	0	0	8.4474	0.0	0.31003593489343856	1.2656611191851748	0.0	0.9733030654804736	17024.0	291.06270086246377	116298.0	268.15116656850995
544	Feb25-FISH2-3L1-rep4-mock-100x_Position005_4_cmle.ics	87	1	0	1	1	1	0	8.2308	1.0	0.29676684853669827	1.221401167872663	0.0	0.9710197486002329	16412.0	280.73285540198475	107702.0	248.33115738672774
545	Feb25-FISH2-3L1-rep4-mock-100x_Position005_4_cmle.ics	88	1	0	1	1	1	1	8.2308	1.0	0.2992748065765285	1.1849663832514319	0.0	0.9781474156284117	16422.0	280.97973771037846	108255.0	249.6062231239922
546	Feb25-FISH2-3L1-rep4-mock-100x_Position005_4_cmle.ics	89	1	0	1	1	1	1	7.797599999999999	1.0	0.2812671855872181	1.1066832212316486	0.0	0.9642874045875885	16044.0	272.3684681173922	101345.0	233.67366571983735
547	Feb25-FISH2-3L1-rep4-mock-100x_Position005_4_cmle.ics	90	1	0	1	0	1	1	8.664	1.0	0.29154520611937307	1.280462981968129	0.0	0.9944802281688171	14864.0	260.04132439433835	92009.0	212.14742028927438
548	Feb25-FISH2-3L1-rep4-mock-100x_Position005_4_cmle.ics	91	1	0	1	1	2	1	10.1802	2.0	0.2943877751695109	1.0864325555855756	0.0	0.9515375639694623	29568.0	497.8062220123133	259398.0	598.1003654881283
549	Feb25-FISH2-3L1-rep4-mock-100x_Position005_4_cmle.ics	92	1	0	1	1	1	1	7.797599999999999	1.0	0.27059597779105776	1.0985107587970382	0.0	0.9779028291551405	15442.0	263.3855516608045	93862.0	216.4199280852077
550	Feb25-FISH2-3L1-rep4-mock-100x_Position005_4_cmle.ics	93	1	0	1	1	1	1	7.147799999999999	1.0	0.2767675287168693	1.241209111676221	0.0	0.9940652877033711	10528.0	182.3105701722104	53438.0	123.21331440857138
551	Feb25-FISH2-3L1-rep4-mock-100x_Position005_4_cmle.ics	94	1	0	1	1	1	1	8.664	1.0	0.30956092748159875	1.293769308535178	0.0	0.9719367707866766	17248.0	296.51328672443844	118510.0	273.25142951756794
552	Feb25-FISH2-3L1-rep4-mock-100x_Position005_4_cmle.ics	95	1	0	1	1	1	1	8.014199999999999	1.0	0.28315777645152457	1.1022961764508954	0.0	0.9706793991439209	17492.0	296.11481476744933	115757.0	266.9037695271717
553	Feb25-FISH2-3L1-rep4-mock-100x_Position005_4_cmle.ics	96	1	0	1	1	1	1	8.8806	1.0	0.3081873091122481	1.3353255316692563	0.0	0.9694962884391849	17280.0	298.5157020012292	118576.0	273.4036073451619
554	Feb25-FISH2-3L1-rep4-mock-100x_Position005_4_cmle.ics	97	1	0	1	1	1	1	7.3644	1.0	0.2333310196312795	1.1792820090295677	0.0	0.965597832470236	19020.0	313.5975722928736	119145.0	274.71556467699463
555	Feb25-FISH2-3L1-rep4-mock-100x_Position005_4_cmle.ics	98	1	0	1	1	1	1	8.664	1.0	0.29814491390551157	1.1583877977810244	0.0	0.9722923211557306	18682.0	318.63607155609054	131106.0	302.294337341408
556	Feb25-FISH2-3L1-rep4-mock-100x_Position005_4_cmle.ics	99	1	0	1	2	1	1	10.1802	1.0	0.297313230449354	1.3991966801407898	0.0	0.9671621094576717	19000.0	334.61323136042523	134280.0	309.6127074138809
557	Feb25-FISH2-3L1-rep4-mock-100x_Position005_4_cmle.ics	100	1	0	1	1	0	1	8.4474	0.0	0.289113013019361	1.2237220484667866	0.0	0.9815980497950166	17494.0	299.2958135239815	116988.0	269.7421165842649
558	Feb25-FISH2-3L1-rep4-mock-100x_Position005_4_cmle.ics	101	1	0	1	1	1	1	7.797599999999999	1.0	0.30466634687585725	1.2231196938862205	0.0	0.9721818817220833	16144.0	276.0309588921817	106464.0	245.47667025701085
559	Feb25-FISH2-3L1-rep4-mock-100x_Position005_4_cmle.ics	102	1	0	1	1	1	1	8.664	1.0	0.2891402673287227	1.1569822635793252	0.0	0.9800933545604613	18612.0	319.084583539498	128386.0	296.0227662648087
560	Feb25-FISH2-3L1-rep4-mock-100x_Position005_4_cmle.ics	104	1	0	1	1	1	1	10.1802	1.0	0.2909680127445883	1.0601827836902513	0.0	0.955178976947116	30592.0	516.266680879769	271399.0	625.7713671389623
561	Feb25-FISH2-3L1-rep4-mock-100x_Position005_4_cmle.ics	105	1	0	1	1	1	1	9.097199999999999	1.0	0.3125656387532405	1.463966206426605	0.0	0.9865851086023026	15302.0	269.2444883817537	99510.0	229.44266096779333
562	Feb25-FISH2-3L1-rep4-mock-100x_Position005_4_cmle.ics	106	1	0	1	1	1	1	8.664	1.0	0.3087153913531178	1.295641833423554	0.0	0.9841812612839257	16944.0	291.73243551429886	115233.0	265.69556980506206
563	Feb25-FISH2-3L1-rep4-mock-100x_Position005_4_cmle.ics	107	1	0	1	1	1	1	9.313799999999999	1.0	0.2926770254441165	1.258938312528839	0.0	0.9781193418573431	18156.0	316.4773302481545	124451.0	286.9497397256843
564	Feb25-FISH2-3L1-rep4-mock-100x_Position005_4_cmle.ics	108	1	0	1	0	1	1	8.8806	1.0	0.30224020076257496	1.2921744555032284	0.0	0.9711365558883714	17736.0	306.99767275152686	122105.0	281.5405096721174
565	Feb25-FISH2-3L1-rep4-mock-100x_Position005_4_cmle.ics	109	1	0	1	1	1	1	8.014199999999999	1.0	0.29837915331591425	1.517089886166972	0.0	0.9967553116976342	10552.0	186.84921266684887	55675.0	128.37122047414223
566	Feb25-FISH2-3L1-rep4-mock-100x_Position005_4_cmle.ics	110	1	0	1	1	1	1	8.2308	1.0	0.2910307442663965	1.1066999474113026	0.0	0.9763618290586743	18158.0	307.34716811460584	124121.0	286.18885058771457
567	Feb25-FISH2-3L1-rep4-mock-100x_Position005_4_cmle.ics	111	1	0	1	1	1	1	8.2308	1.0	0.29351364744899405	1.0989893334456065	0.0	0.9712974521859159	18630.0	314.6185504878731	129541.0	298.6858782477029
568	Feb25-FISH2-3L1-rep4-mock-100x_Position005_4_cmle.ics	112	1	0	1	2	2	2	10.1802	2.0	0.29038193045956545	1.0536358182945325	0.0	0.9394452256875636	28236.0	477.5416087089705	240416.0	554.333099982243
569	Feb25-FISH2-3L1-rep4-mock-100x_Position005_4_cmle.ics	113	1	0	1	1	1	1	8.2308	1.0	0.2785410907403595	1.108336571072608	0.0	0.9925010430806095	18966.0	317.6569771603846	129623.0	298.8749476698651
570	Feb25-FISH2-3L1-rep4-mock-100x_Position005_4_cmle.ics	114	1	0	1	1	1	1	8.8806	1.0	0.30018489953948446	1.2240287318691907	0.0	0.9747106512654397	18494.0	316.822038218208	129573.0	298.75966143683934
571	Feb25-FISH2-3L1-rep4-mock-100x_Position005_4_cmle.ics	115	1	0	1	1	1	1	8.664	1.0	0.25024776867221654	1.0559881959562516	0.0	0.9636061977928753	20188.0	336.7506314948372	134927.0	311.1045112692337
572	Feb25-FISH2-3L1-rep4-mock-100x_Position005_4_cmle.ics	116	1	0	1	1	1	1	8.014199999999999	1.0	0.2904567159075051	1.1831170491267302	0.0	0.9760845466362434	15784.0	269.3432891810136	100494.0	231.71149403373954
573	Feb25-FISH2-3L1-rep4-mock-100x_Position005_4_cmle.ics	117	1	0	1	1	1	1	7.797599999999999	1.0	0.2806328237014575	1.2402356343357122	0.0	0.9957890604847578	11536.0	200.95178646770387	61720.0	142.3093260469521
574	Feb25-FISH2-3L1-rep4-mock-100x_Position005_4_cmle.ics	118	1	0	1	0	0	0	6.7146	0.0	0.28468546413460166	1.2695242534643223	0.0	0.9951346200714398	8936.0	155.67382734831654	42381.0	97.71891683726308
575	Feb25-FISH2-3L1-rep4-mock-100x_Position005_4_cmle.ics	119	1	0	1	0	1	0	7.5809999999999995	1.0	0.2899518183023561	1.2455363137454984	0.0	0.9961488060068385	9886.0	173.69762891477112	49770.0	114.75591635380438
576	Feb25-FISH2-3L1-rep4-mock-100x_Position005_4_cmle.ics	120	1	0	1	1	1	1	6.497999999999999	1.0	0.2486757757765438	1.253405800764085	0.0	0.9732131637470949	15626.0	256.988572827262	91593.0	211.18823883050038
577	Feb25-FISH2-3L1-rep4-mock-100x_Position005_4_cmle.ics	121	1	0	1	1	2	1	10.1802	2.0	0.28011290468860256	1.0648788146258241	0.0	0.951820319765338	29904.0	503.93414153173103	257356.0	593.3920757313579
578	Feb25-FISH2-3L1-rep4-mock-100x_Position005_4_cmle.ics	122	1	0	1	1	1	1	8.2308	1.0	0.306857904981447	1.2405066211012277	0.0	0.9768691687664843	15676.0	271.98527068735433	102234.0	235.72345494303468
579	Feb25-FISH2-3L1-rep4-mock-100x_Position005_4_cmle.ics	123	1	0	1	2	1	1	10.1802	1.0	0.2783215419232529	1.1149219247659787	0.0	0.9418609037484883	28290.0	477.882390623461	236046.0	544.2570832157948
580	Feb25-FISH2-3L1-rep4-mock-100x_Position006_5_cmle.ics	1	1	0	1	0	0	0	6.0648	0.0	0.2842751727982085	1.220295553673039	0.0	0.9853268782879486	8230.0	141.1836356300571	37432.0	86.30788549237704
581	Feb25-FISH2-3L1-rep4-mock-100x_Position006_5_cmle.ics	3	1	0	1	1	1	1	8.2308	1.0	0.28565003707924413	1.1380282721753376	0.0	0.9603070845504903	17424.0	297.6378531117186	115588.0	266.5141020595447
582	Feb25-FISH2-3L1-rep4-mock-100x_Position006_5_cmle.ics	4	1	0	1	0	1	0	6.7146	1.0	0.2977613327057314	1.2787566635692853	0.0	0.9841021321373002	10132.0	175.63756675604816	52330.0	120.65857148472139
583	Feb25-FISH2-3L1-rep4-mock-100x_Position006_5_cmle.ics	5	1	0	1	1	1	0	6.497999999999999	1.0	0.29234239745288904	1.1130493088730455	0.0	0.9632622945768139	12484.0	209.21771435348066	70917.0	163.51507574970356
584	Feb25-FISH2-3L1-rep4-mock-100x_Position006_5_cmle.ics	6	1	0	1	1	1	1	8.014199999999999	1.0	0.29346821128059686	1.1226676848772996	0.0	0.9643227973131119	17262.0	292.91747805145405	115529.0	266.37806430457437
585	Feb25-FISH2-3L1-rep4-mock-100x_Position006_5_cmle.ics	7	1	0	1	1	1	1	9.5304	1.0	0.2971837144893218	1.3232327054099589	0.0	0.9605373972485474	19604.0	339.9662191609895	140703.0	324.4223769083652
586	Feb25-FISH2-3L1-rep4-mock-100x_Position006_5_cmle.ics	8	1	0	1	1	2	2	8.8806	2.0	0.2783521161232671	1.0094186680357518	0.0	0.9491816825889049	24336.0	404.9904307594359	188341.0	434.26248828595277
587	Feb25-FISH2-3L1-rep4-mock-100x_Position006_5_cmle.ics	9	1	0	1	2	2	1	9.747	2.0	0.25870213278767273	1.044510446705798	0.0	0.9404863321980446	27998.0	467.6822364165429	224060.0	516.6206674348686
588	Feb25-FISH2-3L1-rep4-mock-100x_Position006_5_cmle.ics	10	1	0	1	1	1	1	7.147799999999999	1.0	0.28889485981464086	1.0267771851035439	0.0	0.9672759382961407	16024.0	266.18722803240075	102518.0	236.37828074662082
589	Feb25-FISH2-3L1-rep4-mock-100x_Position006_5_cmle.ics	11	1	0	1	1	1	1	7.147799999999999	1.0	0.2855310094047418	1.0688177489153998	0.0	0.9747661264396725	15376.0	257.9785212625749	95800.0	220.88842247728468
590	Feb25-FISH2-3L1-rep4-mock-100x_Position006_5_cmle.ics	12	1	0	1	1	0	1	7.3644	0.0	0.26693997611978154	1.1020672665730746	0.0	0.9614546927978669	17526.0	293.2000127019712	112721.0	259.90358945784976
591	Feb25-FISH2-3L1-rep4-mock-100x_Position006_5_cmle.ics	13	1	0	1	0	0	0	5.1983999999999995	0.0	0.2768375528915752	1.0386712154685542	0.0	0.9837629501084945	9244.0	152.8671477626391	43972.0	101.38732477214157
592	Feb25-FISH2-3L1-rep4-mock-100x_Position006_5_cmle.ics	14	1	0	1	1	1	2	9.747	1.0	0.2987230680698493	1.0952988268961763	0.0	0.944007430658616	29152.0	487.924445113858	255806.0	589.8182025075604
593	Feb25-FISH2-3L1-rep4-mock-100x_Position006_5_cmle.ics	15	1	0	1	1	1	2	7.3644	1.0	0.2537232035902476	1.1859691871282225	0.0	0.9668506248952939	23116.0	371.28978606275615	166465.0	383.82245561253853
594	Feb25-FISH2-3L1-rep4-mock-100x_Position006_5_cmle.ics	16	1	0	1	1	1	1	8.4474	1.0	0.2903707411838355	1.1226957494463994	0.0	0.9550704943680974	17982.0	306.85454344598725	122182.0	281.718050470977
595	Feb25-FISH2-3L1-rep4-mock-100x_Position006_5_cmle.ics	17	1	0	1	1	1	1	6.7146	1.0	0.2472823491681172	1.2082028996739451	0.0	0.9515929605249598	16722.0	278.2049237166294	101112.0	233.13643187393748
596	Feb25-FISH2-3L1-rep4-mock-100x_Position006_5_cmle.ics	18	1	0	1	1	1	1	8.8806	1.0	0.3037475862560926	1.254839136115868	0.0	0.9633090634684449	18200.0	311.1880226209368	127244.0	293.38962870250117
597	Feb25-FISH2-3L1-rep4-mock-100x_Position006_5_cmle.ics	19	1	0	1	1	1	1	6.9312	1.0	0.26567458887438056	1.129303701983682	0.0	0.9700222947184906	16914.0	280.34240036673555	106615.0	245.82483468074855
598	Feb25-FISH2-3L1-rep4-mock-100x_Position006_5_cmle.ics	20	1	0	1	0	0	0	6.0648	0.0	0.28249726098014877	1.1970135146040788	0.0	0.996556604396778	8214.0	141.13034056969528	37206.0	85.78679171910078
599	Feb25-FISH2-3L1-rep4-mock-100x_Position006_5_cmle.ics	21	1	0	1	1	1	1	8.014199999999999	1.0	0.2809467363480204	1.026901794695619	0.0	0.9560276229038928	17718.0	301.3292330552185	117546.0	271.02871094483197
600	Feb25-FISH2-3L1-rep4-mock-100x_Position006_5_cmle.ics	22	1	0	1	1	2	1	9.747	2.0	0.264996815807899	1.080489928167547	0.0	0.9524369602915659	29350.0	484.2510747942281	243392.0	561.194936571934
601	Feb25-FISH2-3L1-rep4-mock-100x_Position006_5_cmle.ics	23	1	0	1	1	1	1	7.5809999999999995	1.0	0.29171251533512865	1.1099626568025127	0.0	0.962496675515774	16616.0	278.94896498113326	108778.0	250.81211712144125
602	Feb25-FISH2-3L1-rep4-mock-100x_Position006_5_cmle.ics	24	1	0	1	2	1	1	9.747	1.0	0.2665709523208215	1.0218102539061307	0.0	0.9359401009596212	26604.0	439.89989014776586	210669.0	485.74470850591956
603	Feb25-FISH2-3L1-rep4-mock-100x_Position006_5_cmle.ics	25	1	0	1	1	1	1	9.747	1.0	0.27932240417063553	1.3207079323532243	0.0	0.974189657198015	20294.0	349.95611853922554	143674.0	331.2726848747536
604	Feb25-FISH2-3L1-rep4-mock-100x_Position006_5_cmle.ics	26	1	0	1	1	1	1	7.797599999999999	1.0	0.29305251601141336	1.1312981231412704	0.0	0.975283674161456	15794.0	267.69434633333873	101038.0	232.9658082490594
605	Feb25-FISH2-3L1-rep4-mock-100x_Position006_5_cmle.ics	27	1	0	1	1	1	2	9.747	1.0	0.28590841637363895	1.168621592799694	0.0	0.9351816518442402	27534.0	463.02378157031126	229716.0	529.6618461147383
606	Feb25-FISH2-3L1-rep4-mock-100x_Position006_5_cmle.ics	28	1	0	1	1	0	0	6.7146	0.0	0.2766811850178316	1.0402186791780672	0.0	0.9738640408574722	14774.0	243.54218182615554	88820.0	204.7944643468938
607	Feb25-FISH2-3L1-rep4-mock-100x_Position006_5_cmle.ics	29	1	0	1	1	1	0	6.2814	1.0	0.29743341797698797	1.2127495998662956	0.0	0.983071576911588	9954.0	170.04471292600672	50929.0	117.42825123534062
608	Feb25-FISH2-3L1-rep4-mock-100x_Position006_5_cmle.ics	30	1	0	1	1	1	1	8.4474	1.0	0.2672164609878518	1.0830968709058753	0.0	0.9610320404515303	20322.0	345.4795100587447	140817.0	324.68522951966384
609	Feb25-FISH2-3L1-rep4-mock-100x_Position006_5_cmle.ics	31	1	0	1	1	1	1	8.2308	1.0	0.29949827025291914	1.212479497153948	0.0	0.9669094221303142	16902.0	287.8681757591076	113078.0	260.72673316165344
610	Feb25-FISH2-3L1-rep4-mock-100x_Position006_5_cmle.ics	32	1	0	1	1	1	1	8.664	1.0	0.3029194343020389	1.2568332307447796	0.0	0.9647611808854862	17476.0	301.5851584334098	119564.0	275.68166330975015
611	Feb25-FISH2-3L1-rep4-mock-100x_Position006_5_cmle.ics	33	1	0	1	1	1	1	6.7146	1.0	0.27809129103947333	1.0179666455383019	0.0	0.9645543800648291	15302.0	252.79059844697986	93862.0	216.4199280852077
612	Feb25-FISH2-3L1-rep4-mock-100x_Position006_5_cmle.ics	34	1	0	1	1	1	0	6.7146	1.0	0.2943802757935978	1.2986321985336113	0.0	0.9866240059784419	9976.0	172.85348209222462	50835.0	117.21151311725228
613	Feb25-FISH2-3L1-rep4-mock-100x_Position006_5_cmle.ics	35	1	0	1	0	0	1	6.497999999999999	0.0	0.2363487288330837	1.0518775340533013	0.0	0.9332236981898503	14188.0	234.56574993222867	77256.0	178.13106437270466
614	Feb25-FISH2-3L1-rep4-mock-100x_Position006_5_cmle.ics	36	1	0	1	2	1	2	8.664	1.0	0.23522501366529452	1.3770340419597082	0.0	0.942285459178052	27990.0	460.2010171306742	213560.0	492.41055849946673
615	Feb25-FISH2-3L1-rep4-mock-100x_Position006_5_cmle.ics	37	1	0	1	1	1	1	7.5809999999999995	1.0	0.28789684000782145	1.1091605288764856	0.0	0.9700803811711357	14568.0	248.4644906773955	88714.0	204.55005753287926
616	Feb25-FISH2-3L1-rep4-mock-100x_Position006_5_cmle.ics	38	1	0	1	2	1	2	9.097199999999999	1.0	0.24689241826352745	1.1434060474400518	0.0	0.9370711301215144	30484.0	494.91828232465343	248677.0	573.3806914027529
617	Feb25-FISH2-3L1-rep4-mock-100x_Position006_5_cmle.ics	39	1	0	1	1	1	1	7.797599999999999	1.0	0.2969683275475819	1.1793550290245964	0.0	0.962575018422489	16030.0	271.89176349213494	103999.0	239.7930589688427
618	Feb25-FISH2-3L1-rep4-mock-100x_Position006_5_cmle.ics	40	1	0	1	0	1	1	7.5809999999999995	1.0	0.2965884676087416	1.1540466166081516	0.0	0.9627131158970651	14284.0	242.58584716288308	87423.0	201.5733669961551
619	Feb25-FISH2-3L1-rep4-mock-100x_Position006_5_cmle.ics	41	1	0	1	1	1	1	7.5809999999999995	1.0	0.27621148758955993	1.1017843982912896	0.0	0.9609596120149839	19524.0	321.2330025240711	134818.0	310.8531872812377
620	Feb25-FISH2-3L1-rep4-mock-100x_Position006_5_cmle.ics	42	1	0	1	0	1	1	7.3644	1.0	0.28594595919700017	1.0185227670049315	0.0	0.9706122587918905	16252.0	270.8378052622431	104178.0	240.2057836830748
621	Feb25-FISH2-3L1-rep4-mock-100x_Position006_5_cmle.ics	43	1	0	1	0	0	0	6.2814	0.0	0.2962087286318611	1.1509746712575757	0.0	0.985777761611409	9766.0	166.9199856530582	49391.0	113.88204670746939
622	Feb25-FISH2-3L1-rep4-mock-100x_Position006_5_cmle.ics	44	1	0	1	2	2	2	9.747	2.0	0.26937864223929187	1.1020399545131196	0.0	0.9409163818298995	33274.0	547.8360666574386	296219.0	682.999453212931
623	Feb25-FISH2-3L1-rep4-mock-100x_Position006_5_cmle.ics	45	1	0	1	1	1	1	8.8806	1.0	0.3035043818202255	1.2419866516066043	0.0	0.956900744872848	18764.0	322.2473823562898	133151.0	307.0095442721601
624	Feb25-FISH2-3L1-rep4-mock-100x_Position006_5_cmle.ics	46	1	0	1	0	1	1	8.4474	1.0	0.2962608793661476	1.2243179006533058	0.0	0.9643630145705324	16016.0	275.48757216509847	103739.0	239.19357055710893
625	Feb25-FISH2-3L1-rep4-mock-100x_Position006_5_cmle.ics	47	1	0	1	2	1	1	8.2308	1.0	0.27167856836684606	1.0233026312424505	0.0	0.9495994929103234	22962.0	376.6954234073099	170536.0	393.2090607054929
626	Feb25-FISH2-3L1-rep4-mock-100x_Position006_5_cmle.ics	48	1	0	1	0	0	0	6.497999999999999	0.0	0.29604689757777497	1.2595223612717592	0.0	0.9835289488063141	9416.0	163.0537756227117	46747.0	107.78571070506919
627	Feb25-FISH2-3L1-rep4-mock-100x_Position006_5_cmle.ics	49	1	0	1	1	1	1	7.3644	1.0	0.27998972531216615	1.0198911666344925	0.0	0.9589559164362719	16226.0	271.56745884246544	102840.0	237.12072408730646
628	Feb25-FISH2-3L1-rep4-mock-100x_Position006_5_cmle.ics	50	1	0	1	1	1	0	7.147799999999999	1.0	0.2905394060763736	1.0584377522286084	0.0	0.9727707195013445	15638.0	261.68033732955394	99117.0	228.53651117621112
629	Feb25-FISH2-3L1-rep4-mock-100x_Position006_5_cmle.ics	51	1	0	1	1	1	1	9.747	1.0	0.2998170097102012	1.178965073538227	0.0	0.9452419802918589	26868.0	453.6872533792231	226754.0	522.8322896702945
630	Feb25-FISH2-3L1-rep4-mock-100x_Position006_5_cmle.ics	52	1	0	1	0	1	1	6.2814	1.0	0.2906986046099882	1.1620231559117367	0.0	0.9808563880466017	10340.0	176.09635005233048	53306.0	122.90895875338349
631	Feb25-FISH2-3L1-rep4-mock-100x_Position006_5_cmle.ics	53	1	0	1	2	3	1	9.313799999999999	3.0	0.22195890100819002	1.1574965563188016	0.0	0.9049188324536879	29564.0	481.75445147929304	225193.0	519.2330534752314
632	Feb25-FISH2-3L1-rep4-mock-100x_Position006_5_cmle.ics	54	1	0	1	1	1	1	8.664	1.0	0.2898173621396825	1.1448885617026119	0.0	0.9566989511059409	17792.0	304.87878845199464	120136.0	277.0005378155645
633	Feb25-FISH2-3L1-rep4-mock-100x_Position006_5_cmle.ics	55	1	0	1	0	1	1	8.014199999999999	1.0	0.30918925439036665	1.256573699568218	0.0	0.9608812229198825	15354.0	263.4318049370077	99476.0	229.3642663293358
634	Feb25-FISH2-3L1-rep4-mock-100x_Position006_5_cmle.ics	56	1	0	1	1	1	1	8.8806	1.0	0.31443538376747904	1.2936154342472292	0.0	0.9652829535880162	17552.0	303.3537998325398	122611.0	282.7072063503377
635	Feb25-FISH2-3L1-rep4-mock-100x_Position006_5_cmle.ics	57	1	0	1	1	1	1	9.747	1.0	0.2698680033843368	1.0306332331080388	0.0	0.9573257296629752	27884.0	464.713303458504	227448.0	524.4324625846915
636	Feb25-FISH2-3L1-rep4-mock-100x_Position006_5_cmle.ics	58	1	0	1	2	2	2	9.747	2.0	0.2968396275713108	1.1074327133043156	0.0	0.9449049626080638	29860.0	500.4464808437589	264344.0	609.5044796590328
637	Feb25-FISH2-3L1-rep4-mock-100x_Position006_5_cmle.ics	59	1	0	1	2	1	1	8.664	1.0	0.29137767089588673	1.1310165770332965	0.0	0.9629290067742485	19518.0	330.0865318430737	138406.0	319.1261273631635
638	Feb25-FISH2-3L1-rep4-mock-100x_Position006_5_cmle.ics	60	1	0	1	1	1	0	7.5809999999999995	1.0	0.2681221229697771	1.0239559835336105	0.0	0.96699898205463	16904.0	284.21484185424396	107010.0	246.7355959216517
639	Feb25-FISH2-3L1-rep4-mock-100x_Position006_5_cmle.ics	61	1	0	1	0	0	0	6.2814	0.0	0.28606995048161155	1.082162719117522	0.0	0.9852863032238753	9702.0	167.19831563726493	48062.0	110.81773863364569
640	Feb25-FISH2-3L1-rep4-mock-100x_Position006_5_cmle.ics	62	1	0	1	1	1	1	6.2814	1.0	0.2805482915381911	1.0590685361536403	0.0	0.9622848471989721	12990.0	215.30628307548096	73738.0	170.0195250170148
641	Feb25-FISH2-3L1-rep4-mock-100x_Position006_5_cmle.ics	63	1	0	1	1	1	1	9.747	1.0	0.2888910179827752	1.1238320927283705	0.0	0.9472549285110108	29382.0	493.1580384789586	254544.0	586.9083779859911
642	Feb25-FISH2-3L1-rep4-mock-100x_Position006_5_cmle.ics	64	1	0	1	1	1	1	6.497999999999999	1.0	0.25113484941499764	1.2314759602141347	0.0	0.9614006379032378	15362.0	255.13788650443817	89722.0	206.8742279906778
643	Feb25-FISH2-3L1-rep4-mock-100x_Position006_5_cmle.ics	65	1	0	1	1	1	1	7.3644	1.0	0.28558717426020225	1.0431995484380325	0.0	0.960047788934904	16794.0	280.21184777569687	109364.0	252.16327177250272
644	Feb25-FISH2-3L1-rep4-mock-100x_Position006_5_cmle.ics	66	1	0	1	0	0	0	6.9312	0.0	0.31015330687496717	1.386553007260801	0.0	0.9830572820436243	10130.0	176.0141658232652	53392.0	123.10725107418773
645	Feb25-FISH2-3L1-rep4-mock-100x_Position006_5_cmle.ics	67	1	0	1	1	0	1	8.2308	0.0	0.30251509726486847	1.20632326116377	0.0	0.9608079843130942	17034.0	289.64781050319056	114980.0	265.1122214659519
646	Feb25-FISH2-3L1-rep4-mock-100x_Position006_5_cmle.ics	68	1	0	1	1	1	2	7.3644	1.0	0.2838031238677149	1.05012739946475	0.0	0.9645109507607972	17174.0	286.62090889192115	112743.0	259.9543154003811
647	Feb25-FISH2-3L1-rep4-mock-100x_Position006_5_cmle.ics	69	1	0	1	1	1	1	7.147799999999999	1.0	0.2912036911119158	1.0323318845596778	0.0	0.9754601073706726	14978.0	251.12039094145945	93015.0	214.46697929775192
648	Feb25-FISH2-3L1-rep4-mock-100x_Position006_5_cmle.ics	70	1	0	1	1	1	1	8.4474	1.0	0.2935525946268822	1.099958794216476	0.0	0.9720620979134464	18166.0	309.7260431532476	124740.0	287.616094152573
649	Feb25-FISH2-3L1-rep4-mock-100x_Position006_5_cmle.ics	71	1	0	1	1	1	1	7.147799999999999	1.0	0.27193792452859883	1.0551533167095073	0.0	0.9752485927334482	16200.0	269.6991298014075	101107.0	233.12490325063493
650	Feb25-FISH2-3L1-rep4-mock-100x_Position006_5_cmle.ics	72	1	0	1	1	1	1	7.147799999999999	1.0	0.26940013345572217	1.1395633727478414	0.0	0.9539686389711061	17926.0	293.38553201780167	117138.0	270.08797528334213
651	Feb25-FISH2-3L1-rep4-mock-100x_Position006_5_cmle.ics	73	1	0	1	1	1	1	7.5809999999999995	1.0	0.2806743106035953	1.1148923475491264	0.0	0.9727162168327206	16364.0	275.47062597370893	104282.0	240.44557904776832
652	Feb25-FISH2-3L1-rep4-mock-100x_Position006_5_cmle.ics	74	1	0	1	1	1	1	7.147799999999999	1.0	0.28358979973793075	1.0429736659844782	0.0	0.9662617819934174	15754.0	264.76418144601655	99016.0	228.3036329854992
653	Feb25-FISH2-3L1-rep4-mock-100x_Position006_5_cmle.ics	75	1	0	1	1	1	1	7.5809999999999995	1.0	0.2928744888193221	1.0955480187040467	0.0	0.9707826616777888	17488.0	292.8891205989965	117686.0	271.351512397304
654	Feb25-FISH2-3L1-rep4-mock-100x_Position006_5_cmle.ics	76	1	0	1	1	1	1	7.147799999999999	1.0	0.2906143133733825	1.0381251058721517	0.0	0.9716553447892908	15928.0	265.16530020502813	101900.0	234.95334290642285
655	Feb25-FISH2-3L1-rep4-mock-100x_Position006_5_cmle.ics	77	1	0	1	1	1	1	6.9312	1.0	0.26358988769637975	1.1932658189383758	0.0	0.9629739694731687	16706.0	274.8748938186212	104243.0	240.35565578600824
656	Feb25-FISH2-3L1-rep4-mock-100x_Position006_5_cmle.ics	78	1	0	1	1	1	1	7.5809999999999995	1.0	0.2915023535971616	1.1207299791688037	0.0	0.9692451263559118	15386.0	259.7701499944318	96891.0	223.403968081906
657	Feb25-FISH2-3L1-rep4-mock-100x_Position006_5_cmle.ics	79	1	0	1	1	1	1	8.014199999999999	1.0	0.29604577760497164	1.0223375452017205	0.0	0.9591540322004365	18328.0	306.86311758919805	126948.0	292.7071342029889
658	Feb25-FISH2-3L1-rep4-mock-100x_Position006_5_cmle.ics	80	1	0	1	0	0	0	6.0648	0.0	0.2902126804539612	1.1858735789193784	0.0	0.977139435684467	9450.0	162.6667404320144	46535.0	107.29689707704011
659	Feb25-FISH2-3L1-rep4-mock-100x_Position006_5_cmle.ics	81	1	0	1	0	0	0	5.415	0.0	0.27958886503205704	1.0960504220488136	0.0	0.9814881565764486	8730.0	147.16152336516643	40556.0	93.51096933182419
660	Feb25-FISH2-3L1-rep4-mock-100x_Position006_5_cmle.ics	82	1	0	1	1	1	1	8.2308	1.0	0.2920192506239448	1.128784874619776	0.0	0.9608035966526477	18628.0	314.1525605968261	129190.0	297.8765688918623
661	Feb25-FISH2-3L1-rep4-mock-100x_Position006_5_cmle.ics	83	1	0	1	1	1	1	8.8806	1.0	0.29172346895282186	1.2270961614647846	0.0	0.9586258033243664	18458.0	315.549415826994	127361.0	293.65939848778135
662	Feb25-FISH2-3L1-rep4-mock-100x_Position006_5_cmle.ics	84	1	0	1	1	0	1	7.5809999999999995	0.0	0.27567397495239243	1.016676914791229	0.0	0.958934278496281	16014.0	271.13631096656457	100051.0	230.69005800913163
663	Feb25-FISH2-3L1-rep4-mock-100x_Position006_5_cmle.ics	85	1	0	1	1	1	2	9.5304	1.0	0.26530656318114926	1.075458718899802	0.0	0.9466043471418657	27998.0	464.1714490904731	226902.0	523.1735369200507
664	Feb25-FISH2-3L1-rep4-mock-100x_Position006_5_cmle.ics	86	1	0	1	0	0	1	7.3644	0.0	0.29608516951776614	1.1548524248110101	0.0	0.9689061336166345	15534.0	262.9605842316151	99062.0	228.4096963198828
665	Feb25-FISH2-3L1-rep4-mock-100x_Position006_5_cmle.ics	87	1	0	1	0	0	0	4.9818	0.0	0.244551093214071	1.0745141224542731	0.0	0.9631468641299169	7956.0	134.2411804888723	32999.0	76.08660807231647
666	Feb25-FISH2-3L1-rep4-mock-100x_Position006_5_cmle.ics	88	1	0	1	1	0	1	6.9312	0.0	0.2924871133186367	1.1222415024330368	0.0	0.9817881103037058	12554.0	214.40986734061687	71532.0	164.93309641591992
667	Feb25-FISH2-3L1-rep4-mock-100x_Position006_5_cmle.ics	89	1	0	1	1	1	1	6.9312	1.0	0.291355895422667	1.0916913472330236	0.0	0.9581391356743424	14550.0	243.24075070907696	89080.0	205.39395275862753
668	Feb25-FISH2-3L1-rep4-mock-100x_Position006_5_cmle.ics	90	1	0	1	1	1	1	7.5809999999999995	1.0	0.2894612570350877	1.0272035929504404	0.0	0.9675422267542076	17284.0	290.27282423786255	114957.0	265.0591897987601
669	Feb25-FISH2-3L1-rep4-mock-100x_Position006_5_cmle.ics	91	1	0	1	1	1	1	7.797599999999999	1.0	0.29657130664130565	1.1370961634606396	0.0	0.9646577455321991	16092.0	273.3007265102041	104533.0	241.0243159375574
670	Feb25-FISH2-3L1-rep4-mock-100x_Position006_5_cmle.ics	92	1	0	1	1	1	1	6.7146	1.0	0.29651297327527826	1.1275726954302179	0.0	0.9781401383273555	12870.0	217.28220288007748	74759.0	172.37366989540007
671	Feb25-FISH2-3L1-rep4-mock-100x_Position006_5_cmle.ics	93	1	0	1	1	1	1	7.797599999999999	1.0	0.29914879881720247	1.0484268301952604	0.0	0.958567892557662	16976.0	286.0813344202691	113755.0	262.2877087568217
672	Feb25-FISH2-3L1-rep4-mock-100x_Position006_5_cmle.ics	94	1	0	1	1	1	1	8.014199999999999	1.0	0.26373911588065624	1.1104830788258644	0.0	0.9681177680184664	18858.0	317.0690343267324	125056.0	288.34470314529557
673	Feb25-FISH2-3L1-rep4-mock-100x_Position006_5_cmle.ics	95	1	0	1	1	1	1	7.5809999999999995	1.0	0.2354057812632645	1.3091399044864254	0.0	0.957039559888965	18088.0	308.28719032364484	110986.0	255.90315717185717
674	Feb25-FISH2-3L1-rep4-mock-100x_Position006_5_cmle.ics	96	1	0	1	1	1	1	7.147799999999999	1.0	0.2833365489005036	1.0693644852542383	0.0	0.9612643315891876	16026.0	266.53619167923637	101546.0	234.13711637660074
675	Feb25-FISH2-3L1-rep4-mock-100x_Position006_5_cmle.ics	97	1	0	1	1	1	1	8.664	1.0	0.29332102787643366	1.1471110611980788	0.0	0.9583098435601275	18436.0	314.4726350749616	127481.0	293.9360854470431
676	Feb25-FISH2-3L1-rep4-mock-100x_Position006_5_cmle.ics	98	1	0	1	1	1	1	7.5809999999999995	1.0	0.2881524347896043	1.0964494897701031	0.0	0.9528703446272884	15348.0	258.5698584355256	95976.0	221.29423001753523
677	Feb25-FISH2-3L1-rep4-mock-100x_Position006_5_cmle.ics	100	1	0	1	1	1	1	8.4474	1.0	0.286016656175747	1.137169605198982	0.0	0.9670715159702634	18258.0	310.7756064010008	124065.0	286.0597300067257
678	Feb25-FISH2-3L1-rep4-mock-100x_Position006_5_cmle.ics	101	1	0	1	1	1	0	7.3644	1.0	0.2678600807365692	1.0171315442328428	0.0	0.9767883380857248	16758.0	277.46469470755767	105575.0	243.42688103381346
679	Feb25-FISH2-3L1-rep4-mock-100x_Position006_5_cmle.ics	102	1	0	1	0	1	0	6.7146	1.0	0.303714932898944	1.1842938691340545	0.0	0.9834642316425054	11564.0	197.24755119897918	64442.0	148.58550857287244
680	Feb25-FISH2-3L1-rep4-mock-100x_Position006_5_cmle.ics	103	1	0	1	1	1	1	8.014199999999999	1.0	0.31127713146708236	1.2279957892580613	0.0	0.9608882347065105	16062.0	274.54952573645323	106794.0	246.23755939498062
681	Feb25-FISH2-3L1-rep4-mock-100x_Position006_5_cmle.ics	104	1	0	1	0	0	0	5.848199999999999	0.0	0.2938233370446244	1.1832787317828897	0.0	0.9787908147152102	9264.0	157.5504519218607	45448.0	104.7905743710609
682	Feb25-FISH2-3L1-rep4-mock-100x_Position006_5_cmle.ics	105	1	0	1	0	1	1	7.5809999999999995	1.0	0.28721670233119345	1.046499497219097	0.0	0.9591438059098242	17012.0	284.52192170178523	111818.0	257.8215200894052
683	Feb25-FISH2-3L1-rep4-mock-100x_Position006_5_cmle.ics	107	1	0	1	1	1	1	7.5809999999999995	1.0	0.3027572940313109	1.1523311427561638	0.0	0.960941157193872	15460.0	260.7919385164357	99457.0	229.32045756078602
684	Feb25-FISH2-3L1-rep4-mock-100x_Position006_5_cmle.ics	108	1	0	1	0	0	0	6.7146	0.0	0.3071974481046727	1.3809716614106047	0.0	0.9843089747195292	9034.0	158.4490337529535	44751.0	103.18348428268233
685	Feb25-FISH2-3L1-rep4-mock-100x_Position006_5_cmle.ics	109	1	0	1	1	2	1	8.4474	2.0	0.27377722807719373	1.0418922694875086	0.0	0.9540369785468757	17768.0	302.7742918367578	116528.0	268.68148324042824
686	Feb25-FISH2-3L1-rep4-mock-100x_Position006_5_cmle.ics	110	1	0	1	1	2	1	8.8806	2.0	0.2558441700122835	1.1688433096542519	0.0	0.9437467501982902	25584.0	424.47788345802616	194632.0	448.76780212524915
687	Feb25-FISH2-3L1-rep4-mock-100x_Position006_5_cmle.ics	111	1	0	1	1	1	1	6.0648	1.0	0.2844848493443719	1.1060177038749004	0.0	0.9803372175281617	10700.0	179.67112166774166	55511.0	127.99308162981785
688	Feb25-FISH2-3L1-rep4-mock-100x_Position006_5_cmle.ics	112	1	0	1	1	1	1	7.3644	1.0	0.29644628455614747	1.0819970191315178	0.0	0.9575683428886329	15568.0	261.8245810780283	99448.0	229.29970603884144
689	Feb25-FISH2-3L1-rep4-mock-100x_Position006_5_cmle.ics	113	1	0	1	0	0	0	5.848199999999999	0.0	0.290046412421402	1.119322177182428	0.0	0.9825970228111421	9070.0	155.1576326202752	43744.0	100.86161954954429
690	Feb25-FISH2-3L1-rep4-mock-100x_Position006_5_cmle.ics	114	1	0	1	1	1	0	7.5809999999999995	1.0	0.28955061278858696	1.1468843419925214	0.0	0.9861379576783785	12860.0	222.1844753165717	73790.0	170.13942269936155
691	Feb25-FISH2-3L1-rep4-mock-100x_Position006_5_cmle.ics	115	1	0	1	1	1	1	6.9312	1.0	0.2958874664629715	1.0725589709409429	0.0	0.9765072527807952	14256.0	238.8706185491993	87063.0	200.74330611836993
692	Feb25-FISH2-3L1-rep4-mock-100x_Position006_5_cmle.ics	116	1	0	1	1	1	1	6.7146	1.0	0.28125623153472856	1.0411738398780228	0.0	0.964465352097182	14258.0	236.8556520631553	84901.0	195.75832940233764
693	Feb25-FISH2-3L1-rep4-mock-100x_Position006_5_cmle.ics	117	1	0	1	1	1	1	8.664	1.0	0.30484075891476947	1.2042827441663733	0.0	0.9588598733663759	18134.0	310.13436850700526	126780.0	292.3197724600225
694	Feb25-FISH2-3L1-rep4-mock-100x_Position006_5_cmle.ics	118	1	0	1	0	0	0	6.0648	0.0	0.30119713370495155	1.1705183160203527	0.0	0.9815034129553383	9172.0	156.92218315323302	45331.0	104.52080458578072
695	Feb25-FISH2-3L1-rep4-mock-100x_Position007_6_cmle.ics	1	1	0	1	2	1	1	10.1802	1.0	0.2898294575699737	1.152972566946466	0.0	0.9443520054379273	27896.0	472.4009398123921	235862.0	543.8328298782601
696	Feb25-FISH2-3L1-rep4-mock-100x_Position007_6_cmle.ics	2	1	0	1	1	1	1	8.8806	1.0	0.30105447092241827	1.2187130089302618	0.0	0.9698989267747546	18124.0	314.1004309898992	125886.0	290.2584546135226
697	Feb25-FISH2-3L1-rep4-mock-100x_Position007_6_cmle.ics	3	1	0	1	0	1	1	7.147799999999999	1.0	0.2933420248513881	1.2651321538967217	0.0	0.9874603083894787	11286.0	194.54567626945064	61062.0	140.7921592203336
698	Feb25-FISH2-3L1-rep4-mock-100x_Position007_6_cmle.ics	4	1	0	1	1	1	1	8.8806	1.0	0.30105389987133363	1.1843800281061476	0.0	0.9711628530594201	18694.0	317.5701448436519	131871.0	304.05821670670156
699	Feb25-FISH2-3L1-rep4-mock-100x_Position007_6_cmle.ics	5	1	0	1	1	1	1	8.8806	1.0	0.29196168166915637	1.1560253906310836	0.0	0.9655287342806189	19264.0	328.5997540728529	135849.0	313.230389406228
700	Feb25-FISH2-3L1-rep4-mock-100x_Position007_6_cmle.ics	6	1	0	1	1	0	1	7.147799999999999	0.0	0.28009978101502314	1.2325428615376541	0.0	0.994210483484982	11332.0	195.97155997368384	60033.0	138.41956854466423
701	Feb25-FISH2-3L1-rep4-mock-100x_Position007_6_cmle.ics	7	1	0	1	1	1	1	10.1802	1.0	0.2874116060387781	1.1471686808565147	0.0	0.9526780781136143	29746.0	503.7735598238076	258624.0	596.3157346008901
702	Feb25-FISH2-3L1-rep4-mock-100x_Position007_6_cmle.ics	8	1	0	1	1	1	1	8.4474	1.0	0.29451271677356233	1.5737823142372813	0.0	0.9913610515168131	12292.0	217.89346266763346	69544.0	160.3493157908172
703	Feb25-FISH2-3L1-rep4-mock-100x_Position007_6_cmle.ics	9	1	0	1	1	1	0	8.014199999999999	1.0	0.2869694913316669	1.0566117849486378	0.0	0.9762317122735054	17156.0	290.73586321092336	113192.0	260.98958577295207
704	Feb25-FISH2-3L1-rep4-mock-100x_Position007_6_cmle.ics	10	1	0	1	1	1	1	7.147799999999999	1.0	0.28031732316062946	1.1972808182670311	0.0	0.9966131778304482	10588.0	182.97268031316065	54240.0	125.062505586304
705	Feb25-FISH2-3L1-rep4-mock-100x_Position007_6_cmle.ics	11	1	0	1	1	1	1	9.313799999999999	1.0	0.2929063545838145	1.2621260379360675	0.0	0.9727652801666477	20712.0	355.1313253349628	151695.0	349.76690237674006
706	Feb25-FISH2-3L1-rep4-mock-100x_Position007_6_cmle.ics	12	1	0	1	0	0	0	6.7146	0.0	0.3016506097317831	1.4933938338850905	0.0	0.9965842368911086	8100.0	142.65521538901592	37649.0	86.80822774370867
707	Feb25-FISH2-3L1-rep4-mock-100x_Position007_6_cmle.ics	13	1	0	1	1	1	1	8.014199999999999	1.0	0.2872209462273399	1.1584561620840368	0.0	0.9666089746396126	16044.0	273.4685148128881	102412.0	236.1338739326063
708	Feb25-FISH2-3L1-rep4-mock-100x_Position007_6_cmle.ics	14	1	0	1	0	0	0	6.9312	0.0	0.2882900262813682	1.3812207817007742	0.0	0.9943059002819368	9024.0	156.6808102699313	43280.0	99.79176330706557
709	Feb25-FISH2-3L1-rep4-mock-100x_Position007_6_cmle.ics	15	1	0	1	1	1	1	8.2308	1.0	0.28656508629031896	1.213665805793136	0.0	0.9844037443704574	16464.0	281.9183413605075	106338.0	245.18614894978597
710	Feb25-FISH2-3L1-rep4-mock-100x_Position007_6_cmle.ics	16	1	0	1	1	1	1	7.797599999999999	1.0	0.29582024974389814	1.1296425489912414	0.0	0.9702228472668601	16160.0	272.6904928706929	105063.0	242.2463500076301
711	Feb25-FISH2-3L1-rep4-mock-100x_Position007_6_cmle.ics	17	1	0	1	1	1	1	6.9312	1.0	0.28383942141128965	1.0444406865237235	0.0	0.9778205183185521	14966.0	250.82881322115475	91721.0	211.48337158704624
712	Feb25-FISH2-3L1-rep4-mock-100x_Position007_6_cmle.ics	18	1	0	1	2	1	1	10.1802	1.0	0.2938441216531032	1.0955276681143749	0.0	0.9562964804245431	28016.0	471.7825244405339	239024.0	551.1235312548068
713	Feb25-FISH2-3L1-rep4-mock-100x_Position007_6_cmle.ics	19	1	0	1	1	1	0	7.797599999999999	1.0	0.3013868544197337	1.1981463157130634	0.0	0.9788919208913187	15478.0	264.0262323333126	99405.0	229.2005598784393
714	Feb25-FISH2-3L1-rep4-mock-100x_Position007_6_cmle.ics	20	1	0	1	2	1	1	8.8806	1.0	0.25047592369417726	1.1289726476849886	0.0	0.9447132051568702	24670.0	411.86943332752577	182352.0	420.45350329413174
715	Feb25-FISH2-3L1-rep4-mock-100x_Position007_6_cmle.ics	21	1	0	1	1	1	1	7.3644	1.0	0.29333531723165696	1.079756750848956	0.0	0.9728764160702076	16086.0	270.5920629020338	103903.0	239.5717094014333
716	Feb25-FISH2-3L1-rep4-mock-100x_Position007_6_cmle.ics	22	1	0	1	1	1	1	8.664	1.0	0.2822573909534501	1.1167779751686115	0.0	0.9671013567118504	18572.0	315.77993467070985	126440.0	291.5358260754476
717	Feb25-FISH2-3L1-rep4-mock-100x_Position007_6_cmle.ics	23	1	0	1	1	1	1	8.014199999999999	1.0	0.29240316394159666	1.1485250929926312	0.0	0.967272847706175	16226.0	276.880450329223	105095.0	242.32013319676656
718	Feb25-FISH2-3L1-rep4-mock-100x_Position007_6_cmle.ics	24	1	0	1	1	1	1	7.797599999999999	1.0	0.27996488239153355	1.0529146513112118	0.0	0.9702364433997341	18318.0	306.3587775435742	123351.0	284.4134425991184
719	Feb25-FISH2-3L1-rep4-mock-100x_Position007_6_cmle.ics	25	1	0	1	2	2	3	10.1802	2.0	0.2422378815862306	1.103189285545567	0.0	0.9271173346013568	31264.0	526.4160475229487	255836.0	589.8873742473759
720	Feb25-FISH2-3L1-rep4-mock-100x_Position007_6_cmle.ics	26	1	0	1	1	1	1	9.097199999999999	1.0	0.2838706037206022	1.2636174544122174	0.0	0.9833285311139637	19062.0	326.5898790958112	131852.0	304.0144079381518
721	Feb25-FISH2-3L1-rep4-mock-100x_Position007_6_cmle.ics	27	1	0	1	1	1	1	10.1802	1.0	0.2930220560729877	1.2226309440963556	0.0	0.9460609236608999	26926.0	457.9792921762163	224896.0	518.5482532510587
722	Feb25-FISH2-3L1-rep4-mock-100x_Position007_6_cmle.ics	28	1	0	1	1	1	1	8.2308	1.0	0.275182345410906	1.1018289466762219	0.0	0.9734107491247473	17582.0	297.1664931009714	114997.0	265.1514187851807
723	Feb25-FISH2-3L1-rep4-mock-100x_Position007_6_cmle.ics	29	1	0	1	1	1	1	7.3644	1.0	0.2678937405330386	1.0707244633683841	0.0	0.9718370597607229	19396.0	320.33853706439527	131469.0	303.13131539317476
724	Feb25-FISH2-3L1-rep4-mock-100x_Position007_6_cmle.ics	30	1	0	1	1	1	1	8.4474	1.0	0.306090109147953	1.3051500187070313	0.0	0.9765726355411175	15928.0	274.9486942202918	104578.0	241.12807354728056
725	Feb25-FISH2-3L1-rep4-mock-100x_Position007_6_cmle.ics	31	1	0	1	1	1	0	8.2308	1.0	0.28771663209796	1.221013180504574	0.0	0.9770871746527059	16634.0	283.9152472121972	108206.0	249.493242615627
726	Feb25-FISH2-3L1-rep4-mock-100x_Position007_6_cmle.ics	32	1	0	1	0	1	1	10.1802	1.0	0.2542536061865742	1.1406289294137715	0.0	0.942963204617586	34482.0	565.0955119339063	303596.0	700.0087840335461
727	Feb25-FISH2-3L1-rep4-mock-100x_Position007_6_cmle.ics	33	1	0	1	1	1	1	9.313799999999999	1.0	0.2931563893094995	1.276471871722427	0.0	0.9705389188015572	18950.0	327.9019915897892	132812.0	306.22790361224565
728	Feb25-FISH2-3L1-rep4-mock-100x_Position007_6_cmle.ics	35	1	0	1	1	1	0	8.4474	1.0	0.3056816700960434	1.2515987383939395	0.0	0.9638745409390328	16238.0	280.0976841545705	107574.0	248.03602463018188
729	Feb25-FISH2-3L1-rep4-mock-100x_Position007_6_cmle.ics	36	1	0	1	1	1	1	6.7146	1.0	0.28234624675839143	1.109894202425942	0.0	0.9730473330168743	15182.0	250.15568423001767	93467.0	215.5091668443045
730	Feb25-FISH2-3L1-rep4-mock-100x_Position007_6_cmle.ics	37	1	0	1	1	1	1	10.1802	1.0	0.2846238210652369	1.153082447245501	0.0	0.941294121058994	29470.0	500.0163336106864	253793.0	585.1767787659447
731	Feb25-FISH2-3L1-rep4-mock-100x_Position007_6_cmle.ics	38	1	0	1	1	1	1	7.797599999999999	1.0	0.2799838707838356	1.1101188147070635	0.0	0.9857546717284477	16170.0	274.6693635932709	102307.0	235.89177284325226
732	Feb25-FISH2-3L1-rep4-mock-100x_Position007_6_cmle.ics	39	1	0	1	1	1	1	8.014199999999999	1.0	0.28417659801662604	1.0484477326115071	0.0	0.9676477070115916	18762.0	315.3917595318214	128821.0	297.0257564921325
733	Feb25-FISH2-3L1-rep4-mock-100x_Position007_6_cmle.ics	40	1	0	1	2	1	1	8.014199999999999	1.0	0.2976009326149143	1.2009316483727728	0.0	0.9743293518447923	16482.0	280.0502909301826	108544.0	250.2725775508809
734	Feb25-FISH2-3L1-rep4-mock-100x_Position007_6_cmle.ics	42	1	0	1	2	2	1	9.313799999999999	2.0	0.2490756941837218	1.2654203800487442	0.0	0.9629242979308194	33264.0	540.731446438805	284709.0	656.4605623704097
735	Feb25-FISH2-3L1-rep4-mock-100x_Position007_6_cmle.ics	43	1	0	1	0	0	0	6.497999999999999	0.0	0.27808704009527346	1.2152945338936125	0.0	0.9953985720964055	8694.0	151.27210820725728	40197.0	92.68321417869952
736	Feb25-FISH2-3L1-rep4-mock-100x_Position007_6_cmle.ics	44	1	0	1	1	1	0	7.5809999999999995	1.0	0.2835678392317873	1.3588502374201559	0.0	0.99435058443123	10702.0	187.88424892495263	55437.0	127.82245800493979
737	Feb25-FISH2-3L1-rep4-mock-100x_Position007_6_cmle.ics	45	1	0	1	1	1	1	8.2308	1.0	0.27987999327188695	1.042540501709385	0.0	0.9665773619468486	18898.0	318.03315831146364	129236.0	297.982632226246
738	Feb25-FISH2-3L1-rep4-mock-100x_Position007_6_cmle.ics	46	1	0	1	1	1	1	8.664	1.0	0.2979084211929369	1.2329478742131939	0.0	0.97840275913049	17604.0	301.89449267210983	119876.0	276.4010494038307
739	Feb25-FISH2-3L1-rep4-mock-100x_Position007_6_cmle.ics	47	1	0	1	0	1	1	6.9312	1.0	0.29609330304979864	1.2968137559566095	0.0	0.9793279248165193	11008.0	188.75430849298988	59095.0	136.25679881310165
740	Feb25-FISH2-3L1-rep4-mock-100x_Position007_6_cmle.ics	48	1	0	1	2	1	2	10.1802	1.0	0.2980510182372455	1.0896001733585154	0.0	0.9543825499679978	33846.0	569.559759520974	319654.0	737.0341106320873
741	Feb25-FISH2-3L1-rep4-mock-100x_Position007_6_cmle.ics	49	1	0	1	1	1	1	8.4474	1.0	0.3073838712698077	1.3161265308843912	0.0	0.967859573687491	16430.0	282.86710252336627	109792.0	253.15012192720295
742	Feb25-FISH2-3L1-rep4-mock-100x_Position007_6_cmle.ics	50	1	0	1	1	1	1	7.147799999999999	1.0	0.2811489208250156	1.0692695089918376	0.0	0.982573782541915	14850.0	249.8046310026404	90226.0	208.03631321957712
743	Feb25-FISH2-3L1-rep4-mock-100x_Position007_6_cmle.ics	51	1	0	1	1	1	1	7.3644	1.0	0.28650136744155086	1.319511623358284	0.0	0.9938933232620158	11486.0	198.7811649721181	61957.0	142.85578279149402
744	Feb25-FISH2-3L1-rep4-mock-100x_Position007_6_cmle.ics	52	1	0	1	0	1	1	9.097199999999999	1.0	0.2868125219284239	1.1948277542384311	0.0	0.9833905841743239	18568.0	317.3991270122584	127415.0	293.78390761944917
745	Feb25-FISH2-3L1-rep4-mock-100x_Position007_6_cmle.ics	53	1	0	1	1	1	1	8.014199999999999	1.0	0.27651303602836597	1.078694983538437	0.0	0.9648811747492021	16644.0	282.94505658089264	106174.0	244.80801010546162
746	Feb25-FISH2-3L1-rep4-mock-100x_Position007_6_cmle.ics	54	1	0	1	1	1	1	9.097199999999999	1.0	0.27993319062127925	1.162079956341429	0.0	0.9558887424035566	21120.0	358.63192964305017	152701.0	352.08646138521766
747	Feb25-FISH2-3L1-rep4-mock-100x_Position007_6_cmle.ics	55	1	0	1	2	1	3	10.1802	1.0	0.2858594935361247	1.1573531727523099	0.0	0.9387659203758	29570.0	496.86789697291186	255639.0	589.4331464892545
748	Feb25-FISH2-3L1-rep4-mock-100x_Position007_6_cmle.ics	56	1	0	1	1	1	1	8.8806	1.0	0.30060327723852326	1.2285963800012154	0.0	0.9633302984266848	18752.0	321.04299993121214	132386.0	305.2456649068665
749	Feb25-FISH2-3L1-rep4-mock-100x_Position007_6_cmle.ics	57	1	0	1	1	1	1	8.4474	1.0	0.29871053681851106	1.1998528957417434	0.0	0.9764598592406213	17836.0	304.71523032086304	122418.0	282.26220149085844
750	Feb25-FISH2-3L1-rep4-mock-100x_Position007_6_cmle.ics	58	1	0	1	1	1	1	7.797599999999999	1.0	0.28555035335485524	1.0959862953711792	0.0	0.9690229169158278	16170.0	274.48212160254917	103319.0	238.2251661996929
751	Feb25-FISH2-3L1-rep4-mock-100x_Position007_6_cmle.ics	59	1	0	1	0	0	1	6.497999999999999	0.0	0.28816625323049466	1.1330936580268864	0.0	0.987915880456705	11682.0	197.19297688506524	63734.0	146.9530555132282
752	Feb25-FISH2-3L1-rep4-mock-100x_Position007_6_cmle.ics	60	1	0	1	0	0	0	6.497999999999999	0.0	0.2663276704940568	1.082699422705397	0.0	0.9911248335702827	9646.0	165.54895487347665	45973.0	106.001079817831
753	Feb25-FISH2-3L1-rep4-mock-100x_Position007_6_cmle.ics	61	1	0	1	1	1	1	8.014199999999999	1.0	0.27020783229804884	1.068626817583372	0.0	0.9518594928527868	17512.0	295.9064219190126	113273.0	261.1763494704537
754	Feb25-FISH2-3L1-rep4-mock-100x_Position007_6_cmle.ics	62	1	0	1	1	0	0	6.9312	0.0	0.3004238596604773	1.2283175834108322	0.0	0.989858404220335	10786.0	185.89959016653611	57734.0	133.1187075501415
755	Feb25-FISH2-3L1-rep4-mock-100x_Position007_6_cmle.ics	63	1	0	1	1	1	1	9.097199999999999	1.0	0.28014549524668153	1.1895252404585173	0.0	0.9661425447713089	19628.0	335.8449195846808	136861.0	315.56378276266867
756	Feb25-FISH2-3L1-rep4-mock-100x_Position007_6_cmle.ics	64	1	0	1	1	1	1	8.2308	1.0	0.2875321583216418	1.190116810496562	0.0	0.9762150343713119	16510.0	282.4782308576394	106964.0	246.62953258726807
757	Feb25-FISH2-3L1-rep4-mock-100x_Position007_6_cmle.ics	65	1	0	1	1	1	1	8.014199999999999	1.0	0.2940830657329888	1.1577709911584864	0.0	0.9686033690767398	17344.0	293.50951175125107	116475.0	268.55927983342104
758	Feb25-FISH2-3L1-rep4-mock-100x_Position007_6_cmle.ics	66	1	0	1	1	1	1	9.313799999999999	1.0	0.2997270823646274	1.2407786977874387	0.0	0.9731824015749481	19000.0	326.63204150583476	134824.0	310.86702162920074
759	Feb25-FISH2-3L1-rep4-mock-100x_Position007_6_cmle.ics	67	1	0	1	1	1	1	7.5809999999999995	1.0	0.30646716554360254	1.184656699053001	0.0	0.9724837027654067	14710.0	251.19316519508791	92872.0	214.13726067129835
760	Feb25-FISH2-3L1-rep4-mock-100x_Position007_6_cmle.ics	68	1	0	1	1	1	1	7.3644	1.0	0.2864613924394978	1.0441123299210422	0.0	0.9813589601547855	15756.0	266.0259497976243	99535.0	229.50030408430615
761	Feb25-FISH2-3L1-rep4-mock-100x_Position007_6_cmle.ics	69	1	0	1	1	1	1	7.3644	1.0	0.26278248528112286	1.1161838129418489	0.0	0.9656361570885298	16370.0	274.738718002348	100959.0	232.78365600087875
762	Feb25-FISH2-3L1-rep4-mock-100x_Position007_6_cmle.ics	70	1	0	1	2	1	1	9.747	1.0	0.27614994198056825	1.0615348389718422	0.0	0.957673621423132	24994.0	420.9356994666257	195254.0	450.2019628640891
763	Feb25-FISH2-3L1-rep4-mock-100x_Position007_6_cmle.ics	71	1	0	1	1	1	1	9.313799999999999	1.0	0.3071053521599391	1.2984757316090738	0.0	0.969957128926078	18516.0	321.50322729165975	131292.0	302.7232021282637
764	Feb25-FISH2-3L1-rep4-mock-100x_Position007_6_cmle.ics	72	1	0	1	1	1	2	10.1802	1.0	0.30346488078540984	1.132820408354198	0.0	0.9637146174484733	33068.0	557.7670987605603	311487.0	718.2032573296657
765	Feb25-FISH2-3L1-rep4-mock-100x_Position007_6_cmle.ics	73	1	0	1	1	1	1	8.014199999999999	1.0	0.29301974901623556	1.1685815880156563	0.0	0.9771484677655149	17320.0	292.57527757804684	116023.0	267.5170922868685
766	Feb25-FISH2-3L1-rep4-mock-100x_Position007_6_cmle.ics	74	1	0	1	1	1	1	8.2308	1.0	0.2956812437529659	1.2523024412835135	0.0	0.9758937013235857	16306.0	279.55766626158015	106465.0	245.47897598167137
767	Feb25-FISH2-3L1-rep4-mock-100x_Position007_6_cmle.ics	75	1	0	1	1	1	1	9.097199999999999	1.0	0.29216331795579276	1.1272102179731753	0.0	0.9717972044248303	19360.0	333.3197112170189	136913.0	315.6836804450154
768	Feb25-FISH2-3L1-rep4-mock-100x_Position007_6_cmle.ics	76	1	0	1	1	0	1	7.5809999999999995	0.0	0.2893152085639968	1.3297143860148888	0.0	0.9959706555581298	11744.0	204.38303636671662	64370.0	148.4194963973154
769	Feb25-FISH2-3L1-rep4-mock-100x_Position007_6_cmle.ics	77	1	0	1	1	1	1	8.2308	1.0	0.29824915212432956	1.1948100549924945	0.0	0.9686264668249953	16346.0	279.9132537764643	107320.0	247.45037056641118
770	Feb25-FISH2-3L1-rep4-mock-100x_Position007_6_cmle.ics	78	1	0	1	1	1	0	8.4474	1.0	0.2916463774378428	1.1741221241955269	0.0	0.9680731831935152	17908.0	307.2370698544198	121695.0	280.59516256130644
771	Feb25-FISH2-3L1-rep4-mock-100x_Position007_6_cmle.ics	79	1	0	1	2	2	2	10.1802	2.0	0.2956058339284519	1.1174974229664618	0.0	0.9449723989588237	29414.0	494.97321176502834	257906.0	594.6602242946407
772	Feb25-FISH2-3L1-rep4-mock-100x_Position007_6_cmle.ics	80	1	0	1	1	1	1	7.5809999999999995	1.0	0.30477449766037196	1.0899141196107613	0.0	0.9805738550825627	16390.0	274.95161963304884	108926.0	251.15336437119743
773	Feb25-FISH2-3L1-rep4-mock-100x_Position007_6_cmle.ics	81	1	0	1	1	1	1	9.313799999999999	1.0	0.29728322272364616	1.3385372148898251	0.0	0.9728061213452457	17336.0	303.76947108645356	117026.0	269.82973412136454
774	Feb25-FISH2-3L1-rep4-mock-100x_Position007_6_cmle.ics	82	1	0	1	1	1	1	8.664	1.0	0.30153516541909675	1.1544311198917063	0.0	0.9779077888284944	19892.0	336.8530169492417	144864.0	334.0164972207658
775	Feb25-FISH2-3L1-rep4-mock-100x_Position007_6_cmle.ics	83	1	0	1	1	1	0	8.2308	1.0	0.28218203778478873	1.1759228874211756	0.0	0.962523108752907	18436.0	311.5703842187517	125037.0	288.3008943767458
776	Feb25-FISH2-3L1-rep4-mock-100x_Position007_6_cmle.ics	84	1	0	1	1	1	1	7.5809999999999995	1.0	0.29797455410146007	1.1709073696235055	0.0	0.9798443611599735	14492.0	247.09373850855368	89548.0	206.47303189974832
777	Feb25-FISH2-3L1-rep4-mock-100x_Position007_6_cmle.ics	85	1	0	1	1	1	1	7.797599999999999	1.0	0.2906824016460022	1.200441594016142	0.0	0.9732253190735985	15714.0	266.63209257096577	99865.0	230.26119322227598
778	Feb25-FISH2-3L1-rep4-mock-100x_Position007_6_cmle.ics	86	1	0	1	2	2	2	10.1802	2.0	0.2907173930413131	1.0934889237248044	0.0	0.9501695763365112	27226.0	460.2834171808251	227764.0	525.1610715774141
779	Feb25-FISH2-3L1-rep4-mock-100x_Position007_6_cmle.ics	87	1	0	1	1	1	1	7.797599999999999	1.0	0.28941603070336197	1.0964915561884334	0.0	0.9802199702367638	15382.0	259.9148116590134	96506.0	222.5162640876079
780	Feb25-FISH2-3L1-rep4-mock-100x_Position007_6_cmle.ics	88	1	0	1	1	1	1	8.014199999999999	1.0	0.2868751839515557	1.1787970974108777	0.0	0.9745122364324222	16882.0	287.7723003726083	110473.0	254.72032042101327
781	Feb25-FISH2-3L1-rep4-mock-100x_Position007_6_cmle.ics	89	1	0	1	1	1	1	7.797599999999999	1.0	0.27874259012006974	1.1544789322116122	0.0	0.9830344175261063	15676.0	266.8829264401597	97438.0	224.66519947120736
782	Feb25-FISH2-3L1-rep4-mock-100x_Position007_6_cmle.ics	90	1	0	1	1	1	1	7.5809999999999995	1.0	0.2878589932885307	1.043803607624837	0.0	0.9641447380486179	15318.0	258.81223196163876	95646.0	220.5333408795655
783	Feb25-FISH2-3L1-rep4-mock-100x_Position007_6_cmle.ics	91	1	0	1	1	2	1	9.747	2.0	0.2724917781686095	1.121544406366906	0.0	0.948046474582174	27884.0	466.0005921447255	228551.0	526.975676885239
784	Feb25-FISH2-3L1-rep4-mock-100x_Position007_6_cmle.ics	92	1	0	1	1	1	1	7.5809999999999995	1.0	0.2990920870537334	1.0895888703355239	0.0	0.9794208682434775	16510.0	277.1184288731981	109093.0	251.53842038950333
785	Feb25-FISH2-3L1-rep4-mock-100x_Position007_6_cmle.ics	93	1	0	1	1	1	1	8.2308	1.0	0.2988389318335677	1.1894667472431066	0.0	0.9824537642437573	16880.0	287.4467419746183	112733.0	259.9312581537759
786	Feb25-FISH2-3L1-rep4-mock-100x_Position007_6_cmle.ics	94	1	0	1	0	1	1	9.5304	1.0	0.2396130487437671	1.1465282565413977	0.0	0.9495362484372373	36082.0	577.3061611290094	315475.0	727.3984872757974
787	Feb25-FISH2-3L1-rep4-mock-100x_Position007_6_cmle.ics	95	1	0	1	0	1	1	6.9312	1.0	0.29781426939174865	1.2158113999869686	0.0	0.9867047312549975	11956.0	205.04823673102246	67085.0	154.67953885061215
788	Feb25-FISH2-3L1-rep4-mock-100x_Position007_6_cmle.ics	96	1	0	1	1	1	1	8.2308	1.0	0.2881709852097119	1.1213041410443438	0.0	0.9738498356942287	17932.0	305.4094846644756	121211.0	279.4791918256175
789	Feb25-FISH2-3L1-rep4-mock-100x_Position007_6_cmle.ics	97	1	0	1	0	1	1	9.097199999999999	1.0	0.27971797348425914	1.1603691665033615	0.0	0.9621858901185177	20648.0	350.7754160487616	147554.0	340.2188965575497
790	Feb25-FISH2-3L1-rep4-mock-100x_Position007_6_cmle.ics	98	1	0	1	1	1	1	8.2308	1.0	0.30785171138906614	1.1402172554871521	0.0	0.9583063093837739	17406.0	296.0653319624968	119810.0	276.24887157623675
791	Feb25-FISH2-3L1-rep4-mock-100x_Position007_6_cmle.ics	99	1	0	1	1	1	1	7.797599999999999	1.0	0.2839730211599751	1.0815266926828668	0.0	0.9864377240464244	16860.0	284.1443474969861	109698.0	252.9333838091146
792	Feb25-FISH2-3L1-rep4-mock-100x_Position007_6_cmle.ics	100	1	0	1	1	1	1	8.664	1.0	0.303956549305616	1.209371255293604	0.0	0.9812012723398318	18570.0	316.5310177193814	131189.0	302.4857124882307
793	Feb25-FISH2-3L1-rep4-mock-100x_Position007_6_cmle.ics	101	1	0	1	1	1	1	6.497999999999999	1.0	0.1855492135890999	1.2930390008414254	0.0	0.9016765798888471	17990.0	297.34355207373716	97735.0	225.34999969538018
794	Feb25-FISH2-3L1-rep4-mock-100x_Position007_6_cmle.ics	102	1	0	1	1	1	1	9.313799999999999	1.0	0.2968614184849219	1.2332269706089585	0.0	0.9772680142735837	19570.0	335.976472818534	140261.0	323.4032466084179
795	Feb25-FISH2-3L1-rep4-mock-100x_Position007_6_cmle.ics	103	1	0	1	1	1	1	7.797599999999999	1.0	0.2808075120959245	1.0879615587192213	0.0	0.9855753558464151	16738.0	283.12651053578486	107903.0	248.79460804349108
796	Feb25-FISH2-3L1-rep4-mock-100x_Position007_6_cmle.ics	104	1	0	1	1	1	1	8.8806	1.0	0.30341219138226916	1.2689110801636365	0.0	0.9734949363572151	17322.0	299.1500374164359	118083.0	272.2668850875283
797	Feb25-FISH2-3L1-rep4-mock-100x_Position007_6_cmle.ics	105	1	0	1	1	1	0	8.664	1.0	0.30668873197718227	1.3101986639217464	0.0	0.9761947022929965	17184.0	295.9490277503934	117303.0	270.468419852327
798	Feb25-FISH2-3L1-rep4-mock-100x_Position007_6_cmle.ics	106	1	0	1	1	1	1	7.5809999999999995	1.0	0.28575138310858644	1.1201890888893309	0.0	0.9753846704025478	15978.0	269.9573095707274	101520.0	234.07716753542735
799	Feb25-FISH2-3L1-rep4-mock-100x_Position007_6_cmle.ics	107	1	0	1	1	1	1	7.5809999999999995	1.0	0.2915250197376154	1.2971286508783868	0.0	0.980073439676927	13024.0	223.83664769297573	75462.0	173.99459433174172
800	Feb25-FISH2-3L1-rep4-mock-100x_Position007_6_cmle.ics	108	1	0	1	0	0	0	6.0648	0.0	0.27998321346476507	1.198285770569461	0.0	0.993228670060048	8758.0	150.73632048580652	40780.0	94.02745165577943
801	Feb25-FISH2-3L1-rep4-mock-100x_Position007_6_cmle.ics	109	1	0	1	1	1	1	8.8806	1.0	0.2992961257765786	1.2445170996946329	0.0	0.9633681170390963	18310.0	315.378258690218	127455.0	293.8761366058697
802	Feb25-FISH2-3L1-rep4-mock-100x_Position007_6_cmle.ics	110	1	0	1	2	2	2	9.9636	2.0	0.2431101780129603	1.1787941477884962	0.0	0.9371983003130949	31524.0	523.8941824841592	259500.0	598.3355494035007
803	Feb25-FISH2-3L1-rep4-mock-100x_Position007_6_cmle.ics	111	1	0	1	1	1	1	8.664	1.0	0.30061481788526984	1.2879100544260722	0.0	0.976720742566794	16250.0	281.2552560819675	106797.0	246.24447656896214
804	Feb25-FISH2-3L1-rep4-mock-100x_Position007_6_cmle.ics	112	1	0	1	1	1	1	8.8806	1.0	0.29067140361542404	1.1505264171801606	0.0	0.9810734579741892	21070.0	359.574206243244	155050.0	357.5026086127661
805	Feb25-FISH2-3L1-rep4-mock-100x_Position007_6_cmle.ics	113	1	0	1	1	1	1	7.797599999999999	1.0	0.27933319966067804	1.169655679914522	0.0	0.9717300811219285	16082.0	274.551780127592	101355.0	233.69672296644248
806	Feb25-FISH2-3L1-rep4-mock-100x_Position008_7_cmle.ics	1	1	0	1	1	1	1	7.797599999999999	1.0	0.2870771397650154	1.1276914302418783	0.0	0.9796924342331511	15392.0	260.512772700013	96209.0	221.83146386343512
807	Feb25-FISH2-3L1-rep4-mock-100x_Position008_7_cmle.ics	2	1	0	1	1	0	1	7.797599999999999	0.0	0.2965669855584335	1.175585256545091	0.0	0.9708123695395755	15154.0	258.4473482714577	95527.0	220.25895964496425
808	Feb25-FISH2-3L1-rep4-mock-100x_Position008_7_cmle.ics	3	1	0	1	1	1	1	7.5809999999999995	1.0	0.290012534044808	1.048769569848501	0.0	0.9712633799631938	18492.0	310.247278379808	127338.0	293.6063668205895
809	Feb25-FISH2-3L1-rep4-mock-100x_Position008_7_cmle.ics	4	1	0	1	1	1	1	7.147799999999999	1.0	0.2930254284299328	1.1214368519527447	0.0	0.9858413153547984	13152.0	224.47365541542283	76774.0	177.0197050863367
810	Feb25-FISH2-3L1-rep4-mock-100x_Position008_7_cmle.ics	5	1	0	1	2	1	2	10.1802	1.0	0.27812758508070096	1.0061544206704158	0.0	0.9381128314525639	37838.0	622.7043132316469	364996.0	841.5802781891337
811	Feb25-FISH2-3L1-rep4-mock-100x_Position008_7_cmle.ics	6	1	0	1	1	1	1	8.2308	1.0	0.297574699072919	1.158484536659464	0.0	0.9545242493691944	16962.0	289.11541712106504	113315.0	261.27318990619534
812	Feb25-FISH2-3L1-rep4-mock-100x_Position008_7_cmle.ics	7	1	0	1	1	1	1	6.7146	1.0	0.2823729521245825	1.0412681336392007	0.0	0.9675196132008941	14756.0	244.40380655634112	89565.0	206.51222921897704
813	Feb25-FISH2-3L1-rep4-mock-100x_Position008_7_cmle.ics	8	1	0	1	0	0	0	4.9818	0.0	0.2389570832822619	1.2069209962300014	0.0	0.9864443783111864	7960.0	135.05613402674663	32644.0	75.26807581783383
814	Feb25-FISH2-3L1-rep4-mock-100x_Position008_7_cmle.ics	9	1	0	1	0	0	0	7.3644	0.0	0.29442910326507277	1.4490454870458145	0.0	0.9924364530393139	10368.0	181.37973033832	53865.0	124.19785883861107
815	Feb25-FISH2-3L1-rep4-mock-100x_Position008_7_cmle.ics	10	1	0	1	1	2	1	8.4474	2.0	0.27060132442957535	1.0935887487841676	0.0	0.9531699583063413	22516.0	373.8903526963944	165263.0	381.0509745706002
816	Feb25-FISH2-3L1-rep4-mock-100x_Position008_7_cmle.ics	11	1	0	1	1	1	1	7.3644	1.0	0.2892148737480346	1.0866824927843928	0.0	0.9609561565118467	15786.0	265.76017102267093	100298.0	231.25957200027867
817	Feb25-FISH2-3L1-rep4-mock-100x_Position008_7_cmle.ics	13	1	0	1	0	0	0	6.497999999999999	0.0	0.28285310765162547	1.2348569614332352	0.0	0.9927362538088838	8694.0	149.77417228147112	40540.0	93.47407773725597
818	Feb25-FISH2-3L1-rep4-mock-100x_Position008_7_cmle.ics	14	1	0	1	1	1	1	7.5809999999999995	1.0	0.2927361250150458	1.1298456341569754	0.0	0.9607381199285094	15254.0	257.2883577851379	95849.0	221.00140298564992
819	Feb25-FISH2-3L1-rep4-mock-100x_Position008_7_cmle.ics	15	1	0	1	2	1	1	10.1802	1.0	0.2754905584341532	1.1355085169019328	0.0	0.9311431935543949	26458.0	446.1162508586673	212404.0	489.74514079191204
820	Feb25-FISH2-3L1-rep4-mock-100x_Position008_7_cmle.ics	16	1	0	1	1	1	1	8.014199999999999	1.0	0.2939621046438545	1.2023620166242033	0.0	0.9621059954463993	16762.0	286.23743285114716	110639.0	255.10307071465866
821	Feb25-FISH2-3L1-rep4-mock-100x_Position008_7_cmle.ics	17	1	0	1	1	1	1	8.014199999999999	1.0	0.3149784707154515	1.3368305212559533	0.0	0.9644178489646248	14066.0	244.03346445152314	88038.0	202.99138766237152
822	Feb25-FISH2-3L1-rep4-mock-100x_Position008_7_cmle.ics	18	1	0	1	0	0	0	5.6316	0.0	0.29689607762958986	1.1748839771303021	0.0	0.9882402526174864	8142.0	139.0766060129427	37642.0	86.79208767108508
823	Feb25-FISH2-3L1-rep4-mock-100x_Position008_7_cmle.ics	19	1	0	1	0	0	0	5.848199999999999	0.0	0.2785828818883007	1.1006575502857485	0.0	0.9789485869841448	9562.0	161.72911191947483	46406.0	106.99945859583374
824	Feb25-FISH2-3L1-rep4-mock-100x_Position008_7_cmle.ics	20	1	0	1	0	0	0	5.415	0.0	0.27896160143142523	1.2703174223781564	0.0	0.9883050779948906	6568.0	113.00595863811762	26436.0	60.954137125360106
825	Feb25-FISH2-3L1-rep4-mock-100x_Position008_7_cmle.ics	21	1	0	1	1	0	1	7.5809999999999995	0.0	0.28050780337364917	1.047656846540494	0.0	0.9486848742582897	16942.0	285.532159657352	109823.0	253.2215993916789
826	Feb25-FISH2-3L1-rep4-mock-100x_Position008_7_cmle.ics	22	1	0	1	1	1	1	8.014199999999999	1.0	0.28087492365936184	1.026503888701186	0.0	0.9626205828469065	17154.0	290.7145730478442	111964.0	258.1581558898403
827	Feb25-FISH2-3L1-rep4-mock-100x_Position008_7_cmle.ics	23	1	0	1	1	1	1	8.014199999999999	1.0	0.2860321419950899	1.1679490706415852	0.0	0.9677081939558319	17984.0	303.17780429228054	121286.0	279.6521211751561
828	Feb25-FISH2-3L1-rep4-mock-100x_Position008_7_cmle.ics	24	1	0	1	1	1	1	7.5809999999999995	1.0	0.29421231231170314	1.1333235166335995	0.0	0.9684369786026769	15242.0	256.6222960833874	95977.0	221.29653574219577
829	Feb25-FISH2-3L1-rep4-mock-100x_Position008_7_cmle.ics	25	1	0	1	1	1	1	7.797599999999999	1.0	0.27715622026953923	1.0520637901372123	0.0	0.9557794776144809	17280.0	292.7112002888002	112448.0	259.27412662552933
830	Feb25-FISH2-3L1-rep4-mock-100x_Position008_7_cmle.ics	28	1	0	1	1	1	1	7.3644	1.0	0.2811988536709215	1.0941348476496284	0.0	0.9679964880408103	15842.0	266.6605638235623	99425.0	229.2466743716496
831	Feb25-FISH2-3L1-rep4-mock-100x_Position008_7_cmle.ics	30	1	0	1	1	2	1	10.1802	2.0	0.2772279301906945	1.1165809901359245	0.0	0.936064881412518	29740.0	497.554108889547	253924.0	585.4788286964722
832	Feb25-FISH2-3L1-rep4-mock-100x_Position008_7_cmle.ics	31	1	0	1	2	1	1	7.797599999999999	1.0	0.2950660182837368	1.1372335710618746	0.0	0.9603459231824956	16628.0	281.15977310634577	109520.0	252.52296481954298
833	Feb25-FISH2-3L1-rep4-mock-100x_Position008_7_cmle.ics	32	1	0	1	2	1	1	10.1802	1.0	0.27897603153081424	1.0693805570221369	0.0	0.9381490324432854	28478.0	478.59637726584316	238683.0	550.3372791455714
834	Feb25-FISH2-3L1-rep4-mock-100x_Position008_7_cmle.ics	33	1	0	1	1	1	1	8.014199999999999	1.0	0.28326736749600384	1.0247205298405337	0.0	0.9620992907089776	17124.0	293.39109245335516	112145.0	258.5754920533934
835	Feb25-FISH2-3L1-rep4-mock-100x_Position008_7_cmle.ics	34	1	0	1	1	1	1	7.147799999999999	1.0	0.2879212486994391	1.0208432582551448	0.0	0.958026526982066	15150.0	252.34280849565673	94087.0	216.93871613382345
836	Feb25-FISH2-3L1-rep4-mock-100x_Position008_7_cmle.ics	35	1	0	1	0	0	0	5.415	0.0	0.2798674510116345	1.0517004331789153	0.0	0.9707723361140369	8384.0	141.8399577351742	38188.0	88.05101333572597
837	Feb25-FISH2-3L1-rep4-mock-100x_Position008_7_cmle.ics	36	1	0	1	1	1	1	5.848199999999999	1.0	0.23525689487869642	1.2408960269967062	0.0	0.955999761159586	12668.0	206.05065985990126	65029.0	149.93896894859444
838	Feb25-FISH2-3L1-rep4-mock-100x_Position008_7_cmle.ics	37	1	0	1	1	1	1	8.014199999999999	1.0	0.30227718669114784	1.253664231824936	0.0	0.962455442147021	14828.0	256.0068826399778	93347.0	215.23247988504272
839	Feb25-FISH2-3L1-rep4-mock-100x_Position008_7_cmle.ics	39	1	0	1	1	1	1	8.2308	1.0	0.26148774556643484	1.0643544805170786	0.0	0.9580495034866346	25328.0	416.04186186795505	193821.0	446.89785942557205
840	Feb25-FISH2-3L1-rep4-mock-100x_Position008_7_cmle.ics	40	1	0	1	1	1	1	7.797599999999999	1.0	0.2924586780852552	1.055053085066683	0.0	0.9585922532361658	16776.0	286.08219575771426	110494.0	254.76874063888405
841	Feb25-FISH2-3L1-rep4-mock-100x_Position008_7_cmle.ics	41	1	0	1	1	1	1	7.3644	1.0	0.2881717381359222	1.090929169129503	0.0	0.9625874281456	16110.0	269.3730141819357	103215.0	237.98537083499937
842	Feb25-FISH2-3L1-rep4-mock-100x_Position008_7_cmle.ics	42	1	0	1	1	1	1	7.5809999999999995	1.0	0.2998708034627882	1.1366087763454222	0.0	0.9555553306257041	16242.0	273.16550032628845	106586.0	245.75796866559364
843	Feb25-FISH2-3L1-rep4-mock-100x_Position008_7_cmle.ics	43	1	0	1	1	1	1	9.747	1.0	0.2715742002020049	1.061243972069583	0.0	0.9409689707901212	26590.0	445.06385049306	212469.0	489.89501289484554
844	Feb25-FISH2-3L1-rep4-mock-100x_Position008_7_cmle.ics	44	1	0	1	1	2	2	9.313799999999999	2.0	0.29100057295779874	1.131803244224658	0.0	0.9542633698646351	23522.0	396.53598162939005	182992.0	421.92916707686095
845	Feb25-FISH2-3L1-rep4-mock-100x_Position008_7_cmle.ics	45	1	0	1	1	2	1	8.664	2.0	0.23792124813499135	1.2391805646970093	0.0	0.9488000650942348	26856.0	444.3612496065019	201861.0	465.4358856961082
846	Feb25-FISH2-3L1-rep4-mock-100x_Position008_7_cmle.ics	46	1	0	1	1	2	1	8.2308	2.0	0.24302303211565973	1.0670098560720973	0.0	0.9452418041630503	28484.0	458.8828124848685	222843.0	513.8146005230225
847	Feb25-FISH2-3L1-rep4-mock-100x_Position008_7_cmle.ics	47	1	0	1	1	1	1	8.4474	1.0	0.3006724058812479	1.2684742805391085	0.0	0.9547016518277188	16912.0	291.43860340283084	113400.0	261.46917650233905
848	Feb25-FISH2-3L1-rep4-mock-100x_Position008_7_cmle.ics	48	1	0	1	1	1	1	7.3644	1.0	0.2737526833712743	1.115583987164091	0.0	0.9626230366424167	17152.0	285.61434388641777	110516.0	254.8194665814154
849	Feb25-FISH2-3L1-rep4-mock-100x_Position008_7_cmle.ics	49	1	0	1	2	2	2	10.1802	2.0	0.23366997650030538	1.146959609816717	0.0	0.9237817469119534	31126.0	521.2489969543121	249609.0	575.5296267863524
850	Feb25-FISH2-3L1-rep4-mock-100x_Position008_7_cmle.ics	50	1	0	1	0	0	0	5.415	0.0	0.27482429437938005	1.0215885652580652	0.0	0.9759611341219995	9366.0	158.16814526163782	44682.0	103.02438928110683
851	Feb25-FISH2-3L1-rep4-mock-100x_Position008_7_cmle.ics	51	1	0	1	1	0	0	6.497999999999999	0.0	0.30095870294897215	1.1568495893504847	0.0	0.9706231711856557	11384.0	193.1079378828142	62657.0	144.46979005385413
852	Feb25-FISH2-3L1-rep4-mock-100x_Position008_7_cmle.ics	52	1	0	1	1	1	1	8.8806	1.0	0.28250926880969857	1.041268540084772	0.0	0.9495372808547613	23980.0	400.10073503742194	185594.0	427.92866264351954
853	Feb25-FISH2-3L1-rep4-mock-100x_Position008_7_cmle.ics	53	1	0	1	1	1	1	7.797599999999999	1.0	0.3028922284817819	1.0842909916093622	0.0	0.9631541146504236	16924.0	285.03627995479434	113939.0	262.71196209435635
854	Feb25-FISH2-3L1-rep4-mock-100x_Position008_7_cmle.ics	54	1	0	1	1	1	1	8.014199999999999	1.0	0.2536261902321622	1.10395781871666	0.0	0.9615491277135363	24078.0	392.9521159337107	176930.0	407.95186418482234
855	Feb25-FISH2-3L1-rep4-mock-100x_Position008_7_cmle.ics	55	1	0	1	1	1	1	7.3644	1.0	0.2731364069433936	1.0433015217632504	0.0	0.966706037368064	16892.0	282.42532820815717	107891.0	248.76693934756497
856	Feb25-FISH2-3L1-rep4-mock-100x_Position008_7_cmle.ics	56	1	0	1	1	1	1	8.2308	1.0	0.2909661413469623	1.0589133429722282	0.0	0.969300209345957	16890.0	287.2957350527209	111337.0	256.71246652769776
857	Feb25-FISH2-3L1-rep4-mock-100x_Position008_7_cmle.ics	57	1	0	1	1	1	1	7.5809999999999995	1.0	0.297429600617199	1.0544160005392675	0.0	0.9600765873471473	16480.0	276.2607557038175	108493.0	250.15498559319465
858	Feb25-FISH2-3L1-rep4-mock-100x_Position008_7_cmle.ics	58	1	0	1	1	1	1	7.147799999999999	1.0	0.2893914691106807	1.1365035024516643	0.0	0.967946220231093	13970.0	235.7090989859436	83524.0	192.58334654480925
859	Feb25-FISH2-3L1-rep4-mock-100x_Position008_7_cmle.ics	59	1	0	1	1	1	1	6.9312	1.0	0.2846940096071059	1.0816600341513696	0.0	0.9677211097001414	14142.0	237.4698372634688	84378.0	194.55243540488863
860	Feb25-FISH2-3L1-rep4-mock-100x_Position008_7_cmle.ics	60	1	0	1	1	1	0	7.797599999999999	1.0	0.3211785447341942	1.2176153728323367	0.0	0.9668636176654016	15582.0	266.58444624106744	103653.0	238.9952782363047
861	Feb25-FISH2-3L1-rep4-mock-100x_Position008_7_cmle.ics	61	1	0	1	1	1	1	8.664	1.0	0.30510555990782895	1.25793113276273	0.0	0.9688865423176971	17100.0	293.2526367407212	116143.0	267.7937792461302
862	Feb25-FISH2-3L1-rep4-mock-100x_Position008_7_cmle.ics	62	1	0	1	2	1	1	8.4474	1.0	0.2943980842065528	1.1823288180781633	0.0	0.9602490128682526	17364.0	297.49065844525774	116739.0	269.1679911437968
863	Feb25-FISH2-3L1-rep4-mock-100x_Position008_7_cmle.ics	63	1	0	1	1	1	1	7.3644	1.0	0.29799958477777466	1.0558893661820308	0.0	0.9629537141244724	16152.0	272.0904167439244	105371.0	242.9565132030685
864	Feb25-FISH2-3L1-rep4-mock-100x_Position008_7_cmle.ics	64	1	0	1	1	1	1	8.8806	1.0	0.3010008046721717	1.183016196437642	0.0	0.967797834848175	18404.0	317.5257535477095	128803.0	296.98425344824324
865	Feb25-FISH2-3L1-rep4-mock-100x_Position008_7_cmle.ics	65	1	0	1	1	1	1	7.147799999999999	1.0	0.2876442613754952	1.0718172403638448	0.0	0.9639993176630961	14750.0	249.09120158173153	90342.0	208.3037772801968
866	Feb25-FISH2-3L1-rep4-mock-100x_Position008_7_cmle.ics	66	1	0	1	1	1	1	7.797599999999999	1.0	0.2914462299018815	1.1215202169549068	0.0	0.9658305513955334	16522.0	280.0782049613018	107807.0	248.57325847608175
867	Feb25-FISH2-3L1-rep4-mock-100x_Position008_7_cmle.ics	67	1	0	1	1	1	1	6.497999999999999	1.0	0.26456301280031863	1.2183814474296861	0.0	0.9584455028081375	16014.0	262.52317939331675	98014.0	225.9932968756637
868	Feb25-FISH2-3L1-rep4-mock-100x_Position008_7_cmle.ics	68	1	0	1	1	1	1	9.9636	1.0	0.27864824565871404	1.058965411388927	0.0	0.9515161790217512	28432.0	473.378843249458	237965.0	548.681768839322
869	Feb25-FISH2-3L1-rep4-mock-100x_Position008_7_cmle.ics	69	1	0	1	1	1	1	6.9312	1.0	0.29485741422581707	1.0670621668370472	0.0	0.9641421912331146	15000.0	248.1480636440988	93803.0	216.2838903302373
870	Feb25-FISH2-3L1-rep4-mock-100x_Position008_7_cmle.ics	70	1	0	1	1	1	1	7.147799999999999	1.0	0.2782024035066658	1.1135068233798553	0.0	0.9611224026791212	15574.0	261.23310459970946	96395.0	222.2603286502908
871	Feb25-FISH2-3L1-rep4-mock-100x_Position008_7_cmle.ics	71	1	0	1	1	1	1	8.014199999999999	1.0	0.29045618271035667	1.1407060910191804	0.0	0.9634667580105177	17646.0	298.7605830239793	118791.0	273.8993381471725
872	Feb25-FISH2-3L1-rep4-mock-100x_Position008_7_cmle.ics	72	1	0	1	0	0	0	4.332	0.0	0.2843303826040946	1.1879766029622476	0.0	0.9889672861472407	5318.0	90.17367044111809	19445.0	44.83481602370355
873	Feb25-FISH2-3L1-rep4-mock-100x_Position008_7_cmle.ics	73	1	0	1	1	1	1	8.664	1.0	0.2413619114102378	1.073235639067783	0.0	0.9312934109691933	27946.0	452.07911717229683	215818.0	497.61688478290847
874	Feb25-FISH2-3L1-rep4-mock-100x_Position008_7_cmle.ics	74	1	0	1	1	1	1	9.097199999999999	1.0	0.2996984709298674	1.3116634231593596	0.0	0.9625233294920534	18952.0	326.21469858750004	134307.0	309.67496197971474
875	Feb25-FISH2-3L1-rep4-mock-100x_Position008_7_cmle.ics	75	1	0	1	1	1	1	6.9312	1.0	0.29774764322009706	1.1576216695228132	0.0	0.9676083710013628	13270.0	224.77015983411516	78434.0	180.84720802279068
876	Feb25-FISH2-3L1-rep4-mock-100x_Position008_7_cmle.ics	76	1	0	1	1	1	1	7.5809999999999995	1.0	0.28796034767525014	1.1316274014146073	0.0	0.9614191677798575	15340.0	259.7017707229426	95869.0	221.0475174788602
877	Feb25-FISH2-3L1-rep4-mock-100x_Position008_7_cmle.ics	77	1	0	1	1	1	1	9.097199999999999	1.0	0.24550007420235267	1.2079206545363448	0.0	0.9262213187082396	29364.0	483.0191962541292	234435.0	540.5425607877061
878	Feb25-FISH2-3L1-rep4-mock-100x_Position008_7_cmle.ics	78	1	0	1	1	1	1	8.2308	1.0	0.29787310426875147	1.1660826288709714	0.0	0.9616861967827386	17984.0	303.3182357853154	123771.0	285.3818469565345
879	Feb25-FISH2-3L1-rep4-mock-100x_Position008_7_cmle.ics	79	1	0	1	1	1	1	6.2814	1.0	0.2671861878082907	1.1426085269627868	0.0	0.9640997373385305	14064.0	230.41372471218048	81067.0	186.91818105392525
880	Feb25-FISH2-3L1-rep4-mock-100x_Position008_7_cmle.ics	80	1	0	1	0	0	0	6.2814	0.0	0.30352328018485386	1.24454958673609	0.0	0.9749877215601217	9400.0	162.08767585757647	47213.0	108.86017839686892
881	Feb25-FISH2-3L1-rep4-mock-100x_Position008_7_cmle.ics	81	1	0	1	2	2	2	8.4474	2.0	0.27230961204206233	1.1011956172902646	0.0	0.9443106762163352	23610.0	388.53194374742554	178012.0	410.44665826749895
882	Feb25-FISH2-3L1-rep4-mock-100x_Position008_7_cmle.ics	82	1	0	1	1	0	1	7.3644	0.0	0.29854480036290854	1.124580319801546	0.0	0.9720830011507184	14592.0	247.40927869917653	90563.0	208.8133424301705
883	Feb25-FISH2-3L1-rep4-mock-100x_Position008_7_cmle.ics	83	1	0	1	1	1	0	8.8806	1.0	0.288407530168496	1.0980582485185062	0.0	0.9561616471489544	19050.0	327.67921105707	132776.0	306.1448975244672
884	Feb25-FISH2-3L1-rep4-mock-100x_Position008_7_cmle.ics	84	1	0	1	1	1	1	7.3644	1.0	0.2884737693566579	1.0865439723803334	0.0	0.9557832417169042	15972.0	268.67636614181913	101945.0	235.057100516146
885	Feb25-FISH2-3L1-rep4-mock-100x_Position008_7_cmle.ics	85	1	0	1	0	0	0	5.415	0.0	0.2700434989841625	1.1388816773986126	0.0	0.9759400498683756	8426.0	142.45088790153352	37794.0	87.14255781948327
886	Feb25-FISH2-3L1-rep4-mock-100x_Position008_7_cmle.ics	86	1	0	1	1	1	1	6.9312	1.0	0.26745156188563884	1.0636380526710199	0.0	0.9674522876547419	15006.0	250.97375349647675	89391.0	206.11103312804755
887	Feb25-FISH2-3L1-rep4-mock-100x_Position008_7_cmle.ics	87	1	0	1	1	1	1	7.5809999999999995	1.0	0.27597961767763435	1.013549644658389	0.0	0.9574446738678742	16502.0	280.38021880508734	104717.0	241.4485692750921
888	Feb25-FISH2-3L1-rep4-mock-100x_Position008_7_cmle.ics	88	1	0	1	0	0	0	5.1983999999999995	0.0	0.2936193183234672	1.0386558190464872	0.0	0.9803107795866054	8112.0	136.62737592240978	37227.0	85.83521193697158
889	Feb25-FISH2-3L1-rep4-mock-100x_Position008_7_cmle.ics	89	1	0	1	2	1	1	9.9636	1.0	0.27196404619455905	1.0235337971285172	0.0	0.9473898512021274	30538.0	504.270085042723	261692.0	603.3896978593484
890	Feb25-FISH2-3L1-rep4-mock-100x_Position008_7_cmle.ics	90	1	0	1	1	1	1	7.147799999999999	1.0	0.2694294725077376	1.1235273864067055	0.0	0.9589348234930773	18472.0	305.2128954879603	122537.0	282.53658272545965
891	Feb25-FISH2-3L1-rep4-mock-100x_Position008_7_cmle.ics	91	1	0	1	0	1	1	7.797599999999999	1.0	0.3003757524981238	1.1817164481402425	0.0	0.9584021496371489	16372.0	278.01333775422603	107959.0	248.92372862447996
892	Feb25-FISH2-3L1-rep4-mock-100x_Position008_7_cmle.ics	92	1	0	1	1	1	1	9.5304	1.0	0.28209319411519007	1.0336466371723358	0.0	0.9494864674579793	25664.0	428.88708780458876	205332.0	473.4390559927539
893	Feb25-FISH2-3L1-rep4-mock-100x_Position008_7_cmle.ics	93	1	0	1	1	1	1	7.3644	1.0	0.2993365359720099	1.186669684474552	0.0	0.9631331310067898	14494.0	246.17881871800822	89771.0	206.98720849904305
894	Feb25-FISH2-3L1-rep4-mock-100x_Position008_7_cmle.ics	94	1	0	1	1	1	1	7.147799999999999	1.0	0.27704829084902644	1.082690041063276	0.0	0.9643695402549545	15820.0	264.92843610400774	98483.0	227.07468174144495
895	Feb25-FISH2-3L1-rep4-mock-100x_Position008_7_cmle.ics	95	1	0	1	1	1	1	8.2308	1.0	0.30209887942674296	1.1276809327789974	0.0	0.9645028955509135	17500.0	296.24678591739104	119648.0	275.8753441812334
896	Feb25-FISH2-3L1-rep4-mock-100x_Position008_7_cmle.ics	96	1	0	1	0	1	1	7.3644	1.0	0.29202280126475916	1.150374427933619	0.0	0.9768027267630832	14856.0	251.36643741763714	92010.0	212.14972601393492
897	Feb25-FISH2-3L1-rep4-mock-100x_Position008_7_cmle.ics	97	1	0	1	0	0	0	6.497999999999999	0.0	0.30127224595480373	1.2877647462978117	0.0	0.9863343655590924	9300.0	161.04657295290036	46289.0	106.72968881055357
898	Feb25-FISH2-3L1-rep4-mock-100x_Position008_7_cmle.ics	98	1	0	1	1	1	1	7.797599999999999	1.0	0.2899062665230905	1.0499396175100066	0.0	0.9596883059745809	17218.0	290.5064588101585	114387.0	263.74492674226684
899	Feb25-FISH2-3L1-rep4-mock-100x_Position008_7_cmle.ics	99	1	0	1	1	1	2	8.014199999999999	1.0	0.27518759140584337	1.0978364614802278	0.0	0.9549101654469706	17572.0	299.09629893472766	114900.0	264.9277634931108
900	Feb25-FISH2-3L1-rep4-mock-100x_Position008_7_cmle.ics	100	1	0	1	1	1	1	8.014199999999999	1.0	0.30524867935364597	1.157814259962868	0.0	0.9714403464189926	15734.0	268.6940088600549	102532.0	236.410560891868
901	Feb25-FISH2-3L1-rep4-mock-100x_Position008_7_cmle.ics	101	1	0	1	1	1	0	7.797599999999999	1.0	0.2828050948973122	1.1420852096387137	0.0	0.9618287562204869	16166.0	272.75436335990474	102783.0	236.98929778165711
902	Feb25-FISH2-3L1-rep4-mock-100x_Position008_7_cmle.ics	102	1	0	1	1	1	1	7.147799999999999	1.0	0.30435090570961915	1.214482878097393	0.0	0.9640064538780897	12936.0	221.19129735253304	76324.0	175.98212898910518
903	Feb25-FISH2-3L1-rep4-mock-100x_Position008_7_cmle.ics	103	1	0	1	1	1	1	6.7146	1.0	0.28961667581052963	1.1052667209617397	0.0	0.9753562102707913	13396.0	226.0178191121825	78460.0	180.90715686396408
904	Feb25-FISH2-3L1-rep4-mock-100x_Position008_7_cmle.ics	104	1	0	1	1	1	1	8.4474	1.0	0.29698144935725057	1.2487270213025163	0.0	0.9702408837612058	17474.0	298.91907515137876	118366.0	272.9194051664538
905	Feb25-FISH2-3L1-rep4-mock-100x_Position008_7_cmle.ics	105	1	0	1	0	1	1	8.014199999999999	1.0	0.30991017937976956	1.2595824626910992	0.0	0.9576882954899333	15846.0	272.1799723783445	104417.0	240.75685187693776
906	Feb25-FISH2-3L1-rep4-mock-100x_Position008_7_cmle.ics	106	1	0	1	1	1	1	7.797599999999999	1.0	0.293290915877243	1.0534352067681976	0.0	0.9612620754767428	17168.0	289.9742047334016	114552.0	264.12537131125174
907	Feb25-FISH2-3L1-rep4-mock-100x_Position008_7_cmle.ics	107	1	0	1	0	0	0	5.6316	0.0	0.29511173061950713	1.2456642450606668	0.0	0.9908186707813824	7204.0	124.52749600908369	31234.0	72.01700404650845
908	Feb25-FISH2-3L1-rep4-mock-100x_Position008_7_cmle.ics	109	1	0	1	1	1	1	6.7146	1.0	0.2861122372164041	1.1099439916540124	0.0	0.9709725514425427	12884.0	217.3844235238893	73556.0	169.59988312880117
909	Feb25-FISH2-3L1-rep4-mock-100x_Position008_7_cmle.ics	110	1	0	1	1	1	1	8.2308	1.0	0.29584376034449605	1.2241888324319983	0.0	0.9781736331542656	15872.0	272.80782323086186	102271.0	235.80876675547373
910	Feb25-FISH2-3L1-rep4-mock-100x_Position008_7_cmle.ics	111	1	0	1	0	0	0	5.1983999999999995	0.0	0.28236133584419953	1.0344139665032173	0.0	0.9821237794295788	7896.0	132.10453967097595	35058.0	80.83409514831574
911	Feb25-FISH2-3L1-rep4-mock-100x_Position008_7_cmle.ics	112	1	0	1	1	1	1	7.3644	1.0	0.29114727390244277	1.1024162703486802	0.0	0.9590870030518989	15760.0	263.86843673277394	100384.0	231.45786432108292
912	Feb25-FISH2-3L1-rep4-mock-100x_Position008_7_cmle.ics	113	1	0	1	1	1	1	6.7146	1.0	0.2878690382584045	1.3264608725437816	0.0	0.9740523860498037	10330.0	177.44102466508417	52969.0	122.13192954279012
913	Feb25-FISH2-3L1-rep4-mock-100x_Position009_8_cmle.ics	1	1	0	1	1	2	1	9.313799999999999	2.0	0.2829499638000263	1.0723196346919168	0.0	0.9593814218400174	27898.0	466.0091917931766	233071.0	537.3975523507644
914	Feb25-FISH2-3L1-rep4-mock-100x_Position009_8_cmle.ics	2	1	0	1	1	1	1	9.313799999999999	1.0	0.2909076815724286	1.271430985268566	0.0	0.9642929530317236	19302.0	333.87255893000287	136005.0	313.5900824532683
915	Feb25-FISH2-3L1-rep4-mock-100x_Position009_8_cmle.ics	3	1	0	1	1	1	1	7.5809999999999995	1.0	0.29195920538431885	1.0723679148936869	0.0	0.9713577031266589	15848.0	268.05853349667274	101367.0	233.7243916623687
916	Feb25-FISH2-3L1-rep4-mock-100x_Position009_8_cmle.ics	4	1	0	1	1	1	0	7.3644	1.0	0.3027301076650623	1.3751635164605998	0.0	0.9876156396514972	10974.0	190.96695309323803	59477.0	137.13758563341818
917	Feb25-FISH2-3L1-rep4-mock-100x_Position009_8_cmle.ics	5	1	0	1	1	1	1	7.3644	1.0	0.2485271324271719	1.0406054021692521	0.0	0.9658604354333284	15376.0	259.0317574603893	89377.0	206.07875298280035
918	Feb25-FISH2-3L1-rep4-mock-100x_Position009_8_cmle.ics	6	1	0	1	2	1	1	9.313799999999999	1.0	0.272665064045748	1.1784540569824034	0.0	0.9516404617184239	32216.0	528.3115175525724	283920.0	654.6413456132639
919	Feb25-FISH2-3L1-rep4-mock-100x_Position009_8_cmle.ics	7	1	0	1	2	1	1	9.097199999999999	1.0	0.29723577493231945	1.3023040345548134	0.0	0.9550429062346562	18686.0	320.78512427785574	130948.0	301.9300328450467
920	Feb25-FISH2-3L1-rep4-mock-100x_Position009_8_cmle.ics	8	1	0	1	1	1	1	8.8806	1.0	0.27914665152510176	1.0650305123175492	0.0	0.957458069934226	20112.0	343.00999044796345	141701.0	326.7234901195587
921	Feb25-FISH2-3L1-rep4-mock-100x_Position009_8_cmle.ics	9	1	0	1	1	1	1	7.3644	1.0	0.27361527616090336	1.0338764205376427	0.0	0.9734484549995517	16324.0	273.57029203536126	102585.0	236.53276429887524
922	Feb25-FISH2-3L1-rep4-mock-100x_Position009_8_cmle.ics	10	1	0	1	2	2	2	9.313799999999999	2.0	0.29246614681202754	1.0311867792137808	0.0	0.9376051953801076	29698.0	496.10058976492894	260257.0	600.0809829715103
923	Feb25-FISH2-3L1-rep4-mock-100x_Position009_8_cmle.ics	11	1	0	1	0	1	1	7.797599999999999	1.0	0.2957384801744038	1.2164487917557274	0.0	0.9654430917869407	15920.0	270.8612360163124	102717.0	236.83711995406316
924	Feb25-FISH2-3L1-rep4-mock-100x_Position009_8_cmle.ics	12	1	0	1	1	1	1	7.3644	1.0	0.2597831024612915	1.058986737912074	0.0	0.9587907962480335	18274.0	302.9413326021297	118394.0	272.9839654569483
925	Feb25-FISH2-3L1-rep4-mock-100x_Position009_8_cmle.ics	14	1	0	1	1	1	1	8.8806	1.0	0.28418250700576425	1.1019745791469113	0.0	0.9490034618380747	19392.0	332.0219864073056	135365.0	312.11441867053907
926	Feb25-FISH2-3L1-rep4-mock-100x_Position009_8_cmle.ics	15	1	0	1	1	1	1	8.2308	1.0	0.28343419942890924	1.3547255913528768	0.0	0.9966397314421578	12582.0	219.9741106126912	70652.0	162.9040587146672
927	Feb25-FISH2-3L1-rep4-mock-100x_Position009_8_cmle.ics	16	1	0	1	2	1	1	9.097199999999999	1.0	0.30425214688912045	1.2973824954222613	0.0	0.9538455718151239	18508.0	318.4924105343101	130596.0	301.1184177645456
928	Feb25-FISH2-3L1-rep4-mock-100x_Position009_8_cmle.ics	17	1	0	1	1	1	1	8.2308	1.0	0.2838586566066297	1.2281214858364953	0.0	0.967776789476348	16318.0	280.1769174656498	104430.0	240.78682629752444
929	Feb25-FISH2-3L1-rep4-mock-100x_Position009_8_cmle.ics	18	1	0	1	1	2	1	9.313799999999999	2.0	0.2448055897445272	1.252009724476859	0.0	0.9474658603155205	31972.0	521.4543623690423	265974.0	613.2628108556714
930	Feb25-FISH2-3L1-rep4-mock-100x_Position009_8_cmle.ics	19	1	0	1	1	1	1	8.8806	1.0	0.2994983810854268	1.219626538103233	0.0	0.9566109691630031	17870.0	307.7453614608507	122930.0	283.44273251704186
931	Feb25-FISH2-3L1-rep4-mock-100x_Position009_8_cmle.ics	20	1	0	1	1	0	1	6.7146	0.0	0.2950603200492789	1.0303415402662308	0.0	0.9671073229386582	13698.0	227.6410768146527	81887.0	188.8088752755471
932	Feb25-FISH2-3L1-rep4-mock-100x_Position009_8_cmle.ics	21	1	0	1	1	1	1	8.8806	1.0	0.302819511106636	1.2640829942895087	0.0	0.9657707151078925	18080.0	310.7532017949756	125795.0	290.0486336694157
933	Feb25-FISH2-3L1-rep4-mock-100x_Position009_8_cmle.ics	22	1	0	1	1	0	0	7.3644	0.0	0.2976211752102087	1.4056493753863855	0.0	0.9913521333905818	9760.0	171.72440692265135	49463.0	114.04805888302643
934	Feb25-FISH2-3L1-rep4-mock-100x_Position009_8_cmle.ics	23	1	0	1	1	1	1	7.797599999999999	1.0	0.2945197361064513	1.1170466477698104	0.0	0.9715778457451392	15478.0	261.6154917027573	98266.0	226.57433949011335
935	Feb25-FISH2-3L1-rep4-mock-100x_Position009_8_cmle.ics	24	1	0	1	2	2	1	9.313799999999999	2.0	0.2782253767557222	1.0746277738780252	0.0	0.9571197698027342	31416.0	520.1231258082257	276184.0	636.8042596395239
936	Feb25-FISH2-3L1-rep4-mock-100x_Position009_8_cmle.ics	25	1	0	1	1	1	1	8.2308	1.0	0.29543186575287356	1.2096987500502157	0.0	0.972106432186816	17182.0	294.4766121592137	115110.0	265.4119656718188
937	Feb25-FISH2-3L1-rep4-mock-100x_Position009_8_cmle.ics	26	1	0	1	1	1	1	8.014199999999999	1.0	0.29510310622151087	1.1827570382133927	0.0	0.9713105818757837	15968.0	272.7531096115786	103071.0	237.6533464838853
938	Feb25-FISH2-3L1-rep4-mock-100x_Position009_8_cmle.ics	27	1	0	1	2	1	1	9.313799999999999	1.0	0.27575522717795486	1.2614737429895724	0.0	0.9723532074917701	21536.0	366.0327501644149	156057.0	359.8244733459041
939	Feb25-FISH2-3L1-rep4-mock-100x_Position009_8_cmle.ics	28	1	0	1	1	1	1	7.3644	1.0	0.285314494984922	1.0946051488956616	0.0	0.9684983527931572	15292.0	258.4184335975239	94980.0	218.99772825566282
940	Feb25-FISH2-3L1-rep4-mock-100x_Position009_8_cmle.ics	29	1	0	1	1	1	1	9.313799999999999	1.0	0.3103417161064051	1.179871446185798	0.0	0.9530487074009063	26482.0	446.60578530391797	225746.0	520.5081192124959
941	Feb25-FISH2-3L1-rep4-mock-100x_Position009_8_cmle.ics	30	1	0	1	1	1	1	7.5809999999999995	1.0	0.2823124735205298	1.0272801025092952	0.0	0.9627321972161507	17288.0	290.05794682675986	113568.0	261.8565382453055
942	Feb25-FISH2-3L1-rep4-mock-100x_Position009_8_cmle.ics	31	1	0	1	0	1	1	8.014199999999999	1.0	0.2902078832140623	1.1396540035777762	0.0	0.9601215499779708	17134.0	290.5484819148214	113610.0	261.9533786810471
943	Feb25-FISH2-3L1-rep4-mock-100x_Position009_8_cmle.ics	32	1	0	1	1	1	1	8.2308	1.0	0.2930929429382915	1.1727548938735572	0.0	0.9700456142528772	16802.0	287.34198832892343	110871.0	255.637998835898
944	Feb25-FISH2-3L1-rep4-mock-100x_Position009_8_cmle.ics	33	1	0	1	1	1	1	7.797599999999999	1.0	0.2792828493550555	1.1566869321135769	0.0	0.966886187018083	14992.0	255.36534063002287	91219.0	210.32589780746798
945	Feb25-FISH2-3L1-rep4-mock-100x_Position009_8_cmle.ics	34	1	0	1	1	1	1	7.5809999999999995	1.0	0.29433507254110663	1.2040219672928825	0.0	0.9781334656129139	14064.0	240.10349773210584	85086.0	196.1848884645328
946	Feb25-FISH2-3L1-rep4-mock-100x_Position009_8_cmle.ics	35	1	0	1	1	1	0	7.797599999999999	1.0	0.2820080335834735	1.0398787171289332	0.0	0.9630762431959249	17750.0	299.7974557571189	118087.0	272.2761079861703
947	Feb25-FISH2-3L1-rep4-mock-100x_Position009_8_cmle.ics	36	1	0	1	1	1	1	7.5809999999999995	1.0	0.2945583193200605	1.1178932213592563	0.0	0.9641048291328286	15868.0	268.1310036343335	102010.0	235.20697261907947
948	Feb25-FISH2-3L1-rep4-mock-100x_Position009_8_cmle.ics	37	1	0	1	1	1	1	9.313799999999999	1.0	0.24769545936969908	1.1594501423587293	0.0	0.9335806926247741	32284.0	521.9904031959861	271465.0	625.9235449665563
949	Feb25-FISH2-3L1-rep4-mock-100x_Position009_8_cmle.ics	38	1	0	1	1	1	1	9.097199999999999	1.0	0.30824177010047477	1.317603263878307	0.0	0.9675397455406265	17808.0	307.81092911973434	124063.0	286.05511855740474
950	Feb25-FISH2-3L1-rep4-mock-100x_Position009_8_cmle.ics	39	1	0	1	3	1	2	9.313799999999999	1.0	0.28261207982561765	1.0686589549201706	0.0	0.9395065647136529	30432.0	503.5395956302763	265378.0	611.8885989580048
951	Feb25-FISH2-3L1-rep4-mock-100x_Position009_8_cmle.ics	40	1	0	1	1	1	1	7.5809999999999995	1.0	0.29707438763731847	1.1265001754912252	0.0	0.9663657242161763	15788.0	266.3431871579093	101671.0	234.42533195916505
952	Feb25-FISH2-3L1-rep4-mock-100x_Position009_8_cmle.ics	41	1	0	1	1	1	1	8.8806	1.0	0.3061005780781335	1.2068594788934204	0.0	0.9651816223828089	18298.0	312.83977708123547	128769.0	296.90585880978574
953	Feb25-FISH2-3L1-rep4-mock-100x_Position009_8_cmle.ics	42	1	0	1	1	1	1	6.7146	1.0	0.2521036192467096	1.1581264438888321	0.0	0.9668101621751232	15184.0	253.14944099581942	88337.0	203.68079933586534
954	Feb25-FISH2-3L1-rep4-mock-100x_Position009_8_cmle.ics	43	1	0	1	1	1	1	7.5809999999999995	1.0	0.29145602744824517	1.1839923821393168	0.0	0.9796450469979432	14806.0	251.30228831768733	91457.0	210.8746602766704
955	Feb25-FISH2-3L1-rep4-mock-100x_Position009_8_cmle.ics	44	1	0	1	0	0	0	6.0648	0.0	0.2658140169979224	1.0593647024790123	0.0	0.9891140433766122	9152.0	154.95388785949706	42446.0	97.86878894019652
956	Feb25-FISH2-3L1-rep4-mock-100x_Position009_8_cmle.ics	45	1	0	1	2	1	1	9.313799999999999	1.0	0.2847093134953859	1.1560119447334303	0.0	0.9464325541077468	24260.0	407.78581288419394	189588.0	437.13772693761433
957	Feb25-FISH2-3L1-rep4-mock-100x_Position009_8_cmle.ics	46	1	0	1	1	1	1	9.097199999999999	1.0	0.2980081377978335	1.193988875240569	0.0	0.9718249341572802	19110.0	326.0007963139862	135606.0	312.67009831372303
958	Feb25-FISH2-3L1-rep4-mock-100x_Position009_8_cmle.ics	47	1	0	1	1	1	1	8.014199999999999	1.0	0.28996677683269645	1.128372765630616	0.0	0.9668665673387774	17636.0	298.72434795515164	118590.0	273.4358874904091
959	Feb25-FISH2-3L1-rep4-mock-100x_Position009_8_cmle.ics	49	1	0	1	1	1	1	8.2308	1.0	0.2946288613657308	1.1901023883128328	0.0	0.9705259698386729	18390.0	310.8934684774155	127287.0	293.4887748629033
960	Feb25-FISH2-3L1-rep4-mock-100x_Position009_8_cmle.ics	50	1	0	1	1	1	1	7.797599999999999	1.0	0.28275805458185055	1.0288561407194985	0.0	0.9733227689943327	16550.0	281.59334018398374	106458.0	245.46283590904775
961	Feb25-FISH2-3L1-rep4-mock-100x_Position009_8_cmle.ics	51	1	0	1	1	1	1	8.664	1.0	0.2932452553322888	1.2134908280964527	0.0	0.9708476876450376	18856.0	320.4180999966842	131845.0	303.9982678655282
962	Feb25-FISH2-3L1-rep4-mock-100x_Position009_8_cmle.ics	52	1	0	1	1	1	1	8.2308	1.0	0.29959927620964133	1.1756738512916693	0.0	0.9760400779242103	16392.0	280.59016951780325	108017.0	249.05746065478974
963	Feb25-FISH2-3L1-rep4-mock-100x_Position009_8_cmle.ics	53	1	0	1	1	1	1	8.2308	1.0	0.2802504341232322	1.11746941840173	0.0	0.9688711951575634	18698.0	315.0381477973412	127274.0	293.45880044231666
964	Feb25-FISH2-3L1-rep4-mock-100x_Position009_8_cmle.ics	54	1	0	1	1	1	1	8.014199999999999	1.0	0.29681180891331027	1.1385388839969146	0.0	0.9609635085781509	17936.0	301.6370094296079	123056.0	283.7332538242666
965	Feb25-FISH2-3L1-rep4-mock-100x_Position009_8_cmle.ics	55	1	0	1	1	0	1	7.797599999999999	0.0	0.2823683943046737	1.0850133835465117	0.0	0.9546031978234036	19396.0	320.151295073658	134974.0	311.21288032827795
966	Feb25-FISH2-3L1-rep4-mock-100x_Position009_8_cmle.ics	56	1	0	1	2	2	1	9.313799999999999	2.0	0.2754579528651414	1.0163047255080826	0.0	0.944408656160108	28228.0	473.4775557538074	234057.0	539.6709968660316
967	Feb25-FISH2-3L1-rep4-mock-100x_Position009_8_cmle.ics	57	1	0	1	1	1	1	7.147799999999999	1.0	0.27998592065877337	1.0217404499088554	0.0	0.9770224282189302	14932.0	252.50313709807435	90786.0	209.3275190294652
968	Feb25-FISH2-3L1-rep4-mock-100x_Position009_8_cmle.ics	58	1	0	1	0	0	1	7.3644	0.0	0.29741314362487986	1.345926076423159	0.0	0.9886641207127113	10550.0	184.90869209886594	55569.0	128.12681366012768
969	Feb25-FISH2-3L1-rep4-mock-100x_Position009_8_cmle.ics	59	1	0	1	1	1	1	7.3644	1.0	0.2894052589381231	1.1759031847658115	0.0	0.971046655448939	12892.0	219.3888145810837	74047.0	170.7319939371138
970	Feb25-FISH2-3L1-rep4-mock-100x_Position009_8_cmle.ics	60	1	0	1	1	1	0	6.7146	1.0	0.2763214225444716	1.0213903403367102	0.0	0.9714383652597559	14736.0	244.40155216520134	88420.0	203.872174482688
971	Feb25-FISH2-3L1-rep4-mock-100x_Position009_8_cmle.ics	61	1	0	1	1	1	1	8.4474	1.0	0.29561400564879997	1.199680926267137	0.0	0.9626562735990464	17254.0	296.20267323219133	115870.0	267.1643164138098
972	Feb25-FISH2-3L1-rep4-mock-100x_Position009_8_cmle.ics	62	1	0	1	1	1	2	9.313799999999999	1.0	0.2942824654338741	1.1644824299438505	0.0	0.9444539702731608	25230.0	425.81186884179886	204424.0	471.34545800100676
973	Feb25-FISH2-3L1-rep4-mock-100x_Position009_8_cmle.ics	63	1	0	1	1	1	1	8.014199999999999	1.0	0.30362250403276003	1.2013173117085323	0.0	0.9617251190337656	15310.0	262.30807438193204	98153.0	226.31379260347518
974	Feb25-FISH2-3L1-rep4-mock-100x_Position009_8_cmle.ics	64	1	0	1	0	0	0	6.9312	0.0	0.30451738309535087	1.307215942615421	0.0	0.9787852777738232	10036.0	174.96671766128014	52170.0	120.28965553903906
975	Feb25-FISH2-3L1-rep4-mock-100x_Position009_8_cmle.ics	65	1	0	1	1	1	1	7.147799999999999	1.0	0.28559985343235855	1.2549865620558764	0.0	0.9886193913838717	11400.0	196.60180452271305	61166.0	141.03195458502708
976	Feb25-FISH2-3L1-rep4-mock-100x_Position009_8_cmle.ics	66	1	0	1	1	1	1	8.2308	1.0	0.27485311616617814	1.0407988270131847	0.0	0.9589448962332108	19484.0	329.7480043197244	134073.0	309.1354224091544
977	Feb25-FISH2-3L1-rep4-mock-100x_Position009_8_cmle.ics	67	1	0	1	1	1	1	9.097199999999999	1.0	0.2915906158964593	1.1478771693808827	0.0	0.9692480031998681	19070.0	327.5644392040181	133717.0	308.3145844300112
978	Feb25-FISH2-3L1-rep4-mock-100x_Position009_8_cmle.ics	68	1	0	1	1	1	1	8.4474	1.0	0.30376578523186004	1.2560675702853203	0.0	0.9709253184892506	16192.0	277.6887799990456	106781.0	246.20758497439388
979	Feb25-FISH2-3L1-rep4-mock-100x_Position009_8_cmle.ics	69	1	0	1	1	1	1	7.5809999999999995	1.0	0.27953492760021137	1.0328535759632398	0.0	0.9618052226343312	17444.0	294.17613067447775	114541.0	264.10000833998606
980	Feb25-FISH2-3L1-rep4-mock-100x_Position009_8_cmle.ics	70	1	0	1	0	1	1	8.4474	1.0	0.2968244340281034	1.2050642273144827	0.0	0.9738845483257299	16428.0	281.9096024066833	107870.0	248.7185191296942
981	Feb25-FISH2-3L1-rep4-mock-100x_Position009_8_cmle.ics	71	1	0	1	1	1	1	7.147799999999999	1.0	0.24392769414193133	1.1240892973757752	0.0	0.9589637039250846	18096.0	298.7293884536765	113052.0	260.6667843204801
982	Feb25-FISH2-3L1-rep4-mock-100x_Position009_8_cmle.ics	72	1	0	1	2	1	1	9.313799999999999	1.0	0.3101807111598807	1.12863690959368	0.0	0.9427880035875909	26498.0	447.8059375574538	225892.0	520.844755012931
983	Feb25-FISH2-3L1-rep4-mock-100x_Position009_8_cmle.ics	73	1	0	1	0	0	0	6.9312	0.0	0.2896077648387917	1.402480715142143	0.0	0.9907387703858157	8306.0	146.50987485292674	38306.0	88.32308884566667
984	Feb25-FISH2-3L1-rep4-mock-100x_Position009_8_cmle.ics	74	1	0	1	1	1	0	8.014199999999999	1.0	0.2845547462490451	1.3774812115232917	0.0	0.998256800055193	10828.0	190.11492865431728	56517.0	130.31264063829542
985	Feb25-FISH2-3L1-rep4-mock-100x_Position009_8_cmle.ics	75	1	0	1	1	1	1	8.664	1.0	0.2999149628897883	1.2608206803772986	0.0	0.9694128058318845	16710.0	288.93721820013116	111234.0	256.47497688766475
986	Feb25-FISH2-3L1-rep4-mock-100x_Position009_8_cmle.ics	76	1	0	1	2	1	1	9.313799999999999	1.0	0.3067282781782502	1.2006355015695074	0.0	0.9500858255521113	24576.0	416.20519239884374	200640.0	462.62059588562005
987	Feb25-FISH2-3L1-rep4-mock-100x_Position009_8_cmle.ics	77	1	0	1	0	1	1	9.097199999999999	1.0	0.29672172720123047	1.2592369354765103	0.0	0.9594455520537811	18434.0	317.6812692518739	128197.0	295.58698430397146
988	Feb25-FISH2-3L1-rep4-mock-100x_Position009_8_cmle.ics	78	1	0	1	1	1	1	8.2308	1.0	0.279346532261459	1.0460834151229417	0.0	0.9604273582600766	18792.0	316.1090012081567	128028.0	295.1973168363445
989	Feb25-FISH2-3L1-rep4-mock-100x_Position009_8_cmle.ics	79	1	0	1	1	0	1	6.497999999999999	0.0	0.26416518087244095	1.1213296023697799	0.0	0.9689615950053202	14556.0	238.576760932527	84874.0	195.69607483650378
990	Feb25-FISH2-3L1-rep4-mock-100x_Position009_8_cmle.ics	80	1	0	1	0	0	0	5.848199999999999	0.0	0.28394584578886883	1.2462864978689119	0.0	0.9923449170301969	7286.0	126.47703414162606	31162.0	71.85099187095142
991	Feb25-FISH2-3L1-rep4-mock-100x_Position009_8_cmle.ics	81	1	0	1	0	1	1	9.313799999999999	1.0	0.31437380113074426	1.4148414712968962	0.0	0.9541716033925588	17740.0	310.78509289212747	124574.0	287.2333438589276
992	Feb25-FISH2-3L1-rep4-mock-100x_Position009_8_cmle.ics	82	1	0	1	1	1	1	8.2308	1.0	0.28960262273028003	1.2167458117529486	0.0	0.9739565925654793	15864.0	271.5289948877237	101110.0	233.13182042461645
993	Feb25-FISH2-3L1-rep4-mock-100x_Position009_8_cmle.ics	83	1	0	1	1	1	1	8.4474	1.0	0.2962685074560307	1.38953695134269	0.0	0.9959775355761964	14064.0	243.590879809325	85365.0	196.8281856448164
994	Feb25-FISH2-3L1-rep4-mock-100x_Position009_8_cmle.ics	84	1	0	1	0	1	1	8.2308	1.0	0.27923918848945223	1.1191260879594906	0.0	0.9605458015188859	17884.0	302.8154536039876	118839.0	274.0100129308772
995	Feb25-FISH2-3L1-rep4-mock-100x_Position009_8_cmle.ics	85	1	0	1	1	1	1	6.7146	1.0	0.2787920759988283	1.029710634501567	0.0	0.9636063386453817	14162.0	235.2954035124511	83676.0	192.93381669320743
996	Feb25-FISH2-3L1-rep4-mock-100x_Position009_8_cmle.ics	86	1	0	1	1	1	1	9.313799999999999	1.0	0.2862472936844254	1.071458481607938	0.0	0.9375785050733876	28212.0	473.19020820503465	238394.0	549.6709247186827
997	Feb25-FISH2-3L1-rep4-mock-100x_Position009_8_cmle.ics	87	1	0	1	1	0	1	6.9312	0.0	0.2999152485969129	1.2494689456659027	0.0	0.9846904688185523	11532.0	198.52187075984256	63772.0	147.04067305032774
998	Feb25-FISH2-3L1-rep4-mock-100x_Position009_8_cmle.ics	88	1	0	1	1	1	1	9.097199999999999	1.0	0.3012866907095337	1.2544895048451126	0.0	0.9616091565150775	18012.0	310.12295724594634	124769.0	287.6829601677279
999	Feb25-FISH2-3L1-rep4-mock-100x_Position009_8_cmle.ics	89	1	0	1	0	1	1	8.8806	1.0	0.2824789973112103	1.1988012609265097	0.0	0.9709557780434591	18160.0	310.85584035490854	122304.0	281.99934887955976
1000	Feb25-FISH2-3L1-rep4-mock-100x_Position009_8_cmle.ics	90	1	0	1	1	1	1	8.014199999999999	1.0	0.2893307804022424	1.1159057256628366	0.0	0.9679330387351193	16572.0	281.80412672891686	107903.0	248.79460804349108
1001	Feb25-FISH2-3L1-rep4-mock-100x_Position009_8_cmle.ics	91	1	0	1	1	2	2	9.313799999999999	2.0	0.2623520887582824	1.1362359842398309	0.0	0.9364075306672149	34290.0	557.3173703132449	305821.0	705.1390214031909
1002	Feb25-FISH2-3L1-rep4-mock-100x_Position009_8_cmle.ics	92	1	0	1	1	1	1	7.5809999999999995	1.0	0.29060817448836296	1.105617410321108	0.0	0.9642003972686228	16158.0	272.9032551960265	104114.0	240.05821730480187
1003	Feb25-FISH2-3L1-rep4-mock-100x_Position009_8_cmle.ics	93	1	0	1	1	1	1	7.147799999999999	1.0	0.29186200901773224	1.1455025057260517	0.0	0.9845542225596889	13326.0	225.78757887921074	78147.0	180.18546504522303
1004	Feb25-FISH2-3L1-rep4-mock-100x_Position009_8_cmle.ics	94	1	0	1	0	1	0	6.9312	1.0	0.30837894094058205	1.366010097159691	0.0	0.988328712651527	9674.0	168.93651000339577	49685.0	114.55992975766067
1005	Feb25-FISH2-3L1-rep4-mock-100x_Position009_8_cmle.ics	95	1	0	1	1	1	1	8.014199999999999	1.0	0.28491860857020096	1.083576957300103	0.0	0.973155860214947	16592.0	282.60215958062827	107271.0	247.33739005804603
1006	Feb25-FISH2-3L1-rep4-mock-100x_Position009_8_cmle.ics	96	1	0	1	1	1	1	7.797599999999999	1.0	0.3058444896886656	1.1712543457398779	0.0	0.9742519715010456	17082.0	289.19915921442214	116100.0	267.69463308572807
1007	Feb25-FISH2-3L1-rep4-mock-100x_Position009_8_cmle.ics	97	1	0	1	2	1	2	9.313799999999999	1.0	0.2776529714183986	1.0618354618637116	0.0	0.9394658524617029	29914.0	498.65738511376594	256352.0	591.0771281722014
1008	Feb25-FISH2-3L1-rep4-mock-100x_Position009_8_cmle.ics	98	1	0	1	1	1	1	8.4474	1.0	0.3027883729420229	1.1961077729461524	0.0	0.9643720119980856	17728.0	302.1144360869489	122133.0	281.6050699626118
1009	Feb25-FISH2-3L1-rep4-mock-100x_Position009_8_cmle.ics	99	1	0	1	1	1	1	8.8806	1.0	0.3024068090261003	1.3459576397683723	0.0	0.9763527112939505	16636.0	289.1559078666757	110954.0	255.82937398272074
1010	Feb25-FISH2-3L1-rep4-mock-100x_Position009_8_cmle.ics	100	1	0	1	0	1	1	8.2308	1.0	0.28029621502959934	1.1779341846065998	0.0	0.9618087414746934	17108.0	291.2313249973652	111399.0	256.85542145664965
1011	Feb25-FISH2-3L1-rep4-mock-100x_Position009_8_cmle.ics	101	1	0	1	1	1	1	7.797599999999999	1.0	0.2901899111278064	1.1558924709921041	0.0	0.9687068725575044	15568.0	266.3417941042151	98393.0	226.86716652199866
1012	Feb25-FISH2-3L1-rep4-mock-100x_Position009_8_cmle.ics	102	1	0	1	1	1	1	7.5809999999999995	1.0	0.27015918447676307	1.0752045069968532	0.0	0.9545992270118183	19084.0	315.61295669500726	128851.0	297.0949282319479
1013	Feb25-FISH2-3L1-rep4-mock-100x_Position009_8_cmle.ics	103	1	0	1	1	1	1	7.3644	1.0	0.27324715165574814	1.04126659885363	0.0	0.9686670841478935	17830.0	296.9510329631411	117025.0	269.82742839670397
1014	Feb25-FISH2-3L1-rep4-mock-100x_Position009_8_cmle.ics	104	1	0	1	0	0	1	6.9312	0.0	0.3028133321671224	1.4438270339911548	0.0	0.9928334526774489	9654.0	169.14490285181938	49082.0	113.16957778737044
1015	Feb25-FISH2-3L1-rep4-mock-100x_Position009_8_cmle.ics	105	1	0	1	1	1	1	8.8806	1.0	0.29155729936145336	1.1870259954857676	0.0	0.9623134080532848	19568.0	333.89552075749464	138981.0	320.45191904295933
1016	Feb25-FISH2-3L1-rep4-mock-100x_Position009_8_cmle.ics	106	1	0	1	1	1	1	8.4474	1.0	0.2751315734147777	1.0381280236620214	0.0	0.9639870052428654	19570.0	330.92093906899	135030.0	311.3420009092667
1017	Feb25-FISH2-3L1-rep4-mock-100x_Position009_8_cmle.ics	107	1	0	1	1	1	1	8.2308	1.0	0.28808612334340455	1.2606528077510903	0.0	0.9819352160646504	15716.0	269.7194703321203	99437.0	229.27434306757576
1018	Feb25-FISH2-3L1-rep4-mock-100x_Position009_8_cmle.ics	108	1	0	1	1	1	2	9.313799999999999	1.0	0.2751544320654757	1.083224138290232	0.0	0.951605753373233	32976.0	541.7381762549147	295365.0	681.0303643528517
1019	Feb25-FISH2-3L1-rep4-mock-100x_Position009_8_cmle.ics	109	1	0	1	2	1	1	8.2308	1.0	0.2739642641556612	1.0123193807841382	0.0	0.9591168073082597	19824.0	334.46737873717086	137375.0	316.7489252381731
1020	Feb25-FISH2-3L1-rep4-mock-100x_Position009_8_cmle.ics	110	1	0	1	0	0	0	5.415	0.0	0.24543308487262855	1.0461149417468045	0.0	0.9865578017724518	7032.0	120.07515411490924	27470.0	63.33825642433206
1021	Feb25-FISH2-3L1-rep4-mock-100x_Position009_8_cmle.ics	111	1	0	1	0	1	1	6.7146	1.0	0.3020588818626241	1.2035307062205893	0.0	0.9766578319982341	11166.0	191.34903608032016	60977.0	140.59617262418985
1022	Feb25-FISH2-3L1-rep4-mock-100x_Position009_8_cmle.ics	112	1	0	1	1	1	1	8.8806	1.0	0.28822594542646257	1.1295110298758606	0.0	0.96242151461625	17976.0	309.06098209430957	121669.0	280.5352137201331
1023	Feb25-FISH2-3L1-rep4-mock-100x_Position010_9_cmle.ics	1	1	0	1	1	1	1	7.797599999999999	1.0	0.2892401333726289	1.100029214070007	0.0	0.9685566480974925	16306.0	277.4511938659488	105299.0	242.79050102751145
1024	Feb25-FISH2-3L1-rep4-mock-100x_Position010_9_cmle.ics	2	1	0	1	3	2	2	10.1802	2.0	0.2768453639719206	1.0751104179935789	0.0	0.9443379766748737	31726.0	526.6530254241026	279586.0	644.6483349345941
1025	Feb25-FISH2-3L1-rep4-mock-100x_Position010_9_cmle.ics	3	1	0	1	0	0	0	6.7146	0.0	0.3011855239703532	1.3665428452997952	0.0	0.9783197306735096	9356.0	162.6725284678471	46701.0	107.67964737068552
1026	Feb25-FISH2-3L1-rep4-mock-100x_Position010_9_cmle.ics	4	1	0	1	1	0	1	7.5809999999999995	0.0	0.27390304507259383	1.073670124676889	0.0	0.9555247940292075	18704.0	309.71881105323905	125885.0	290.256148888862
1027	Feb25-FISH2-3L1-rep4-mock-100x_Position010_9_cmle.ics	5	1	0	1	1	1	1	7.797599999999999	1.0	0.3054506223717965	1.1357176720986681	0.0	0.9646082463209299	16104.0	274.5987299306426	106205.0	244.87948756993754
1028	Feb25-FISH2-3L1-rep4-mock-100x_Position010_9_cmle.ics	6	1	0	1	1	1	1	7.797599999999999	1.0	0.3021569451812057	1.1575060429315058	0.0	0.9619810692984091	16498.0	280.31423323010614	109531.0	252.54832779080863
1029	Feb25-FISH2-3L1-rep4-mock-100x_Position010_9_cmle.ics	7	1	0	1	1	1	1	8.664	1.0	0.3008164239358024	1.2733539152864024	0.0	0.9803747576917072	17678.0	303.056712687157	121220.0	279.4999433475621
1030	Feb25-FISH2-3L1-rep4-mock-100x_Position010_9_cmle.ics	8	1	0	1	1	1	2	10.1802	1.0	0.2625575488607639	1.0327980843404396	0.0	0.9402555162343418	29120.0	485.57095110445215	239427.0	552.0527382929941
1031	Feb25-FISH2-3L1-rep4-mock-100x_Position010_9_cmle.ics	9	1	0	1	0	1	1	7.3644	1.0	0.2795640815181227	1.0559102908781692	0.0	0.9607178969344415	15340.0	259.84220221598446	94461.0	217.80105715685585
1032	Feb25-FISH2-3L1-rep4-mock-100x_Position010_9_cmle.ics	10	1	0	1	2	2	2	10.1802	2.0	0.2825687035871045	1.0823856576389235	0.0	0.9505111404140939	31042.0	516.0248390698856	273376.0	630.3297847927995
1033	Feb25-FISH2-3L1-rep4-mock-100x_Position010_9_cmle.ics	11	1	0	1	1	1	1	8.014199999999999	1.0	0.28872392033580163	1.0868143894546953	0.0	0.9753300477815455	17136.0	292.3485709897645	113339.0	261.3285272980477
1034	Feb25-FISH2-3L1-rep4-mock-100x_Position010_9_cmle.ics	12	1	0	1	1	0	1	8.2308	0.0	0.30628839564946225	1.1805691482899785	0.0	0.9624074017178923	17916.0	303.24971720846133	124796.0	287.7452147335618
1035	Feb25-FISH2-3L1-rep4-mock-100x_Position010_9_cmle.ics	13	1	0	1	1	1	1	6.7146	1.0	0.2617089491778342	1.0895956254209096	0.0	0.9639150058487548	16276.0	270.1336720166326	99886.0	230.30961344014676
1036	Feb25-FISH2-3L1-rep4-mock-100x_Position010_9_cmle.ics	14	1	0	1	1	1	0	8.2308	1.0	0.28600930436252625	1.1291665172141918	0.0	0.9625502674010039	17234.0	295.14718264323005	113774.0	262.33151752537145
1037	Feb25-FISH2-3L1-rep4-mock-100x_Position010_9_cmle.ics	15	1	0	1	1	1	1	8.2308	1.0	0.2895857201747667	1.1894042479862383	0.0	0.9622054165196825	17444.0	297.6167022540173	116582.0	268.80599237209606
1038	Feb25-FISH2-3L1-rep4-mock-100x_Position010_9_cmle.ics	16	1	0	1	1	1	1	8.4474	1.0	0.29309014291977026	1.1763857448329094	0.0	0.9626325816646428	17876.0	305.00060208921553	121669.0	280.5352137201331
1039	Feb25-FISH2-3L1-rep4-mock-100x_Position010_9_cmle.ics	17	1	0	1	1	1	1	8.664	1.0	0.28238096362068776	1.011879270352965	0.0	0.9514335165154448	22576.0	375.5120780398023	169497.0	390.8134127832184
1040	Feb25-FISH2-3L1-rep4-mock-100x_Position010_9_cmle.ics	18	1	0	1	1	1	1	7.3644	1.0	0.29011615186738215	1.123891256361279	0.0	0.9746951935156456	14004.0	240.4244080424527	83934.0	193.52869365562017
1041	Feb25-FISH2-3L1-rep4-mock-100x_Position010_9_cmle.ics	19	1	0	1	1	1	1	9.5304	1.0	0.30944201207575295	1.2760084282133173	0.0	0.9526037133137986	20966.0	359.94164844052284	158795.0	366.13754746639273
1042	Feb25-FISH2-3L1-rep4-mock-100x_Position010_9_cmle.ics	20	1	0	1	1	1	1	8.2308	1.0	0.30542463838998796	1.2240065183788347	0.0	0.9698290477581918	16396.0	279.4390821530863	109102.0	251.55917191144795
1043	Feb25-FISH2-3L1-rep4-mock-100x_Position010_9_cmle.ics	21	1	0	1	0	1	1	9.097199999999999	1.0	0.31864639520511523	1.3572382761089574	0.0	0.9642045497018953	17092.0	297.4740418750749	118609.0	273.4796962589589
1044	Feb25-FISH2-3L1-rep4-mock-100x_Position010_9_cmle.ics	23	1	0	1	1	1	1	8.014199999999999	1.0	0.30252102211244986	1.234801111972946	0.0	0.9735275570305553	14924.0	257.73096793256275	94293.0	217.4136954138894
1045	Feb25-FISH2-3L1-rep4-mock-100x_Position010_9_cmle.ics	24	1	0	1	0	0	0	6.497999999999999	0.0	0.3098109884328111	1.3407267349533945	0.0	0.9833275038918652	9356.0	162.41507073060268	47365.0	109.2106485452671
1046	Feb25-FISH2-3L1-rep4-mock-100x_Position010_9_cmle.ics	25	1	0	1	1	1	2	8.2308	1.0	0.2977954114665429	1.159915890672163	0.0	0.9616670320363901	17456.0	296.1996968089677	118345.0	272.87098494858304
1047	Feb25-FISH2-3L1-rep4-mock-100x_Position010_9_cmle.ics	26	1	0	1	1	1	1	7.797599999999999	1.0	0.2866206186960544	1.038082931050619	0.0	0.9570999848544072	18186.0	304.8366005367244	123462.0	284.6693780364355
1048	Feb25-FISH2-3L1-rep4-mock-100x_Position010_9_cmle.ics	27	1	0	1	1	1	1	6.497999999999999	1.0	0.27531583716662617	1.219778093053435	0.0	0.9707065378771569	10220.0	174.70191402391006	50976.0	117.5366202943848
1049	Feb25-FISH2-3L1-rep4-mock-100x_Position010_9_cmle.ics	28	1	0	1	1	1	1	8.2308	1.0	0.2795044429218568	1.0493599356565888	0.0	0.9512403543646722	17386.0	296.2737248109371	113964.0	262.76960521086926
1050	Feb25-FISH2-3L1-rep4-mock-100x_Position010_9_cmle.ics	29	1	0	1	0	1	1	7.797599999999999	1.0	0.31228645889237455	1.2180522263265885	0.0	0.9712981586490598	15224.0	261.22876062802754	98706.0	227.5888583407397
1051	Feb25-FISH2-3L1-rep4-mock-100x_Position010_9_cmle.ics	30	1	0	1	1	2	2	7.797599999999999	2.0	0.29370177782902657	1.0571337937656167	0.0	0.9653978650175132	18228.0	307.9518923290104	125411.0	289.16323539977816
1052	Feb25-FISH2-3L1-rep4-mock-100x_Position010_9_cmle.ics	31	1	0	1	1	1	1	8.2308	1.0	0.29165193287837404	1.0946640712399083	0.0	0.9698913554290892	18474.0	313.379212247516	127511.0	294.00525718685856
1053	Feb25-FISH2-3L1-rep4-mock-100x_Position010_9_cmle.ics	32	1	0	1	0	0	0	6.0648	0.0	0.28671980439266015	1.1870699045374464	0.0	0.9703363907244054	9248.0	158.45677206395789	44779.0	103.24804457317673
1054	Feb25-FISH2-3L1-rep4-mock-100x_Position010_9_cmle.ics	33	1	0	1	1	1	1	8.2308	1.0	0.3034896080443684	1.2230834424419275	0.0	0.966124210999136	16196.0	276.2802348970853	106772.0	246.18683345244926
1055	Feb25-FISH2-3L1-rep4-mock-100x_Position010_9_cmle.ics	34	1	0	1	1	1	0	8.2308	1.0	0.2963725359464788	1.1606846617908757	0.0	0.9693016298518983	16620.0	285.91949896401655	109683.0	252.89879793920684
1056	Feb25-FISH2-3L1-rep4-mock-100x_Position010_9_cmle.ics	35	1	0	1	1	1	1	8.664	1.0	0.2764274361543414	1.0595297222447821	0.0	0.9466579443121012	24838.0	410.521503680805	193526.0	446.2176706507203
1057	Feb25-FISH2-3L1-rep4-mock-100x_Position010_9_cmle.ics	36	1	0	1	1	1	1	8.2308	1.0	0.30237170359313414	1.2199837663167907	0.0	0.9641751969978878	17344.0	295.49895790269267	118105.0	272.3176110300596
1058	Feb25-FISH2-3L1-rep4-mock-100x_Position010_9_cmle.ics	37	1	0	1	1	1	1	8.4474	1.0	0.3046261116339143	1.2811112412300891	0.0	0.9697445120363627	16204.0	281.1634715616366	107051.0	246.8301306327328
1059	Feb25-FISH2-3L1-rep4-mock-100x_Position010_9_cmle.ics	38	1	0	1	1	1	1	7.797599999999999	1.0	0.30453609555416494	1.1924466186752054	0.0	0.9647633175369779	15478.0	265.8284364940197	99923.0	230.3949252525858
1060	Feb25-FISH2-3L1-rep4-mock-100x_Position010_9_cmle.ics	39	1	0	1	1	1	1	8.4474	1.0	0.28421795128490657	1.0890172727568006	0.0	0.961250842043182	18190.0	310.8943298148581	122984.0	283.56724164870957
1061	Feb25-FISH2-3L1-rep4-mock-100x_Position010_9_cmle.ics	40	1	0	1	0	0	0	6.0648	0.0	0.2670588757835211	1.2494283324031743	0.0	0.9677368886841612	8336.0	142.70990350306874	36984.0	85.27492084446656
1062	Feb25-FISH2-3L1-rep4-mock-100x_Position010_9_cmle.ics	41	1	0	1	0	1	1	8.014199999999999	1.0	0.28509876421144864	1.1379516398978649	0.0	0.9630576985851833	18112.0	306.951115359339	122383.0	282.18150112774043
1063	Feb25-FISH2-3L1-rep4-mock-100x_Position010_9_cmle.ics	42	1	0	1	0	0	0	6.0648	0.0	0.2783940876486023	1.173941856443733	0.0	0.9661403342450726	8896.0	152.79047295867065	41629.0	95.9850118925562
1064	Feb25-FISH2-3L1-rep4-mock-100x_Position010_9_cmle.ics	43	1	0	1	1	1	1	8.014199999999999	1.0	0.29657630572764	1.1909081976238562	0.0	0.9607989190690844	16992.0	290.41779001841286	113425.0	261.52681961885196
1065	Feb25-FISH2-3L1-rep4-mock-100x_Position010_9_cmle.ics	44	1	0	1	1	1	1	9.097199999999999	1.0	0.2994616318548604	1.2166569669177791	0.0	0.9667821341777603	19026.0	328.5471810445734	135041.0	311.36736388053237
1066	Feb25-FISH2-3L1-rep4-mock-100x_Position010_9_cmle.ics	45	1	0	1	1	0	1	6.7146	0.0	0.2851758618476936	1.0935079239269492	0.0	0.9748259805695159	12028.0	204.4337729199709	66240.0	152.73120151247744
1067	Feb25-FISH2-3L1-rep4-mock-100x_Position010_9_cmle.ics	46	1	0	1	0	1	1	8.014199999999999	1.0	0.30486520510852333	1.1684871566153827	0.0	0.9563265671167199	16302.0	278.41503923994406	108066.0	249.170441163155
1068	Feb25-FISH2-3L1-rep4-mock-100x_Position010_9_cmle.ics	47	1	0	1	1	1	1	7.5809999999999995	1.0	0.29547279073417626	1.0746837621870866	0.0	0.9755234195381061	14690.0	249.36530139439748	91005.0	209.8324727301179
1069	Feb25-FISH2-3L1-rep4-mock-100x_Position010_9_cmle.ics	48	1	0	1	1	1	1	9.313799999999999	1.0	0.24995611716054572	1.1273040502815128	0.0	0.9373945837042275	28952.0	476.69078700788515	231592.0	533.9873855778634
1070	Feb25-FISH2-3L1-rep4-mock-100x_Position010_9_cmle.ics	49	1	0	1	0	0	0	6.497999999999999	0.0	0.2833230368147737	1.3142801670149107	0.0	0.9875393812312391	9170.0	158.16477642754336	43951.0	101.33890455427077
1071	Feb25-FISH2-3L1-rep4-mock-100x_Position010_9_cmle.ics	50	1	0	1	0	1	1	6.9312	1.0	0.28993893288096845	1.0612493922831234	0.0	0.960380082039705	14696.0	244.42044863176284	90204.0	207.9855872770458
1072	Feb25-FISH2-3L1-rep4-mock-100x_Position010_9_cmle.ics	51	1	0	1	1	1	1	7.3644	1.0	0.2773608208512192	1.0433963156069859	0.0	0.9705205884695737	15194.0	255.8538744324553	92748.0	213.8513508133946
1073	Feb25-FISH2-3L1-rep4-mock-100x_Position010_9_cmle.ics	52	1	0	1	2	1	1	9.097199999999999	1.0	0.2692158880534605	1.0157866529828723	0.0	0.9468042624236528	28082.0	460.94631214350113	229597.0	529.3874648801371
1074	Feb25-FISH2-3L1-rep4-mock-100x_Position010_9_cmle.ics	53	1	0	1	1	1	1	8.2308	1.0	0.3027926817922109	1.1331888655411138	0.0	0.9623905281099098	16450.0	281.7459049701688	109168.0	251.7113497390419
1075	Feb25-FISH2-3L1-rep4-mock-100x_Position010_9_cmle.ics	54	1	0	1	1	1	1	7.797599999999999	1.0	0.2847654468941829	1.091042496355912	0.0	0.9779585740913916	17550.0	295.5619670544631	116663.0	268.99275606959776
1076	Feb25-FISH2-3L1-rep4-mock-100x_Position010_9_cmle.ics	55	1	0	1	1	1	1	8.2308	1.0	0.3088824079476745	1.2726882622380091	0.0	0.9703848000952562	14860.0	257.96248741908823	94667.0	218.27603643692183
1077	Feb25-FISH2-3L1-rep4-mock-100x_Position010_9_cmle.ics	56	1	0	1	1	1	1	7.5809999999999995	1.0	0.29078974174369115	1.0460684214555338	0.0	0.9661692611531668	16758.0	282.05212348026487	110001.0	253.63201838125045
1078	Feb25-FISH2-3L1-rep4-mock-100x_Position010_9_cmle.ics	57	1	0	1	1	0	1	8.664	0.0	0.29399085575790296	1.1746283154224066	0.0	0.9658854372663582	18280.0	310.7757457063702	126010.0	290.5443644714263
1079	Feb25-FISH2-3L1-rep4-mock-100x_Position010_9_cmle.ics	58	1	0	1	1	1	1	7.3644	1.0	0.2801930352549015	1.099168321074952	0.0	0.9663574666645135	15276.0	256.23526089268955	93976.0	216.68278069650634
1080	Feb25-FISH2-3L1-rep4-mock-100x_Position010_9_cmle.ics	59	1	0	1	1	1	1	8.014199999999999	1.0	0.2896298752508813	1.1714685548499997	0.0	0.9635596502370223	16516.0	283.2442588120593	107412.0	247.66249723517853
1081	Feb25-FISH2-3L1-rep4-mock-100x_Position010_9_cmle.ics	60	1	0	1	1	1	1	8.2308	1.0	0.29032841669465925	1.0643579977283038	0.0	0.967334008086196	18190.0	308.74104692154276	124299.0	286.5992695772861
1082	Feb25-FISH2-3L1-rep4-mock-100x_Position010_9_cmle.ics	61	1	0	1	1	1	1	8.2308	1.0	0.3012125441477224	1.2187318974314443	0.0	0.9578191192922941	16236.0	277.31457462833964	106765.0	246.17069337982565
1083	Feb25-FISH2-3L1-rep4-mock-100x_Position010_9_cmle.ics	62	1	0	1	1	1	1	7.797599999999999	1.0	0.2966336617910985	1.0763859022653666	0.0	0.9534485842192991	16210.0	274.65046712671125	105696.0	243.70587371773573
1084	Feb25-FISH2-3L1-rep4-mock-100x_Position010_9_cmle.ics	63	1	0	1	0	1	1	8.664	1.0	0.2910087223002948	1.2139027154309814	0.0	0.9634148782137656	18794.0	321.8177668394587	130694.0	301.3443787812761
1085	Feb25-FISH2-3L1-rep4-mock-100x_Position010_9_cmle.ics	64	1	0	1	1	1	1	8.4474	1.0	0.27880780360851365	1.134074958972712	0.0	0.9637093391376232	19718.0	334.0411575596623	137474.0	316.97719197956405
1086	Feb25-FISH2-3L1-rep4-mock-100x_Position010_9_cmle.ics	65	1	0	1	1	1	1	8.8806	1.0	0.2974615483234458	1.1845718298750973	0.0	0.9681020737876606	17844.0	305.1514697057503	122244.0	281.8610053999289
1087	Feb25-FISH2-3L1-rep4-mock-100x_Position010_9_cmle.ics	66	1	0	1	0	0	0	6.497999999999999	0.0	0.2987547993633829	1.3181922305934068	0.0	0.992518138208997	9116.0	157.61334727348572	44734.0	103.1442869634536
1088	Feb25-FISH2-3L1-rep4-mock-100x_Position010_9_cmle.ics	67	1	0	1	1	1	1	8.2308	1.0	0.3051311685045022	1.2530252041623269	0.0	0.9650668741762343	16156.0	276.2991313636461	106664.0	245.93781518911376
1089	Feb25-FISH2-3L1-rep4-mock-100x_Position010_9_cmle.ics	68	1	0	1	1	2	2	10.1802	2.0	0.2757226197579252	1.046410185935417	0.0	0.9496482282537975	32696.0	544.3280026490996	291912.0	673.0686971000953
1090	Feb25-FISH2-3L1-rep4-mock-100x_Position010_9_cmle.ics	69	1	0	1	0	2	1	7.5809999999999995	2.0	0.2779297217312913	1.0974404265955864	0.0	0.9643405427590334	16450.0	277.62658117426855	104590.0	241.15574224320673
1091	Feb25-FISH2-3L1-rep4-mock-100x_Position010_9_cmle.ics	70	1	0	1	0	1	1	7.797599999999999	1.0	0.2733383659663535	1.0509153542423169	0.0	0.9742610102735361	18294.0	305.82243260065223	121643.0	280.4752648789597
1092	Feb25-FISH2-3L1-rep4-mock-100x_Position010_9_cmle.ics	71	1	0	1	0	0	0	6.2814	0.0	0.29450934069529267	1.2530860835428355	0.0	0.9909303334031551	8716.0	151.27224751262776	41524.0	95.7429108032022
1093	Feb25-FISH2-3L1-rep4-mock-100x_Position010_9_cmle.ics	72	1	0	1	1	1	1	8.2308	1.0	0.2913273017156267	1.1222867657075943	0.0	0.9559212084984241	17932.0	304.5434904573564	121873.0	281.00558155087805
1094	Feb25-FISH2-3L1-rep4-mock-100x_Position010_9_cmle.ics	73	1	0	1	1	2	1	9.747	2.0	0.2914701029816374	1.1101204133663376	0.0	0.9524007389125395	24702.0	415.95491575112277	197092.0	454.4398847901148
1095	Feb25-FISH2-3L1-rep4-mock-100x_Position010_9_cmle.ics	74	1	0	1	1	1	1	7.797599999999999	1.0	0.28050320645674076	1.0178301373536653	0.0	0.9595272051199951	18136.0	305.77887713690984	121634.0	280.4545133570151
1096	Feb25-FISH2-3L1-rep4-mock-100x_Position010_9_cmle.ics	75	1	0	1	1	1	1	7.797599999999999	1.0	0.26212482815751964	1.0850953965669397	0.0	0.9547048303008091	17678.0	300.9736455403408	113156.0	260.90657968517354
1097	Feb25-FISH2-3L1-rep4-mock-100x_Position010_9_cmle.ics	76	1	0	1	1	1	1	7.797599999999999	1.0	0.29440227241179445	1.14997933573103	0.0	0.9624834653100132	16518.0	279.91859839096	108313.0	249.73995515430204
1098	Feb25-FISH2-3L1-rep4-mock-100x_Position010_9_cmle.ics	77	1	0	1	0	1	1	8.014199999999999	1.0	0.29894836237798805	1.137139993477785	0.0	0.9571245749273175	16698.0	282.79432826973795	110935.0	255.78556521417096
1099	Feb25-FISH2-3L1-rep4-mock-100x_Position010_9_cmle.ics	78	1	0	1	1	1	2	10.1802	1.0	0.26880323126373934	1.0526173772178413	0.0	0.9364370020591428	28698.0	487.421549132381	237011.0	546.4821075131913
1100	Feb25-FISH2-3L1-rep4-mock-100x_Position010_9_cmle.ics	79	1	0	1	0	0	0	6.9312	0.0	0.29309422751723485	1.434244374030847	0.0	0.9864269309899604	9456.0	165.65626702627546	46810.0	107.93097135868159
1101	Feb25-FISH2-3L1-rep4-mock-100x_Position010_9_cmle.ics	80	1	0	1	1	1	1	8.8806	1.0	0.291094358706337	1.2042247560536115	0.0	0.9656389390820102	18468.0	315.6324613935109	127327.0	293.5810038493239
1102	Feb25-FISH2-3L1-rep4-mock-100x_Position010_9_cmle.ics	81	1	0	1	1	1	1	7.797599999999999	1.0	0.3107930777654926	1.1684900341702589	0.0	0.9669209855603023	16568.0	280.474257716556	111793.0	257.7638769728924
1103	Feb25-FISH2-3L1-rep4-mock-100x_Position010_9_cmle.ics	82	1	0	1	0	0	0	6.2814	0.0	0.2766294497253035	1.0413576538716738	0.0	0.9808345254567629	10064.0	173.8136545161591	49932.0	115.1294437488077
1104	Feb25-FISH2-3L1-rep4-mock-100x_Position010_9_cmle.ics	83	1	0	1	1	1	1	8.664	1.0	0.29944651097986597	1.3499667948613	0.0	0.9744820159098583	16858.0	291.7063579582002	112627.0	259.6868513397614
1105	Feb25-FISH2-3L1-rep4-mock-100x_Position010_9_cmle.ics	84	1	0	1	1	1	1	7.3644	1.0	0.28956729614258786	1.0961863878817564	0.0	0.9649351004352106	16082.0	272.1644447458774	103195.0	237.9392563417891
1106	Feb25-FISH2-3L1-rep4-mock-100x_Position010_9_cmle.ics	85	1	0	1	0	1	1	6.2814	1.0	0.2642825289708386	1.0678254659035524	0.0	0.980544703695553	10612.0	181.49617385581575	52845.0	121.84601968488634
1107	Feb25-FISH2-3L1-rep4-mock-100x_Position010_9_cmle.ics	86	1	0	1	1	1	0	8.4474	1.0	0.2981409032016996	1.164941011787004	0.0	0.9670134272580754	18348.0	313.6762993929159	127605.0	294.2219953049469
1108	Feb25-FISH2-3L1-rep4-mock-100x_Position010_9_cmle.ics	87	1	0	1	1	1	1	7.5809999999999995	1.0	0.29392340127856104	1.1667584396756807	0.0	0.9689131676101042	15674.0	266.0190473188371	100037.0	230.65777786388446
1109	Feb25-FISH2-3L1-rep4-mock-100x_Position010_9_cmle.ics	88	1	0	1	0	0	0	6.0648	0.0	0.28766744223480467	1.1649169011815983	0.0	0.9891047286867942	8562.0	147.10513808145024	39956.0	92.12753453551554
1110	Feb25-FISH2-3L1-rep4-mock-100x_Position010_9_cmle.ics	89	1	0	1	1	1	1	8.4474	1.0	0.3039094781717293	1.1815177872715448	0.0	0.9596661659751483	18702.0	318.3808682099734	132580.0	305.6929754910063
1111	Feb25-FISH2-3L1-rep4-mock-100x_Position010_9_cmle.ics	90	1	0	1	2	2	1	10.1802	2.0	0.26153920481024034	1.076700756866732	0.0	0.9363629301976635	31850.0	528.4879310089492	273342.0	630.2513901543418
1112	Feb25-FISH2-3L1-rep4-mock-100x_Position010_9_cmle.ics	91	1	0	1	1	1	1	8.014199999999999	1.0	0.27552411273164334	1.087576513131036	0.0	0.9663276593210498	18160.0	307.3918635265119	120789.0	278.50617601888035
1113	Feb25-FISH2-3L1-rep4-mock-100x_Position010_9_cmle.ics	92	1	0	1	1	1	2	10.1802	1.0	0.2673195409352386	1.0236230993766824	0.0	0.9479122243942804	29892.0	499.0785402875356	251259.0	579.3340724762012
1114	Feb25-FISH2-3L1-rep4-mock-100x_Position010_9_cmle.ics	93	1	0	1	1	1	1	9.5304	1.0	0.2898692431064891	1.289783395735359	0.0	0.9525866166912328	19184.0	332.2419553274031	134519.0	310.16377560774384
1115	Feb25-FISH2-3L1-rep4-mock-100x_Position010_9_cmle.ics	94	1	0	1	1	1	1	7.797599999999999	1.0	0.29766294786648395	1.154516678525928	0.0	0.963294579770502	15516.0	263.4477249803536	99153.0	228.61951726398962
1116	Feb25-FISH2-3L1-rep4-mock-100x_Position010_9_cmle.ics	95	1	0	1	2	2	2	10.1802	2.0	0.28524101266425544	1.038894600790853	0.0	0.9357028768678609	29536.0	492.4802614001617	254922.0	587.7799419076656
1117	Feb25-FISH2-3L1-rep4-mock-100x_Position010_9_cmle.ics	96	1	0	1	0	1	1	7.797599999999999	1.0	0.278202916415275	1.0375766710331968	0.0	0.9539601247560952	18014.0	301.6481420799373	119914.0	276.4886669409303
1118	Feb25-FISH2-3L1-rep4-mock-100x_Position010_9_cmle.ics	97	1	0	1	1	1	1	8.8806	1.0	0.3011512536493902	1.3338629989136772	0.0	0.9775160047266896	16774.0	291.09303409533936	112104.0	258.48095734231237
1119	Feb25-FISH2-3L1-rep4-mock-100x_Position010_9_cmle.ics	98	1	0	1	2	1	2	8.8806	1.0	0.2884531362821815	1.2602441577957484	0.0	0.9590180910690197	18222.0	314.6287335058515	124224.0	286.4263402277476
1120	Feb25-FISH2-3L1-rep4-mock-100x_Position010_9_cmle.ics	99	1	0	1	1	1	1	8.2308	1.0	0.3019508263153399	1.1657869010791133	0.0	0.9592024711960748	16804.0	289.0016459108171	112554.0	259.5185334395439
1121	Feb25-FISH2-3L1-rep4-mock-100x_Position010_9_cmle.ics	100	1	0	1	3	1	2	9.313799999999999	1.0	0.23935206790206193	1.2978277531106326	0.0	0.9563719293555603	34138.0	552.7034460683261	290168.0	669.0475132921581
1122	Feb25-FISH2-3L1-rep4-mock-100x_Position010_9_cmle.ics	101	1	0	1	1	1	1	8.2308	1.0	0.300005312256665	1.2160195538795124	0.0	0.9645955829328203	16454.0	282.65447950340234	108704.0	250.6414934965632
1123	Feb25-FISH2-3L1-rep4-mock-100x_Position010_9_cmle.ics	102	1	0	1	1	1	1	6.9312	1.0	0.2834958038119804	1.0263260843499953	0.0	0.9622417823073118	15058.0	252.88480216904782	92512.0	213.30719979351318
1124	Feb25-FISH2-3L1-rep4-mock-100x_Position010_9_cmle.ics	103	1	0	1	0	0	0	6.9312	0.0	0.305648612149839	1.2721645680013258	0.0	0.9831705227785706	10532.0	181.41694054473652	56189.0	129.55636294964665
1125	Feb25-FISH2-3L1-rep4-mock-100x_Position010_9_cmle.ics	104	1	0	1	1	1	1	7.147799999999999	1.0	0.30455331730557245	1.195449347991351	0.0	0.9667704727961954	13058.0	222.5836182951835	77432.0	178.5368719129552
1126	Feb25-FISH2-3L1-rep4-mock-100x_Position010_9_cmle.ics	105	1	0	1	1	1	1	8.4474	1.0	0.29302921338693066	1.193195442900315	0.0	0.9499871149522816	17742.0	301.70174125626284	120291.0	277.35792513794416
1127	Feb25-FISH2-3L1-rep4-mock-100x_Position010_9_cmle.ics	106	1	0	1	1	1	0	6.7146	1.0	0.29766136379426206	1.1840072393693315	0.0	0.9809869398423342	10780.0	185.20377795863493	57420.0	132.39471000673996
1128	Feb25-FISH2-3L1-rep4-mock-100x_Position010_9_cmle.ics	107	1	0	1	0	1	1	7.797599999999999	1.0	0.2925315584007498	1.0984743654136104	0.0	0.9654236227102063	17054.0	285.8584145821939	113266.0	261.16020939783016
1129	Feb25-FISH2-3L1-rep4-mock-100x_Position011_10_cmle.ics	1	1	0	1	0	0	0	4.1154	0.0	0.2133778712810254	1.365733454891304	0.0	0.945532135243018	4492.0	77.70620902513089	13077.0	30.151961385547516
1130	Feb25-FISH2-3L1-rep4-mock-100x_Position011_10_cmle.ics	2	1	0	1	1	1	1	10.1802	1.0	0.30650591082802703	1.3158162693179485	0.0	0.9534564679134989	24422.0	423.15557616688477	198685.0	458.11290417431434
1131	Feb25-FISH2-3L1-rep4-mock-100x_Position011_10_cmle.ics	3	1	0	1	0	0	0	8.014199999999999	0.0	0.2901211200711051	1.396413181015343	0.0	0.9931297917248078	11724.0	205.19996568499164	64295.0	148.24656704777684
1132	Feb25-FISH2-3L1-rep4-mock-100x_Position011_10_cmle.ics	4	1	0	1	1	1	1	8.014199999999999	1.0	0.29865097885732333	1.1781936326926101	0.0	0.9827769921140895	17478.0	297.5339352982675	118739.0	273.77944046482577
1133	Feb25-FISH2-3L1-rep4-mock-100x_Position011_10_cmle.ics	5	1	0	1	1	1	1	7.797599999999999	1.0	0.2714652553433585	1.1149414721571784	0.0	0.9780630699559631	17210.0	287.0977528225511	110612.0	255.0408161488248
1134	Feb25-FISH2-3L1-rep4-mock-100x_Position011_10_cmle.ics	6	1	0	1	2	2	1	10.1802	2.0	0.30433863142660705	1.1756832355914795	0.0	0.9587813251162431	30586.0	513.6984487646272	277483.0	639.7993959735322
1135	Feb25-FISH2-3L1-rep4-mock-100x_Position011_10_cmle.ics	7	1	0	1	1	1	1	9.097199999999999	1.0	0.28114010003040846	1.179487478319235	0.0	0.9846954341069866	18590.0	318.6163392573303	126373.0	291.3813425231931
1136	Feb25-FISH2-3L1-rep4-mock-100x_Position011_10_cmle.ics	8	1	0	1	2	2	2	10.1802	2.0	0.2716679285531405	1.0429465269101068	0.0	0.9476801216818763	33716.0	565.2502428163456	303422.0	699.6075879426166
1137	Feb25-FISH2-3L1-rep4-mock-100x_Position011_10_cmle.ics	9	1	0	1	1	1	1	9.9636	1.0	0.3010770057723781	1.3327888742579435	0.0	0.9784129590336216	19220.0	333.98268269542643	137481.0	316.9933320521876
1138	Feb25-FISH2-3L1-rep4-mock-100x_Position011_10_cmle.ics	10	1	0	1	1	1	0	9.313799999999999	1.0	0.2960287163173185	1.3022961250321325	0.0	0.98632907602491	16736.0	292.11624117628145	110769.0	255.40281492052557
1139	Feb25-FISH2-3L1-rep4-mock-100x_Position011_10_cmle.ics	11	1	0	1	1	1	1	8.2308	1.0	0.3030610607847789	1.2383882784876474	0.0	0.9784706370000721	16288.0	279.132002305544	107607.0	248.11211354397884
1140	Feb25-FISH2-3L1-rep4-mock-100x_Position011_10_cmle.ics	12	1	0	1	1	1	1	8.2308	1.0	0.2912042485798974	1.14957505148149	0.0	0.97591003362187	16980.0	289.47086533058587	112274.0	258.87293053459985
1141	Feb25-FISH2-3L1-rep4-mock-100x_Position011_10_cmle.ics	13	1	0	1	1	1	1	9.5304	1.0	0.3094774978120988	1.2792835925595654	0.0	0.9726888464049595	20158.0	345.1614368662548	149713.0	345.1969560996004
1142	Feb25-FISH2-3L1-rep4-mock-100x_Position011_10_cmle.ics	15	1	0	1	1	1	1	9.313799999999999	1.0	0.29841506046798144	1.3097408246090445	0.0	0.9747371235074479	18376.0	318.1404959695151	127956.0	295.0313046607875
1143	Feb25-FISH2-3L1-rep4-mock-100x_Position011_10_cmle.ics	17	1	0	1	1	1	1	9.9636	1.0	0.28872571136275416	1.1400116090188614	0.0	0.9681057593235084	25118.0	424.97069844247744	201138.0	463.7688467665563
1144	Feb25-FISH2-3L1-rep4-mock-100x_Position011_10_cmle.ics	18	1	0	1	1	1	1	9.097199999999999	1.0	0.3012877981940398	1.2780640323003718	0.0	0.9716439154932152	17604.0	304.2116123073074	120554.0	277.9643307236595
1145	Feb25-FISH2-3L1-rep4-mock-100x_Position011_10_cmle.ics	19	1	0	1	1	2	1	10.1802	2.0	0.29009103844496753	1.1712214714554974	0.0	0.9524108757628275	31560.0	535.2778723744337	283953.0	654.7174345270607
1146	Feb25-FISH2-3L1-rep4-mock-100x_Position011_10_cmle.ics	20	1	0	1	2	2	1	10.1802	2.0	0.29863820010516556	1.1846190410627988	0.0	0.946663394651212	30806.0	518.6149440748005	277843.0	640.6294568513175
1147	Feb25-FISH2-3L1-rep4-mock-100x_Position011_10_cmle.ics	21	1	0	1	2	1	1	10.1802	1.0	0.29394003821140774	1.0565996292119915	0.0	0.9461429525236383	30060.0	508.6608618493066	265697.0	612.6241251247088
1148	Feb25-FISH2-3L1-rep4-mock-100x_Position011_10_cmle.ics	22	1	0	1	1	1	0	7.147799999999999	1.0	0.2868379904190705	1.2503215623683388	0.0	0.9947562940336133	10706.0	184.72031015995765	55787.0	128.62946163611983
1149	Feb25-FISH2-3L1-rep4-mock-100x_Position011_10_cmle.ics	23	1	0	1	1	1	1	7.5809999999999995	1.0	0.29192457813598766	1.4002175412271993	0.0	0.9913401253003606	11794.0	204.18972772942251	65073.0	150.04042083365707
1150	Feb25-FISH2-3L1-rep4-mock-100x_Position011_10_cmle.ics	24	1	0	1	1	1	0	8.014199999999999	1.0	0.28508347987474436	1.1877022554578094	0.0	0.9866947733697081	14948.0	257.4247239172374	91756.0	211.56407195016422
1151	Feb25-FISH2-3L1-rep4-mock-100x_Position011_10_cmle.ics	25	1	0	1	1	1	1	10.1802	1.0	0.3113116674904909	1.277228395655178	0.0	0.961407993890901	27190.0	464.0897337880053	235226.0	542.3663889941729
1152	Feb25-FISH2-3L1-rep4-mock-100x_Position011_10_cmle.ics	26	1	0	1	1	1	1	8.664	1.0	0.2805410809989803	1.150499384335557	0.0	0.990035884051788	18096.0	307.1786832850979	121240.0	279.5460578407724
1153	Feb25-FISH2-3L1-rep4-mock-100x_Position011_10_cmle.ics	27	1	0	1	1	1	1	9.9636	1.0	0.3072965348366662	1.3906966456505212	0.0	0.9783026682238034	18234.0	320.6311919432353	128344.0	295.9259258290671
1154	Feb25-FISH2-3L1-rep4-mock-100x_Position011_10_cmle.ics	28	1	0	1	2	1	1	10.1802	1.0	0.29441023485819146	1.1499542639713878	0.0	0.9647901969382594	30508.0	514.483094574883	271876.0	626.8711978020277
1155	Feb25-FISH2-3L1-rep4-mock-100x_Position011_10_cmle.ics	29	1	0	1	1	1	2	8.8806	1.0	0.2993369591376067	1.174701934356829	0.0	0.9756447416205211	20132.0	341.3036616737525	146955.0	338.83776748590157
1156	Feb25-FISH2-3L1-rep4-mock-100x_Position011_10_cmle.ics	30	1	0	1	1	1	1	8.664	1.0	0.28376374773173857	1.2387138200727146	0.0	0.9829572020435751	16612.0	284.50023912784656	107247.0	247.2820526661936
1157	Feb25-FISH2-3L1-rep4-mock-100x_Position011_10_cmle.ics	31	1	0	1	1	1	1	8.4474	1.0	0.28343349872310797	1.1309602035791395	0.0	0.9702974227448745	19242.0	326.93784209981516	133621.0	308.09323486260183
1158	Feb25-FISH2-3L1-rep4-mock-100x_Position011_10_cmle.ics	32	1	0	1	1	1	1	8.4474	1.0	0.27366616446544656	1.0780613986244025	0.0	0.9638464858878262	18290.0	313.99509461750245	121676.0	280.5513537927567
1159	Feb25-FISH2-3L1-rep4-mock-100x_Position011_10_cmle.ics	33	1	0	1	1	1	1	9.5304	1.0	0.2977019275120908	1.402252987684331	0.0	0.9895125891533302	17042.0	298.04183449384584	114142.0	263.1800242004408
1160	Feb25-FISH2-3L1-rep4-mock-100x_Position011_10_cmle.ics	34	1	0	1	1	1	1	10.1802	1.0	0.2985396560605802	1.4396359302484565	0.0	0.9827149360137258	19556.0	345.0725149690194	140506.0	323.9681491502439
1161	Feb25-FISH2-3L1-rep4-mock-100x_Position011_10_cmle.ics	35	1	0	1	0	0	1	7.797599999999999	0.0	0.2858813611560808	1.1460639095051903	0.0	0.9786755967865214	16650.0	283.52384254459093	108016.0	249.05515493012928
1162	Feb25-FISH2-3L1-rep4-mock-100x_Position011_10_cmle.ics	36	1	0	1	1	1	2	9.747	1.0	0.30126162093660314	1.2895137041057652	0.0	0.9783649208459501	18356.0	321.88308139284186	128355.0	295.95128880033275
1163	Feb25-FISH2-3L1-rep4-mock-100x_Position011_10_cmle.ics	37	1	0	1	1	1	1	9.313799999999999	1.0	0.2900995233237251	1.2627223554446347	0.0	0.9774884295886634	18596.0	322.93996503549033	128433.0	296.1311353238529
1164	Feb25-FISH2-3L1-rep4-mock-100x_Position011_10_cmle.ics	38	1	0	1	1	1	1	10.1802	1.0	0.27039311078140776	1.0809806392530856	0.0	0.9439130190415819	31010.0	517.6268321145122	267008.0	615.6469301546433
1165	Feb25-FISH2-3L1-rep4-mock-100x_Position011_10_cmle.ics	39	1	0	1	1	1	1	8.664	1.0	0.30618085587798066	1.2833550555551585	0.0	0.981459384356498	16300.0	280.2661689841023	108279.0	249.66156051584457
1166	Feb25-FISH2-3L1-rep4-mock-100x_Position011_10_cmle.ics	40	1	0	1	1	1	1	8.4474	1.0	0.29644111641807874	1.2545657003311577	0.0	0.9740795742770487	16738.0	287.3862658247293	110866.0	255.62647021259545
1167	Feb25-FISH2-3L1-rep4-mock-100x_Position011_10_cmle.ics	41	1	0	1	1	1	1	7.3644	1.0	0.3035297619953239	1.2633988492789554	0.0	0.9787805433638318	12336.0	212.604155040442	70980.0	163.66033640331597
1168	Feb25-FISH2-3L1-rep4-mock-100x_Position011_10_cmle.ics	42	1	0	1	2	3	2	10.1802	3.0	0.29159844156737247	1.1784123959727644	0.0	0.944617143065545	29446.0	503.1546127357067	256570.0	591.5797761481934
1169	Feb25-FISH2-3L1-rep4-mock-100x_Position011_10_cmle.ics	44	1	0	1	1	1	1	10.1802	1.0	0.31087562872621693	1.4045030990608578	0.0	0.9821525760942657	20988.0	366.3782311770285	159413.0	367.5624853065907
1170	Feb25-FISH2-3L1-rep4-mock-100x_Position011_10_cmle.ics	45	1	0	1	1	1	1	8.4474	1.0	0.28958107188291676	1.2143640629865085	0.0	0.9832269870176178	17358.0	297.8246771863621	115720.0	266.81845771473263
1171	Feb25-FISH2-3L1-rep4-mock-100x_Position011_10_cmle.ics	46	1	0	1	1	1	1	8.8806	1.0	0.29454645474992797	1.2827676880872543	0.0	0.9687709904938143	18032.0	311.3890950744803	123571.0	284.9207020244316
1172	Feb25-FISH2-3L1-rep4-mock-100x_Position011_10_cmle.ics	47	1	0	1	1	1	1	8.4474	1.0	0.2882886537641595	1.19838129272974	0.0	0.9722991431539435	17678.0	301.16088753108284	118669.0	273.6180397385897
1173	Feb25-FISH2-3L1-rep4-mock-100x_Position011_10_cmle.ics	48	1	0	1	1	1	2	10.1802	1.0	0.31724679050210464	1.160025515123238	0.0	0.9479406774781491	30630.0	522.4288851928472	283918.0	654.6367341639428
1174	Feb25-FISH2-3L1-rep4-mock-100x_Position011_10_cmle.ics	49	1	0	1	1	1	1	8.4474	1.0	0.2941570345060103	1.3871134721648988	0.0	0.9943495130988013	14074.0	244.63354057829255	85151.0	196.33476056746628
1175	Feb25-FISH2-3L1-rep4-mock-100x_Position011_10_cmle.ics	50	1	0	1	1	1	1	8.8806	1.0	0.2995937519851172	1.1816140367366847	0.0	0.9762749902965131	19268.0	328.7125501455218	137656.0	317.3968338677777
1176	Feb25-FISH2-3L1-rep4-mock-100x_Position011_10_cmle.ics	52	1	0	1	1	1	1	9.097199999999999	1.0	0.2983927888591006	1.281198151622576	0.0	0.9749967731330546	18782.0	323.7496877590033	132215.0	304.8513859899185
1177	Feb25-FISH2-3L1-rep4-mock-100x_Position011_10_cmle.ics	53	1	0	1	1	1	1	8.8806	1.0	0.28518283226610713	1.2447393773323017	0.0	0.9830433336842553	17976.0	309.880165803747	121025.0	279.0503270387618
1178	Feb25-FISH2-3L1-rep4-mock-100x_Position011_10_cmle.ics	54	1	0	1	1	1	1	10.1802	1.0	0.3178526103944845	1.280194108171208	0.0	0.9626627592004524	28032.0	478.8807994018729	248810.0	573.6873527826012
1179	Feb25-FISH2-3L1-rep4-mock-100x_Position011_10_cmle.ics	55	1	0	1	1	1	1	8.2308	1.0	0.2920829063970924	1.3873488159153249	0.0	0.9906745445600306	13458.0	234.1908990451312	79341.0	182.9385002898773
1180	Feb25-FISH2-3L1-rep4-mock-100x_Position011_10_cmle.ics	56	1	0	1	1	1	1	7.5809999999999995	1.0	0.2875282488803949	1.1616286201609498	0.0	0.9899247410085085	14534.0	247.9387211633167	88347.0	203.70385658247048
1181	Feb25-FISH2-3L1-rep4-mock-100x_Position011_10_cmle.ics	57	1	0	1	1	1	1	10.1802	1.0	0.29542329407303547	1.4365975250888623	0.0	0.966643667518974	18992.0	333.2641872707637	133768.0	308.43217638769744
1182	Feb25-FISH2-3L1-rep4-mock-100x_Position011_10_cmle.ics	58	1	0	1	1	1	1	9.747	1.0	0.2944767813365118	1.2064678682564298	0.0	0.9808179743358879	20554.0	355.1579856177694	150364.0	346.6979828535953
1183	Feb25-FISH2-3L1-rep4-mock-100x_Position011_10_cmle.ics	59	1	0	1	1	3	2	10.1802	3.0	0.2937202993248868	1.0327682840866268	0.0	0.9378095250099532	35518.0	587.6157935849695	341125.0	786.5403248179931
1184	Feb25-FISH2-3L1-rep4-mock-100x_Position011_10_cmle.ics	60	1	0	1	0	1	0	7.147799999999999	1.0	0.2897328164536095	1.2196371305519553	0.0	0.9972196634677144	10612.0	183.04092027928135	55331.0	127.57805119092527
1185	Feb25-FISH2-3L1-rep4-mock-100x_Position011_10_cmle.ics	62	1	0	1	1	1	1	9.313799999999999	1.0	0.30497359192762424	1.2773129114264545	0.0	0.9691017525054455	18930.0	327.5252532172063	135248.0	311.8446488852589
1186	Feb25-FISH2-3L1-rep4-mock-100x_Position011_10_cmle.ics	63	1	0	1	1	2	1	9.313799999999999	2.0	0.2977386826375629	1.2901830953374438	0.0	0.9730046600547392	18176.0	313.34328129466985	125730.0	289.89876156648234
1187	Feb25-FISH2-3L1-rep4-mock-100x_Position011_10_cmle.ics	64	1	0	1	1	1	1	8.664	1.0	0.2881692387974361	1.2284707227542426	0.0	0.9753178244181389	18100.0	310.5682141954045	122918.0	283.41506382111567
1188	Feb25-FISH2-3L1-rep4-mock-100x_Position011_10_cmle.ics	65	1	0	1	0	0	0	6.7146	0.0	0.281721005994611	1.3440600960559173	0.0	0.9945932610314151	9560.0	165.59309306391052	46652.0	107.5666668623203
1189	Feb25-FISH2-3L1-rep4-mock-100x_Position011_10_cmle.ics	66	1	0	1	1	1	1	8.8806	1.0	0.29451887874116317	1.1824209691724206	0.0	0.9670712527228007	18230.0	314.08195243945323	125606.0	289.6128517085785
1190	Feb25-FISH2-3L1-rep4-mock-100x_Position011_10_cmle.ics	67	1	0	1	1	1	1	9.097199999999999	1.0	0.2836311096767553	1.1540700934578072	0.0	0.9792324863835952	19042.0	326.6344352023525	131589.0	303.4080023524365
1191	Feb25-FISH2-3L1-rep4-mock-100x_Position011_10_cmle.ics	68	1	0	1	1	1	1	10.1802	1.0	0.3030347556038015	1.4845544717551777	0.0	0.9831194949892452	18852.0	331.7036601093233	133985.0	308.9325186390291
1192	Feb25-FISH2-3L1-rep4-mock-100x_Position011_10_cmle.ics	69	1	0	1	1	1	1	8.014199999999999	1.0	0.2744211199061493	1.0520076627495674	0.0	0.9741856792806942	18264.0	308.5925730015419	121584.0	280.33922712398936
1193	Feb25-FISH2-3L1-rep4-mock-100x_Position011_10_cmle.ics	70	1	0	1	0	0	0	5.848199999999999	0.0	0.28716751861702455	1.410358126397857	0.0	0.9965069898724567	6000.0	104.85307993050994	23419.0	53.997765824587994
1194	Feb25-FISH2-3L1-rep4-mock-100x_Position011_10_cmle.ics	71	1	0	1	1	1	1	8.664	1.0	0.2885107862701678	1.421401061449358	0.0	0.9816956301244287	14018.0	245.27789420086583	83827.0	193.28198111694513
1195	Feb25-FISH2-3L1-rep4-mock-100x_Position011_10_cmle.ics	73	1	0	1	1	1	1	8.664	1.0	0.2733952529193145	1.0422416226865505	0.0	0.9766139015020635	20028.0	342.8647715619136	139356.0	321.31656579065225
1196	Feb25-FISH2-3L1-rep4-mock-100x_Position011_10_cmle.ics	74	1	0	1	1	1	0	7.147799999999999	1.0	0.3024707363963752	1.3733194705009033	0.0	0.9950384137888585	10328.0	179.4091806534472	54280.0	125.15473457272456
1197	Feb25-FISH2-3L1-rep4-mock-100x_Position011_10_cmle.ics	75	1	0	1	1	1	1	9.097199999999999	1.0	0.2975287418708742	1.24053223215685	0.0	0.9772497843638593	18438.0	319.2685960014961	128413.0	296.0850208306426
1198	Feb25-FISH2-3L1-rep4-mock-100x_Position011_10_cmle.ics	76	1	0	1	1	0	0	7.797599999999999	0.0	0.2943443686022553	1.317560843682454	0.0	0.9951379398087041	12148.0	210.29861147690744	68306.0	157.49482866110029
1199	Feb25-FISH2-3L1-rep4-mock-100x_Position011_10_cmle.ics	77	1	0	1	1	1	1	9.097199999999999	1.0	0.2959560491888252	1.3275919624033372	0.0	0.9757811062473525	17498.0	302.6853444342993	118405.0	273.0093284282139
1200	Feb25-FISH2-3L1-rep4-mock-100x_Position011_10_cmle.ics	78	1	0	1	1	1	1	7.5809999999999995	1.0	0.2894772569858567	1.1266484248682256	0.0	0.9824294909800801	14680.0	248.50988261615274	89985.0	207.48063357639316
1201	Feb25-FISH2-3L1-rep4-mock-100x_Position011_10_cmle.ics	79	1	0	1	1	1	1	8.2308	1.0	0.2987296384373199	1.2880314393044863	0.0	0.9828816764830512	15312.0	264.45924218947357	97378.0	224.5268559915765
1202	Feb25-FISH2-3L1-rep4-mock-100x_Position011_10_cmle.ics	80	1	0	1	0	1	1	7.5809999999999995	1.0	0.276944279183447	1.2468719518092144	0.0	0.9941859098810083	10814.0	189.00628231036907	55648.0	128.30896590830832
1203	Feb25-FISH2-3L1-rep4-mock-100x_Position011_10_cmle.ics	81	1	0	1	0	0	0	6.497999999999999	0.0	0.2898920605381927	1.2697313961998904	0.0	0.9921605723494394	9444.0	162.3454122055576	46465.0	107.1354963508041
1204	Feb25-FISH2-3L1-rep4-mock-100x_Position011_10_cmle.ics	82	1	0	1	1	1	1	9.9636	1.0	0.29678093729025945	1.3824204258504478	0.0	0.9750835089850902	19996.0	347.3456102139139	144846.0	333.9749941768766
1205	Feb25-FISH2-3L1-rep4-mock-100x_Position011_10_cmle.ics	83	1	0	1	1	1	1	9.097199999999999	1.0	0.2740165237986094	1.301153316578502	0.0	0.9825745080619539	17632.0	306.171447257982	115243.0	265.7186270516672
1206	Feb25-FISH2-3L1-rep4-mock-100x_Position011_10_cmle.ics	84	1	0	1	1	1	1	9.097199999999999	1.0	0.30004961420919574	1.365206293573212	0.0	0.9932517840509665	15940.0	278.44679103174144	103658.0	239.00680685960728
1207	Feb25-FISH2-3L1-rep4-mock-100x_Position011_10_cmle.ics	85	1	0	1	1	1	1	8.8806	1.0	0.28910722383988074	1.2975912487846266	0.0	0.9823029490354666	18206.0	313.8498757314526	124201.0	286.3733085605557
1208	Feb25-FISH2-3L1-rep4-mock-100x_Position011_10_cmle.ics	86	1	0	1	1	1	1	8.4474	1.0	0.30641791512569627	1.2308945494268067	0.0	0.9740622122582598	17324.0	298.8436540957397	118687.0	273.659542782479
1209	Feb25-FISH2-3L1-rep4-mock-100x_Position011_10_cmle.ics	88	1	0	1	1	1	1	9.5304	1.0	0.2961653073735606	1.259585914082074	0.0	0.9724346456019908	19690.0	339.5241917402701	141387.0	325.9994925761571
1210	Feb25-FISH2-3L1-rep4-mock-100x_Position011_10_cmle.ics	89	1	0	1	1	2	1	9.097199999999999	2.0	0.27011119023784746	1.1638646877452834	0.0	0.982190035000796	20838.0	354.4831594569643	147004.0	338.95074799426675
1211	Feb25-FISH2-3L1-rep4-mock-100x_Position011_10_cmle.ics	90	1	0	1	1	1	1	9.747	1.0	0.2942754185960624	1.2904206212271774	0.0	0.9806322612496629	19122.0	330.66915556746085	134881.0	310.99844793485005
1212	Feb25-FISH2-3L1-rep4-mock-100x_Position011_10_cmle.ics	91	1	0	1	1	1	1	9.313799999999999	1.0	0.2948265926053691	1.2980028097094265	0.0	0.9753250946180818	19544.0	336.47207391035164	139501.0	321.6508958664269
1213	Feb25-FISH2-3L1-rep4-mock-100x_Position011_10_cmle.ics	92	1	0	1	1	1	1	8.2308	1.0	0.2776849599192491	1.136340175611956	0.0	0.9874899949537157	16842.0	286.24645041572575	108303.0	249.7168979076969
1214	Feb25-FISH2-3L1-rep4-mock-100x_Position011_10_cmle.ics	93	1	0	1	1	0	1	7.797599999999999	0.0	0.27988867472492857	1.1159068937792234	0.0	0.9691497700682118	16716.0	283.40723421649625	107514.0	247.897681150551
1215	Feb25-FISH2-3L1-rep4-mock-100x_Position011_10_cmle.ics	94	1	0	1	1	1	0	8.2308	1.0	0.294388371672177	1.2478063730191937	0.0	0.9783852463003931	15996.0	274.2448395854198	103217.0	237.9899822843204
1216	Feb25-FISH2-3L1-rep4-mock-100x_Position011_10_cmle.ics	95	1	0	1	0	0	0	7.5809999999999995	0.0	0.28578361571510014	1.3884172205702512	0.0	0.9966786889043098	9140.0	162.3626370076872	43925.0	101.27895571309739
1217	Feb25-FISH2-3L1-rep4-mock-100x_Position011_10_cmle.ics	96	1	0	1	2	1	1	10.1802	1.0	0.259496044885813	1.0461918681757498	0.0	0.9613616477305708	35218.0	586.7393887596556	316582.0	729.9509244749869
1218	Feb25-FISH2-3L1-rep4-mock-100x_Position011_10_cmle.ics	97	1	0	1	1	2	1	9.5304	2.0	0.24059363414232376	1.1374160089376342	0.0	0.969361519983169	23010.0	394.94756594207854	160987.0	371.19169592224034
1219	Feb25-FISH2-3L1-rep4-mock-100x_Position011_10_cmle.ics	98	1	0	1	1	1	1	7.797599999999999	1.0	0.3069766365385703	1.0957362967812316	0.0	0.9749889133373573	16336.0	276.1789893908588	108779.0	250.81442284610182
1220	Feb25-FISH2-3L1-rep4-mock-100x_Position011_10_cmle.ics	99	1	0	1	0	0	0	6.2814	0.0	0.2825187157809333	1.3039913827298513	0.0	0.9926715125016287	8326.0	144.40565684842872	37971.0	87.55067108439432
1221	Feb25-FISH2-3L1-rep4-mock-100x_Position011_10_cmle.ics	100	1	0	1	1	1	1	8.664	1.0	0.29774599707921795	1.36552187197869	0.0	0.9673973843443457	16732.0	289.6161097218732	111050.0	256.0507235501301
1222	Feb25-FISH2-3L1-rep4-mock-100x_Position011_10_cmle.ics	101	1	0	1	1	1	1	9.097199999999999	1.0	0.30043964419690383	1.27936634781701	0.0	0.9756764956796408	18916.0	326.2293648825297	134090.0	309.17461972838316
1223	Feb25-FISH2-3L1-rep4-mock-100x_Position011_10_cmle.ics	102	1	0	1	1	1	1	8.8806	1.0	0.2667982464054991	1.1172408102106575	0.0	0.9804465096757876	20164.0	342.08900401085435	139069.0	320.6548228130846
1224	Feb25-FISH2-3L1-rep4-mock-100x_Position011_10_cmle.ics	103	1	0	1	1	0	0	7.5809999999999995	0.0	0.2895529442750279	1.3327966524261348	0.0	0.9964820906024655	11446.0	198.56600895027563	61961.0	142.8650056901361
1225	Feb25-FISH2-3L1-rep4-mock-100x_Position011_10_cmle.ics	104	1	0	1	0	0	0	6.9312	0.0	0.2774477512519975	1.323514177770912	0.0	0.9926760508875134	9794.0	169.8394358061668	48007.0	110.69092377731741
1226	Feb25-FISH2-3L1-rep4-mock-100x_Position011_10_cmle.ics	105	1	0	1	0	1	1	8.8806	1.0	0.26300670918928676	1.1115494608278125	0.0	0.967782749676217	19152.0	325.1137905545765	127814.0	294.7038917589944
1227	Feb25-FISH2-3L1-rep4-mock-100x_Position011_10_cmle.ics	106	1	0	1	0	1	1	8.8806	1.0	0.27100395238983555	1.3119654619677894	0.0	0.9822146350154902	13612.0	239.87934965093376	77740.0	179.24703510839365
1228	Feb25-FISH2-3L1-rep4-mock-100x_Position011_10_cmle.ics	107	1	0	1	1	1	1	8.8806	1.0	0.2921942605288824	1.2115089004725332	0.0	0.9748118030218422	18282.0	313.7695024721813	125645.0	289.70277497033857
1229	Feb25-FISH2-3L1-rep4-mock-100x_Position011_10_cmle.ics	108	1	0	1	1	1	0	8.014199999999999	1.0	0.29257285291677076	1.1123595902712446	0.0	0.9808893144595431	17008.0	287.6156447202568	112816.0	260.12263330059864
1230	Feb25-FISH2-3L1-rep4-mock-100x_Position011_10_cmle.ics	109	1	0	1	2	1	1	8.2308	1.0	0.27560206833356865	1.0839406735544148	0.0	0.9699596027470172	18578.0	313.9245747550092	125001.0	288.2178882889673
1231	Feb25-FISH2-3L1-rep4-mock-100x_Position011_10_cmle.ics	110	1	0	1	1	1	1	8.4474	1.0	0.26551321642753983	1.1688969167259806	0.0	0.9733138185118975	17882.0	304.9240410854053	115862.0	267.14587061652566
1232	Feb25-FISH2-3L1-rep4-mock-100x_Position011_10_cmle.ics	111	1	0	1	0	1	1	8.014199999999999	1.0	0.28167380433881617	1.1891766463665003	0.0	0.9883911224132873	15260.0	261.89284654937677	94076.0	216.9133531625578
1233	Feb25-FISH2-3L1-rep4-mock-100x_Position012_11_cmle.ics	1	1	0	1	1	2	2	10.1802	2.0	0.2727126080933803	1.0791889207292904	0.0	0.9433473800861372	32450.0	538.7134407398805	287044.0	661.844429452711
1234	Feb25-FISH2-3L1-rep4-mock-100x_Position012_11_cmle.ics	2	1	0	1	1	1	1	8.014199999999999	1.0	0.2869644329768658	1.1435222849801152	0.0	0.9610251363595248	15828.0	268.78184181958494	100306.0	231.2780177975628
1235	Feb25-FISH2-3L1-rep4-mock-100x_Position012_11_cmle.ics	3	1	0	1	1	0	1	8.014199999999999	0.0	0.28834853063715404	1.1451117410839615	0.0	0.9604649772804572	16260.0	275.88487866867825	104692.0	241.39092615857922
1236	Feb25-FISH2-3L1-rep4-mock-100x_Position012_11_cmle.ics	4	1	0	1	1	1	1	8.2308	1.0	0.2950014759114508	1.0852038473088887	0.0	0.963612337164073	17658.0	300.7373386607949	119839.0	276.31573759139167
1237	Feb25-FISH2-3L1-rep4-mock-100x_Position012_11_cmle.ics	5	1	0	1	1	1	1	8.014199999999999	1.0	0.28556048288140284	1.1037176231663477	0.0	0.9600953657439296	17802.0	301.3340204482432	119351.0	275.1905439570606
1238	Feb25-FISH2-3L1-rep4-mock-100x_Position012_11_cmle.ics	6	1	0	1	1	1	1	6.7146	1.0	0.29804458496890457	1.2070022044676183	0.0	0.9850554867279524	11890.0	202.59026768667243	66556.0	153.4598105052
1239	Feb25-FISH2-3L1-rep4-mock-100x_Position012_11_cmle.ics	7	1	0	1	2	2	2	10.1802	2.0	0.24631061389049166	1.0571433356187554	0.0	0.922993128596852	41450.0	673.2314561381801	393824.0	908.0497087024444
1240	Feb25-FISH2-3L1-rep4-mock-100x_Position012_11_cmle.ics	8	1	0	1	1	1	1	7.147799999999999	1.0	0.2697386786381503	1.1151390658236706	0.0	0.956514902715205	18138.0	300.72122830160964	119297.0	275.0660348253928
1241	Feb25-FISH2-3L1-rep4-mock-100x_Position012_11_cmle.ics	9	1	0	1	1	1	1	8.2308	1.0	0.30651105923284033	1.19591625247773	0.0	0.9677376215401765	16564.0	284.31694869791323	110980.0	255.88932282389413
1242	Feb25-FISH2-3L1-rep4-mock-100x_Position012_11_cmle.ics	10	1	0	1	1	1	1	8.4474	1.0	0.30432141624681	1.2685540192501938	0.0	0.9651332980525313	16944.0	291.5451935235531	114410.0	263.79795840945866
1243	Feb25-FISH2-3L1-rep4-mock-100x_Position012_11_cmle.ics	11	1	0	1	1	1	1	6.497999999999999	1.0	0.27722952275749113	1.055825732690942	0.0	0.96883597240038	13512.0	225.00574468158288	77763.0	179.30006677558546
1244	Feb25-FISH2-3L1-rep4-mock-100x_Position012_11_cmle.ics	12	1	0	1	1	1	1	6.7146	1.0	0.27800728798963775	1.0192505022480598	0.0	0.95934628095099	13978.0	233.47714000302528	81935.0	188.9195500592518
1245	Feb25-FISH2-3L1-rep4-mock-100x_Position012_11_cmle.ics	13	1	0	1	1	1	1	8.014199999999999	1.0	0.30581404389561334	1.1802765963707387	0.0	0.9578240233765256	17140.0	290.16765267606496	116686.0	269.0457877367896
1246	Feb25-FISH2-3L1-rep4-mock-100x_Position012_11_cmle.ics	14	1	0	1	1	1	1	10.1802	1.0	0.27628258434480313	1.1070757457935971	0.0	0.9457115177960699	28080.0	472.9085093867512	232566.0	536.2331613972045
1247	Feb25-FISH2-3L1-rep4-mock-100x_Position012_11_cmle.ics	15	1	0	1	1	1	1	8.014199999999999	1.0	0.27020107640927477	1.1041177034835925	0.0	0.9751877854830506	19950.0	330.96377250064467	137731.0	317.5697632173162
1248	Feb25-FISH2-3L1-rep4-mock-100x_Position012_11_cmle.ics	16	1	0	1	1	1	1	6.497999999999999	1.0	0.2787360997683373	1.0697267351408761	0.0	0.963609441934966	13990.0	230.7494406229182	82148.0	189.41066941194137
1249	Feb25-FISH2-3L1-rep4-mock-100x_Position012_11_cmle.ics	17	1	0	1	1	1	1	8.664	1.0	0.31041929377367034	1.2505275659343078	0.0	0.9622189649666839	17594.0	302.139120589344	122263.0	281.9048141684787
1250	Feb25-FISH2-3L1-rep4-mock-100x_Position012_11_cmle.ics	18	1	0	1	1	1	0	6.9312	1.0	0.3080846532764578	1.204258867837443	0.0	0.9810189139799287	10812.0	186.6912777609396	58677.0	135.2930059050066
1251	Feb25-FISH2-3L1-rep4-mock-100x_Position012_11_cmle.ics	19	1	0	1	1	1	1	8.2308	1.0	0.3088673763038062	1.211801321861367	0.0	0.960807879999643	16018.0	276.25783029105935	105943.0	244.27538770888282
1252	Feb25-FISH2-3L1-rep4-mock-100x_Position012_11_cmle.ics	20	1	0	1	1	1	1	10.1802	1.0	0.3013971145789605	1.1550231179322235	0.0	0.9440996430588825	28556.0	482.49278122368844	249109.0	574.3767644560952
1253	Feb25-FISH2-3L1-rep4-mock-100x_Position012_11_cmle.ics	21	1	0	1	0	1	1	7.147799999999999	1.0	0.30427969209378736	1.2736170532102145	0.0	0.978859990767975	11430.0	198.84038737368095	63384.0	146.14605188204814
1254	Feb25-FISH2-3L1-rep4-mock-100x_Position012_11_cmle.ics	22	1	0	1	1	2	1	8.2308	2.0	0.29735074992398014	1.1920920160855013	0.0	0.9574848580449601	16874.0	290.3085275904449	112392.0	259.14500604454054
1255	Feb25-FISH2-3L1-rep4-mock-100x_Position012_11_cmle.ics	23	1	0	1	0	0	0	6.7146	0.0	0.2917645955838911	1.2006575818960774	0.0	0.9785434745211165	9684.0	169.62809203975783	48403.0	111.6039907428811
1256	Feb25-FISH2-3L1-rep4-mock-100x_Position012_11_cmle.ics	24	1	0	1	1	1	1	9.097199999999999	1.0	0.3012542639674629	1.270184078501417	0.0	0.9729009572657235	19218.0	333.09539832525314	137500.0	317.0371408207374
1257	Feb25-FISH2-3L1-rep4-mock-100x_Position012_11_cmle.ics	25	1	0	1	0	0	1	6.9312	0.0	0.3127921554036159	1.3124336304646653	0.0	0.9793689374580699	10544.0	182.551107223296	56939.0	131.2856564450325
1258	Feb25-FISH2-3L1-rep4-mock-100x_Position012_11_cmle.ics	26	1	0	1	1	2	2	10.1802	2.0	0.29439831451326165	1.2559286232184592	0.0	0.9400114238548136	25022.0	428.8404676227547	201941.0	465.6203436689493
1259	Feb25-FISH2-3L1-rep4-mock-100x_Position012_11_cmle.ics	27	1	0	1	1	1	0	6.497999999999999	1.0	0.3081564338908014	1.2614714903362398	0.0	0.9713314149481828	10068.0	173.08386163056716	52732.0	121.58547279824819
1260	Feb25-FISH2-3L1-rep4-mock-100x_Position012_11_cmle.ics	28	1	0	1	1	1	1	6.497999999999999	1.0	0.2799172546880228	1.0152043904046095	0.0	0.9770088018725813	11512.0	195.828012752057	61449.0	141.6844746639527
1261	Feb25-FISH2-3L1-rep4-mock-100x_Position012_11_cmle.ics	29	1	0	1	1	1	1	10.1802	1.0	0.2629145374644726	1.1023524736897126	0.0	0.9351746646103728	31676.0	526.9867655544441	271817.0	626.7351600470574
1262	Feb25-FISH2-3L1-rep4-mock-100x_Position012_11_cmle.ics	30	1	0	1	0	1	1	6.9312	1.0	0.2913507157314587	1.1963079156511052	0.0	0.9814887584375988	12030.0	204.9699785575294	66970.0	154.41438051465298
1263	Feb25-FISH2-3L1-rep4-mock-100x_Position012_11_cmle.ics	31	1	0	1	1	1	1	7.5809999999999995	1.0	0.3019951223144373	1.0953578515896871	0.0	0.965798881513975	15760.0	266.4898246028923	102237.0	235.73037211701626
1264	Feb25-FISH2-3L1-rep4-mock-100x_Position012_11_cmle.ics	32	1	0	1	1	1	1	9.747	1.0	0.26448113704619713	1.0399012625775654	0.0	0.9279085663519167	26082.0	439.46890708248077	203696.0	469.66689044815223
1265	Feb25-FISH2-3L1-rep4-mock-100x_Position012_11_cmle.ics	33	1	0	1	1	1	1	9.313799999999999	1.0	0.28428795721670924	1.018645754994247	0.0	0.9499155095009335	23998.0	402.37541365185484	186387.0	429.7571022993076
1266	Feb25-FISH2-3L1-rep4-mock-100x_Position012_11_cmle.ics	34	1	0	1	1	2	2	10.1802	2.0	0.2786359273792684	1.1468556758843977	0.0	0.9321333664141682	27460.0	463.570144720619	225862.0	520.7755832731157
1267	Feb25-FISH2-3L1-rep4-mock-100x_Position012_11_cmle.ics	35	1	0	1	1	1	1	7.5809999999999995	1.0	0.2819911849246345	1.111962847595924	0.0	0.9694364292442532	17222.0	290.4086076432576	112854.0	260.2102508376982
1268	Feb25-FISH2-3L1-rep4-mock-100x_Position012_11_cmle.ics	36	1	0	1	0	0	0	5.6316	0.0	0.2912458742353419	1.2689805501491802	0.0	0.9924668428555001	7358.0	126.28386480970012	32029.0	73.85005515161745
1269	Feb25-FISH2-3L1-rep4-mock-100x_Position012_11_cmle.ics	37	1	0	1	1	1	1	7.797599999999999	1.0	0.29028150318957935	1.0375273260630582	0.0	0.9641499637966529	18536.0	310.8560934603904	127852.0	294.791509296094
1270	Feb25-FISH2-3L1-rep4-mock-100x_Position012_11_cmle.ics	38	1	0	1	1	2	2	10.1802	2.0	0.28086780853274984	1.0963152119432447	0.0	0.9480036295113164	28952.0	488.1593589397158	245495.0	566.0438755329958
1271	Feb25-FISH2-3L1-rep4-mock-100x_Position012_11_cmle.ics	39	1	0	1	1	1	1	8.014199999999999	1.0	0.291023829559417	1.0859108036427	0.0	0.9648387862312625	17832.0	302.9874720782026	120792.0	278.51309319286196
1272	Feb25-FISH2-3L1-rep4-mock-100x_Position012_11_cmle.ics	40	1	0	1	1	1	1	8.4474	1.0	0.2893999752560569	1.172770113136765	0.0	0.9513213002440045	18364.0	312.4891162647237	125885.0	290.256148888862
1273	Feb25-FISH2-3L1-rep4-mock-100x_Position012_11_cmle.ics	41	1	0	1	0	0	0	6.0648	0.0	0.2839532250690289	1.176310469584274	0.0	0.9894738390312031	9100.0	155.05569058720152	43497.0	100.2921055583972
1274	Feb25-FISH2-3L1-rep4-mock-100x_Position012_11_cmle.ics	42	1	0	1	0	1	2	8.2308	1.0	0.272125937287045	1.0515398324337832	0.0	0.9604394718407493	18830.0	322.17758452587634	126746.0	292.241377821565
1275	Feb25-FISH2-3L1-rep4-mock-100x_Position012_11_cmle.ics	43	1	0	1	1	1	1	8.014199999999999	1.0	0.3002815472404502	1.091157618721408	0.0	0.9592680076470671	16828.0	283.94413638090157	112483.0	259.3548269886473
1276	Feb25-FISH2-3L1-rep4-mock-100x_Position012_11_cmle.ics	44	1	0	1	1	1	1	6.9312	1.0	0.29002308165617974	1.0224697377810945	0.0	0.9663276729976948	15384.0	256.565745989072	96626.0	222.79295104686963
1277	Feb25-FISH2-3L1-rep4-mock-100x_Position012_11_cmle.ics	45	1	0	1	2	1	2	10.1802	1.0	0.2766065967434497	1.1586937653536828	0.0	0.9348286856848456	31034.0	523.6868157837871	270372.0	623.403387912614
1278	Feb25-FISH2-3L1-rep4-mock-100x_Position012_11_cmle.ics	46	1	0	1	1	1	1	7.797599999999999	1.0	0.29197412643628506	1.18253917310176	0.0	0.9774911879567806	15566.0	265.9928304573796	98676.0	227.51968660092425
1279	Feb25-FISH2-3L1-rep4-mock-100x_Position012_11_cmle.ics	47	1	0	1	1	1	1	6.9312	1.0	0.29184332930771417	1.136533758055896	0.0	0.9836772484310436	11632.0	198.08844298757217	63728.0	146.93922116526514
1280	Feb25-FISH2-3L1-rep4-mock-100x_Position012_11_cmle.ics	48	1	0	1	1	1	1	8.014199999999999	1.0	0.2869070762520494	1.0654203710782302	0.0	0.96434394538834	18806.0	313.12172900502924	129894.0	299.4997990528645
1281	Feb25-FISH2-3L1-rep4-mock-100x_Position012_11_cmle.ics	49	1	0	1	1	1	1	6.9312	1.0	0.2804196165885538	1.0057843369257886	0.0	0.9668565643500785	14716.0	246.76322790694266	88892.0	204.96047652245082
1282	Feb25-FISH2-3L1-rep4-mock-100x_Position012_11_cmle.ics	50	1	0	1	1	1	1	6.9312	1.0	0.26884338391856855	1.1091904861927993	0.0	0.9721329171964658	14832.0	249.98750351645424	88069.0	203.06286512684744
1283	Feb25-FISH2-3L1-rep4-mock-100x_Position012_11_cmle.ics	51	1	0	1	1	1	2	10.1802	1.0	0.272330957313874	1.0426200843584423	0.0	0.9347227877364268	26620.0	450.32171044444937	213125.0	491.407568272143
1284	Feb25-FISH2-3L1-rep4-mock-100x_Position012_11_cmle.ics	52	1	0	1	1	1	1	8.2308	1.0	0.30687621977353563	1.2480870396834534	0.0	0.9606482512790961	16522.0	283.82304477575764	110624.0	255.06848484475097
1285	Feb25-FISH2-3L1-rep4-mock-100x_Position012_11_cmle.ics	53	1	0	1	1	1	1	7.3644	1.0	0.2830366536290395	1.0627794618567592	0.0	0.9668644457346953	15086.0	256.4595992896883	92695.0	213.7291474063873
1286	Feb25-FISH2-3L1-rep4-mock-100x_Position012_11_cmle.ics	54	1	0	1	1	1	1	8.4474	1.0	0.30342599364633865	1.2096400253827002	0.0	0.9630473523156621	17358.0	297.33316696068374	118454.0	273.1223089365791
1287	Feb25-FISH2-3L1-rep4-mock-100x_Position012_11_cmle.ics	55	1	0	1	1	1	1	8.4474	1.0	0.2907518737248454	1.1052107968345413	0.0	0.9565654823696297	18222.0	313.4818763126633	124718.0	287.56536821004164
1288	Feb25-FISH2-3L1-rep4-mock-100x_Position012_11_cmle.ics	56	1	0	1	1	1	1	8.2308	1.0	0.3025734619511534	1.2508647195886553	0.0	0.9638606133726529	17158.0	293.33173074642394	116249.0	268.03818606014477
1289	Feb25-FISH2-3L1-rep4-mock-100x_Position012_11_cmle.ics	57	1	0	1	1	1	1	7.3644	1.0	0.2829182050940297	1.057685383963008	0.0	0.9609124980447813	14300.0	244.25410439323076	85528.0	197.20401876448022
1290	Feb25-FISH2-3L1-rep4-mock-100x_Position012_11_cmle.ics	58	1	0	1	1	2	1	8.664	2.0	0.3099941215926944	1.265344654902791	0.0	0.9654133487224524	17666.0	303.256645192485	122930.0	283.44273251704186
1291	Feb25-FISH2-3L1-rep4-mock-100x_Position012_11_cmle.ics	59	1	0	1	1	1	1	8.664	1.0	0.3063255947498795	1.2221817057962212	0.0	0.9609309543615134	17186.0	297.7491168253156	117254.0	270.3554393439618
1292	Feb25-FISH2-3L1-rep4-mock-100x_Position012_11_cmle.ics	60	1	0	1	1	1	1	8.2308	1.0	0.2878349999858604	1.0476858707608407	0.0	0.969915463419417	18134.0	307.1619019042881	123193.0	284.0491381027571
1293	Feb25-FISH2-3L1-rep4-mock-100x_Position012_11_cmle.ics	61	1	0	1	1	1	1	7.147799999999999	1.0	0.2805348758602234	1.023121080118407	0.0	0.9549333330933614	14490.0	244.94257070100736	86870.0	200.29830125889063
1294	Feb25-FISH2-3L1-rep4-mock-100x_Position012_11_cmle.ics	62	1	0	1	0	0	1	6.9312	0.0	0.3007308881326407	1.3126652845772928	0.0	0.9835550469984469	10940.0	188.9432476533746	59005.0	136.04928359365536
1295	Feb25-FISH2-3L1-rep4-mock-100x_Position012_11_cmle.ics	63	1	0	1	1	1	1	8.664	1.0	0.29163307954288425	1.1791328291540788	0.0	0.96099564070326	19902.0	339.393613643986	142573.0	328.73408202352726
1296	Feb25-FISH2-3L1-rep4-mock-100x_Position012_11_cmle.ics	65	1	0	1	2	1	2	8.664	1.0	0.2942937337388124	1.2036958417909123	0.0	0.9559436011582596	18476.0	316.13891652490923	128108.0	295.3817748091857
1297	Feb25-FISH2-3L1-rep4-mock-100x_Position012_11_cmle.ics	66	1	0	1	0	0	0	6.497999999999999	0.0	0.2935227806427483	1.3883197127970428	0.0	0.9824388801014832	9090.0	157.24295415821092	44151.0	101.80004948637367
1298	Feb25-FISH2-3L1-rep4-mock-100x_Position012_11_cmle.ics	67	1	0	1	1	1	1	8.2308	1.0	0.27662586053755966	1.1598938231437887	0.0	0.9519358844278095	17774.0	301.7615208793068	117192.0	270.21248441500984
1299	Feb25-FISH2-3L1-rep4-mock-100x_Position012_11_cmle.ics	68	1	0	1	1	1	1	8.4474	1.0	0.28896666705924584	1.124959760766237	0.0	0.9684330567439662	17868.0	304.68138894853803	120729.0	278.3678325392495
1300	Feb25-FISH2-3L1-rep4-mock-100x_Position012_11_cmle.ics	69	1	0	1	1	1	1	8.8806	1.0	0.30468389058317047	1.2779116787594276	0.0	0.9596751639230546	18208.0	313.8711658945018	127524.0	294.03523160744527
1301	Feb25-FISH2-3L1-rep4-mock-100x_Position012_11_cmle.ics	70	1	0	1	1	1	1	7.147799999999999	1.0	0.28239594546692154	1.1471900622670441	0.0	0.9669830192147006	14448.0	243.8635355578402	86779.0	200.08848031478382
1302	Feb25-FISH2-3L1-rep4-mock-100x_Position012_11_cmle.ics	71	1	0	1	1	1	1	8.8806	1.0	0.29089254478094273	1.086377753842378	0.0	0.9512006720478543	22242.0	373.85244596313873	168229.0	387.88975391368604
1303	Feb25-FISH2-3L1-rep4-mock-100x_Position012_11_cmle.ics	72	1	0	1	1	1	1	9.097199999999999	1.0	0.2907391154656164	1.112357265218302	0.0	0.9703301567552189	21208.0	363.0560788953702	156594.0	361.06264748860036
1304	Feb25-FISH2-3L1-rep4-mock-100x_Position012_11_cmle.ics	73	1	0	1	1	2	0	8.664	2.0	0.3142544777886795	1.2323608949400757	0.0	0.9656437263867337	17486.0	299.5383263554413	121885.0	281.03325024680424
1305	Feb25-FISH2-3L1-rep4-mock-100x_Position012_11_cmle.ics	74	1	0	1	1	1	1	8.2308	1.0	0.31373709334119604	1.3151450863047949	0.0	0.9592969690225942	15220.0	264.0182154115702	98896.0	228.02694602623748
1306	Feb25-FISH2-3L1-rep4-mock-100x_Position012_11_cmle.ics	75	1	0	1	1	1	1	7.147799999999999	1.0	0.28335740661149184	1.0066743556753015	0.0	0.9616390919851555	16576.0	275.7379371077265	106822.0	246.30211968547496
1307	Feb25-FISH2-3L1-rep4-mock-100x_Position012_11_cmle.ics	76	1	0	1	1	1	1	7.797599999999999	1.0	0.30281150081319064	1.2586146747110958	0.0	0.9931080555399034	11928.0	208.02690928569453	67408.0	155.4242879159583
1308	Feb25-FISH2-3L1-rep4-mock-100x_Position012_11_cmle.ics	77	1	0	1	1	1	1	9.313799999999999	1.0	0.29408734860532	1.1994845320683276	0.0	0.9592342239509615	19698.0	337.5730957434255	140976.0	325.05183974068564
1309	Feb25-FISH2-3L1-rep4-mock-100x_Position012_11_cmle.ics	78	1	0	1	1	1	1	7.797599999999999	1.0	0.28626114759961113	1.2129001488194202	0.0	0.9741157935359732	15386.0	261.61916465281973	96016.0	221.38645900395582
1310	Feb25-FISH2-3L1-rep4-mock-100x_Position012_11_cmle.ics	79	1	0	1	0	0	0	6.9312	0.0	0.3045139544092678	1.356219726957982	0.0	0.9851536344488236	9590.0	167.5508129287945	48731.0	112.36026843152987
1311	Feb25-FISH2-3L1-rep4-mock-100x_Position012_11_cmle.ics	80	1	0	1	1	1	1	7.797599999999999	1.0	0.2923795880976029	1.1982501041141318	0.0	0.966720787264575	15966.0	271.91263573909714	102575.0	236.5097070522701
1312	Feb25-FISH2-3L1-rep4-mock-100x_Position012_11_cmle.ics	81	1	0	1	1	1	1	8.664	1.0	0.30152401205776336	1.281435117143621	0.0	0.9536431989237303	17850.0	306.479223632326	123138.0	283.92232324642885
1313	Feb25-FISH2-3L1-rep4-mock-100x_Position012_11_cmle.ics	82	1	0	1	1	1	0	8.4474	1.0	0.29661745402090967	1.181245459538658	0.0	0.9582400303751433	19156.0	326.11598608313994	135778.0	313.06668295533154
1314	Feb25-FISH2-3L1-rep4-mock-100x_Position012_11_cmle.ics	83	1	0	1	2	1	1	9.9636	1.0	0.24490455423804994	1.0571729217507249	0.0	0.942423258655686	35938.0	585.463042407897	317032.0	730.9885005722184
1315	Feb25-FISH2-3L1-rep4-mock-100x_Position012_11_cmle.ics	84	1	0	1	1	1	1	7.797599999999999	1.0	0.28682501225434326	1.1068724608597715	0.0	0.9711440611500693	16220.0	275.3654544119107	104030.0	239.86453643331862
1316	Feb25-FISH2-3L1-rep4-mock-100x_Position012_11_cmle.ics	85	1	0	1	1	1	1	6.7146	1.0	0.3091905135918562	1.3121074906007457	0.0	0.9817125952494846	9920.0	171.78925254944835	51660.0	119.1137359621767
1317	Feb25-FISH2-3L1-rep4-mock-100x_Position012_11_cmle.ics	86	1	0	1	1	1	1	9.313799999999999	1.0	0.3091911217906756	1.3912719703494074	0.0	0.9632611968835022	17942.0	313.12264135295425	125659.0	289.7350551155858
1318	Feb25-FISH2-3L1-rep4-mock-100x_Position012_11_cmle.ics	87	1	0	1	0	0	0	6.7146	0.0	0.302259486937949	1.3763699722944251	0.0	0.9873605849135635	9418.0	163.54317076259014	47250.0	108.94549020930795
1319	Feb25-FISH2-3L1-rep4-mock-100x_Position012_11_cmle.ics	88	1	0	1	1	1	1	8.014199999999999	1.0	0.2990905248906394	1.1966879020970045	0.0	0.9541620707483447	16902.0	286.159592593763	113001.0	260.5491923627938
1320	Feb25-FISH2-3L1-rep4-mock-100x_Position012_11_cmle.ics	89	1	0	1	1	1	1	7.5809999999999995	1.0	0.29175813646844945	1.1238601636786045	0.0	0.9629622126158679	15448.0	261.3897602520649	97520.0	224.85426889336952
1321	Feb25-FISH2-3L1-rep4-mock-100x_Position012_11_cmle.ics	90	1	0	1	1	1	1	8.014199999999999	1.0	0.2841029141273328	1.0277298001141006	0.0	0.9723664276249588	17926.0	302.88806304701455	120292.0	277.3602308626047
1322	Feb25-FISH2-3L1-rep4-mock-100x_Position012_11_cmle.ics	91	1	0	1	1	1	1	9.313799999999999	1.0	0.29682565642983666	1.2720126889502554	0.0	0.9698125524293969	20068.0	345.3034262235883	145640.0	335.80573955732507
1323	Feb25-FISH2-3L1-rep4-mock-100x_Position012_11_cmle.ics	92	1	0	1	1	1	1	7.147799999999999	1.0	0.2721759245407965	1.1152671893246007	0.0	0.9634259499361255	16684.0	277.09825315308444	105718.0	243.75659966026703
1324	Feb25-FISH2-3L1-rep4-mock-100x_Position012_11_cmle.ics	93	1	0	1	1	1	1	6.7146	1.0	0.27607066777541894	1.0428390181584868	0.0	0.9679007144781597	13914.0	232.3979655544884	81089.0	186.96890699645658
1325	Feb25-FISH2-3L1-rep4-mock-100x_Position012_11_cmle.ics	94	1	0	1	1	1	1	7.147799999999999	1.0	0.28016498843633447	1.0524252438116333	0.0	0.9732260175236778	15370.0	258.0550822664061	94840.0	218.67492680319083
1326	Feb25-FISH2-3L1-rep4-mock-100x_Position012_11_cmle.ics	95	1	0	1	1	1	0	7.5809999999999995	1.0	0.28414048495565614	1.0201463246705869	0.0	0.9633859667081724	17116.0	287.6652668305489	112239.0	258.7922301714818
1327	Feb25-FISH2-3L1-rep4-mock-100x_Position012_11_cmle.ics	96	1	0	1	1	1	1	7.147799999999999	1.0	0.29112110884908693	1.111509668350808	0.0	0.9642265081882747	14346.0	242.1223902737229	87178.0	201.00846445432907
1328	Feb25-FISH2-3L1-rep4-mock-100x_Position012_11_cmle.ics	97	1	0	1	1	1	1	7.797599999999999	1.0	0.3002804932905978	1.1894722024381723	0.0	0.9663457840540823	15192.0	259.22634535123916	96485.0	222.46784386973707
1329	Feb25-FISH2-3L1-rep4-mock-100x_Position012_11_cmle.ics	98	1	0	1	1	0	0	7.147799999999999	0.0	0.3111733727004601	1.3635712934273874	0.0	0.9827144510476105	10510.0	183.5700841326843	56517.0	130.31264063829542
1330	Feb25-FISH2-3L1-rep4-mock-100x_Position012_11_cmle.ics	99	1	0	1	1	1	0	8.014199999999999	1.0	0.2949268878805611	1.1728539851535298	0.0	0.9539752757434468	16920.0	289.3002654152784	112391.0	259.14270031988
1331	Feb25-FISH2-3L1-rep4-mock-100x_Position012_11_cmle.ics	100	1	0	1	1	1	1	8.664	1.0	0.3066756667653059	1.2427801474554652	0.0	0.9606210083591311	17524.0	301.27693863767854	120799.0	278.5292332654855
1332	Feb25-FISH2-3L1-rep4-mock-100x_Position012_11_cmle.ics	101	1	0	1	1	0	1	6.497999999999999	0.0	0.2805723204589782	1.0205584566535086	0.0	0.9723910948846585	13880.0	232.10624852881386	81448.0	187.79666214958124
1333	Feb25-FISH2-3L1-rep4-mock-100x_Position012_11_cmle.ics	102	1	0	1	0	0	0	5.6316	0.0	0.27066119510328085	1.093806129119674	0.0	0.9826849554090713	9812.0	164.36697705442273	47547.0	109.63029043348074
1334	Feb25-FISH2-3L1-rep4-mock-100x_Position012_11_cmle.ics	103	1	0	1	0	0	0	7.147799999999999	0.0	0.2916304356907132	1.2767900241136951	0.0	0.9905431604219753	10098.0	178.4353425773073	51528.0	118.80938030698877
1335	Feb25-FISH2-3L1-rep4-mock-100x_Position012_11_cmle.ics	104	1	0	1	1	1	1	6.9312	1.0	0.2733380384711362	1.048754953625911	0.0	0.9660828204603701	15086.0	253.229674949713	91093.0	210.03537650024316
1336	Feb25-FISH2-3L1-rep4-mock-100x_Position012_11_cmle.ics	105	1	0	1	1	1	1	8.4474	1.0	0.29189438430083625	1.2104415575728475	0.0	0.9492876251744938	18740.0	318.38749207801374	130329.0	300.50278928018827
1337	Feb25-FISH2-3L1-rep4-mock-100x_Position012_11_cmle.ics	106	1	0	1	1	1	1	7.147799999999999	1.0	0.2493456775955886	1.2406037521507771	0.0	0.9593608248460577	18262.0	300.0517722605363	115877.0	267.1804564864334
1338	Feb25-FISH2-3L1-rep4-mock-100x_Position012_11_cmle.ics	107	1	0	1	0	0	0	6.497999999999999	0.0	0.29556843500286767	1.399123403019896	0.0	0.9918827910664488	9132.0	158.74328378050473	44612.0	102.86298855487081
1339	Feb25-FISH2-3L1-rep4-mock-100x_Position012_11_cmle.ics	108	1	0	1	0	0	1	7.147799999999999	0.0	0.30910903060400163	1.4820306117957482	0.0	0.9796380448884351	9720.0	170.9007144309589	50099.0	115.51449976711365
1340	Feb25-FISH2-3L1-rep4-mock-100x_Position012_11_cmle.ics	109	1	0	1	1	0	0	6.7146	0.0	0.2762090696992407	1.121942054624697	0.0	0.9715147217677762	11928.0	202.99478078500798	64379.0	148.44024791926006
1341	Feb25-FISH2-3L1-rep4-mock-100x_Position012_11_cmle.ics	110	1	0	1	1	1	1	8.014199999999999	1.0	0.29410247561633	1.1760998004329561	0.0	0.9753090708263021	16218.0	274.66541203247033	105322.0	242.8435326947033
1342	Feb25-FISH2-3L1-rep4-mock-100x_Position013_12_cmle.ics	2	1	0	1	2	1	1	8.664	1.0	0.2522528087198537	1.0952956516915497	0.0	0.9299031866119932	25640.0	424.7229292913889	193896.0	447.07078877511066
1343	Feb25-FISH2-3L1-rep4-mock-100x_Position013_12_cmle.ics	3	1	0	1	0	0	0	5.6316	0.0	0.2735613899227241	1.2065600224752908	0.0	0.992455461229942	7148.0	122.94835099181711	29722.0	68.53074835981062
1344	Feb25-FISH2-3L1-rep4-mock-100x_Position013_12_cmle.ics	4	1	0	1	1	1	1	8.014199999999999	1.0	0.2705255518129952	1.0588344785860244	0.0	0.9551212492507982	19906.0	333.37423452045556	137358.0	316.7097279189444
1345	Feb25-FISH2-3L1-rep4-mock-100x_Position013_12_cmle.ics	5	1	0	1	0	1	1	10.1802	1.0	0.28969484113684124	1.2272904629790853	0.0	0.9515458557316729	24188.0	411.13869080958625	190390.0	438.9869181153469
1346	Feb25-FISH2-3L1-rep4-mock-100x_Position013_12_cmle.ics	6	1	0	1	1	1	1	6.9312	1.0	0.2930370105716974	1.16417977370858	0.0	0.9797763474370205	12138.0	206.56434709129394	68070.0	156.95067764121887
1347	Feb25-FISH2-3L1-rep4-mock-100x_Position013_12_cmle.ics	7	1	0	1	0	0	0	6.7146	0.0	0.3057392437818249	1.5093226846997516	0.0	0.9873175652491456	8448.0	149.0279021310573	40372.0	93.08671599428953
1348	Feb25-FISH2-3L1-rep4-mock-100x_Position013_12_cmle.ics	8	1	0	1	0	0	0	5.848199999999999	0.0	0.2806752301813276	1.2548278943197533	0.0	0.975674533631037	8098.0	139.12313789988528	36303.0	83.70472235065623
1349	Feb25-FISH2-3L1-rep4-mock-100x_Position013_12_cmle.ics	9	1	0	1	1	1	1	8.664	1.0	0.30498625181343997	1.2777037734273322	0.0	0.9723122363316465	17342.0	296.46068819092255	118594.0	273.44511038905114
1350	Feb25-FISH2-3L1-rep4-mock-100x_Position013_12_cmle.ics	10	1	0	1	1	1	1	8.8806	1.0	0.2903252494394121	1.2053414895340506	0.0	0.9615656974792106	18722.0	319.9278690245831	129791.0	299.2623094128315
1351	Feb25-FISH2-3L1-rep4-mock-100x_Position013_12_cmle.ics	11	1	0	1	1	1	2	10.1802	1.0	0.23533522979560212	1.1553518840276555	0.0	0.9447166447318265	34392.0	570.2462245431145	290940.0	670.8275327300753
1352	Feb25-FISH2-3L1-rep4-mock-100x_Position013_12_cmle.ics	12	1	0	1	1	1	1	7.797599999999999	1.0	0.2982227241703012	1.1301296368331606	0.0	0.9662477898268317	15840.0	270.24368198190535	102371.0	236.03933922152515
1353	Feb25-FISH2-3L1-rep4-mock-100x_Position013_12_cmle.ics	13	1	0	1	1	1	1	9.747	1.0	0.3130256393908747	1.4007289111833654	0.0	0.9671082340225716	19168.0	334.01426967659893	139614.0	321.91144275306493
1354	Feb25-FISH2-3L1-rep4-mock-100x_Position013_12_cmle.ics	14	1	0	1	1	1	1	8.8806	1.0	0.30898625711587197	1.260401929928602	0.0	0.9618230935250203	17666.0	305.0354441043588	122730.0	282.98158758493895
1355	Feb25-FISH2-3L1-rep4-mock-100x_Position013_12_cmle.ics	15	1	0	1	1	1	1	8.2308	1.0	0.2635743071775631	1.048035824700239	0.0	0.9648208698085203	20300.0	341.4770732016638	139627.0	321.9414171736517
1356	Feb25-FISH2-3L1-rep4-mock-100x_Position013_12_cmle.ics	16	1	0	1	1	1	2	8.014199999999999	1.0	0.29794878943817316	1.0977872625265617	0.0	0.9728872341252967	17200.0	291.2744625449877	115781.0	266.959106919024
1357	Feb25-FISH2-3L1-rep4-mock-100x_Position013_12_cmle.ics	17	1	0	1	2	2	2	10.1802	2.0	0.2447214550022188	1.0861183841498527	0.0	0.923038206978409	30110.0	499.71399014568476	243039.0	560.3810157667724
1358	Feb25-FISH2-3L1-rep4-mock-100x_Position013_12_cmle.ics	18	1	0	1	1	1	2	9.5304	1.0	0.29022084009154864	1.1876104397333007	0.0	0.9632798176675638	20578.0	355.78795155605474	149535.0	344.7865371100289
1359	Feb25-FISH2-3L1-rep4-mock-100x_Position013_12_cmle.ics	19	1	0	1	1	1	1	7.797599999999999	1.0	0.28515379355059894	1.0791263137270106	0.0	0.9467792642202902	16666.0	282.5239014071353	108034.0	249.09665797401854
1360	Feb25-FISH2-3L1-rep4-mock-100x_Position013_12_cmle.ics	20	1	0	1	0	0	0	6.2814	0.0	0.24947417463934243	1.1599629809239276	0.0	0.9943765906712374	9054.0	156.60227348569896	40462.0	93.29423121373584
1361	Feb25-FISH2-3L1-rep4-mock-100x_Position013_12_cmle.ics	22	1	0	1	1	1	1	8.4474	1.0	0.2886275754702659	1.1376042712329006	0.0	0.9616023580883838	18952.0	323.7103369615711	131803.0	303.90142742978657
1362	Feb25-FISH2-3L1-rep4-mock-100x_Position013_12_cmle.ics	23	1	0	1	3	2	3	10.1802	2.0	0.2875820856416194	1.0675748496800452	0.0	0.9418627853664372	36422.0	605.8052683683528	350510.0	808.1795507569212
1363	Feb25-FISH2-3L1-rep4-mock-100x_Position013_12_cmle.ics	24	1	0	1	1	1	1	8.4474	1.0	0.29614010783826106	1.1619369838881786	0.0	0.9596721360965174	16720.0	286.9137913710091	110631.0	255.08462491737458
1364	Feb25-FISH2-3L1-rep4-mock-100x_Position013_12_cmle.ics	25	1	0	1	1	1	1	7.3644	1.0	0.2893252915681454	1.0991387972388376	0.0	0.9738150812467528	15224.0	257.32008407168837	95008.0	219.06228854615725
1365	Feb25-FISH2-3L1-rep4-mock-100x_Position013_12_cmle.ics	26	1	0	1	0	0	0	6.497999999999999	0.0	0.2944324421981483	1.2273069065767515	0.0	0.9843226071334881	9716.0	167.95588324860776	48865.0	112.66923553603878
1366	Feb25-FISH2-3L1-rep4-mock-100x_Position013_12_cmle.ics	27	1	0	1	1	1	2	8.2308	1.0	0.29709670075259004	1.0399773003432817	0.0	0.9648191526115891	17616.0	298.83911980821534	119835.0	276.30651469274954
1367	Feb25-FISH2-3L1-rep4-mock-100x_Position013_12_cmle.ics	28	1	0	1	1	1	1	8.8806	1.0	0.2934425216574101	1.1347697802745216	0.0	0.9671227260999532	18744.0	323.57922714906584	130716.0	301.3951047238074
1368	Feb25-FISH2-3L1-rep4-mock-100x_Position013_12_cmle.ics	29	1	0	1	1	1	1	7.3644	1.0	0.2995496050392176	1.2444813839027193	0.0	0.9819739195862234	12886.0	221.31439024330624	75281.0	173.5772581681886
1369	Feb25-FISH2-3L1-rep4-mock-100x_Position013_12_cmle.ics	30	1	0	1	2	1	1	9.747	1.0	0.3124409145721169	1.3541597070673945	0.0	0.971049234727954	18072.0	317.3385370622255	127693.0	294.4248990750722
1370	Feb25-FISH2-3L1-rep4-mock-100x_Position013_12_cmle.ics	31	1	0	1	1	1	1	9.747	1.0	0.29090816806645275	1.314155062869723	0.0	0.9785841391910044	19188.0	334.18036080963395	134802.0	310.81629568666943
1371	Feb25-FISH2-3L1-rep4-mock-100x_Position013_12_cmle.ics	32	1	0	1	1	1	1	7.5809999999999995	1.0	0.29174517332386746	1.1937302655211035	0.0	0.9582643049960832	14486.0	247.82564647991686	88552.0	204.1765301378759
1372	Feb25-FISH2-3L1-rep4-mock-100x_Position013_12_cmle.ics	33	1	0	1	0	1	1	7.5809999999999995	1.0	0.2905898675066015	1.0836995203041015	0.0	0.974411193099765	17504.0	294.04246235485545	117387.0	270.6621007238102
1373	Feb25-FISH2-3L1-rep4-mock-100x_Position013_12_cmle.ics	34	1	0	1	3	1	1	10.1802	1.0	0.2646499930218709	1.0865226882874133	0.0	0.9319299983013518	26788.0	453.1633203401752	212090.0	489.02114324851055
1374	Feb25-FISH2-3L1-rep4-mock-100x_Position013_12_cmle.ics	35	1	0	1	1	1	1	8.014199999999999	1.0	0.2902806436708932	1.1196440658408047	0.0	0.9722434407862881	17254.0	292.55145441308946	114820.0	264.7433055202696
1375	Feb25-FISH2-3L1-rep4-mock-100x_Position013_12_cmle.ics	36	1	0	1	0	1	1	7.147799999999999	1.0	0.28251725409157247	1.037531114775086	0.0	0.9690410339769233	15062.0	253.93380819532587	92389.0	213.0235956602699
1376	Feb25-FISH2-3L1-rep4-mock-100x_Position013_12_cmle.ics	37	1	0	1	1	1	1	7.797599999999999	1.0	0.2992482523039187	1.1879271009249661	0.0	0.9688219090281504	14400.0	248.33788964715788	88886.0	204.94664217448778
1377	Feb25-FISH2-3L1-rep4-mock-100x_Position013_12_cmle.ics	38	1	0	1	0	1	1	8.4474	1.0	0.3001069329698042	1.150315227961526	0.0	0.9622010108914653	17752.0	302.2762970484311	121838.0	280.92488118776004
1378	Feb25-FISH2-3L1-rep4-mock-100x_Position013_12_cmle.ics	39	1	0	1	1	1	0	7.5809999999999995	1.0	0.30150092706461645	1.4065646697170315	0.0	0.9932861943229465	11140.0	194.95753526791196	60708.0	139.97593269051146
1379	Feb25-FISH2-3L1-rep4-mock-100x_Position013_12_cmle.ics	40	1	0	1	0	0	0	6.2814	0.0	0.2913124200241448	1.2487911670493868	0.0	0.9891247438871507	8554.0	149.24347606900741	40152.0	92.57945656897637
1380	Feb25-FISH2-3L1-rep4-mock-100x_Position013_12_cmle.ics	41	1	0	1	2	1	3	10.1802	1.0	0.2632848348817494	1.1031245966756085	0.0	0.9441006768915405	37376.0	615.398950180711	348639.0	803.8655399170988
1381	Feb25-FISH2-3L1-rep4-mock-100x_Position013_12_cmle.ics	42	1	0	1	1	0	0	7.5809999999999995	0.0	0.2893067970042439	1.329610153244206	0.0	0.9947873177151992	10792.0	190.19981069586	56703.0	130.74150542515108
1382	Feb25-FISH2-3L1-rep4-mock-100x_Position013_12_cmle.ics	43	1	0	1	0	1	0	6.7146	1.0	0.2620953322646009	1.0952962434323947	0.0	0.9750879897431175	16008.0	266.4850117046449	97501.0	224.8104601248198
1383	Feb25-FISH2-3L1-rep4-mock-100x_Position013_12_cmle.ics	44	1	0	1	1	1	0	7.5809999999999995	1.0	0.28528710527660334	1.1472378412188768	0.0	0.9704050582543481	15952.0	269.048595732125	101190.0	233.3162783974576
1384	Feb25-FISH2-3L1-rep4-mock-100x_Position013_12_cmle.ics	45	1	0	1	0	0	0	5.848199999999999	0.0	0.2809935778911307	1.1445597810793626	0.0	0.9893789629433859	8506.0	145.76004555258837	39103.0	90.1607514000967
1385	Feb25-FISH2-3L1-rep4-mock-100x_Position013_12_cmle.ics	46	1	0	1	0	0	1	7.3644	0.0	0.2872953491398669	1.0200855480375017	0.0	0.9601869707540727	17752.0	296.3781743406401	119209.0	274.86313105526756
1386	Feb25-FISH2-3L1-rep4-mock-100x_Position013_12_cmle.ics	47	1	0	1	1	1	1	10.1802	1.0	0.31081235185708816	1.460812700253037	0.0	0.9694839146386617	19164.0	336.6866982159556	139076.0	320.6709628857082
1387	Feb25-FISH2-3L1-rep4-mock-100x_Position013_12_cmle.ics	48	1	0	1	2	2	2	10.1802	2.0	0.30697736319871705	1.2508678537628402	0.0	0.9488978394864838	27748.0	473.0489663850339	240810.0	555.2415554984856
1388	Feb25-FISH2-3L1-rep4-mock-100x_Position013_12_cmle.ics	49	1	0	1	1	1	1	8.2308	1.0	0.304793340076599	1.2891009251010241	0.0	0.9768438316130189	15678.0	271.1873771410127	101909.0	234.97409442836752
1389	Feb25-FISH2-3L1-rep4-mock-100x_Position013_12_cmle.ics	50	1	0	1	1	1	1	7.797599999999999	1.0	0.28941791418362056	1.1072560070562687	0.0	0.9637458589255329	16464.0	280.4438106835591	106866.0	246.40357157053762
1390	Feb25-FISH2-3L1-rep4-mock-100x_Position013_12_cmle.ics	51	1	0	1	1	2	1	10.1802	2.0	0.29496857512833974	1.132876353456115	0.0	0.9411854822300576	29370.0	495.6750906195045	257050.0	592.6865239852403
1391	Feb25-FISH2-3L1-rep4-mock-100x_Position013_12_cmle.ics	52	1	0	1	0	0	0	6.2814	0.0	0.2941116950286433	1.3167773838581558	0.0	0.9886242495691038	8750.0	151.61077503598284	41739.0	96.23864160521279
1392	Feb25-FISH2-3L1-rep4-mock-100x_Position013_12_cmle.ics	53	1	0	1	1	1	2	8.8806	1.0	0.29357173793201097	1.2545744965860075	0.0	0.9648623161498451	19224.0	328.94632402318047	135799.0	313.11510317320233
1393	Feb25-FISH2-3L1-rep4-mock-100x_Position013_12_cmle.ics	54	1	0	1	1	1	2	9.097199999999999	1.0	0.30358393493194524	1.2599390317525534	0.0	0.9614796209656805	19212.0	329.5441457588069	137966.0	318.11160851253715
1394	Feb25-FISH2-3L1-rep4-mock-100x_Position013_12_cmle.ics	55	1	0	1	1	1	1	7.5809999999999995	1.0	0.3018686660137022	1.207941997293209	0.0	0.9626266194760555	14716.0	251.16341468893776	92229.0	212.6546797145876
1395	Feb25-FISH2-3L1-rep4-mock-100x_Position013_12_cmle.ics	56	1	0	1	1	1	1	8.8806	1.0	0.3123233185392602	1.3017269750142229	0.0	0.9673968739677783	18102.0	311.73636155164377	127987.0	295.10278212526345
1396	Feb25-FISH2-3L1-rep4-mock-100x_Position013_12_cmle.ics	57	1	0	1	1	1	2	9.097199999999999	1.0	0.2989023368085791	1.1476670814148713	0.0	0.9667633526802462	20198.0	346.12556085098504	147571.0	340.2580938767785
1397	Feb25-FISH2-3L1-rep4-mock-100x_Position013_12_cmle.ics	58	1	0	1	1	1	1	7.3644	1.0	0.28034960484179405	1.0377311974765127	0.0	0.9668899879135047	16504.0	276.6800744025424	105562.0	243.39690661322678
1398	Feb25-FISH2-3L1-rep4-mock-100x_Position013_12_cmle.ics	59	1	0	1	0	0	0	6.497999999999999	0.0	0.2833028162067896	1.1400347625930027	0.0	0.9898503186508893	8992.0	155.68482069327544	42676.0	98.39910561211485
1399	Feb25-FISH2-3L1-rep4-mock-100x_Position013_12_cmle.ics	60	1	0	1	1	1	1	10.1802	1.0	0.2770977927895261	1.13234414401837	0.0	0.9502705134167532	26462.0	448.47595082001953	213071.0	491.28305914047525
1400	Feb25-FISH2-3L1-rep4-mock-100x_Position013_12_cmle.ics	61	1	0	1	1	1	1	10.1802	1.0	0.26767077716604254	1.091118631746047	0.0	0.943094959110881	34234.0	567.9791704395335	308149.0	710.5067484128684
1401	Feb25-FISH2-3L1-rep4-mock-100x_Position013_12_cmle.ics	62	1	0	1	0	1	1	7.3644	1.0	0.2971551972913634	1.244358926352595	0.0	0.9857962275705546	12694.0	218.96626635363108	73310.0	169.03267486231462
1402	Feb25-FISH2-3L1-rep4-mock-100x_Position013_12_cmle.ics	63	1	0	1	1	1	1	8.4474	1.0	0.28689542610241714	1.1254348609730613	0.0	0.9599203065523753	17752.0	302.1358655553864	119126.0	274.6717559084448
1403	Feb25-FISH2-3L1-rep4-mock-100x_Position013_12_cmle.ics	64	1	0	1	1	1	1	8.8806	1.0	0.3087392446859021	1.2566736179932256	0.0	0.9661652354768219	17718.0	306.0804985698378	123223.0	284.11830984257256
1404	Feb25-FISH2-3L1-rep4-mock-100x_Position013_12_cmle.ics	65	1	0	1	1	1	1	8.014199999999999	1.0	0.3046963387666547	1.161247435855559	0.0	0.965314881656122	16128.0	274.3861069106786	106311.0	245.12389438395212
1405	Feb25-FISH2-3L1-rep4-mock-100x_Position013_12_cmle.ics	66	1	0	1	0	0	0	7.147799999999999	0.0	0.2866849228213865	1.3691478761552878	0.0	0.9955309062770704	9642.0	168.61927264311052	47668.0	109.90928311740299
1406	Feb25-FISH2-3L1-rep4-mock-100x_Position013_12_cmle.ics	67	1	0	1	1	1	1	7.797599999999999	1.0	0.27147952895324706	1.0905857547241613	0.0	0.9540451439983312	17018.0	284.00066096998927	108769.0	250.79136559949666
1407	Feb25-FISH2-3L1-rep4-mock-100x_Position013_12_cmle.ics	68	1	0	1	1	1	1	10.1802	1.0	0.29547089928745673	1.2077143977360707	0.0	0.9657535436965484	20244.0	354.22194047474943	147223.0	339.45570169491947
1408	Feb25-FISH2-3L1-rep4-mock-100x_Position013_12_cmle.ics	69	1	0	1	1	1	1	8.4474	1.0	0.30978096442608255	1.275179859692871	0.0	0.9687710652441006	16198.0	279.6718808931649	107893.0	248.771550796886
1409	Feb25-FISH2-3L1-rep4-mock-100x_Position013_12_cmle.ics	71	1	0	1	1	1	1	10.1802	1.0	0.3112347360251071	1.34414435519691	0.0	0.9700221285015379	20632.0	359.3352525616888	155464.0	358.4571786222191
1410	Feb25-FISH2-3L1-rep4-mock-100x_Position013_12_cmle.ics	72	1	0	1	1	1	1	8.2308	1.0	0.30320509649159133	1.2828207068469866	0.0	0.9770728538351421	15296.0	263.6803844150624	97951.0	225.84803622205126
1411	Feb25-FISH2-3L1-rep4-mock-100x_Position013_12_cmle.ics	73	1	0	1	1	1	1	8.4474	1.0	0.29283685302143253	1.1585773683077465	0.0	0.9646919234645942	18984.0	321.3125654563649	133097.0	306.8850351404923
1412	Feb25-FISH2-3L1-rep4-mock-100x_Position013_12_cmle.ics	74	1	0	1	1	1	1	7.5809999999999995	1.0	0.29793486997285046	1.0984562570295413	0.0	0.9698654102463873	16456.0	277.38618342855386	108348.0	249.82065551742008
1413	Feb25-FISH2-3L1-rep4-mock-100x_Position013_12_cmle.ics	75	1	0	1	2	1	2	10.1802	1.0	0.28654049550390764	1.108162342925555	0.0	0.9321705552975293	29448.0	502.9184451615295	254361.0	586.486430373117
1414	Feb25-FISH2-3L1-rep4-mock-100x_Position013_12_cmle.ics	76	1	0	1	1	1	1	9.313799999999999	1.0	0.29990116060640365	1.3570619637908496	0.0	0.9629381117938128	17808.0	310.17485925261764	122373.0	282.1584438811353
1415	Feb25-FISH2-3L1-rep4-mock-100x_Position013_12_cmle.ics	77	1	0	1	0	0	0	7.3644	0.0	0.28905190554097954	1.2161899035197006	0.0	0.9961802864120015	11074.0	192.4761609747208	58914.0	135.83946264954852
1416	Feb25-FISH2-3L1-rep4-mock-100x_Position013_12_cmle.ics	78	1	0	1	1	1	1	8.4474	1.0	0.3032064962919385	1.23482390314284	0.0	0.9764033349776445	18502.0	315.1752104562938	130308.0	300.4543690623175
1417	Feb25-FISH2-3L1-rep4-mock-100x_Position013_12_cmle.ics	79	1	0	1	1	1	1	8.014199999999999	1.0	0.29118298538772863	1.0565945500842655	0.0	0.9583252760162879	18048.0	305.94215665732077	123027.0	283.6663878091117
1418	Feb25-FISH2-3L1-rep4-mock-100x_Position013_12_cmle.ics	80	1	0	1	1	1	1	8.4474	1.0	0.30279701118121205	1.243391229639645	0.0	0.9679999832457813	16136.0	278.9182648426253	106058.0	244.540546044842
1419	Feb25-FISH2-3L1-rep4-mock-100x_Position013_12_cmle.ics	81	1	0	1	1	1	1	8.4474	1.0	0.28465540073298456	1.0781082359497978	0.0	0.9614871991023619	19254.0	327.0889883270689	134034.0	309.0454991473943
1420	Feb25-FISH2-3L1-rep4-mock-100x_Position013_12_cmle.ics	82	1	0	1	1	1	1	10.1802	1.0	0.29194457156736914	1.1387557684194591	0.0	0.9460377466866309	26248.0	448.0001075322094	216057.0	498.1679529767714
1421	Feb25-FISH2-3L1-rep4-mock-100x_Position013_12_cmle.ics	83	1	0	1	1	1	1	8.8806	1.0	0.3115414440596276	1.2565031528199764	0.0	0.9621982464608821	17432.0	302.1232005460012	120796.0	278.52231609150397
1422	Feb25-FISH2-3L1-rep4-mock-100x_Position013_12_cmle.ics	84	1	0	1	0	0	1	7.3644	0.0	0.3024186689186576	1.3978967783698084	0.0	0.990306545461916	10496.0	183.84234747031908	55605.0	128.2098197479062
1423	Feb25-FISH2-3L1-rep4-mock-100x_Position013_12_cmle.ics	85	1	0	1	1	1	1	7.797599999999999	1.0	0.30873944212641674	1.1396383756175479	0.0	0.9711419298127074	15794.0	268.3262880520278	103707.0	239.1197873679725
1424	Feb25-FISH2-3L1-rep4-mock-100x_Position013_12_cmle.ics	86	1	0	1	1	2	2	10.1802	2.0	0.2963610628129608	1.2643743301609998	0.0	0.93867522215524	24864.0	427.04151849599435	200697.0	462.7520221912694
1425	Feb25-FISH2-3L1-rep4-mock-100x_Position013_12_cmle.ics	87	1	0	1	1	1	1	8.014199999999999	1.0	0.29267509235175926	1.1684148886820016	0.0	0.9625854215511682	17510.0	296.8681522072281	117868.0	271.7711542855177
1426	Feb25-FISH2-3L1-rep4-mock-100x_Position013_12_cmle.ics	88	1	0	1	0	0	0	6.0648	0.0	0.30136640273378534	1.2823437440132606	0.0	0.9869699510343212	8554.0	147.86256638742387	40839.0	94.16348941074979
1427	Feb25-FISH2-3L1-rep4-mock-100x_Position013_12_cmle.ics	89	1	0	1	1	1	1	8.8806	1.0	0.30603199821197485	1.2136176256209477	0.0	0.963599756786322	17974.0	309.60141790340623	125350.0	289.0225861954868
1428	Feb25-FISH2-3L1-rep4-mock-100x_Position013_12_cmle.ics	90	1	0	1	1	1	0	8.664	1.0	0.2958086827142501	1.1976158011943023	0.0	0.9688533718663533	19724.0	337.19452089580994	141668.0	326.64740120576164
1429	Feb25-FISH2-3L1-rep4-mock-100x_Position013_12_cmle.ics	91	1	0	1	0	1	1	8.014199999999999	1.0	0.2869205130335182	1.1764815862591869	0.0	0.9684382809847117	16794.0	286.0865652346248	109619.0	252.7512315609339
1430	Feb25-FISH2-3L1-rep4-mock-100x_Position013_12_cmle.ics	92	1	0	1	1	1	1	7.797599999999999	1.0	0.26154914539448787	1.1076740954921211	0.0	0.9575147395682334	21720.0	356.0313630093934	153936.0	354.93403134095297
1431	Feb25-FISH2-3L1-rep4-mock-100x_Position013_12_cmle.ics	93	1	0	1	0	0	0	7.3644	0.0	0.29665571647389116	1.4553235511610452	0.0	0.9915243384197309	9714.0	170.55598095566256	49034.0	113.05890300366575
1432	Feb25-FISH2-3L1-rep4-mock-100x_Position013_12_cmle.ics	94	1	0	1	1	2	1	8.664	2.0	0.2900019749156949	1.18029570325835	0.0	0.9627362202937303	18496.0	317.9199698279278	127377.0	293.6962900823496
1433	Feb25-FISH2-3L1-rep4-mock-100x_Position013_12_cmle.ics	95	1	0	1	1	1	1	7.797599999999999	1.0	0.2719255608566085	1.0971800710881237	0.0	0.9811293691639126	16616.0	281.64056859777384	105024.0	242.15642674587005
1434	Feb25-FISH2-3L1-rep4-mock-100x_Position013_12_cmle.ics	96	1	0	1	1	1	2	10.1802	1.0	0.2890638634924741	1.2561662803680729	0.0	0.9580722664821092	21362.0	370.17224968044314	157846.0	363.9494147635645
1435	Feb25-FISH2-3L1-rep4-mock-100x_Position013_12_cmle.ics	97	1	0	1	2	2	1	9.313799999999999	2.0	0.2843847357413146	1.1883284771813096	0.0	0.9593515855306606	19716.0	336.78168675976434	138821.0	320.08300309727707
1436	Feb25-FISH2-3L1-rep4-mock-100x_Position013_12_cmle.ics	98	1	0	1	1	1	1	8.014199999999999	1.0	0.2897578937317667	1.0962755399152024	0.0	0.9721049629791015	18504.0	312.87938098415856	127406.0	293.7631560975045
1437	Feb25-FISH2-3L1-rep4-mock-100x_Position013_12_cmle.ics	99	1	0	1	1	1	1	10.1802	1.0	0.2954956680100413	1.3328445015216266	0.0	0.9706101753311125	21360.0	372.8191578851882	159570.0	367.92448407829136
1438	Feb25-FISH2-3L1-rep4-mock-100x_Position013_12_cmle.ics	100	1	0	1	1	1	1	9.097199999999999	1.0	0.28762810039296616	1.1960199920981178	0.0	0.952192066412298	19538.0	335.635830209398	137724.0	317.55362314469266
1439	Feb25-FISH2-3L1-rep4-mock-100x_Position013_12_cmle.ics	102	1	0	1	1	1	1	8.014199999999999	1.0	0.29454334759897266	1.184679655986543	0.0	0.9592546420372872	16448.0	279.1500374346609	107651.0	248.2135654290415
1440	Feb25-FISH2-3L1-rep4-mock-100x_Position013_12_cmle.ics	103	1	0	1	1	1	1	10.1802	1.0	0.29570040945914444	1.2243778489459307	0.0	0.9431462203216023	29344.0	496.98987542074366	257027.0	592.6334923180485
1441	Feb25-FISH2-3L1-rep4-mock-100x_Position013_12_cmle.ics	104	1	0	1	1	1	1	7.797599999999999	1.0	0.29508101679932747	1.0864255707241093	0.0	0.972397628259095	15816.0	268.9817743249272	101599.0	234.25931978360805
1442	Feb25-FISH2-3L1-rep4-mock-100x_Position013_12_cmle.ics	105	1	0	1	1	1	1	7.3644	1.0	0.2932003697190343	1.1895316744966207	0.0	0.9723635515002369	13690.0	233.0327443910252	81557.0	188.04798613757734
1443	Feb25-FISH2-3L1-rep4-mock-100x_Position013_12_cmle.ics	106	1	0	1	1	1	1	8.2308	1.0	0.29599276982510897	1.215622788871191	0.0	0.9662974928422994	16876.0	287.3573511507914	112155.0	258.5985492999986
1444	Feb25-FISH2-3L1-rep4-mock-100x_Position013_12_cmle.ics	107	1	0	1	1	1	1	8.2308	1.0	0.2897748664924397	1.2030924579887157	0.0	0.9718981324072713	18062.0	307.1912344943253	122872.0	283.309000486732
1445	Feb25-FISH2-3L1-rep4-mock-100x_Position013_12_cmle.ics	109	1	0	1	1	1	1	10.1802	1.0	0.28335528928054793	1.1732992412682006	0.0	0.937739259519565	29802.0	501.70148602194905	257518.0	593.7656031263612
1446	Feb25-FISH2-3L1-rep4-mock-100x_Position013_12_cmle.ics	110	1	0	1	1	1	1	7.3644	1.0	0.28262107366147404	1.042387139127623	0.0	0.9681411667578067	16980.0	283.38550063208856	110607.0	255.02928752552222
1447	Feb25-FISH2-3L1-rep4-mock-100x_Position013_12_cmle.ics	111	1	0	1	1	1	1	9.097199999999999	1.0	0.3134828985655069	1.3679755042280173	0.0	0.9681607741491546	17140.0	298.9212157423838	118140.0	272.39831139317755
1448	Feb25-FISH2-3L1-rep4-mock-100x_Position013_12_cmle.ics	112	1	0	1	1	1	1	8.664	1.0	0.30793722082165553	1.3380805952390644	0.0	0.952393950529498	17182.0	297.3554577665636	117521.0	270.9710678283192
1449	Feb25-FISH2-3L1-rep4-mock-100x_Position013_12_cmle.ics	113	1	0	1	1	2	1	10.1802	2.0	0.30556418206136815	1.1720078068645887	0.0	0.9448084767345188	31524.0	532.6243403016438	290929.0	670.8021697588096
1450	Feb25-FISH2-3L1-rep4-mock-100x_Position013_12_cmle.ics	114	1	0	1	1	2	1	9.313799999999999	2.0	0.2818456280253905	1.017274273695866	0.0	0.9594061985630545	24490.0	409.62564516743095	191321.0	441.1335477742859
1451	Feb25-FISH2-3L1-rep4-mock-100x_Position013_12_cmle.ics	115	1	0	1	0	1	0	6.7146	1.0	0.29681798973236145	1.2204891300604086	0.0	0.9860793397077697	9970.0	172.672585358812	50999.0	117.58965196157665
1452	Feb25-FISH2-3L1-rep4-mock-100x_Position013_12_cmle.ics	116	1	0	1	1	1	1	8.4474	1.0	0.30600353781038586	1.1718943841158915	0.0	0.9678663668879279	18170.0	310.07289171430466	127400.0	293.7493217495414
1453	Feb25-FISH2-3L1-rep4-mock-100x_Position013_12_cmle.ics	117	1	0	1	1	1	1	8.014199999999999	1.0	0.3120939290163548	1.18736385810811	0.0	0.9619726438179477	16272.0	278.212713038091	109038.0	251.41160553317502
1454	Feb25-FISH2-3L1-rep4-mock-100x_Position013_12_cmle.ics	118	1	0	1	1	1	1	8.014199999999999	1.0	0.3005488053457375	1.2277612030457408	0.0	0.974260159510299	16106.0	275.5094195496455	105369.0	242.9519017537475
1455	Feb25-FISH2-3L1-rep4-mock-100x_Position013_12_cmle.ics	119	1	0	1	1	1	1	9.097199999999999	1.0	0.29696759178419985	1.2163330177692675	0.0	0.9577653502238934	18626.0	322.93164399776526	130259.0	300.34138855395224
1456	Feb25-FISH2-3L1-rep4-mock-100x_Position013_12_cmle.ics	120	1	0	1	1	1	1	7.797599999999999	1.0	0.2909820602629821	1.0403193394769532	0.0	0.9525078833909714	16518.0	280.4803243631291	107682.0	248.28504289351744
1457	Feb25-FISH2-3L1-rep4-mock-100x_Position013_12_cmle.ics	121	1	0	1	0	1	1	8.2308	1.0	0.29167451538575534	1.2413993548099342	0.0	0.9576513917734673	16450.0	281.9565522097329	107145.0	247.04686875082118
1458	Feb25-FISH2-3L1-rep4-mock-100x_Position013_12_cmle.ics	122	1	0	1	1	2	1	8.014199999999999	2.0	0.28179187484655555	1.1052267993483935	0.0	0.9574177829974034	19196.0	318.0222787666375	132756.0	306.09878303125686
1459	Feb25-FISH2-3L1-rep4-mock-100x_Position013_12_cmle.ics	123	1	0	1	0	1	0	7.797599999999999	1.0	0.3057490271747719	1.5739629314038341	0.0	0.996305338007946	10184.0	180.61470302671222	53436.0	123.20870295925036
1460	Feb25-FISH2-3L1-rep4-mock-100x_Position013_12_cmle.ics	124	1	0	1	0	1	1	7.147799999999999	1.0	0.2792224712038034	1.2730319372434298	0.0	0.9941263850521235	10162.0	176.91653440455877	50900.0	117.36138522018571
1461	Feb25-FISH2-3L1-rep4-mock-100x_Position013_12_cmle.ics	125	1	0	1	0	1	1	7.797599999999999	1.0	0.3018878551669003	1.1773968935076453	0.0	0.958562230712645	15534.0	265.23089336912994	100028.0	230.6370263419398
1462	Feb25-FISH2-3L1-rep4-mock-100x_Position014_13_cmle.ics	1	1	0	1	1	1	2	10.1802	1.0	0.2826267421448576	1.0858213983781382	0.0	0.957803700920517	28616.0	481.3058767062476	241988.0	557.9576991485716
1463	Feb25-FISH2-3L1-rep4-mock-100x_Position014_13_cmle.ics	2	1	0	1	1	1	1	10.1802	1.0	0.29569979973217136	1.1475980512024788	0.0	0.9513471952284158	29824.0	505.1890074045574	263359.0	607.2333408684261
1464	Feb25-FISH2-3L1-rep4-mock-100x_Position014_13_cmle.ics	3	1	0	1	1	1	1	8.8806	1.0	0.2956910153370131	1.1610339061654997	0.0	0.9693447514625027	18516.0	319.2563234029765	128829.0	297.0442022894166
1465	Feb25-FISH2-3L1-rep4-mock-100x_Position014_13_cmle.ics	4	1	0	1	0	0	0	7.797599999999999	0.0	0.28026510898989776	1.3577929125366808	0.0	0.9940719687734739	10566.0	186.36630208965062	54066.0	124.66130949537445
1466	Feb25-FISH2-3L1-rep4-mock-100x_Position014_13_cmle.ics	6	1	0	1	1	2	1	10.1802	2.0	0.27150267771228387	1.133086928958372	0.0	0.953291346083947	25832.0	438.25876212680487	203422.0	469.0351218911713
1467	Feb25-FISH2-3L1-rep4-mock-100x_Position014_13_cmle.ics	7	1	0	1	1	1	1	10.1802	1.0	0.2794426602059223	1.316027651907196	0.0	0.9785323854434451	19404.0	339.1010862913572	134356.0	309.78794248808
1468	Feb25-FISH2-3L1-rep4-mock-100x_Position014_13_cmle.ics	8	1	0	1	1	1	1	8.664	1.0	0.2849567075190799	1.2105022455862675	0.0	0.9739448784603709	18512.0	316.45192371366954	126428.0	291.5081573795214
1469	Feb25-FISH2-3L1-rep4-mock-100x_Position014_13_cmle.ics	10	1	0	1	1	1	1	7.5809999999999995	1.0	0.29390319245334307	1.1564289999688397	0.0	0.9766270978312849	15316.0	259.4930992637788	96626.0	222.79295104686963
1470	Feb25-FISH2-3L1-rep4-mock-100x_Position014_13_cmle.ics	11	1	0	1	1	1	2	8.2308	1.0	0.3029396383897915	1.175879582886649	0.0	0.9790369217550912	16282.0	278.36597435112344	107526.0	247.9253498464772
1471	Feb25-FISH2-3L1-rep4-mock-100x_Position014_13_cmle.ics	12	1	0	1	1	1	1	7.5809999999999995	1.0	0.2862271107713473	1.0850311236953312	0.0	0.9758358030875102	16108.0	272.8625113449169	102847.0	237.13686415993007
1472	Feb25-FISH2-3L1-rep4-mock-100x_Position014_13_cmle.ics	13	1	0	1	0	0	0	6.497999999999999	0.0	0.28427499245225557	1.3030077748420545	0.0	0.9974714779080712	8950.0	154.95686428271364	42450.0	97.87801183883857
1473	Feb25-FISH2-3L1-rep4-mock-100x_Position014_13_cmle.ics	14	1	0	1	1	1	1	10.1802	1.0	0.2921557563629037	1.331293266790087	0.0	0.9841823062214301	20062.0	350.1312527420446	144425.0	333.0042840948
1474	Feb25-FISH2-3L1-rep4-mock-100x_Position014_13_cmle.ics	15	1	0	1	1	1	1	8.8806	1.0	0.279414691101749	1.129340093247698	0.0	0.9807728947765127	20244.0	342.0980215754072	143167.0	330.10368247187284
1475	Feb25-FISH2-3L1-rep4-mock-100x_Position014_13_cmle.ics	16	1	0	1	0	1	1	9.097199999999999	1.0	0.3097563770380767	1.3824323334156743	0.0	0.9711787688873894	15578.0	272.6038253645774	101754.0	234.61670710598773
1476	Feb25-FISH2-3L1-rep4-mock-100x_Position014_13_cmle.ics	17	1	0	1	0	0	0	6.7146	0.0	0.2839253124435415	1.2439959262844196	0.0	0.9957779746026084	8852.0	153.79662004806647	41729.0	96.21558435860766
1477	Feb25-FISH2-3L1-rep4-mock-100x_Position014_13_cmle.ics	18	1	0	1	1	1	1	8.4474	1.0	0.28655560437416516	1.1472231787200622	0.0	0.9846958283993203	16192.0	279.18671592482946	103712.0	239.13131599127505
1478	Feb25-FISH2-3L1-rep4-mock-100x_Position014_13_cmle.ics	19	1	0	1	1	1	0	9.097199999999999	1.0	0.28227951504195725	1.2818246019590578	0.0	0.9635597974926257	19024.0	328.3620541396339	131089.0	302.25514002217926
1479	Feb25-FISH2-3L1-rep4-mock-100x_Position014_13_cmle.ics	21	1	0	1	0	0	0	7.797599999999999	0.0	0.2942638936676369	1.4379075982432412	0.0	0.996110344705495	11034.0	192.93975716925027	59121.0	136.31674765427502
1480	Feb25-FISH2-3L1-rep4-mock-100x_Position014_13_cmle.ics	22	1	0	1	1	1	1	7.5809999999999995	1.0	0.3045555966551636	1.3297454056209648	0.0	0.9912610030349192	11190.0	195.23233160742544	61426.0	141.63144299676085
1481	Feb25-FISH2-3L1-rep4-mock-100x_Position014_13_cmle.ics	23	1	0	1	1	1	1	9.097199999999999	1.0	0.2954203677340205	1.3663629257660423	0.0	0.9740159639768169	17596.0	307.2393497508051	119293.0	275.05681192675075
1482	Feb25-FISH2-3L1-rep4-mock-100x_Position014_13_cmle.ics	24	1	0	1	1	1	1	8.2308	1.0	0.30101956233211175	1.2441163720608572	0.0	0.9795241830236336	15698.0	270.06617958781646	101470.0	233.96188130240165
1483	Feb25-FISH2-3L1-rep4-mock-100x_Position014_13_cmle.ics	25	1	0	1	1	2	1	8.664	2.0	0.2532050609687724	1.0930088530605555	0.0	0.9437143244419844	26982.0	438.2362554998232	209711.0	483.5358242811467
1484	Feb25-FISH2-3L1-rep4-mock-100x_Position014_13_cmle.ics	26	1	0	1	1	1	1	6.9312	1.0	0.2790767509004066	1.2436632987340188	0.0	0.9885379155993311	10448.0	179.8674067282511	53050.0	122.3186932402918
1485	Feb25-FISH2-3L1-rep4-mock-100x_Position014_13_cmle.ics	27	1	0	1	0	1	1	7.797599999999999	1.0	0.2921656942817294	1.3843438023891583	0.0	0.995049945014657	11048.0	193.81435102479495	59022.0	136.0884809128841
1486	Feb25-FISH2-3L1-rep4-mock-100x_Position014_13_cmle.ics	28	1	0	1	2	1	1	8.8806	1.0	0.23973781489384746	1.0398129075790796	0.0	0.9440498692246478	21972.0	370.13568499040974	149950.0	345.74341284414237
1487	Feb25-FISH2-3L1-rep4-mock-100x_Position014_13_cmle.ics	29	1	0	1	1	1	1	10.1802	1.0	0.2847651473969456	1.0492906712521957	0.0	0.9308416487665055	31482.0	534.4709612635232	280292.0	646.2761765449173
1488	Feb25-FISH2-3L1-rep4-mock-100x_Position014_13_cmle.ics	30	1	0	1	0	0	0	7.5809999999999995	0.0	0.30217610391782057	1.4730308950506728	0.0	0.9880157805746208	9534.0	169.7165077259926	48119.0	110.94916493929502
1489	Feb25-FISH2-3L1-rep4-mock-100x_Position014_13_cmle.ics	31	1	0	1	1	2	1	9.097199999999999	2.0	0.30462139030332486	1.185790285712042	0.0	0.9746005386273372	18164.0	314.19856076754263	127049.0	292.94001239370084
1490	Feb25-FISH2-3L1-rep4-mock-100x_Position014_13_cmle.ics	32	1	0	1	0	0	0	7.147799999999999	0.0	0.28147821756516517	1.3400468055000752	0.0	0.9961296674121247	9630.0	167.22764822730667	47145.0	108.70338911995394
1491	Feb25-FISH2-3L1-rep4-mock-100x_Position014_13_cmle.ics	33	1	0	1	1	2	2	10.1802	2.0	0.29974214706837904	1.1247114648973109	0.0	0.9525123718113209	30972.0	524.7588091428051	280609.0	647.0070912623004
1492	Feb25-FISH2-3L1-rep4-mock-100x_Position014_13_cmle.ics	34	1	0	1	1	1	1	8.4474	1.0	0.28268305175001734	1.0140293640813114	0.0	0.9710972290417746	20874.0	350.2789536194933	150776.0	347.6479414137273
1493	Feb25-FISH2-3L1-rep4-mock-100x_Position014_13_cmle.ics	35	1	0	1	0	0	0	6.2814	0.0	0.28597209783486566	1.1879032952432358	0.0	0.9974448649832888	9020.0	154.46154180163285	43077.0	99.32370120098115
1494	Feb25-FISH2-3L1-rep4-mock-100x_Position014_13_cmle.ics	36	1	0	1	0	1	1	7.3644	1.0	0.28780439283167797	1.2443794992692587	0.0	0.9957591870253589	10964.0	189.31575585441962	57913.0	133.53143226437356
1495	Feb25-FISH2-3L1-rep4-mock-100x_Position014_13_cmle.ics	37	1	0	1	1	1	1	8.014199999999999	1.0	0.2986474802587055	1.2354599407410725	0.0	0.9742900565116068	15036.0	258.0338176085646	94744.0	218.45357723578147
1496	Feb25-FISH2-3L1-rep4-mock-100x_Position014_13_cmle.ics	38	1	0	1	2	2	2	10.1802	2.0	0.285490994919838	1.1050448229407237	0.0	0.9550163629784374	32174.0	540.6905004926799	289953.0	668.5517824901475
1497	Feb25-FISH2-3L1-rep4-mock-100x_Position014_13_cmle.ics	39	1	0	1	1	1	1	9.747	1.0	0.2723663254319332	1.084041339832744	0.0	0.9440100004872373	25688.0	429.75110623128614	202044.0	465.8578333089824
1498	Feb25-FISH2-3L1-rep4-mock-100x_Position014_13_cmle.ics	40	1	0	1	0	1	1	9.313799999999999	1.0	0.29266668292596193	1.3013196699459055	0.0	0.9716429664389398	18296.0	318.7400148748071	125891.0	290.2699832368251
1499	Feb25-FISH2-3L1-rep4-mock-100x_Position014_13_cmle.ics	41	1	0	1	0	0	0	6.497999999999999	0.0	0.27548618826142457	1.3296403579833036	0.0	0.9972425819755628	7992.0	138.18200124788	35262.0	81.30446297906067
1500	Feb25-FISH2-3L1-rep4-mock-100x_Position014_13_cmle.ics	42	1	0	1	1	0	1	8.4474	0.0	0.2901289247622655	1.215165710465362	0.0	0.9764970270451631	17914.0	306.3179198923433	121439.0	280.0048970482148
1501	Feb25-FISH2-3L1-rep4-mock-100x_Position014_13_cmle.ics	43	1	0	1	1	2	1	9.747	2.0	0.30244305626547696	1.3112732722144254	0.0	0.9679745895544036	19908.0	344.51301788274236	145257.0	334.922647012348
1502	Feb25-FISH2-3L1-rep4-mock-100x_Position014_13_cmle.ics	44	1	0	1	1	1	1	9.9636	1.0	0.3011040691161139	1.3266498688555628	0.0	0.9645392987351127	19482.0	338.17600898805233	140308.0	323.511615667462
1503	Feb25-FISH2-3L1-rep4-mock-100x_Position014_13_cmle.ics	45	1	0	1	1	1	1	8.4474	1.0	0.2806276843761773	1.1333051944059398	0.0	0.9807418619687482	18524.0	313.5369823428437	125586.0	289.5667372153682
1504	Feb25-FISH2-3L1-rep4-mock-100x_Position014_13_cmle.ics	47	1	0	1	1	1	1	8.4474	1.0	0.3100000016023464	1.3442342294438727	0.0	0.9706532309768969	15830.0	274.0927182205724	104274.0	240.4271332504842
1505	Feb25-FISH2-3L1-rep4-mock-100x_Position014_13_cmle.ics	48	1	0	1	0	1	1	7.797599999999999	1.0	0.30096853303060683	1.4660750079055338	0.0	0.9908107909916419	10738.0	189.74200253716361	57401.0	132.35090123819018
1506	Feb25-FISH2-3L1-rep4-mock-100x_Position014_13_cmle.ics	49	1	0	1	1	1	1	7.3644	1.0	0.2859158986142952	1.35105841754313	0.0	0.9935419407517062	12342.0	213.72126172747022	68940.0	158.95665809586643
1507	Feb25-FISH2-3L1-rep4-mock-100x_Position014_13_cmle.ics	50	1	0	1	1	1	0	8.014199999999999	1.0	0.27678331674558715	1.0816843612090794	0.0	0.9745478342559398	18114.0	304.51485439418997	120605.0	278.0819226813457
1508	Feb25-FISH2-3L1-rep4-mock-100x_Position014_13_cmle.ics	51	1	0	1	1	1	1	9.097199999999999	1.0	0.274866766410854	1.0831184637939295	0.0	0.9785804805959981	20450.0	349.2528211258206	144170.0	332.41632430636884
1509	Feb25-FISH2-3L1-rep4-mock-100x_Position014_13_cmle.ics	52	1	0	1	1	1	1	9.747	1.0	0.28378182061839	1.262110386045689	0.0	0.9723047613254017	19960.0	345.3942356063407	141256.0	325.69744264562974
1510	Feb25-FISH2-3L1-rep4-mock-100x_Position014_13_cmle.ics	53	1	0	1	0	1	1	8.014199999999999	1.0	0.29847698588798527	1.3973265331164526	0.0	0.9891390993402317	13170.0	229.04204841621072	77644.0	179.02568554098426
1511	Feb25-FISH2-3L1-rep4-mock-100x_Position014_13_cmle.ics	54	1	0	1	1	1	1	8.014199999999999	1.0	0.2912534912313367	1.2620998047130674	0.0	0.9906288717626098	14754.0	253.27651095262232	90944.0	209.6918235258265
1512	Feb25-FISH2-3L1-rep4-mock-100x_Position014_13_cmle.ics	55	1	0	1	1	1	1	8.4474	1.0	0.30563630930746255	1.1772733984794848	0.0	0.9713410540320969	18268.0	310.2969259953419	128355.0	295.95128880033275
1513	Feb25-FISH2-3L1-rep4-mock-100x_Position014_13_cmle.ics	56	1	0	1	1	1	1	9.097199999999999	1.0	0.30546619008234704	1.2885020520429802	0.0	0.971038659993753	18130.0	314.39835396751545	126868.0	292.5226762301478
1514	Feb25-FISH2-3L1-rep4-mock-100x_Position014_13_cmle.ics	57	1	0	1	1	1	1	8.014199999999999	1.0	0.26841201814753257	1.037341445405559	0.0	0.9764620312590101	18424.0	311.3490222449831	121829.0	280.9041296658154
1515	Feb25-FISH2-3L1-rep4-mock-100x_Position014_13_cmle.ics	59	1	0	1	0	0	0	7.5809999999999995	0.0	0.280894387991028	1.3097747689348331	0.0	0.9917089002429499	10540.0	182.4851216483141	53927.0	124.34081376756296
1516	Feb25-FISH2-3L1-rep4-mock-100x_Position014_13_cmle.ics	60	1	0	1	1	1	1	10.1802	1.0	0.27973354519580196	1.2997279519996416	0.0	0.9803801924083679	21596.0	374.74626590648205	157836.0	363.92635751695934
1517	Feb25-FISH2-3L1-rep4-mock-100x_Position014_13_cmle.ics	61	1	0	1	1	1	1	8.664	1.0	0.3016019083235841	1.296374669214449	0.0	0.9739861968448175	16452.0	285.1141457174101	108973.0	251.26173343024155
1518	Feb25-FISH2-3L1-rep4-mock-100x_Position014_13_cmle.ics	62	1	0	1	1	1	1	8.014199999999999	1.0	0.2980428846078923	1.2731446575457486	0.0	0.9850829137267664	14384.0	247.69946336578684	88559.0	204.19267021049953
1519	Feb25-FISH2-3L1-rep4-mock-100x_Position014_13_cmle.ics	63	1	0	1	1	1	1	10.1802	1.0	0.2728270288081514	1.304715747993495	0.0	0.9830048626472677	20596.0	358.2498721612176	145175.0	334.73357759018586
1520	Feb25-FISH2-3L1-rep4-mock-100x_Position014_13_cmle.ics	64	1	0	1	1	1	1	9.097199999999999	1.0	0.3067627517287218	1.293445976153686	0.0	0.9779712323934463	17808.0	307.67049762670325	123765.0	285.3680126085714
1521	Feb25-FISH2-3L1-rep4-mock-100x_Position014_13_cmle.ics	65	1	0	1	0	0	0	7.797599999999999	0.0	0.2925560650765109	1.5000383715413765	0.0	0.9946138565550936	10304.0	182.07935480165418	53197.0	122.6576347653874
1522	Feb25-FISH2-3L1-rep4-mock-100x_Position014_13_cmle.ics	66	1	0	1	1	2	1	10.1802	2.0	0.29402333803515557	1.1251842519358912	0.0	0.9451020565770624	30636.0	514.6519973205086	273409.0	630.4058737065964
1523	Feb25-FISH2-3L1-rep4-mock-100x_Position014_13_cmle.ics	67	1	0	1	2	2	1	9.5304	2.0	0.2867725328218215	1.0448990175702515	0.0	0.9693085335600266	25786.0	432.3858811428843	208506.0	480.7574260652268
1524	Feb25-FISH2-3L1-rep4-mock-100x_Position014_13_cmle.ics	68	1	0	1	1	1	1	8.664	1.0	0.29764874808696107	1.2398559724084748	0.0	0.9793233290233786	17624.0	301.47545258412435	120028.0	276.75151955222884
1525	Feb25-FISH2-3L1-rep4-mock-100x_Position014_13_cmle.ics	69	1	0	1	1	1	1	9.313799999999999	1.0	0.2978155759503351	1.1625056463954317	0.0	0.9706318216560286	19188.0	331.7462149302248	136393.0	314.4847036215479
1526	Feb25-FISH2-3L1-rep4-mock-100x_Position014_13_cmle.ics	70	1	0	1	1	2	1	8.8806	2.0	0.3048442576128005	1.2644936138300042	0.0	0.9704009438278939	18022.0	312.4295014523046	125608.0	289.6174631578995
1527	Feb25-FISH2-3L1-rep4-mock-100x_Position014_13_cmle.ics	71	1	0	1	1	0	1	9.097199999999999	0.0	0.2770183289598263	1.161459667497562	0.0	0.9719335080523603	18440.0	319.1494546715283	123928.0	285.74384572823527
1528	Feb25-FISH2-3L1-rep4-mock-100x_Position014_13_cmle.ics	72	1	0	1	1	1	1	8.4474	1.0	0.29754280511818126	1.3287534283184008	0.0	0.9826300643704283	15666.0	270.45109969274245	100574.0	231.8959520065807
1529	Feb25-FISH2-3L1-rep4-mock-100x_Position014_13_cmle.ics	73	1	0	1	1	1	0	10.1802	1.0	0.29085339907467317	1.4606526017882198	0.0	0.960520735434618	19282.0	335.95337168566726	135781.0	313.0736001293131
1530	Feb25-FISH2-3L1-rep4-mock-100x_Position014_13_cmle.ics	74	1	0	1	0	1	1	8.664	1.0	0.2953817503181338	1.2651451830237477	0.0	0.9837724825131183	17288.0	298.67107840004786	116167.0	267.8491166379826
1531	Feb25-FISH2-3L1-rep4-mock-100x_Position014_13_cmle.ics	75	1	0	1	1	1	2	10.1802	1.0	0.2694198370209058	1.0499240307481723	0.0	0.9389449161297232	31924.0	533.324775091952	278397.0	641.9068283132424
1532	Feb25-FISH2-3L1-rep4-mock-100x_Position014_13_cmle.ics	76	1	0	1	1	1	1	8.664	1.0	0.2922297456744565	1.2099382328343147	0.0	0.9807959113635011	18556.0	316.61603906629773	128488.0	296.2579501801811
1533	Feb25-FISH2-3L1-rep4-mock-100x_Position014_13_cmle.ics	77	1	0	1	1	1	1	8.2308	1.0	0.2891288225226391	1.1631708735277246	0.0	0.9765235951935043	17326.0	293.2944950347933	115310.0	265.8731106039217
1534	Feb25-FISH2-3L1-rep4-mock-100x_Position014_13_cmle.ics	78	1	0	1	1	1	1	8.014199999999999	1.0	0.2937530758094612	1.2012343482555607	0.0	0.979357086135259	15356.0	264.4595208002124	96980.0	223.60917757669176
1535	Feb25-FISH2-3L1-rep4-mock-100x_Position014_13_cmle.ics	79	1	0	1	2	1	1	10.1802	1.0	0.287216047685144	1.0587285223074276	0.0	0.948796229894858	27174.0	461.5320771017128	225740.0	520.4942848645329
1536	Feb25-FISH2-3L1-rep4-mock-100x_Position014_13_cmle.ics	80	1	0	1	0	1	1	8.664	1.0	0.30622346529168193	1.3555876978546737	0.0	0.9785687062409155	15954.0	276.9106442567103	104857.0	241.7713707275641
1537	Feb25-FISH2-3L1-rep4-mock-100x_Position014_13_cmle.ics	81	1	0	1	0	1	1	8.4474	1.0	0.29221125079296806	1.2123439507612355	0.0	0.9874546152131826	17372.0	298.4184080558255	116385.0	268.3517646139747
1538	Feb25-FISH2-3L1-rep4-mock-100x_Position014_13_cmle.ics	83	1	0	1	0	1	1	7.797599999999999	1.0	0.28435257753423776	1.1234813799489511	0.0	0.9690360740442481	16466.0	279.48208039533495	105946.0	244.28230488286434
1539	Feb25-FISH2-3L1-rep4-mock-100x_Position014_13_cmle.ics	84	1	0	1	1	1	1	9.5304	1.0	0.31448016249120786	1.4064341027428413	0.0	0.9740644327413885	17854.0	313.00505788728526	125798.0	290.0555508433973
1540	Feb25-FISH2-3L1-rep4-mock-100x_Position014_13_cmle.ics	85	1	0	1	1	1	1	10.1802	1.0	0.2981604968392322	1.1637858132201375	0.0	0.9372861486302777	30408.0	514.3782016238084	272258.0	627.7519846223441
1541	Feb25-FISH2-3L1-rep4-mock-100x_Position014_13_cmle.ics	86	1	0	1	0	0	0	6.9312	0.0	0.28053014885857647	1.321558667827435	0.0	0.9988141080807469	9328.0	161.46166148008533	44869.0	103.45555979262303
1542	Feb25-FISH2-3L1-rep4-mock-100x_Position014_13_cmle.ics	87	1	0	1	1	2	1	8.2308	2.0	0.2744766565619477	1.0968722348609112	0.0	0.9765357437462046	20520.0	342.55510770201766	144808.0	333.8873766397771
1543	Feb25-FISH2-3L1-rep4-mock-100x_Position014_13_cmle.ics	88	1	0	1	1	1	1	8.664	1.0	0.2853623817123943	1.1153368018409453	0.0	0.9738337847565776	19474.0	332.07569938378316	136507.0	314.74755623284653
1544	Feb25-FISH2-3L1-rep4-mock-100x_Position015_14_cmle.ics	1	1	0	1	1	1	1	8.014199999999999	1.0	0.29875973758824825	1.2593855887996284	0.0	0.9843939297199975	14456.0	248.6063407293604	89332.0	205.9749953730772
1545	Feb25-FISH2-3L1-rep4-mock-100x_Position015_14_cmle.ics	2	1	0	1	1	1	1	7.5809999999999995	1.0	0.299962092065295	1.2214654534490552	0.0	0.98281320679395	14914.0	253.71584056086542	93799.0	216.27466743159525
1546	Feb25-FISH2-3L1-rep4-mock-100x_Position015_14_cmle.ics	4	1	0	1	1	1	2	8.8806	1.0	0.2958042237658403	1.2849466714944608	0.0	0.9735941996908548	17914.0	306.50516188306796	122621.0	282.73026359694285
1547	Feb25-FISH2-3L1-rep4-mock-100x_Position015_14_cmle.ics	5	1	0	1	1	1	1	8.664	1.0	0.3087388299154136	1.2836780737966145	0.0	0.969749587382624	16348.0	283.8666257447135	109211.0	251.81049589944408
1548	Feb25-FISH2-3L1-rep4-mock-100x_Position015_14_cmle.ics	6	1	0	1	1	1	1	8.8806	1.0	0.3041876921092854	1.3161524645945597	0.0	0.9713706009254952	16680.0	289.4136442146569	111722.0	257.60017052199584
1549	Feb25-FISH2-3L1-rep4-mock-100x_Position015_14_cmle.ics	7	1	0	1	1	1	1	10.1802	1.0	0.2885723329413242	1.1096496478087825	0.0	0.9422165545585401	27928.0	474.21611309846446	235755.0	543.5861173395851
1550	Feb25-FISH2-3L1-rep4-mock-100x_Position015_14_cmle.ics	8	1	0	1	1	1	1	8.2308	1.0	0.30234269455530344	1.2180694396380827	0.0	0.9721335351056372	16784.0	287.10356636361	112426.0	259.223400682998
1551	Feb25-FISH2-3L1-rep4-mock-100x_Position015_14_cmle.ics	9	1	0	1	1	2	2	10.1802	2.0	0.28317188593718284	1.1688853838343871	0.0	0.9472493908190976	27460.0	468.1575734933549	227693.0	524.9973651265176
1552	Feb25-FISH2-3L1-rep4-mock-100x_Position015_14_cmle.ics	10	1	0	1	1	1	1	7.5809999999999995	1.0	0.2623961589439421	1.0355412887881248	0.0	0.9635879862024209	18424.0	303.8593426160376	120456.0	277.73836970692906
1553	Feb25-FISH2-3L1-rep4-mock-100x_Position015_14_cmle.ics	11	1	0	1	0	0	0	6.2814	0.0	0.29095620113985526	1.3403484185896026	0.0	0.9905287723993463	8908.0	153.52675040694103	42644.0	98.32532242297837
1554	Feb25-FISH2-3L1-rep4-mock-100x_Position015_14_cmle.ics	13	1	0	1	1	1	1	8.8806	1.0	0.2946290231066474	1.2397677225320458	0.0	0.9761359694249888	17480.0	303.19589043187926	117957.0	271.9763637803035
1555	Feb25-FISH2-3L1-rep4-mock-100x_Position015_14_cmle.ics	14	1	0	1	0	0	1	6.7146	0.0	0.29380879451532643	1.3404809711003232	0.0	0.9874262203338757	9844.0	169.95039540379815	49781.0	114.78127932507003
1556	Feb25-FISH2-3L1-rep4-mock-100x_Position015_14_cmle.ics	15	1	0	1	1	1	1	8.664	1.0	0.27875103321367234	1.108032064754655	0.0	0.9811040767584415	19122.0	324.5369803712678	131275.0	302.68400480903495
1557	Feb25-FISH2-3L1-rep4-mock-100x_Position015_14_cmle.ics	16	1	0	1	0	0	0	6.7146	0.0	0.29660384523963657	1.2667792796953337	0.0	0.9893729046082513	9718.0	168.21122590008153	49060.0	113.11885184483911
1558	Feb25-FISH2-3L1-rep4-mock-100x_Position015_14_cmle.ics	17	1	0	1	1	0	1	7.5809999999999995	0.0	0.2918011049587634	1.1813755586611476	0.0	0.9729268410318747	16182.0	274.68007832749106	104560.0	241.08657050339136
1559	Feb25-FISH2-3L1-rep4-mock-100x_Position015_14_cmle.ics	18	1	0	1	1	1	1	8.2308	1.0	0.29398113516205493	1.0814734570917939	0.0	0.9631201429216101	17098.0	291.56957390997906	113986.0	262.82033115340056
1560	Feb25-FISH2-3L1-rep4-mock-100x_Position015_14_cmle.ics	19	1	0	1	2	1	1	10.1802	1.0	0.27954309361761137	1.0546602261435178	0.0	0.9390174952212027	35416.0	589.8535406037378	331358.0	764.0203120587483
1561	Feb25-FISH2-3L1-rep4-mock-100x_Position015_14_cmle.ics	20	1	0	1	0	1	1	9.097199999999999	1.0	0.3102281887791507	1.3686814680189527	0.0	0.970762225955795	15512.0	271.0352557761663	101185.0	233.30474977415506
1562	Feb25-FISH2-3L1-rep4-mock-100x_Position015_14_cmle.ics	21	1	0	1	1	1	1	8.8806	1.0	0.301146741733282	1.2543323499198449	0.0	0.982338155820022	17634.0	303.6883757951149	120834.0	278.6099336286035
1563	Feb25-FISH2-3L1-rep4-mock-100x_Position015_14_cmle.ics	22	1	0	1	1	1	1	9.097199999999999	1.0	0.2849515936823693	1.0807667253701372	0.0	0.9647935255178605	23266.0	390.7681584071351	178132.0	410.72334522676067
1564	Feb25-FISH2-3L1-rep4-mock-100x_Position015_14_cmle.ics	23	1	0	1	1	1	1	8.2308	1.0	0.31344597196029605	1.2680806691595803	0.0	0.9665034447120641	15932.0	274.1252803393397	105867.0	244.10015263468372
1565	Feb25-FISH2-3L1-rep4-mock-100x_Position015_14_cmle.ics	25	1	0	1	1	1	1	8.4474	1.0	0.28511482637974905	1.0962222126052834	0.0	0.9687861499436167	18846.0	321.59893786755225	129901.0	299.5159391254881
1566	Feb25-FISH2-3L1-rep4-mock-100x_Position015_14_cmle.ics	26	1	0	1	1	1	1	7.797599999999999	1.0	0.3103040769432267	1.1654059276388058	0.0	0.9644706630019211	15588.0	264.49503383696754	101942.0	235.05018334216447
1567	Feb25-FISH2-3L1-rep4-mock-100x_Position015_14_cmle.ics	27	1	0	1	1	1	1	7.5809999999999995	1.0	0.29205035486156483	1.1481986681664444	0.0	0.976608783737742	15490.0	262.16452716030443	97967.0	225.88492781661952
1568	Feb25-FISH2-3L1-rep4-mock-100x_Position015_14_cmle.ics	28	1	0	1	1	1	1	7.797599999999999	1.0	0.2878080645636292	1.1459773984311203	0.0	0.9753937790822719	16718.0	282.53912492363315	109044.0	251.42543988113812
1569	Feb25-FISH2-3L1-rep4-mock-100x_Position015_14_cmle.ics	29	1	0	1	1	1	1	7.147799999999999	1.0	0.2904857814912506	1.0963649962750697	0.0	0.9827444358813296	12626.0	216.11252316476416	71901.0	165.78390881564974
1570	Feb25-FISH2-3L1-rep4-mock-100x_Position015_14_cmle.ics	30	1	0	1	1	1	1	7.5809999999999995	1.0	0.2859566382501162	1.0712321286093465	0.0	0.9746814281656518	16392.0	276.91554544986894	105529.0	243.32081769942982
1571	Feb25-FISH2-3L1-rep4-mock-100x_Position015_14_cmle.ics	31	1	0	1	0	0	0	6.9312	0.0	0.28075657649525204	1.239427089970506	0.0	0.9937129714479037	9808.0	170.22251943606312	48396.0	111.58785067025751
1572	Feb25-FISH2-3L1-rep4-mock-100x_Position015_14_cmle.ics	32	1	0	1	1	0	1	7.3644	0.0	0.29700454141487115	1.214603366825623	0.0	0.9831513799673742	14142.0	240.95721934068794	86183.0	198.7142684171172
1573	Feb25-FISH2-3L1-rep4-mock-100x_Position015_14_cmle.ics	33	1	0	1	0	1	2	8.2308	1.0	0.3036067307118017	1.1119666198062423	0.0	0.9636326775611275	17978.0	304.51824873348903	124894.0	287.9711757502922
1574	Feb25-FISH2-3L1-rep4-mock-100x_Position015_14_cmle.ics	34	1	0	1	1	1	1	8.4474	1.0	0.2961142157521297	1.3513611071147957	0.0	0.9821156942831151	16086.0	277.14553257733064	104394.0	240.7038202097459
1575	Feb25-FISH2-3L1-rep4-mock-100x_Position015_14_cmle.ics	35	1	0	1	1	0	1	7.147799999999999	0.0	0.24925830087629172	1.1347403741825721	0.0	0.9679079111094276	20142.0	328.09252589890673	134200.0	309.4282494410397
1576	Feb25-FISH2-3L1-rep4-mock-100x_Position015_14_cmle.ics	36	1	0	1	1	1	1	7.5809999999999995	1.0	0.29833016261446027	1.1536122785685188	0.0	0.9691739121193177	14584.0	248.0730860097884	90456.0	208.56662989149547
1577	Feb25-FISH2-3L1-rep4-mock-100x_Position015_14_cmle.ics	37	1	0	1	1	1	1	8.8806	1.0	0.29999897560205246	1.2852312364284313	0.0	0.9792626617978145	17416.0	300.38472756915047	118374.0	272.93785096373796
1578	Feb25-FISH2-3L1-rep4-mock-100x_Position015_14_cmle.ics	38	1	0	1	1	1	1	8.2308	1.0	0.3027525373843666	1.2694906542009503	0.0	0.9687664901612976	14928.0	258.52251622159514	94367.0	217.58431903876746
1579	Feb25-FISH2-3L1-rep4-mock-100x_Position015_14_cmle.ics	39	1	0	1	1	1	1	7.3644	1.0	0.28263174331884094	1.1203003562212903	0.0	0.9638378693658163	14488.0	245.1319277775012	87176.0	201.00385300500804
1580	Feb25-FISH2-3L1-rep4-mock-100x_Position015_14_cmle.ics	40	1	0	1	0	0	0	5.848199999999999	0.0	0.28960634484882314	1.1510930034184945	0.0	0.9939031400016836	8282.0	141.59674837684162	38140.0	87.94033855202127
1581	Feb25-FISH2-3L1-rep4-mock-100x_Position015_14_cmle.ics	41	1	0	1	1	1	1	8.664	1.0	0.2986173374249266	1.224454536476619	0.0	0.9748349539089957	16666.0	288.2581873730262	110555.0	254.9093898431755
1582	Feb25-FISH2-3L1-rep4-mock-100x_Position015_14_cmle.ics	42	1	0	1	1	1	1	8.2308	1.0	0.3129462708249798	1.1136076708352822	0.0	0.9686273847382946	15922.0	272.59110934472704	105683.0	243.67589929714904
1583	Feb25-FISH2-3L1-rep4-mock-100x_Position015_14_cmle.ics	43	1	0	1	1	1	1	7.797599999999999	1.0	0.29947569088659914	1.214988244865586	0.0	0.9790683316412769	14554.0	249.2750747383594	90350.0	208.32222307748088
1584	Feb25-FISH2-3L1-rep4-mock-100x_Position015_14_cmle.ics	44	1	0	1	2	1	1	9.313799999999999	1.0	0.27962389866734527	1.0127932492643479	0.0	0.961365635913034	25830.0	431.44994980000126	206418.0	475.94307297407255
1585	Feb25-FISH2-3L1-rep4-mock-100x_Position015_14_cmle.ics	45	1	0	1	1	1	1	8.4474	1.0	0.2960253786020108	1.2515310139856906	0.0	0.9741196897932319	16702.0	287.0966638848266	110431.0	254.62347998527167
1586	Feb25-FISH2-3L1-rep4-mock-100x_Position015_14_cmle.ics	46	1	0	1	1	1	1	8.2308	1.0	0.2858568868373455	1.2235829162124485	0.0	0.9782062127666294	15860.0	273.40564496649125	100416.0	231.5316475102194
1587	Feb25-FISH2-3L1-rep4-mock-100x_Position015_14_cmle.ics	47	1	0	1	1	1	2	10.1802	1.0	0.29273253959372936	1.135663974005015	0.0	0.9583459585624583	29688.0	503.39019758317454	260244.0	600.0510085509235
1588	Feb25-FISH2-3L1-rep4-mock-100x_Position015_14_cmle.ics	48	1	0	1	1	1	1	8.4474	1.0	0.2948668126134487	1.1655615865121043	0.0	0.9750628728726279	16848.0	288.60403529127325	111663.0	257.46413276702543
1589	Feb25-FISH2-3L1-rep4-mock-100x_Position015_14_cmle.ics	49	1	0	1	0	1	1	8.014199999999999	1.0	0.2744653653235467	1.0833996889673403	0.0	0.9729263880801176	17430.0	296.50805591008384	113361.0	261.379253240579
1590	Feb25-FISH2-3L1-rep4-mock-100x_Position015_14_cmle.ics	50	1	0	1	1	1	1	7.797599999999999	1.0	0.29159071230471506	1.1757276532863703	0.0	0.9654153593439798	16444.0	278.75637837591506	107071.0	246.87624512594311
1591	Feb25-FISH2-3L1-rep4-mock-100x_Position015_14_cmle.ics	51	1	0	1	1	1	1	10.1802	1.0	0.28784880633542526	1.0711714223462865	0.0	0.9527250726337051	30384.0	509.51188564541224	267192.0	616.071183492178
1592	Feb25-FISH2-3L1-rep4-mock-100x_Position015_14_cmle.ics	52	1	0	1	2	1	1	8.8806	1.0	0.3026486685290005	1.2530545411523193	0.0	0.9735886499890827	17388.0	298.26105587660857	118609.0	273.4796962589589
1593	Feb25-FISH2-3L1-rep4-mock-100x_Position015_14_cmle.ics	53	1	0	1	1	1	2	9.747	1.0	0.31155967038961957	1.3378428600224208	0.0	0.9747348609785782	18734.0	328.0836103552841	134583.0	310.31134198601677
1594	Feb25-FISH2-3L1-rep4-mock-100x_Position015_14_cmle.ics	54	1	0	1	0	0	0	5.415	0.0	0.2758750347981532	1.3077800897434881	0.0	0.9899441960203901	5458.0	95.66627940775261	19915.0	45.91850661414534
1595	Feb25-FISH2-3L1-rep4-mock-100x_Position015_14_cmle.ics	55	1	0	1	1	1	1	9.747	1.0	0.2924261369083335	1.2120527581680522	0.0	0.978566062941279	19444.0	335.5245920010468	137867.0	317.8833417711462
1596	Feb25-FISH2-3L1-rep4-mock-100x_Position015_14_cmle.ics	56	1	0	1	0	1	1	8.2308	1.0	0.29733532156827197	1.1337586372772142	0.0	0.984485474984468	17372.0	295.56296769728675	117401.0	270.6943808690574
1597	Feb25-FISH2-3L1-rep4-mock-100x_Position015_14_cmle.ics	57	1	0	1	1	1	1	8.4474	1.0	0.2982365359725466	1.1465026605479842	0.0	0.9687245423646526	19274.0	327.79340018342447	137408.0	316.8250141519701
1598	Feb25-FISH2-3L1-rep4-mock-100x_Position015_14_cmle.ics	58	1	0	1	1	1	1	8.664	1.0	0.2959908910515704	1.2869287783399865	0.0	0.9653719530919261	16972.0	293.1539497416024	113113.0	260.80743352477145
1599	Feb25-FISH2-3L1-rep4-mock-100x_Position015_14_cmle.ics	59	1	0	1	1	1	2	9.9636	1.0	0.26118496511628797	1.0386613528674644	0.0	0.9393563402988041	26524.0	443.7059281442087	207590.0	478.6453822761955
1600	Feb25-FISH2-3L1-rep4-mock-100x_Position015_14_cmle.ics	60	1	0	1	2	1	1	8.014199999999999	1.0	0.2697184707204934	1.0860412109001563	0.0	0.964535807242463	20430.0	341.6906713592046	142604.0	328.80555948800315
1601	Feb25-FISH2-3L1-rep4-mock-100x_Position015_14_cmle.ics	61	1	0	1	1	1	0	8.4474	1.0	0.31503801852568875	1.2933008063911364	0.0	0.9670403373129695	16624.0	285.6110005575508	113125.0	260.8351022206976
1602	Feb25-FISH2-3L1-rep4-mock-100x_Position015_14_cmle.ics	62	1	0	1	0	1	0	7.147799999999999	1.0	0.29468188805836165	1.2993299033662549	0.0	0.9940789871847037	10002.0	174.51116389372206	51060.0	117.73030116586804
1603	Feb25-FISH2-3L1-rep4-mock-100x_Position015_14_cmle.ics	63	1	0	1	2	1	1	7.147799999999999	1.0	0.25035237764830764	1.1611776674427867	0.0	0.9474379786594507	19646.0	320.09755659195395	129557.0	298.72276984227113
1604	Feb25-FISH2-3L1-rep4-mock-100x_Position015_14_cmle.ics	64	1	0	1	1	1	1	8.4474	1.0	0.3007745978593576	1.283877876648124	0.0	0.9722435088872852	15470.0	268.6455266979409	99227.0	228.79014088886774
1605	Feb25-FISH2-3L1-rep4-mock-100x_Position015_14_cmle.ics	65	1	0	1	1	1	1	8.2308	1.0	0.29280366099174565	1.1979020671781035	0.0	0.9712509269376364	15984.0	274.91287706757026	102823.0	237.08152676807774
1606	Feb25-FISH2-3L1-rep4-mock-100x_Position015_14_cmle.ics	66	1	0	1	1	1	1	7.147799999999999	1.0	0.29699762540316116	1.093538107847688	0.0	0.9670209623337435	13278.0	226.1894196702992	78406.0	180.78264773229628
1607	Feb25-FISH2-3L1-rep4-mock-100x_Position015_14_cmle.ics	67	1	0	1	0	0	0	6.497999999999999	0.0	0.27938002887226665	1.2696838455142037	0.0	0.9979171008008824	8648.0	149.70579300998148	39971.0	92.16212040542324
1608	Feb25-FISH2-3L1-rep4-mock-100x_Position015_14_cmle.ics	68	1	0	1	0	1	1	9.313799999999999	1.0	0.2845171790494691	1.1915061108620144	0.0	0.981532455314264	21924.0	372.24610894684946	162820.0	375.4180892249634
1609	Feb25-FISH2-3L1-rep4-mock-100x_Position015_14_cmle.ics	69	1	0	1	1	1	1	7.797599999999999	1.0	0.2980584375184104	1.1210412426309533	0.0	0.9783021644197882	16104.0	273.80295147006996	104912.0	241.8981855838924
1610	Feb25-FISH2-3L1-rep4-mock-100x_Position015_14_cmle.ics	70	1	0	1	1	1	1	9.313799999999999	1.0	0.3032545578678537	1.263940904456067	0.0	0.9642486123366799	17940.0	311.08849978961337	124426.0	286.89209660917146
1611	Feb25-FISH2-3L1-rep4-mock-100x_Position015_14_cmle.ics	71	1	0	1	1	1	1	8.664	1.0	0.29927024183685724	1.2699331674391205	0.0	0.9808799473081677	16618.0	286.92803974993177	110198.0	254.0862461393718
1612	Feb25-FISH2-3L1-rep4-mock-100x_Position015_14_cmle.ics	72	1	0	1	1	1	1	7.797599999999999	1.0	0.2671119755090549	1.0487800232858009	0.0	0.9606737836694901	18218.0	309.24975644410415	119501.0	275.5364026561378
1613	Feb25-FISH2-3L1-rep4-mock-100x_Position015_14_cmle.ics	73	1	0	1	0	0	0	6.497999999999999	0.0	0.2750574249384686	1.0527144187772872	0.0	0.9929518970421272	10076.0	174.1052322364628	49879.0	115.00724034180047
1614	Feb25-FISH2-3L1-rep4-mock-100x_Position015_14_cmle.ics	74	1	0	1	0	0	0	6.2814	0.0	0.27569294611471296	1.2685626158308347	0.0	0.9979506307868169	8254.0	142.0476540567495	37024.0	85.36714983088714
1615	Feb25-FISH2-3L1-rep4-mock-100x_Position015_14_cmle.ics	75	1	0	1	1	1	1	9.747	1.0	0.2727376357168594	1.072457729240587	0.0	0.9437731461019436	25926.0	432.6825248669385	204998.0	472.66894395614196
1616	Feb25-FISH2-3L1-rep4-mock-100x_Position015_14_cmle.ics	76	1	0	1	1	1	1	9.313799999999999	1.0	0.2979420776999847	1.3014458227967656	0.0	0.9569407762803581	17676.0	307.15474631998825	120619.0	278.1142028265929
1617	Feb25-FISH2-3L1-rep4-mock-100x_Position015_14_cmle.ics	77	1	0	1	2	2	1	8.8806	2.0	0.28612682770618986	1.1099629932822166	0.0	0.9637060943385739	20806.0	353.2999278895692	150951.0	348.0514432293174
1618	Feb25-FISH2-3L1-rep4-mock-100x_Position015_14_cmle.ics	78	1	0	1	1	1	1	8.2308	1.0	0.3030633581770287	1.2477575460335872	0.0	0.9702356591014036	16112.0	276.64993148551264	105868.0	244.1024583593442
1619	Feb25-FISH2-3L1-rep4-mock-100x_Position015_14_cmle.ics	79	1	0	1	1	1	1	9.9636	1.0	0.30303975832460156	1.3110497064287838	0.0	0.9763029502058418	19616.0	341.5918960652075	142213.0	327.90402114574204
1620	Feb25-FISH2-3L1-rep4-mock-100x_Position015_14_cmle.ics	80	1	0	1	1	1	1	7.797599999999999	1.0	0.29739907364226825	1.1191942863589515	0.0	0.9689368822355864	15994.0	271.8128087917944	103724.0	239.15898468720124
1621	Feb25-FISH2-3L1-rep4-mock-100x_Position015_14_cmle.ics	81	1	0	1	1	1	2	9.097199999999999	1.0	0.2787395864804342	1.152674867934475	0.0	0.9553475594525919	20234.0	347.0002940119032	142888.0	329.4603852915893
1622	Feb25-FISH2-3L1-rep4-mock-100x_Position015_14_cmle.ics	82	1	0	1	0	0	0	6.497999999999999	0.0	0.2918725621234545	1.1760192001961907	0.0	0.9943232217872725	9832.0	168.23109750422825	49526.0	114.19331953663887
1623	Feb25-FISH2-3L1-rep4-mock-100x_Position015_14_cmle.ics	83	1	0	1	1	1	1	7.5809999999999995	1.0	0.2987016907350911	1.0780951617964232	0.0	0.9615324473058497	15300.0	258.76105198704914	97259.0	224.25247475697526
1624	Feb25-FISH2-3L1-rep4-mock-100x_Position015_14_cmle.ics	84	1	0	1	1	1	1	8.664	1.0	0.3079542904324264	1.190812153898302	0.0	0.972964644337411	17996.0	308.1036212829981	125974.0	290.46135838364785
1625	Feb25-FISH2-3L1-rep4-mock-100x_Position015_14_cmle.ics	85	1	0	1	1	1	1	7.797599999999999	1.0	0.28778625529759355	1.1511339648546637	0.0	0.9779831366848039	17134.0	288.60584626107345	113135.0	260.85815946730276
1626	Feb25-FISH2-3L1-rep4-mock-100x_Position015_14_cmle.ics	86	1	0	1	1	1	1	8.8806	1.0	0.29770649638066277	1.0714249584445958	0.0	0.9667441038003195	18528.0	318.14358619285474	129393.0	298.34463099794675
1627	Feb25-FISH2-3L1-rep4-mock-100x_Position015_14_cmle.ics	87	1	0	1	1	1	1	7.3644	1.0	0.27970405380262053	1.0367289081740172	0.0	0.9747439253825338	14212.0	243.94927893682754	84257.0	194.2734427209664
1628	Feb25-FISH2-3L1-rep4-mock-100x_Position015_14_cmle.ics	88	1	0	1	0	1	1	8.8806	1.0	0.27920782380301173	1.0594781155645403	0.0	0.9676502740942501	20298.0	344.49846538785175	143687.0	331.30265929534033
1629	Feb25-FISH2-3L1-rep4-mock-100x_Position015_14_cmle.ics	89	1	0	1	1	1	1	8.2308	1.0	0.29701106920572695	1.2626113246952195	0.0	0.9761149364505008	16102.0	276.3796439282783	104708.0	241.42781775314742
1630	Feb25-FISH2-3L1-rep4-mock-100x_Position015_14_cmle.ics	90	1	0	1	1	1	1	7.3644	1.0	0.2874424827095663	1.0605991088030713	0.0	0.9727400963505752	15586.0	263.02261824579546	98096.0	226.18236629782587
1631	Feb25-FISH2-3L1-rep4-mock-100x_Position015_14_cmle.ics	91	1	0	1	0	1	0	9.097199999999999	1.0	0.2931486862666348	1.2582295411816748	0.0	0.9752497731736616	18818.0	321.76898056138515	131425.0	303.02986350811216
1632	Feb25-FISH2-3L1-rep4-mock-100x_Position015_14_cmle.ics	92	1	0	1	0	0	0	6.9312	0.0	0.29367182107000417	1.327164622599257	0.0	0.9965210785707389	9184.0	160.67773770191656	44849.0	103.40944529941274
1633	Feb25-FISH2-3L1-rep4-mock-100x_Position015_14_cmle.ics	93	1	0	1	0	1	1	8.014199999999999	1.0	0.30697471674388593	1.2187460775104235	0.0	0.9766949402984485	16088.0	276.7689335101137	106311.0	245.12389438395212
1634	Feb25-FISH2-3L1-rep4-mock-100x_Position015_14_cmle.ics	94	1	0	1	1	1	1	8.014199999999999	1.0	0.2711618046631732	1.0319225313405465	0.0	0.9738348561489983	19064.0	321.883308993102	128887.0	297.17793431972643
1635	Feb25-FISH2-3L1-rep4-mock-100x_Position015_14_cmle.ics	95	1	0	1	1	2	1	9.9636	2.0	0.28628467531389484	1.0468398700350545	0.0	0.964874234528631	27418.0	460.03355844921066	228416.0	526.6644040560695
1636	Feb25-FISH2-3L1-rep4-mock-100x_Position015_14_cmle.ics	96	1	0	1	1	1	1	8.014199999999999	1.0	0.2842315863752798	1.0553552645047497	0.0	0.9601245690586354	20506.0	339.6442571973368	147208.0	339.4211158250117
1637	Feb25-FISH2-3L1-rep4-mock-100x_Position015_14_cmle.ics	97	1	0	1	1	0	1	6.9312	0.0	0.2723254007959189	1.1666771780973055	0.0	0.995202028668476	10814.0	186.52532593328576	55182.0	127.23449821650858
1638	Feb25-FISH2-3L1-rep4-mock-100x_Position015_14_cmle.ics	98	1	0	1	1	1	1	7.147799999999999	1.0	0.2400877142958671	1.209771226383493	0.0	0.9401743620906619	17114.0	287.1056559441525	103154.0	237.84472163070802
1639	Feb25-FISH2-3L1-rep4-mock-100x_Position015_14_cmle.ics	99	1	0	1	0	0	0	6.2814	0.0	0.30253131780196535	1.3579788088642255	0.0	0.9834570526110743	9066.0	156.5661777222399	44646.0	102.94138319332832
1640	Feb25-FISH2-3L1-rep4-mock-100x_Position015_14_cmle.ics	100	1	0	1	1	1	1	7.5809999999999995	1.0	0.26775226689528814	1.0938540369571048	0.0	0.9669703283388562	16444.0	277.609521182738	102601.0	236.5696558934435
1641	Feb25-FISH2-3L1-rep4-mock-100x_Position015_14_cmle.ics	101	1	0	1	0	0	0	6.497999999999999	0.0	0.28500326688339844	1.49324424109635	0.0	0.9968388011366791	7440.0	130.8313855635287	32215.0	74.27891993847314
1642	Feb25-FISH2-3L1-rep4-mock-100x_Position015_14_cmle.ics	102	1	0	1	1	1	1	8.664	1.0	0.2987781467618608	1.3013322770164186	0.0	0.9796502207537018	16624.0	285.8216477971239	110167.0	254.0147686748959
1643	Feb25-FISH2-3L1-rep4-mock-100x_Position015_14_cmle.ics	103	1	0	1	1	1	1	8.014199999999999	1.0	0.2978158727241529	1.1936821931727513	0.0	0.973474659036043	16848.0	286.3571314025968	112220.0	258.748421402932
1644	Feb25-FISH2-3L1-rep4-mock-100x_Position015_14_cmle.ics	104	1	0	1	1	1	1	8.014199999999999	1.0	0.3077921513763099	1.1708533423413676	0.0	0.9722669161611361	15956.0	272.4849371401152	105145.0	242.43541942979226
1645	Feb25-FISH2-3L1-rep4-mock-100x_Position015_14_cmle.ics	105	1	0	1	1	1	1	7.797599999999999	1.0	0.29982893845791747	1.1180597121736406	0.0	0.9714084047929238	15806.0	269.4136442329038	102316.0	235.9125243651969
1646	Feb25-FISH2-3L1-rep4-mock-100x_Position016_15_cmle.ics	1	1	0	1	1	1	1	9.747	1.0	0.2902369767687735	1.2656363288948322	0.0	0.9768484746145157	19834.0	342.04010393263866	141503.0	326.2669566367768
1647	Feb25-FISH2-3L1-rep4-mock-100x_Position016_15_cmle.ics	2	1	0	1	3	2	2	10.1802	2.0	0.2740494341674373	1.109710787373776	0.0	0.9445502642800927	47070.0	761.5878127020563	502695.0	1159.0762582173134
1648	Feb25-FISH2-3L1-rep4-mock-100x_Position016_15_cmle.ics	3	1	0	1	1	1	0	8.014199999999999	1.0	0.2905738900194609	1.1512653409592806	0.0	0.9695501360660805	17090.0	291.1099292762578	113244.0	261.1094834552988
1649	Feb25-FISH2-3L1-rep4-mock-100x_Position016_15_cmle.ics	4	1	0	1	1	1	1	9.9636	1.0	0.28557600330049454	1.2706183330511307	0.0	0.9645621818826765	18744.0	328.4241136590409	128952.0	297.3278064226599
1650	Feb25-FISH2-3L1-rep4-mock-100x_Position016_15_cmle.ics	5	1	0	1	0	0	0	7.3644	0.0	0.2925337798514635	1.4653072894301418	0.0	0.9950262497081421	9414.0	165.7708995739681	46454.0	107.11013337953844
1651	Feb25-FISH2-3L1-rep4-mock-100x_Position016_15_cmle.ics	6	1	0	1	1	1	1	10.1802	1.0	0.30308633748457064	1.2621844367204422	0.0	0.9460065807508292	26598.0	455.63456262586925	224559.0	517.7712240404652
1652	Feb25-FISH2-3L1-rep4-mock-100x_Position016_15_cmle.ics	7	1	0	1	0	1	1	9.097199999999999	1.0	0.29839985939897695	1.1873225110004342	0.0	0.9757016316749592	19406.0	333.5987377280743	138860.0	320.1729263590371
1653	Feb25-FISH2-3L1-rep4-mock-100x_Position016_15_cmle.ics	8	1	0	1	0	1	1	7.147799999999999	1.0	0.26191243498140204	1.1371670672490954	0.0	0.9886566878881714	10840.0	187.36382402536955	54312.0	125.22851776186101
1654	Feb25-FISH2-3L1-rep4-mock-100x_Position016_15_cmle.ics	9	1	0	1	0	2	1	10.1802	2.0	0.2875258082961833	1.2438359828975116	0.0	0.9754369512785426	21388.0	371.45544750050226	157713.0	363.64275338371607
1655	Feb25-FISH2-3L1-rep4-mock-100x_Position016_15_cmle.ics	10	1	0	1	1	1	1	9.313799999999999	1.0	0.29762013043942337	1.2652605043846747	0.0	0.9839512293156988	17918.0	312.07138093555517	123038.0	283.6917507803774
1656	Feb25-FISH2-3L1-rep4-mock-100x_Position016_15_cmle.ics	11	1	0	1	1	1	1	8.2308	1.0	0.2986088540123202	1.2081904004929274	0.0	0.9650994589594911	17274.0	294.0048342323366	116658.0	268.9812274462952
1657	Feb25-FISH2-3L1-rep4-mock-100x_Position016_15_cmle.ics	12	1	0	1	1	1	1	8.8806	1.0	0.2949763891978267	1.16801569744467	0.0	0.9696165878428259	17864.0	307.6346804739764	121937.0	281.153147929151
1658	Feb25-FISH2-3L1-rep4-mock-100x_Position016_15_cmle.ics	13	1	0	1	1	1	1	8.8806	1.0	0.302507189875684	1.3414543913922294	0.0	0.9648738174361103	17030.0	295.0352479080275	114938.0	265.01538103021034
1659	Feb25-FISH2-3L1-rep4-mock-100x_Position016_15_cmle.ics	14	1	0	1	1	1	1	10.1802	1.0	0.294319830114302	1.3773090555047858	0.0	0.9865351258203169	20808.0	363.7833642843293	153119.0	353.05025429331266
1660	Feb25-FISH2-3L1-rep4-mock-100x_Position016_15_cmle.ics	15	1	0	1	0	0	0	6.7146	0.0	0.2859101304839084	1.248265983669883	0.0	0.9972872015531539	8732.0	151.3489478218278	41026.0	94.59465992226599
1661	Feb25-FISH2-3L1-rep4-mock-100x_Position016_15_cmle.ics	16	1	0	1	1	1	1	6.9312	1.0	0.2941400378782647	1.3256798962209408	0.0	0.9941924035066356	10582.0	182.83859407742895	55514.0	127.99999880379939
1662	Feb25-FISH2-3L1-rep4-mock-100x_Position016_15_cmle.ics	17	1	0	1	2	3	3	10.1802	3.0	0.2662147380207898	1.0492903130395785	0.0	0.9492792563739593	41926.0	679.0708881606467	416500.0	960.3343211042702
1663	Feb25-FISH2-3L1-rep4-mock-100x_Position016_15_cmle.ics	18	1	0	1	1	1	1	7.5809999999999995	1.0	0.29636589453486234	1.0900548326245192	0.0	0.9719609300731958	16234.0	273.66547089501466	105883.0	244.13704422925196
1664	Feb25-FISH2-3L1-rep4-mock-100x_Position016_15_cmle.ics	19	1	0	1	2	1	2	10.1802	1.0	0.262973371307478	1.0454651111797977	0.0	0.9354132630931913	28994.0	493.80241760676495	238063.0	548.9077298560525
1665	Feb25-FISH2-3L1-rep4-mock-100x_Position016_15_cmle.ics	20	1	0	1	1	1	1	9.097199999999999	1.0	0.30355960222809264	1.2535197086100416	0.0	0.9649378986438168	18332.0	316.38482369573	128591.0	296.49543982021413
1666	Feb25-FISH2-3L1-rep4-mock-100x_Position016_15_cmle.ics	21	1	0	1	0	0	0	6.7146	0.0	0.2673233697217554	1.2188725208155984	0.0	0.9928538986283826	8460.0	147.63430193485098	37831.0	87.2278696319223
1667	Feb25-FISH2-3L1-rep4-mock-100x_Position016_15_cmle.ics	23	1	0	1	1	1	1	8.4474	1.0	0.2849524296900745	1.1240348092568333	0.0	0.9796946654050432	18846.0	317.43280357396895	129864.0	299.43062731304906
1668	Feb25-FISH2-3L1-rep4-mock-100x_Position016_15_cmle.ics	24	1	0	1	0	1	1	10.1802	1.0	0.2964949574595654	1.4029522455815275	0.0	0.9694392630373903	20434.0	355.9168324826668	149559.0	344.8418745018812
1669	Feb25-FISH2-3L1-rep4-mock-100x_Position016_15_cmle.ics	25	1	0	1	2	1	1	9.747	1.0	0.27775906024334585	1.2456762723872816	0.0	0.9545688567453536	19950.0	344.84308506301363	139644.0	321.9806144928804
1670	Feb25-FISH2-3L1-rep4-mock-100x_Position016_15_cmle.ics	26	1	0	1	1	1	1	10.1802	1.0	0.2856140444862702	1.1422368252288482	0.0	0.957571429798198	28342.0	481.26796997299044	239778.0	552.8620476488347
1671	Feb25-FISH2-3L1-rep4-mock-100x_Position016_15_cmle.ics	27	1	0	1	1	1	1	8.014199999999999	1.0	0.297824143134888	1.4245745159588203	0.0	0.9917029111275992	11468.0	201.86628834214162	63021.0	145.30907383028142
1672	Feb25-FISH2-3L1-rep4-mock-100x_Position016_15_cmle.ics	28	1	0	1	2	1	1	10.1802	1.0	0.25786080361965913	1.0099493276634057	0.0	0.9406529167811858	30408.0	507.38003222052765	253191.0	583.7887325203151
1673	Feb25-FISH2-3L1-rep4-mock-100x_Position016_15_cmle.ics	29	1	0	1	1	1	1	8.8806	1.0	0.2950906267115883	1.243291061511656	0.0	0.971501968496203	18000.0	309.9015952721719	123356.0	284.424971222421
1674	Feb25-FISH2-3L1-rep4-mock-100x_Position016_15_cmle.ics	30	1	0	1	1	1	2	9.313799999999999	1.0	0.2969006201521603	1.2602415042642052	0.0	0.9700125656697801	20256.0	346.4621125939398	147710.0	340.57858960459004
1675	Feb25-FISH2-3L1-rep4-mock-100x_Position016_15_cmle.ics	31	1	0	1	1	1	1	9.747	1.0	0.2977197564202917	1.346589240798445	0.0	0.9753271127649715	18786.0	326.6711136925218	132108.0	304.6046734512435
1676	Feb25-FISH2-3L1-rep4-mock-100x_Position016_15_cmle.ics	32	1	0	1	1	1	1	9.097199999999999	1.0	0.3001998700520258	1.260653374580365	0.0	0.9784096371360618	17278.0	299.57105328483374	117009.0	269.79053680213576
1677	Feb25-FISH2-3L1-rep4-mock-100x_Position016_15_cmle.ics	33	1	0	1	1	1	1	10.1802	1.0	0.30714333645366193	1.2530532100036684	0.0	0.9608192768444326	24238.0	421.6649861412256	196648.0	453.41614304084635
1678	Feb25-FISH2-3L1-rep4-mock-100x_Position016_15_cmle.ics	34	1	0	1	1	2	3	10.1802	2.0	0.293284327830377	1.1469249330307487	0.0	0.9555236059968182	30920.0	524.1116439076192	276871.0	638.3882924812974
1679	Feb25-FISH2-3L1-rep4-mock-100x_Position016_15_cmle.ics	35	1	0	1	1	1	1	9.747	1.0	0.3096264960424807	1.3699408986283073	0.0	0.9796461617306249	17974.0	315.3825143670106	126084.0	290.7149880963044
1680	Feb25-FISH2-3L1-rep4-mock-100x_Position016_15_cmle.ics	36	1	0	1	1	0	0	7.147799999999999	0.0	0.289463242903708	1.3930937998319275	0.0	0.9938648030414352	10162.0	177.267613137165	51825.0	119.49418053116158
1681	Feb25-FISH2-3L1-rep4-mock-100x_Position016_15_cmle.ics	37	1	0	1	1	1	1	8.4474	1.0	0.2940660894235175	1.1447180746334837	0.0	0.9670337688095796	18204.0	311.23060294707767	125241.0	288.77126220749074
1682	Feb25-FISH2-3L1-rep4-mock-100x_Position016_15_cmle.ics	38	1	0	1	1	1	1	8.4474	1.0	0.3069390052608215	1.265654993751704	0.0	0.9763888211702486	16556.0	285.26161899460914	110977.0	255.88240564991258
1683	Feb25-FISH2-3L1-rep4-mock-100x_Position016_15_cmle.ics	39	1	0	1	1	1	1	8.8806	1.0	0.2983167800938031	1.2770310921148786	0.0	0.9734776952379672	17406.0	300.3718977491536	117940.0	271.9371664610747
1684	Feb25-FISH2-3L1-rep4-mock-100x_Position016_15_cmle.ics	40	1	0	1	1	1	1	8.8806	1.0	0.30003318465899986	1.2351142833811963	0.0	0.9684167664353982	17840.0	307.0983355310452	122730.0	282.98158758493895
1685	Feb25-FISH2-3L1-rep4-mock-100x_Position016_15_cmle.ics	41	1	0	1	1	1	1	8.2308	1.0	0.2911360537537897	1.0599546090765577	0.0	0.9675112363616929	18450.0	311.04066314387705	127150.0	293.17289058441287
1686	Feb25-FISH2-3L1-rep4-mock-100x_Position016_15_cmle.ics	42	1	0	1	1	1	0	9.313799999999999	1.0	0.30722918251773	1.2894469231534949	0.0	0.9611802106997513	18406.0	318.9279533923618	130150.0	300.09006456595614
1687	Feb25-FISH2-3L1-rep4-mock-100x_Position016_15_cmle.ics	43	1	0	1	1	1	1	9.097199999999999	1.0	0.2931342215838892	1.119595336620208	0.0	0.9785066117037104	19396.0	333.02418193591745	137523.0	317.09017248792924
1688	Feb25-FISH2-3L1-rep4-mock-100x_Position016_15_cmle.ics	44	1	0	1	0	0	0	7.147799999999999	0.0	0.2432295894899544	1.0931913511188738	0.0	0.9683449973534062	10296.0	177.82805985578037	48449.0	111.71005407726477
1689	Feb25-FISH2-3L1-rep4-mock-100x_Position016_15_cmle.ics	45	1	0	1	1	1	1	10.1802	1.0	0.3011652260540855	1.413390724712907	0.0	0.973728480284255	19056.0	334.36676696813873	135745.0	312.99059404153456
1690	Feb25-FISH2-3L1-rep4-mock-100x_Position016_15_cmle.ics	46	1	0	1	1	1	1	10.1802	1.0	0.3156315206526729	1.5337121468397026	0.0	0.983902883443743	18310.0	325.4425156916224	130887.0	301.7893836407553
1691	Feb25-FISH2-3L1-rep4-mock-100x_Position016_15_cmle.ics	47	1	0	1	1	1	1	8.2308	1.0	0.29545167019655066	1.2125273824422225	0.0	0.9630121830274215	16058.0	275.6069921058092	104005.0	239.8068933168058
1692	Feb25-FISH2-3L1-rep4-mock-100x_Position016_15_cmle.ics	48	1	0	1	1	1	2	10.1802	1.0	0.2818842031344775	1.0576484117610476	0.0	0.9389283259937453	32650.0	547.7001949571467	294533.0	679.1120014353036
1693	Feb25-FISH2-3L1-rep4-mock-100x_Position016_15_cmle.ics	49	1	0	1	1	1	1	8.014199999999999	1.0	0.292587972935851	1.0939964634788029	0.0	0.9806790252424554	15746.0	269.64093354788844	100498.0	231.72071693238158
1694	Feb25-FISH2-3L1-rep4-mock-100x_Position016_15_cmle.ics	51	1	0	1	1	1	0	6.9312	1.0	0.28623099550867087	1.2184812702940586	0.0	0.9862746003578511	11132.0	192.34460774086702	59087.0	136.23835301581752
1695	Feb25-FISH2-3L1-rep4-mock-100x_Position016_15_cmle.ics	52	1	0	1	1	1	1	8.4474	1.0	0.29584515615182905	1.1341668027594836	0.0	0.9827010323502399	17956.0	306.64798707262275	123061.0	283.7447824475692
1696	Feb25-FISH2-3L1-rep4-mock-100x_Position016_15_cmle.ics	53	1	0	1	1	1	1	10.1802	1.0	0.29973596025003485	1.3967475518175565	0.0	0.9771835377872906	20072.0	350.16748781086693	146396.0	337.548867400674
1697	Feb25-FISH2-3L1-rep4-mock-100x_Position016_15_cmle.ics	54	1	0	1	1	1	1	9.097199999999999	1.0	0.2971931642812973	1.2764564938287257	0.0	0.9797172771345078	17594.0	305.81374465731346	119630.0	275.8338411373441
1698	Feb25-FISH2-3L1-rep4-mock-100x_Position016_15_cmle.ics	55	1	0	1	0	0	0	7.5809999999999995	0.0	0.2914849482320762	1.4963611473365497	0.0	0.9939028766682365	9664.0	170.39821086035087	48230.0	111.2051003766121
1699	Feb25-FISH2-3L1-rep4-mock-100x_Position016_15_cmle.ics	56	1	0	1	1	1	1	9.097199999999999	1.0	0.2963362366134944	1.2620144319891096	0.0	0.9721093769898024	17564.0	305.0965029809695	119152.0	274.73170474961825
1700	Feb25-FISH2-3L1-rep4-mock-100x_Position016_15_cmle.ics	57	1	0	1	0	0	1	7.5809999999999995	0.0	0.28466533436307784	1.2598178569636946	0.0	0.9976816206497521	11720.0	203.40199169582033	63655.0	146.77090326504756
1701	Feb25-FISH2-3L1-rep4-mock-100x_Position016_15_cmle.ics	58	1	0	1	1	1	1	10.1802	1.0	0.2898396891967897	1.3925253619135263	0.0	0.9696590831872901	19368.0	340.52006751680216	136452.0	314.6207413765183
1702	Feb25-FISH2-3L1-rep4-mock-100x_Position016_15_cmle.ics	59	1	0	1	1	1	1	10.1802	1.0	0.2893153873494012	1.1292672284804217	0.0	0.9472855133325467	31680.0	533.5360050582385	285192.0	657.5742273814382
1703	Feb25-FISH2-3L1-rep4-mock-100x_Position016_15_cmle.ics	60	1	0	1	2	1	1	8.4474	1.0	0.305121093437425	1.2592585989041294	0.0	0.9742007918094571	16180.0	278.45043847655745	106900.0	246.48196620899515
1704	Feb25-FISH2-3L1-rep4-mock-100x_Position016_15_cmle.ics	61	1	0	1	0	0	1	8.014199999999999	0.0	0.27776149452922466	1.2267800650676832	0.0	0.9912379966958731	12274.0	211.6867022480172	67389.0	155.38047914740852
1705	Feb25-FISH2-3L1-rep4-mock-100x_Position016_15_cmle.ics	63	1	0	1	1	1	1	10.1802	1.0	0.3141423304159452	1.5509110491147766	0.0	0.9860592523548296	19420.0	343.95245736400807	142630.0	328.8655083291766
1706	Feb25-FISH2-3L1-rep4-mock-100x_Position016_15_cmle.ics	64	1	0	1	1	1	1	8.2308	1.0	0.28602337529981925	1.1881530482728395	0.0	0.9748032546933966	16292.0	281.14062353427494	104577.0	241.12576782262005
1707	Feb25-FISH2-3L1-rep4-mock-100x_Position016_15_cmle.ics	65	1	0	1	0	0	0	5.6316	0.0	0.2854115687334742	1.4231381893215318	0.0	0.999691989580996	6008.0	104.6339723478657	23394.0	53.94012270807514
1708	Feb25-FISH2-3L1-rep4-mock-100x_Position016_15_cmle.ics	66	1	0	1	1	1	1	9.747	1.0	0.3016244489683611	1.3541019811351453	0.0	0.9737156885679139	18052.0	315.6511047545774	125255.0	288.8035423527379
1709	Feb25-FISH2-3L1-rep4-mock-100x_Position016_15_cmle.ics	67	1	0	1	1	1	1	8.664	1.0	0.26377264988733534	1.310758453640911	0.0	0.9910925043116637	13190.0	230.26137574705078	73157.0	168.67989898925592
1710	Feb25-FISH2-3L1-rep4-mock-100x_Position016_15_cmle.ics	69	1	0	1	1	1	1	8.664	1.0	0.3001615433179692	1.1586636487574005	0.0	0.9631541889850987	17108.0	295.7953485212403	115279.0	265.80163313944576
1711	Feb25-FISH2-3L1-rep4-mock-100x_Position016_15_cmle.ics	70	1	0	1	1	1	1	9.9636	1.0	0.25170482499301566	1.019249698805343	0.0	0.9807958815698495	20424.0	348.8122122640375	137699.0	317.4959800281798
1712	Feb25-FISH2-3L1-rep4-mock-100x_Position016_15_cmle.ics	71	1	0	1	1	1	0	7.3644	1.0	0.2983774035150889	1.3316387540337407	0.0	0.9916585183870014	10618.0	185.23466841296943	56198.0	129.5771144715913
1713	Feb25-FISH2-3L1-rep4-mock-100x_Position016_15_cmle.ics	72	1	0	1	0	0	0	6.0648	0.0	0.2835902127307388	1.2998138375876915	0.0	0.9980572585379738	7382.0	128.34155092725624	31760.0	73.22981521793906
1714	Feb25-FISH2-3L1-rep4-mock-100x_Position016_15_cmle.ics	73	1	0	1	1	1	1	10.1802	1.0	0.2921519593045994	1.3130694884652254	0.0	0.9791147286147062	19838.0	346.43606054309953	142012.0	327.44057048897866
1715	Feb25-FISH2-3L1-rep4-mock-100x_Position016_15_cmle.ics	74	1	0	1	1	1	1	9.313799999999999	1.0	0.2837362062810501	1.2371201377871015	0.0	0.986034521104784	18494.0	320.122178304724	125973.0	290.45905265898733
1716	Feb25-FISH2-3L1-rep4-mock-100x_Position016_15_cmle.ics	75	1	0	1	0	0	0	6.7146	0.0	0.29115477942117635	1.371323084055059	0.0	0.996299238310163	8952.0	155.58669091563496	42975.0	99.08851728560866
1717	Feb25-FISH2-3L1-rep4-mock-100x_Position016_15_cmle.ics	76	1	0	1	1	1	1	8.8806	1.0	0.29573714717458965	1.2867902833429343	0.0	0.9752866338337576	17224.0	297.82595643991044	115592.0	266.5233249581868
1718	Feb25-FISH2-3L1-rep4-mock-100x_Position016_15_cmle.ics	77	1	0	1	1	1	1	8.014199999999999	1.0	0.30097989348128473	1.231485006810565	0.0	0.9734289803415147	16474.0	280.85452973383497	109079.0	251.50614024425613
1719	Feb25-FISH2-3L1-rep4-mock-100x_Position016_15_cmle.ics	78	1	0	1	1	1	1	8.8806	1.0	0.30378279855729295	1.2071135484738595	0.0	0.9690862348486617	18750.0	322.96434542190235	133063.0	306.80664050203484
1720	Feb25-FISH2-3L1-rep4-mock-100x_Position016_15_cmle.ics	79	1	0	1	0	0	0	7.147799999999999	0.0	0.2872811981851761	1.3549198522716122	0.0	0.9977229366870791	9766.0	170.10309949535213	48641.0	112.15275321208355
1721	Feb25-FISH2-3L1-rep4-mock-100x_Position016_15_cmle.ics	80	1	0	1	1	1	1	9.097199999999999	1.0	0.28281625582603037	1.2865313249477779	0.0	0.9624690959976497	19236.0	329.9166539598627	133413.0	307.61364413321485
1722	Feb25-FISH2-3L1-rep4-mock-100x_Position016_15_cmle.ics	81	1	0	1	0	0	0	6.7146	0.0	0.29100084688039213	1.3780887257498475	0.0	0.9968734099108525	8912.0	155.04386141002658	42676.0	98.39910561211485
1723	Feb25-FISH2-3L1-rep4-mock-100x_Position016_15_cmle.ics	82	1	0	1	1	1	1	10.1802	1.0	0.3145510726755575	1.1058361849562899	0.0	0.9439171524665119	31210.0	530.94355736728	290777.0	670.4516996104114
1724	Feb25-FISH2-3L1-rep4-mock-100x_Position016_15_cmle.ics	83	1	0	1	0	0	0	6.497999999999999	0.0	0.2936656040667399	1.2444046006887959	0.0	0.9929651083906696	7854.0	137.78962144268792	35468.0	81.77944225912665
1725	Feb25-FISH2-3L1-rep4-mock-100x_Position016_15_cmle.ics	84	1	0	1	2	1	1	9.747	1.0	0.30176079348826057	1.3612148084969216	0.0	0.9560900455660507	18612.0	323.7422280587287	131158.0	302.41423502375477
1726	Feb25-FISH2-3L1-rep4-mock-100x_Position016_15_cmle.ics	85	1	0	1	1	1	1	8.8806	1.0	0.3062646368770304	1.258790594052359	0.0	0.965446354333353	19006.0	326.3214280135886	136351.0	314.3878631858063
1727	Feb25-FISH2-3L1-rep4-mock-100x_Position016_15_cmle.ics	86	1	0	1	1	1	1	8.664	1.0	0.3098626391179736	1.247090408828491	0.0	0.972705882884078	17534.0	301.1727422134776	121529.0	280.2124122676611
1728	Feb25-FISH2-3L1-rep4-mock-100x_Position016_15_cmle.ics	87	1	0	1	0	0	0	6.7146	0.0	0.2800995036558049	1.1834930092906497	0.0	0.9944052762210841	8856.0	154.07325286261135	41475.0	95.62993029483698
1729	Feb25-FISH2-3L1-rep4-mock-100x_Position016_15_cmle.ics	88	1	0	1	1	0	1	8.014199999999999	0.0	0.29509157559579036	1.420864817931713	0.0	0.9951911244406246	10752.0	189.3059024576458	56949.0	131.30871369163765
1730	Feb25-FISH2-3L1-rep4-mock-100x_Position016_15_cmle.ics	89	1	0	1	1	1	1	8.4474	1.0	0.3062564224504096	1.2329320601171059	0.0	0.977667115959316	15844.0	273.89067062945855	103780.0	239.28810526819
1731	Feb25-FISH2-3L1-rep4-mock-100x_Position016_15_cmle.ics	90	1	0	1	2	1	1	8.8806	1.0	0.292453373438498	1.1326188159243493	0.0	0.9739237806442151	18514.0	316.8242926093519	128101.0	295.3656347365621
1732	Feb25-FISH2-3L1-rep4-mock-100x_Position016_15_cmle.ics	91	1	0	1	0	0	0	6.7146	0.0	0.2864424266627427	1.1689812936168829	0.0	0.9942843780623988	9186.0	159.83303365789192	44308.0	102.16204825807444
1733	Feb25-FISH2-3L1-rep4-mock-100x_Position016_15_cmle.ics	92	1	0	1	1	2	1	9.313799999999999	2.0	0.275609224559985	1.1754735698248213	0.0	0.9809407765601463	20774.0	354.9721366807375	147809.0	340.8068563459809
1734	Feb25-FISH2-3L1-rep4-mock-100x_Position016_15_cmle.ics	93	1	0	1	1	1	1	8.664	1.0	0.30077649577240073	1.2845196892674893	0.0	0.975125569990482	17400.0	297.96750237589976	118364.0	272.91479371713285
1735	Feb25-FISH2-3L1-rep4-mock-100x_Position016_15_cmle.ics	94	1	0	1	1	2	1	10.1802	2.0	0.2840261918157713	1.073422065787038	0.0	0.9475727060607619	28816.0	484.93282893906184	245134.0	565.21150893055
1736	Feb25-FISH2-3L1-rep4-mock-100x_Position016_15_cmle.ics	95	1	0	1	1	1	1	8.8806	1.0	0.2773492455910094	1.1917084493229435	0.0	0.9696172421759802	19174.0	327.19699700673084	131479.0	303.15437263977987
1737	Feb25-FISH2-3L1-rep4-mock-100x_Position016_15_cmle.ics	96	1	0	1	0	0	0	7.147799999999999	0.0	0.29307601480215323	1.4807555551463691	0.0	0.9968168520623139	9374.0	164.5961283496685	46201.0	106.52678504042828
1738	Feb25-FISH2-3L1-rep4-mock-100x_Position016_15_cmle.ics	97	1	0	1	1	1	1	9.5304	1.0	0.3064726404927508	1.3082637171036613	0.0	0.975778492859058	18494.0	320.16898880239256	130923.0	301.87238972853385
1739	Feb25-FISH2-3L1-rep4-mock-100x_Position016_15_cmle.ics	98	1	0	1	1	1	0	7.3644	1.0	0.3062708357413632	1.4360068731852438	0.0	0.9883793376100077	10606.0	185.71546390439852	56840.0	131.05738970364158
1740	Feb25-FISH2-3L1-rep4-mock-100x_Position016_15_cmle.ics	99	1	0	1	1	1	1	10.1802	1.0	0.2952409929211032	1.3157640358987501	0.0	0.9681852337017678	19576.0	342.1725185039387	139942.0	322.6677204417137
1741	Feb25-FISH2-3L1-rep4-mock-100x_Position016_15_cmle.ics	100	1	0	1	1	1	1	9.747	1.0	0.311533823085057	1.3586522140166883	0.0	0.9666583538016046	18456.0	322.90077904866746	131593.0	303.41722525107855
1742	Feb25-FISH2-3L1-rep4-mock-100x_Position016_15_cmle.ics	101	1	0	1	1	1	1	8.8806	1.0	0.29078467996130575	1.2669776117755143	0.0	0.9830961151781924	17442.0	299.9125317261763	116803.0	269.31555752206975
1743	Feb25-FISH2-3L1-rep4-mock-100x_Position016_15_cmle.ics	102	1	0	1	1	1	1	9.5304	1.0	0.3143989852236741	1.3778367694997657	0.0	0.969951189413774	18230.0	317.56933451666873	129776.0	299.2277235429238
1744	Feb25-FISH2-3L1-rep4-mock-100x_Position016_15_cmle.ics	103	1	0	1	1	1	1	10.1802	1.0	0.2918536027254591	1.2750399221022162	0.0	0.9781266110934742	20846.0	361.9175682451404	152894.0	352.53146624469696
1745	Feb25-FISH2-3L1-rep4-mock-100x_Position016_15_cmle.ics	104	1	0	1	1	1	1	8.664	1.0	0.307936789100815	1.3477961814794175	0.0	0.9641310867368498	15316.0	267.4274786206585	98906.0	228.0500032728426
1746	Feb25-FISH2-3L1-rep4-mock-100x_Position016_15_cmle.ics	105	1	0	1	1	1	1	8.2308	1.0	0.3029912683915584	1.3369732876892133	0.0	0.9898223504076147	13460.0	235.07818341529588	80827.0	186.36480713540178
1747	Feb25-FISH2-3L1-rep4-mock-100x_Position016_15_cmle.ics	106	1	0	1	1	1	1	7.797599999999999	1.0	0.30278405250473833	1.5421583117214321	0.0	0.9931440317226662	10338.0	183.09663454138095	54387.0	125.4014471113996
1748	Feb25-FISH2-3L1-rep4-mock-100x_Position016_15_cmle.ics	107	1	0	1	2	1	1	10.1802	1.0	0.287034785582711	1.0772736243000998	0.0	0.9347635923306462	31878.0	538.3821453165184	286733.0	661.1273490832909
1749	Feb25-FISH2-3L1-rep4-mock-100x_Position016_15_cmle.ics	108	1	0	1	1	1	1	8.4474	1.0	0.29728679626937426	1.131856021996726	0.0	0.9756705090699559	18934.0	320.31220640281083	133575.0	307.98717152821814
1750	Feb25-FISH2-3L1-rep4-mock-100x_Position016_15_cmle.ics	109	1	0	1	1	1	1	7.797599999999999	1.0	0.28538417001922256	1.0703274134789356	0.0	0.9745297820938728	16454.0	279.752228647199	106022.0	244.45753995706346
1751	Feb25-FISH2-3L1-rep4-mock-100x_Position016_15_cmle.ics	110	1	0	1	1	1	1	9.097199999999999	1.0	0.29339651370047004	1.3092308886248745	0.0	0.9698229990170071	17070.0	299.229296232757	113593.0	261.91418136181835
1752	Feb25-FISH2-3L1-rep4-mock-100x_Position017_16_cmle.ics	1	1	0	1	1	1	1	8.664	1.0	0.30317321071121106	1.284784037357605	0.0	0.9767088435863968	17034.0	292.6436823547724	115105.0	265.4004370485162
1753	Feb25-FISH2-3L1-rep4-mock-100x_Position017_16_cmle.ics	2	1	0	1	2	1	2	10.1802	1.0	0.2856747956167352	1.0912329518515504	0.0	0.9476714716608367	27358.0	461.5247312015809	227424.0	524.3771251928392
1754	Feb25-FISH2-3L1-rep4-mock-100x_Position017_16_cmle.ics	3	1	0	1	1	1	1	10.1802	1.0	0.27308759346220524	1.1614224301405103	0.0	0.9301011093072357	27280.0	465.44568035644573	221407.0	510.50357991052374
1755	Feb25-FISH2-3L1-rep4-mock-100x_Position017_16_cmle.ics	4	1	0	1	1	0	0	6.497999999999999	0.0	0.3009604197651997	1.2420925019575835	0.0	0.9905648861151973	10010.0	171.24937396182563	51663.0	119.12065313615825
1756	Feb25-FISH2-3L1-rep4-mock-100x_Position017_16_cmle.ics	5	1	0	1	1	1	1	8.664	1.0	0.2995078353817673	1.2195147131161352	0.0	0.9693540019269853	17782.0	306.29367881127746	122025.0	281.35605169927624
1757	Feb25-FISH2-3L1-rep4-mock-100x_Position017_16_cmle.ics	6	1	0	1	1	1	1	7.797599999999999	1.0	0.2827967162387801	1.0931191237347846	0.0	0.9650424422119291	17032.0	287.1221587142032	111150.0	256.28129601618156
1758	Feb25-FISH2-3L1-rep4-mock-100x_Position017_16_cmle.ics	7	1	0	1	0	0	0	6.0648	0.0	0.2869832472460365	1.1573158363073826	0.0	0.9942580096406091	8716.0	148.76788588670337	40990.0	94.51165383448748
1759	Feb25-FISH2-3L1-rep4-mock-100x_Position017_16_cmle.ics	8	1	0	1	1	1	2	8.664	1.0	0.3084337410226303	1.2108613063836005	0.0	0.9640984395884004	18054.0	308.7678465097046	126682.0	292.09381144329205
1760	Feb25-FISH2-3L1-rep4-mock-100x_Position017_16_cmle.ics	10	1	0	1	1	1	1	7.5809999999999995	1.0	0.28794346332270837	1.20225814517962	0.0	0.9708072059503376	14574.0	248.76241365501056	88776.0	204.6930124618312
1761	Feb25-FISH2-3L1-rep4-mock-100x_Position017_16_cmle.ics	11	1	0	1	1	1	1	7.3644	1.0	0.2858698643076792	1.0913400042222219	0.0	0.9743083280869445	15184.0	257.736869768536	94067.0	216.89260164061312
1762	Feb25-FISH2-3L1-rep4-mock-100x_Position017_16_cmle.ics	12	1	0	1	1	1	1	8.2308	1.0	0.2936590440814607	1.1451965548033702	0.0	0.9623003870396243	16962.0	288.76433838846	112567.0	259.54850786013054
1763	Feb25-FISH2-3L1-rep4-mock-100x_Position017_16_cmle.ics	13	1	0	1	1	1	1	7.5809999999999995	1.0	0.28281861175229694	1.1423940563291	0.0	0.9775171143950434	14584.0	248.72843297731936	88073.0	203.0720880254895
1764	Feb25-FISH2-3L1-rep4-mock-100x_Position017_16_cmle.ics	14	1	0	1	1	0	0	7.3644	0.0	0.2846789561760063	1.35009735125146	0.0	0.9934037226897852	10358.0	181.20306377644744	52889.0	121.94747156994895
1765	Feb25-FISH2-3L1-rep4-mock-100x_Position017_16_cmle.ics	15	1	0	1	1	1	1	8.664	1.0	0.2884863899987998	1.131588629739828	0.0	0.9620360436305909	18648.0	318.2741387838864	128613.0	296.54616576274543
1766	Feb25-FISH2-3L1-rep4-mock-100x_Position017_16_cmle.ics	16	1	0	1	1	1	1	7.797599999999999	1.0	0.29662441270203144	1.1407862215506601	0.0	0.9673993112623779	15976.0	270.2636928914222	103414.0	238.44421004244177
1767	Feb25-FISH2-3L1-rep4-mock-100x_Position017_16_cmle.ics	17	1	0	1	0	0	0	5.6316	0.0	0.2769100983602368	1.131105699734974	0.0	0.989388646275999	8418.0	142.43594299577273	38217.0	88.11787935088088
1768	Feb25-FISH2-3L1-rep4-mock-100x_Position017_16_cmle.ics	18	1	0	1	1	1	2	9.313799999999999	1.0	0.23389588088706803	1.2476873399964785	0.0	0.9253933562100095	31018.0	510.24571838668646	248431.0	572.8134831362663
1769	Feb25-FISH2-3L1-rep4-mock-100x_Position017_16_cmle.ics	19	1	0	1	1	1	1	8.014199999999999	1.0	0.28912977557893527	1.1971290768781613	0.0	0.954216931933938	16778.0	286.15029641846536	109883.0	253.35994287130976
1770	Feb25-FISH2-3L1-rep4-mock-100x_Position017_16_cmle.ics	20	1	0	1	1	2	1	9.5304	2.0	0.2817760371985712	1.0923068635289739	0.0	0.9489849581187657	25058.0	420.5403432382103	197991.0	456.5127312599172
1771	Feb25-FISH2-3L1-rep4-mock-100x_Position017_16_cmle.ics	21	1	0	1	1	1	1	7.797599999999999	1.0	0.29287505201132663	1.1193879374824314	0.0	0.9552970173594362	15916.0	270.70162944597126	102180.0	235.59894581136692
1772	Feb25-FISH2-3L1-rep4-mock-100x_Position017_16_cmle.ics	22	1	0	1	1	1	1	8.014199999999999	1.0	0.298988060665354	1.2822331416832422	0.0	0.9735456878720151	15096.0	260.24067417297664	95366.0	219.88773797462142
1773	Feb25-FISH2-3L1-rep4-mock-100x_Position017_16_cmle.ics	23	1	0	1	0	1	0	7.3644	1.0	0.26558295810573623	1.0483708775895046	0.0	0.9571049765705936	16348.0	275.01944168306323	101291.0	233.54915658816952
1774	Feb25-FISH2-3L1-rep4-mock-100x_Position017_16_cmle.ics	24	1	0	1	1	1	1	10.1802	1.0	0.28666379690120675	1.2083361661725733	0.0	0.9369688978051295	26060.0	446.771205415336	211798.0	488.3478716476403
1775	Feb25-FISH2-3L1-rep4-mock-100x_Position017_16_cmle.ics	25	1	0	1	0	0	0	5.848199999999999	0.0	0.2952296369761296	1.0818252844492315	0.0	0.9800051659854906	8724.0	148.47856255754024	41632.0	95.99192906653775
1776	Feb25-FISH2-3L1-rep4-mock-100x_Position017_16_cmle.ics	26	1	0	1	1	0	0	7.147799999999999	0.0	0.26553189511890823	1.1504263418429317	0.0	0.9883150463153257	10334.0	179.77731937758296	50902.0	117.36599666950673
1777	Feb25-FISH2-3L1-rep4-mock-100x_Position017_16_cmle.ics	27	1	0	1	1	1	1	6.497999999999999	1.0	0.25674173327065813	1.1677935320466608	0.0	0.9671286548568149	14812.0	244.27436840825683	85890.0	198.03869109158646
1778	Feb25-FISH2-3L1-rep4-mock-100x_Position017_16_cmle.ics	28	1	0	1	1	1	1	6.7146	1.0	0.24665463094838885	1.3049694563604828	0.0	0.9604125385488658	16672.0	275.75343923496433	100531.0	231.7968058461786
1779	Feb25-FISH2-3L1-rep4-mock-100x_Position017_16_cmle.ics	29	1	0	1	1	1	1	7.5809999999999995	1.0	0.30498692889768786	1.1561849484671427	0.0	0.9783633122810721	15400.0	260.4340966104109	99242.0	228.82472675877543
1780	Feb25-FISH2-3L1-rep4-mock-100x_Position017_16_cmle.ics	30	1	0	1	0	0	0	6.7146	0.0	0.2822604543718741	1.3124560121703444	0.0	0.9961660456276213	8862.0	153.832855116897	41677.0	96.0956866762609
1781	Feb25-FISH2-3L1-rep4-mock-100x_Position017_16_cmle.ics	31	1	0	1	2	1	2	10.1802	1.0	0.26322867256057353	1.0540088681437785	0.0	0.9334605235534225	28876.0	484.02678740769346	236726.0	545.8249759849447
1782	Feb25-FISH2-3L1-rep4-mock-100x_Position017_16_cmle.ics	32	1	0	1	1	1	1	7.5809999999999995	1.0	0.286600306034635	1.0714287127992757	0.0	0.9529580394451708	15424.0	263.24075069085353	96429.0	222.33872328874827
1783	Feb25-FISH2-3L1-rep4-mock-100x_Position017_16_cmle.ics	33	1	0	1	1	1	1	8.014199999999999	1.0	0.295593057540964	1.1458671178892108	0.0	0.9659758006990786	17760.0	299.5762330886992	121000.0	278.99268392224894
1784	Feb25-FISH2-3L1-rep4-mock-100x_Position017_16_cmle.ics	34	1	0	1	2	2	2	10.1802	2.0	0.2881662117692922	1.186979237377439	0.0	0.9419122643592033	28064.0	474.72763423362625	237312.0	547.1761306360061
1785	Feb25-FISH2-3L1-rep4-mock-100x_Position017_16_cmle.ics	35	1	0	1	0	0	0	5.848199999999999	0.0	0.2826790264770181	1.16526863991002	0.0	0.9899312895522538	8454.0	144.31710185682485	38861.0	89.60276603225219
1786	Feb25-FISH2-3L1-rep4-mock-100x_Position017_16_cmle.ics	36	1	0	1	0	0	0	5.1983999999999995	0.0	0.26074849928799804	1.0811180301926682	0.0	0.9838983075291512	8080.0	135.02284987590198	34874.0	80.40984181078106
1787	Feb25-FISH2-3L1-rep4-mock-100x_Position017_16_cmle.ics	37	1	0	1	1	1	1	9.313799999999999	1.0	0.29999861095694424	1.2121939350444426	0.0	0.9793289424823756	18986.0	326.6234418573929	134736.0	310.6641178590755
1788	Feb25-FISH2-3L1-rep4-mock-100x_Position017_16_cmle.ics	38	1	0	1	1	1	1	8.2308	1.0	0.30031789586515834	1.2410966735614932	0.0	0.9785022084591258	15138.0	261.06225157889736	95977.0	221.29653574219577
1789	Feb25-FISH2-3L1-rep4-mock-100x_Position017_16_cmle.ics	39	1	0	1	0	0	1	6.7146	0.0	0.29009863660379676	1.2217107878062425	0.0	0.9846707302456768	11968.0	203.77166277902043	66310.0	152.89260223871347
1790	Feb25-FISH2-3L1-rep4-mock-100x_Position017_16_cmle.ics	40	1	0	1	1	1	1	8.2308	1.0	0.30442943379788706	1.1926353511473	0.0	0.9667587172285099	17570.0	300.1984607159904	120830.0	278.60071072996146
1791	Feb25-FISH2-3L1-rep4-mock-100x_Position017_16_cmle.ics	41	1	0	1	1	1	1	8.014199999999999	1.0	0.2799347856459077	1.185509620453275	0.0	0.9659096518400931	17174.0	291.3721744065141	111972.0	258.17660168712445
1792	Feb25-FISH2-3L1-rep4-mock-100x_Position017_16_cmle.ics	42	1	0	1	1	1	0	8.664	1.0	0.29235979864999023	1.1924726703878927	0.0	0.968947746269811	18502.0	315.8539626726645	127956.0	295.0313046607875
1793	Feb25-FISH2-3L1-rep4-mock-100x_Position017_16_cmle.ics	43	1	0	1	1	1	1	7.5809999999999995	1.0	0.2936004261339698	1.1948495217786033	0.0	0.9714984802082274	15052.0	255.34869855460013	94090.0	216.94563330780497
1794	Feb25-FISH2-3L1-rep4-mock-100x_Position017_16_cmle.ics	44	1	0	1	2	2	1	10.1802	2.0	0.27477916203106906	1.0865599410091633	0.0	0.9393777637102381	28436.0	483.5324910746701	236357.0	544.9741635852148
1795	Feb25-FISH2-3L1-rep4-mock-100x_Position017_16_cmle.ics	45	1	0	1	0	0	0	6.7146	0.0	0.2973642715408228	1.4216833940963198	0.0	0.9950535367591482	8744.0	152.62354599342973	41926.0	96.669812116729
1796	Feb25-FISH2-3L1-rep4-mock-100x_Position017_16_cmle.ics	46	1	0	1	1	1	1	9.097199999999999	1.0	0.27477828501645035	1.0239610349534773	0.0	0.9726247072200933	25268.0	421.53533217205194	197980.0	456.4873682886516
1797	Feb25-FISH2-3L1-rep4-mock-100x_Position017_16_cmle.ics	47	1	0	1	1	1	1	7.5809999999999995	1.0	0.29541067397121107	1.1424253647340894	0.0	0.9675600549053902	15048.0	257.03810664264887	94342.0	217.5266759222546
1798	Feb25-FISH2-3L1-rep4-mock-100x_Position017_16_cmle.ics	48	1	0	1	0	0	0	6.497999999999999	0.0	0.2752630880604305	1.248784381394516	0.0	0.9944221752345389	9154.0	157.64337639037424	43208.0	99.62575113150852
1799	Feb25-FISH2-3L1-rep4-mock-100x_Position017_16_cmle.ics	49	1	0	1	0	1	1	8.2308	1.0	0.2965184663710605	1.1659673899547291	0.0	0.967104560887161	16620.0	284.65561552663786	109710.0	252.96105250504075
1800	Feb25-FISH2-3L1-rep4-mock-100x_Position017_16_cmle.ics	50	1	0	1	1	1	1	6.9312	1.0	0.2629167964185386	1.1319525183888925	0.0	0.9647831886215408	16036.0	267.97674167848686	97910.0	225.75350151097018
1801	Feb25-FISH2-3L1-rep4-mock-100x_Position017_16_cmle.ics	51	1	0	1	1	1	1	8.664	1.0	0.29444733906115966	1.2773724811571625	0.0	0.9827788797938212	17316.0	297.7988782410132	116265.0	268.07507765471297
1802	Feb25-FISH2-3L1-rep4-mock-100x_Position017_16_cmle.ics	52	1	0	1	1	1	1	6.0648	1.0	0.21472414500959114	1.3834400754004474	0.0	0.9458766692522204	17492.0	283.0078754168299	100803.0	232.42396295383853
1803	Feb25-FISH2-3L1-rep4-mock-100x_Position017_16_cmle.ics	53	1	0	1	1	1	0	8.8806	1.0	0.30531131987710747	1.273464787638353	0.0	0.9781628023401615	16756.0	290.8312068811827	112694.0	259.8413348920159
1804	Feb25-FISH2-3L1-rep4-mock-100x_Position017_16_cmle.ics	54	1	0	1	1	1	1	8.4474	1.0	0.30330531911248987	1.231082925841686	0.0	0.9568841701972559	17330.0	295.9350579821975	118144.0	272.4075342918196
1805	Feb25-FISH2-3L1-rep4-mock-100x_Position017_16_cmle.ics	55	1	0	1	0	0	0	6.0648	0.0	0.2838944674215659	1.1823770056675889	0.0	0.9813261931763229	9480.0	160.80940473590965	46245.0	106.62823692549092
1806	Feb25-FISH2-3L1-rep4-mock-100x_Position017_16_cmle.ics	56	1	0	1	1	1	1	7.3644	1.0	0.2905155510352428	1.1034642191354436	0.0	0.9680946400275635	15584.0	263.9141327874985	98600.0	227.34445152672518
1807	Feb25-FISH2-3L1-rep4-mock-100x_Position017_16_cmle.ics	57	1	0	1	1	1	1	7.797599999999999	1.0	0.2990667426309455	1.2296288076447932	0.0	0.970086947505943	14392.0	247.43354528546269	88785.0	204.71376398377578
1808	Feb25-FISH2-3L1-rep4-mock-100x_Position017_16_cmle.ics	58	1	0	1	1	1	1	8.014199999999999	1.0	0.28379479867053137	1.0792794600132598	0.0	0.9659881587797428	18230.0	306.1475730825399	123298.0	284.2912391921111
1809	Feb25-FISH2-3L1-rep4-mock-100x_Position017_16_cmle.ics	59	1	0	1	1	1	1	8.4474	1.0	0.3132809898344023	1.2078723061876009	0.0	0.970689372643255	16640.0	285.9685638528362	112972.0	260.4823263476389
1810	Feb25-FISH2-3L1-rep4-mock-100x_Position017_16_cmle.ics	60	1	0	1	1	1	1	7.147799999999999	1.0	0.28869990733484613	1.0697979568915708	0.0	0.9656796722377673	14732.0	248.29105364424808	90342.0	208.3037772801968
1811	Feb25-FISH2-3L1-rep4-mock-100x_Position017_16_cmle.ics	61	1	0	1	1	1	1	8.2308	1.0	0.29035945580711503	1.1706680218420344	0.0	0.9777523530417214	16220.0	278.87624173796274	104669.0	241.3378944913874
1812	Feb25-FISH2-3L1-rep4-mock-100x_Position017_16_cmle.ics	63	1	0	1	0	0	0	5.6316	0.0	0.26848920797226394	1.0721525034957744	0.0	0.9812561139471565	7982.0	136.69464075094535	34746.0	80.11470905423522
1813	Feb25-FISH2-3L1-rep4-mock-100x_Position017_16_cmle.ics	65	1	0	1	1	1	1	7.797599999999999	1.0	0.2929466604868992	1.2000598312929642	0.0	0.9892062180120167	15414.0	261.7065796962391	97396.0	224.56835903546576
1814	Feb25-FISH2-3L1-rep4-mock-100x_Position017_16_cmle.ics	66	1	0	1	1	1	1	8.2308	1.0	0.3072136749710077	1.2276097022938965	0.0	0.9710040973405681	15832.0	271.6564572554064	103824.0	239.38955715325267
1815	Feb25-FISH2-3L1-rep4-mock-100x_Position017_16_cmle.ics	67	1	0	1	1	1	1	7.147799999999999	1.0	0.29365089513807463	1.3195429603044073	0.0	0.9899378222904001	10340.0	180.61356307852793	53576.0	123.5315044117224
1816	Feb25-FISH2-3L1-rep4-mock-100x_Position017_16_cmle.ics	68	1	0	1	1	1	1	8.4474	1.0	0.2712188976652926	1.0826058246360168	0.0	0.9522876016552442	23306.0	385.4362704537863	174235.0	401.7379362247359
1817	Feb25-FISH2-3L1-rep4-mock-100x_Position017_16_cmle.ics	69	1	0	1	1	1	1	8.014199999999999	1.0	0.3079641701287324	1.1756277504939097	0.0	0.9683464230088498	15718.0	270.32589171619975	102830.0	237.0976668407013
1818	Feb25-FISH2-3L1-rep4-mock-100x_Position017_16_cmle.ics	70	1	0	1	1	2	1	9.5304	2.0	0.2822907220709213	1.1178630286982623	0.0	0.947676380658764	24874.0	418.7220797287837	195993.0	451.9058933882094
1819	Feb25-FISH2-3L1-rep4-mock-100x_Position017_16_cmle.ics	71	1	0	1	0	1	1	7.3644	1.0	0.28742667431099944	1.1174608011670986	0.0	0.9699736102758223	16540.0	277.48459181693295	107236.0	247.25668969492796
1820	Feb25-FISH2-3L1-rep4-mock-100x_Position017_16_cmle.ics	72	1	0	1	1	1	0	6.7146	1.0	0.29770225310479886	1.2839417431043643	0.0	0.9829733067984019	9790.0	169.1415085124963	49698.0	114.58990417824734
1821	Feb25-FISH2-3L1-rep4-mock-100x_Position017_16_cmle.ics	73	1	0	1	1	1	1	7.3644	1.0	0.2783146499274631	1.0153025281774222	0.0	0.960244178248995	16222.0	273.4441089212329	102494.0	236.32294335476843
1822	Feb25-FISH2-3L1-rep4-mock-100x_Position017_16_cmle.ics	74	1	0	1	1	1	1	8.2308	1.0	0.31287532888894043	1.2532420640146866	0.0	0.9585908340231435	16230.0	279.40398703244	108752.0	250.75216828026785
1823	Feb25-FISH2-3L1-rep4-mock-100x_Position017_16_cmle.ics	75	1	0	1	1	1	0	6.0648	1.0	0.274009330431437	1.09187592957922	0.0	0.9850497336635802	11218.0	188.90670846857594	58483.0	134.8456953208668
1824	Feb25-FISH2-3L1-rep4-mock-100x_Position017_16_cmle.ics	76	1	0	1	1	0	0	6.9312	0.0	0.2997597319755917	1.3136106960298912	0.0	0.9853518332776218	10214.0	177.16581040946238	53144.0	122.53543135838014
1825	Feb25-FISH2-3L1-rep4-mock-100x_Position017_16_cmle.ics	77	1	0	1	1	1	1	8.2308	1.0	0.2882097427880118	1.1494390790439082	0.0	0.9724982411514179	17614.0	299.0752873824008	118009.0	272.0962614626502
1826	Feb25-FISH2-3L1-rep4-mock-100x_Position017_16_cmle.ics	78	1	0	1	1	1	1	9.5304	1.0	0.2976649661616163	1.2998051462567481	0.0	0.9745745620437135	20120.0	345.6463232238568	146413.0	337.5880647199027
1827	Feb25-FISH2-3L1-rep4-mock-100x_Position017_16_cmle.ics	79	1	0	1	1	1	2	8.4474	1.0	0.2818859496982802	1.029323440735406	0.0	0.9706603920473411	19144.0	326.0350556024122	132239.0	304.90672338177086
1828	Feb25-FISH2-3L1-rep4-mock-100x_Position017_16_cmle.ics	80	1	0	1	1	1	1	7.797599999999999	1.0	0.276649781351985	1.0217128614114255	0.0	0.9740019564438263	17098.0	287.7779235978432	110575.0	254.95550433638573
1829	Feb25-FISH2-3L1-rep4-mock-100x_Position017_16_cmle.ics	81	1	0	1	1	1	1	7.5809999999999995	1.0	0.2828848231205826	1.096541732019563	0.0	0.9700577406958524	17142.0	284.4078463755698	112246.0	258.8083702441054
1830	Feb25-FISH2-3L1-rep4-mock-100x_Position017_16_cmle.ics	82	1	0	1	0	0	0	6.7146	0.0	0.28711672845638975	1.3215516013444601	0.0	0.9848842062048823	9390.0	162.19187228178734	45846.0	105.70825278594566
1831	Feb25-FISH2-3L1-rep4-mock-100x_Position017_16_cmle.ics	83	1	0	1	1	1	1	8.2308	1.0	0.2924915657266073	1.0865903274685798	0.0	0.9657855916568413	17926.0	305.27539842873085	122055.0	281.4252234390917
1832	Feb25-FISH2-3L1-rep4-mock-100x_Position017_16_cmle.ics	84	1	0	1	1	1	2	8.2308	1.0	0.28011661931223164	1.0695566244334007	0.0	0.9520882436714432	19738.0	330.392193131691	138006.0	318.20383749895774
1833	Feb25-FISH2-3L1-rep4-mock-100x_Position017_16_cmle.ics	86	1	0	1	1	1	0	6.2814	1.0	0.27828468641544696	1.0193103938750894	0.0	0.9757947643831913	12546.0	207.8180475107046	69707.0	160.72514891048104
1834	Feb25-FISH2-3L1-rep4-mock-100x_Position017_16_cmle.ics	87	1	0	1	1	1	1	8.4474	1.0	0.3192182292328293	1.3480181494477619	0.0	0.962728762530639	15830.0	274.67784944158086	105813.0	243.9756435030159
1835	Feb25-FISH2-3L1-rep4-mock-100x_Position017_16_cmle.ics	88	1	0	1	1	1	1	7.3644	1.0	0.29076682844779334	1.0941438204956888	0.0	0.9714988987362545	15194.0	256.2283584139015	94963.0	218.9585309364341
1836	Feb25-FISH2-3L1-rep4-mock-100x_Position017_16_cmle.ics	89	1	0	1	1	1	1	7.797599999999999	1.0	0.30218940804253697	1.2378048294567097	0.0	0.9678504034654937	15236.0	260.58412839471805	97212.0	224.1441056979311
1837	Feb25-FISH2-3L1-rep4-mock-100x_Position017_16_cmle.ics	90	1	0	1	1	1	1	8.014199999999999	1.0	0.28922637561597697	1.1243509978428141	0.0	0.9671424898514462	17496.0	296.344637084298	117031.0	269.84126274466706
1838	Feb25-FISH2-3L1-rep4-mock-100x_Position017_16_cmle.ics	91	1	0	1	1	1	1	7.797599999999999	1.0	0.29795935862176764	1.1009583069845184	0.0	0.9691861287087035	16406.0	278.1178127891764	107859.0	248.69315615842848
1839	Feb25-FISH2-3L1-rep4-mock-100x_Position017_16_cmle.ics	92	1	0	1	0	1	1	7.3644	1.0	0.2838349997705349	1.0839731143195293	0.0	0.9669688422158441	14824.0	248.9895381593976	90418.0	208.47901235439588
1840	Feb25-FISH2-3L1-rep4-mock-100x_Position017_16_cmle.ics	94	1	0	1	1	1	1	7.797599999999999	1.0	0.3002480860784791	1.1990349361978463	0.0	0.9698404099748373	15460.0	263.53035263075606	99044.0	228.3681932759936
1841	Feb25-FISH2-3L1-rep4-mock-100x_Position017_16_cmle.ics	95	1	0	1	1	2	1	8.014199999999999	2.0	0.2707608230637498	1.0577351491456495	0.0	0.9670744473717673	19384.0	324.11947264232026	132048.0	304.4663299716126
1842	Feb25-FISH2-3L1-rep4-mock-100x_Position017_16_cmle.ics	96	1	0	1	1	1	1	7.3644	1.0	0.2912745007392824	1.040478945571429	0.0	0.9703314809205849	17322.0	288.50064919404514	115697.0	266.76542604754076
1843	Feb25-FISH2-3L1-rep4-mock-100x_Position017_16_cmle.ics	97	1	0	1	1	1	1	7.5809999999999995	1.0	0.30040288684589594	1.213515585662079	0.0	0.9664553361562416	14112.0	241.1293771202823	86399.0	199.21230494378833
1844	Feb25-FISH2-3L1-rep4-mock-100x_Position017_16_cmle.ics	99	1	0	1	0	0	0	6.2814	0.0	0.2646083413029982	1.3205464411039802	0.0	0.9961547344646218	8402.0	144.86360431249406	37252.0	85.89285505348444
1845	Feb25-FISH2-3L1-rep4-mock-100x_Position017_16_cmle.ics	100	1	0	1	1	0	1	7.5809999999999995	0.0	0.3017258514062039	1.157382870231865	0.0	0.9643349859281654	14416.0	246.2379018142016	89402.0	206.1363960993132
1846	Feb25-FISH2-3L1-rep4-mock-100x_Position017_16_cmle.ics	101	1	0	1	1	1	1	7.3644	1.0	0.27260876747204527	1.1198899270074685	0.0	0.9731525402285233	16416.0	275.2986074994844	103263.0	238.09604561870407
1847	Feb25-FISH2-3L1-rep4-mock-100x_Position017_16_cmle.ics	102	1	0	1	1	1	1	9.9636	1.0	0.3096085531926052	1.4307967546561056	0.0	0.954532189235604	17956.0	315.0972819040002	125891.0	290.2699832368251
1848	Feb25-FISH2-3L1-rep4-mock-100x_Position017_16_cmle.ics	103	1	0	1	1	1	1	8.664	1.0	0.3062967819845425	1.2081152854754562	0.0	0.966402222865405	16672.0	289.30507831353157	112028.0	258.30572226811324
1849	Feb25-FISH2-3L1-rep4-mock-100x_Position017_16_cmle.ics	104	1	0	1	1	1	1	8.2308	1.0	0.2972317272848318	1.1990563979064823	0.0	0.9639747380614889	16804.0	287.03560500822823	111671.0	257.48257856430956
1850	Feb25-FISH2-3L1-rep4-mock-100x_Position017_16_cmle.ics	105	1	0	1	1	1	1	6.9312	1.0	0.29561334495144515	1.0728132673308417	0.0	0.9824604145778142	12516.0	212.90530754678218	71587.0	165.0599112722482
1851	Feb25-FISH2-3L1-rep4-mock-100x_Position017_16_cmle.ics	106	1	0	1	1	1	1	8.664	1.0	0.295028293992854	1.2278739260575349	0.0	0.9725994714629898	17496.0	299.2936984382036	118199.0	272.53434914814795
1852	Feb25-FISH2-3L1-rep4-mock-100x_Position017_16_cmle.ics	107	1	0	1	2	1	1	9.313799999999999	1.0	0.23695623449272166	1.1512377710455568	0.0	0.935258697443296	29098.0	482.08342972184863	227197.0	523.8537256949024
1853	Feb25-FISH2-3L1-rep4-mock-100x_Position017_16_cmle.ics	108	1	0	1	1	1	1	7.5809999999999995	1.0	0.2983031910230439	1.048891423107475	0.0	0.9635522867532659	15670.0	265.7424145042936	100741.0	232.28100802488657
1854	Feb25-FISH2-3L1-rep4-mock-100x_Position017_16_cmle.ics	109	1	0	1	1	1	2	9.313799999999999	1.0	0.2731512032947672	1.0675023445954004	0.0	0.9513468717069125	25360.0	423.59132111994364	198472.0	457.62178482162466
1855	Feb25-FISH2-3L1-rep4-mock-100x_Position017_16_cmle.ics	110	1	0	1	1	1	1	7.797599999999999	1.0	0.31039667545347444	1.1833045875544481	0.0	0.9610975154447642	15482.0	262.10277175686457	100919.0	232.69142701445818
1856	Feb25-FISH2-3L1-rep4-mock-100x_Position017_16_cmle.ics	111	1	0	1	1	1	1	8.2308	1.0	0.2797036394898376	1.1219813800524532	0.0	0.9709187197891114	17590.0	299.4751523930841	116017.0	267.50325793890545
1857	Feb25-FISH2-3L1-rep4-mock-100x_Position017_16_cmle.ics	112	1	0	1	1	1	1	6.9312	1.0	0.28176708830214775	1.1222475886053056	0.0	0.9708610133098489	13854.0	233.6784910672916	81392.0	187.66754156859244
1858	Feb25-FISH2-3L1-rep4-mock-100x_Position017_16_cmle.ics	113	1	0	1	1	1	1	8.014199999999999	1.0	0.2941480996505576	1.1235998406703431	0.0	0.9566692568237318	16832.0	286.18681009803464	111368.0	256.7839439921737
1859	Feb25-FISH2-3L1-rep4-mock-100x_Position017_16_cmle.ics	114	1	0	1	1	1	1	8.4474	1.0	0.2882702052404163	1.253609959446356	0.0	0.9743948273722092	16740.0	287.7118242227289	109347.0	252.12407445327403
1860	Feb25-FISH2-3L1-rep4-mock-100x_Position017_16_cmle.ics	115	1	0	1	0	0	0	7.147799999999999	0.0	0.29455030696480244	1.453534609297837	0.0	0.9895490781448062	9532.0	166.83977720439333	47493.0	109.50578130181296
1861	Feb25-FISH2-3L1-rep4-mock-100x_Position017_16_cmle.ics	116	1	0	1	1	1	1	8.2308	1.0	0.2837512562556366	1.1353109430615431	0.0	0.9697707466052375	18070.0	306.45721143718885	121669.0	280.5352137201331
1862	Feb25-FISH2-3L1-rep4-mock-100x_Position017_16_cmle.ics	117	1	0	1	1	1	1	6.2814	1.0	0.2804349317420488	1.0291651738171352	0.0	0.975810630820623	11352.0	190.68422812689332	60228.0	138.86918485346453
1863	Feb25-FISH2-3L1-rep4-mock-100x_Position017_16_cmle.ics	118	1	0	1	1	1	1	8.2308	1.0	0.29257464418559936	1.1513190699690017	0.0	0.9738596562832796	18148.0	307.0534753085326	124347.0	286.7099443609908
1864	Feb25-FISH2-3L1-rep4-mock-100x_Position017_16_cmle.ics	119	1	0	1	1	1	1	7.3644	1.0	0.2831923041939576	1.0786669338931572	0.0	0.9734409060781806	16218.0	271.7163506785864	103350.0	238.29664366416884
1865	Feb25-FISH2-3L1-rep4-mock-100x_Position017_16_cmle.ics	120	1	0	1	0	0	0	6.2814	0.0	0.292073259551039	1.4308041226973516	0.0	0.995657610706863	7134.0	125.32708672509051	30621.0	70.6035948296131
1866	Feb25-FISH2-3L1-rep4-mock-100x_Position017_16_cmle.ics	121	1	0	1	0	1	1	8.014199999999999	1.0	0.3019195752451959	1.1811881371953992	0.0	0.9633586048176006	16856.0	285.5294873501047	113071.0	260.7105930890298
1867	Feb25-FISH2-3L1-rep4-mock-100x_Position017_16_cmle.ics	122	1	0	1	1	1	1	6.497999999999999	1.0	0.2874019076020646	1.2308921120984428	0.0	0.9884437765111499	10836.0	184.3721823453386	56862.0	131.10811564617288
1868	Feb25-FISH2-3L1-rep4-mock-100x_Position017_16_cmle.ics	124	1	0	1	1	1	1	8.014199999999999	1.0	0.29353905019795046	1.2226597791201468	0.0	0.9542449297743923	15996.0	272.81711940616	103068.0	237.64642930990377
1869	Feb25-FISH2-3L1-rep4-mock-100x_Position017_16_cmle.ics	125	1	0	1	0	0	0	6.497999999999999	0.0	0.30204143457518956	1.2526888556026265	0.0	0.9830734058253042	9420.0	163.42402943261797	47248.0	108.94087875998692
1870	Feb25-FISH2-3L1-rep4-mock-100x_Position017_16_cmle.ics	126	1	0	1	1	0	0	7.797599999999999	0.0	0.2928325512677744	1.4212949194430735	0.0	0.9938174153877395	10652.0	188.66268878325766	55941.0	128.98454323383908
1871	Feb25-FISH2-3L1-rep4-mock-100x_Position017_16_cmle.ics	127	1	0	1	1	1	1	8.2308	1.0	0.30615889273796626	1.1793190743422575	0.0	0.9631729373551987	17244.0	293.1003505652668	117816.0	271.6512566031709
1872	Feb25-FISH2-3L1-rep4-mock-100x_Position017_16_cmle.ics	128	1	0	1	1	1	1	8.2308	1.0	0.29124419196857015	1.1452243627361716	0.0	0.970051466195532	17608.0	301.6562100121519	118568.0	273.3851615478778
1873	Feb25-FISH2-3L1-rep4-mock-100x_Position017_16_cmle.ics	129	1	0	1	1	1	1	7.147799999999999	1.0	0.28309753887367356	1.1998990980827204	0.0	0.9805097950348715	10108.0	176.52894199238344	50844.0	117.23226463919691
1874	Feb25-FISH2-3L1-rep4-mock-100x_Position017_16_cmle.ics	130	1	0	1	0	0	0	5.848199999999999	0.0	0.3010095668751322	1.3304790289319715	0.0	0.9894203636023038	7874.0	135.96626642427603	36046.0	83.112151112904
1875	Feb25-FISH2-3L1-rep4-mock-100x_Position017_16_cmle.ics	131	1	0	1	1	1	1	7.5809999999999995	1.0	0.2874790928798748	1.0607043283148014	0.0	0.9680786712726949	15952.0	270.1486424276214	101578.0	234.21089956573724
1876	Feb25-FISH2-3L1-rep4-mock-100x_Position017_16_cmle.ics	132	1	0	1	0	0	0	6.497999999999999	0.0	0.2920083208526341	1.2167100317019368	0.0	0.991123648018554	9356.0	161.92356050495343	45984.0	106.02644278909666
1877	Feb25-FISH2-3L1-rep4-mock-100x_Position017_16_cmle.ics	133	1	0	1	1	1	1	8.4474	1.0	0.27199586840449647	1.2151154301197002	0.0	0.9654044529894519	17612.0	300.41150165207335	114622.0	264.28677203748776
1878	Feb25-FISH2-3L1-rep4-mock-100x_Position017_16_cmle.ics	134	1	0	1	1	0	1	6.7146	0.0	0.29540908309453034	1.1161393356164595	0.0	0.9737386291712394	12028.0	205.0891198875019	67418.0	155.44734516256347
1879	Feb25-FISH2-3L1-rep4-mock-100x_Position017_16_cmle.ics	135	1	0	1	1	1	0	8.4474	1.0	0.3027855432594387	1.2300979971980373	0.0	0.9614620589970311	16494.0	285.5612391418842	109605.0	252.71895141568672
1880	Feb25-FISH2-3L1-rep4-mock-100x_Position018_17_cmle.ics	1	1	0	1	2	2	1	10.1802	2.0	0.28762585130588975	1.1393387863147881	0.0	0.9440088220360995	29416.0	493.9412657302774	254427.0	586.638608200711
1881	Feb25-FISH2-3L1-rep4-mock-100x_Position018_17_cmle.ics	2	1	0	1	1	1	1	8.664	1.0	0.28046819545382934	1.0269859827707213	0.0	0.9545296762537987	22872.0	378.92047991145256	172255.0	397.1726013969173
1882	Feb25-FISH2-3L1-rep4-mock-100x_Position018_17_cmle.ics	3	1	0	1	1	1	1	7.3644	1.0	0.2886264202961491	1.158809073409802	0.0	0.9935821967578016	13806.0	235.18037855387806	81949.0	188.951830204499
1883	Feb25-FISH2-3L1-rep4-mock-100x_Position018_17_cmle.ics	4	1	0	1	1	1	1	10.1802	1.0	0.3011951732464638	1.1751626972558227	0.0	0.958151060946018	31158.0	525.3578846267587	283826.0	654.4246074951755
1884	Feb25-FISH2-3L1-rep4-mock-100x_Position018_17_cmle.ics	5	1	0	1	1	1	0	7.3644	1.0	0.29253591125217643	1.1546132513685934	0.0	0.9644613824752578	14508.0	246.1406078687776	88874.0	204.91897347856158
1885	Feb25-FISH2-3L1-rep4-mock-100x_Position018_17_cmle.ics	6	1	0	1	1	1	1	6.9312	1.0	0.2696003948736378	1.017609321729104	0.0	0.959427016853268	15728.0	261.65537421642165	96304.0	222.05050770618394
1886	Feb25-FISH2-3L1-rep4-mock-100x_Position018_17_cmle.ics	7	1	0	1	1	1	3	8.8806	1.0	0.24916464454630777	1.0829930914132204	0.0	0.9358576987539204	27086.0	442.2924053333636	209235.0	482.43829934274174
1887	Feb25-FISH2-3L1-rep4-mock-100x_Position018_17_cmle.ics	8	1	0	1	1	1	1	7.147799999999999	1.0	0.2794528781799585	1.0949199557758966	0.0	0.9729843803924881	14232.0	238.8725943296008	84397.0	194.59624417343835
1888	Feb25-FISH2-3L1-rep4-mock-100x_Position018_17_cmle.ics	9	1	0	1	0	0	0	6.2814	0.0	0.2880654400255659	1.1511773649851729	0.0	0.9644460665247125	9840.0	169.13544186592517	49262.0	113.58460822626304
1889	Feb25-FISH2-3L1-rep4-mock-100x_Position018_17_cmle.ics	10	1	0	1	1	1	1	7.3644	1.0	0.28403421862675143	1.0415431097831596	0.0	0.9570245862386403	16622.0	276.6957158351507	107395.0	247.6232999159498
1890	Feb25-FISH2-3L1-rep4-mock-100x_Position018_17_cmle.ics	11	1	0	1	1	1	1	7.147799999999999	1.0	0.2751399993338039	1.099291946223644	0.0	0.9719473318617927	15748.0	262.8981067960995	97474.0	224.7482055589859
1891	Feb25-FISH2-3L1-rep4-mock-100x_Position018_17_cmle.ics	12	1	0	1	1	1	0	6.7146	1.0	0.26428939895920434	1.0559445316841818	0.0	0.9800665282138549	14786.0	245.0274272373206	86914.0	200.39975314395326
1892	Feb25-FISH2-3L1-rep4-mock-100x_Position018_17_cmle.ics	13	1	0	1	1	1	1	7.3644	1.0	0.30154107129143926	1.125613364269829	0.0	0.9678208506517253	14706.0	248.7632494872271	92085.0	212.3226553634735
1893	Feb25-FISH2-3L1-rep4-mock-100x_Position018_17_cmle.ics	14	1	0	1	1	1	1	8.4474	1.0	0.2917458224131702	1.0837148850507308	0.0	0.9575737066661227	18236.0	309.3243416675149	125075.0	288.3885119138453
1894	Feb25-FISH2-3L1-rep4-mock-100x_Position018_17_cmle.ics	15	1	0	1	1	1	1	8.4474	1.0	0.30018374953961946	1.250711432324806	0.0	0.9598800990163086	17750.0	303.7061323134642	121833.0	280.91335256445745
1895	Feb25-FISH2-3L1-rep4-mock-100x_Position018_17_cmle.ics	16	1	0	1	1	1	2	10.1802	1.0	0.29574150363034596	1.1613288207119776	0.0	0.9420576342798597	26874.0	457.2385059456603	225283.0	519.4405686946776
1896	Feb25-FISH2-3L1-rep4-mock-100x_Position018_17_cmle.ics	17	1	0	1	1	1	1	7.5809999999999995	1.0	0.29327054175496997	1.1036915684449478	0.0	0.9565964457379652	15808.0	266.6965202816553	101210.0	233.36239289066788
1897	Feb25-FISH2-3L1-rep4-mock-100x_Position018_17_cmle.ics	18	1	0	1	1	1	1	8.8806	1.0	0.3020340611382084	1.3005705643827832	0.0	0.9521969753602256	17738.0	306.50404744009285	122084.0	281.49208945424664
1898	Feb25-FISH2-3L1-rep4-mock-100x_Position018_17_cmle.ics	19	1	0	1	0	0	0	6.7146	0.0	0.30702881392485165	1.4262459439046458	0.0	0.9884427223195883	8662.0	151.6570283121864	42004.0	96.84965864024912
1899	Feb25-FISH2-3L1-rep4-mock-100x_Position018_17_cmle.ics	20	1	0	1	2	1	1	8.8806	1.0	0.2902282444155768	1.276756067652923	0.0	0.9640168381871347	18374.0	315.24036019906265	126168.0	290.90866896778766
1900	Feb25-FISH2-3L1-rep4-mock-100x_Position018_17_cmle.ics	21	1	0	1	2	2	1	10.1802	2.0	0.28208833323407534	1.0681111553490958	0.0	0.9492842813338245	29214.0	488.7014664132384	249375.0	574.990087215792
1901	Feb25-FISH2-3L1-rep4-mock-100x_Position018_17_cmle.ics	22	1	0	1	1	1	1	8.664	1.0	0.2642297952817748	1.0584926151408585	0.0	0.9409547533298193	25450.0	418.18315077349695	196244.0	452.4846302779985
1902	Feb25-FISH2-3L1-rep4-mock-100x_Position018_17_cmle.ics	23	1	0	1	1	1	1	8.2308	1.0	0.30055252014802125	1.1756745541027556	0.0	0.95784985247469	17332.0	294.1307387357194	117627.0	271.2154746423337
1903	Feb25-FISH2-3L1-rep4-mock-100x_Position018_17_cmle.ics	24	1	0	1	1	1	0	6.7146	1.0	0.2808687023529993	1.1275746734981944	0.0	0.9794646882165631	12204.0	208.39037441695334	67186.0	154.9124170413241
1904	Feb25-FISH2-3L1-rep4-mock-100x_Position018_17_cmle.ics	25	1	0	1	2	2	1	10.1802	2.0	0.2700090052598883	1.0685860267766552	0.0	0.9396189126257163	31962.0	528.8609964314745	279199.0	643.7560194909751
1905	Feb25-FISH2-3L1-rep4-mock-100x_Position018_17_cmle.ics	26	1	0	1	1	0	1	8.4474	0.0	0.26199754349911847	1.0681492811911109	0.0	0.9465182587282569	23284.0	386.2553148578301	171005.0	394.2904455712742
1906	Feb25-FISH2-3L1-rep4-mock-100x_Position018_17_cmle.ics	27	1	0	1	1	1	1	7.797599999999999	1.0	0.2954242783867929	1.1638010199518913	0.0	0.95803032543839	16396.0	279.0177876739603	107301.0	247.4065617978614
1907	Feb25-FISH2-3L1-rep4-mock-100x_Position018_17_cmle.ics	28	1	0	1	1	1	1	7.5809999999999995	1.0	0.29598895948530674	1.1135453377425688	0.0	0.9665341972783758	16120.0	273.57538354434706	104703.0	241.41628912984487
1908	Feb25-FISH2-3L1-rep4-mock-100x_Position018_17_cmle.ics	29	1	0	1	1	1	1	7.3644	1.0	0.2750427978265381	1.0344476622297543	0.0	0.9612105592758617	16352.0	273.96197531370734	103117.0	237.75940981826898
1909	Feb25-FISH2-3L1-rep4-mock-100x_Position018_17_cmle.ics	30	1	0	1	1	1	1	6.7146	1.0	0.26887782258457715	1.005714821326477	0.0	0.9694653118941958	14640.0	243.1923823471036	86370.0	199.14543892863338
1910	Feb25-FISH2-3L1-rep4-mock-100x_Position018_17_cmle.ics	31	1	0	1	1	1	1	7.3644	1.0	0.2924473401469654	1.128537939607403	0.0	0.9663527260989385	14738.0	248.7294081149059	90982.0	209.77944106292605
1911	Feb25-FISH2-3L1-rep4-mock-100x_Position018_17_cmle.ics	32	1	0	1	0	0	0	6.0648	0.0	0.2858532764760698	1.2792082339295443	0.0	0.9904370222560244	8554.0	146.52846720351982	39774.0	91.70789264730189
1912	Feb25-FISH2-3L1-rep4-mock-100x_Position018_17_cmle.ics	33	1	0	1	1	2	1	10.1802	2.0	0.28303755833814	1.1218554297658994	0.0	0.9376749816258033	31818.0	535.7773995218145	283926.0	654.6551799612268
1913	Feb25-FISH2-3L1-rep4-mock-100x_Position018_17_cmle.ics	35	1	0	1	1	1	1	8.664	1.0	0.2919405438148912	1.225664410691025	0.0	0.9481075180171393	17772.0	304.314808088676	120372.0	277.54468883544587
1914	Feb25-FISH2-3L1-rep4-mock-100x_Position018_17_cmle.ics	36	1	0	1	1	1	1	10.1802	1.0	0.2667658082544737	1.0749542192117982	0.0	0.9360965511681346	26630.0	445.3258170125812	211055.0	486.63471822487816
1915	Feb25-FISH2-3L1-rep4-mock-100x_Position018_17_cmle.ics	37	1	0	1	1	1	1	7.797599999999999	1.0	0.2815022855174161	1.1185427656729223	0.0	0.9605518777895276	17164.0	290.4231346329093	112187.0	258.672332489135
1916	Feb25-FISH2-3L1-rep4-mock-100x_Position018_17_cmle.ics	38	1	0	1	0	0	0	6.9312	0.0	0.3068875148526136	1.352683302416722	0.0	0.9897361980477822	9912.0	172.73392284614454	51405.0	118.52577617374551
1917	Feb25-FISH2-3L1-rep4-mock-100x_Position018_17_cmle.ics	39	1	0	1	1	1	1	8.2308	1.0	0.2931043315932327	1.1517566496066072	0.0	0.968730338383944	17418.0	297.8782508574409	117026.0	269.82973412136454
1918	Feb25-FISH2-3L1-rep4-mock-100x_Position018_17_cmle.ics	40	1	0	1	1	1	1	7.5809999999999995	1.0	0.3079881487223065	1.183790442015827	0.0	0.9532006312357912	14112.0	242.97839177867442	87483.0	201.71171047578596
1919	Feb25-FISH2-3L1-rep4-mock-100x_Position018_17_cmle.ics	41	1	0	1	0	1	0	6.2814	1.0	0.28694854283128074	1.1847722650771106	0.0	0.9818603695989436	9946.0	170.00636277140683	49963.0	115.20092121328366
1920	Feb25-FISH2-3L1-rep4-mock-100x_Position018_17_cmle.ics	42	1	0	1	1	1	1	7.147799999999999	1.0	0.27248270206870895	1.0213215137388276	0.0	0.961736864741368	14872.0	248.30683438222553	89022.0	205.26022072831773
1921	Feb25-FISH2-3L1-rep4-mock-100x_Position018_17_cmle.ics	43	1	0	1	0	0	0	5.848199999999999	0.0	0.258958756867649	1.1760890903841412	0.0	0.9551016020985323	9754.0	167.19013390492393	46096.0	106.28468395107427
1922	Feb25-FISH2-3L1-rep4-mock-100x_Position018_17_cmle.ics	44	1	0	1	1	1	1	7.147799999999999	1.0	0.26519886614872124	1.0747754620023744	0.0	0.955603323896575	14852.0	249.849326414552	87647.0	202.08984932011035
1923	Feb25-FISH2-3L1-rep4-mock-100x_Position018_17_cmle.ics	45	1	0	1	1	1	1	7.5809999999999995	1.0	0.285895541903241	1.1226488500077374	0.0	0.9705975572101098	15116.0	256.8725727311047	93440.0	215.44691227847056
1924	Feb25-FISH2-3L1-rep4-mock-100x_Position018_17_cmle.ics	46	1	0	1	0	0	0	6.2814	0.0	0.2985556215471622	1.2961973941484366	0.0	0.9830866927557165	8660.0	149.38883426043742	41406.0	95.47083529326149
1925	Feb25-FISH2-3L1-rep4-mock-100x_Position018_17_cmle.ics	47	1	0	1	0	0	0	4.332	0.0	0.2680539186950174	1.111634040752238	0.0	0.9821120546976262	6456.0	107.22628073345727	25254.0	58.22877057663202
1926	Feb25-FISH2-3L1-rep4-mock-100x_Position018_17_cmle.ics	48	1	0	1	1	1	1	8.2308	1.0	0.2888321232559858	1.12944171591387	0.0	0.9518609375307213	17388.0	296.92695669268437	115870.0	267.1643164138098
1927	Feb25-FISH2-3L1-rep4-mock-100x_Position018_17_cmle.ics	49	1	0	1	1	1	1	7.5809999999999995	1.0	0.2809743291152384	1.0501286835408965	0.0	0.9648574916375456	15428.0	263.1663047727923	95515.0	220.23129094903805
1928	Feb25-FISH2-3L1-rep4-mock-100x_Position018_17_cmle.ics	50	1	0	1	2	2	2	10.1802	2.0	0.261598537224153	1.037290600853234	0.0	0.9378962212813813	31720.0	536.0214702175884	271701.0	626.4676959864378
1929	Feb25-FISH2-3L1-rep4-mock-100x_Position018_17_cmle.ics	51	1	0	1	1	1	1	7.3644	1.0	0.2812906641160177	1.0363114088662653	0.0	0.9673260180914324	16798.0	281.6587430322579	108577.0	250.34866646467785
1930	Feb25-FISH2-3L1-rep4-mock-100x_Position018_17_cmle.ics	52	1	0	1	1	1	1	7.3644	1.0	0.2768475308710139	1.0320267448758476	0.0	0.9682571382390998	18252.0	301.4432573709733	122000.0	281.2984085827634
1931	Feb25-FISH2-3L1-rep4-mock-100x_Position018_17_cmle.ics	53	1	0	1	1	1	1	6.9312	1.0	0.27139363780893233	1.0621439183129673	0.0	0.9471824914224474	15228.0	252.42415689250632	92053.0	212.24887217433704
1932	Feb25-FISH2-3L1-rep4-mock-100x_Position018_17_cmle.ics	54	1	0	1	1	0	1	7.797599999999999	0.0	0.27951357659948406	1.0539974109918697	0.0	0.970918236897931	16744.0	282.81589704354815	107712.0	248.35421463333287
1933	Feb25-FISH2-3L1-rep4-mock-100x_Position018_17_cmle.ics	55	1	0	1	2	1	1	9.097199999999999	1.0	0.2927380878739985	1.2523677337505723	0.0	0.9449006289865137	19300.0	332.4937643341752	136411.0	314.52620666543714
1934	Feb25-FISH2-3L1-rep4-mock-100x_Position018_17_cmle.ics	56	1	0	1	1	1	1	8.014199999999999	1.0	0.30170386137676286	1.1918600393871932	0.0	0.9597536957735652	16632.0	282.37261587450365	110785.0	255.43970651509377
1935	Feb25-FISH2-3L1-rep4-mock-100x_Position018_17_cmle.ics	57	1	0	1	1	1	1	8.2308	1.0	0.2948082540691727	1.1741522953792962	0.0	0.9632244679611092	15680.0	270.52991508771413	100245.0	231.13736859327145
1936	Feb25-FISH2-3L1-rep4-mock-100x_Position018_17_cmle.ics	58	1	0	1	1	1	1	10.1802	1.0	0.2763456395221247	1.0649139439759399	0.0	0.9354784236833441	28980.0	487.09991678995095	243864.0	562.2832386116967
1937	Feb25-FISH2-3L1-rep4-mock-100x_Position018_17_cmle.ics	59	1	0	1	1	1	1	7.797599999999999	1.0	0.2839594966416754	1.0401552927651856	0.0	0.9687735286720958	17600.0	296.21124737540873	116996.0	269.76056238154905
1938	Feb25-FISH2-3L1-rep4-mock-100x_Position018_17_cmle.ics	60	1	0	1	1	1	1	7.797599999999999	1.0	0.25939990842299604	1.1271944894772854	0.0	0.9516501348026939	19370.0	324.3683307311132	129108.0	297.68749946970013
[truncated: 3,928 more rows]
